# Supplementary material for: Full-length transcriptome sequencing and comparative transcriptome analysis of Eriocheir sinensis in response to infection by the microsporidian Hepatospora eriocheir
Source: Front Cell Infect Microbiol. 2022 Dec 1;12:997574. doi: 10.3389/fcimb.2022.997574 (PMC9754153; doi:10.3389/fcimb.2022.997574)
Supplement: Supplementary Table 1 — The characteristics of unigenes from the full-length transcriptome. [file Table_1.xlsx]

## Sheet: Table S1 Characteristics of uni
Isoform_id	NR_protein_accession	NR_defination	GO(biological_process)	GO(cellular_component)	GO(molecular_function)	KO_ID|KO_name|Hyperlink	Pathway_ID(KEGG_pathway)	KOG_ID(Abbreviation)(KOG_Description)	Swiss-Prot_Annotation
cb10000_c0/f10p0/1635	XP_018012182.1	PREDICTED: mitochondrial carnitine/acylcarnitine carrier protein-like [Hyalella azteca]	GO:0006810(transport);GO:0055085(transmembrane transport)	GO:0016021(integral component of membrane);GO:0016020(membrane)	*	K15109|SLC25A20_29, CACT, CACL, CRC1|http://www.genome.jp/dbget-bin/www_bget?ko:K15109	*	KOG0758(C)(Mitochondrial carnitine-acylcarnitine carrier protein)	sp|Q9Z2Z6|MCAT_MOUSE Mitochondrial carnitine/acylcarnitine carrier protein OS=Mus musculus GN=Slc25a20 PE=1 SV=1
cb10000_c1/f1p0/1513	XP_018012182.1	PREDICTED: mitochondrial carnitine/acylcarnitine carrier protein-like [Hyalella azteca]	GO:0006810(transport)	GO:0016021(integral component of membrane);GO:0016020(membrane)	*	K15109|SLC25A20_29, CACT, CACL, CRC1|http://www.genome.jp/dbget-bin/www_bget?ko:K15109	*	KOG0762(C)(Mitochondrial carrier protein)	sp|O43772|MCAT_HUMAN Mitochondrial carnitine/acylcarnitine carrier protein OS=Homo sapiens GN=SLC25A20 PE=1 SV=1
cb10001_c0/f2p0/1855	*	*	*	*	*	*	*	*	*
cb10001_c1/f1p0/9305	*	*	*	*	*	*	*	*	*
cb10002_c1/f2p0/1598	XP_018024783.1	PREDICTED: putative tyrosinase-like protein tyr-3 [Hyalella azteca]	*	*	*	*	*	*	*
cb10002_c2/f2p0/1572	XP_018024783.1	PREDICTED: putative tyrosinase-like protein tyr-3 [Hyalella azteca]	*	*	*	*	*	*	*
cb10002_c3/f1p0/1614	XP_018024783.1	PREDICTED: putative tyrosinase-like protein tyr-3 [Hyalella azteca]	*	*	*	*	*	*	*
cb10003_c0/f3p0/6445	AJE29369.1	vascular endothelial growth factor receptor precursor [Litopenaeus vannamei]	GO:0016310(phosphorylation);GO:0006468(protein phosphorylation)	GO:0016020(membrane);GO:0016021(integral component of membrane)	GO:0004672(protein kinase activity);GO:0016301(kinase activity);GO:0016740(transferase activity);GO:0004713(protein tyrosine kinase activity);GO:0005524(ATP binding);GO:0004714(transmembrane receptor protein tyrosine kinase activity);GO:0000166(nucleotide binding)	K05096|FLT1, VEGFR1|http://www.genome.jp/dbget-bin/www_bget?ko:K05096	ko04510(Focal adhesion);ko04144(Endocytosis);ko04066(HIF-1 signaling pathway);ko04151(PI3K-Akt signaling pathway);ko04015(Rap1 signaling pathway);ko04014(Ras signaling pathway);ko04060(Cytokine-cytokine receptor interaction)	*	sp|P17948|VGFR1_HUMAN Vascular endothelial growth factor receptor 1 OS=Homo sapiens GN=FLT1 PE=1 SV=2
cb10003_c1/f2p0/1547	*	*	*	*	*	*	*	*	*
cb10003_c2/f1p0/1833	*	*	*	*	*	*	*	*	*
cb10003_c3/f1p0/6263	AJE29369.1	vascular endothelial growth factor receptor precursor [Litopenaeus vannamei]	*	*	*	K05096|FLT1, VEGFR1|http://www.genome.jp/dbget-bin/www_bget?ko:K05096	ko04510(Focal adhesion);ko04144(Endocytosis);ko04066(HIF-1 signaling pathway);ko04151(PI3K-Akt signaling pathway);ko04015(Rap1 signaling pathway);ko04014(Ras signaling pathway);ko04060(Cytokine-cytokine receptor interaction)	*	sp|P53767|VGFR1_RAT Vascular endothelial growth factor receptor 1 OS=Rattus norvegicus GN=Flt1 PE=2 SV=1
cb10004_c0/f7p0/1609	JAT80040.1	hypothetical protein g.15244 [Pectinophora gossypiella]	*	*	*	*	*	*	sp|Q6AZB8|HARB1_DANRE Putative nuclease HARBI1 OS=Danio rerio GN=harbi1 PE=2 SV=1
cb10004_c1/f4p0/1473	JAT80040.1	hypothetical protein g.15244 [Pectinophora gossypiella]	*	*	*	*	*	*	sp|Q6AZB8|HARB1_DANRE Putative nuclease HARBI1 OS=Danio rerio GN=harbi1 PE=2 SV=1
cb10008_c1/f2p0/936	*	*	*	*	*	*	*	*	*
cb10008_c10/f1p0/2008	XP_018026292.1	PREDICTED: sodium- and chloride-dependent glycine transporter 2-like [Hyalella azteca]	*	*	*	K05038|SLC6A5S|http://www.genome.jp/dbget-bin/www_bget?ko:K05038	*	KOG3660(T)(Sodium-neurotransmitter symporter)	sp|P48055|S6A12_RABIT Sodium- and chloride-dependent betaine transporter OS=Oryctolagus cuniculus GN=SLC6A12 PE=2 SV=1
cb10008_c11/f1p0/2867	*	*	*	*	*	*	*	*	*
cb10008_c12/f1p0/4634	XP_018026292.1	PREDICTED: sodium- and chloride-dependent glycine transporter 2-like [Hyalella azteca]	*	*	*	K05038|SLC6A5S|http://www.genome.jp/dbget-bin/www_bget?ko:K05038	*	KOG3660(T)(Sodium-neurotransmitter symporter)	sp|P23975|SC6A2_HUMAN Sodium-dependent noradrenaline transporter OS=Homo sapiens GN=SLC6A2 PE=1 SV=1
cb10008_c13/f1p0/2230	*	*	*	*	*	*	*	*	*
cb10008_c2/f2p0/3127	XP_018026292.1	PREDICTED: sodium- and chloride-dependent glycine transporter 2-like [Hyalella azteca]	*	*	*	K05038|SLC6A5S|http://www.genome.jp/dbget-bin/www_bget?ko:K05038	*	KOG3660(T)(Sodium-neurotransmitter symporter)	sp|P48067|SC6A9_HUMAN Sodium- and chloride-dependent glycine transporter 1 OS=Homo sapiens GN=SLC6A9 PE=1 SV=3
cb10008_c3/f1p0/1527	*	*	*	*	*	*	*	*	*
cb10008_c4/f1p0/1820	*	*	*	*	*	*	*	*	*
cb10008_c5/f1p0/1500	*	*	*	*	*	*	*	*	*
cb10008_c6/f1p0/2722	*	*	*	*	*	*	*	*	*
cb10008_c7/f1p0/4733	XP_018007786.1	PREDICTED: sodium- and chloride-dependent glycine transporter 1-like [Hyalella azteca]	*	*	*	K05038|SLC6A5S|http://www.genome.jp/dbget-bin/www_bget?ko:K05038	*	KOG3660(T)(Sodium-neurotransmitter symporter)	sp|P51143|SC6A2_BOVIN Sodium-dependent noradrenaline transporter OS=Bos taurus GN=SLC6A2 PE=2 SV=1
cb10008_c8/f1p0/2449	KFM77545.1	Sodium- and chloride-dependent glycine transporter 1, partial [Stegodyphus mimosarum]	*	*	*	K05038|SLC6A5S|http://www.genome.jp/dbget-bin/www_bget?ko:K05038	*	KOG3660(T)(Sodium-neurotransmitter symporter)	sp|Q9Y345|SC6A5_HUMAN Sodium- and chloride-dependent glycine transporter 2 OS=Homo sapiens GN=SLC6A5 PE=1 SV=3
cb10008_c9/f1p0/3687	*	*	*	*	*	*	*	*	*
cb10010_c0/f3p2/1780	XP_018009133.1	PREDICTED: uncharacterized protein LOC108666727 [Hyalella azteca]	*	*	*	*	*	*	*
cb10010_c1/f2p2/1585	XP_018009133.1	PREDICTED: uncharacterized protein LOC108666727 [Hyalella azteca]	*	*	*	*	*	*	*
cb10010_c2/f1p0/1497	*	*	*	*	*	*	*	*	*
cb10010_c3/f1p1/1523	XP_018009133.1	PREDICTED: uncharacterized protein LOC108666727 [Hyalella azteca]	*	*	*	*	*	*	*
cb10010_c4/f1p1/1183	XP_018009133.1	PREDICTED: uncharacterized protein LOC108666727 [Hyalella azteca]	*	*	*	*	*	*	*
cb10010_c5/f1p0/826	XP_018009133.1	PREDICTED: uncharacterized protein LOC108666727 [Hyalella azteca]	*	*	*	*	*	*	*
cb10011_c0/f2p0/1656	XP_018025015.1	PREDICTED: protein Churchill-like [Hyalella azteca]	GO:0045893(positive regulation of transcription, DNA-templated);GO:0007275(multicellular organism development);GO:0030336(negative regulation of cell migration);GO:0042074(cell migration involved in gastrulation);GO:0040037(negative regulation of fibroblast growth factor receptor signaling pathway);GO:0090243(fibroblast growth factor receptor signaling pathway involved in somitogenesis);GO:003033…	*	GO:0008270(zinc ion binding)	*	*	*	sp|Q9DFZ4|CHUR_XENLA Protein Churchill OS=Xenopus laevis GN=churc1 PE=3 SV=1
cb10011_c1/f1p0/1719	XP_018025015.1	PREDICTED: protein Churchill-like [Hyalella azteca]	GO:0045893(positive regulation of transcription, DNA-templated);GO:0007275(multicellular organism development)	*	GO:0008270(zinc ion binding)	*	*	*	sp|Q5U3N7|CHUR_DANRE Protein Churchill OS=Danio rerio GN=churc1 PE=2 SV=1
cb10011_c2/f1p0/1697	XP_018025015.1	PREDICTED: protein Churchill-like [Hyalella azteca]	GO:0045893(positive regulation of transcription, DNA-templated);GO:0007275(multicellular organism development)	*	GO:0008270(zinc ion binding)	*	*	*	sp|Q6DG52|CHUR_MOUSE Protein Churchill OS=Mus musculus GN=Churc1 PE=3 SV=1
cb10012_c0/f3p0/1766	EFX86781.1	hypothetical protein DAPPUDRAFT_44560 [Daphnia pulex]	GO:0006418(tRNA aminoacylation for protein translation);GO:0006434(seryl-tRNA aminoacylation)	GO:0005737(cytoplasm)	GO:0004828(serine-tRNA ligase activity);GO:0004812(aminoacyl-tRNA ligase activity);GO:0005524(ATP binding);GO:0000166(nucleotide binding)	K01875|SARS, serS|http://www.genome.jp/dbget-bin/www_bget?ko:K01875	ko00970(Aminoacyl-tRNA biosynthesis)	KOG2509(J)(Seryl-tRNA synthetase)	sp|Q9NP81|SYSM_HUMAN Serine--tRNA ligase, mitochondrial OS=Homo sapiens GN=SARS2 PE=1 SV=1
cb10012_c1/f1p0/1649	EFX86781.1	hypothetical protein DAPPUDRAFT_44560 [Daphnia pulex]	GO:0006418(tRNA aminoacylation for protein translation);GO:0006434(seryl-tRNA aminoacylation)	GO:0005737(cytoplasm)	GO:0004828(serine-tRNA ligase activity);GO:0004812(aminoacyl-tRNA ligase activity);GO:0005524(ATP binding);GO:0000166(nucleotide binding)	K01875|SARS, serS|http://www.genome.jp/dbget-bin/www_bget?ko:K01875	ko00970(Aminoacyl-tRNA biosynthesis)	KOG2509(J)(Seryl-tRNA synthetase)	sp|Q9NP81|SYSM_HUMAN Serine--tRNA ligase, mitochondrial OS=Homo sapiens GN=SARS2 PE=1 SV=1
cb10012_c2/f1p0/1341	EFX86781.1	hypothetical protein DAPPUDRAFT_44560 [Daphnia pulex]	*	*	*	K01875|SARS, serS|http://www.genome.jp/dbget-bin/www_bget?ko:K01875	ko00970(Aminoacyl-tRNA biosynthesis)	KOG2509(J)(Seryl-tRNA synthetase)	sp|Q9NP81|SYSM_HUMAN Serine--tRNA ligase, mitochondrial OS=Homo sapiens GN=SARS2 PE=1 SV=1
cb10013_c0/f1p0/1633	*	*	*	*	*	*	*	*	*
cb10013_c1/f1p0/1378	*	*	*	*	*	*	*	*	*
cb10013_c2/f1p0/1737	*	*	*	*	*	*	*	*	*
cb10013_c3/f1p0/1402	*	*	*	*	*	*	*	*	*
cb10015_c11/f1p0/1796	BAD93019.1	ubiquitin C variant, partial [Homo sapiens]	GO:0000086(G2/M transition of mitotic cell cycle);GO:0000122(negative regulation of transcription from RNA polymerase II promoter);GO:0000165(MAPK cascade);GO:0000187(activation of MAPK activity);GO:0000209(protein polyubiquitination);GO:0000715(nucleotide-excision repair, DNA damage recognition);GO:0000717(nucleotide-excision repair, DNA duplex unwinding);GO:0002223(stimulatory C-type lectin rec…	GO:0005615(extracellular space);GO:0005634(nucleus);GO:0005654(nucleoplasm);GO:0005829(cytosol);GO:0005886(plasma membrane);GO:0010008(endosome membrane);GO:0030666(endocytic vesicle membrane);GO:0070062(extracellular exosome);GO:0005737(cytoplasm)	GO:0002020(protease binding);GO:0005515(protein binding);GO:0044822(RNA binding);GO:0003674(molecular_function)	K08770|UBC|http://www.genome.jp/dbget-bin/www_bget?ko:K08770	ko03320(PPAR signaling pathway)	KOG0004(J)(Ubiquitin/40S ribosomal protein S27a fusion)	sp|P0CG61|UBC_PONPY Polyubiquitin-C OS=Pongo pygmaeus GN=UBC PE=3 SV=1
cb10015_c12/f1p0/1844	BAD93019.1	ubiquitin C variant, partial [Homo sapiens]	GO:0000086(G2/M transition of mitotic cell cycle);GO:0000122(negative regulation of transcription from RNA polymerase II promoter);GO:0000165(MAPK cascade);GO:0000187(activation of MAPK activity);GO:0000209(protein polyubiquitination);GO:0000715(nucleotide-excision repair, DNA damage recognition);GO:0000717(nucleotide-excision repair, DNA duplex unwinding);GO:0002223(stimulatory C-type lectin rec…	GO:0005615(extracellular space);GO:0005634(nucleus);GO:0005654(nucleoplasm);GO:0005829(cytosol);GO:0005886(plasma membrane);GO:0010008(endosome membrane);GO:0030666(endocytic vesicle membrane);GO:0070062(extracellular exosome);GO:0005737(cytoplasm)	GO:0002020(protease binding);GO:0005515(protein binding);GO:0044822(RNA binding);GO:0003674(molecular_function)	K08770|UBC|http://www.genome.jp/dbget-bin/www_bget?ko:K08770	ko03320(PPAR signaling pathway)	KOG0004(J)(Ubiquitin/40S ribosomal protein S27a fusion)	sp|P0CG66|UBC_GORGO Polyubiquitin-C OS=Gorilla gorilla gorilla GN=UBC PE=3 SV=1
cb10015_c14/f1p0/1570	BAD93019.1	ubiquitin C variant, partial [Homo sapiens]	GO:0000086(G2/M transition of mitotic cell cycle);GO:0000122(negative regulation of transcription from RNA polymerase II promoter);GO:0000165(MAPK cascade);GO:0000187(activation of MAPK activity);GO:0000209(protein polyubiquitination);GO:0000715(nucleotide-excision repair, DNA damage recognition);GO:0000717(nucleotide-excision repair, DNA duplex unwinding);GO:0002223(stimulatory C-type lectin rec…	GO:0005615(extracellular space);GO:0005634(nucleus);GO:0005654(nucleoplasm);GO:0005829(cytosol);GO:0005886(plasma membrane);GO:0010008(endosome membrane);GO:0030666(endocytic vesicle membrane);GO:0070062(extracellular exosome);GO:0005737(cytoplasm);GO:0005704(polytene chromosome band);GO:0005875(microtubule associated complex)	GO:0002020(protease binding);GO:0005515(protein binding);GO:0044822(RNA binding);GO:0003674(molecular_function);GO:0031386(protein tag)	K08770|UBC|http://www.genome.jp/dbget-bin/www_bget?ko:K08770	ko03320(PPAR signaling pathway)	KOG0004(J)(Ubiquitin/40S ribosomal protein S27a fusion)	sp|P0CG66|UBC_GORGO Polyubiquitin-C OS=Gorilla gorilla gorilla GN=UBC PE=3 SV=1
cb10015_c15/f1p0/1530	XP_010135639.1	PREDICTED: polyubiquitin-C isoform X4 [Buceros rhinoceros silvestris]	*	GO:0005737(cytoplasm)	*	K08770|UBC|http://www.genome.jp/dbget-bin/www_bget?ko:K08770	ko03320(PPAR signaling pathway)	KOG0004(J)(Ubiquitin/40S ribosomal protein S27a fusion)	sp|Q8MKD1|UBB_HORSE Polyubiquitin-B OS=Equus caballus GN=UBB PE=2 SV=3
cb10015_c16/f1p0/1330	AAH08955.2	UBC protein, partial [Homo sapiens]	GO:0000086(G2/M transition of mitotic cell cycle);GO:0000122(negative regulation of transcription from RNA polymerase II promoter);GO:0000165(MAPK cascade);GO:0000187(activation of MAPK activity);GO:0000209(protein polyubiquitination);GO:0000715(nucleotide-excision repair, DNA damage recognition);GO:0000717(nucleotide-excision repair, DNA duplex unwinding);GO:0002223(stimulatory C-type lectin rec…	GO:0005615(extracellular space);GO:0005634(nucleus);GO:0005654(nucleoplasm);GO:0005829(cytosol);GO:0005886(plasma membrane);GO:0010008(endosome membrane);GO:0030666(endocytic vesicle membrane);GO:0070062(extracellular exosome);GO:0005737(cytoplasm)	GO:0002020(protease binding);GO:0005515(protein binding);GO:0044822(RNA binding);GO:0003674(molecular_function)	K08770|UBC|http://www.genome.jp/dbget-bin/www_bget?ko:K08770	ko03320(PPAR signaling pathway)	KOG0004(J)(Ubiquitin/40S ribosomal protein S27a fusion)	sp|P0CG61|UBC_PONPY Polyubiquitin-C OS=Pongo pygmaeus GN=UBC PE=3 SV=1
cb10015_c18/f39p0/1430	XP_015276342.1	PREDICTED: polyubiquitin-C [Gekko japonicus]	GO:0010992(ubiquitin homeostasis)	GO:0005737(cytoplasm);GO:0005840(ribosome);GO:0005615(extracellular space);GO:0005634(nucleus);GO:0043209(myelin sheath);GO:0070062(extracellular exosome)	GO:0002020(protease binding);GO:0005515(protein binding);GO:0044822(RNA binding)	K08770|UBC|http://www.genome.jp/dbget-bin/www_bget?ko:K08770	ko03320(PPAR signaling pathway)	KOG0001(OR)(Ubiquitin and ubiquitin-like proteins)	sp|P0CG61|UBC_PONPY Polyubiquitin-C OS=Pongo pygmaeus GN=UBC PE=3 SV=1
cb10015_c19/f3p0/923	EDL19560.1	ubiquitin C, isoform CRA_a [Mus musculus]	GO:0010992(ubiquitin homeostasis)	GO:0005615(extracellular space);GO:0005634(nucleus);GO:0005737(cytoplasm);GO:0043209(myelin sheath);GO:0070062(extracellular exosome)	GO:0002020(protease binding);GO:0005515(protein binding);GO:0044822(RNA binding)	K08770|UBC|http://www.genome.jp/dbget-bin/www_bget?ko:K08770	ko03320(PPAR signaling pathway)	KOG0001(OR)(Ubiquitin and ubiquitin-like proteins)	sp|P0CG64|UBC_PANTR Polyubiquitin-C OS=Pan troglodytes GN=UBC PE=3 SV=1
cb10015_c2/f18p0/1686	XP_014252027.1	PREDICTED: polyubiquitin-C [Cimex lectularius]	GO:0006511(ubiquitin-dependent protein catabolic process);GO:0010992(ubiquitin homeostasis);GO:0006914(autophagy);GO:0016567(protein ubiquitination);GO:0048515(spermatid differentiation);GO:0007219(Notch signaling pathway);GO:0007141(male meiosis I);GO:0035096(larval midgut cell programmed cell death);GO:0006909(phagocytosis);GO:0007623(circadian rhythm)	GO:0005615(extracellular space);GO:0005634(nucleus);GO:0005737(cytoplasm);GO:0043209(myelin sheath);GO:0070062(extracellular exosome);GO:0005829(cytosol);GO:0005875(microtubule associated complex);GO:0005654(nucleoplasm)	GO:0002020(protease binding);GO:0044822(RNA binding);GO:0031386(protein tag);GO:0005515(protein binding)	K08770|UBC|http://www.genome.jp/dbget-bin/www_bget?ko:K08770	ko03320(PPAR signaling pathway)	KOG0001(OR)(Ubiquitin and ubiquitin-like proteins)	sp|P0CG66|UBC_GORGO Polyubiquitin-C OS=Gorilla gorilla gorilla GN=UBC PE=3 SV=1
cb10015_c20/f2p0/762	AAC84175.1	ubiquitin, partial [Artemia franciscana]	*	GO:0005737(cytoplasm)	*	K08770|UBC|http://www.genome.jp/dbget-bin/www_bget?ko:K08770	ko03320(PPAR signaling pathway)	KOG0001(OR)(Ubiquitin and ubiquitin-like proteins)	sp|P0CG53|UBB_BOVIN Polyubiquitin-B OS=Bos taurus GN=UBB PE=1 SV=1
cb10015_c21/f1p0/1810	KXJ68707.1	hypothetical protein RP20_CCG002118 [Aedes albopictus]	GO:0006511(ubiquitin-dependent protein catabolic process);GO:0010992(ubiquitin homeostasis);GO:0007623(circadian rhythm);GO:0007219(Notch signaling pathway)	GO:0005737(cytoplasm);GO:0005634(nucleus);GO:0005615(extracellular space);GO:0043209(myelin sheath);GO:0070062(extracellular exosome);GO:0005829(cytosol);GO:0005654(nucleoplasm)	GO:0002020(protease binding);GO:0044822(RNA binding);GO:0005515(protein binding)	K08770|UBC|http://www.genome.jp/dbget-bin/www_bget?ko:K08770	ko03320(PPAR signaling pathway)	KOG0004(J)(Ubiquitin/40S ribosomal protein S27a fusion)	sp|P0CG61|UBC_PONPY Polyubiquitin-C OS=Pongo pygmaeus GN=UBC PE=3 SV=1
cb10016_c0/f4p0/1459	*	*	*	*	*	*	*	*	*
cb10016_c1/f3p0/1794	*	*	*	*	*	*	*	*	*
cb10016_c2/f2p0/1075	*	*	*	*	*	*	*	*	*
cb10016_c3/f1p0/1338	*	*	*	*	*	*	*	*	*
cb10016_c4/f1p0/1664	*	*	*	*	*	*	*	*	*
cb10016_c5/f1p0/1035	*	*	*	*	*	*	*	*	*
cb10016_c6/f1p0/7049	XP_018027834.1	PREDICTED: pleckstrin homology domain-containing family G member 5-like [Hyalella azteca]	GO:0035023(regulation of Rho protein signal transduction)	*	GO:0016740(transferase activity);GO:0005089(Rho guanyl-nucleotide exchange factor activity)	*	*	KOG3520(T)(Predicted guanine nucleotide exchange factor)	sp|Q92888|ARHG1_HUMAN Rho guanine nucleotide exchange factor 1 OS=Homo sapiens GN=ARHGEF1 PE=1 SV=2
cb10016_c8/f1p0/1453	XP_013783079.1	PREDICTED: rho guanine nucleotide exchange factor 11-like [Limulus polyphemus]	*	*	*	*	*	*	*
cb10019_c0/f1p0/1441	*	*	*	*	*	*	*	*	*
cb10019_c1/f1p0/1615	*	*	*	*	*	*	*	*	*
cb10019_c2/f1p0/1739	*	*	*	*	*	*	*	*	*
cb10019_c3/f1p0/1594	*	*	*	*	*	*	*	*	*
cb10019_c4/f1p0/1261	*	*	*	*	*	*	*	*	*
cb10019_c5/f1p0/1379	*	*	*	*	*	*	*	*	*
cb10019_c6/f1p0/1220	*	*	*	*	*	*	*	*	*
cb10019_c7/f1p0/1129	*	*	*	*	*	*	*	*	*
cb10019_c8/f1p0/1058	*	*	*	*	*	*	*	*	*
cb1001_c0/f2p0/2376	*	*	*	*	*	*	*	*	*
cb1001_c1/f1p0/4703	*	*	*	*	*	*	*	*	*
cb1001_c2/f1p0/3273	*	*	*	*	*	*	*	*	*
cb1001_c3/f1p0/2740	*	*	*	*	*	*	*	*	*
cb1001_c4/f1p0/4109	JAT19877.1	hypothetical protein g.30622, partial [Graphocephala atropunctata]	*	*	*	K10396|KIF5|http://www.genome.jp/dbget-bin/www_bget?ko:K10396	ko04144(Endocytosis);ko04728(Dopaminergic synapse)	KOG0240(Z)(Kinesin (SMY1 subfamily))	sp|P17210|KINH_DROME Kinesin heavy chain OS=Drosophila melanogaster GN=Khc PE=1 SV=2
cb1001_c5/f1p0/3954	XP_018023092.1	PREDICTED: kinesin heavy chain-like [Hyalella azteca]	*	*	*	K10396|KIF5|http://www.genome.jp/dbget-bin/www_bget?ko:K10396	ko04144(Endocytosis);ko04728(Dopaminergic synapse)	KOG4280(Z)(Kinesin-like protein)	sp|P21613|KINH_DORPE Kinesin heavy chain OS=Doryteuthis pealeii PE=2 SV=1
cb1001_c6/f1p0/2639	*	*	*	*	*	*	*	*	*
cb10022_c12/f1p0/1710	XP_011642100.1	PREDICTED: 39S ribosomal protein L23, mitochondrial isoform X1 [Pogonomyrmex barbatus]	GO:0006412(translation);GO:0032543(mitochondrial translation)	GO:0005840(ribosome);GO:0005622(intracellular);GO:0005739(mitochondrion);GO:0030529(intracellular ribonucleoprotein complex);GO:0005762(mitochondrial large ribosomal subunit)	GO:0003735(structural constituent of ribosome);GO:0000166(nucleotide binding);GO:0003723(RNA binding)	K02892|RP-L23, MRPL23, rplW|http://www.genome.jp/dbget-bin/www_bget?ko:K02892	ko03010(Ribosome)	KOG4089(J)(Predicted mitochondrial ribosomal protein L23)	sp|Q9W021|RM23_DROME 39S ribosomal protein L23, mitochondrial OS=Drosophila melanogaster GN=mRpL23 PE=2 SV=1
cb10022_c13/f1p0/1779	XP_017108622.1	PREDICTED: 39S ribosomal protein L23, mitochondrial [Drosophila bipectinata]	GO:0006412(translation);GO:0032543(mitochondrial translation)	GO:0005840(ribosome);GO:0005622(intracellular);GO:0005739(mitochondrion);GO:0030529(intracellular ribonucleoprotein complex);GO:0005762(mitochondrial large ribosomal subunit)	GO:0003735(structural constituent of ribosome);GO:0000166(nucleotide binding);GO:0003723(RNA binding)	K02892|RP-L23, MRPL23, rplW|http://www.genome.jp/dbget-bin/www_bget?ko:K02892	ko03010(Ribosome)	KOG4089(J)(Predicted mitochondrial ribosomal protein L23)	sp|Q9W021|RM23_DROME 39S ribosomal protein L23, mitochondrial OS=Drosophila melanogaster GN=mRpL23 PE=2 SV=1
cb10022_c14/f1p0/1211	*	*	*	*	*	*	*	*	*
cb10022_c15/f2p0/1091	XP_001862928.1	mitochondrial ribosomal protein, L23 [Culex quinquefasciatus]	GO:0006412(translation);GO:0032543(mitochondrial translation)	GO:0005840(ribosome);GO:0005622(intracellular);GO:0005762(mitochondrial large ribosomal subunit)	GO:0003735(structural constituent of ribosome);GO:0000166(nucleotide binding);GO:0003723(RNA binding)	K02892|RP-L23, MRPL23, rplW|http://www.genome.jp/dbget-bin/www_bget?ko:K02892	ko03010(Ribosome)	KOG4089(J)(Predicted mitochondrial ribosomal protein L23)	sp|Q9W021|RM23_DROME 39S ribosomal protein L23, mitochondrial OS=Drosophila melanogaster GN=mRpL23 PE=2 SV=1
cb10022_c16/f3p0/1362	XP_001650427.1	AAEL005150-PA [Aedes aegypti]	GO:0006412(translation)	GO:0005622(intracellular);GO:0005840(ribosome)	GO:0003735(structural constituent of ribosome);GO:0000166(nucleotide binding)	K02892|RP-L23, MRPL23, rplW|http://www.genome.jp/dbget-bin/www_bget?ko:K02892	ko03010(Ribosome)	KOG4089(J)(Predicted mitochondrial ribosomal protein L23)	sp|Q9W021|RM23_DROME 39S ribosomal protein L23, mitochondrial OS=Drosophila melanogaster GN=mRpL23 PE=2 SV=1
cb10022_c17/f8p0/1209	XP_001650427.1	AAEL005150-PA [Aedes aegypti]	GO:0006412(translation)	GO:0005622(intracellular);GO:0005840(ribosome)	GO:0003735(structural constituent of ribosome);GO:0000166(nucleotide binding)	K02892|RP-L23, MRPL23, rplW|http://www.genome.jp/dbget-bin/www_bget?ko:K02892	ko03010(Ribosome)	KOG4089(J)(Predicted mitochondrial ribosomal protein L23)	sp|Q9W021|RM23_DROME 39S ribosomal protein L23, mitochondrial OS=Drosophila melanogaster GN=mRpL23 PE=2 SV=1
cb10022_c18/f3p0/1267	XP_001650427.1	AAEL005150-PA [Aedes aegypti]	GO:0006412(translation)	GO:0005622(intracellular);GO:0005840(ribosome)	GO:0003735(structural constituent of ribosome);GO:0000166(nucleotide binding)	K02892|RP-L23, MRPL23, rplW|http://www.genome.jp/dbget-bin/www_bget?ko:K02892	ko03010(Ribosome)	KOG4089(J)(Predicted mitochondrial ribosomal protein L23)	sp|Q9W021|RM23_DROME 39S ribosomal protein L23, mitochondrial OS=Drosophila melanogaster GN=mRpL23 PE=2 SV=1
cb10022_c19/f1p0/1354	XP_001650427.1	AAEL005150-PA [Aedes aegypti]	GO:0006412(translation)	GO:0005622(intracellular);GO:0005840(ribosome)	GO:0003735(structural constituent of ribosome);GO:0000166(nucleotide binding)	K02892|RP-L23, MRPL23, rplW|http://www.genome.jp/dbget-bin/www_bget?ko:K02892	ko03010(Ribosome)	KOG4089(J)(Predicted mitochondrial ribosomal protein L23)	sp|Q9W021|RM23_DROME 39S ribosomal protein L23, mitochondrial OS=Drosophila melanogaster GN=mRpL23 PE=2 SV=1
cb10022_c20/f2p0/1405	XP_001862928.1	mitochondrial ribosomal protein, L23 [Culex quinquefasciatus]	GO:0006412(translation)	GO:0005840(ribosome);GO:0005622(intracellular)	GO:0003735(structural constituent of ribosome);GO:0000166(nucleotide binding)	K02892|RP-L23, MRPL23, rplW|http://www.genome.jp/dbget-bin/www_bget?ko:K02892	ko03010(Ribosome)	KOG4089(J)(Predicted mitochondrial ribosomal protein L23)	sp|Q9W021|RM23_DROME 39S ribosomal protein L23, mitochondrial OS=Drosophila melanogaster GN=mRpL23 PE=2 SV=1
cb10022_c3/f5p0/1708	XP_001650427.1	AAEL005150-PA [Aedes aegypti]	GO:0006412(translation)	GO:0005622(intracellular);GO:0005840(ribosome)	GO:0003735(structural constituent of ribosome);GO:0000166(nucleotide binding)	K02892|RP-L23, MRPL23, rplW|http://www.genome.jp/dbget-bin/www_bget?ko:K02892	ko03010(Ribosome)	KOG4089(J)(Predicted mitochondrial ribosomal protein L23)	sp|Q9W021|RM23_DROME 39S ribosomal protein L23, mitochondrial OS=Drosophila melanogaster GN=mRpL23 PE=2 SV=1
cb10022_c4/f2p0/1321	XP_001650427.1	AAEL005150-PA [Aedes aegypti]	GO:0006412(translation)	GO:0005622(intracellular);GO:0005840(ribosome)	GO:0003735(structural constituent of ribosome);GO:0000166(nucleotide binding)	K02892|RP-L23, MRPL23, rplW|http://www.genome.jp/dbget-bin/www_bget?ko:K02892	ko03010(Ribosome)	KOG4089(J)(Predicted mitochondrial ribosomal protein L23)	sp|Q9W021|RM23_DROME 39S ribosomal protein L23, mitochondrial OS=Drosophila melanogaster GN=mRpL23 PE=2 SV=1
cb10022_c5/f3p0/1414	XP_001650427.1	AAEL005150-PA [Aedes aegypti]	GO:0006412(translation)	GO:0005622(intracellular);GO:0005840(ribosome)	GO:0003735(structural constituent of ribosome);GO:0000166(nucleotide binding)	K02892|RP-L23, MRPL23, rplW|http://www.genome.jp/dbget-bin/www_bget?ko:K02892	ko03010(Ribosome)	KOG4089(J)(Predicted mitochondrial ribosomal protein L23)	sp|Q9W021|RM23_DROME 39S ribosomal protein L23, mitochondrial OS=Drosophila melanogaster GN=mRpL23 PE=2 SV=1
cb10022_c6/f2p0/1171	XP_001650427.1	AAEL005150-PA [Aedes aegypti]	GO:0006412(translation)	GO:0005622(intracellular);GO:0005840(ribosome)	GO:0003735(structural constituent of ribosome);GO:0000166(nucleotide binding)	K02892|RP-L23, MRPL23, rplW|http://www.genome.jp/dbget-bin/www_bget?ko:K02892	ko03010(Ribosome)	KOG4089(J)(Predicted mitochondrial ribosomal protein L23)	sp|Q9W021|RM23_DROME 39S ribosomal protein L23, mitochondrial OS=Drosophila melanogaster GN=mRpL23 PE=2 SV=1
cb10022_c7/f2p1/1260	XP_001650427.1	AAEL005150-PA [Aedes aegypti]	GO:0006412(translation)	GO:0005622(intracellular);GO:0005840(ribosome)	GO:0003735(structural constituent of ribosome);GO:0000166(nucleotide binding)	K02892|RP-L23, MRPL23, rplW|http://www.genome.jp/dbget-bin/www_bget?ko:K02892	ko03010(Ribosome)	KOG4089(J)(Predicted mitochondrial ribosomal protein L23)	sp|Q9W021|RM23_DROME 39S ribosomal protein L23, mitochondrial OS=Drosophila melanogaster GN=mRpL23 PE=2 SV=1
cb10022_c8/f2p1/1680	XP_001650427.1	AAEL005150-PA [Aedes aegypti]	GO:0006412(translation)	GO:0005622(intracellular);GO:0005840(ribosome)	GO:0003735(structural constituent of ribosome);GO:0000166(nucleotide binding)	K02892|RP-L23, MRPL23, rplW|http://www.genome.jp/dbget-bin/www_bget?ko:K02892	ko03010(Ribosome)	KOG4089(J)(Predicted mitochondrial ribosomal protein L23)	sp|Q9W021|RM23_DROME 39S ribosomal protein L23, mitochondrial OS=Drosophila melanogaster GN=mRpL23 PE=2 SV=1
cb10022_c9/f1p1/1325	XP_001650427.1	AAEL005150-PA [Aedes aegypti]	GO:0006412(translation)	GO:0005622(intracellular);GO:0005840(ribosome)	GO:0003735(structural constituent of ribosome);GO:0000166(nucleotide binding)	K02892|RP-L23, MRPL23, rplW|http://www.genome.jp/dbget-bin/www_bget?ko:K02892	ko03010(Ribosome)	KOG4089(J)(Predicted mitochondrial ribosomal protein L23)	sp|Q9W021|RM23_DROME 39S ribosomal protein L23, mitochondrial OS=Drosophila melanogaster GN=mRpL23 PE=2 SV=1
cb10023_c1/f1p0/1414	XP_018027333.1	PREDICTED: low-density lipoprotein receptor-related protein 2-like [Hyalella azteca]	*	GO:0016020(membrane);GO:0016021(integral component of membrane)	GO:0005509(calcium ion binding)	K06233|LRP2|http://www.genome.jp/dbget-bin/www_bget?ko:K06233	ko04340(Hedgehog signaling pathway);ko04918(Thyroid hormone synthesis)	KOG1215(T)(Low-density lipoprotein receptors containing Ca2+-binding EGF-like domains)	sp|Q07954|LRP1_HUMAN Prolow-density lipoprotein receptor-related protein 1 OS=Homo sapiens GN=LRP1 PE=1 SV=2
cb10023_c4/f1p0/1424	XP_018027333.1	PREDICTED: low-density lipoprotein receptor-related protein 2-like [Hyalella azteca]	*	GO:0016020(membrane);GO:0016021(integral component of membrane)	GO:0005509(calcium ion binding)	K06233|LRP2|http://www.genome.jp/dbget-bin/www_bget?ko:K06233	ko04340(Hedgehog signaling pathway);ko04918(Thyroid hormone synthesis)	KOG3509(O)(Basement membrane-specific heparan sulfate proteoglycan (HSPG) core protein)	sp|Q07954|LRP1_HUMAN Prolow-density lipoprotein receptor-related protein 1 OS=Homo sapiens GN=LRP1 PE=1 SV=2
cb10023_c5/f10p0/1452	XP_018027333.1	PREDICTED: low-density lipoprotein receptor-related protein 2-like [Hyalella azteca]	*	GO:0016020(membrane);GO:0016021(integral component of membrane)	GO:0005509(calcium ion binding)	K06233|LRP2|http://www.genome.jp/dbget-bin/www_bget?ko:K06233	ko04340(Hedgehog signaling pathway);ko04918(Thyroid hormone synthesis)	KOG3509(O)(Basement membrane-specific heparan sulfate proteoglycan (HSPG) core protein)	sp|Q91ZX7|LRP1_MOUSE Prolow-density lipoprotein receptor-related protein 1 OS=Mus musculus GN=Lrp1 PE=1 SV=1
cb10024_c0/f6p0/1493	*	*	*	*	*	*	*	*	*
cb10024_c2/f2p0/1707	*	*	*	*	*	*	*	*	*
cb10024_c3/f1p0/1360	*	*	*	*	*	*	*	*	*
cb10024_c4/f1p0/1812	*	*	*	*	*	*	*	*	*
cb10024_c5/f1p0/1587	*	*	*	*	*	*	*	*	*
cb10024_c6/f1p0/1278	*	*	*	*	*	*	*	*	*
cb10024_c8/f1p0/1088	*	*	*	*	*	*	*	*	*
cb10025_c0/f11p0/1462	XP_018564011.1	PREDICTED: 28S ribosomal protein S31, mitochondrial [Anoplophora glabripennis]	*	GO:0005763(mitochondrial small ribosomal subunit);GO:0005840(ribosome)	GO:0003735(structural constituent of ribosome)	K17410|MRPS31|http://www.genome.jp/dbget-bin/www_bget?ko:K17410	*	*	sp|B0BN56|RT31_RAT 28S ribosomal protein S31, mitochondrial OS=Rattus norvegicus GN=Mrps31 PE=2 SV=1
cb10025_c1/f1p0/1116	XP_018564011.1	PREDICTED: 28S ribosomal protein S31, mitochondrial [Anoplophora glabripennis]	*	GO:0005763(mitochondrial small ribosomal subunit)	GO:0003735(structural constituent of ribosome)	K17410|MRPS31|http://www.genome.jp/dbget-bin/www_bget?ko:K17410	*	*	sp|P82925|RT31_BOVIN 28S ribosomal protein S31, mitochondrial OS=Bos taurus GN=MRPS31 PE=1 SV=3
cb10028_c0/f6p0/1438	XP_018010034.1	PREDICTED: NAD-dependent protein deacetylase sirtuin-3-like [Hyalella azteca]	GO:0006476(protein deacetylation)	*	GO:0070403(NAD+ binding);GO:0016811(hydrolase activity, acting on carbon-nitrogen (but not peptide) bonds, in linear amides);GO:0008270(zinc ion binding);GO:0051287(NAD binding)	K11413|SIRT3, SIR2L3|http://www.genome.jp/dbget-bin/www_bget?ko:K11413	*	KOG2684(BK)(Sirtuin 5 and related class III sirtuins (SIR2 family))	sp|Q9NTG7|SIR3_HUMAN NAD-dependent protein deacetylase sirtuin-3, mitochondrial OS=Homo sapiens GN=SIRT3 PE=1 SV=2
cb10028_c1/f1p0/1688	XP_018010034.1	PREDICTED: NAD-dependent protein deacetylase sirtuin-3-like [Hyalella azteca]	*	*	*	K11413|SIRT3, SIR2L3|http://www.genome.jp/dbget-bin/www_bget?ko:K11413	*	KOG2682(BK)(NAD-dependent histone deacetylases and class I sirtuins (SIR2 family))	sp|Q9NTG7|SIR3_HUMAN NAD-dependent protein deacetylase sirtuin-3, mitochondrial OS=Homo sapiens GN=SIRT3 PE=1 SV=2
cb10028_c2/f1p0/1257	XP_018010034.1	PREDICTED: NAD-dependent protein deacetylase sirtuin-3-like [Hyalella azteca]	GO:0006476(protein deacetylation)	*	GO:0070403(NAD+ binding);GO:0016811(hydrolase activity, acting on carbon-nitrogen (but not peptide) bonds, in linear amides);GO:0008270(zinc ion binding);GO:0051287(NAD binding)	K11413|SIRT3, SIR2L3|http://www.genome.jp/dbget-bin/www_bget?ko:K11413	*	KOG2682(BK)(NAD-dependent histone deacetylases and class I sirtuins (SIR2 family))	sp|Q8R104|SIR3_MOUSE NAD-dependent protein deacetylase sirtuin-3 OS=Mus musculus GN=Sirt3 PE=1 SV=2
cb10028_c3/f1p0/761	KDR18595.1	NAD-dependent deacetylase sirtuin-3, mitochondrial [Zootermopsis nevadensis]	GO:0006476(protein deacetylation)	*	GO:0070403(NAD+ binding);GO:0008270(zinc ion binding);GO:0016811(hydrolase activity, acting on carbon-nitrogen (but not peptide) bonds, in linear amides);GO:0051287(NAD binding)	K11413|SIRT3, SIR2L3|http://www.genome.jp/dbget-bin/www_bget?ko:K11413	*	KOG2682(BK)(NAD-dependent histone deacetylases and class I sirtuins (SIR2 family))	sp|Q5AW69|HST21_EMENI NAD-dependent protein deacetylase hst2-1 OS=Emericella nidulans (strain FGSC A4 / ATCC 38163 / CBS 112.46 / NRRL 194 / M139) GN=AN7461 PE=3 SV=1
cb10030_c0/f3p0/1821	*	*	*	*	*	*	*	*	*
cb10030_c1/f1p0/1495	*	*	*	*	*	*	*	*	*
cb10033_c0/f2p0/1317	AGC75067.1	SUMO-activating enzyme subunit 2 [Eriocheir sinensis]	*	*	*	K10685|UBLE1B, SAE2, UBA2|http://www.genome.jp/dbget-bin/www_bget?ko:K10685	ko04120(Ubiquitin mediated proteolysis)	*	sp|Q9UBT2|SAE2_HUMAN SUMO-activating enzyme subunit 2 OS=Homo sapiens GN=UBA2 PE=1 SV=2
cb10033_c1/f1p0/1845	AGC75067.1	SUMO-activating enzyme subunit 2 [Eriocheir sinensis]	GO:0016925(protein sumoylation)	*	GO:0019948(SUMO activating enzyme activity);GO:0008641(small protein activating enzyme activity)	K10685|UBLE1B, SAE2, UBA2|http://www.genome.jp/dbget-bin/www_bget?ko:K10685	ko04120(Ubiquitin mediated proteolysis)	KOG2015(O)(NEDD8-activating complex, catalytic component UBA3)	sp|Q9UBT2|SAE2_HUMAN SUMO-activating enzyme subunit 2 OS=Homo sapiens GN=UBA2 PE=1 SV=2
cb10034_c0/f1p0/1842	*	*	*	*	*	*	*	*	*
cb10034_c1/f1p0/1419	*	*	*	*	*	*	*	*	*
cb10034_c2/f1p0/1352	*	*	*	*	*	*	*	*	*
cb10034_c3/f1p0/1115	*	*	*	*	*	*	*	*	*
cb10036_c0/f3p0/1869	XP_018012250.1	PREDICTED: putative nuclease HARBI1 [Hyalella azteca]	*	*	*	*	*	*	sp|Q96MB7|HARB1_HUMAN Putative nuclease HARBI1 OS=Homo sapiens GN=HARBI1 PE=1 SV=1
cb10036_c2/f1p0/1275	XP_018007920.1	PREDICTED: putative nuclease HARBI1 [Hyalella azteca]	*	*	*	*	*	*	sp|Q6AZB8|HARB1_DANRE Putative nuclease HARBI1 OS=Danio rerio GN=harbi1 PE=2 SV=1
cb10037_c1/f1p0/1309	XP_018007404.1	PREDICTED: glutamate--cysteine ligase regulatory subunit-like [Hyalella azteca]	*	*	*	K11205|GCLM|http://www.genome.jp/dbget-bin/www_bget?ko:K11205	ko04216(Ferroptosis);ko00270(Cysteine and methionine metabolism);ko00480(Glutathione metabolism)	KOG3023(E)(Glutamate-cysteine ligase regulatory subunit)	sp|P48508|GSH0_RAT Glutamate--cysteine ligase regulatory subunit OS=Rattus norvegicus GN=Gclm PE=1 SV=1
cb10037_c2/f1p0/5314	XP_018007404.1	PREDICTED: glutamate--cysteine ligase regulatory subunit-like [Hyalella azteca]	GO:0006750(glutathione biosynthetic process)	*	GO:0035226(glutamate-cysteine ligase catalytic subunit binding);GO:0016874(ligase activity)	K11205|GCLM|http://www.genome.jp/dbget-bin/www_bget?ko:K11205	ko04216(Ferroptosis);ko00270(Cysteine and methionine metabolism);ko00480(Glutathione metabolism)	*	sp|O09172|GSH0_MOUSE Glutamate--cysteine ligase regulatory subunit OS=Mus musculus GN=Gclm PE=1 SV=1
cb10039_c0/f19p0/1206	XP_015214025.1	PREDICTED: COP9 signalosome complex subunit 8 [Lepisosteus oculatus]	GO:0010388(protein deneddylation);GO:0010387(COP9 signalosome assembly)	GO:0005737(cytoplasm);GO:0008180(COP9 signalosome)	*	K12181|COPS8, CSN8|http://www.genome.jp/dbget-bin/www_bget?ko:K12181	*	*	sp|Q7ZUZ0|CSN8_DANRE COP9 signalosome complex subunit 8 OS=Danio rerio GN=cops8 PE=2 SV=1
cb10039_c1/f6p0/1906	XP_015214025.1	PREDICTED: COP9 signalosome complex subunit 8 [Lepisosteus oculatus]	GO:0010388(protein deneddylation);GO:0010387(COP9 signalosome assembly)	GO:0005737(cytoplasm);GO:0008180(COP9 signalosome)	*	K12181|COPS8, CSN8|http://www.genome.jp/dbget-bin/www_bget?ko:K12181	*	*	sp|Q7ZUZ0|CSN8_DANRE COP9 signalosome complex subunit 8 OS=Danio rerio GN=cops8 PE=2 SV=1
cb10039_c2/f1p0/1241	XP_001185403.2	PREDICTED: COP9 signalosome complex subunit 8 [Strongylocentrotus purpuratus]	GO:0010388(protein deneddylation);GO:0010387(COP9 signalosome assembly)	GO:0005737(cytoplasm);GO:0008180(COP9 signalosome)	*	K12181|COPS8, CSN8|http://www.genome.jp/dbget-bin/www_bget?ko:K12181	*	*	sp|Q7ZUZ0|CSN8_DANRE COP9 signalosome complex subunit 8 OS=Danio rerio GN=cops8 PE=2 SV=1
cb10039_c3/f1p0/1068	XP_015214025.1	PREDICTED: COP9 signalosome complex subunit 8 [Lepisosteus oculatus]	GO:0010388(protein deneddylation);GO:0010387(COP9 signalosome assembly)	GO:0005737(cytoplasm);GO:0008180(COP9 signalosome)	*	K12181|COPS8, CSN8|http://www.genome.jp/dbget-bin/www_bget?ko:K12181	*	*	sp|Q7ZUZ0|CSN8_DANRE COP9 signalosome complex subunit 8 OS=Danio rerio GN=cops8 PE=2 SV=1
cb1003_c0/f8p1/4669	JAS49565.1	hypothetical protein g.10820 [Cuerna arida]	GO:0006355(regulation of transcription, DNA-templated)	GO:0005634(nucleus)	GO:0003677(DNA binding)	*	*	*	sp|E2R9X2|ARI5B_CANLF AT-rich interactive domain-containing protein 5B OS=Canis lupus familiaris GN=ARID5B PE=3 SV=1
cb1003_c1/f2p0/1038	*	*	*	*	*	*	*	*	*
cb1003_c10/f1p1/2939	*	*	*	*	*	*	*	*	*
cb1003_c11/f1p0/3155	JAS17610.1	hypothetical protein g.7688 [Clastoptera arizonana]	*	*	*	*	*	*	sp|Q8BM75|ARI5B_MOUSE AT-rich interactive domain-containing protein 5B OS=Mus musculus GN=Arid5b PE=1 SV=3
cb1003_c2/f2p0/1575	*	*	*	*	*	*	*	*	*
cb1003_c3/f2p1/1923	*	*	*	*	*	*	*	*	*
cb1003_c4/f1p0/4858	JAS49565.1	hypothetical protein g.10820 [Cuerna arida]	*	*	*	*	*	*	sp|Q8BM75|ARI5B_MOUSE AT-rich interactive domain-containing protein 5B OS=Mus musculus GN=Arid5b PE=1 SV=3
cb1003_c5/f1p1/3537	*	*	*	*	*	*	*	*	*
cb1003_c6/f1p1/2928	*	*	*	*	*	*	*	*	*
cb1003_c7/f1p0/2340	*	*	*	*	*	*	*	*	*
cb1003_c8/f1p1/4535	XP_012544988.1	PREDICTED: AT-rich interactive domain-containing protein 5B-like [Bombyx mori]	*	*	*	*	*	*	*
cb1003_c9/f1p1/4706	XP_014260476.1	PREDICTED: AT-rich interactive domain-containing protein 5B-like isoform X2 [Cimex lectularius]	GO:0006355(regulation of transcription, DNA-templated)	GO:0005634(nucleus)	GO:0003677(DNA binding)	*	*	*	sp|Q14865|ARI5B_HUMAN AT-rich interactive domain-containing protein 5B OS=Homo sapiens GN=ARID5B PE=1 SV=3
cb10040_c1/f2p0/1792	XP_018015758.1	PREDICTED: inositol polyphosphate multikinase-like [Hyalella azteca]	*	*	GO:0008440(inositol-1,4,5-trisphosphate 3-kinase activity)	K00915|IPMK, IPK2|http://www.genome.jp/dbget-bin/www_bget?ko:K00915	ko04138(Autophagy - yeast);ko04070(Phosphatidylinositol signaling system);ko00562(Inositol phosphate metabolism)	*	sp|Q8BWD2|IP6K3_MOUSE Inositol hexakisphosphate kinase 3 OS=Mus musculus GN=Ip6k3 PE=2 SV=1
cb10040_c2/f2p0/1744	XP_018015758.1	PREDICTED: inositol polyphosphate multikinase-like [Hyalella azteca]	*	*	GO:0008440(inositol-1,4,5-trisphosphate 3-kinase activity)	K00915|IPMK, IPK2|http://www.genome.jp/dbget-bin/www_bget?ko:K00915	ko04138(Autophagy - yeast);ko04070(Phosphatidylinositol signaling system);ko00562(Inositol phosphate metabolism)	*	sp|Q8BWD2|IP6K3_MOUSE Inositol hexakisphosphate kinase 3 OS=Mus musculus GN=Ip6k3 PE=2 SV=1
cb10040_c3/f2p0/1011	ACH92296.1	FI05605p, partial [Drosophila melanogaster]	GO:0046427(positive regulation of JAK-STAT cascade);GO:0032958(inositol phosphate biosynthetic process);GO:0007444(imaginal disc development);GO:0046488(phosphatidylinositol metabolic process);GO:0006468(protein phosphorylation);GO:0016310(phosphorylation)	GO:0005654(nucleoplasm);GO:0005737(cytoplasm);GO:0005634(nucleus)	GO:0047326(inositol tetrakisphosphate 5-kinase activity);GO:0016740(transferase activity);GO:0008440(inositol-1,4,5-trisphosphate 3-kinase activity);GO:0000823(inositol-1,4,5-trisphosphate 6-kinase activity);GO:0000831(inositol hexakisphosphate 6-kinase activity)	K00915|IPMK, IPK2|http://www.genome.jp/dbget-bin/www_bget?ko:K00915	ko04138(Autophagy - yeast);ko04070(Phosphatidylinositol signaling system);ko00562(Inositol phosphate metabolism)	*	sp|Q8BWD2|IP6K3_MOUSE Inositol hexakisphosphate kinase 3 OS=Mus musculus GN=Ip6k3 PE=2 SV=1
cb10040_c4/f2p0/1539	XP_018015758.1	PREDICTED: inositol polyphosphate multikinase-like [Hyalella azteca]	*	*	GO:0008440(inositol-1,4,5-trisphosphate 3-kinase activity)	K00915|IPMK, IPK2|http://www.genome.jp/dbget-bin/www_bget?ko:K00915	ko04138(Autophagy - yeast);ko04070(Phosphatidylinositol signaling system);ko00562(Inositol phosphate metabolism)	*	sp|Q8BWD2|IP6K3_MOUSE Inositol hexakisphosphate kinase 3 OS=Mus musculus GN=Ip6k3 PE=2 SV=1
cb10040_c6/f1p0/1690	*	*	*	*	*	*	*	*	*
cb10040_c7/f1p0/1145	KRZ62500.1	Inositol polyphosphate multikinase [Trichinella nativa]	*	*	GO:0008440(inositol-1,4,5-trisphosphate 3-kinase activity)	K00915|IPMK, IPK2|http://www.genome.jp/dbget-bin/www_bget?ko:K00915	ko04138(Autophagy - yeast);ko04070(Phosphatidylinositol signaling system);ko00562(Inositol phosphate metabolism)	*	sp|Q8BWD2|IP6K3_MOUSE Inositol hexakisphosphate kinase 3 OS=Mus musculus GN=Ip6k3 PE=2 SV=1
cb10040_c8/f2p0/1267	XP_001623388.1	predicted protein [Nematostella vectensis]	*	*	GO:0008440(inositol-1,4,5-trisphosphate 3-kinase activity)	K00915|IPMK, IPK2|http://www.genome.jp/dbget-bin/www_bget?ko:K00915	ko04138(Autophagy - yeast);ko04070(Phosphatidylinositol signaling system);ko00562(Inositol phosphate metabolism)	*	sp|Q6H545|IPK2_ORYSJ Inositol polyphosphate multikinase IPK2 OS=Oryza sativa subsp. japonica GN=IPK2 PE=2 SV=1
cb10041_c0/f4p0/959	*	*	*	*	*	*	*	*	*
cb10041_c1/f1p0/1302	*	*	*	*	*	*	*	*	*
cb10041_c2/f1p0/1226	*	*	*	*	*	*	*	*	*
cb10041_c3/f1p0/1075	*	*	*	*	*	*	*	*	*
cb10041_c4/f1p1/6070	ANN23725.1	6-phosphofructokinase [Macrobrachium nipponense]	*	*	*	K00850|pfkA, PFK|http://www.genome.jp/dbget-bin/www_bget?ko:K00850	ko04152(AMPK signaling pathway);ko03018(RNA degradation);ko00051(Fructose and mannose metabolism);ko00052(Galactose metabolism);ko00010(Glycolysis / Gluconeogenesis);ko00030(Pentose phosphate pathway);ko00680(Methane metabolism);ko01230(Biosynthesis of amino acids);ko01200(Carbon metabolism)	KOG2440(G)(Pyrophosphate-dependent phosphofructo-1-kinase)	sp|P52034|PFKA_DROME ATP-dependent 6-phosphofructokinase OS=Drosophila melanogaster GN=Pfk PE=2 SV=2
cb10041_c5/f1p0/5987	OAD52220.1	6-phosphofructokinase [Eufriesea mexicana]	GO:0008152(metabolic process);GO:0016310(phosphorylation);GO:0006096(glycolytic process);GO:0006002(fructose 6-phosphate metabolic process)	GO:0005737(cytoplasm)	GO:0016301(kinase activity);GO:0016740(transferase activity);GO:0003872(6-phosphofructokinase activity);GO:0046872(metal ion binding);GO:0003824(catalytic activity);GO:0005524(ATP binding);GO:0000166(nucleotide binding)	K00850|pfkA, PFK|http://www.genome.jp/dbget-bin/www_bget?ko:K00850	ko04152(AMPK signaling pathway);ko03018(RNA degradation);ko00051(Fructose and mannose metabolism);ko00052(Galactose metabolism);ko00010(Glycolysis / Gluconeogenesis);ko00030(Pentose phosphate pathway);ko00680(Methane metabolism);ko01230(Biosynthesis of amino acids);ko01200(Carbon metabolism)	KOG2440(G)(Pyrophosphate-dependent phosphofructo-1-kinase)	sp|P52034|PFKA_DROME ATP-dependent 6-phosphofructokinase OS=Drosophila melanogaster GN=Pfk PE=2 SV=2
cb10043_c100/f1p0/987	AEF32709.1	prostaglandin D synthase [Eriocheir sinensis]	*	*	*	K04097|HPGDS|http://www.genome.jp/dbget-bin/www_bget?ko:K04097	ko00590(Arachidonic acid metabolism);ko00480(Glutathione metabolism);ko00982(Drug metabolism - cytochrome P450);ko00980(Metabolism of xenobiotics by cytochrome P450)	*	sp|O73888|HPGDS_CHICK Hematopoietic prostaglandin D synthase OS=Gallus gallus GN=HPGDS PE=1 SV=3
cb10043_c108/f2p0/1099	AEF32709.1	prostaglandin D synthase [Eriocheir sinensis]	GO:0001516(prostaglandin biosynthetic process);GO:0006629(lipid metabolic process);GO:0006693(prostaglandin metabolic process);GO:2000255(negative regulation of male germ cell proliferation);GO:0006633(fatty acid biosynthetic process);GO:0006631(fatty acid metabolic process)	GO:0005737(cytoplasm)	GO:0000287(magnesium ion binding);GO:0004667(prostaglandin-D synthase activity);GO:0005509(calcium ion binding);GO:0016740(transferase activity);GO:0016853(isomerase activity);GO:0042803(protein homodimerization activity);GO:0004364(glutathione transferase activity)	K04097|HPGDS|http://www.genome.jp/dbget-bin/www_bget?ko:K04097	ko00590(Arachidonic acid metabolism);ko00480(Glutathione metabolism);ko00982(Drug metabolism - cytochrome P450);ko00980(Metabolism of xenobiotics by cytochrome P450)	*	sp|O73888|HPGDS_CHICK Hematopoietic prostaglandin D synthase OS=Gallus gallus GN=HPGDS PE=1 SV=3
cb10043_c109/f2p0/1108	AEF32709.1	prostaglandin D synthase [Eriocheir sinensis]	GO:0001516(prostaglandin biosynthetic process);GO:0006629(lipid metabolic process);GO:0006693(prostaglandin metabolic process);GO:2000255(negative regulation of male germ cell proliferation);GO:0006633(fatty acid biosynthetic process);GO:0006631(fatty acid metabolic process)	GO:0005737(cytoplasm)	GO:0000287(magnesium ion binding);GO:0004667(prostaglandin-D synthase activity);GO:0005509(calcium ion binding);GO:0016740(transferase activity);GO:0016853(isomerase activity);GO:0042803(protein homodimerization activity);GO:0004364(glutathione transferase activity)	K04097|HPGDS|http://www.genome.jp/dbget-bin/www_bget?ko:K04097	ko00590(Arachidonic acid metabolism);ko00480(Glutathione metabolism);ko00982(Drug metabolism - cytochrome P450);ko00980(Metabolism of xenobiotics by cytochrome P450)	*	sp|O73888|HPGDS_CHICK Hematopoietic prostaglandin D synthase OS=Gallus gallus GN=HPGDS PE=1 SV=3
cb10043_c110/f656p0/1170	AEF32709.1	prostaglandin D synthase [Eriocheir sinensis]	GO:0001516(prostaglandin biosynthetic process);GO:0006629(lipid metabolic process);GO:0006693(prostaglandin metabolic process);GO:2000255(negative regulation of male germ cell proliferation);GO:0006633(fatty acid biosynthetic process);GO:0006631(fatty acid metabolic process)	GO:0005737(cytoplasm)	GO:0000287(magnesium ion binding);GO:0004667(prostaglandin-D synthase activity);GO:0005509(calcium ion binding);GO:0016740(transferase activity);GO:0016853(isomerase activity);GO:0042803(protein homodimerization activity);GO:0004364(glutathione transferase activity)	K04097|HPGDS|http://www.genome.jp/dbget-bin/www_bget?ko:K04097	ko00590(Arachidonic acid metabolism);ko00480(Glutathione metabolism);ko00982(Drug metabolism - cytochrome P450);ko00980(Metabolism of xenobiotics by cytochrome P450)	*	sp|O73888|HPGDS_CHICK Hematopoietic prostaglandin D synthase OS=Gallus gallus GN=HPGDS PE=1 SV=3
cb10043_c111/f4p1/933	AEF32709.1	prostaglandin D synthase [Eriocheir sinensis]	GO:0001516(prostaglandin biosynthetic process);GO:0006629(lipid metabolic process);GO:0006693(prostaglandin metabolic process);GO:2000255(negative regulation of male germ cell proliferation);GO:0006633(fatty acid biosynthetic process);GO:0006631(fatty acid metabolic process)	GO:0005737(cytoplasm)	GO:0000287(magnesium ion binding);GO:0004667(prostaglandin-D synthase activity);GO:0005509(calcium ion binding);GO:0016740(transferase activity);GO:0016853(isomerase activity);GO:0042803(protein homodimerization activity);GO:0004364(glutathione transferase activity)	K04097|HPGDS|http://www.genome.jp/dbget-bin/www_bget?ko:K04097	ko00590(Arachidonic acid metabolism);ko00480(Glutathione metabolism);ko00982(Drug metabolism - cytochrome P450);ko00980(Metabolism of xenobiotics by cytochrome P450)	KOG1695(O)(Glutathione S-transferase)	sp|O73888|HPGDS_CHICK Hematopoietic prostaglandin D synthase OS=Gallus gallus GN=HPGDS PE=1 SV=3
cb10043_c112/f5p1/1044	AEF32709.1	prostaglandin D synthase [Eriocheir sinensis]	GO:0001516(prostaglandin biosynthetic process);GO:0006629(lipid metabolic process);GO:0006693(prostaglandin metabolic process);GO:2000255(negative regulation of male germ cell proliferation);GO:0006633(fatty acid biosynthetic process);GO:0006631(fatty acid metabolic process)	GO:0005737(cytoplasm)	GO:0000287(magnesium ion binding);GO:0004667(prostaglandin-D synthase activity);GO:0005509(calcium ion binding);GO:0016740(transferase activity);GO:0016853(isomerase activity);GO:0042803(protein homodimerization activity);GO:0004364(glutathione transferase activity)	K04097|HPGDS|http://www.genome.jp/dbget-bin/www_bget?ko:K04097	ko00590(Arachidonic acid metabolism);ko00480(Glutathione metabolism);ko00982(Drug metabolism - cytochrome P450);ko00980(Metabolism of xenobiotics by cytochrome P450)	KOG1695(O)(Glutathione S-transferase)	sp|O73888|HPGDS_CHICK Hematopoietic prostaglandin D synthase OS=Gallus gallus GN=HPGDS PE=1 SV=3
cb10043_c37/f1p1/1256	AEF32709.1	prostaglandin D synthase [Eriocheir sinensis]	GO:0001516(prostaglandin biosynthetic process);GO:0006629(lipid metabolic process);GO:0006693(prostaglandin metabolic process);GO:2000255(negative regulation of male germ cell proliferation);GO:0006633(fatty acid biosynthetic process);GO:0006631(fatty acid metabolic process)	GO:0005737(cytoplasm)	GO:0000287(magnesium ion binding);GO:0004667(prostaglandin-D synthase activity);GO:0005509(calcium ion binding);GO:0016740(transferase activity);GO:0016853(isomerase activity);GO:0042803(protein homodimerization activity);GO:0004364(glutathione transferase activity)	K04097|HPGDS|http://www.genome.jp/dbget-bin/www_bget?ko:K04097	ko00590(Arachidonic acid metabolism);ko00480(Glutathione metabolism);ko00982(Drug metabolism - cytochrome P450);ko00980(Metabolism of xenobiotics by cytochrome P450)	*	sp|O73888|HPGDS_CHICK Hematopoietic prostaglandin D synthase OS=Gallus gallus GN=HPGDS PE=1 SV=3
cb10043_c38/f1p0/1364	AEF32709.1	prostaglandin D synthase [Eriocheir sinensis]	GO:0001516(prostaglandin biosynthetic process);GO:0006629(lipid metabolic process);GO:0006693(prostaglandin metabolic process);GO:2000255(negative regulation of male germ cell proliferation);GO:0006633(fatty acid biosynthetic process);GO:0006631(fatty acid metabolic process)	GO:0005737(cytoplasm)	GO:0000287(magnesium ion binding);GO:0004667(prostaglandin-D synthase activity);GO:0005509(calcium ion binding);GO:0016740(transferase activity);GO:0016853(isomerase activity);GO:0042803(protein homodimerization activity);GO:0004364(glutathione transferase activity)	K04097|HPGDS|http://www.genome.jp/dbget-bin/www_bget?ko:K04097	ko00590(Arachidonic acid metabolism);ko00480(Glutathione metabolism);ko00982(Drug metabolism - cytochrome P450);ko00980(Metabolism of xenobiotics by cytochrome P450)	KOG1695(O)(Glutathione S-transferase)	sp|O73888|HPGDS_CHICK Hematopoietic prostaglandin D synthase OS=Gallus gallus GN=HPGDS PE=1 SV=3
cb10043_c39/f1p2/1297	AEF32709.1	prostaglandin D synthase [Eriocheir sinensis]	*	*	*	K04097|HPGDS|http://www.genome.jp/dbget-bin/www_bget?ko:K04097	ko00590(Arachidonic acid metabolism);ko00480(Glutathione metabolism);ko00982(Drug metabolism - cytochrome P450);ko00980(Metabolism of xenobiotics by cytochrome P450)	KOG1695(O)(Glutathione S-transferase)	sp|O73888|HPGDS_CHICK Hematopoietic prostaglandin D synthase OS=Gallus gallus GN=HPGDS PE=1 SV=3
cb10043_c40/f1p0/1278	*	*	*	*	*	*	*	*	*
cb10043_c41/f1p0/1356	*	*	*	*	*	*	*	*	*
cb10043_c42/f1p0/1280	AEF32709.1	prostaglandin D synthase [Eriocheir sinensis]	*	*	*	*	*	*	*
cb10043_c43/f1p1/1203	AEF32709.1	prostaglandin D synthase [Eriocheir sinensis]	GO:0006693(prostaglandin metabolic process);GO:2000255(negative regulation of male germ cell proliferation)	*	GO:0000287(magnesium ion binding);GO:0004667(prostaglandin-D synthase activity);GO:0005509(calcium ion binding);GO:0042803(protein homodimerization activity)	K04097|HPGDS|http://www.genome.jp/dbget-bin/www_bget?ko:K04097	ko00590(Arachidonic acid metabolism);ko00480(Glutathione metabolism);ko00982(Drug metabolism - cytochrome P450);ko00980(Metabolism of xenobiotics by cytochrome P450)	KOG1695(O)(Glutathione S-transferase)	sp|O73888|HPGDS_CHICK Hematopoietic prostaglandin D synthase OS=Gallus gallus GN=HPGDS PE=1 SV=3
cb10043_c81/f1p2/1172	AEF32709.1	prostaglandin D synthase [Eriocheir sinensis]	GO:0001516(prostaglandin biosynthetic process);GO:0006629(lipid metabolic process);GO:0006693(prostaglandin metabolic process);GO:2000255(negative regulation of male germ cell proliferation);GO:0006633(fatty acid biosynthetic process);GO:0006631(fatty acid metabolic process)	GO:0005737(cytoplasm)	GO:0000287(magnesium ion binding);GO:0004667(prostaglandin-D synthase activity);GO:0005509(calcium ion binding);GO:0016740(transferase activity);GO:0016853(isomerase activity);GO:0042803(protein homodimerization activity);GO:0004364(glutathione transferase activity)	K04097|HPGDS|http://www.genome.jp/dbget-bin/www_bget?ko:K04097	ko00590(Arachidonic acid metabolism);ko00480(Glutathione metabolism);ko00982(Drug metabolism - cytochrome P450);ko00980(Metabolism of xenobiotics by cytochrome P450)	*	sp|O73888|HPGDS_CHICK Hematopoietic prostaglandin D synthase OS=Gallus gallus GN=HPGDS PE=1 SV=3
cb10043_c94/f2p0/1121	AEF32709.1	prostaglandin D synthase [Eriocheir sinensis]	GO:0001516(prostaglandin biosynthetic process);GO:0006629(lipid metabolic process);GO:0006693(prostaglandin metabolic process);GO:2000255(negative regulation of male germ cell proliferation);GO:0006633(fatty acid biosynthetic process);GO:0006631(fatty acid metabolic process)	GO:0005737(cytoplasm)	GO:0000287(magnesium ion binding);GO:0004667(prostaglandin-D synthase activity);GO:0005509(calcium ion binding);GO:0016740(transferase activity);GO:0016853(isomerase activity);GO:0042803(protein homodimerization activity);GO:0004364(glutathione transferase activity)	K04097|HPGDS|http://www.genome.jp/dbget-bin/www_bget?ko:K04097	ko00590(Arachidonic acid metabolism);ko00480(Glutathione metabolism);ko00982(Drug metabolism - cytochrome P450);ko00980(Metabolism of xenobiotics by cytochrome P450)	*	sp|O73888|HPGDS_CHICK Hematopoietic prostaglandin D synthase OS=Gallus gallus GN=HPGDS PE=1 SV=3
cb10043_c98/f1p0/1035	AEF32709.1	prostaglandin D synthase [Eriocheir sinensis]	GO:0001516(prostaglandin biosynthetic process);GO:0006629(lipid metabolic process);GO:0006693(prostaglandin metabolic process);GO:2000255(negative regulation of male germ cell proliferation);GO:0006633(fatty acid biosynthetic process);GO:0006631(fatty acid metabolic process)	GO:0005737(cytoplasm)	GO:0000287(magnesium ion binding);GO:0004667(prostaglandin-D synthase activity);GO:0005509(calcium ion binding);GO:0016740(transferase activity);GO:0016853(isomerase activity);GO:0042803(protein homodimerization activity);GO:0004364(glutathione transferase activity)	K04097|HPGDS|http://www.genome.jp/dbget-bin/www_bget?ko:K04097	ko00590(Arachidonic acid metabolism);ko00480(Glutathione metabolism);ko00982(Drug metabolism - cytochrome P450);ko00980(Metabolism of xenobiotics by cytochrome P450)	*	sp|O73888|HPGDS_CHICK Hematopoietic prostaglandin D synthase OS=Gallus gallus GN=HPGDS PE=1 SV=3
cb10043_c99/f1p0/1031	AEF32709.1	prostaglandin D synthase [Eriocheir sinensis]	GO:2000255(negative regulation of male germ cell proliferation);GO:0006693(prostaglandin metabolic process)	*	GO:0000287(magnesium ion binding);GO:0004667(prostaglandin-D synthase activity);GO:0005509(calcium ion binding);GO:0042803(protein homodimerization activity)	K04097|HPGDS|http://www.genome.jp/dbget-bin/www_bget?ko:K04097	ko00590(Arachidonic acid metabolism);ko00480(Glutathione metabolism);ko00982(Drug metabolism - cytochrome P450);ko00980(Metabolism of xenobiotics by cytochrome P450)	KOG1695(O)(Glutathione S-transferase)	sp|O73888|HPGDS_CHICK Hematopoietic prostaglandin D synthase OS=Gallus gallus GN=HPGDS PE=1 SV=3
cb10044_c1/f1p0/1552	*	*	*	*	*	*	*	*	*
cb10044_c4/f6p0/1683	*	*	*	*	*	*	*	*	*
cb10045_c0/f3p0/1554	KFQ99052.1	hypothetical protein N306_10413, partial [Opisthocomus hoazin]	*	*	*	*	*	*	*
cb10045_c1/f1p0/1290	KFQ99052.1	hypothetical protein N306_10413, partial [Opisthocomus hoazin]	*	*	*	*	*	*	*
cb10045_c2/f1p0/1191	*	*	*	*	*	*	*	*	*
cb10047_c0/f1p0/1778	*	*	*	*	*	*	*	*	*
cb10047_c1/f1p0/1325	*	*	*	*	*	*	*	*	*
cb10048_c0/f1p0/1329	*	*	*	*	*	*	*	*	*
cb10048_c1/f1p0/1322	*	*	*	*	*	*	*	*	*
cb10049_c0/f1p0/1411	XP_004705602.1	PREDICTED: F-box/LRR-repeat protein 18 [Echinops telfairi]	*	*	*	K10284|FBXL18|http://www.genome.jp/dbget-bin/www_bget?ko:K10284	*	*	sp|Q96ME1|FXL18_HUMAN F-box/LRR-repeat protein 18 OS=Homo sapiens GN=FBXL18 PE=1 SV=2
cb10049_c1/f1p0/1818	ELW69917.1	F-box/LRR-repeat protein 18 [Tupaia chinensis]	*	*	*	K10284|FBXL18|http://www.genome.jp/dbget-bin/www_bget?ko:K10284	*	*	sp|Q96ME1|FXL18_HUMAN F-box/LRR-repeat protein 18 OS=Homo sapiens GN=FBXL18 PE=1 SV=2
cb1004_c0/f9p0/4713	XP_007895390.1	PREDICTED: phosphatidylinositol 3-kinase catalytic subunit type 3 [Callorhinchus milii]	GO:0046854(phosphatidylinositol phosphorylation);GO:0016310(phosphorylation);GO:1903431(positive regulation of cell maturation);GO:0048015(phosphatidylinositol-mediated signaling);GO:0014065(phosphatidylinositol 3-kinase signaling);GO:0036092(phosphatidylinositol-3-phosphate biosynthetic process);GO:0042149(cellular response to glucose starvation);GO:0016236(macroautophagy);GO:0006468(protein pho…	GO:0030496(midbody);GO:0016020(membrane);GO:0035032(phosphatidylinositol 3-kinase complex, class III);GO:0005770(late endosome);GO:0045335(phagocytic vesicle);GO:0005575(cellular_component);GO:0005829(cytosol);GO:0005930(axoneme);GO:0005942(phosphatidylinositol 3-kinase complex);GO:0044754(autolysosome)	GO:0005524(ATP binding);GO:0016301(kinase activity);GO:0016740(transferase activity);GO:0000166(nucleotide binding);GO:0016303(1-phosphatidylinositol-3-kinase activity);GO:0004672(protein kinase activity);GO:0005515(protein binding);GO:0035004(phosphatidylinositol 3-kinase activity)	K00914|PIK3C3, VPS34|http://www.genome.jp/dbget-bin/www_bget?ko:K00914	ko04140(Autophagy - animal);ko04136(Autophagy - other eukaryotes);ko04138(Autophagy - yeast);ko04145(Phagosome);ko04371(Apelin signaling pathway);ko04070(Phosphatidylinositol signaling system);ko00562(Inositol phosphate metabolism)	KOG0906(TU)(Phosphatidylinositol 3-kinase VPS34, involved in signal transduction)	sp|Q8NEB9|PK3C3_HUMAN Phosphatidylinositol 3-kinase catalytic subunit type 3 OS=Homo sapiens GN=PIK3C3 PE=1 SV=1
cb1004_c1/f1p0/4746	XP_010885974.2	PREDICTED: phosphatidylinositol 3-kinase catalytic subunit type 3 isoform X1 [Esox lucius]	GO:0046854(phosphatidylinositol phosphorylation);GO:0016310(phosphorylation);GO:0048015(phosphatidylinositol-mediated signaling)	*	GO:0005524(ATP binding);GO:0016301(kinase activity);GO:0016740(transferase activity);GO:0000166(nucleotide binding);GO:0016303(1-phosphatidylinositol-3-kinase activity)	K00914|PIK3C3, VPS34|http://www.genome.jp/dbget-bin/www_bget?ko:K00914	ko04140(Autophagy - animal);ko04136(Autophagy - other eukaryotes);ko04138(Autophagy - yeast);ko04145(Phagosome);ko04371(Apelin signaling pathway);ko04070(Phosphatidylinositol signaling system);ko00562(Inositol phosphate metabolism)	KOG0906(TU)(Phosphatidylinositol 3-kinase VPS34, involved in signal transduction)	sp|Q6PF93|PK3C3_MOUSE Phosphatidylinositol 3-kinase catalytic subunit type 3 OS=Mus musculus GN=Pik3c3 PE=1 SV=1
cb1004_c10/f1p0/2426	XP_003267603.2	PREDICTED: phosphatidylinositol 3-kinase catalytic subunit type 3 [Nomascus leucogenys]	GO:0006914(autophagy);GO:0036092(phosphatidylinositol-3-phosphate biosynthetic process);GO:0000045(autophagosome assembly);GO:0016310(phosphorylation);GO:0048015(phosphatidylinositol-mediated signaling);GO:0042149(cellular response to glucose starvation);GO:0016485(protein processing);GO:0016236(macroautophagy);GO:0006468(protein phosphorylation);GO:0045022(early endosome to late endosome transpo…	GO:0030496(midbody);GO:0016020(membrane);GO:0035032(phosphatidylinositol 3-kinase complex, class III);GO:0005768(endosome);GO:0005930(axoneme);GO:0005770(late endosome);GO:0005942(phosphatidylinositol 3-kinase complex);GO:0031410(cytoplasmic vesicle);GO:0005776(autophagosome);GO:0045335(phagocytic vesicle);GO:0005575(cellular_component);GO:0005829(cytosol);GO:0044754(autolysosome)	GO:0004672(protein kinase activity);GO:0016301(kinase activity);GO:0016740(transferase activity);GO:0005524(ATP binding);GO:0000166(nucleotide binding);GO:0016303(1-phosphatidylinositol-3-kinase activity);GO:0005515(protein binding);GO:0035004(phosphatidylinositol 3-kinase activity)	K00914|PIK3C3, VPS34|http://www.genome.jp/dbget-bin/www_bget?ko:K00914	ko04140(Autophagy - animal);ko04136(Autophagy - other eukaryotes);ko04138(Autophagy - yeast);ko04145(Phagosome);ko04371(Apelin signaling pathway);ko04070(Phosphatidylinositol signaling system);ko00562(Inositol phosphate metabolism)	KOG0903(TU)(Phosphatidylinositol 4-kinase, involved in intracellular trafficking and secretion)	sp|O88763|PK3C3_RAT Phosphatidylinositol 3-kinase catalytic subunit type 3 OS=Rattus norvegicus GN=Pik3c3 PE=1 SV=1
cb1004_c11/f1p1/2067	KDR23478.1	Phosphatidylinositol 3-kinase catalytic subunit type 3 [Zootermopsis nevadensis]	GO:0016310(phosphorylation);GO:0048015(phosphatidylinositol-mediated signaling);GO:0046854(phosphatidylinositol phosphorylation);GO:1903431(positive regulation of cell maturation);GO:0014065(phosphatidylinositol 3-kinase signaling);GO:0036092(phosphatidylinositol-3-phosphate biosynthetic process);GO:0042149(cellular response to glucose starvation);GO:0016236(macroautophagy);GO:0006468(protein pho…	GO:0005942(phosphatidylinositol 3-kinase complex);GO:0030496(midbody);GO:0016020(membrane);GO:0035032(phosphatidylinositol 3-kinase complex, class III);GO:0005770(late endosome);GO:0045335(phagocytic vesicle)	GO:0016301(kinase activity);GO:0016740(transferase activity);GO:0005524(ATP binding);GO:0000166(nucleotide binding);GO:0016303(1-phosphatidylinositol-3-kinase activity);GO:0004672(protein kinase activity)	K00914|PIK3C3, VPS34|http://www.genome.jp/dbget-bin/www_bget?ko:K00914	ko04140(Autophagy - animal);ko04136(Autophagy - other eukaryotes);ko04138(Autophagy - yeast);ko04145(Phagosome);ko04371(Apelin signaling pathway);ko04070(Phosphatidylinositol signaling system);ko00562(Inositol phosphate metabolism)	KOG0906(TU)(Phosphatidylinositol 3-kinase VPS34, involved in signal transduction)	sp|Q8NEB9|PK3C3_HUMAN Phosphatidylinositol 3-kinase catalytic subunit type 3 OS=Homo sapiens GN=PIK3C3 PE=1 SV=1
cb1004_c2/f1p0/4418	XP_015518033.1	PREDICTED: phosphatidylinositol 3-kinase catalytic subunit type 3 [Neodiprion lecontei]	GO:0016310(phosphorylation);GO:0048015(phosphatidylinositol-mediated signaling);GO:0046854(phosphatidylinositol phosphorylation)	*	GO:0016301(kinase activity);GO:0016740(transferase activity);GO:0005524(ATP binding);GO:0000166(nucleotide binding);GO:0016303(1-phosphatidylinositol-3-kinase activity)	K00914|PIK3C3, VPS34|http://www.genome.jp/dbget-bin/www_bget?ko:K00914	ko04140(Autophagy - animal);ko04136(Autophagy - other eukaryotes);ko04138(Autophagy - yeast);ko04145(Phagosome);ko04371(Apelin signaling pathway);ko04070(Phosphatidylinositol signaling system);ko00562(Inositol phosphate metabolism)	KOG0903(TU)(Phosphatidylinositol 4-kinase, involved in intracellular trafficking and secretion)	sp|Q6PF93|PK3C3_MOUSE Phosphatidylinositol 3-kinase catalytic subunit type 3 OS=Mus musculus GN=Pik3c3 PE=1 SV=1
cb1004_c3/f1p0/3401	KXJ76244.1	hypothetical protein RP20_CCG010013 [Aedes albopictus]	GO:0016310(phosphorylation);GO:0048015(phosphatidylinositol-mediated signaling);GO:0046854(phosphatidylinositol phosphorylation)	*	GO:0016301(kinase activity);GO:0016740(transferase activity);GO:0005524(ATP binding);GO:0000166(nucleotide binding);GO:0016303(1-phosphatidylinositol-3-kinase activity)	K00914|PIK3C3, VPS34|http://www.genome.jp/dbget-bin/www_bget?ko:K00914	ko04140(Autophagy - animal);ko04136(Autophagy - other eukaryotes);ko04138(Autophagy - yeast);ko04145(Phagosome);ko04371(Apelin signaling pathway);ko04070(Phosphatidylinositol signaling system);ko00562(Inositol phosphate metabolism)	KOG0906(TU)(Phosphatidylinositol 3-kinase VPS34, involved in signal transduction)	sp|Q6PF93|PK3C3_MOUSE Phosphatidylinositol 3-kinase catalytic subunit type 3 OS=Mus musculus GN=Pik3c3 PE=1 SV=1
cb1004_c4/f1p0/2570	EDK97022.1	phosphoinositide-3-kinase, class 3, isoform CRA_b, partial [Mus musculus]	GO:0000045(autophagosome assembly);GO:0000910(cytokinesis);GO:0006468(protein phosphorylation);GO:0006497(protein lipidation);GO:0006914(autophagy);GO:0007032(endosome organization);GO:0007049(cell cycle);GO:0009267(cellular response to starvation);GO:0016236(macroautophagy);GO:0016310(phosphorylation);GO:0016485(protein processing);GO:0032465(regulation of cytokinesis);GO:0034497(protein localiz…	GO:0005768(endosome);GO:0005770(late endosome);GO:0016020(membrane);GO:0030496(midbody);GO:0031410(cytoplasmic vesicle);GO:0035032(phosphatidylinositol 3-kinase complex, class III);GO:0044754(autolysosome);GO:0045335(phagocytic vesicle);GO:0005776(autophagosome)	GO:0000166(nucleotide binding);GO:0004672(protein kinase activity);GO:0005515(protein binding);GO:0005524(ATP binding);GO:0016301(kinase activity);GO:0016303(1-phosphatidylinositol-3-kinase activity);GO:0016740(transferase activity);GO:0035004(phosphatidylinositol 3-kinase activity)	K00914|PIK3C3, VPS34|http://www.genome.jp/dbget-bin/www_bget?ko:K00914	ko04140(Autophagy - animal);ko04136(Autophagy - other eukaryotes);ko04138(Autophagy - yeast);ko04145(Phagosome);ko04371(Apelin signaling pathway);ko04070(Phosphatidylinositol signaling system);ko00562(Inositol phosphate metabolism)	KOG0903(TU)(Phosphatidylinositol 4-kinase, involved in intracellular trafficking and secretion)	sp|Q6PF93|PK3C3_MOUSE Phosphatidylinositol 3-kinase catalytic subunit type 3 OS=Mus musculus GN=Pik3c3 PE=1 SV=1
cb1004_c5/f1p0/3778	KRT82273.1	hypothetical protein AMK59_3784 [Oryctes borbonicus]	*	*	*	K00914|PIK3C3, VPS34|http://www.genome.jp/dbget-bin/www_bget?ko:K00914	ko04140(Autophagy - animal);ko04136(Autophagy - other eukaryotes);ko04138(Autophagy - yeast);ko04145(Phagosome);ko04371(Apelin signaling pathway);ko04070(Phosphatidylinositol signaling system);ko00562(Inositol phosphate metabolism)	KOG0906(TU)(Phosphatidylinositol 3-kinase VPS34, involved in signal transduction)	sp|Q6AZN6|PK3C3_XENLA Phosphatidylinositol 3-kinase catalytic subunit type 3 OS=Xenopus laevis GN=pik3c3 PE=2 SV=1
cb1004_c6/f1p0/2690	NP_852079.2	phosphatidylinositol 3-kinase catalytic subunit type 3 [Mus musculus]	GO:0046854(phosphatidylinositol phosphorylation);GO:0006914(autophagy);GO:0036092(phosphatidylinositol-3-phosphate biosynthetic process);GO:0051301(cell division);GO:0000045(autophagosome assembly);GO:0016310(phosphorylation);GO:0009267(cellular response to starvation);GO:0000910(cytokinesis);GO:0048015(phosphatidylinositol-mediated signaling);GO:0042149(cellular response to glucose starvation);G…	GO:0035032(phosphatidylinositol 3-kinase complex, class III);GO:0030496(midbody);GO:0005768(endosome);GO:0016020(membrane);GO:0005770(late endosome);GO:0031410(cytoplasmic vesicle);GO:0005776(autophagosome);GO:0045335(phagocytic vesicle);GO:0044754(autolysosome)	GO:0004672(protein kinase activity);GO:0005524(ATP binding);GO:0016301(kinase activity);GO:0016740(transferase activity);GO:0000166(nucleotide binding);GO:0016303(1-phosphatidylinositol-3-kinase activity);GO:0005515(protein binding);GO:0035004(phosphatidylinositol 3-kinase activity)	K00914|PIK3C3, VPS34|http://www.genome.jp/dbget-bin/www_bget?ko:K00914	ko04140(Autophagy - animal);ko04136(Autophagy - other eukaryotes);ko04138(Autophagy - yeast);ko04145(Phagosome);ko04371(Apelin signaling pathway);ko04070(Phosphatidylinositol signaling system);ko00562(Inositol phosphate metabolism)	KOG0906(TU)(Phosphatidylinositol 3-kinase VPS34, involved in signal transduction)	sp|Q6PF93|PK3C3_MOUSE Phosphatidylinositol 3-kinase catalytic subunit type 3 OS=Mus musculus GN=Pik3c3 PE=1 SV=1
cb1004_c7/f1p0/3760	XP_014164110.1	PREDICTED: phosphatidylinositol 3-kinase catalytic subunit type 3 [Geospiza fortis]	GO:0046854(phosphatidylinositol phosphorylation);GO:0006914(autophagy);GO:0036092(phosphatidylinositol-3-phosphate biosynthetic process);GO:0051301(cell division);GO:0000045(autophagosome assembly);GO:0016310(phosphorylation);GO:0009267(cellular response to starvation);GO:0000910(cytokinesis);GO:0048015(phosphatidylinositol-mediated signaling);GO:0042149(cellular response to glucose starvation);G…	GO:0035032(phosphatidylinositol 3-kinase complex, class III);GO:0030496(midbody);GO:0005768(endosome);GO:0016020(membrane);GO:0005770(late endosome);GO:0031410(cytoplasmic vesicle);GO:0005776(autophagosome);GO:0045335(phagocytic vesicle);GO:0044754(autolysosome)	GO:0004672(protein kinase activity);GO:0005524(ATP binding);GO:0016301(kinase activity);GO:0016740(transferase activity);GO:0000166(nucleotide binding);GO:0016303(1-phosphatidylinositol-3-kinase activity);GO:0005515(protein binding);GO:0035004(phosphatidylinositol 3-kinase activity)	K00914|PIK3C3, VPS34|http://www.genome.jp/dbget-bin/www_bget?ko:K00914	ko04140(Autophagy - animal);ko04136(Autophagy - other eukaryotes);ko04138(Autophagy - yeast);ko04145(Phagosome);ko04371(Apelin signaling pathway);ko04070(Phosphatidylinositol signaling system);ko00562(Inositol phosphate metabolism)	KOG0903(TU)(Phosphatidylinositol 4-kinase, involved in intracellular trafficking and secretion)	sp|Q6PF93|PK3C3_MOUSE Phosphatidylinositol 3-kinase catalytic subunit type 3 OS=Mus musculus GN=Pik3c3 PE=1 SV=1
cb1004_c8/f1p0/4458	XP_015118048.1	PREDICTED: phosphatidylinositol 3-kinase catalytic subunit type 3 isoform X1 [Diachasma alloeum]	*	*	*	K00914|PIK3C3, VPS34|http://www.genome.jp/dbget-bin/www_bget?ko:K00914	ko04140(Autophagy - animal);ko04136(Autophagy - other eukaryotes);ko04138(Autophagy - yeast);ko04145(Phagosome);ko04371(Apelin signaling pathway);ko04070(Phosphatidylinositol signaling system);ko00562(Inositol phosphate metabolism)	KOG0906(TU)(Phosphatidylinositol 3-kinase VPS34, involved in signal transduction)	sp|Q6AZN6|PK3C3_XENLA Phosphatidylinositol 3-kinase catalytic subunit type 3 OS=Xenopus laevis GN=pik3c3 PE=2 SV=1
cb1004_c9/f1p0/2867	XP_012268882.1	PREDICTED: phosphatidylinositol 3-kinase catalytic subunit type 3 [Athalia rosae]	*	*	*	K00914|PIK3C3, VPS34|http://www.genome.jp/dbget-bin/www_bget?ko:K00914	ko04140(Autophagy - animal);ko04136(Autophagy - other eukaryotes);ko04138(Autophagy - yeast);ko04145(Phagosome);ko04371(Apelin signaling pathway);ko04070(Phosphatidylinositol signaling system);ko00562(Inositol phosphate metabolism)	KOG0906(TU)(Phosphatidylinositol 3-kinase VPS34, involved in signal transduction)	sp|Q6PF93|PK3C3_MOUSE Phosphatidylinositol 3-kinase catalytic subunit type 3 OS=Mus musculus GN=Pik3c3 PE=1 SV=1
cb10050_c0/f2p0/1377	*	*	*	*	*	*	*	*	*
cb10050_c1/f2p0/1484	*	*	*	*	*	*	*	*	*
cb10050_c2/f2p0/921	*	*	*	*	*	*	*	*	*
cb10050_c3/f1p0/1792	*	*	*	*	*	*	*	*	*
cb10050_c4/f1p0/1215	*	*	*	*	*	*	*	*	*
cb10051_c0/f1p0/1673	*	*	*	*	*	*	*	*	*
cb10051_c1/f1p0/1897	*	*	*	*	*	*	*	*	*
cb10052_c2/f2p0/1612	XP_018024055.1	PREDICTED: dynein heavy chain, cytoplasmic-like [Hyalella azteca]	*	*	*	K10413|DYNC1H|http://www.genome.jp/dbget-bin/www_bget?ko:K10413	ko04145(Phagosome);ko04962(Vasopressin-regulated water reabsorption)	KOG3595(Z)(Dyneins, heavy chain)	sp|P37276|DYHC_DROME Dynein heavy chain, cytoplasmic OS=Drosophila melanogaster GN=Dhc64C PE=2 SV=2
cb10052_c3/f1p0/1281	XP_018413937.1	PREDICTED: cytoplasmic dynein 1 heavy chain 1 [Nanorana parkeri]	GO:0007018(microtubule-based movement)	GO:0030286(dynein complex)	GO:0005524(ATP binding);GO:0000166(nucleotide binding);GO:0016887(ATPase activity);GO:0003777(microtubule motor activity)	K10413|DYNC1H|http://www.genome.jp/dbget-bin/www_bget?ko:K10413	ko04145(Phagosome);ko04962(Vasopressin-regulated water reabsorption)	KOG3595(Z)(Dyneins, heavy chain)	sp|P37276|DYHC_DROME Dynein heavy chain, cytoplasmic OS=Drosophila melanogaster GN=Dhc64C PE=2 SV=2
cb10052_c4/f1p0/1268	XP_018024055.1	PREDICTED: dynein heavy chain, cytoplasmic-like [Hyalella azteca]	*	*	*	K10413|DYNC1H|http://www.genome.jp/dbget-bin/www_bget?ko:K10413	ko04145(Phagosome);ko04962(Vasopressin-regulated water reabsorption)	KOG3595(Z)(Dyneins, heavy chain)	sp|P37276|DYHC_DROME Dynein heavy chain, cytoplasmic OS=Drosophila melanogaster GN=Dhc64C PE=2 SV=2
cb10052_c5/f1p0/8958	XP_018024055.1	PREDICTED: dynein heavy chain, cytoplasmic-like [Hyalella azteca]	*	*	*	K10413|DYNC1H|http://www.genome.jp/dbget-bin/www_bget?ko:K10413	ko04145(Phagosome);ko04962(Vasopressin-regulated water reabsorption)	KOG3595(Z)(Dyneins, heavy chain)	sp|P37276|DYHC_DROME Dynein heavy chain, cytoplasmic OS=Drosophila melanogaster GN=Dhc64C PE=2 SV=2
cb10052_c6/f1p1/6980	XP_018024055.1	PREDICTED: dynein heavy chain, cytoplasmic-like [Hyalella azteca]	*	*	*	K10413|DYNC1H|http://www.genome.jp/dbget-bin/www_bget?ko:K10413	ko04145(Phagosome);ko04962(Vasopressin-regulated water reabsorption)	KOG3595(Z)(Dyneins, heavy chain)	sp|P37276|DYHC_DROME Dynein heavy chain, cytoplasmic OS=Drosophila melanogaster GN=Dhc64C PE=2 SV=2
cb10052_c7/f1p1/6743	XP_018024055.1	PREDICTED: dynein heavy chain, cytoplasmic-like [Hyalella azteca]	*	*	*	K10413|DYNC1H|http://www.genome.jp/dbget-bin/www_bget?ko:K10413	ko04145(Phagosome);ko04962(Vasopressin-regulated water reabsorption)	KOG3595(Z)(Dyneins, heavy chain)	sp|P37276|DYHC_DROME Dynein heavy chain, cytoplasmic OS=Drosophila melanogaster GN=Dhc64C PE=2 SV=2
cb10052_c8/f1p0/1032	XP_018024055.1	PREDICTED: dynein heavy chain, cytoplasmic-like [Hyalella azteca]	*	*	*	K10413|DYNC1H|http://www.genome.jp/dbget-bin/www_bget?ko:K10413	ko04145(Phagosome);ko04962(Vasopressin-regulated water reabsorption)	KOG3595(Z)(Dyneins, heavy chain)	sp|P37276|DYHC_DROME Dynein heavy chain, cytoplasmic OS=Drosophila melanogaster GN=Dhc64C PE=2 SV=2
cb10053_c0/f1p0/1584	*	*	*	*	*	*	*	*	*
cb10053_c1/f1p0/1540	ELT91500.1	hypothetical protein CAPTEDRAFT_153512 [Capitella teleta]	GO:0006418(tRNA aminoacylation for protein translation);GO:0006438(valyl-tRNA aminoacylation);GO:0006412(translation)	GO:0016020(membrane);GO:0016021(integral component of membrane);GO:0005737(cytoplasm);GO:0005829(cytosol)	GO:0004832(valine-tRNA ligase activity);GO:0004812(aminoacyl-tRNA ligase activity);GO:0002161(aminoacyl-tRNA editing activity);GO:0005524(ATP binding);GO:0000166(nucleotide binding);GO:0016874(ligase activity)	K01873|VARS, valS|http://www.genome.jp/dbget-bin/www_bget?ko:K01873	ko00970(Aminoacyl-tRNA biosynthesis)	KOG0432(J)(Valyl-tRNA synthetase)	sp|Q04462|SYVC_RAT Valine--tRNA ligase OS=Rattus norvegicus GN=Vars PE=2 SV=2
cb10053_c2/f1p0/1409	XP_018007910.1	PREDICTED: valine--tRNA ligase-like [Hyalella azteca]	GO:0006418(tRNA aminoacylation for protein translation);GO:0006438(valyl-tRNA aminoacylation);GO:0006412(translation)	*	GO:0004832(valine-tRNA ligase activity);GO:0004812(aminoacyl-tRNA ligase activity);GO:0002161(aminoacyl-tRNA editing activity);GO:0005524(ATP binding);GO:0000166(nucleotide binding);GO:0016874(ligase activity)	K01873|VARS, valS|http://www.genome.jp/dbget-bin/www_bget?ko:K01873	ko00970(Aminoacyl-tRNA biosynthesis)	KOG0432(J)(Valyl-tRNA synthetase)	sp|Q04462|SYVC_RAT Valine--tRNA ligase OS=Rattus norvegicus GN=Vars PE=2 SV=2
cb10054_c0/f1p0/1636	AIM45534.1	peritrophin-44-like protein [Eriocheir sinensis]	*	*	*	*	*	*	*
cb10054_c1/f1p0/1243	AIM45534.1	peritrophin-44-like protein [Eriocheir sinensis]	GO:0006030(chitin metabolic process)	GO:0005576(extracellular region)	GO:0008061(chitin binding)	*	*	*	*
cb10054_c2/f1p0/1248	AIM45534.1	peritrophin-44-like protein [Eriocheir sinensis]	GO:0006030(chitin metabolic process)	GO:0005576(extracellular region)	GO:0008061(chitin binding)	*	*	*	*
cb10054_c3/f1p0/1091	AIM45534.1	peritrophin-44-like protein [Eriocheir sinensis]	GO:0006030(chitin metabolic process)	GO:0005576(extracellular region)	GO:0008061(chitin binding)	*	*	*	*
cb10055_c0/f41p1/1248	XP_018021739.1	PREDICTED: endothelial differentiation-related factor 1-like [Hyalella azteca]	*	*	GO:0003677(DNA binding);GO:0043565(sequence-specific DNA binding)	K03627|MBF1|http://www.genome.jp/dbget-bin/www_bget?ko:K03627	*	KOG3398(K)(Transcription factor MBF1)	sp|P69736|EDF1_RAT Endothelial differentiation-related factor 1 OS=Rattus norvegicus GN=Edf1 PE=1 SV=1
cb10055_c1/f2p0/1242	XP_018021739.1	PREDICTED: endothelial differentiation-related factor 1-like [Hyalella azteca]	*	*	GO:0003677(DNA binding);GO:0043565(sequence-specific DNA binding)	K03627|MBF1|http://www.genome.jp/dbget-bin/www_bget?ko:K03627	*	KOG3398(K)(Transcription factor MBF1)	sp|Q9JMG1|EDF1_MOUSE Endothelial differentiation-related factor 1 OS=Mus musculus GN=Edf1 PE=1 SV=1
cb10055_c2/f1p1/1437	XP_018021739.1	PREDICTED: endothelial differentiation-related factor 1-like [Hyalella azteca]	*	*	GO:0003677(DNA binding);GO:0043565(sequence-specific DNA binding)	K03627|MBF1|http://www.genome.jp/dbget-bin/www_bget?ko:K03627	*	KOG3398(K)(Transcription factor MBF1)	sp|P69736|EDF1_RAT Endothelial differentiation-related factor 1 OS=Rattus norvegicus GN=Edf1 PE=1 SV=1
cb10055_c3/f1p0/1086	XP_018021739.1	PREDICTED: endothelial differentiation-related factor 1-like [Hyalella azteca]	*	*	GO:0003677(DNA binding);GO:0043565(sequence-specific DNA binding)	K03627|MBF1|http://www.genome.jp/dbget-bin/www_bget?ko:K03627	*	KOG3398(K)(Transcription factor MBF1)	sp|Q9JMG1|EDF1_MOUSE Endothelial differentiation-related factor 1 OS=Mus musculus GN=Edf1 PE=1 SV=1
cb10057_c0/f4p0/1509	*	*	*	*	*	*	*	*	*
cb10057_c1/f1p0/1209	*	*	*	*	*	*	*	*	*
cb10059_c0/f1p0/1903	*	*	*	*	*	*	*	*	*
cb10059_c1/f1p0/1425	*	*	*	*	*	*	*	*	*
cb10060_c0/f1p0/1600	XP_018011302.1	PREDICTED: uncharacterized protein LOC108668573 isoform X1 [Hyalella azteca]	*	*	*	*	*	KOG4713(TD)(Cyclin-dependent kinase 2-associated protein)	sp|Q9CPY4|CDKA2_MOUSE Cyclin-dependent kinase 2-associated protein 2 OS=Mus musculus GN=Cdk2ap2 PE=1 SV=1
cb10060_c1/f1p0/1748	*	*	*	*	*	*	*	*	*
cb10060_c2/f1p0/1778	*	*	*	*	*	*	*	*	*
cb10060_c3/f1p0/1893	XP_018011302.1	PREDICTED: uncharacterized protein LOC108668573 isoform X1 [Hyalella azteca]	*	*	*	*	*	KOG4713(TD)(Cyclin-dependent kinase 2-associated protein)	sp|P49119|CDKA1_MESAU Cyclin-dependent kinase 2-associated protein 1 OS=Mesocricetus auratus GN=CDK2AP1 PE=2 SV=1
cb10060_c4/f1p0/1132	*	*	*	*	*	*	*	*	*
cb10063_c0/f35p0/1489	ALJ10568.1	rhodanese 1-like protein [Macrobrachium nipponense]	*	*	*	*	*	KOG1530(P)(Rhodanese-related sulfurtransferase)	sp|P22978|HS6B_DROME Heat shock protein 67B2 OS=Drosophila melanogaster GN=Hsp67Bb PE=2 SV=1
cb10063_c1/f1p0/1246	XP_018026303.1	PREDICTED: heat shock protein 67B2-like [Hyalella azteca]	*	*	*	*	*	KOG1530(P)(Rhodanese-related sulfurtransferase)	sp|Q10215|RDL_SCHPO Putative thiosulfate sulfurtransferase, mitochondrial OS=Schizosaccharomyces pombe (strain 972 / ATCC 24843) GN=SPAC4H3.07c PE=3 SV=2
cb10063_c2/f1p0/1670	ALJ10568.1	rhodanese 1-like protein [Macrobrachium nipponense]	*	*	*	*	*	KOG1530(P)(Rhodanese-related sulfurtransferase)	sp|Q9D0B5|TSTD3_MOUSE Thiosulfate sulfurtransferase/rhodanese-like domain-containing protein 3 OS=Mus musculus GN=Tstd3 PE=1 SV=1
cb10063_c3/f1p0/1622	JAU03119.1	putative heat shock protein, partial [Amblyomma sculptum]	*	*	*	*	*	*	sp|Q10215|RDL_SCHPO Putative thiosulfate sulfurtransferase, mitochondrial OS=Schizosaccharomyces pombe (strain 972 / ATCC 24843) GN=SPAC4H3.07c PE=3 SV=2
cb10063_c4/f1p0/1395	ALJ10568.1	rhodanese 1-like protein [Macrobrachium nipponense]	*	*	*	*	*	KOG1530(P)(Rhodanese-related sulfurtransferase)	sp|P22978|HS6B_DROME Heat shock protein 67B2 OS=Drosophila melanogaster GN=Hsp67Bb PE=2 SV=1
cb10063_c5/f1p0/1101	*	*	*	*	*	*	*	*	*
cb10063_c6/f1p0/1027	*	*	*	*	*	*	*	*	*
cb10063_c7/f1p0/989	*	*	*	*	*	*	*	*	*
cb10063_c8/f1p0/1442	ALJ10568.1	rhodanese 1-like protein [Macrobrachium nipponense]	*	*	*	*	*	KOG1530(P)(Rhodanese-related sulfurtransferase)	sp|P22978|HS6B_DROME Heat shock protein 67B2 OS=Drosophila melanogaster GN=Hsp67Bb PE=2 SV=1
cb10064_c0/f1p0/1686	XP_018023121.1	PREDICTED: zinc finger protein 358-like isoform X2 [Hyalella azteca]	*	*	*	*	*	*	sp|Q24174|ABRU_DROME Protein abrupt OS=Drosophila melanogaster GN=ab PE=1 SV=2
cb10064_c1/f1p0/1902	XP_018023119.1	PREDICTED: zinc finger and BTB domain-containing protein 17-like isoform X1 [Hyalella azteca]	*	*	*	*	*	*	sp|Q867Z4|LOLA4_DROME Longitudinals lacking protein, isoforms F/I/K/T OS=Drosophila melanogaster GN=lola PE=1 SV=1
cb10064_c2/f1p0/1530	*	*	*	*	*	*	*	*	*
cb10064_c3/f1p0/1373	*	*	*	*	*	*	*	*	*
cb10064_c4/f1p0/1175	*	*	*	*	*	*	*	*	*
cb10065_c0/f2p0/1447	XP_018952496.1	PREDICTED: putative nuclease HARBI1 isoform X1 [Cyprinus carpio]	*	*	*	*	*	*	sp|Q6AZB8|HARB1_DANRE Putative nuclease HARBI1 OS=Danio rerio GN=harbi1 PE=2 SV=1
cb10065_c1/f2p0/1277	XP_018952497.1	PREDICTED: putative nuclease HARBI1 isoform X2 [Cyprinus carpio]	*	*	*	*	*	*	sp|Q8BR93|HARB1_MOUSE Putative nuclease HARBI1 OS=Mus musculus GN=Harbi1 PE=2 SV=1
cb10065_c2/f1p0/1723	XP_018952497.1	PREDICTED: putative nuclease HARBI1 isoform X2 [Cyprinus carpio]	*	*	*	*	*	*	*
cb10065_c3/f1p0/1585	XP_018952497.1	PREDICTED: putative nuclease HARBI1 isoform X2 [Cyprinus carpio]	*	*	*	*	*	*	sp|Q8BR93|HARB1_MOUSE Putative nuclease HARBI1 OS=Mus musculus GN=Harbi1 PE=2 SV=1
cb10065_c4/f1p0/1645	XP_018952497.1	PREDICTED: putative nuclease HARBI1 isoform X2 [Cyprinus carpio]	*	*	*	*	*	*	sp|Q8BR93|HARB1_MOUSE Putative nuclease HARBI1 OS=Mus musculus GN=Harbi1 PE=2 SV=1
cb10066_c0/f1p0/1609	*	*	*	*	*	*	*	*	*
cb10066_c1/f1p0/1249	*	*	*	*	*	*	*	*	*
cb10066_c2/f1p0/1514	*	*	*	*	*	*	*	*	*
cb10066_c3/f1p0/997	*	*	*	*	*	*	*	*	*
cb10068_c0/f7p0/1367	EFX66443.1	hypothetical protein DAPPUDRAFT_332203 [Daphnia pulex]	*	*	*	*	*	*	sp|Q08C69|RUSD1_DANRE RNA pseudouridylate synthase domain-containing protein 1 OS=Danio rerio GN=rpusd1 PE=2 SV=1
cb10068_c1/f1p0/1351	KDR15682.1	RNA pseudouridylate synthase domain-containing protein 1 [Zootermopsis nevadensis]	*	*	*	*	*	*	sp|Q8VCZ8|RUSD1_MOUSE RNA pseudouridylate synthase domain-containing protein 1 OS=Mus musculus GN=Rpusd1 PE=2 SV=1
cb10068_c2/f1p0/1176	EFX66443.1	hypothetical protein DAPPUDRAFT_332203 [Daphnia pulex]	*	*	*	*	*	*	sp|Q08C69|RUSD1_DANRE RNA pseudouridylate synthase domain-containing protein 1 OS=Danio rerio GN=rpusd1 PE=2 SV=1
cb10069_c2/f1p0/1410	*	*	*	*	*	*	*	*	*
cb10069_c3/f1p0/1530	*	*	*	*	*	*	*	*	*
cb10069_c4/f1p0/1416	XP_018020034.1	PREDICTED: out at first protein-like [Hyalella azteca]	*	*	*	*	*	*	sp|Q6AYE5|OAF_RAT Out at first protein homolog OS=Rattus norvegicus GN=Oaf PE=2 SV=1
cb10069_c5/f1p0/1404	*	*	*	*	*	*	*	*	*
cb10069_c6/f1p0/1431	XP_015925496.1	PREDICTED: out at first protein-like [Parasteatoda tepidariorum]	*	*	*	*	*	*	sp|O18638|OAF_DROVI Out at first protein OS=Drosophila virilis GN=oaf PE=3 SV=1
cb10069_c7/f1p0/1204	*	*	*	*	*	*	*	*	*
cb10069_c8/f10p0/1903	XP_015925496.1	PREDICTED: out at first protein-like [Parasteatoda tepidariorum]	*	*	*	*	*	*	sp|O18638|OAF_DROVI Out at first protein OS=Drosophila virilis GN=oaf PE=3 SV=1
cb10072_c0/f31p0/1052	XP_018016466.1	PREDICTED: uncharacterized protein LOC108673189 [Hyalella azteca]	*	*	*	*	*	*	*
cb10072_c1/f18p0/1086	XP_018016466.1	PREDICTED: uncharacterized protein LOC108673189 [Hyalella azteca]	*	*	*	*	*	*	*
cb10072_c2/f8p0/1444	XP_018016466.1	PREDICTED: uncharacterized protein LOC108673189 [Hyalella azteca]	*	*	*	*	*	*	*
cb10072_c3/f5p0/1408	XP_018016466.1	PREDICTED: uncharacterized protein LOC108673189 [Hyalella azteca]	*	*	*	*	*	*	*
cb10072_c4/f1p0/1015	*	*	*	*	*	*	*	*	*
cb10072_c5/f1p0/989	XP_018016466.1	PREDICTED: uncharacterized protein LOC108673189 [Hyalella azteca]	*	*	*	*	*	*	*
cb10072_c6/f1p0/986	*	*	*	*	*	*	*	*	*
cb10075_c0/f4p0/1360	XP_018023550.1	PREDICTED: ethanolamine-phosphate cytidylyltransferase-like [Hyalella azteca]	GO:0009058(biosynthetic process)	*	GO:0003824(catalytic activity)	K00967|PCYT2|http://www.genome.jp/dbget-bin/www_bget?ko:K00967	ko00564(Glycerophospholipid metabolism);ko00440(Phosphonate and phosphinate metabolism)	KOG2804(I)(Phosphorylcholine transferase/cholinephosphate cytidylyltransferase)	sp|Q5EA75|PCY2_BOVIN Ethanolamine-phosphate cytidylyltransferase OS=Bos taurus GN=PCYT2 PE=2 SV=1
cb10075_c1/f4p0/1307	*	*	*	*	*	*	*	*	*
cb10075_c2/f3p0/1613	*	*	*	*	*	*	*	*	*
cb10075_c3/f1p0/1377	*	*	*	*	*	*	*	*	*
cb10075_c4/f1p0/1839	*	*	*	*	*	*	*	*	*
cb10075_c5/f1p0/1012	*	*	*	*	*	*	*	*	*
cb10075_c6/f1p0/5172	KZS11486.1	Ethanolamine-phosphate cytidylyltransferase [Daphnia magna]	GO:0009058(biosynthetic process)	*	GO:0003824(catalytic activity)	K00967|PCYT2|http://www.genome.jp/dbget-bin/www_bget?ko:K00967	ko00564(Glycerophospholipid metabolism);ko00440(Phosphonate and phosphinate metabolism)	KOG2803(I)(Choline phosphate cytidylyltransferase/Predicted CDP-ethanolamine synthase)	sp|Q99447|PCY2_HUMAN Ethanolamine-phosphate cytidylyltransferase OS=Homo sapiens GN=PCYT2 PE=1 SV=1
cb10075_c7/f1p0/1735	XP_018023550.1	PREDICTED: ethanolamine-phosphate cytidylyltransferase-like [Hyalella azteca]	*	*	*	K00967|PCYT2|http://www.genome.jp/dbget-bin/www_bget?ko:K00967	ko00564(Glycerophospholipid metabolism);ko00440(Phosphonate and phosphinate metabolism)	KOG2803(I)(Choline phosphate cytidylyltransferase/Predicted CDP-ethanolamine synthase)	sp|Q5EA75|PCY2_BOVIN Ethanolamine-phosphate cytidylyltransferase OS=Bos taurus GN=PCYT2 PE=2 SV=1
cb10075_c8/f1p0/1692	XP_018023550.1	PREDICTED: ethanolamine-phosphate cytidylyltransferase-like [Hyalella azteca]	GO:0009058(biosynthetic process)	*	GO:0003824(catalytic activity)	K00967|PCYT2|http://www.genome.jp/dbget-bin/www_bget?ko:K00967	ko00564(Glycerophospholipid metabolism);ko00440(Phosphonate and phosphinate metabolism)	KOG2803(I)(Choline phosphate cytidylyltransferase/Predicted CDP-ethanolamine synthase)	sp|Q5EA75|PCY2_BOVIN Ethanolamine-phosphate cytidylyltransferase OS=Bos taurus GN=PCYT2 PE=2 SV=1
cb10076_c1/f2p0/1518	XP_005094757.1	PREDICTED: bis(5'-nucleosyl)-tetraphosphatase [asymmetrical]-like [Aplysia californica]	*	*	GO:0008796(bis(5'-nucleosyl)-tetraphosphatase activity);GO:0016787(hydrolase activity)	K01518|NUDT2|http://www.genome.jp/dbget-bin/www_bget?ko:K01518	ko00230(Purine metabolism);ko00240(Pyrimidine metabolism)	*	sp|P50583|AP4A_HUMAN Bis(5'-nucleosyl)-tetraphosphatase [asymmetrical] OS=Homo sapiens GN=NUDT2 PE=1 SV=3
cb10076_c2/f1p0/1857	XP_005094757.1	PREDICTED: bis(5'-nucleosyl)-tetraphosphatase [asymmetrical]-like [Aplysia californica]	*	*	GO:0008796(bis(5'-nucleosyl)-tetraphosphatase activity);GO:0016787(hydrolase activity)	K01518|NUDT2|http://www.genome.jp/dbget-bin/www_bget?ko:K01518	ko00230(Purine metabolism);ko00240(Pyrimidine metabolism)	*	sp|P50583|AP4A_HUMAN Bis(5'-nucleosyl)-tetraphosphatase [asymmetrical] OS=Homo sapiens GN=NUDT2 PE=1 SV=3
cb10076_c5/f3p1/1726	XP_005094757.1	PREDICTED: bis(5'-nucleosyl)-tetraphosphatase [asymmetrical]-like [Aplysia californica]	*	*	GO:0008796(bis(5'-nucleosyl)-tetraphosphatase activity);GO:0016787(hydrolase activity)	K01518|NUDT2|http://www.genome.jp/dbget-bin/www_bget?ko:K01518	ko00230(Purine metabolism);ko00240(Pyrimidine metabolism)	*	sp|P50583|AP4A_HUMAN Bis(5'-nucleosyl)-tetraphosphatase [asymmetrical] OS=Homo sapiens GN=NUDT2 PE=1 SV=3
cb10076_c7/f1p1/1890	XP_005094757.1	PREDICTED: bis(5'-nucleosyl)-tetraphosphatase [asymmetrical]-like [Aplysia californica]	*	*	GO:0008796(bis(5'-nucleosyl)-tetraphosphatase activity);GO:0016787(hydrolase activity)	K01518|NUDT2|http://www.genome.jp/dbget-bin/www_bget?ko:K01518	ko00230(Purine metabolism);ko00240(Pyrimidine metabolism)	*	sp|P50583|AP4A_HUMAN Bis(5'-nucleosyl)-tetraphosphatase [asymmetrical] OS=Homo sapiens GN=NUDT2 PE=1 SV=3
cb10077_c0/f1p0/1530	*	*	*	*	*	*	*	*	*
cb10077_c1/f1p0/1307	*	*	*	*	*	*	*	*	*
cb10077_c2/f1p0/1183	*	*	*	*	*	*	*	*	*
cb10077_c3/f1p0/1025	*	*	*	*	*	*	*	*	*
cb10078_c0/f6p1/1864	KDR21369.1	Symplekin, partial [Zootermopsis nevadensis]	*	*	*	K06100|SYMPK|http://www.genome.jp/dbget-bin/www_bget?ko:K06100	ko04530(Tight junction);ko03015(mRNA surveillance pathway)	KOG1895(A)(mRNA cleavage and polyadenylation factor II complex, subunit PTA1)	sp|Q92797|SYMPK_HUMAN Symplekin OS=Homo sapiens GN=SYMPK PE=1 SV=2
cb10078_c1/f1p0/1755	XP_018018176.1	PREDICTED: symplekin-like [Hyalella azteca]	*	*	*	K06100|SYMPK|http://www.genome.jp/dbget-bin/www_bget?ko:K06100	ko04530(Tight junction);ko03015(mRNA surveillance pathway)	KOG1895(A)(mRNA cleavage and polyadenylation factor II complex, subunit PTA1)	sp|Q92797|SYMPK_HUMAN Symplekin OS=Homo sapiens GN=SYMPK PE=1 SV=2
cb10079_c10/f1p0/1038	JAT38994.1	hypothetical protein g.3956 [Graphocephala atropunctata]	GO:0030163(protein catabolic process);GO:0006508(proteolysis)	GO:0005737(cytoplasm)	GO:0008233(peptidase activity);GO:0005524(ATP binding);GO:0000166(nucleotide binding);GO:0016787(hydrolase activity)	K03063|PSMC4, RPT3|http://www.genome.jp/dbget-bin/www_bget?ko:K03063	ko03050(Proteasome)	KOG0727(O)(26S proteasome regulatory complex, ATPase RPT3)	sp|P46507|PRS6B_MANSE 26S protease regulatory subunit 6B OS=Manduca sexta PE=2 SV=1
cb10079_c2/f1p3/1681	JAS82129.1	hypothetical protein g.9392 [Homalodisca liturata]	*	*	*	K03063|PSMC4, RPT3|http://www.genome.jp/dbget-bin/www_bget?ko:K03063	ko03050(Proteasome)	KOG0727(O)(26S proteasome regulatory complex, ATPase RPT3)	sp|P46507|PRS6B_MANSE 26S protease regulatory subunit 6B OS=Manduca sexta PE=2 SV=1
cb10079_c3/f1p2/1505	JAS82129.1	hypothetical protein g.9392 [Homalodisca liturata]	GO:0030163(protein catabolic process)	GO:0005737(cytoplasm)	GO:0005524(ATP binding);GO:0000166(nucleotide binding);GO:0016787(hydrolase activity)	K03063|PSMC4, RPT3|http://www.genome.jp/dbget-bin/www_bget?ko:K03063	ko03050(Proteasome)	KOG0727(O)(26S proteasome regulatory complex, ATPase RPT3)	sp|P46507|PRS6B_MANSE 26S protease regulatory subunit 6B OS=Manduca sexta PE=2 SV=1
cb10079_c6/f1p0/1307	JAT38994.1	hypothetical protein g.3956 [Graphocephala atropunctata]	GO:0030163(protein catabolic process);GO:0006508(proteolysis)	GO:0005737(cytoplasm)	GO:0008233(peptidase activity);GO:0005524(ATP binding);GO:0000166(nucleotide binding);GO:0016787(hydrolase activity)	K03063|PSMC4, RPT3|http://www.genome.jp/dbget-bin/www_bget?ko:K03063	ko03050(Proteasome)	KOG0727(O)(26S proteasome regulatory complex, ATPase RPT3)	sp|P46507|PRS6B_MANSE 26S protease regulatory subunit 6B OS=Manduca sexta PE=2 SV=1
cb10079_c7/f1p1/1347	JAT38994.1	hypothetical protein g.3956 [Graphocephala atropunctata]	GO:0030163(protein catabolic process);GO:0006508(proteolysis)	GO:0005737(cytoplasm)	GO:0008233(peptidase activity);GO:0005524(ATP binding);GO:0000166(nucleotide binding);GO:0016787(hydrolase activity)	K03063|PSMC4, RPT3|http://www.genome.jp/dbget-bin/www_bget?ko:K03063	ko03050(Proteasome)	KOG0727(O)(26S proteasome regulatory complex, ATPase RPT3)	sp|P46507|PRS6B_MANSE 26S protease regulatory subunit 6B OS=Manduca sexta PE=2 SV=1
cb10079_c9/f101p3/1442	JAS82129.1	hypothetical protein g.9392 [Homalodisca liturata]	*	*	*	K03063|PSMC4, RPT3|http://www.genome.jp/dbget-bin/www_bget?ko:K03063	ko03050(Proteasome)	KOG0727(O)(26S proteasome regulatory complex, ATPase RPT3)	sp|P46507|PRS6B_MANSE 26S protease regulatory subunit 6B OS=Manduca sexta PE=2 SV=1
cb10080_c11/f3p0/989	AEE36486.1	protein disulfide isomerase 2 [Fenneropenaeus chinensis]	GO:0045454(cell redox homeostasis)	GO:0005783(endoplasmic reticulum)	GO:0016740(transferase activity);GO:0016853(isomerase activity);GO:0016757(transferase activity, transferring glycosyl groups);GO:0004579(dolichyl-diphosphooligosaccharide-protein glycotransferase activity);GO:0003756(protein disulfide isomerase activity)	K09580|PDIA1, P4HB|http://www.genome.jp/dbget-bin/www_bget?ko:K09580	ko04141(Protein processing in endoplasmic reticulum)	KOG0190(O)(Protein disulfide isomerase (prolyl 4-hydroxylase beta subunit))	sp|Q17770|PDI2_CAEEL Protein disulfide-isomerase 2 OS=Caenorhabditis elegans GN=pdi-2 PE=1 SV=1
cb10080_c14/f1p0/1218	AEE36486.1	protein disulfide isomerase 2 [Fenneropenaeus chinensis]	GO:1902175(regulation of oxidative stress-induced intrinsic apoptotic signaling pathway);GO:0034976(response to endoplasmic reticulum stress);GO:0045454(cell redox homeostasis);GO:0006457(protein folding)	GO:0005783(endoplasmic reticulum)	GO:0003756(protein disulfide isomerase activity);GO:0016853(isomerase activity);GO:0031545(peptidyl-proline 4-dioxygenase activity)	K09580|PDIA1, P4HB|http://www.genome.jp/dbget-bin/www_bget?ko:K09580	ko04141(Protein processing in endoplasmic reticulum)	KOG0190(O)(Protein disulfide isomerase (prolyl 4-hydroxylase beta subunit))	sp|P54399|PDI_DROME Protein disulfide-isomerase OS=Drosophila melanogaster GN=Pdi PE=2 SV=1
cb10080_c15/f1p0/1776	ACN89260.1	protein disulfide isomerase [Litopenaeus vannamei]	GO:0045454(cell redox homeostasis)	GO:0005783(endoplasmic reticulum)	GO:0003756(protein disulfide isomerase activity);GO:0016853(isomerase activity)	K09580|PDIA1, P4HB|http://www.genome.jp/dbget-bin/www_bget?ko:K09580	ko04141(Protein processing in endoplasmic reticulum)	KOG0191(O)(Thioredoxin/protein disulfide isomerase)	sp|P54399|PDI_DROME Protein disulfide-isomerase OS=Drosophila melanogaster GN=Pdi PE=2 SV=1
cb10080_c16/f1p0/1766	AEI88118.1	calsequestrin-1 precursor, partial [Scylla paramamosain]	GO:0045454(cell redox homeostasis)	GO:0005783(endoplasmic reticulum)	GO:0003756(protein disulfide isomerase activity);GO:0016853(isomerase activity)	K09580|PDIA1, P4HB|http://www.genome.jp/dbget-bin/www_bget?ko:K09580	ko04141(Protein processing in endoplasmic reticulum)	KOG0191(O)(Thioredoxin/protein disulfide isomerase)	sp|P54399|PDI_DROME Protein disulfide-isomerase OS=Drosophila melanogaster GN=Pdi PE=2 SV=1
cb10080_c17/f1p0/1410	*	*	*	*	*	*	*	*	*
cb10080_c18/f1p0/994	*	*	*	*	*	*	*	*	*
cb10080_c20/f1p0/1796	ACN89260.1	protein disulfide isomerase [Litopenaeus vannamei]	GO:0045454(cell redox homeostasis)	GO:0005783(endoplasmic reticulum)	GO:0003756(protein disulfide isomerase activity);GO:0016853(isomerase activity)	K09580|PDIA1, P4HB|http://www.genome.jp/dbget-bin/www_bget?ko:K09580	ko04141(Protein processing in endoplasmic reticulum)	KOG0191(O)(Thioredoxin/protein disulfide isomerase)	sp|P54399|PDI_DROME Protein disulfide-isomerase OS=Drosophila melanogaster GN=Pdi PE=2 SV=1
cb10080_c21/f1p0/1359	ACN89260.1	protein disulfide isomerase [Litopenaeus vannamei]	*	*	*	K09580|PDIA1, P4HB|http://www.genome.jp/dbget-bin/www_bget?ko:K09580	ko04141(Protein processing in endoplasmic reticulum)	KOG0191(O)(Thioredoxin/protein disulfide isomerase)	sp|P54399|PDI_DROME Protein disulfide-isomerase OS=Drosophila melanogaster GN=Pdi PE=2 SV=1
cb10080_c23/f3p0/1359	AEE36486.1	protein disulfide isomerase 2 [Fenneropenaeus chinensis]	GO:1902175(regulation of oxidative stress-induced intrinsic apoptotic signaling pathway);GO:0034976(response to endoplasmic reticulum stress);GO:0045454(cell redox homeostasis);GO:0006457(protein folding)	GO:0005783(endoplasmic reticulum)	GO:0003756(protein disulfide isomerase activity);GO:0016853(isomerase activity);GO:0031545(peptidyl-proline 4-dioxygenase activity)	K09580|PDIA1, P4HB|http://www.genome.jp/dbget-bin/www_bget?ko:K09580	ko04141(Protein processing in endoplasmic reticulum)	KOG0190(O)(Protein disulfide isomerase (prolyl 4-hydroxylase beta subunit))	sp|P54399|PDI_DROME Protein disulfide-isomerase OS=Drosophila melanogaster GN=Pdi PE=2 SV=1
cb10080_c26/f2p0/1189	AEE36486.1	protein disulfide isomerase 2 [Fenneropenaeus chinensis]	GO:0045454(cell redox homeostasis)	GO:0005783(endoplasmic reticulum)	GO:0016740(transferase activity);GO:0016853(isomerase activity);GO:0016757(transferase activity, transferring glycosyl groups);GO:0004579(dolichyl-diphosphooligosaccharide-protein glycotransferase activity);GO:0003756(protein disulfide isomerase activity)	K09580|PDIA1, P4HB|http://www.genome.jp/dbget-bin/www_bget?ko:K09580	ko04141(Protein processing in endoplasmic reticulum)	KOG0190(O)(Protein disulfide isomerase (prolyl 4-hydroxylase beta subunit))	sp|Q17770|PDI2_CAEEL Protein disulfide-isomerase 2 OS=Caenorhabditis elegans GN=pdi-2 PE=1 SV=1
cb10080_c7/f8p1/1785	AEE36486.1	protein disulfide isomerase 2 [Fenneropenaeus chinensis]	GO:0045454(cell redox homeostasis);GO:1902175(regulation of oxidative stress-induced intrinsic apoptotic signaling pathway);GO:0034976(response to endoplasmic reticulum stress);GO:0006457(protein folding)	GO:0005783(endoplasmic reticulum)	GO:0003756(protein disulfide isomerase activity);GO:0016853(isomerase activity);GO:0031545(peptidyl-proline 4-dioxygenase activity)	K09580|PDIA1, P4HB|http://www.genome.jp/dbget-bin/www_bget?ko:K09580	ko04141(Protein processing in endoplasmic reticulum)	KOG0190(O)(Protein disulfide isomerase (prolyl 4-hydroxylase beta subunit))	sp|P54399|PDI_DROME Protein disulfide-isomerase OS=Drosophila melanogaster GN=Pdi PE=2 SV=1
cb10080_c9/f4p0/998	ACN89260.1	protein disulfide isomerase [Litopenaeus vannamei]	*	*	*	K09580|PDIA1, P4HB|http://www.genome.jp/dbget-bin/www_bget?ko:K09580	ko04141(Protein processing in endoplasmic reticulum)	KOG0190(O)(Protein disulfide isomerase (prolyl 4-hydroxylase beta subunit))	sp|Q17770|PDI2_CAEEL Protein disulfide-isomerase 2 OS=Caenorhabditis elegans GN=pdi-2 PE=1 SV=1
cb10081_c0/f1p0/1377	*	*	*	*	*	*	*	*	*
cb10081_c1/f1p0/1571	*	*	*	*	*	*	*	*	*
cb10081_c2/f1p0/1671	*	*	*	*	*	*	*	*	*
cb10082_c0/f1p0/1344	*	*	*	*	*	*	*	*	*
cb10082_c1/f1p0/1747	XP_018009278.1	PREDICTED: neprilysin-like isoform X1 [Hyalella azteca]	*	*	*	*	*	KOG3624(E)(M13 family peptidase)	sp|Q18673|NEPL1_CAEEL Neprilysin-1 OS=Caenorhabditis elegans GN=nep-1 PE=1 SV=3
cb10082_c2/f1p0/1186	*	*	*	*	*	*	*	*	*
cb10082_c3/f1p0/1120	*	*	*	*	*	*	*	*	*
cb10082_c4/f1p0/1103	*	*	*	*	*	*	*	*	*
cb10083_c0/f2p0/1509	XP_019630104.1	PREDICTED: arylsulfatase B-like [Branchiostoma belcheri]	GO:0008152(metabolic process)	*	GO:0003824(catalytic activity);GO:0008484(sulfuric ester hydrolase activity)	*	*	KOG3867(R)(Sulfatase)	sp|P50429|ARSB_MOUSE Arylsulfatase B OS=Mus musculus GN=Arsb PE=1 SV=3
cb10083_c1/f1p0/875	XP_002606091.1	hypothetical protein BRAFLDRAFT_88001 [Branchiostoma floridae]	GO:0008152(metabolic process)	*	GO:0003824(catalytic activity);GO:0008484(sulfuric ester hydrolase activity)	*	*	KOG3867(R)(Sulfatase)	sp|P50429|ARSB_MOUSE Arylsulfatase B OS=Mus musculus GN=Arsb PE=1 SV=3
cb10084_c0/f1p0/1870	XP_018011037.1	PREDICTED: putative polypeptide N-acetylgalactosaminyltransferase 9 isoform X5 [Hyalella azteca]	*	*	*	K00710|GALNT|http://www.genome.jp/dbget-bin/www_bget?ko:K00710	ko00512(Mucin type O-glycan biosynthesis)	KOG3736(O)(Polypeptide N-acetylgalactosaminyltransferase)	sp|Q8MRC9|GALT9_DROME Putative polypeptide N-acetylgalactosaminyltransferase 9 OS=Drosophila melanogaster GN=pgant9 PE=2 SV=2
cb10084_c1/f1p0/1862	XP_018011030.1	PREDICTED: putative polypeptide N-acetylgalactosaminyltransferase 9 isoform X1 [Hyalella azteca]	GO:0006486(protein glycosylation)	GO:0016021(integral component of membrane);GO:0016020(membrane);GO:0000139(Golgi membrane);GO:0005794(Golgi apparatus)	GO:0016740(transferase activity);GO:0030246(carbohydrate binding);GO:0016757(transferase activity, transferring glycosyl groups)	K00710|GALNT|http://www.genome.jp/dbget-bin/www_bget?ko:K00710	ko00512(Mucin type O-glycan biosynthesis)	KOG3737(O)(Predicted polypeptide N-acetylgalactosaminyltransferase)	sp|Q8MRC9|GALT9_DROME Putative polypeptide N-acetylgalactosaminyltransferase 9 OS=Drosophila melanogaster GN=pgant9 PE=2 SV=2
cb10084_c2/f1p0/1335	XP_018011037.1	PREDICTED: putative polypeptide N-acetylgalactosaminyltransferase 9 isoform X5 [Hyalella azteca]	GO:0006486(protein glycosylation)	GO:0016021(integral component of membrane);GO:0016020(membrane);GO:0000139(Golgi membrane);GO:0005794(Golgi apparatus)	GO:0016740(transferase activity);GO:0030246(carbohydrate binding);GO:0016757(transferase activity, transferring glycosyl groups)	K00710|GALNT|http://www.genome.jp/dbget-bin/www_bget?ko:K00710	ko00512(Mucin type O-glycan biosynthesis)	KOG3737(O)(Predicted polypeptide N-acetylgalactosaminyltransferase)	sp|Q8MRC9|GALT9_DROME Putative polypeptide N-acetylgalactosaminyltransferase 9 OS=Drosophila melanogaster GN=pgant9 PE=2 SV=2
cb10084_c3/f1p0/1714	XP_018011031.1	PREDICTED: putative polypeptide N-acetylgalactosaminyltransferase 9 isoform X2 [Hyalella azteca]	GO:0006486(protein glycosylation)	GO:0016021(integral component of membrane);GO:0016020(membrane);GO:0000139(Golgi membrane);GO:0005794(Golgi apparatus)	GO:0016740(transferase activity);GO:0030246(carbohydrate binding);GO:0016757(transferase activity, transferring glycosyl groups)	K00710|GALNT|http://www.genome.jp/dbget-bin/www_bget?ko:K00710	ko00512(Mucin type O-glycan biosynthesis)	KOG3737(O)(Predicted polypeptide N-acetylgalactosaminyltransferase)	sp|Q8MRC9|GALT9_DROME Putative polypeptide N-acetylgalactosaminyltransferase 9 OS=Drosophila melanogaster GN=pgant9 PE=2 SV=2
cb10084_c4/f1p0/931	XP_018011034.1	PREDICTED: putative polypeptide N-acetylgalactosaminyltransferase 9 isoform X3 [Hyalella azteca]	*	*	*	K00710|GALNT|http://www.genome.jp/dbget-bin/www_bget?ko:K00710	ko00512(Mucin type O-glycan biosynthesis)	KOG3737(O)(Predicted polypeptide N-acetylgalactosaminyltransferase)	sp|Q8MRC9|GALT9_DROME Putative polypeptide N-acetylgalactosaminyltransferase 9 OS=Drosophila melanogaster GN=pgant9 PE=2 SV=2
cb10087_c1/f2p2/1590	XP_018019674.1	PREDICTED: asparagine--tRNA ligase, cytoplasmic-like isoform X2 [Hyalella azteca]	GO:0006421(asparaginyl-tRNA aminoacylation);GO:0006418(tRNA aminoacylation for protein translation);GO:0006412(translation)	GO:0005737(cytoplasm)	GO:0004812(aminoacyl-tRNA ligase activity);GO:0005524(ATP binding);GO:0004816(asparagine-tRNA ligase activity);GO:0000166(nucleotide binding);GO:0003676(nucleic acid binding);GO:0016874(ligase activity)	K01893|NARS, asnS|http://www.genome.jp/dbget-bin/www_bget?ko:K01893	ko00970(Aminoacyl-tRNA biosynthesis)	KOG0554(J)(Asparaginyl-tRNA synthetase (mitochondrial))	sp|Q2KJG3|SYNC_BOVIN Asparagine--tRNA ligase, cytoplasmic OS=Bos taurus GN=NARS PE=2 SV=3
cb10087_c10/f1p0/926	XP_018019674.1	PREDICTED: asparagine--tRNA ligase, cytoplasmic-like isoform X2 [Hyalella azteca]	GO:0006421(asparaginyl-tRNA aminoacylation);GO:0006418(tRNA aminoacylation for protein translation);GO:0006412(translation)	GO:0005737(cytoplasm)	GO:0004812(aminoacyl-tRNA ligase activity);GO:0005524(ATP binding);GO:0004816(asparagine-tRNA ligase activity);GO:0000166(nucleotide binding);GO:0003676(nucleic acid binding);GO:0016874(ligase activity)	K01893|NARS, asnS|http://www.genome.jp/dbget-bin/www_bget?ko:K01893	ko00970(Aminoacyl-tRNA biosynthesis)	KOG0554(J)(Asparaginyl-tRNA synthetase (mitochondrial))	sp|O43776|SYNC_HUMAN Asparagine--tRNA ligase, cytoplasmic OS=Homo sapiens GN=NARS PE=1 SV=1
cb10087_c2/f1p2/1868	XP_018019674.1	PREDICTED: asparagine--tRNA ligase, cytoplasmic-like isoform X2 [Hyalella azteca]	GO:0006421(asparaginyl-tRNA aminoacylation);GO:0006418(tRNA aminoacylation for protein translation);GO:0006412(translation)	GO:0005737(cytoplasm)	GO:0004812(aminoacyl-tRNA ligase activity);GO:0005524(ATP binding);GO:0004816(asparagine-tRNA ligase activity);GO:0000166(nucleotide binding);GO:0003676(nucleic acid binding);GO:0016874(ligase activity)	K01893|NARS, asnS|http://www.genome.jp/dbget-bin/www_bget?ko:K01893	ko00970(Aminoacyl-tRNA biosynthesis)	KOG0554(J)(Asparaginyl-tRNA synthetase (mitochondrial))	sp|Q2KJG3|SYNC_BOVIN Asparagine--tRNA ligase, cytoplasmic OS=Bos taurus GN=NARS PE=2 SV=3
cb10087_c4/f1p1/1414	XP_018019674.1	PREDICTED: asparagine--tRNA ligase, cytoplasmic-like isoform X2 [Hyalella azteca]	GO:0006421(asparaginyl-tRNA aminoacylation);GO:0006418(tRNA aminoacylation for protein translation);GO:0006412(translation)	GO:0005737(cytoplasm)	GO:0004812(aminoacyl-tRNA ligase activity);GO:0005524(ATP binding);GO:0004816(asparagine-tRNA ligase activity);GO:0000166(nucleotide binding);GO:0003676(nucleic acid binding);GO:0016874(ligase activity)	K01893|NARS, asnS|http://www.genome.jp/dbget-bin/www_bget?ko:K01893	ko00970(Aminoacyl-tRNA biosynthesis)	KOG0554(J)(Asparaginyl-tRNA synthetase (mitochondrial))	sp|Q2KJG3|SYNC_BOVIN Asparagine--tRNA ligase, cytoplasmic OS=Bos taurus GN=NARS PE=2 SV=3
cb10087_c5/f1p0/1905	XP_018019674.1	PREDICTED: asparagine--tRNA ligase, cytoplasmic-like isoform X2 [Hyalella azteca]	GO:0006421(asparaginyl-tRNA aminoacylation);GO:0006418(tRNA aminoacylation for protein translation);GO:0006412(translation)	GO:0005737(cytoplasm)	GO:0004812(aminoacyl-tRNA ligase activity);GO:0005524(ATP binding);GO:0004816(asparagine-tRNA ligase activity);GO:0000166(nucleotide binding);GO:0003676(nucleic acid binding);GO:0016874(ligase activity)	K01893|NARS, asnS|http://www.genome.jp/dbget-bin/www_bget?ko:K01893	ko00970(Aminoacyl-tRNA biosynthesis)	KOG0554(J)(Asparaginyl-tRNA synthetase (mitochondrial))	sp|Q2KJG3|SYNC_BOVIN Asparagine--tRNA ligase, cytoplasmic OS=Bos taurus GN=NARS PE=2 SV=3
cb10087_c6/f1p3/1789	XP_018019673.1	PREDICTED: asparagine--tRNA ligase, cytoplasmic-like isoform X1 [Hyalella azteca]	GO:0006421(asparaginyl-tRNA aminoacylation);GO:0006418(tRNA aminoacylation for protein translation);GO:0006412(translation)	GO:0005737(cytoplasm)	GO:0004812(aminoacyl-tRNA ligase activity);GO:0005524(ATP binding);GO:0004816(asparagine-tRNA ligase activity);GO:0000166(nucleotide binding);GO:0003676(nucleic acid binding);GO:0016874(ligase activity)	K01893|NARS, asnS|http://www.genome.jp/dbget-bin/www_bget?ko:K01893	ko00970(Aminoacyl-tRNA biosynthesis)	KOG0554(J)(Asparaginyl-tRNA synthetase (mitochondrial))	sp|Q2KJG3|SYNC_BOVIN Asparagine--tRNA ligase, cytoplasmic OS=Bos taurus GN=NARS PE=2 SV=3
cb10087_c7/f1p0/1099	XP_018019674.1	PREDICTED: asparagine--tRNA ligase, cytoplasmic-like isoform X2 [Hyalella azteca]	GO:0006421(asparaginyl-tRNA aminoacylation);GO:0006418(tRNA aminoacylation for protein translation);GO:0006412(translation)	GO:0005737(cytoplasm)	GO:0004812(aminoacyl-tRNA ligase activity);GO:0005524(ATP binding);GO:0004816(asparagine-tRNA ligase activity);GO:0000166(nucleotide binding);GO:0003676(nucleic acid binding);GO:0016874(ligase activity)	K01893|NARS, asnS|http://www.genome.jp/dbget-bin/www_bget?ko:K01893	ko00970(Aminoacyl-tRNA biosynthesis)	KOG0554(J)(Asparaginyl-tRNA synthetase (mitochondrial))	sp|Q2KJG3|SYNC_BOVIN Asparagine--tRNA ligase, cytoplasmic OS=Bos taurus GN=NARS PE=2 SV=3
cb10087_c9/f3p0/1030	XP_018019674.1	PREDICTED: asparagine--tRNA ligase, cytoplasmic-like isoform X2 [Hyalella azteca]	GO:0006421(asparaginyl-tRNA aminoacylation);GO:0006418(tRNA aminoacylation for protein translation);GO:0006412(translation)	GO:0005737(cytoplasm)	GO:0004812(aminoacyl-tRNA ligase activity);GO:0005524(ATP binding);GO:0004816(asparagine-tRNA ligase activity);GO:0000166(nucleotide binding);GO:0003676(nucleic acid binding);GO:0016874(ligase activity)	K01893|NARS, asnS|http://www.genome.jp/dbget-bin/www_bget?ko:K01893	ko00970(Aminoacyl-tRNA biosynthesis)	KOG0554(J)(Asparaginyl-tRNA synthetase (mitochondrial))	sp|Q2KJG3|SYNC_BOVIN Asparagine--tRNA ligase, cytoplasmic OS=Bos taurus GN=NARS PE=2 SV=3
cb10088_c0/f1p0/1845	*	*	*	*	*	*	*	*	*
cb10088_c1/f1p0/1408	*	*	*	*	*	*	*	*	*
cb10088_c2/f1p0/1131	*	*	*	*	*	*	*	*	*
cb10090_c0/f1p0/1442	ERL92237.1	hypothetical protein D910_09554 [Dendroctonus ponderosae]	*	*	*	*	*	*	sp|Q5M888|CG025_RAT UPF0415 protein C7orf25 homolog OS=Rattus norvegicus PE=2 SV=1
cb10090_c1/f1p0/1597	*	*	*	*	*	*	*	*	*
cb10092_c0/f3p0/1799	*	*	*	*	*	*	*	*	*
cb10092_c1/f1p0/1873	*	*	*	*	*	*	*	*	*
cb10092_c2/f1p0/1660	*	*	*	*	*	*	*	*	*
cb10092_c3/f1p0/861	*	*	*	*	*	*	*	*	*
cb10093_c0/f10p0/1881	*	*	*	*	*	*	*	*	*
cb10094_c0/f6p0/1644	XP_019870202.1	PREDICTED: 28S ribosomal protein S9, mitochondrial [Aethina tumida]	GO:0006412(translation)	GO:0005840(ribosome)	GO:0003735(structural constituent of ribosome)	K02996|RP-S9, MRPS9, rpsI|http://www.genome.jp/dbget-bin/www_bget?ko:K02996	ko03010(Ribosome)	KOG1697(J)(Mitochondrial/chloroplast ribosomal protein S9)	sp|Q58DQ5|RT09_BOVIN 28S ribosomal protein S9, mitochondrial OS=Bos taurus GN=MRPS9 PE=1 SV=3
cb10094_c1/f2p0/1815	XP_019870202.1	PREDICTED: 28S ribosomal protein S9, mitochondrial [Aethina tumida]	GO:0006412(translation)	GO:0005840(ribosome)	GO:0003735(structural constituent of ribosome)	K02996|RP-S9, MRPS9, rpsI|http://www.genome.jp/dbget-bin/www_bget?ko:K02996	ko03010(Ribosome)	KOG1697(J)(Mitochondrial/chloroplast ribosomal protein S9)	sp|Q58DQ5|RT09_BOVIN 28S ribosomal protein S9, mitochondrial OS=Bos taurus GN=MRPS9 PE=1 SV=3
cb10094_c2/f2p0/1032	KFM81103.1	28S ribosomal protein S9, mitochondrial, partial [Stegodyphus mimosarum]	GO:0006412(translation)	GO:0005840(ribosome)	GO:0003735(structural constituent of ribosome)	K02996|RP-S9, MRPS9, rpsI|http://www.genome.jp/dbget-bin/www_bget?ko:K02996	ko03010(Ribosome)	KOG1697(J)(Mitochondrial/chloroplast ribosomal protein S9)	sp|Q58DQ5|RT09_BOVIN 28S ribosomal protein S9, mitochondrial OS=Bos taurus GN=MRPS9 PE=1 SV=3
cb10094_c3/f1p0/1244	KFM81103.1	28S ribosomal protein S9, mitochondrial, partial [Stegodyphus mimosarum]	GO:0006412(translation)	GO:0005840(ribosome)	GO:0003735(structural constituent of ribosome)	K02996|RP-S9, MRPS9, rpsI|http://www.genome.jp/dbget-bin/www_bget?ko:K02996	ko03010(Ribosome)	KOG1697(J)(Mitochondrial/chloroplast ribosomal protein S9)	sp|Q58DQ5|RT09_BOVIN 28S ribosomal protein S9, mitochondrial OS=Bos taurus GN=MRPS9 PE=1 SV=3
cb10095_c0/f1p0/1525	*	*	*	*	*	*	*	*	*
cb10095_c1/f1p0/1377	*	*	*	*	*	*	*	*	*
cb10095_c2/f1p0/1838	*	*	*	*	*	*	*	*	*
cb10096_c0/f3p0/1641	*	*	*	*	*	*	*	*	*
cb10098_c0/f2p0/1269	*	*	*	*	*	*	*	*	*
cb10098_c1/f1p0/1331	*	*	*	*	*	*	*	*	*
cb10098_c2/f1p0/1390	*	*	*	*	*	*	*	*	*
cb10100_c0/f1p0/1826	*	*	*	*	*	*	*	*	*
cb10100_c1/f1p0/1298	*	*	*	*	*	*	*	*	*
cb10100_c2/f1p0/1031	*	*	*	*	*	*	*	*	*
cb10101_c0/f1p0/1295	KPI98252.1	hypothetical protein RR46_09468, partial [Papilio xuthus]	*	*	*	K12794|CARD9|http://www.genome.jp/dbget-bin/www_bget?ko:K12794	ko04621(NOD-like receptor signaling pathway)	*	*
cb10101_c1/f1p0/1708	XP_009176670.1	hypothetical protein T265_11688 [Opisthorchis viverrini]	*	*	*	*	*	*	*
cb10101_c2/f1p0/1226	KFW60709.1	hypothetical protein AS28_13345, partial [Pygoscelis adeliae]	*	*	*	*	*	*	*
cb10101_c3/f1p0/1459	KPI98252.1	hypothetical protein RR46_09468, partial [Papilio xuthus]	*	*	*	*	*	*	*
cb10101_c4/f1p0/1243	KXJ23392.1	hypothetical protein AC249_AIPGENE5217 [Exaiptasia pallida]	*	*	*	*	*	*	*
cb10101_c5/f1p0/992	KFO71107.1	hypothetical protein N303_06288, partial [Cuculus canorus]	*	*	*	*	*	*	*
cb10101_c6/f1p0/954	XP_009012401.1	hypothetical protein HELRODRAFT_168271 [Helobdella robusta]	*	*	*	*	*	*	*
cb10102_c0/f2p0/1450	*	*	*	*	*	*	*	*	*
cb10102_c1/f1p0/1067	*	*	*	*	*	*	*	*	*
cb10103_c0/f1p0/1639	*	*	*	*	*	*	*	*	*
cb10103_c1/f1p0/1774	*	*	*	*	*	*	*	*	*
cb10103_c2/f1p0/1760	*	*	*	*	*	*	*	*	*
cb10103_c3/f1p0/1854	*	*	*	*	*	*	*	*	*
cb10103_c4/f1p0/1260	*	*	*	*	*	*	*	*	*
cb10103_c5/f1p0/1447	*	*	*	*	*	*	*	*	*
cb10106_c0/f1p0/1537	XP_018017923.1	PREDICTED: transcription elongation factor SPT6-like [Hyalella azteca]	GO:0032784(regulation of DNA-templated transcription, elongation);GO:0006139(nucleobase-containing compound metabolic process);GO:0006414(translational elongation);GO:0006357(regulation of transcription from RNA polymerase II promoter)	*	GO:0003677(DNA binding);GO:0003676(nucleic acid binding);GO:0003746(translation elongation factor activity)	K11292|SUPT6H, SPT6|http://www.genome.jp/dbget-bin/www_bget?ko:K11292	*	KOG1856(A)(Transcription elongation factor SPT6)	sp|Q9W420|SPT6H_DROME Transcription elongation factor SPT6 OS=Drosophila melanogaster GN=Spt6 PE=1 SV=1
cb10106_c1/f1p0/1399	XP_018017923.1	PREDICTED: transcription elongation factor SPT6-like [Hyalella azteca]	*	*	*	K11292|SUPT6H, SPT6|http://www.genome.jp/dbget-bin/www_bget?ko:K11292	*	*	sp|Q8UVK2|SPT6H_DANRE Transcription elongation factor SPT6 OS=Danio rerio GN=supt6h PE=1 SV=1
cb10106_c2/f1p0/1911	XP_018017923.1	PREDICTED: transcription elongation factor SPT6-like [Hyalella azteca]	*	*	*	K11292|SUPT6H, SPT6|http://www.genome.jp/dbget-bin/www_bget?ko:K11292	*	KOG1856(A)(Transcription elongation factor SPT6)	sp|Q7KZ85|SPT6H_HUMAN Transcription elongation factor SPT6 OS=Homo sapiens GN=SUPT6H PE=1 SV=2
cb10106_c3/f1p0/1099	XP_018017923.1	PREDICTED: transcription elongation factor SPT6-like [Hyalella azteca]	GO:0006139(nucleobase-containing compound metabolic process);GO:0006414(translational elongation);GO:0032784(regulation of DNA-templated transcription, elongation);GO:0006357(regulation of transcription from RNA polymerase II promoter)	*	GO:0003677(DNA binding);GO:0003676(nucleic acid binding);GO:0003746(translation elongation factor activity)	K11292|SUPT6H, SPT6|http://www.genome.jp/dbget-bin/www_bget?ko:K11292	*	*	*
cb10106_c4/f1p0/968	*	*	*	*	*	*	*	*	*
cb10106_c5/f1p0/834	XP_018017923.1	PREDICTED: transcription elongation factor SPT6-like [Hyalella azteca]	*	*	*	*	*	*	*
cb10107_c2/f1p0/1315	XP_013773067.1	PREDICTED: LOW QUALITY PROTEIN: glutathione peroxidase-like [Limulus polyphemus]	*	*	*	K00432|gpx|http://www.genome.jp/dbget-bin/www_bget?ko:K00432	ko00590(Arachidonic acid metabolism);ko00480(Glutathione metabolism);ko04918(Thyroid hormone synthesis)	KOG1651(O)(Glutathione peroxidase)	sp|Q91WR8|GPX6_MOUSE Glutathione peroxidase 6 OS=Mus musculus GN=Gpx6 PE=2 SV=2
cb10107_c3/f1p0/1363	EFX62365.1	hypothetical protein DAPPUDRAFT_270542 [Daphnia pulex]	*	*	*	K00432|gpx|http://www.genome.jp/dbget-bin/www_bget?ko:K00432	ko00590(Arachidonic acid metabolism);ko00480(Glutathione metabolism);ko04918(Thyroid hormone synthesis)	*	sp|Q91WR8|GPX6_MOUSE Glutathione peroxidase 6 OS=Mus musculus GN=Gpx6 PE=2 SV=2
cb10107_c4/f1p0/1110	XP_013773067.1	PREDICTED: LOW QUALITY PROTEIN: glutathione peroxidase-like [Limulus polyphemus]	*	*	*	K00432|gpx|http://www.genome.jp/dbget-bin/www_bget?ko:K00432	ko00590(Arachidonic acid metabolism);ko00480(Glutathione metabolism);ko04918(Thyroid hormone synthesis)	KOG1651(O)(Glutathione peroxidase)	sp|Q91WR8|GPX6_MOUSE Glutathione peroxidase 6 OS=Mus musculus GN=Gpx6 PE=2 SV=2
cb10107_c6/f71p0/1003	XP_013773067.1	PREDICTED: LOW QUALITY PROTEIN: glutathione peroxidase-like [Limulus polyphemus]	*	*	*	K00432|gpx|http://www.genome.jp/dbget-bin/www_bget?ko:K00432	ko00590(Arachidonic acid metabolism);ko00480(Glutathione metabolism);ko04918(Thyroid hormone synthesis)	KOG1651(O)(Glutathione peroxidase)	sp|Q91WR8|GPX6_MOUSE Glutathione peroxidase 6 OS=Mus musculus GN=Gpx6 PE=2 SV=2
cb10108_c0/f2p0/1607	XP_018897476.1	PREDICTED: symplekin isoform X2 [Bemisia tabaci]	*	*	*	K06100|SYMPK|http://www.genome.jp/dbget-bin/www_bget?ko:K06100	ko04530(Tight junction);ko03015(mRNA surveillance pathway)	KOG1895(A)(mRNA cleavage and polyadenylation factor II complex, subunit PTA1)	sp|Q92797|SYMPK_HUMAN Symplekin OS=Homo sapiens GN=SYMPK PE=1 SV=2
cb10108_c1/f1p0/1348	XP_018018176.1	PREDICTED: symplekin-like [Hyalella azteca]	*	*	*	K06100|SYMPK|http://www.genome.jp/dbget-bin/www_bget?ko:K06100	ko04530(Tight junction);ko03015(mRNA surveillance pathway)	KOG1895(A)(mRNA cleavage and polyadenylation factor II complex, subunit PTA1)	sp|Q92797|SYMPK_HUMAN Symplekin OS=Homo sapiens GN=SYMPK PE=1 SV=2
cb10108_c2/f1p0/1095	ADZ46233.1	anti-lipopolysaccharide factor 3 [Eriocheir sinensis]	*	*	*	K06100|SYMPK|http://www.genome.jp/dbget-bin/www_bget?ko:K06100	ko04530(Tight junction);ko03015(mRNA surveillance pathway)	KOG1895(A)(mRNA cleavage and polyadenylation factor II complex, subunit PTA1)	sp|C0KJQ4|ALPS_PORTR Anti-lipopolysaccharide factor OS=Portunus trituberculatus GN=ALF PE=2 SV=2
cb1010_c0/f14p0/4634	XP_015591833.1	PREDICTED: cullin-3 isoform X2 [Cephus cinctus]	*	*	*	K03869|CUL3|http://www.genome.jp/dbget-bin/www_bget?ko:K03869	ko04340(Hedgehog signaling pathway);ko04341(Hedgehog signaling pathway - fly);ko04120(Ubiquitin mediated proteolysis)	KOG2284(O)(E3 ubiquitin ligase, Cullin 2 component)	sp|B5DF89|CUL3_RAT Cullin-3 OS=Rattus norvegicus GN=Cul3 PE=1 SV=2
cb1010_c1/f4p0/3374	XP_015591833.1	PREDICTED: cullin-3 isoform X2 [Cephus cinctus]	*	*	*	K03869|CUL3|http://www.genome.jp/dbget-bin/www_bget?ko:K03869	ko04340(Hedgehog signaling pathway);ko04341(Hedgehog signaling pathway - fly);ko04120(Ubiquitin mediated proteolysis)	KOG2284(O)(E3 ubiquitin ligase, Cullin 2 component)	sp|B5DF89|CUL3_RAT Cullin-3 OS=Rattus norvegicus GN=Cul3 PE=1 SV=2
cb1010_c10/f1p0/4219	AMJ52356.1	cullin 3 [Eriocheir sinensis]	*	*	*	K03869|CUL3|http://www.genome.jp/dbget-bin/www_bget?ko:K03869	ko04340(Hedgehog signaling pathway);ko04341(Hedgehog signaling pathway - fly);ko04120(Ubiquitin mediated proteolysis)	KOG2166(D)(Cullins)	sp|B5DF89|CUL3_RAT Cullin-3 OS=Rattus norvegicus GN=Cul3 PE=1 SV=2
cb1010_c11/f1p0/3588	XP_018902638.1	PREDICTED: cullin-3 isoform X2 [Bemisia tabaci]	GO:0006511(ubiquitin-dependent protein catabolic process)	GO:0031461(cullin-RING ubiquitin ligase complex)	GO:0031625(ubiquitin protein ligase binding)	K03869|CUL3|http://www.genome.jp/dbget-bin/www_bget?ko:K03869	ko04340(Hedgehog signaling pathway);ko04341(Hedgehog signaling pathway - fly);ko04120(Ubiquitin mediated proteolysis)	KOG2166(D)(Cullins)	sp|Q9JLV5|CUL3_MOUSE Cullin-3 OS=Mus musculus GN=Cul3 PE=1 SV=1
cb1010_c12/f1p0/3856	AMJ52356.1	cullin 3 [Eriocheir sinensis]	*	*	*	K03869|CUL3|http://www.genome.jp/dbget-bin/www_bget?ko:K03869	ko04340(Hedgehog signaling pathway);ko04341(Hedgehog signaling pathway - fly);ko04120(Ubiquitin mediated proteolysis)	KOG2166(D)(Cullins)	sp|Q9JLV5|CUL3_MOUSE Cullin-3 OS=Mus musculus GN=Cul3 PE=1 SV=1
cb1010_c13/f1p0/2178	AMJ52356.1	cullin 3 [Eriocheir sinensis]	*	*	*	K03869|CUL3|http://www.genome.jp/dbget-bin/www_bget?ko:K03869	ko04340(Hedgehog signaling pathway);ko04341(Hedgehog signaling pathway - fly);ko04120(Ubiquitin mediated proteolysis)	KOG2166(D)(Cullins)	sp|Q13618|CUL3_HUMAN Cullin-3 OS=Homo sapiens GN=CUL3 PE=1 SV=2
cb1010_c14/f1p0/2319	AMJ52356.1	cullin 3 [Eriocheir sinensis]	*	*	*	K03869|CUL3|http://www.genome.jp/dbget-bin/www_bget?ko:K03869	ko04340(Hedgehog signaling pathway);ko04341(Hedgehog signaling pathway - fly);ko04120(Ubiquitin mediated proteolysis)	KOG2166(D)(Cullins)	sp|Q6DE95|CUL3A_XENLA Cullin-3-A OS=Xenopus laevis GN=cul3a PE=1 SV=1
cb1010_c15/f1p0/2115	AMJ52356.1	cullin 3 [Eriocheir sinensis]	*	*	*	K03869|CUL3|http://www.genome.jp/dbget-bin/www_bget?ko:K03869	ko04340(Hedgehog signaling pathway);ko04341(Hedgehog signaling pathway - fly);ko04120(Ubiquitin mediated proteolysis)	KOG2166(D)(Cullins)	sp|Q6DE95|CUL3A_XENLA Cullin-3-A OS=Xenopus laevis GN=cul3a PE=1 SV=1
cb1010_c17/f1p0/8614	AMJ52356.1	cullin 3 [Eriocheir sinensis]	*	*	*	K03869|CUL3|http://www.genome.jp/dbget-bin/www_bget?ko:K03869	ko04340(Hedgehog signaling pathway);ko04341(Hedgehog signaling pathway - fly);ko04120(Ubiquitin mediated proteolysis)	KOG2166(D)(Cullins)	sp|B5DF89|CUL3_RAT Cullin-3 OS=Rattus norvegicus GN=Cul3 PE=1 SV=2
cb1010_c18/f1p0/1563	AMJ52356.1	cullin 3 [Eriocheir sinensis]	*	*	*	K03869|CUL3|http://www.genome.jp/dbget-bin/www_bget?ko:K03869	ko04340(Hedgehog signaling pathway);ko04341(Hedgehog signaling pathway - fly);ko04120(Ubiquitin mediated proteolysis)	KOG2166(D)(Cullins)	sp|B5DF89|CUL3_RAT Cullin-3 OS=Rattus norvegicus GN=Cul3 PE=1 SV=2
cb1010_c2/f2p0/3809	XP_015591833.1	PREDICTED: cullin-3 isoform X2 [Cephus cinctus]	*	*	*	K03869|CUL3|http://www.genome.jp/dbget-bin/www_bget?ko:K03869	ko04340(Hedgehog signaling pathway);ko04341(Hedgehog signaling pathway - fly);ko04120(Ubiquitin mediated proteolysis)	KOG2284(O)(E3 ubiquitin ligase, Cullin 2 component)	sp|B5DF89|CUL3_RAT Cullin-3 OS=Rattus norvegicus GN=Cul3 PE=1 SV=2
cb1010_c3/f1p0/4586	AMJ52356.1	cullin 3 [Eriocheir sinensis]	*	*	*	K03869|CUL3|http://www.genome.jp/dbget-bin/www_bget?ko:K03869	ko04340(Hedgehog signaling pathway);ko04341(Hedgehog signaling pathway - fly);ko04120(Ubiquitin mediated proteolysis)	KOG2166(D)(Cullins)	sp|B5DF89|CUL3_RAT Cullin-3 OS=Rattus norvegicus GN=Cul3 PE=1 SV=2
cb1010_c4/f1p0/4646	AMJ52356.1	cullin 3 [Eriocheir sinensis]	GO:0006511(ubiquitin-dependent protein catabolic process)	GO:0031461(cullin-RING ubiquitin ligase complex)	GO:0031625(ubiquitin protein ligase binding)	K03869|CUL3|http://www.genome.jp/dbget-bin/www_bget?ko:K03869	ko04340(Hedgehog signaling pathway);ko04341(Hedgehog signaling pathway - fly);ko04120(Ubiquitin mediated proteolysis)	KOG2166(D)(Cullins)	sp|B5DF89|CUL3_RAT Cullin-3 OS=Rattus norvegicus GN=Cul3 PE=1 SV=2
cb1010_c5/f1p0/3237	KOX79045.1	Cullin-3 [Melipona quadrifasciata]	*	*	*	K03869|CUL3|http://www.genome.jp/dbget-bin/www_bget?ko:K03869	ko04340(Hedgehog signaling pathway);ko04341(Hedgehog signaling pathway - fly);ko04120(Ubiquitin mediated proteolysis)	KOG2166(D)(Cullins)	sp|Q13618|CUL3_HUMAN Cullin-3 OS=Homo sapiens GN=CUL3 PE=1 SV=2
cb1010_c6/f1p0/3025	XP_015591833.1	PREDICTED: cullin-3 isoform X2 [Cephus cinctus]	*	*	*	K03869|CUL3|http://www.genome.jp/dbget-bin/www_bget?ko:K03869	ko04340(Hedgehog signaling pathway);ko04341(Hedgehog signaling pathway - fly);ko04120(Ubiquitin mediated proteolysis)	KOG2166(D)(Cullins)	sp|Q6DE95|CUL3A_XENLA Cullin-3-A OS=Xenopus laevis GN=cul3a PE=1 SV=1
cb1010_c7/f1p0/3780	XP_018902637.1	PREDICTED: cullin-3-A isoform X1 [Bemisia tabaci]	GO:0006511(ubiquitin-dependent protein catabolic process)	GO:0031461(cullin-RING ubiquitin ligase complex)	GO:0031625(ubiquitin protein ligase binding)	K03869|CUL3|http://www.genome.jp/dbget-bin/www_bget?ko:K03869	ko04340(Hedgehog signaling pathway);ko04341(Hedgehog signaling pathway - fly);ko04120(Ubiquitin mediated proteolysis)	KOG2166(D)(Cullins)	sp|Q9JLV5|CUL3_MOUSE Cullin-3 OS=Mus musculus GN=Cul3 PE=1 SV=1
cb1010_c8/f1p0/3065	AMJ52356.1	cullin 3 [Eriocheir sinensis]	*	*	*	K03869|CUL3|http://www.genome.jp/dbget-bin/www_bget?ko:K03869	ko04340(Hedgehog signaling pathway);ko04341(Hedgehog signaling pathway - fly);ko04120(Ubiquitin mediated proteolysis)	KOG2166(D)(Cullins)	sp|B5DF89|CUL3_RAT Cullin-3 OS=Rattus norvegicus GN=Cul3 PE=1 SV=2
cb1010_c9/f1p0/3497	AMJ52356.1	cullin 3 [Eriocheir sinensis]	*	*	*	K03869|CUL3|http://www.genome.jp/dbget-bin/www_bget?ko:K03869	ko04340(Hedgehog signaling pathway);ko04341(Hedgehog signaling pathway - fly);ko04120(Ubiquitin mediated proteolysis)	KOG2166(D)(Cullins)	sp|Q6GPF3|CUL3B_XENLA Cullin-3-B OS=Xenopus laevis GN=cul3b PE=1 SV=1
cb10110_c0/f4p0/1320	ACY66438.1	Kazal-like serine protease inhibitor-like protein [Scylla paramamosain]	*	*	*	*	*	*	*
cb10110_c1/f2p0/1345	ACY66438.1	Kazal-like serine protease inhibitor-like protein [Scylla paramamosain]	*	*	*	*	*	*	*
cb10110_c2/f2p0/1194	XP_012689175.1	PREDICTED: putative nuclease HARBI1 [Clupea harengus]	*	*	*	*	*	*	sp|Q8BR93|HARB1_MOUSE Putative nuclease HARBI1 OS=Mus musculus GN=Harbi1 PE=2 SV=1
cb10110_c3/f1p0/1089	*	*	*	*	*	*	*	*	*
cb10110_c4/f1p0/5793	*	*	*	*	*	*	*	*	*
cb10111_c111/f1p0/1643	KZS08840.1	MAP kinase-interacting serine/threonine-protein kinase 1 [Daphnia magna]	*	*	*	K04372|MKNK, MNK|http://www.genome.jp/dbget-bin/www_bget?ko:K04372	ko04066(HIF-1 signaling pathway);ko04010(MAPK signaling pathway);ko04910(Insulin signaling pathway)	*	sp|Q66I46|MKNK2_XENTR MAP kinase-interacting serine/threonine-protein kinase 2 OS=Xenopus tropicalis GN=mknk2 PE=2 SV=1
cb10111_c128/f1p0/1827	ACY66411.1	map kinase-interacting serine/threonine, partial [Scylla paramamosain]	GO:0016310(phosphorylation);GO:0006468(protein phosphorylation)	*	GO:0004672(protein kinase activity);GO:0005524(ATP binding);GO:0004674(protein serine/threonine kinase activity);GO:0016301(kinase activity);GO:0000166(nucleotide binding)	K04372|MKNK, MNK|http://www.genome.jp/dbget-bin/www_bget?ko:K04372	ko04066(HIF-1 signaling pathway);ko04010(MAPK signaling pathway);ko04910(Insulin signaling pathway)	KOG0604(T)(MAP kinase-activated protein kinase 2)	sp|Q5U2N4|MKNK2_RAT MAP kinase-interacting serine/threonine-protein kinase 2 OS=Rattus norvegicus GN=Mknk2 PE=2 SV=1
cb10111_c129/f1p0/1835	XP_017142395.1	PREDICTED: probable serine/threonine-protein kinase kinX isoform X1 [Drosophila miranda]	GO:0006468(protein phosphorylation)	*	GO:0004672(protein kinase activity);GO:0005524(ATP binding);GO:0000166(nucleotide binding)	K04372|MKNK, MNK|http://www.genome.jp/dbget-bin/www_bget?ko:K04372	ko04066(HIF-1 signaling pathway);ko04010(MAPK signaling pathway);ko04910(Insulin signaling pathway)	KOG0033(T)(Ca2+/calmodulin-dependent protein kinase, EF-Hand protein superfamily)	sp|Q66JF3|MKNK1_XENTR MAP kinase-interacting serine/threonine-protein kinase 1 OS=Xenopus tropicalis GN=mknk1 PE=2 SV=1
cb10111_c136/f1p0/1363	ACY66411.1	map kinase-interacting serine/threonine, partial [Scylla paramamosain]	GO:0016310(phosphorylation);GO:0006468(protein phosphorylation)	*	GO:0004672(protein kinase activity);GO:0005524(ATP binding);GO:0004674(protein serine/threonine kinase activity);GO:0016301(kinase activity);GO:0000166(nucleotide binding)	K04372|MKNK, MNK|http://www.genome.jp/dbget-bin/www_bget?ko:K04372	ko04066(HIF-1 signaling pathway);ko04010(MAPK signaling pathway);ko04910(Insulin signaling pathway)	KOG0604(T)(MAP kinase-activated protein kinase 2)	sp|Q66I46|MKNK2_XENTR MAP kinase-interacting serine/threonine-protein kinase 2 OS=Xenopus tropicalis GN=mknk2 PE=2 SV=1
cb10111_c147/f1p0/1438	ACY66411.1	map kinase-interacting serine/threonine, partial [Scylla paramamosain]	GO:0016310(phosphorylation);GO:0006468(protein phosphorylation)	*	GO:0004672(protein kinase activity);GO:0005524(ATP binding);GO:0004674(protein serine/threonine kinase activity);GO:0016301(kinase activity);GO:0000166(nucleotide binding)	K04372|MKNK, MNK|http://www.genome.jp/dbget-bin/www_bget?ko:K04372	ko04066(HIF-1 signaling pathway);ko04010(MAPK signaling pathway);ko04910(Insulin signaling pathway)	KOG0032(T)(Ca2+/calmodulin-dependent protein kinase, EF-Hand protein superfamily)	sp|Q66I46|MKNK2_XENTR MAP kinase-interacting serine/threonine-protein kinase 2 OS=Xenopus tropicalis GN=mknk2 PE=2 SV=1
cb10111_c160/f1p0/1891	ACY66411.1	map kinase-interacting serine/threonine, partial [Scylla paramamosain]	GO:0016310(phosphorylation);GO:0006468(protein phosphorylation)	*	GO:0004672(protein kinase activity);GO:0004674(protein serine/threonine kinase activity);GO:0016301(kinase activity);GO:0016740(transferase activity);GO:0005524(ATP binding);GO:0004683(calmodulin-dependent protein kinase activity);GO:0000166(nucleotide binding)	K04372|MKNK, MNK|http://www.genome.jp/dbget-bin/www_bget?ko:K04372	ko04066(HIF-1 signaling pathway);ko04010(MAPK signaling pathway);ko04910(Insulin signaling pathway)	KOG0604(T)(MAP kinase-activated protein kinase 2)	sp|Q66I46|MKNK2_XENTR MAP kinase-interacting serine/threonine-protein kinase 2 OS=Xenopus tropicalis GN=mknk2 PE=2 SV=1
cb10111_c162/f1p0/1282	*	*	*	*	*	*	*	*	*
cb10111_c170/f1p1/1203	*	*	*	*	*	*	*	*	*
cb10111_c173/f1p0/1124	KZS08840.1	MAP kinase-interacting serine/threonine-protein kinase 1 [Daphnia magna]	*	*	*	K04372|MKNK, MNK|http://www.genome.jp/dbget-bin/www_bget?ko:K04372	ko04066(HIF-1 signaling pathway);ko04010(MAPK signaling pathway);ko04910(Insulin signaling pathway)	*	sp|Q6P431|MKNK2_XENLA MAP kinase-interacting serine/threonine-protein kinase 2 OS=Xenopus laevis GN=mknk2 PE=2 SV=1
cb10111_c179/f89p1/1264	*	*	*	*	*	*	*	*	*
cb10111_c180/f78p1/1319	*	*	*	*	*	*	*	*	*
cb10111_c185/f5p0/1689	ACY66411.1	map kinase-interacting serine/threonine, partial [Scylla paramamosain]	GO:0016310(phosphorylation);GO:0006468(protein phosphorylation)	*	GO:0004672(protein kinase activity);GO:0005524(ATP binding);GO:0004674(protein serine/threonine kinase activity);GO:0016301(kinase activity);GO:0000166(nucleotide binding)	K04372|MKNK, MNK|http://www.genome.jp/dbget-bin/www_bget?ko:K04372	ko04066(HIF-1 signaling pathway);ko04010(MAPK signaling pathway);ko04910(Insulin signaling pathway)	KOG0607(T)(MAP kinase-interacting kinase and related serine/threonine protein kinases)	sp|Q66I46|MKNK2_XENTR MAP kinase-interacting serine/threonine-protein kinase 2 OS=Xenopus tropicalis GN=mknk2 PE=2 SV=1
cb10111_c186/f8p0/1376	ACY66411.1	map kinase-interacting serine/threonine, partial [Scylla paramamosain]	GO:0016310(phosphorylation);GO:0006468(protein phosphorylation)	*	GO:0004672(protein kinase activity);GO:0005524(ATP binding);GO:0004674(protein serine/threonine kinase activity);GO:0016301(kinase activity);GO:0000166(nucleotide binding)	K04372|MKNK, MNK|http://www.genome.jp/dbget-bin/www_bget?ko:K04372	ko04066(HIF-1 signaling pathway);ko04010(MAPK signaling pathway);ko04910(Insulin signaling pathway)	KOG0607(T)(MAP kinase-interacting kinase and related serine/threonine protein kinases)	sp|Q66I46|MKNK2_XENTR MAP kinase-interacting serine/threonine-protein kinase 2 OS=Xenopus tropicalis GN=mknk2 PE=2 SV=1
cb10111_c187/f465p0/1841	ACY66411.1	map kinase-interacting serine/threonine, partial [Scylla paramamosain]	GO:0016310(phosphorylation);GO:0006468(protein phosphorylation)	*	GO:0004672(protein kinase activity);GO:0005524(ATP binding);GO:0004674(protein serine/threonine kinase activity);GO:0016301(kinase activity);GO:0000166(nucleotide binding)	K04372|MKNK, MNK|http://www.genome.jp/dbget-bin/www_bget?ko:K04372	ko04066(HIF-1 signaling pathway);ko04010(MAPK signaling pathway);ko04910(Insulin signaling pathway)	*	sp|Q66I46|MKNK2_XENTR MAP kinase-interacting serine/threonine-protein kinase 2 OS=Xenopus tropicalis GN=mknk2 PE=2 SV=1
cb10111_c188/f3p0/1575	ACY66411.1	map kinase-interacting serine/threonine, partial [Scylla paramamosain]	GO:0016310(phosphorylation);GO:0006468(protein phosphorylation)	*	GO:0004672(protein kinase activity);GO:0005524(ATP binding);GO:0004674(protein serine/threonine kinase activity);GO:0016301(kinase activity);GO:0000166(nucleotide binding)	K04372|MKNK, MNK|http://www.genome.jp/dbget-bin/www_bget?ko:K04372	ko04066(HIF-1 signaling pathway);ko04010(MAPK signaling pathway);ko04910(Insulin signaling pathway)	*	sp|Q66I46|MKNK2_XENTR MAP kinase-interacting serine/threonine-protein kinase 2 OS=Xenopus tropicalis GN=mknk2 PE=2 SV=1
cb10111_c190/f5p0/1228	ACY66411.1	map kinase-interacting serine/threonine, partial [Scylla paramamosain]	GO:0016310(phosphorylation);GO:0006468(protein phosphorylation)	*	GO:0004672(protein kinase activity);GO:0005524(ATP binding);GO:0004674(protein serine/threonine kinase activity);GO:0016301(kinase activity);GO:0000166(nucleotide binding)	K04372|MKNK, MNK|http://www.genome.jp/dbget-bin/www_bget?ko:K04372	ko04066(HIF-1 signaling pathway);ko04010(MAPK signaling pathway);ko04910(Insulin signaling pathway)	KOG0032(T)(Ca2+/calmodulin-dependent protein kinase, EF-Hand protein superfamily)	sp|Q66I46|MKNK2_XENTR MAP kinase-interacting serine/threonine-protein kinase 2 OS=Xenopus tropicalis GN=mknk2 PE=2 SV=1
cb10111_c191/f1p0/830	JAS19673.1	hypothetical protein g.13932 [Clastoptera arizonana]	*	*	*	K04372|MKNK, MNK|http://www.genome.jp/dbget-bin/www_bget?ko:K04372	ko04066(HIF-1 signaling pathway);ko04010(MAPK signaling pathway);ko04910(Insulin signaling pathway)	*	sp|Q6P431|MKNK2_XENLA MAP kinase-interacting serine/threonine-protein kinase 2 OS=Xenopus laevis GN=mknk2 PE=2 SV=1
cb10111_c192/f1p0/870	ACY66411.1	map kinase-interacting serine/threonine, partial [Scylla paramamosain]	GO:0016310(phosphorylation);GO:0006468(protein phosphorylation)	*	GO:0004672(protein kinase activity);GO:0005524(ATP binding);GO:0004674(protein serine/threonine kinase activity);GO:0016301(kinase activity);GO:0000166(nucleotide binding)	K04372|MKNK, MNK|http://www.genome.jp/dbget-bin/www_bget?ko:K04372	ko04066(HIF-1 signaling pathway);ko04010(MAPK signaling pathway);ko04910(Insulin signaling pathway)	KOG0604(T)(MAP kinase-activated protein kinase 2)	sp|O08605|MKNK1_MOUSE MAP kinase-interacting serine/threonine-protein kinase 1 OS=Mus musculus GN=Mknk1 PE=1 SV=2
cb10111_c52/f3p1/1406	*	*	*	*	*	*	*	*	*
cb10111_c53/f2p0/1484	KZS08840.1	MAP kinase-interacting serine/threonine-protein kinase 1 [Daphnia magna]	*	*	*	K04372|MKNK, MNK|http://www.genome.jp/dbget-bin/www_bget?ko:K04372	ko04066(HIF-1 signaling pathway);ko04010(MAPK signaling pathway);ko04910(Insulin signaling pathway)	KOG0032(T)(Ca2+/calmodulin-dependent protein kinase, EF-Hand protein superfamily)	sp|Q6P431|MKNK2_XENLA MAP kinase-interacting serine/threonine-protein kinase 2 OS=Xenopus laevis GN=mknk2 PE=2 SV=1
cb10111_c55/f1p1/1404	*	*	*	*	*	*	*	*	*
cb10111_c56/f1p1/1240	*	*	*	*	*	*	*	*	*
cb10111_c57/f1p1/1755	*	*	*	*	*	*	*	*	*
cb10111_c58/f1p0/1893	*	*	*	*	*	*	*	*	*
cb10111_c60/f1p1/1437	*	*	*	*	*	*	*	*	*
cb10111_c61/f1p0/1343	*	*	*	*	*	*	*	*	*
cb10111_c65/f1p0/1825	ACY66411.1	map kinase-interacting serine/threonine, partial [Scylla paramamosain]	GO:0016310(phosphorylation);GO:0006468(protein phosphorylation)	*	GO:0004672(protein kinase activity);GO:0005524(ATP binding);GO:0004674(protein serine/threonine kinase activity);GO:0016301(kinase activity);GO:0000166(nucleotide binding)	K04372|MKNK, MNK|http://www.genome.jp/dbget-bin/www_bget?ko:K04372	ko04066(HIF-1 signaling pathway);ko04010(MAPK signaling pathway);ko04910(Insulin signaling pathway)	*	sp|Q66I46|MKNK2_XENTR MAP kinase-interacting serine/threonine-protein kinase 2 OS=Xenopus tropicalis GN=mknk2 PE=2 SV=1
cb10111_c77/f1p0/1793	ACY66411.1	map kinase-interacting serine/threonine, partial [Scylla paramamosain]	GO:0016310(phosphorylation);GO:0006468(protein phosphorylation)	*	GO:0004672(protein kinase activity);GO:0005524(ATP binding);GO:0004674(protein serine/threonine kinase activity);GO:0016301(kinase activity);GO:0000166(nucleotide binding)	K04372|MKNK, MNK|http://www.genome.jp/dbget-bin/www_bget?ko:K04372	ko04066(HIF-1 signaling pathway);ko04010(MAPK signaling pathway);ko04910(Insulin signaling pathway)	*	sp|Q66I46|MKNK2_XENTR MAP kinase-interacting serine/threonine-protein kinase 2 OS=Xenopus tropicalis GN=mknk2 PE=2 SV=1
cb10111_c90/f1p0/1845	ACY66411.1	map kinase-interacting serine/threonine, partial [Scylla paramamosain]	GO:0016310(phosphorylation);GO:0006468(protein phosphorylation)	*	GO:0004672(protein kinase activity);GO:0005524(ATP binding);GO:0004674(protein serine/threonine kinase activity);GO:0016301(kinase activity);GO:0000166(nucleotide binding)	K04372|MKNK, MNK|http://www.genome.jp/dbget-bin/www_bget?ko:K04372	ko04066(HIF-1 signaling pathway);ko04010(MAPK signaling pathway);ko04910(Insulin signaling pathway)	*	sp|Q66I46|MKNK2_XENTR MAP kinase-interacting serine/threonine-protein kinase 2 OS=Xenopus tropicalis GN=mknk2 PE=2 SV=1
cb10112_c0/f1p0/1864	XP_015365057.1	PREDICTED: calcium homeostasis endoplasmic reticulum protein [Diuraphis noxia]	GO:0006396(RNA processing)	*	GO:0003676(nucleic acid binding);GO:0003723(RNA binding)	K12841|CHERP|http://www.genome.jp/dbget-bin/www_bget?ko:K12841	ko03040(Spliceosome)	KOG4368(R)(Predicted RNA binding protein, contains SWAP, RPR and G-patch domains)	sp|Q8CGZ0|CHERP_MOUSE Calcium homeostasis endoplasmic reticulum protein OS=Mus musculus GN=Cherp PE=1 SV=1
cb10112_c1/f1p0/1352	XP_013080974.1	PREDICTED: calcium homeostasis endoplasmic reticulum protein-like [Biomphalaria glabrata]	*	*	*	K12841|CHERP|http://www.genome.jp/dbget-bin/www_bget?ko:K12841	ko03040(Spliceosome)	*	sp|Q8CGZ0|CHERP_MOUSE Calcium homeostasis endoplasmic reticulum protein OS=Mus musculus GN=Cherp PE=1 SV=1
cb10113_c0/f4p0/1447	*	*	*	*	*	*	*	*	*
cb10113_c1/f1p0/1475	*	*	*	*	*	*	*	*	*
cb10113_c2/f1p0/1462	*	*	*	*	*	*	*	*	*
cb10113_c3/f1p0/1346	*	*	*	*	*	*	*	*	*
cb10113_c4/f1p0/1550	*	*	*	*	*	*	*	*	*
cb10113_c5/f1p0/1467	*	*	*	*	*	*	*	*	*
cb10113_c6/f1p0/1030	*	*	*	*	*	*	*	*	*
cb10113_c7/f1p0/1030	*	*	*	*	*	*	*	*	*
cb10114_c0/f1p0/1818	*	*	*	*	*	*	*	*	*
cb10114_c1/f1p0/1454	XP_009066353.1	hypothetical protein LOTGIDRAFT_134192, partial [Lottia gigantea]	*	*	*	*	*	*	*
cb10115_c0/f1p0/1277	*	*	*	*	*	*	*	*	*
cb10115_c1/f1p0/1829	*	*	*	*	*	*	*	*	*
cb10115_c2/f1p0/1146	*	*	*	*	*	*	*	*	*
cb10115_c3/f1p0/922	ELU09903.1	hypothetical protein CAPTEDRAFT_200668, partial [Capitella teleta]	*	*	*	K05028|CLCA2|http://www.genome.jp/dbget-bin/www_bget?ko:K05028	ko04972(Pancreatic secretion);ko04924(Renin secretion)	*	sp|Q2TU62|CLCA1_HORSE Calcium-activated chloride channel regulator 1 OS=Equus caballus GN=CLCA1 PE=1 SV=1
cb10116_c10/f1p0/1545	XP_014249518.1	PREDICTED: uncharacterized protein LOC106666678 isoform X2 [Cimex lectularius]	*	*	*	*	*	*	sp|P42282|TTKA_DROME Protein tramtrack, alpha isoform OS=Drosophila melanogaster GN=ttk PE=1 SV=3
cb10116_c11/f1p0/1779	JAS08807.1	hypothetical protein g.19617 [Clastoptera arizonana]	*	*	*	K11214|SHPK|http://www.genome.jp/dbget-bin/www_bget?ko:K11214	ko00710(Carbon fixation in photosynthetic organisms)	*	sp|Q9UHJ6|SHPK_HUMAN Sedoheptulokinase OS=Homo sapiens GN=SHPK PE=1 SV=3
cb10116_c12/f1p0/1038	*	*	*	*	*	*	*	*	*
cb10116_c13/f1p0/850	*	*	*	*	*	*	*	*	*
cb10116_c15/f31p0/1577	*	*	*	*	*	*	*	*	*
cb10116_c3/f8p1/1561	*	*	*	*	*	*	*	*	*
cb10116_c4/f7p0/1558	*	*	*	*	*	*	*	*	*
cb10116_c5/f3p0/1574	*	*	*	*	*	*	*	*	*
cb10116_c6/f1p0/1657	JAS33695.1	hypothetical protein g.19632 [Clastoptera arizonana]	GO:0005975(carbohydrate metabolic process);GO:0016310(phosphorylation)	*	GO:0016773(phosphotransferase activity, alcohol group as acceptor);GO:0016301(kinase activity)	K11214|SHPK|http://www.genome.jp/dbget-bin/www_bget?ko:K11214	ko00710(Carbon fixation in photosynthetic organisms)	*	sp|Q9D5J6|SHPK_MOUSE Sedoheptulokinase OS=Mus musculus GN=Shpk PE=1 SV=1
cb10116_c7/f1p0/1557	*	*	*	*	*	*	*	*	*
cb10116_c8/f1p0/1240	*	*	*	*	*	*	*	*	*
cb10116_c9/f1p0/1741	XP_013397882.1	PREDICTED: WD repeat-containing protein WRAP73-like [Lingula anatina]	*	*	*	*	*	*	sp|Q9P2S5|WRP73_HUMAN WD repeat-containing protein WRAP73 OS=Homo sapiens GN=WRAP73 PE=1 SV=1
cb10117_c0/f1p0/1499	XP_011438127.1	PREDICTED: cell division cycle and apoptosis regulator protein 1-like [Crassostrea gigas]	*	*	*	*	*	*	sp|Q8IX12|CCAR1_HUMAN Cell division cycle and apoptosis regulator protein 1 OS=Homo sapiens GN=CCAR1 PE=1 SV=2
cb10117_c1/f1p0/1389	XP_018024334.1	PREDICTED: cell division cycle and apoptosis regulator protein 1-like [Hyalella azteca]	*	*	*	*	*	*	sp|Q641G3|CCAR1_XENLA Cell division cycle and apoptosis regulator protein 1 OS=Xenopus laevis GN=ccar1 PE=2 SV=1
cb10117_c2/f1p0/1795	XP_013773988.1	PREDICTED: cell division cycle and apoptosis regulator protein 1-like [Limulus polyphemus]	*	*	*	*	*	*	sp|Q641G3|CCAR1_XENLA Cell division cycle and apoptosis regulator protein 1 OS=Xenopus laevis GN=ccar1 PE=2 SV=1
cb10117_c3/f1p0/1868	XP_018024334.1	PREDICTED: cell division cycle and apoptosis regulator protein 1-like [Hyalella azteca]	*	*	*	*	*	*	sp|Q8IX12|CCAR1_HUMAN Cell division cycle and apoptosis regulator protein 1 OS=Homo sapiens GN=CCAR1 PE=1 SV=2
cb10117_c4/f1p0/981	XP_018024334.1	PREDICTED: cell division cycle and apoptosis regulator protein 1-like [Hyalella azteca]	*	*	*	*	*	*	sp|Q8CH18|CCAR1_MOUSE Cell division cycle and apoptosis regulator protein 1 OS=Mus musculus GN=Ccar1 PE=1 SV=1
cb10118_c0/f3p0/1343	KYN23139.1	hypothetical protein ALC57_04442, partial [Trachymyrmex cornetzi]	*	GO:0016020(membrane);GO:0016021(integral component of membrane)	*	*	*	*	*
cb10118_c1/f2p0/928	*	*	*	*	*	*	*	*	*
cb10118_c10/f1p0/1622	KOX70257.1	hypothetical protein WN51_05207, partial [Melipona quadrifasciata]	*	*	*	*	*	*	*
cb10118_c11/f1p0/1837	KYN19860.1	hypothetical protein ALC57_07806 [Trachymyrmex cornetzi]	*	*	*	*	*	*	*
cb10118_c12/f1p0/1423	*	*	*	*	*	*	*	*	*
cb10118_c13/f1p0/1257	*	*	*	*	*	*	*	*	*
cb10118_c14/f1p0/1689	*	*	*	*	*	*	*	*	*
cb10118_c15/f1p0/1849	*	*	*	*	*	*	*	*	*
cb10118_c16/f1p0/1884	*	*	*	*	*	*	*	*	*
cb10118_c17/f1p0/1551	KYN19860.1	hypothetical protein ALC57_07806 [Trachymyrmex cornetzi]	*	*	*	*	*	*	*
cb10118_c18/f1p0/1861	*	*	*	*	*	*	*	*	*
cb10118_c19/f1p0/1775	*	*	*	*	*	*	*	*	*
cb10118_c2/f2p0/1507	*	*	*	*	*	*	*	*	*
cb10118_c20/f1p0/1653	KFU83733.1	hypothetical protein M959_12496, partial [Chaetura pelagica]	*	*	*	*	*	*	*
cb10118_c21/f1p0/1445	KYN23139.1	hypothetical protein ALC57_04442, partial [Trachymyrmex cornetzi]	*	*	*	*	*	*	*
cb10118_c22/f1p0/1840	*	*	*	*	*	*	*	*	*
cb10118_c23/f1p0/1671	*	*	*	*	*	*	*	*	*
cb10118_c25/f1p0/1607	KDR13911.1	hypothetical protein L798_12118 [Zootermopsis nevadensis]	*	*	*	*	*	*	*
cb10118_c26/f1p0/1704	*	*	*	*	*	*	*	*	*
cb10118_c27/f1p0/1843	*	*	*	*	*	*	*	*	*
cb10118_c28/f1p0/1294	XP_018008533.1	PREDICTED: EF-hand domain-containing protein D2 homolog isoform X1 [Hyalella azteca]	*	*	*	*	*	*	*
cb10118_c29/f1p0/1461	EFN64049.1	hypothetical protein EAG_08835, partial [Camponotus floridanus]	*	*	*	*	*	*	*
cb10118_c3/f1p0/1524	*	*	*	*	*	*	*	*	*
cb10118_c30/f1p0/1844	*	*	*	*	*	*	*	*	*
cb10118_c31/f2p0/1104	KYN23139.1	hypothetical protein ALC57_04442, partial [Trachymyrmex cornetzi]	*	*	*	*	*	*	*
cb10118_c32/f1p0/1088	*	*	*	*	*	*	*	*	*
cb10118_c33/f1p0/1086	*	*	*	*	*	*	*	*	*
cb10118_c34/f1p0/927	*	*	*	*	*	*	*	*	*
cb10118_c35/f1p0/915	KOX70257.1	hypothetical protein WN51_05207, partial [Melipona quadrifasciata]	*	*	*	*	*	*	*
cb10118_c36/f1p0/831	*	*	*	*	*	*	*	*	*
cb10118_c37/f1p0/806	KYN23139.1	hypothetical protein ALC57_04442, partial [Trachymyrmex cornetzi]	*	*	*	*	*	*	*
cb10118_c4/f1p0/1661	*	*	*	*	*	*	*	*	*
cb10118_c5/f1p0/1776	KOX70257.1	hypothetical protein WN51_05207, partial [Melipona quadrifasciata]	*	*	*	*	*	*	*
cb10118_c6/f1p0/1604	*	*	*	*	*	*	*	*	*
cb10118_c7/f1p0/1562	*	*	*	*	*	*	*	*	*
cb10118_c8/f1p0/1893	*	*	*	*	*	*	*	*	*
cb10118_c9/f1p0/1795	KYN23139.1	hypothetical protein ALC57_04442, partial [Trachymyrmex cornetzi]	*	*	*	*	*	*	*
cb1011_c0/f10p0/4705	XP_018014254.1	PREDICTED: uncharacterized protein LOC108671269 [Hyalella azteca]	*	*	*	*	*	*	*
cb1011_c1/f2p0/4095	XP_018014254.1	PREDICTED: uncharacterized protein LOC108671269 [Hyalella azteca]	*	*	*	*	*	*	*
cb1011_c2/f1p0/4085	XP_018014254.1	PREDICTED: uncharacterized protein LOC108671269 [Hyalella azteca]	*	*	*	*	*	*	*
cb1011_c3/f1p0/3551	*	*	*	*	*	*	*	*	*
cb1011_c4/f1p0/2032	*	*	*	*	*	*	*	*	*
cb10122_c0/f1p0/1762	XP_018026014.1	PREDICTED: hornerin-like isoform X1 [Hyalella azteca]	*	*	*	*	*	*	*
cb10122_c1/f1p0/1602	XP_018026016.1	PREDICTED: filaggrin-2-like isoform X3 [Hyalella azteca]	*	*	*	*	*	*	sp|O76217|PE1_ANOGA Peritrophin-1 OS=Anopheles gambiae GN=Aper1 PE=2 SV=2
cb10122_c2/f1p0/1370	XP_018026015.1	PREDICTED: hornerin-like isoform X2 [Hyalella azteca]	*	*	*	*	*	*	*
cb10122_c3/f1p0/1429	XP_018026014.1	PREDICTED: hornerin-like isoform X1 [Hyalella azteca]	*	*	*	*	*	*	sp|O76217|PE1_ANOGA Peritrophin-1 OS=Anopheles gambiae GN=Aper1 PE=2 SV=2
cb10122_c4/f1p0/1145	XP_018026015.1	PREDICTED: hornerin-like isoform X2 [Hyalella azteca]	*	*	*	*	*	*	*
cb10122_c5/f1p0/990	XP_018026015.1	PREDICTED: hornerin-like isoform X2 [Hyalella azteca]	*	*	*	*	*	*	*
cb10122_c6/f1p0/873	*	*	*	*	*	*	*	*	*
cb10123_c0/f3p0/1077	XP_018025813.1	PREDICTED: DNA-directed RNA polymerases I, II, and III subunit RPABC3-like [Hyalella azteca]	*	*	*	K03016|RPB8, POLR2H|http://www.genome.jp/dbget-bin/www_bget?ko:K03016	ko03020(RNA polymerase);ko00230(Purine metabolism);ko00240(Pyrimidine metabolism);ko04623(Cytosolic DNA-sensing pathway)	KOG3400(K)(RNA polymerase subunit 8)	sp|Q923G2|RPAB3_MOUSE DNA-directed RNA polymerases I, II, and III subunit RPABC3 OS=Mus musculus GN=Polr2h PE=1 SV=3
cb10123_c1/f2p0/1327	XP_018025813.1	PREDICTED: DNA-directed RNA polymerases I, II, and III subunit RPABC3-like [Hyalella azteca]	*	*	*	K03016|RPB8, POLR2H|http://www.genome.jp/dbget-bin/www_bget?ko:K03016	ko03020(RNA polymerase);ko00230(Purine metabolism);ko00240(Pyrimidine metabolism);ko04623(Cytosolic DNA-sensing pathway)	KOG3400(K)(RNA polymerase subunit 8)	sp|Q923G2|RPAB3_MOUSE DNA-directed RNA polymerases I, II, and III subunit RPABC3 OS=Mus musculus GN=Polr2h PE=1 SV=3
cb10123_c2/f1p0/1296	XP_018025813.1	PREDICTED: DNA-directed RNA polymerases I, II, and III subunit RPABC3-like [Hyalella azteca]	*	*	*	K03016|RPB8, POLR2H|http://www.genome.jp/dbget-bin/www_bget?ko:K03016	ko03020(RNA polymerase);ko00230(Purine metabolism);ko00240(Pyrimidine metabolism);ko04623(Cytosolic DNA-sensing pathway)	KOG3400(K)(RNA polymerase subunit 8)	sp|Q923G2|RPAB3_MOUSE DNA-directed RNA polymerases I, II, and III subunit RPABC3 OS=Mus musculus GN=Polr2h PE=1 SV=3
cb10123_c3/f1p0/1099	XP_018025813.1	PREDICTED: DNA-directed RNA polymerases I, II, and III subunit RPABC3-like [Hyalella azteca]	*	*	*	K03016|RPB8, POLR2H|http://www.genome.jp/dbget-bin/www_bget?ko:K03016	ko03020(RNA polymerase);ko00230(Purine metabolism);ko00240(Pyrimidine metabolism);ko04623(Cytosolic DNA-sensing pathway)	KOG3400(K)(RNA polymerase subunit 8)	sp|Q923G2|RPAB3_MOUSE DNA-directed RNA polymerases I, II, and III subunit RPABC3 OS=Mus musculus GN=Polr2h PE=1 SV=3
cb10123_c4/f1p0/1083	XP_018025813.1	PREDICTED: DNA-directed RNA polymerases I, II, and III subunit RPABC3-like [Hyalella azteca]	*	*	*	K03016|RPB8, POLR2H|http://www.genome.jp/dbget-bin/www_bget?ko:K03016	ko03020(RNA polymerase);ko00230(Purine metabolism);ko00240(Pyrimidine metabolism);ko04623(Cytosolic DNA-sensing pathway)	KOG3400(K)(RNA polymerase subunit 8)	sp|Q923G2|RPAB3_MOUSE DNA-directed RNA polymerases I, II, and III subunit RPABC3 OS=Mus musculus GN=Polr2h PE=1 SV=3
cb10123_c5/f1p0/967	XP_018025813.1	PREDICTED: DNA-directed RNA polymerases I, II, and III subunit RPABC3-like [Hyalella azteca]	*	*	*	K03016|RPB8, POLR2H|http://www.genome.jp/dbget-bin/www_bget?ko:K03016	ko03020(RNA polymerase);ko00230(Purine metabolism);ko00240(Pyrimidine metabolism);ko04623(Cytosolic DNA-sensing pathway)	KOG3400(K)(RNA polymerase subunit 8)	sp|Q923G2|RPAB3_MOUSE DNA-directed RNA polymerases I, II, and III subunit RPABC3 OS=Mus musculus GN=Polr2h PE=1 SV=3
cb10124_c0/f5p0/1872	*	*	*	*	*	*	*	*	*
cb10124_c1/f1p0/1291	*	*	*	*	*	*	*	*	*
cb10125_c1/f9p0/1435	CAJ58682.1	innexin inx2 [Homarus gammarus]	GO:0006810(transport);GO:0006811(ion transport)	GO:0016020(membrane);GO:0005921(gap junction);GO:0030054(cell junction);GO:0016021(integral component of membrane)	*	*	*	*	sp|Q9XYN1|INX2_SCHAM Innexin inx2 OS=Schistocerca americana GN=inx2 PE=1 SV=1
cb10125_c10/f1p0/721	*	*	*	*	*	*	*	*	*
cb10125_c3/f4p0/1684	CAJ58682.1	innexin inx2 [Homarus gammarus]	GO:0006810(transport);GO:0006811(ion transport)	GO:0016020(membrane);GO:0005921(gap junction);GO:0030054(cell junction);GO:0016021(integral component of membrane)	*	*	*	*	sp|Q9XYN1|INX2_SCHAM Innexin inx2 OS=Schistocerca americana GN=inx2 PE=1 SV=1
cb10125_c4/f2p0/1799	CAJ58682.1	innexin inx2 [Homarus gammarus]	GO:0006810(transport);GO:0006811(ion transport)	GO:0016020(membrane);GO:0005921(gap junction);GO:0030054(cell junction);GO:0016021(integral component of membrane)	*	*	*	*	sp|Q9XYN1|INX2_SCHAM Innexin inx2 OS=Schistocerca americana GN=inx2 PE=1 SV=1
cb10125_c5/f1p0/1537	CAJ58682.1	innexin inx2 [Homarus gammarus]	GO:0006810(transport);GO:0006811(ion transport)	GO:0016020(membrane);GO:0005921(gap junction);GO:0030054(cell junction);GO:0016021(integral component of membrane)	*	*	*	*	sp|Q9XYN1|INX2_SCHAM Innexin inx2 OS=Schistocerca americana GN=inx2 PE=1 SV=1
cb10125_c6/f1p0/1775	AFN25965.1	innexin 2, partial [Cancer borealis]	*	*	*	*	*	*	sp|Q9XYN1|INX2_SCHAM Innexin inx2 OS=Schistocerca americana GN=inx2 PE=1 SV=1
cb10125_c7/f1p0/1667	CAJ58682.1	innexin inx2 [Homarus gammarus]	GO:0006810(transport);GO:0006811(ion transport)	GO:0030054(cell junction);GO:0016021(integral component of membrane);GO:0016020(membrane);GO:0005921(gap junction)	*	*	*	*	sp|Q9V427|INX2_DROME Innexin inx2 OS=Drosophila melanogaster GN=Inx2 PE=1 SV=1
cb10125_c8/f1p0/1611	CAJ58682.1	innexin inx2 [Homarus gammarus]	GO:0006810(transport);GO:0006811(ion transport)	GO:0016020(membrane);GO:0005921(gap junction);GO:0030054(cell junction);GO:0016021(integral component of membrane)	*	*	*	*	sp|Q9XYN1|INX2_SCHAM Innexin inx2 OS=Schistocerca americana GN=inx2 PE=1 SV=1
cb10125_c9/f1p0/857	*	*	*	*	*	*	*	*	*
cb10127_c0/f1p0/1283	*	*	*	*	*	*	*	*	*
cb10127_c1/f1p0/1381	XP_019215545.1	PREDICTED: uncharacterized protein LOC109202462 isoform X1 [Oreochromis niloticus]	*	*	*	*	*	*	*
cb10127_c2/f1p0/1141	XP_018965457.1	PREDICTED: uncharacterized protein LOC109096279 [Cyprinus carpio]	*	*	*	*	*	*	*
cb10128_c0/f1p0/1740	*	*	*	*	*	*	*	*	*
cb10128_c1/f1p0/1868	XP_018007436.1	PREDICTED: transportin-3-like [Hyalella azteca]	GO:0006886(intracellular protein transport)	*	GO:0008536(Ran GTPase binding)	K15436|TRPO3, MTR10|http://www.genome.jp/dbget-bin/www_bget?ko:K15436	*	*	sp|Q6P2B1|TNPO3_MOUSE Transportin-3 OS=Mus musculus GN=Tnpo3 PE=1 SV=1
cb10128_c2/f1p0/1595	*	*	*	*	*	*	*	*	*
cb10128_c3/f1p0/1080	*	*	*	*	*	*	*	*	*
cb10128_c4/f1p0/7238	XP_018007436.1	PREDICTED: transportin-3-like [Hyalella azteca]	*	*	*	K15436|TRPO3, MTR10|http://www.genome.jp/dbget-bin/www_bget?ko:K15436	*	*	sp|Q9Y5L0|TNPO3_HUMAN Transportin-3 OS=Homo sapiens GN=TNPO3 PE=1 SV=3
cb10129_c0/f8p0/1789	*	*	*	*	*	*	*	*	*
cb10129_c10/f1p0/1196	*	*	*	*	*	*	*	*	*
cb10129_c12/f1p0/1678	*	*	*	*	*	*	*	*	*
cb10129_c13/f1p0/1684	*	*	*	*	*	*	*	*	*
cb10129_c2/f2p0/1813	*	*	*	*	*	*	*	*	*
cb10129_c3/f2p0/1773	*	*	*	*	*	*	*	*	*
cb10129_c4/f2p0/1073	*	*	*	*	*	*	*	*	*
cb10129_c6/f1p0/1676	*	*	*	*	*	*	*	*	*
cb10129_c7/f1p0/1721	*	*	*	*	*	*	*	*	*
cb10129_c8/f1p0/1383	*	*	*	*	*	*	*	*	*
cb10129_c9/f1p0/1317	*	*	*	*	*	*	*	*	*
cb10130_c0/f3p0/1374	*	*	*	*	*	*	*	*	*
cb10130_c1/f1p0/915	*	*	*	*	*	*	*	*	*
cb10134_c0/f2p0/1372	EFX70652.1	hypothetical protein DAPPUDRAFT_309374 [Daphnia pulex]	GO:0007264(small GTPase mediated signal transduction);GO:0007165(signal transduction)	*	GO:0005525(GTP binding)	*	*	*	sp|Q9VX32|RG190_DROME Rho GTPase-activating protein 190 OS=Drosophila melanogaster GN=RhoGAPp190 PE=1 SV=2
cb10134_c1/f1p0/5634	XP_018025456.1	PREDICTED: rho GTPase-activating protein 190-like isoform X3 [Hyalella azteca]	*	*	*	*	*	*	sp|Q9VX32|RG190_DROME Rho GTPase-activating protein 190 OS=Drosophila melanogaster GN=RhoGAPp190 PE=1 SV=2
cb10135_c0/f1p0/1457	XP_011342742.1	PREDICTED: uncharacterized protein LOC105282474 isoform X2 [Cerapachys biroi]	*	*	*	*	*	*	*
cb10135_c1/f1p0/1450	XP_018008299.1	PREDICTED: uncharacterized protein LOC108666006, partial [Hyalella azteca]	*	*	*	*	*	*	*
cb10135_c2/f1p0/1026	XP_018017488.1	PREDICTED: uncharacterized protein LOC108674095 [Hyalella azteca]	*	*	*	*	*	*	*
cb10135_c3/f1p0/997	XP_018017488.1	PREDICTED: uncharacterized protein LOC108674095 [Hyalella azteca]	*	*	*	*	*	*	*
cb10136_c0/f1p0/1394	*	*	*	*	*	*	*	*	*
cb10136_c1/f1p0/1797	*	*	*	*	*	*	*	*	*
cb10137_c0/f1p0/1549	*	*	*	*	*	*	*	*	*
cb10137_c1/f1p0/1347	*	*	*	*	*	*	*	*	*
cb10137_c10/f1p0/1233	*	*	*	*	*	*	*	*	*
cb10137_c11/f1p0/1195	*	*	*	*	*	*	*	*	*
cb10137_c12/f1p0/1021	*	*	*	*	*	*	*	*	*
cb10137_c13/f1p0/808	*	*	*	*	*	*	*	*	*
cb10137_c2/f1p0/6581	JAS82839.1	hypothetical protein g.41049 [Homalodisca liturata]	*	*	*	K12471|EPN|http://www.genome.jp/dbget-bin/www_bget?ko:K12471	ko04144(Endocytosis)	KOG2056(F)(Equilibrative nucleoside transporter protein)	sp|Q9Z1Z3|EPN2_RAT Epsin-2 OS=Rattus norvegicus GN=Epn2 PE=1 SV=1
cb10137_c3/f1p0/2955	*	*	*	*	*	*	*	*	*
cb10137_c4/f1p0/2642	*	*	*	*	*	*	*	*	*
cb10137_c5/f1p0/1438	*	*	*	*	*	*	*	*	*
cb10137_c6/f1p0/1426	*	*	*	*	*	*	*	*	*
cb10137_c7/f1p0/1279	*	*	*	*	*	*	*	*	*
cb10137_c8/f1p0/1251	*	*	*	*	*	*	*	*	*
cb10137_c9/f1p0/1236	*	*	*	*	*	*	*	*	*
cb10138_c0/f1p0/1662	*	*	*	*	*	*	*	*	*
cb10138_c1/f1p0/1349	*	*	*	*	*	*	*	*	*
cb1013_c10/f1p0/4183	AHH29324.1	cytokine receptor [Scylla paramamosain]	*	*	*	*	*	*	*
cb1013_c11/f1p1/3875	*	*	*	*	*	*	*	*	*
cb1013_c12/f1p0/4140	AHH29324.1	cytokine receptor [Scylla paramamosain]	*	*	*	*	*	*	*
cb1013_c13/f1p0/4049	AHH29324.1	cytokine receptor [Scylla paramamosain]	*	*	*	*	*	*	*
cb1013_c14/f1p0/3623	*	*	*	*	*	*	*	*	*
cb1013_c15/f1p0/2214	*	*	*	*	*	*	*	*	*
cb1013_c16/f1p1/2805	*	*	*	*	*	*	*	*	*
cb1013_c17/f1p0/1745	*	*	*	*	*	*	*	*	*
cb1013_c18/f1p0/978	*	*	*	*	*	*	*	*	*
cb1013_c19/f1p1/6924	AHH29324.1	cytokine receptor [Scylla paramamosain]	*	*	*	*	*	*	*
cb1013_c2/f2p0/1134	*	*	*	*	*	*	*	*	*
cb1013_c20/f1p1/6565	AHH29324.1	cytokine receptor [Scylla paramamosain]	*	*	*	K19599|DOME|http://www.genome.jp/dbget-bin/www_bget?ko:K19599	ko04630(Jak-STAT signaling pathway)	*	*
cb1013_c21/f1p2/5251	AHH29324.1	cytokine receptor [Scylla paramamosain]	*	*	*	*	*	*	*
cb1013_c22/f2p1/3036	*	*	*	*	*	*	*	*	*
cb1013_c3/f2p0/1976	*	*	*	*	*	*	*	*	*
cb1013_c4/f2p1/2406	*	*	*	*	*	*	*	*	*
cb1013_c5/f2p0/3282	*	*	*	*	*	*	*	*	*
cb1013_c6/f1p0/4681	AHH29324.1	cytokine receptor [Scylla paramamosain]	*	*	*	*	*	*	*
cb1013_c7/f1p2/4648	AHH29324.1	cytokine receptor [Scylla paramamosain]	*	*	*	*	*	*	*
cb1013_c8/f1p0/4986	AHH29324.1	cytokine receptor [Scylla paramamosain]	*	*	*	K19599|DOME|http://www.genome.jp/dbget-bin/www_bget?ko:K19599	ko04630(Jak-STAT signaling pathway)	*	*
cb1013_c9/f1p0/3419	*	*	*	*	*	*	*	*	*
cb10140_c0/f18p0/1307	ANG56300.1	leucine rich repeat only protein [Eriocheir sinensis]	*	*	*	K13023|CPN2|http://www.genome.jp/dbget-bin/www_bget?ko:K13023	*	KOG0619(R)(FOG: Leucine rich repeat)	sp|Q9GV46|LUCB_OPLGR Oplophorus-luciferin 2-monooxygenase non-catalytic subunit OS=Oplophorus gracilirostris PE=1 SV=1
cb10140_c1/f9p0/1411	ANG56300.1	leucine rich repeat only protein [Eriocheir sinensis]	*	*	*	K19511|PXDN, VPO1|http://www.genome.jp/dbget-bin/www_bget?ko:K19511	*	KOG0619(R)(FOG: Leucine rich repeat)	sp|Q9GV46|LUCB_OPLGR Oplophorus-luciferin 2-monooxygenase non-catalytic subunit OS=Oplophorus gracilirostris PE=1 SV=1
cb10140_c2/f1p0/1157	ANG56300.1	leucine rich repeat only protein [Eriocheir sinensis]	*	*	*	*	*	*	sp|Q50L44|LIGO1_CHICK Leucine-rich repeat and immunoglobulin-like domain-containing nogo receptor-interacting protein 1 OS=Gallus gallus GN=LINGO1 PE=2 SV=1
cb10140_c3/f1p0/935	ANG56300.1	leucine rich repeat only protein [Eriocheir sinensis]	*	*	*	*	*	*	*
cb10140_c4/f1p0/915	ANG56300.1	leucine rich repeat only protein [Eriocheir sinensis]	*	*	*	*	*	KOG0619(R)(FOG: Leucine rich repeat)	sp|Q9GV46|LUCB_OPLGR Oplophorus-luciferin 2-monooxygenase non-catalytic subunit OS=Oplophorus gracilirostris PE=1 SV=1
cb10141_c0/f2p0/1366	*	*	*	*	*	*	*	*	*
cb10141_c1/f1p0/1570	*	*	*	*	*	*	*	*	*
cb10141_c2/f1p0/5263	XP_018431484.1	PREDICTED: RNA-directed DNA polymerase from mobile element jockey-like [Nanorana parkeri]	*	*	*	*	*	*	*
cb10141_c3/f1p0/5226	XP_018431484.1	PREDICTED: RNA-directed DNA polymerase from mobile element jockey-like [Nanorana parkeri]	*	*	*	*	*	*	sp|Q9NBX4|RTXE_DROME Probable RNA-directed DNA polymerase from transposon X-element OS=Drosophila melanogaster GN=X-element\ORF2 PE=3 SV=1
cb10144_c0/f3p0/1519	XP_013775440.1	PREDICTED: RNA pseudouridylate synthase domain-containing protein 3-like [Limulus polyphemus]	*	*	*	*	*	*	sp|Q6P087|RUSD3_HUMAN RNA pseudouridylate synthase domain-containing protein 3 OS=Homo sapiens GN=RPUSD3 PE=1 SV=3
cb10144_c1/f2p0/1394	XP_013775440.1	PREDICTED: RNA pseudouridylate synthase domain-containing protein 3-like [Limulus polyphemus]	*	*	*	*	*	*	sp|Q6P087|RUSD3_HUMAN RNA pseudouridylate synthase domain-containing protein 3 OS=Homo sapiens GN=RPUSD3 PE=1 SV=3
cb10145_c0/f1p0/1881	KFM58433.1	Zinc finger protein 658, partial [Stegodyphus mimosarum]	*	*	*	K09228|KRAB|http://www.genome.jp/dbget-bin/www_bget?ko:K09228	*	*	sp|Q8NEP9|ZN555_HUMAN Zinc finger protein 555 OS=Homo sapiens GN=ZNF555 PE=1 SV=4
cb10145_c1/f1p0/1466	XP_010346333.1	PREDICTED: LOW QUALITY PROTEIN: zinc finger protein 91 [Saimiri boliviensis boliviensis]	*	*	*	K09228|KRAB|http://www.genome.jp/dbget-bin/www_bget?ko:K09228	*	*	sp|Q14588|ZN234_HUMAN Zinc finger protein 234 OS=Homo sapiens GN=ZNF234 PE=2 SV=3
cb10145_c2/f1p0/1782	XP_016117275.1	PREDICTED: gastrula zinc finger protein XlCGF26.1-like [Sinocyclocheilus grahami]	*	*	*	K09228|KRAB|http://www.genome.jp/dbget-bin/www_bget?ko:K09228	*	*	sp|Q14588|ZN234_HUMAN Zinc finger protein 234 OS=Homo sapiens GN=ZNF234 PE=2 SV=3
cb10146_c0/f9p0/1365	*	*	*	*	*	*	*	*	*
cb10147_c0/f2p0/1371	XP_013784540.1	PREDICTED: transcription termination factor 4, mitochondrial-like [Limulus polyphemus]	GO:0006355(regulation of transcription, DNA-templated)	GO:0005739(mitochondrion)	GO:0003690(double-stranded DNA binding)	K15032|MTERFD|http://www.genome.jp/dbget-bin/www_bget?ko:K15032	*	*	sp|Q4G078|MTEF4_RAT Transcription termination factor 4, mitochondrial OS=Rattus norvegicus GN=Mterf4 PE=2 SV=1
cb10147_c1/f1p0/1365	XP_013784540.1	PREDICTED: transcription termination factor 4, mitochondrial-like [Limulus polyphemus]	GO:0006355(regulation of transcription, DNA-templated)	GO:0005739(mitochondrion)	GO:0003690(double-stranded DNA binding)	K15032|MTERFD|http://www.genome.jp/dbget-bin/www_bget?ko:K15032	*	*	sp|Q4G078|MTEF4_RAT Transcription termination factor 4, mitochondrial OS=Rattus norvegicus GN=Mterf4 PE=2 SV=1
cb10147_c2/f1p0/1376	XP_013784540.1	PREDICTED: transcription termination factor 4, mitochondrial-like [Limulus polyphemus]	GO:0006355(regulation of transcription, DNA-templated)	GO:0005739(mitochondrion)	GO:0003690(double-stranded DNA binding)	K15032|MTERFD|http://www.genome.jp/dbget-bin/www_bget?ko:K15032	*	*	*
cb10149_c0/f2p0/1091	*	*	*	*	*	*	*	*	*
cb10149_c1/f2p0/5418	XP_018019355.1	PREDICTED: myosin-IA-like [Hyalella azteca]	*	GO:0016459(myosin complex)	GO:0003774(motor activity);GO:0003779(actin binding);GO:0005524(ATP binding);GO:0000166(nucleotide binding)	K10356|MYO1|http://www.genome.jp/dbget-bin/www_bget?ko:K10356	*	KOG0162(Z)(Myosin class I heavy chain)	sp|Q23978|MY31D_DROME Myosin-IA OS=Drosophila melanogaster GN=Myo31DF PE=2 SV=1
cb10149_c2/f2p0/1254	*	*	*	*	*	*	*	*	*
cb10149_c3/f1p0/1268	*	*	*	*	*	*	*	*	*
cb10149_c4/f1p0/1540	*	*	*	*	*	*	*	*	*
cb10149_c5/f1p0/1797	*	*	*	*	*	*	*	*	*
cb10149_c6/f1p0/5330	XP_018019355.1	PREDICTED: myosin-IA-like [Hyalella azteca]	*	*	*	K10356|MYO1|http://www.genome.jp/dbget-bin/www_bget?ko:K10356	*	KOG0162(Z)(Myosin class I heavy chain)	sp|Q23978|MY31D_DROME Myosin-IA OS=Drosophila melanogaster GN=Myo31DF PE=2 SV=1
cb10151_c0/f1p0/1240	ALT21493.1	cyclin C [Penaeus monodon]	*	*	*	K15161|CCNC, SSN8|http://www.genome.jp/dbget-bin/www_bget?ko:K15161	*	KOG0835(R)(Cyclin L)	sp|Q7QB13|CCNC_ANOGA Cyclin-C OS=Anopheles gambiae GN=CycC PE=3 SV=2
cb10151_c1/f1p0/1768	ALT21493.1	cyclin C [Penaeus monodon]	*	*	*	K15161|CCNC, SSN8|http://www.genome.jp/dbget-bin/www_bget?ko:K15161	*	KOG0835(R)(Cyclin L)	sp|Q7QB13|CCNC_ANOGA Cyclin-C OS=Anopheles gambiae GN=CycC PE=3 SV=2
cb10151_c2/f1p0/1296	ALT21493.1	cyclin C [Penaeus monodon]	*	*	*	K15161|CCNC, SSN8|http://www.genome.jp/dbget-bin/www_bget?ko:K15161	*	KOG0835(R)(Cyclin L)	sp|Q7QB13|CCNC_ANOGA Cyclin-C OS=Anopheles gambiae GN=CycC PE=3 SV=2
cb10151_c3/f1p0/1076	*	*	*	*	*	*	*	*	*
cb10153_c0/f4p0/1264	XP_018017511.1	PREDICTED: uncharacterized protein LOC108674117 [Hyalella azteca]	*	*	*	K19347|SUN1_2|http://www.genome.jp/dbget-bin/www_bget?ko:K19347	*	KOG2687(D)(Spindle pole body protein, contains UNC-84 domain)	sp|Q9D666|SUN1_MOUSE SUN domain-containing protein 1 OS=Mus musculus GN=Sun1 PE=1 SV=2
cb10153_c1/f2p0/1832	XP_018017511.1	PREDICTED: uncharacterized protein LOC108674117 [Hyalella azteca]	*	*	*	K19347|SUN1_2|http://www.genome.jp/dbget-bin/www_bget?ko:K19347	*	KOG2687(D)(Spindle pole body protein, contains UNC-84 domain)	sp|Q9D666|SUN1_MOUSE SUN domain-containing protein 1 OS=Mus musculus GN=Sun1 PE=1 SV=2
cb10153_c2/f1p0/1680	XP_018017511.1	PREDICTED: uncharacterized protein LOC108674117 [Hyalella azteca]	*	*	*	K19347|SUN1_2|http://www.genome.jp/dbget-bin/www_bget?ko:K19347	*	KOG2687(D)(Spindle pole body protein, contains UNC-84 domain)	sp|Q9D666|SUN1_MOUSE SUN domain-containing protein 1 OS=Mus musculus GN=Sun1 PE=1 SV=2
cb10153_c3/f1p0/1387	XP_018017511.1	PREDICTED: uncharacterized protein LOC108674117 [Hyalella azteca]	GO:0006998(nuclear envelope organization);GO:0090286(cytoskeletal anchoring at nuclear membrane)	GO:0016020(membrane);GO:0005635(nuclear envelope);GO:0016021(integral component of membrane)	*	K19347|SUN1_2|http://www.genome.jp/dbget-bin/www_bget?ko:K19347	*	KOG2687(D)(Spindle pole body protein, contains UNC-84 domain)	sp|Q9D666|SUN1_MOUSE SUN domain-containing protein 1 OS=Mus musculus GN=Sun1 PE=1 SV=2
cb10153_c4/f1p0/1145	XP_018017511.1	PREDICTED: uncharacterized protein LOC108674117 [Hyalella azteca]	*	*	*	K19347|SUN1_2|http://www.genome.jp/dbget-bin/www_bget?ko:K19347	*	KOG2687(D)(Spindle pole body protein, contains UNC-84 domain)	sp|Q9D666|SUN1_MOUSE SUN domain-containing protein 1 OS=Mus musculus GN=Sun1 PE=1 SV=2
cb10153_c5/f1p0/1023	XP_018017511.1	PREDICTED: uncharacterized protein LOC108674117 [Hyalella azteca]	*	*	*	K19347|SUN1_2|http://www.genome.jp/dbget-bin/www_bget?ko:K19347	*	KOG2687(D)(Spindle pole body protein, contains UNC-84 domain)	sp|Q8BJS4|SUN2_MOUSE SUN domain-containing protein 2 OS=Mus musculus GN=Sun2 PE=1 SV=3
cb10153_c6/f1p0/5260	XP_018017511.1	PREDICTED: uncharacterized protein LOC108674117 [Hyalella azteca]	*	*	*	K19347|SUN1_2|http://www.genome.jp/dbget-bin/www_bget?ko:K19347	*	KOG2687(D)(Spindle pole body protein, contains UNC-84 domain)	sp|O94901|SUN1_HUMAN SUN domain-containing protein 1 OS=Homo sapiens GN=SUN1 PE=1 SV=3
cb10153_c7/f1p0/5242	XP_018017511.1	PREDICTED: uncharacterized protein LOC108674117 [Hyalella azteca]	*	*	*	K19347|SUN1_2|http://www.genome.jp/dbget-bin/www_bget?ko:K19347	*	KOG2687(D)(Spindle pole body protein, contains UNC-84 domain)	sp|Q9D666|SUN1_MOUSE SUN domain-containing protein 1 OS=Mus musculus GN=Sun1 PE=1 SV=2
cb10153_c8/f1p0/5175	XP_001658391.1	AAEL007475-PA [Aedes aegypti]	GO:0006998(nuclear envelope organization)	GO:0016021(integral component of membrane);GO:0016020(membrane);GO:0005635(nuclear envelope)	*	K19347|SUN1_2|http://www.genome.jp/dbget-bin/www_bget?ko:K19347	*	KOG2687(D)(Spindle pole body protein, contains UNC-84 domain)	sp|Q8BJS4|SUN2_MOUSE SUN domain-containing protein 2 OS=Mus musculus GN=Sun2 PE=1 SV=3
cb10154_c10/f2p0/1242	*	*	*	*	*	*	*	*	*
cb10154_c11/f2p0/882	*	*	*	*	*	*	*	*	*
cb10154_c12/f2p0/1389	*	*	*	*	*	*	*	*	*
cb10154_c13/f2p0/1255	*	*	*	*	*	*	*	*	*
cb10154_c14/f1p0/1602	*	*	*	*	*	*	*	*	*
cb10154_c15/f1p0/1260	*	*	*	*	*	*	*	*	*
cb10154_c16/f1p0/1197	*	*	*	*	*	*	*	*	*
cb10154_c17/f1p0/1205	*	*	*	*	*	*	*	*	*
cb10154_c18/f1p0/1101	*	*	*	*	*	*	*	*	*
cb10154_c19/f1p0/1064	*	*	*	*	*	*	*	*	*
cb10154_c37/f1p0/932	*	*	*	*	*	*	*	*	*
cb10154_c38/f1p0/907	*	*	*	*	*	*	*	*	*
cb10154_c39/f204p0/1037	*	*	*	*	*	*	*	*	*
cb10154_c9/f3p0/1407	*	*	*	*	*	*	*	*	*
cb10157_c0/f2p0/1465	XP_018570371.1	PREDICTED: methionyl-tRNA formyltransferase, mitochondrial [Anoplophora glabripennis]	GO:0009058(biosynthetic process);GO:0071951(conversion of methionyl-tRNA to N-formyl-methionyl-tRNA)	*	GO:0004479(methionyl-tRNA formyltransferase activity);GO:0016740(transferase activity);GO:0016742(hydroxymethyl-, formyl- and related transferase activity)	K00604|MTFMT, fmt|http://www.genome.jp/dbget-bin/www_bget?ko:K00604	ko00970(Aminoacyl-tRNA biosynthesis);ko00670(One carbon pool by folate)	KOG3082(J)(Methionyl-tRNA formyltransferase)	sp|Q5I0C5|FMT_RAT Methionyl-tRNA formyltransferase, mitochondrial OS=Rattus norvegicus GN=Mtfmt PE=2 SV=1
cb10157_c1/f1p0/1230	XP_013793061.1	PREDICTED: methionyl-tRNA formyltransferase, mitochondrial-like [Limulus polyphemus]	GO:0009058(biosynthetic process);GO:0071951(conversion of methionyl-tRNA to N-formyl-methionyl-tRNA);GO:0006412(translation);GO:0006413(translational initiation)	GO:0005739(mitochondrion)	GO:0004479(methionyl-tRNA formyltransferase activity);GO:0016740(transferase activity);GO:0016742(hydroxymethyl-, formyl- and related transferase activity)	K00604|MTFMT, fmt|http://www.genome.jp/dbget-bin/www_bget?ko:K00604	ko00970(Aminoacyl-tRNA biosynthesis);ko00670(One carbon pool by folate)	*	sp|Q5I0C5|FMT_RAT Methionyl-tRNA formyltransferase, mitochondrial OS=Rattus norvegicus GN=Mtfmt PE=2 SV=1
cb10159_c2/f1p0/1567	XP_018026811.1	PREDICTED: zinc finger protein 1-like [Hyalella azteca]	*	GO:0005634(nucleus)	GO:0003677(DNA binding);GO:0003676(nucleic acid binding);GO:0046872(metal ion binding)	K09299|ZEB1_2|http://www.genome.jp/dbget-bin/www_bget?ko:K09299	*	*	sp|P28166|ZFH1_DROME Zinc finger protein 1 OS=Drosophila melanogaster GN=zfh1 PE=1 SV=2
cb10159_c3/f1p0/1685	KJH47976.1	zinc finger, C2H2 type [Dictyocaulus viviparus]	GO:0045773(positive regulation of axon extension);GO:0000122(negative regulation of transcription from RNA polymerase II promoter);GO:0007275(multicellular organism development);GO:0006351(transcription, DNA-templated);GO:0007411(axon guidance);GO:0006355(regulation of transcription, DNA-templated)	GO:0005634(nucleus)	GO:0003677(DNA binding);GO:0043565(sequence-specific DNA binding);GO:0003676(nucleic acid binding);GO:0046872(metal ion binding)	K09299|ZEB1_2|http://www.genome.jp/dbget-bin/www_bget?ko:K09299	*	*	sp|G5EBU4|ZAG1_CAEEL Zinc finger E-box-binding homeobox protein zag-1 OS=Caenorhabditis elegans GN=zag-1 PE=2 SV=1
cb10159_c4/f1p0/1219	XP_018026811.1	PREDICTED: zinc finger protein 1-like [Hyalella azteca]	GO:0045773(positive regulation of axon extension);GO:0000122(negative regulation of transcription from RNA polymerase II promoter);GO:0007275(multicellular organism development);GO:0006351(transcription, DNA-templated);GO:0007411(axon guidance);GO:0006355(regulation of transcription, DNA-templated)	GO:0005634(nucleus)	GO:0003677(DNA binding);GO:0043565(sequence-specific DNA binding);GO:0003676(nucleic acid binding);GO:0046872(metal ion binding)	K09299|ZEB1_2|http://www.genome.jp/dbget-bin/www_bget?ko:K09299	*	*	sp|G5EBU4|ZAG1_CAEEL Zinc finger E-box-binding homeobox protein zag-1 OS=Caenorhabditis elegans GN=zag-1 PE=2 SV=1
cb10159_c5/f1p0/1074	XP_018026811.1	PREDICTED: zinc finger protein 1-like [Hyalella azteca]	GO:0006355(regulation of transcription, DNA-templated)	GO:0005634(nucleus)	GO:0003677(DNA binding);GO:0003676(nucleic acid binding);GO:0046872(metal ion binding);GO:0043565(sequence-specific DNA binding)	K09299|ZEB1_2|http://www.genome.jp/dbget-bin/www_bget?ko:K09299	*	KOG3623(K)(Homeobox transcription factor SIP1)	sp|G5EBU4|ZAG1_CAEEL Zinc finger E-box-binding homeobox protein zag-1 OS=Caenorhabditis elegans GN=zag-1 PE=2 SV=1
cb10159_c7/f4p0/1434	XP_018026811.1	PREDICTED: zinc finger protein 1-like [Hyalella azteca]	GO:0045773(positive regulation of axon extension);GO:0000122(negative regulation of transcription from RNA polymerase II promoter);GO:0007275(multicellular organism development);GO:0006351(transcription, DNA-templated);GO:0007411(axon guidance);GO:0006355(regulation of transcription, DNA-templated)	GO:0005634(nucleus)	GO:0003677(DNA binding);GO:0043565(sequence-specific DNA binding);GO:0003676(nucleic acid binding);GO:0046872(metal ion binding)	K09299|ZEB1_2|http://www.genome.jp/dbget-bin/www_bget?ko:K09299	*	*	sp|G5EBU4|ZAG1_CAEEL Zinc finger E-box-binding homeobox protein zag-1 OS=Caenorhabditis elegans GN=zag-1 PE=2 SV=1
cb10162_c0/f1p0/1801	*	*	*	*	*	*	*	*	*
cb10162_c1/f1p0/1541	*	*	*	*	*	*	*	*	*
cb10162_c2/f1p0/1375	*	*	*	*	*	*	*	*	*
cb10163_c0/f5p0/1646	XP_018024624.1	PREDICTED: type-2 ice-structuring protein-like [Hyalella azteca]	GO:0007160(cell-matrix adhesion);GO:0007154(cell communication);GO:0097094(craniofacial suture morphogenesis);GO:0008150(biological_process)	GO:0005604(basement membrane);GO:0016021(integral component of membrane);GO:0005575(cellular_component)	GO:0003674(molecular_function)	K17513|CLEC17A|http://www.genome.jp/dbget-bin/www_bget?ko:K17513	*	*	*
cb10163_c1/f3p0/1594	XP_018024624.1	PREDICTED: type-2 ice-structuring protein-like [Hyalella azteca]	GO:0007154(cell communication);GO:0007160(cell-matrix adhesion);GO:0008150(biological_process);GO:0097094(craniofacial suture morphogenesis)	GO:0005575(cellular_component);GO:0005604(basement membrane);GO:0016021(integral component of membrane)	GO:0003674(molecular_function)	K17513|CLEC17A|http://www.genome.jp/dbget-bin/www_bget?ko:K17513	*	*	*
cb10163_c2/f1p0/1561	XP_018024624.1	PREDICTED: type-2 ice-structuring protein-like [Hyalella azteca]	*	*	*	*	*	*	*
cb10163_c3/f1p0/1342	XP_018024624.1	PREDICTED: type-2 ice-structuring protein-like [Hyalella azteca]	*	*	*	*	*	*	*
cb10163_c4/f1p0/1189	XP_018024624.1	PREDICTED: type-2 ice-structuring protein-like [Hyalella azteca]	*	*	*	*	*	*	*
cb10165_c0/f2p0/1657	XP_018008740.1	PREDICTED: suppressor of fused homolog [Hyalella azteca]	*	GO:0005737(cytoplasm);GO:0005634(nucleus)	GO:0008134(transcription factor binding)	K06229|SUFU|http://www.genome.jp/dbget-bin/www_bget?ko:K06229	ko04340(Hedgehog signaling pathway);ko04341(Hedgehog signaling pathway - fly)	*	sp|Q9Z0P7|SUFU_MOUSE Suppressor of fused homolog OS=Mus musculus GN=Sufu PE=1 SV=1
cb10166_c0/f1p0/1895	*	*	*	*	*	*	*	*	*
cb10166_c1/f1p0/1707	*	*	*	*	*	*	*	*	*
cb10167_c0/f34p0/1296	XP_008216408.1	PREDICTED: uncharacterized protein LOC100119043 [Nasonia vitripennis]	*	*	*	*	*	*	sp|Q9VPW8|PINO_DROME Protein pinocchio OS=Drosophila melanogaster GN=Pino PE=2 SV=1
cb10167_c1/f1p0/1380	EFZ18083.1	hypothetical protein SINV_03579, partial [Solenopsis invicta]	*	*	*	*	*	*	sp|Q9VPW8|PINO_DROME Protein pinocchio OS=Drosophila melanogaster GN=Pino PE=2 SV=1
cb10167_c3/f1p0/1081	KOX69141.1	hypothetical protein WN51_06200 [Melipona quadrifasciata]	*	*	*	*	*	*	sp|Q9VPW8|PINO_DROME Protein pinocchio OS=Drosophila melanogaster GN=Pino PE=2 SV=1
cb10167_c4/f1p0/915	*	*	*	*	*	*	*	*	*
cb10167_c5/f1p0/1291	XP_015186812.1	PREDICTED: uncharacterized protein LOC107071900 [Polistes dominula]	*	*	*	*	*	*	sp|Q9VPW8|PINO_DROME Protein pinocchio OS=Drosophila melanogaster GN=Pino PE=2 SV=1
cb10170_c0/f1p0/1887	XP_011506501.1	PREDICTED: ras-like GTP-binding protein RhoL [Ceratosolen solmsi marchali]	*	*	*	K04392|RAC1|http://www.genome.jp/dbget-bin/www_bget?ko:K04392	ko04810(Regulation of actin cytoskeleton);ko04520(Adherens junction);ko04510(Focal adhesion);ko04530(Tight junction);ko04145(Phagosome);ko04010(MAPK signaling pathway);ko04013(MAPK signaling pathway - fly);ko04151(PI3K-Akt signaling pathway);ko04015(Rap1 signaling pathway);ko04014(Ras signaling pathway);ko04071(Sphingolipid signaling pathway);ko04370(VEGF signaling pathway);ko04310(Wnt signaling …	KOG0393(R)(Ras-related small GTPase, Rho type)	sp|C4YDI6|CDC42_CANAW Cell division control protein 42 homolog OS=Candida albicans (strain WO-1) GN=CDC42 PE=3 SV=1
cb10170_c1/f1p0/1494	CDW52826.1	ras C3 botulinum toxin substrate 1 [Trichuris trichiura]	*	*	*	K04392|RAC1|http://www.genome.jp/dbget-bin/www_bget?ko:K04392	ko04810(Regulation of actin cytoskeleton);ko04520(Adherens junction);ko04510(Focal adhesion);ko04530(Tight junction);ko04145(Phagosome);ko04010(MAPK signaling pathway);ko04013(MAPK signaling pathway - fly);ko04151(PI3K-Akt signaling pathway);ko04015(Rap1 signaling pathway);ko04014(Ras signaling pathway);ko04071(Sphingolipid signaling pathway);ko04370(VEGF signaling pathway);ko04310(Wnt signaling …	KOG0393(R)(Ras-related small GTPase, Rho type)	sp|C4YDI6|CDC42_CANAW Cell division control protein 42 homolog OS=Candida albicans (strain WO-1) GN=CDC42 PE=3 SV=1
cb10170_c2/f1p0/1406	CDW52826.1	ras C3 botulinum toxin substrate 1 [Trichuris trichiura]	*	*	*	K04392|RAC1|http://www.genome.jp/dbget-bin/www_bget?ko:K04392	ko04810(Regulation of actin cytoskeleton);ko04520(Adherens junction);ko04510(Focal adhesion);ko04530(Tight junction);ko04145(Phagosome);ko04010(MAPK signaling pathway);ko04013(MAPK signaling pathway - fly);ko04151(PI3K-Akt signaling pathway);ko04015(Rap1 signaling pathway);ko04014(Ras signaling pathway);ko04071(Sphingolipid signaling pathway);ko04370(VEGF signaling pathway);ko04310(Wnt signaling …	KOG0393(R)(Ras-related small GTPase, Rho type)	sp|P0CY33|CDC42_CANAL Cell division control protein 42 homolog OS=Candida albicans (strain SC5314 / ATCC MYA-2876) GN=CDC42 PE=3 SV=1
cb10170_c3/f1p0/1380	EFX80800.1	hypothetical protein DAPPUDRAFT_318272 [Daphnia pulex]	GO:0007264(small GTPase mediated signal transduction);GO:0033563(dorsal/ventral axon guidance);GO:0001764(neuron migration);GO:0048812(neuron projection morphogenesis);GO:0048846(axon extension involved in axon guidance);GO:0008045(motor neuron axon guidance);GO:0007015(actin filament organization);GO:0007409(axonogenesis);GO:0007411(axon guidance);GO:0007413(axonal fasciculation);GO:0009792(embr…	GO:0005886(plasma membrane);GO:0016020(membrane);GO:0030424(axon);GO:0005622(intracellular);GO:0005829(cytosol);GO:0016021(integral component of membrane);GO:0043025(neuronal cell body);GO:0009898(cytoplasmic side of plasma membrane);GO:0031410(cytoplasmic vesicle)	GO:0005525(GTP binding);GO:0003924(GTPase activity);GO:0000166(nucleotide binding);GO:0005515(protein binding)	K04513|RHOA|http://www.genome.jp/dbget-bin/www_bget?ko:K04513	ko04810(Regulation of actin cytoskeleton);ko04520(Adherens junction);ko04510(Focal adhesion);ko04530(Tight junction);ko04144(Endocytosis);ko04011(MAPK signaling pathway - yeast);ko04072(Phospholipase D signaling pathway);ko04015(Rap1 signaling pathway);ko04014(Ras signaling pathway);ko04071(Sphingolipid signaling pathway);ko04350(TGF-beta signaling pathway);ko04310(Wnt signaling pathway);ko04024(…	KOG0393(R)(Ras-related small GTPase, Rho type)	sp|Q94124|RAC2_CAEEL Ras-related protein rac-2 OS=Caenorhabditis elegans GN=rac-2 PE=3 SV=1
cb10171_c0/f11p0/1536	XP_013771907.1	PREDICTED: chromatin modification-related protein MEAF6-like [Limulus polyphemus]	GO:0016573(histone acetylation)	GO:0000123(histone acetyltransferase complex)	*	K11344|EAF6|http://www.genome.jp/dbget-bin/www_bget?ko:K11344	*	*	sp|Q52KD8|EAF6_XENLA Chromatin modification-related protein MEAF6 OS=Xenopus laevis GN=meaf6 PE=2 SV=1
cb10171_c1/f1p0/1194	XP_013771907.1	PREDICTED: chromatin modification-related protein MEAF6-like [Limulus polyphemus]	GO:0016573(histone acetylation)	GO:0000123(histone acetyltransferase complex)	*	K11344|EAF6|http://www.genome.jp/dbget-bin/www_bget?ko:K11344	*	*	sp|Q52KD8|EAF6_XENLA Chromatin modification-related protein MEAF6 OS=Xenopus laevis GN=meaf6 PE=2 SV=1
cb10174_c0/f1p0/1899	*	*	*	*	*	*	*	*	*
cb10174_c1/f1p0/1888	*	*	*	*	*	*	*	*	*
cb10174_c2/f1p0/1715	*	*	*	*	*	*	*	*	*
cb10174_c3/f1p0/1303	*	*	*	*	*	*	*	*	*
cb10176_c1/f2p0/954	*	*	*	*	*	*	*	*	*
cb10176_c10/f1p0/6069	KFM64238.1	RNA-directed DNA polymerase from mobile element jockey, partial [Stegodyphus mimosarum]	*	*	*	*	*	*	*
cb10176_c11/f1p0/5670	*	*	*	*	*	*	*	*	*
cb10176_c12/f4p0/1908	XP_018006603.1	PREDICTED: uncharacterized protein LOC108664518 [Hyalella azteca]	*	*	*	*	*	*	*
cb10176_c13/f2p0/1781	XP_018006603.1	PREDICTED: uncharacterized protein LOC108664518 [Hyalella azteca]	*	*	*	*	*	*	*
cb10176_c2/f2p0/1332	XP_018006603.1	PREDICTED: uncharacterized protein LOC108664518 [Hyalella azteca]	*	*	*	*	*	*	*
cb10176_c3/f2p0/1077	*	*	*	*	*	*	*	*	*
cb10176_c5/f1p0/1563	XP_018006603.1	PREDICTED: uncharacterized protein LOC108664518 [Hyalella azteca]	*	*	*	*	*	*	*
cb10176_c6/f1p0/1291	*	*	*	*	*	*	*	*	*
cb10176_c7/f2p0/850	*	*	*	*	*	*	*	*	*
cb10176_c8/f1p0/8339	KFM64238.1	RNA-directed DNA polymerase from mobile element jockey, partial [Stegodyphus mimosarum]	*	*	*	*	*	*	*
cb10176_c9/f1p0/7863	XP_018006603.1	PREDICTED: uncharacterized protein LOC108664518 [Hyalella azteca]	*	*	*	*	*	*	*
cb10177_c1/f2p0/1052	*	*	*	*	*	*	*	*	*
cb10177_c10/f1p0/1841	*	*	*	*	*	*	*	*	*
cb10177_c11/f1p0/1428	*	*	*	*	*	*	*	*	*
cb10177_c13/f1p0/1683	*	*	*	*	*	*	*	*	*
cb10177_c14/f1p0/1833	*	*	*	*	*	*	*	*	*
cb10177_c15/f1p0/1206	*	*	*	*	*	*	*	*	*
cb10177_c16/f1p0/1182	*	*	*	*	*	*	*	*	*
cb10177_c17/f1p0/1109	*	*	*	*	*	*	*	*	*
cb10177_c18/f1p0/926	*	*	*	*	*	*	*	*	*
cb10177_c19/f2p0/1704	*	*	*	*	*	*	*	*	*
cb10177_c2/f2p0/1696	*	*	*	*	*	*	*	*	*
cb10177_c20/f1p0/1780	*	*	*	*	*	*	*	*	*
cb10177_c3/f1p0/1463	*	*	*	*	*	*	*	*	*
cb10177_c4/f1p0/1631	*	*	*	*	*	*	*	*	*
cb10177_c5/f1p0/1570	*	*	*	*	*	*	*	*	*
cb10177_c6/f1p0/1780	*	*	*	*	*	*	*	*	*
cb10177_c7/f1p0/1659	*	*	*	*	*	*	*	*	*
cb10177_c8/f1p0/1837	*	*	*	*	*	*	*	*	*
cb10177_c9/f1p0/1235	*	*	*	*	*	*	*	*	*
cb10182_c0/f1p0/1584	*	*	*	*	*	*	*	*	*
cb10182_c1/f1p0/1856	*	*	*	*	*	*	*	*	*
cb10182_c2/f1p0/1635	*	*	*	*	*	*	*	*	*
cb10182_c3/f1p0/1666	*	*	*	*	*	*	*	*	*
cb10182_c4/f1p0/1675	*	*	*	*	*	*	*	*	*
cb10182_c5/f1p0/1352	*	*	*	*	*	*	*	*	*
cb10182_c6/f1p0/1338	*	*	*	*	*	*	*	*	*
cb10182_c7/f1p0/1295	*	*	*	*	*	*	*	*	*
cb10182_c8/f1p0/1210	*	*	*	*	*	*	*	*	*
cb10182_c9/f1p1/1013	*	*	*	*	*	*	*	*	*
cb10183_c0/f29p0/1756	KDR23174.1	Vacuolar fusion protein MON1-like protein A [Zootermopsis nevadensis]	*	*	*	K20195|MON1|http://www.genome.jp/dbget-bin/www_bget?ko:K20195	ko04138(Autophagy - yeast)	KOG0997(S)(Uncharacterized conserved protein Sand)	sp|Q95KG9|MON1A_MACFA Vacuolar fusion protein MON1 homolog A OS=Macaca fascicularis GN=MON1A PE=2 SV=2
cb10183_c1/f3p0/1634	KDR23174.1	Vacuolar fusion protein MON1-like protein A [Zootermopsis nevadensis]	*	*	*	K20195|MON1|http://www.genome.jp/dbget-bin/www_bget?ko:K20195	ko04138(Autophagy - yeast)	KOG0997(S)(Uncharacterized conserved protein Sand)	sp|Q95KG9|MON1A_MACFA Vacuolar fusion protein MON1 homolog A OS=Macaca fascicularis GN=MON1A PE=2 SV=2
cb10183_c2/f1p0/1600	KDR23174.1	Vacuolar fusion protein MON1-like protein A [Zootermopsis nevadensis]	*	*	*	K20195|MON1|http://www.genome.jp/dbget-bin/www_bget?ko:K20195	ko04138(Autophagy - yeast)	KOG0997(S)(Uncharacterized conserved protein Sand)	sp|Q86VX9|MON1A_HUMAN Vacuolar fusion protein MON1 homolog A OS=Homo sapiens GN=MON1A PE=1 SV=2
cb10183_c3/f1p0/992	KDR23174.1	Vacuolar fusion protein MON1-like protein A [Zootermopsis nevadensis]	*	*	*	K20195|MON1|http://www.genome.jp/dbget-bin/www_bget?ko:K20195	ko04138(Autophagy - yeast)	KOG0997(S)(Uncharacterized conserved protein Sand)	sp|Q5ZIH2|MON1A_CHICK Vacuolar fusion protein MON1 homolog A OS=Gallus gallus GN=MON1A PE=2 SV=1
cb10184_c0/f1p0/1592	*	*	*	*	*	*	*	*	*
cb10184_c1/f1p0/1582	*	*	*	*	*	*	*	*	*
cb10184_c2/f1p0/1606	KDR06667.1	AT-rich interactive domain-containing protein 4B [Zootermopsis nevadensis]	*	*	*	K07874|RAB1A|http://www.genome.jp/dbget-bin/www_bget?ko:K07874	*	*	*
cb10184_c3/f1p0/1721	*	*	*	*	*	*	*	*	*
cb10185_c0/f4p0/1766	XP_018015125.1	PREDICTED: alpha-(1,3)-fucosyltransferase C-like [Hyalella azteca]	*	*	*	K14464|FUT-1, FucTC|http://www.genome.jp/dbget-bin/www_bget?ko:K14464	ko00513(Various types of N-glycan biosynthesis)	KOG2619(GE)(Fucosyltransferase)	sp|P83088|FUCTC_DROME Alpha-(1,3)-fucosyltransferase C OS=Drosophila melanogaster GN=FucTC PE=2 SV=4
cb10185_c1/f2p0/1856	XP_018015125.1	PREDICTED: alpha-(1,3)-fucosyltransferase C-like [Hyalella azteca]	*	*	*	K14464|FUT-1, FucTC|http://www.genome.jp/dbget-bin/www_bget?ko:K14464	ko00513(Various types of N-glycan biosynthesis)	KOG2619(GE)(Fucosyltransferase)	sp|P83088|FUCTC_DROME Alpha-(1,3)-fucosyltransferase C OS=Drosophila melanogaster GN=FucTC PE=2 SV=4
cb10185_c2/f1p0/1859	XP_018015125.1	PREDICTED: alpha-(1,3)-fucosyltransferase C-like [Hyalella azteca]	*	*	*	K14464|FUT-1, FucTC|http://www.genome.jp/dbget-bin/www_bget?ko:K14464	ko00513(Various types of N-glycan biosynthesis)	KOG2619(GE)(Fucosyltransferase)	sp|Q9VUL9|FUCTA_DROME Glycoprotein 3-alpha-L-fucosyltransferase A OS=Drosophila melanogaster GN=FucTA PE=2 SV=2
cb10185_c3/f1p0/1735	XP_018015125.1	PREDICTED: alpha-(1,3)-fucosyltransferase C-like [Hyalella azteca]	*	*	*	K14464|FUT-1, FucTC|http://www.genome.jp/dbget-bin/www_bget?ko:K14464	ko00513(Various types of N-glycan biosynthesis)	KOG2619(GE)(Fucosyltransferase)	sp|P83088|FUCTC_DROME Alpha-(1,3)-fucosyltransferase C OS=Drosophila melanogaster GN=FucTC PE=2 SV=4
cb10185_c4/f1p0/1504	XP_018015125.1	PREDICTED: alpha-(1,3)-fucosyltransferase C-like [Hyalella azteca]	*	*	*	K00753|E2.4.1.214|http://www.genome.jp/dbget-bin/www_bget?ko:K00753	ko00513(Various types of N-glycan biosynthesis)	KOG2619(GE)(Fucosyltransferase)	sp|P83088|FUCTC_DROME Alpha-(1,3)-fucosyltransferase C OS=Drosophila melanogaster GN=FucTC PE=2 SV=4
cb10186_c0/f1p0/1378	*	*	*	*	*	*	*	*	*
cb10186_c1/f1p0/1497	*	*	*	*	*	*	*	*	*
cb10186_c2/f1p0/1701	*	*	*	*	*	*	*	*	*
cb10186_c3/f1p0/1888	*	*	*	*	*	*	*	*	*
cb10186_c4/f1p0/5709	*	*	*	*	*	*	*	*	*
cb10187_c0/f2p0/1442	KFD61368.1	hypothetical protein M514_26423 [Trichuris suis]	*	*	*	*	*	*	*
cb10187_c1/f2p0/1124	*	*	*	*	*	*	*	*	*
cb10187_c2/f1p0/1319	*	*	*	*	*	*	*	*	*
cb10187_c3/f1p0/975	KFD61368.1	hypothetical protein M514_26423 [Trichuris suis]	*	*	*	*	*	*	*
cb10187_c4/f1p0/912	*	*	*	*	*	*	*	*	*
cb10190_c0/f4p0/1573	*	*	*	*	*	*	*	*	*
cb10191_c10/f1p0/1486	XP_011152613.2	PREDICTED: uncharacterized protein LOC105191125 [Harpegnathos saltator]	*	*	*	*	*	*	*
cb10191_c12/f1p0/906	*	*	*	*	*	*	*	*	*
cb10191_c14/f2p0/1384	*	*	*	*	*	*	*	*	*
cb10191_c16/f2p0/1193	*	*	*	*	*	*	*	*	*
cb10191_c2/f3p0/957	*	*	*	*	*	*	*	*	*
cb10191_c3/f2p0/1878	*	*	*	*	*	*	*	*	*
cb10191_c4/f1p0/1429	*	*	*	*	*	*	*	*	*
cb10191_c5/f1p0/1739	*	*	*	*	*	*	*	*	*
cb10191_c6/f1p0/1254	*	*	*	*	*	*	*	*	*
cb10191_c7/f1p0/1613	*	*	*	*	*	*	*	*	*
cb10191_c8/f1p0/1894	*	*	*	*	*	*	*	*	*
cb10191_c9/f1p0/1829	XP_018575954.1	PREDICTED: uncharacterized protein LOC108914597 [Anoplophora glabripennis]	*	*	*	*	*	*	*
cb10192_c1/f1p0/1338	*	*	*	*	*	*	*	*	*
cb10192_c3/f1p0/1312	*	*	*	*	*	*	*	*	*
cb10192_c4/f1p0/1374	*	*	*	*	*	*	*	*	*
cb10193_c0/f1p0/1838	XP_013420106.1	PREDICTED: methyltransferase-like protein 2-A [Lingula anatina]	*	*	*	*	*	KOG2361(R)(Predicted methyltransferase)	sp|Q8BMK1|METL2_MOUSE Methyltransferase-like protein 2 OS=Mus musculus GN=Mettl2 PE=2 SV=2
cb10193_c1/f1p0/1458	XP_015217341.1	PREDICTED: methyltransferase-like protein 2 isoform X1 [Lepisosteus oculatus]	GO:0030488(tRNA methylation);GO:0032259(methylation)	GO:0005575(cellular_component)	GO:0016740(transferase activity);GO:0016427(tRNA (cytosine) methyltransferase activity);GO:0008168(methyltransferase activity)	*	*	KOG2361(R)(Predicted methyltransferase)	sp|Q8BMK1|METL2_MOUSE Methyltransferase-like protein 2 OS=Mus musculus GN=Mettl2 PE=2 SV=2
cb10194_c0/f8p0/1680	*	*	*	*	*	*	*	*	*
cb10194_c1/f2p0/1067	*	*	*	*	*	*	*	*	*
cb10194_c10/f1p0/3442	*	*	*	*	*	*	*	*	*
cb10194_c11/f1p0/2569	*	*	*	*	*	*	*	*	*
cb10194_c12/f1p0/4503	JAS87335.1	hypothetical protein g.10758, partial [Homalodisca liturata]	*	*	*	*	*	*	*
cb10194_c13/f1p0/4192	JAS87335.1	hypothetical protein g.10758, partial [Homalodisca liturata]	*	*	*	*	*	*	*
cb10194_c14/f1p0/3201	JAT01991.1	hypothetical protein g.37293 [Homalodisca liturata]	*	*	*	*	*	*	*
cb10194_c15/f1p0/2134	*	*	*	*	*	*	*	*	*
cb10194_c16/f1p0/2691	*	*	*	*	*	*	*	*	*
cb10194_c17/f1p0/2528	*	*	*	*	*	*	*	*	*
cb10194_c18/f1p0/1993	*	*	*	*	*	*	*	*	*
cb10194_c19/f1p0/1941	*	*	*	*	*	*	*	*	*
cb10194_c2/f1p0/1386	*	*	*	*	*	*	*	*	*
cb10194_c20/f1p0/3325	*	*	*	*	*	*	*	*	*
cb10194_c21/f1p0/1392	*	*	*	*	*	*	*	*	*
cb10194_c22/f1p0/978	*	*	*	*	*	*	*	*	*
cb10194_c3/f1p0/1872	*	*	*	*	*	*	*	*	*
cb10194_c4/f1p0/1531	*	*	*	*	*	*	*	*	*
cb10194_c5/f1p0/4032	*	*	*	*	*	*	*	*	*
cb10194_c6/f1p0/3778	*	*	*	*	*	*	*	*	*
cb10194_c7/f1p0/2782	*	*	*	*	*	*	*	*	*
cb10194_c8/f1p0/2631	*	*	*	*	*	*	*	*	*
cb10194_c9/f1p0/2351	*	*	*	*	*	*	*	*	*
cb10195_c0/f1p0/1310	XP_018018212.1	PREDICTED: neprilysin-11-like [Hyalella azteca]	*	*	*	K08635|MMEL1|http://www.genome.jp/dbget-bin/www_bget?ko:K08635	*	KOG3624(E)(M13 family peptidase)	sp|Q8IS64|ECE_LOCMI Endothelin-converting enzyme homolog OS=Locusta migratoria PE=2 SV=1
cb10195_c1/f1p0/1485	XP_018018212.1	PREDICTED: neprilysin-11-like [Hyalella azteca]	*	*	*	K01415|ECE|http://www.genome.jp/dbget-bin/www_bget?ko:K01415	*	KOG3624(E)(M13 family peptidase)	sp|O16796|NPL11_CAEEL Neprilysin-11 OS=Caenorhabditis elegans GN=nep-11 PE=1 SV=2
cb10195_c2/f1p0/1038	XP_018018212.1	PREDICTED: neprilysin-11-like [Hyalella azteca]	*	*	*	K01415|ECE|http://www.genome.jp/dbget-bin/www_bget?ko:K01415	*	KOG3624(E)(M13 family peptidase)	sp|O16796|NPL11_CAEEL Neprilysin-11 OS=Caenorhabditis elegans GN=nep-11 PE=1 SV=2
cb10195_c3/f1p0/926	XP_018018212.1	PREDICTED: neprilysin-11-like [Hyalella azteca]	*	*	*	*	*	KOG3624(E)(M13 family peptidase)	sp|O16796|NPL11_CAEEL Neprilysin-11 OS=Caenorhabditis elegans GN=nep-11 PE=1 SV=2
cb10196_c0/f6p0/1632	ALV82313.1	nitric oxide synthase inihibitory protein [Gecarcinus lateralis]	GO:0050999(regulation of nitric-oxide synthase activity)	GO:0005737(cytoplasm);GO:0005634(nucleus)	*	K13125|NOSIP|http://www.genome.jp/dbget-bin/www_bget?ko:K13125	*	*	sp|Q9VWV8|NOSIP_DROME Nitric oxide synthase-interacting protein homolog OS=Drosophila melanogaster GN=CG6179 PE=3 SV=1
cb10196_c1/f1p0/1396	ALV82313.1	nitric oxide synthase inihibitory protein [Gecarcinus lateralis]	GO:0050999(regulation of nitric-oxide synthase activity)	GO:0005737(cytoplasm);GO:0005634(nucleus)	*	K13125|NOSIP|http://www.genome.jp/dbget-bin/www_bget?ko:K13125	*	*	sp|Q9VWV8|NOSIP_DROME Nitric oxide synthase-interacting protein homolog OS=Drosophila melanogaster GN=CG6179 PE=3 SV=1
cb10196_c2/f1p0/1639	ALV82313.1	nitric oxide synthase inihibitory protein [Gecarcinus lateralis]	GO:0050999(regulation of nitric-oxide synthase activity)	GO:0005737(cytoplasm);GO:0005634(nucleus)	*	K13125|NOSIP|http://www.genome.jp/dbget-bin/www_bget?ko:K13125	*	*	sp|Q9VWV8|NOSIP_DROME Nitric oxide synthase-interacting protein homolog OS=Drosophila melanogaster GN=CG6179 PE=3 SV=1
cb10196_c3/f1p0/1689	ALV82313.1	nitric oxide synthase inihibitory protein [Gecarcinus lateralis]	GO:0043086(negative regulation of catalytic activity);GO:0050999(regulation of nitric-oxide synthase activity);GO:0051001(negative regulation of nitric-oxide synthase activity);GO:0000398(mRNA splicing, via spliceosome)	GO:0005737(cytoplasm);GO:0071013(catalytic step 2 spliceosome);GO:0005634(nucleus)	GO:0044822(RNA binding)	K13125|NOSIP|http://www.genome.jp/dbget-bin/www_bget?ko:K13125	*	*	sp|Q9VWV8|NOSIP_DROME Nitric oxide synthase-interacting protein homolog OS=Drosophila melanogaster GN=CG6179 PE=3 SV=1
cb10196_c4/f1p0/1189	ALV82313.1	nitric oxide synthase inihibitory protein [Gecarcinus lateralis]	GO:0050999(regulation of nitric-oxide synthase activity)	GO:0005737(cytoplasm);GO:0005634(nucleus)	*	K13125|NOSIP|http://www.genome.jp/dbget-bin/www_bget?ko:K13125	*	*	sp|Q9VWV8|NOSIP_DROME Nitric oxide synthase-interacting protein homolog OS=Drosophila melanogaster GN=CG6179 PE=3 SV=1
cb101_c0/f2p0/1951	*	*	*	*	*	*	*	*	*
cb101_c1/f1p0/5090	*	*	*	*	*	*	*	*	*
cb101_c2/f1p0/3738	*	*	*	*	*	*	*	*	*
cb101_c3/f1p0/3442	*	*	*	*	*	*	*	*	*
cb101_c4/f1p0/4840	*	*	*	*	*	*	*	*	*
cb101_c5/f1p0/2434	XP_008702801.1	PREDICTED: natural resistance-associated macrophage protein 2 isoform X2 [Ursus maritimus]	GO:0000060(protein import into nucleus, translocation);GO:0001818(negative regulation of cytokine production);GO:0001819(positive regulation of cytokine production);GO:0002309(T cell proliferation involved in immune response);GO:0002369(T cell cytokine production);GO:0002606(positive regulation of dendritic cell antigen processing and presentation);GO:0002827(positive regulation of T-helper 1 typ…	GO:0005764(lysosome);GO:0005770(late endosome);GO:0005886(plasma membrane);GO:0005887(integral component of plasma membrane);GO:0030670(phagocytic vesicle membrane);GO:0031902(late endosome membrane);GO:0070821(tertiary granule membrane)	GO:0005384(manganese ion transmembrane transporter activity);GO:0042803(protein homodimerization activity);GO:0046915(transition metal ion transmembrane transporter activity);GO:0051139(metal ion:proton antiporter activity)	K12347|SLC11A, NRAMP|http://www.genome.jp/dbget-bin/www_bget?ko:K12347	ko04142(Lysosome)	KOG1291(P)(Mn2+ and Fe2+ transporters of the NRAMP family)	sp|P49283|MVL_DROME Protein Malvolio OS=Drosophila melanogaster GN=Mvl PE=2 SV=2
cb101_c6/f1p0/2042	*	*	*	*	*	*	*	*	*
cb101_c7/f1p0/1301	*	*	*	*	*	*	*	*	*
cb101_c8/f1p0/962	*	*	*	*	*	*	*	*	*
cb10200_c0/f1p0/1495	*	*	*	*	*	*	*	*	*
cb10200_c1/f1p0/1814	*	*	*	*	*	*	*	*	*
cb10200_c2/f1p0/1000	*	*	*	*	*	*	*	*	*
cb10201_c0/f2p0/1559	XP_018013321.1	PREDICTED: uncharacterized protein LOC108670362 [Hyalella azteca]	*	*	*	*	*	*	*
cb10201_c1/f1p0/1129	*	*	*	*	*	*	*	*	*
cb10202_c0/f16p0/1024	XP_014661421.1	PREDICTED: ribosome biogenesis protein BRX1 homolog [Priapulus caudatus]	*	*	*	K14820|BRX1, BRIX1|http://www.genome.jp/dbget-bin/www_bget?ko:K14820	*	KOG2971(J)(RNA-binding protein required for biogenesis of the ribosomal 60S subunit)	sp|Q3SZZ0|BRX1_BOVIN Ribosome biogenesis protein BRX1 homolog OS=Bos taurus GN=BRIX1 PE=2 SV=1
cb10202_c1/f4p0/1399	XP_014661421.1	PREDICTED: ribosome biogenesis protein BRX1 homolog [Priapulus caudatus]	*	*	*	K14820|BRX1, BRIX1|http://www.genome.jp/dbget-bin/www_bget?ko:K14820	*	KOG2971(J)(RNA-binding protein required for biogenesis of the ribosomal 60S subunit)	sp|Q3SZZ0|BRX1_BOVIN Ribosome biogenesis protein BRX1 homolog OS=Bos taurus GN=BRIX1 PE=2 SV=1
cb10203_c0/f1p0/1411	*	*	*	*	*	*	*	*	*
cb10203_c1/f1p0/1639	*	*	*	*	*	*	*	*	*
cb10203_c2/f1p0/1834	XP_019218904.1	PREDICTED: gastrula zinc finger protein XlCGF57.1-like isoform X1 [Oreochromis niloticus]	*	*	*	K09228|KRAB|http://www.genome.jp/dbget-bin/www_bget?ko:K09228	*	*	sp|Q8N184|ZN567_HUMAN Zinc finger protein 567 OS=Homo sapiens GN=ZNF567 PE=1 SV=3
cb10203_c3/f1p0/1130	*	*	*	*	*	*	*	*	*
cb10203_c4/f1p0/1019	*	*	*	*	*	*	*	*	*
cb10204_c0/f2p0/1346	JAT06189.1	hypothetical protein g.10884, partial [Homalodisca liturata]	*	GO:0016020(membrane);GO:0016021(integral component of membrane)	GO:0016740(transferase activity);GO:0008146(sulfotransferase activity)	K03193|UST|http://www.genome.jp/dbget-bin/www_bget?ko:K03193	ko00532(Glycosaminoglycan biosynthesis - chondroitin sulfate / dermatan sulfate)	*	sp|Q86BJ3|PIPE_DROME Heparan sulfate 2-O-sulfotransferase pipe OS=Drosophila melanogaster GN=pip PE=1 SV=1
cb10204_c1/f1p0/1350	JAT06189.1	hypothetical protein g.10884, partial [Homalodisca liturata]	*	GO:0016020(membrane);GO:0016021(integral component of membrane)	GO:0016740(transferase activity);GO:0008146(sulfotransferase activity)	K03193|UST|http://www.genome.jp/dbget-bin/www_bget?ko:K03193	ko00532(Glycosaminoglycan biosynthesis - chondroitin sulfate / dermatan sulfate)	*	sp|Q86BJ3|PIPE_DROME Heparan sulfate 2-O-sulfotransferase pipe OS=Drosophila melanogaster GN=pip PE=1 SV=1
cb10204_c2/f1p0/858	*	*	*	*	*	*	*	*	*
cb10206_c0/f13p0/1450	XP_011631167.1	PREDICTED: 39S ribosomal protein L47, mitochondrial [Pogonomyrmex barbatus]	*	*	*	K17428|MRPL47, NCM1|http://www.genome.jp/dbget-bin/www_bget?ko:K17428	*	KOG3331(J)(Mitochondrial/chloroplast ribosomal protein L4/L29)	sp|Q9HD33|RM47_HUMAN 39S ribosomal protein L47, mitochondrial OS=Homo sapiens GN=MRPL47 PE=1 SV=2
cb10206_c2/f1p0/1524	NP_001156252.1	39S ribosomal protein L47, mitochondrial-like [Acyrthosiphon pisum]	GO:0006412(translation)	GO:0005761(mitochondrial ribosome)	GO:0003735(structural constituent of ribosome)	K17428|MRPL47, NCM1|http://www.genome.jp/dbget-bin/www_bget?ko:K17428	*	*	sp|Q9HD33|RM47_HUMAN 39S ribosomal protein L47, mitochondrial OS=Homo sapiens GN=MRPL47 PE=1 SV=2
cb10206_c3/f1p0/1302	XP_011631167.1	PREDICTED: 39S ribosomal protein L47, mitochondrial [Pogonomyrmex barbatus]	*	*	*	K17428|MRPL47, NCM1|http://www.genome.jp/dbget-bin/www_bget?ko:K17428	*	KOG3331(J)(Mitochondrial/chloroplast ribosomal protein L4/L29)	sp|Q9HD33|RM47_HUMAN 39S ribosomal protein L47, mitochondrial OS=Homo sapiens GN=MRPL47 PE=1 SV=2
cb10208_c0/f2p0/5778	XP_009045494.1	hypothetical protein LOTGIDRAFT_230274 [Lottia gigantea]	GO:0000103(sulfate assimilation)	*	GO:0004781(sulfate adenylyltransferase (ATP) activity);GO:0005524(ATP binding);GO:0004020(adenylylsulfate kinase activity)	K13811|PAPSS|http://www.genome.jp/dbget-bin/www_bget?ko:K13811	ko00261(Monobactam biosynthesis);ko00920(Sulfur metabolism);ko00450(Selenocompound metabolism);ko00230(Purine metabolism)	KOG0635(P)(Adenosine 5'-phosphosulfate kinase)	sp|Q27128|PAPSS_URECA Bifunctional 3'-phosphoadenosine 5'-phosphosulfate synthase OS=Urechis caupo PE=2 SV=1
cb10208_c1/f2p0/1257	*	*	*	*	*	*	*	*	*
cb10208_c10/f1p0/5895	XP_005636722.1	PREDICTED: bifunctional 3'-phosphoadenosine 5'-phosphosulfate synthase 2 [Canis lupus familiaris]	*	*	*	K13811|PAPSS|http://www.genome.jp/dbget-bin/www_bget?ko:K13811	ko00261(Monobactam biosynthesis);ko00920(Sulfur metabolism);ko00450(Selenocompound metabolism);ko00230(Purine metabolism)	KOG0635(P)(Adenosine 5'-phosphosulfate kinase)	sp|O88428|PAPS2_MOUSE Bifunctional 3'-phosphoadenosine 5'-phosphosulfate synthase 2 OS=Mus musculus GN=Papss2 PE=1 SV=2
cb10208_c11/f1p0/5887	XP_015907321.1	PREDICTED: bifunctional 3'-phosphoadenosine 5'-phosphosulfate synthase-like isoform X3 [Parasteatoda tepidariorum]	*	*	*	K13811|PAPSS|http://www.genome.jp/dbget-bin/www_bget?ko:K13811	ko00261(Monobactam biosynthesis);ko00920(Sulfur metabolism);ko00450(Selenocompound metabolism);ko00230(Purine metabolism)	KOG0636(P)(ATP sulfurylase (sulfate adenylyltransferase))	sp|O95340|PAPS2_HUMAN Bifunctional 3'-phosphoadenosine 5'-phosphosulfate synthase 2 OS=Homo sapiens GN=PAPSS2 PE=1 SV=2
cb10208_c12/f1p0/5836	XP_012579397.1	PREDICTED: bifunctional 3'-phosphoadenosine 5'-phosphosulfate synthase 2 isoform X1 [Condylura cristata]	GO:0000103(sulfate assimilation);GO:0007596(blood coagulation);GO:0060348(bone development);GO:0050428(3'-phosphoadenosine 5'-phosphosulfate biosynthetic process)	*	GO:0005524(ATP binding);GO:0004781(sulfate adenylyltransferase (ATP) activity);GO:0004020(adenylylsulfate kinase activity)	K13811|PAPSS|http://www.genome.jp/dbget-bin/www_bget?ko:K13811	ko00261(Monobactam biosynthesis);ko00920(Sulfur metabolism);ko00450(Selenocompound metabolism);ko00230(Purine metabolism)	KOG0635(P)(Adenosine 5'-phosphosulfate kinase)	sp|Q27128|PAPSS_URECA Bifunctional 3'-phosphoadenosine 5'-phosphosulfate synthase OS=Urechis caupo PE=2 SV=1
cb10208_c13/f1p0/5648	XP_014676808.1	PREDICTED: bifunctional 3'-phosphoadenosine 5'-phosphosulfate synthase-like isoform X1 [Priapulus caudatus]	GO:0000103(sulfate assimilation)	*	GO:0004781(sulfate adenylyltransferase (ATP) activity);GO:0005524(ATP binding);GO:0004020(adenylylsulfate kinase activity)	K13811|PAPSS|http://www.genome.jp/dbget-bin/www_bget?ko:K13811	ko00261(Monobactam biosynthesis);ko00920(Sulfur metabolism);ko00450(Selenocompound metabolism);ko00230(Purine metabolism)	KOG0636(P)(ATP sulfurylase (sulfate adenylyltransferase))	sp|Q27128|PAPSS_URECA Bifunctional 3'-phosphoadenosine 5'-phosphosulfate synthase OS=Urechis caupo PE=2 SV=1
cb10208_c14/f1p0/5308	XP_018023457.1	PREDICTED: bifunctional 3'-phosphoadenosine 5'-phosphosulfate synthase-like isoform X3 [Hyalella azteca]	*	*	*	K13811|PAPSS|http://www.genome.jp/dbget-bin/www_bget?ko:K13811	ko00261(Monobactam biosynthesis);ko00920(Sulfur metabolism);ko00450(Selenocompound metabolism);ko00230(Purine metabolism)	*	sp|Q27128|PAPSS_URECA Bifunctional 3'-phosphoadenosine 5'-phosphosulfate synthase OS=Urechis caupo PE=2 SV=1
cb10208_c15/f1p0/5550	XP_013857785.1	PREDICTED: bifunctional 3'-phosphoadenosine 5'-phosphosulfate synthase 2-like [Austrofundulus limnaeus]	GO:0000103(sulfate assimilation);GO:0016310(phosphorylation);GO:0050428(3'-phosphoadenosine 5'-phosphosulfate biosynthetic process)	*	GO:0004020(adenylylsulfate kinase activity);GO:0004781(sulfate adenylyltransferase (ATP) activity);GO:0005524(ATP binding);GO:0042803(protein homodimerization activity)	K13811|PAPSS|http://www.genome.jp/dbget-bin/www_bget?ko:K13811	ko00261(Monobactam biosynthesis);ko00920(Sulfur metabolism);ko00450(Selenocompound metabolism);ko00230(Purine metabolism)	KOG0635(P)(Adenosine 5'-phosphosulfate kinase)	sp|Q60967|PAPS1_MOUSE Bifunctional 3'-phosphoadenosine 5'-phosphosulfate synthase 1 OS=Mus musculus GN=Papss1 PE=1 SV=1
cb10208_c16/f1p0/5509	XP_011439127.1	PREDICTED: bifunctional 3'-phosphoadenosine 5'-phosphosulfate synthase-like isoform X2 [Crassostrea gigas]	GO:0000103(sulfate assimilation)	*	GO:0004781(sulfate adenylyltransferase (ATP) activity);GO:0005524(ATP binding);GO:0004020(adenylylsulfate kinase activity)	K13811|PAPSS|http://www.genome.jp/dbget-bin/www_bget?ko:K13811	ko00261(Monobactam biosynthesis);ko00920(Sulfur metabolism);ko00450(Selenocompound metabolism);ko00230(Purine metabolism)	KOG0636(P)(ATP sulfurylase (sulfate adenylyltransferase))	sp|Q60967|PAPS1_MOUSE Bifunctional 3'-phosphoadenosine 5'-phosphosulfate synthase 1 OS=Mus musculus GN=Papss1 PE=1 SV=1
cb10208_c17/f1p0/5405	XP_018539664.1	PREDICTED: bifunctional 3'-phosphoadenosine 5'-phosphosulfate synthase 1 [Lates calcarifer]	GO:0000103(sulfate assimilation)	*	GO:0005524(ATP binding);GO:0004781(sulfate adenylyltransferase (ATP) activity);GO:0004020(adenylylsulfate kinase activity)	K13811|PAPSS|http://www.genome.jp/dbget-bin/www_bget?ko:K13811	ko00261(Monobactam biosynthesis);ko00920(Sulfur metabolism);ko00450(Selenocompound metabolism);ko00230(Purine metabolism)	KOG0635(P)(Adenosine 5'-phosphosulfate kinase)	sp|Q27128|PAPSS_URECA Bifunctional 3'-phosphoadenosine 5'-phosphosulfate synthase OS=Urechis caupo PE=2 SV=1
cb10208_c18/f1p0/5151	XP_011439126.1	PREDICTED: bifunctional 3'-phosphoadenosine 5'-phosphosulfate synthase-like isoform X1 [Crassostrea gigas]	GO:0000103(sulfate assimilation);GO:0007596(blood coagulation);GO:0008152(metabolic process);GO:0016310(phosphorylation);GO:0050428(3'-phosphoadenosine 5'-phosphosulfate biosynthetic process);GO:0060348(bone development);GO:0001887(selenium compound metabolic process);GO:0008150(biological_process)	GO:0005575(cellular_component);GO:0005829(cytosol)	GO:0004781(sulfate adenylyltransferase (ATP) activity);GO:0005524(ATP binding);GO:0004020(adenylylsulfate kinase activity);GO:0000166(nucleotide binding);GO:0003824(catalytic activity);GO:0016301(kinase activity);GO:0016740(transferase activity);GO:0016779(nucleotidyltransferase activity);GO:0003674(molecular_function);GO:0098616(selenate adenylyltransferase (ATP) activity)	K13811|PAPSS|http://www.genome.jp/dbget-bin/www_bget?ko:K13811	ko00261(Monobactam biosynthesis);ko00920(Sulfur metabolism);ko00450(Selenocompound metabolism);ko00230(Purine metabolism)	KOG0636(P)(ATP sulfurylase (sulfate adenylyltransferase))	sp|O88428|PAPS2_MOUSE Bifunctional 3'-phosphoadenosine 5'-phosphosulfate synthase 2 OS=Mus musculus GN=Papss2 PE=1 SV=2
cb10208_c2/f1p0/1873	XP_011439127.1	PREDICTED: bifunctional 3'-phosphoadenosine 5'-phosphosulfate synthase-like isoform X2 [Crassostrea gigas]	GO:0000103(sulfate assimilation)	*	GO:0004781(sulfate adenylyltransferase (ATP) activity);GO:0005524(ATP binding);GO:0004020(adenylylsulfate kinase activity)	K13811|PAPSS|http://www.genome.jp/dbget-bin/www_bget?ko:K13811	ko00261(Monobactam biosynthesis);ko00920(Sulfur metabolism);ko00450(Selenocompound metabolism);ko00230(Purine metabolism)	KOG0636(P)(ATP sulfurylase (sulfate adenylyltransferase))	sp|Q60967|PAPS1_MOUSE Bifunctional 3'-phosphoadenosine 5'-phosphosulfate synthase 1 OS=Mus musculus GN=Papss1 PE=1 SV=1
cb10208_c3/f1p0/1570	XP_018591545.1	PREDICTED: bifunctional 3'-phosphoadenosine 5'-phosphosulfate synthase 1 [Scleropages formosus]	GO:0000103(sulfate assimilation)	*	GO:0004781(sulfate adenylyltransferase (ATP) activity);GO:0005524(ATP binding);GO:0004020(adenylylsulfate kinase activity)	K13811|PAPSS|http://www.genome.jp/dbget-bin/www_bget?ko:K13811	ko00261(Monobactam biosynthesis);ko00920(Sulfur metabolism);ko00450(Selenocompound metabolism);ko00230(Purine metabolism)	KOG0635(P)(Adenosine 5'-phosphosulfate kinase)	sp|O43252|PAPS1_HUMAN Bifunctional 3'-phosphoadenosine 5'-phosphosulfate synthase 1 OS=Homo sapiens GN=PAPSS1 PE=1 SV=2
cb10208_c4/f1p0/1822	XP_018023457.1	PREDICTED: bifunctional 3'-phosphoadenosine 5'-phosphosulfate synthase-like isoform X3 [Hyalella azteca]	GO:0000103(sulfate assimilation)	*	GO:0005524(ATP binding);GO:0004781(sulfate adenylyltransferase (ATP) activity);GO:0004020(adenylylsulfate kinase activity)	K13811|PAPSS|http://www.genome.jp/dbget-bin/www_bget?ko:K13811	ko00261(Monobactam biosynthesis);ko00920(Sulfur metabolism);ko00450(Selenocompound metabolism);ko00230(Purine metabolism)	KOG0636(P)(ATP sulfurylase (sulfate adenylyltransferase))	sp|O88428|PAPS2_MOUSE Bifunctional 3'-phosphoadenosine 5'-phosphosulfate synthase 2 OS=Mus musculus GN=Papss2 PE=1 SV=2
cb10208_c5/f1p0/1904	XP_016139612.1	PREDICTED: bifunctional 3'-phosphoadenosine 5'-phosphosulfate synthase 2-like [Sinocyclocheilus grahami]	*	*	*	K13811|PAPSS|http://www.genome.jp/dbget-bin/www_bget?ko:K13811	ko00261(Monobactam biosynthesis);ko00920(Sulfur metabolism);ko00450(Selenocompound metabolism);ko00230(Purine metabolism)	*	sp|O95340|PAPS2_HUMAN Bifunctional 3'-phosphoadenosine 5'-phosphosulfate synthase 2 OS=Homo sapiens GN=PAPSS2 PE=1 SV=2
cb10208_c6/f1p0/1451	ANI85996.1	3-phosphoadenosine 5-phosphosulfate synthase [Locusta migratoria migratoria]	GO:0000103(sulfate assimilation)	*	GO:0004781(sulfate adenylyltransferase (ATP) activity);GO:0005524(ATP binding);GO:0004020(adenylylsulfate kinase activity)	K13811|PAPSS|http://www.genome.jp/dbget-bin/www_bget?ko:K13811	ko00261(Monobactam biosynthesis);ko00920(Sulfur metabolism);ko00450(Selenocompound metabolism);ko00230(Purine metabolism)	*	sp|O95340|PAPS2_HUMAN Bifunctional 3'-phosphoadenosine 5'-phosphosulfate synthase 2 OS=Homo sapiens GN=PAPSS2 PE=1 SV=2
cb10208_c7/f1p0/1211	XP_014676808.1	PREDICTED: bifunctional 3'-phosphoadenosine 5'-phosphosulfate synthase-like isoform X1 [Priapulus caudatus]	GO:0050428(3'-phosphoadenosine 5'-phosphosulfate biosynthetic process);GO:0000103(sulfate assimilation)	*	GO:0004781(sulfate adenylyltransferase (ATP) activity);GO:0005524(ATP binding);GO:0004020(adenylylsulfate kinase activity)	K13811|PAPSS|http://www.genome.jp/dbget-bin/www_bget?ko:K13811	ko00261(Monobactam biosynthesis);ko00920(Sulfur metabolism);ko00450(Selenocompound metabolism);ko00230(Purine metabolism)	KOG0636(P)(ATP sulfurylase (sulfate adenylyltransferase))	sp|O95340|PAPS2_HUMAN Bifunctional 3'-phosphoadenosine 5'-phosphosulfate synthase 2 OS=Homo sapiens GN=PAPSS2 PE=1 SV=2
cb10208_c8/f1p0/1174	XP_009045494.1	hypothetical protein LOTGIDRAFT_230274 [Lottia gigantea]	GO:0000103(sulfate assimilation)	*	GO:0004781(sulfate adenylyltransferase (ATP) activity);GO:0005524(ATP binding);GO:0004020(adenylylsulfate kinase activity)	K13811|PAPSS|http://www.genome.jp/dbget-bin/www_bget?ko:K13811	ko00261(Monobactam biosynthesis);ko00920(Sulfur metabolism);ko00450(Selenocompound metabolism);ko00230(Purine metabolism)	KOG0636(P)(ATP sulfurylase (sulfate adenylyltransferase))	sp|O95340|PAPS2_HUMAN Bifunctional 3'-phosphoadenosine 5'-phosphosulfate synthase 2 OS=Homo sapiens GN=PAPSS2 PE=1 SV=2
cb10208_c9/f1p0/11650	XP_017318798.1	PREDICTED: bifunctional 3'-phosphoadenosine 5'-phosphosulfate synthase 1 isoform X2 [Ictalurus punctatus]	*	*	*	K13811|PAPSS|http://www.genome.jp/dbget-bin/www_bget?ko:K13811	ko00261(Monobactam biosynthesis);ko00920(Sulfur metabolism);ko00450(Selenocompound metabolism);ko00230(Purine metabolism)	KOG0635(P)(Adenosine 5'-phosphosulfate kinase)	sp|O43252|PAPS1_HUMAN Bifunctional 3'-phosphoadenosine 5'-phosphosulfate synthase 1 OS=Homo sapiens GN=PAPSS1 PE=1 SV=2
cb10209_c0/f1p0/1885	*	*	*	*	*	*	*	*	*
cb10209_c1/f1p0/1645	*	*	*	*	*	*	*	*	*
cb10209_c2/f1p0/1886	*	*	*	*	*	*	*	*	*
cb10209_c3/f1p0/1788	*	*	*	*	*	*	*	*	*
cb10209_c4/f1p0/1119	*	*	*	*	*	*	*	*	*
cb10209_c5/f1p0/1037	*	*	*	*	*	*	*	*	*
cb10209_c6/f1p0/947	*	*	*	*	*	*	*	*	*
cb10212_c1/f2p0/1899	*	*	*	*	*	*	*	*	*
cb10212_c3/f1p0/1181	XP_018020932.1	PREDICTED: heterogeneous nuclear ribonucleoprotein K-like isoform X2 [Hyalella azteca]	*	*	GO:0003723(RNA binding);GO:0003676(nucleic acid binding)	K12886|HNRNPK|http://www.genome.jp/dbget-bin/www_bget?ko:K12886	ko03040(Spliceosome)	*	sp|P61980|HNRPK_RAT Heterogeneous nuclear ribonucleoprotein K OS=Rattus norvegicus GN=Hnrnpk PE=1 SV=1
cb10212_c5/f1p0/6203	XP_018020931.1	PREDICTED: uncharacterized protein LOC108677243 isoform X1 [Hyalella azteca]	*	*	GO:0003723(RNA binding);GO:0003676(nucleic acid binding)	K12886|HNRNPK|http://www.genome.jp/dbget-bin/www_bget?ko:K12886	ko03040(Spliceosome)	*	*
cb10212_c6/f3p0/1262	*	*	*	*	*	*	*	*	*
cb10212_c7/f3p0/1107	*	*	*	*	*	*	*	*	*
cb10213_c0/f1p0/1675	AJC52502.1	estrogen sulfotransferase [Scylla olivacea]	*	*	*	*	*	KOG1584(R)(Sulfotransferase)	sp|P49888|ST1E1_HUMAN Estrogen sulfotransferase OS=Homo sapiens GN=SULT1E1 PE=1 SV=1
cb10213_c1/f1p0/1429	AJC52502.1	estrogen sulfotransferase [Scylla olivacea]	*	*	*	*	*	KOG1584(R)(Sulfotransferase)	sp|P49888|ST1E1_HUMAN Estrogen sulfotransferase OS=Homo sapiens GN=SULT1E1 PE=1 SV=1
cb10214_c0/f1p0/1617	*	*	*	*	*	*	*	*	*
cb10214_c1/f1p0/1222	*	*	*	*	*	*	*	*	*
cb10214_c2/f1p0/6238	XP_018023688.1	PREDICTED: probable ubiquitin carboxyl-terminal hydrolase FAF-X [Hyalella azteca]	GO:0006511(ubiquitin-dependent protein catabolic process);GO:0016579(protein deubiquitination)	*	GO:0036459(thiol-dependent ubiquitinyl hydrolase activity);GO:0016787(hydrolase activity)	K11840|USP9_24|http://www.genome.jp/dbget-bin/www_bget?ko:K11840	*	KOG1866(O)(Ubiquitin carboxyl-terminal hydrolase)	sp|Q93008|USP9X_HUMAN Probable ubiquitin carboxyl-terminal hydrolase FAF-X OS=Homo sapiens GN=USP9X PE=1 SV=3
cb10215_c0/f2p0/1486	*	*	*	*	*	*	*	*	*
cb10215_c1/f1p0/1329	*	*	*	*	*	*	*	*	*
cb10215_c2/f1p0/1301	*	*	*	*	*	*	*	*	*
cb10215_c3/f1p0/1457	*	*	*	*	*	*	*	*	*
cb10215_c4/f1p0/1591	*	*	*	*	*	*	*	*	*
cb10215_c5/f1p0/1269	*	*	*	*	*	*	*	*	*
cb10215_c6/f1p0/1182	*	*	*	*	*	*	*	*	*
cb10215_c7/f1p1/5772	*	*	*	*	*	*	*	*	*
cb10216_c0/f3p0/1381	*	*	*	*	*	*	*	*	*
cb10218_c0/f2p0/1777	*	*	*	*	*	*	*	*	*
cb1021_c0/f1p1/4723	XP_018026926.1	PREDICTED: uncharacterized protein LOC108682299 [Hyalella azteca]	*	*	*	*	*	*	*
cb1021_c1/f1p1/4515	*	*	*	*	*	*	*	*	*
cb1021_c2/f1p0/4701	*	*	*	*	*	*	*	*	*
cb1021_c3/f1p0/2354	XP_018026926.1	PREDICTED: uncharacterized protein LOC108682299 [Hyalella azteca]	*	*	*	*	*	*	*
cb1021_c4/f1p0/1503	*	*	*	*	*	*	*	*	*
cb10221_c10/f36p0/1041	*	*	*	*	*	*	*	*	*
cb10221_c2/f7p0/1048	*	*	*	*	*	*	*	*	*
cb10221_c3/f1p0/1687	*	*	*	*	*	*	*	*	*
cb10221_c4/f1p0/1374	*	*	*	*	*	*	*	*	*
cb10221_c5/f1p0/1395	*	*	*	*	*	*	*	*	*
cb10221_c6/f1p0/1146	*	*	*	*	*	*	*	*	*
cb10221_c8/f1p0/956	*	*	*	*	*	*	*	*	*
cb10221_c9/f1p0/914	*	*	*	*	*	*	*	*	*
cb10222_c0/f5p0/1235	XP_018021091.1	PREDICTED: uncharacterized protein LOC108677394 [Hyalella azteca]	*	*	*	*	*	*	*
cb10222_c1/f2p0/905	XP_018021091.1	PREDICTED: uncharacterized protein LOC108677394 [Hyalella azteca]	*	*	*	*	*	*	*
cb10222_c2/f1p0/1333	XP_018021091.1	PREDICTED: uncharacterized protein LOC108677394 [Hyalella azteca]	*	*	*	*	*	*	*
cb10222_c3/f1p0/1142	XP_018021091.1	PREDICTED: uncharacterized protein LOC108677394 [Hyalella azteca]	*	*	*	*	*	*	*
cb10222_c4/f1p0/999	XP_018021091.1	PREDICTED: uncharacterized protein LOC108677394 [Hyalella azteca]	*	*	*	*	*	*	*
cb10222_c5/f1p0/938	XP_018021091.1	PREDICTED: uncharacterized protein LOC108677394 [Hyalella azteca]	*	*	*	*	*	*	*
cb10224_c0/f1p0/1270	*	*	*	*	*	*	*	*	*
cb10224_c1/f1p0/1825	*	*	*	*	*	*	*	*	*
cb10224_c10/f1p0/5537	*	*	*	*	*	*	*	*	*
cb10224_c11/f1p0/5252	*	*	*	*	*	*	*	*	*
cb10224_c2/f1p0/1243	*	*	*	*	*	*	*	*	*
cb10224_c3/f1p0/1871	*	*	*	*	*	*	*	*	*
cb10224_c4/f1p0/1666	*	*	*	*	*	*	*	*	*
cb10224_c5/f1p0/1278	*	*	*	*	*	*	*	*	*
cb10224_c6/f1p0/1916	*	*	*	*	*	*	*	*	*
cb10224_c7/f1p0/1514	*	*	*	*	*	*	*	*	*
cb10224_c8/f1p0/1323	*	*	*	*	*	*	*	*	*
cb10224_c9/f1p0/5639	KDR20640.1	Protein slowmo [Zootermopsis nevadensis]	*	*	*	*	*	KOG3336(U)(Predicted member of the intramitochondrial sorting protein family)	sp|Q9V3U9|SLMO_DROME Protein slowmo OS=Drosophila melanogaster GN=slmo PE=2 SV=1
cb10225_c0/f2p0/1193	*	*	*	*	*	*	*	*	*
cb10225_c1/f2p0/1434	*	*	*	*	*	*	*	*	*
cb10226_c10/f1p0/848	*	*	*	*	*	*	*	*	*
cb10226_c11/f14p0/1819	JAS69135.1	hypothetical protein g.15493 [Cuerna arida]	GO:0006098(pentose-phosphate shunt);GO:0005975(carbohydrate metabolic process)	*	GO:0017057(6-phosphogluconolactonase activity)	K01057|PGLS, pgl, devB|http://www.genome.jp/dbget-bin/www_bget?ko:K01057	ko00030(Pentose phosphate pathway);ko01200(Carbon metabolism)	KOG3147(G)(6-phosphogluconolactonase - like protein)	sp|P85971|6PGL_RAT 6-phosphogluconolactonase OS=Rattus norvegicus GN=Pgls PE=1 SV=1
cb10226_c2/f13p1/1728	JAS69135.1	hypothetical protein g.15493 [Cuerna arida]	GO:0006098(pentose-phosphate shunt);GO:0005975(carbohydrate metabolic process)	*	GO:0017057(6-phosphogluconolactonase activity)	K01057|PGLS, pgl, devB|http://www.genome.jp/dbget-bin/www_bget?ko:K01057	ko00030(Pentose phosphate pathway);ko01200(Carbon metabolism)	KOG3147(G)(6-phosphogluconolactonase - like protein)	sp|P85971|6PGL_RAT 6-phosphogluconolactonase OS=Rattus norvegicus GN=Pgls PE=1 SV=1
cb10226_c3/f3p0/1450	JAS69135.1	hypothetical protein g.15493 [Cuerna arida]	*	*	*	K01057|PGLS, pgl, devB|http://www.genome.jp/dbget-bin/www_bget?ko:K01057	ko00030(Pentose phosphate pathway);ko01200(Carbon metabolism)	KOG3147(G)(6-phosphogluconolactonase - like protein)	sp|O95336|6PGL_HUMAN 6-phosphogluconolactonase OS=Homo sapiens GN=PGLS PE=1 SV=2
cb10226_c4/f1p0/1307	JAT08125.1	hypothetical protein g.42391, partial [Graphocephala atropunctata]	*	*	*	K01057|PGLS, pgl, devB|http://www.genome.jp/dbget-bin/www_bget?ko:K01057	ko00030(Pentose phosphate pathway);ko01200(Carbon metabolism)	KOG3147(G)(6-phosphogluconolactonase - like protein)	sp|O95336|6PGL_HUMAN 6-phosphogluconolactonase OS=Homo sapiens GN=PGLS PE=1 SV=2
cb10226_c5/f1p0/1496	JAT10783.1	hypothetical protein g.42390 [Graphocephala atropunctata]	*	*	*	K01057|PGLS, pgl, devB|http://www.genome.jp/dbget-bin/www_bget?ko:K01057	ko00030(Pentose phosphate pathway);ko01200(Carbon metabolism)	KOG3147(G)(6-phosphogluconolactonase - like protein)	sp|P85971|6PGL_RAT 6-phosphogluconolactonase OS=Rattus norvegicus GN=Pgls PE=1 SV=1
cb10226_c6/f1p0/1593	JAS69135.1	hypothetical protein g.15493 [Cuerna arida]	GO:0006098(pentose-phosphate shunt);GO:0005975(carbohydrate metabolic process)	*	GO:0017057(6-phosphogluconolactonase activity)	K01057|PGLS, pgl, devB|http://www.genome.jp/dbget-bin/www_bget?ko:K01057	ko00030(Pentose phosphate pathway);ko01200(Carbon metabolism)	KOG3147(G)(6-phosphogluconolactonase - like protein)	sp|P85971|6PGL_RAT 6-phosphogluconolactonase OS=Rattus norvegicus GN=Pgls PE=1 SV=1
cb10226_c7/f1p0/1125	*	*	*	*	*	*	*	*	*
cb10226_c8/f1p0/1115	*	*	*	*	*	*	*	*	*
cb10226_c9/f1p0/976	XP_017792367.1	PREDICTED: 6-phosphogluconolactonase [Habropoda laboriosa]	GO:0006098(pentose-phosphate shunt);GO:0005975(carbohydrate metabolic process)	*	GO:0017057(6-phosphogluconolactonase activity)	K01057|PGLS, pgl, devB|http://www.genome.jp/dbget-bin/www_bget?ko:K01057	ko00030(Pentose phosphate pathway);ko01200(Carbon metabolism)	KOG3147(G)(6-phosphogluconolactonase - like protein)	sp|O95336|6PGL_HUMAN 6-phosphogluconolactonase OS=Homo sapiens GN=PGLS PE=1 SV=2
cb10228_c0/f6p1/6802	AFN25966.1	innexin 3 [Cancer borealis]	GO:0006810(transport);GO:0036098(male germ-line stem cell population maintenance);GO:0030727(germarium-derived female germ-line cyst formation);GO:0016331(morphogenesis of embryonic epithelium);GO:0048477(oogenesis);GO:0010496(intercellular transport);GO:0030154(cell differentiation);GO:0042048(olfactory behavior);GO:0007440(foregut morphogenesis);GO:0007293(germarium-derived egg chamber formatio…	GO:0005737(cytoplasm);GO:0005886(plasma membrane);GO:0016324(apical plasma membrane);GO:0016020(membrane);GO:0016328(lateral plasma membrane);GO:0005921(gap junction);GO:0030054(cell junction);GO:0016021(integral component of membrane);GO:0016323(basolateral plasma membrane);GO:0016327(apicolateral plasma membrane)	GO:0005243(gap junction channel activity)	*	*	*	sp|Q9V427|INX2_DROME Innexin inx2 OS=Drosophila melanogaster GN=Inx2 PE=1 SV=1
cb10228_c1/f3p0/1675	*	*	*	*	*	*	*	*	*
cb10228_c2/f1p0/1271	*	*	*	*	*	*	*	*	*
cb10228_c3/f1p0/1101	*	*	*	*	*	*	*	*	*
cb10228_c4/f1p0/984	*	*	*	*	*	*	*	*	*
cb10228_c5/f1p1/6805	CAJ58681.1	innexin inx1 [Homarus gammarus]	*	*	*	*	*	*	sp|Q9V427|INX2_DROME Innexin inx2 OS=Drosophila melanogaster GN=Inx2 PE=1 SV=1
cb10228_c6/f1p1/6132	AFN25966.1	innexin 3 [Cancer borealis]	GO:0006810(transport);GO:0006811(ion transport);GO:0036098(male germ-line stem cell population maintenance);GO:0030727(germarium-derived female germ-line cyst formation);GO:0016331(morphogenesis of embryonic epithelium);GO:0048477(oogenesis);GO:0010496(intercellular transport);GO:0030154(cell differentiation);GO:0042048(olfactory behavior);GO:0007440(foregut morphogenesis);GO:0007293(germarium-de…	GO:0005886(plasma membrane);GO:0016020(membrane);GO:0005921(gap junction);GO:0030054(cell junction);GO:0016021(integral component of membrane);GO:0005737(cytoplasm);GO:0016324(apical plasma membrane);GO:0016328(lateral plasma membrane);GO:0016323(basolateral plasma membrane);GO:0016327(apicolateral plasma membrane)	GO:0005243(gap junction channel activity)	*	*	*	sp|Q9V427|INX2_DROME Innexin inx2 OS=Drosophila melanogaster GN=Inx2 PE=1 SV=1
cb10228_c7/f1p0/5176	*	*	*	*	*	*	*	*	*
cb10229_c0/f2p0/1394	*	*	*	*	*	*	*	*	*
cb10229_c10/f1p0/1162	*	*	*	*	*	*	*	*	*
cb10229_c11/f1p0/996	*	*	*	*	*	*	*	*	*
cb10229_c12/f1p0/919	*	*	*	*	*	*	*	*	*
cb10229_c13/f1p4/7047	ANS52748.1	clathrin heavy chain, partial [Fenneropenaeus chinensis]	*	*	*	K04646|CLTC|http://www.genome.jp/dbget-bin/www_bget?ko:K04646	ko04144(Endocytosis);ko04142(Lysosome);ko04961(Endocrine and other factor-regulated calcium reabsorption);ko04721(Synaptic vesicle cycle)	KOG0985(U)(Vesicle coat protein clathrin, heavy chain)	sp|P29742|CLH_DROME Clathrin heavy chain OS=Drosophila melanogaster GN=Chc PE=1 SV=1
cb10229_c14/f1p2/6714	ANS52748.1	clathrin heavy chain, partial [Fenneropenaeus chinensis]	*	*	*	K04646|CLTC|http://www.genome.jp/dbget-bin/www_bget?ko:K04646	ko04144(Endocytosis);ko04142(Lysosome);ko04961(Endocrine and other factor-regulated calcium reabsorption);ko04721(Synaptic vesicle cycle)	KOG0985(U)(Vesicle coat protein clathrin, heavy chain)	sp|P29742|CLH_DROME Clathrin heavy chain OS=Drosophila melanogaster GN=Chc PE=1 SV=1
cb10229_c15/f1p2/6472	ANS52748.1	clathrin heavy chain, partial [Fenneropenaeus chinensis]	*	*	*	K04646|CLTC|http://www.genome.jp/dbget-bin/www_bget?ko:K04646	ko04144(Endocytosis);ko04142(Lysosome);ko04961(Endocrine and other factor-regulated calcium reabsorption);ko04721(Synaptic vesicle cycle)	KOG0985(U)(Vesicle coat protein clathrin, heavy chain)	sp|Q68FD5|CLH1_MOUSE Clathrin heavy chain 1 OS=Mus musculus GN=Cltc PE=1 SV=3
cb10229_c16/f1p0/6256	XP_015788618.1	PREDICTED: clathrin heavy chain 1-like [Tetranychus urticae]	GO:0006886(intracellular protein transport);GO:0016192(vesicle-mediated transport);GO:0006898(receptor-mediated endocytosis);GO:0007067(mitotic cell cycle);GO:0007165(signal transduction);GO:0009653(anatomical structure morphogenesis);GO:0042147(retrograde transport, endosome to Golgi);GO:0046326(positive regulation of glucose import)	GO:0030130(clathrin coat of trans-Golgi network vesicle);GO:0016020(membrane);GO:0005905(clathrin-coated pit);GO:0030132(clathrin coat of coated pit);GO:0031410(cytoplasmic vesicle);GO:0030659(cytoplasmic vesicle membrane);GO:0005769(early endosome);GO:0005770(late endosome);GO:0005802(trans-Golgi network);GO:0005819(spindle);GO:0005829(cytosol);GO:0005886(plasma membrane);GO:0030135(coated vesic…	GO:0005198(structural molecule activity);GO:0004871(signal transducer activity);GO:0005515(protein binding)	K04646|CLTC|http://www.genome.jp/dbget-bin/www_bget?ko:K04646	ko04144(Endocytosis);ko04142(Lysosome);ko04961(Endocrine and other factor-regulated calcium reabsorption);ko04721(Synaptic vesicle cycle)	KOG0985(U)(Vesicle coat protein clathrin, heavy chain)	sp|P34574|CLH_CAEEL Probable clathrin heavy chain 1 OS=Caenorhabditis elegans GN=chc-1 PE=3 SV=1
cb10229_c17/f1p1/6122	ANS52748.1	clathrin heavy chain, partial [Fenneropenaeus chinensis]	*	*	*	K04646|CLTC|http://www.genome.jp/dbget-bin/www_bget?ko:K04646	ko04144(Endocytosis);ko04142(Lysosome);ko04961(Endocrine and other factor-regulated calcium reabsorption);ko04721(Synaptic vesicle cycle)	KOG0985(U)(Vesicle coat protein clathrin, heavy chain)	sp|P29742|CLH_DROME Clathrin heavy chain OS=Drosophila melanogaster GN=Chc PE=1 SV=1
cb10229_c18/f1p1/5741	ANS52748.1	clathrin heavy chain, partial [Fenneropenaeus chinensis]	*	*	*	K04646|CLTC|http://www.genome.jp/dbget-bin/www_bget?ko:K04646	ko04144(Endocytosis);ko04142(Lysosome);ko04961(Endocrine and other factor-regulated calcium reabsorption);ko04721(Synaptic vesicle cycle)	KOG0985(U)(Vesicle coat protein clathrin, heavy chain)	sp|P29742|CLH_DROME Clathrin heavy chain OS=Drosophila melanogaster GN=Chc PE=1 SV=1
cb10229_c19/f1p0/5486	ANS52748.1	clathrin heavy chain, partial [Fenneropenaeus chinensis]	*	*	*	K04646|CLTC|http://www.genome.jp/dbget-bin/www_bget?ko:K04646	ko04144(Endocytosis);ko04142(Lysosome);ko04961(Endocrine and other factor-regulated calcium reabsorption);ko04721(Synaptic vesicle cycle)	KOG0985(U)(Vesicle coat protein clathrin, heavy chain)	sp|P53675|CLH2_HUMAN Clathrin heavy chain 2 OS=Homo sapiens GN=CLTCL1 PE=1 SV=2
cb10229_c2/f3p0/1828	ANS52747.1	clathrin heavy chain, partial [Litopenaeus vannamei]	*	*	*	K04646|CLTC|http://www.genome.jp/dbget-bin/www_bget?ko:K04646	ko04144(Endocytosis);ko04142(Lysosome);ko04961(Endocrine and other factor-regulated calcium reabsorption);ko04721(Synaptic vesicle cycle)	*	sp|P49951|CLH1_BOVIN Clathrin heavy chain 1 OS=Bos taurus GN=CLTC PE=1 SV=1
cb10229_c20/f1p1/5116	ANS52748.1	clathrin heavy chain, partial [Fenneropenaeus chinensis]	*	*	*	K04646|CLTC|http://www.genome.jp/dbget-bin/www_bget?ko:K04646	ko04144(Endocytosis);ko04142(Lysosome);ko04961(Endocrine and other factor-regulated calcium reabsorption);ko04721(Synaptic vesicle cycle)	KOG0985(U)(Vesicle coat protein clathrin, heavy chain)	sp|P29742|CLH_DROME Clathrin heavy chain OS=Drosophila melanogaster GN=Chc PE=1 SV=1
cb10229_c21/f1p0/1562	*	*	*	*	*	*	*	*	*
cb10229_c3/f1p0/1378	*	*	*	*	*	*	*	*	*
cb10229_c4/f2p0/1259	*	*	*	*	*	*	*	*	*
cb10229_c5/f2p0/1172	*	*	*	*	*	*	*	*	*
cb10229_c8/f2p0/1522	*	*	*	*	*	*	*	*	*
cb10229_c9/f1p0/1677	ANA91285.1	clathrin [Marsupenaeus japonicus]	*	*	*	*	*	*	*
cb1022_c0/f1p0/4714	XP_018017637.1	PREDICTED: exocyst complex component 3-like [Hyalella azteca]	GO:0006887(exocytosis)	GO:0000145(exocyst)	*	K06110|EXOC3, SEC6|http://www.genome.jp/dbget-bin/www_bget?ko:K06110	*	KOG2286(U)(Exocyst complex subunit SEC6)	sp|Q9V8K2|EXOC3_DROME Exocyst complex component 3 OS=Drosophila melanogaster GN=Sec6 PE=2 SV=2
cb1022_c1/f1p0/3075	XP_018017637.1	PREDICTED: exocyst complex component 3-like [Hyalella azteca]	GO:0051601(exocyst localization);GO:0006887(exocytosis)	GO:0000145(exocyst)	GO:0000149(SNARE binding)	K06110|EXOC3, SEC6|http://www.genome.jp/dbget-bin/www_bget?ko:K06110	*	KOG2286(U)(Exocyst complex subunit SEC6)	sp|Q9V8K2|EXOC3_DROME Exocyst complex component 3 OS=Drosophila melanogaster GN=Sec6 PE=2 SV=2
cb1022_c10/f1p1/1039	*	*	*	*	*	*	*	*	*
cb1022_c11/f1p0/5794	XP_018017637.1	PREDICTED: exocyst complex component 3-like [Hyalella azteca]	GO:0006887(exocytosis)	GO:0000145(exocyst)	*	K06110|EXOC3, SEC6|http://www.genome.jp/dbget-bin/www_bget?ko:K06110	*	*	sp|Q9V8K2|EXOC3_DROME Exocyst complex component 3 OS=Drosophila melanogaster GN=Sec6 PE=2 SV=2
cb1022_c2/f1p0/4554	XP_018017637.1	PREDICTED: exocyst complex component 3-like [Hyalella azteca]	GO:0006887(exocytosis)	GO:0000145(exocyst)	*	K06110|EXOC3, SEC6|http://www.genome.jp/dbget-bin/www_bget?ko:K06110	*	KOG2286(U)(Exocyst complex subunit SEC6)	sp|Q9V8K2|EXOC3_DROME Exocyst complex component 3 OS=Drosophila melanogaster GN=Sec6 PE=2 SV=2
cb1022_c3/f1p0/3752	XP_018017637.1	PREDICTED: exocyst complex component 3-like [Hyalella azteca]	GO:0006887(exocytosis)	GO:0000145(exocyst)	*	K06110|EXOC3, SEC6|http://www.genome.jp/dbget-bin/www_bget?ko:K06110	*	KOG2286(U)(Exocyst complex subunit SEC6)	sp|Q9V8K2|EXOC3_DROME Exocyst complex component 3 OS=Drosophila melanogaster GN=Sec6 PE=2 SV=2
cb1022_c4/f1p0/2755	XP_018017637.1	PREDICTED: exocyst complex component 3-like [Hyalella azteca]	GO:0006887(exocytosis)	GO:0000145(exocyst)	*	K06110|EXOC3, SEC6|http://www.genome.jp/dbget-bin/www_bget?ko:K06110	*	*	sp|Q9V8K2|EXOC3_DROME Exocyst complex component 3 OS=Drosophila melanogaster GN=Sec6 PE=2 SV=2
cb1022_c5/f1p0/2279	*	*	*	*	*	*	*	*	*
cb1022_c6/f1p0/2011	*	*	*	*	*	*	*	*	*
cb1022_c7/f1p0/2007	*	*	*	*	*	*	*	*	*
cb1022_c8/f1p0/1727	*	*	*	*	*	*	*	*	*
cb1022_c9/f1p0/1223	*	*	*	*	*	*	*	*	*
cb10231_c0/f2p0/1623	JAS66593.1	hypothetical protein g.11728 [Cuerna arida]	*	*	*	K01920|gshB, GSS|http://www.genome.jp/dbget-bin/www_bget?ko:K01920	ko00270(Cysteine and methionine metabolism);ko00480(Glutathione metabolism)	KOG0021(Q)(Glutathione synthetase)	sp|P35668|GSHB_XENLA Glutathione synthetase OS=Xenopus laevis GN=gss PE=2 SV=1
cb10231_c1/f1p0/1764	JAS66593.1	hypothetical protein g.11728 [Cuerna arida]	*	*	*	K01920|gshB, GSS|http://www.genome.jp/dbget-bin/www_bget?ko:K01920	ko00270(Cysteine and methionine metabolism);ko00480(Glutathione metabolism)	KOG0021(Q)(Glutathione synthetase)	sp|P35668|GSHB_XENLA Glutathione synthetase OS=Xenopus laevis GN=gss PE=2 SV=1
cb10231_c2/f1p0/1421	KRT82119.1	hypothetical protein AMK59_3476 [Oryctes borbonicus]	*	*	*	K01920|gshB, GSS|http://www.genome.jp/dbget-bin/www_bget?ko:K01920	ko00270(Cysteine and methionine metabolism);ko00480(Glutathione metabolism)	KOG0021(Q)(Glutathione synthetase)	sp|O22494|GSHB_SOLLC Glutathione synthetase, chloroplastic OS=Solanum lycopersicum GN=GSH2 PE=2 SV=1
cb10232_c0/f3p0/1883	JAS08320.1	hypothetical protein g.14932 [Clastoptera arizonana]	*	*	GO:0004177(aminopeptidase activity);GO:0046872(metal ion binding);GO:0016787(hydrolase activity)	K01262|pepP|http://www.genome.jp/dbget-bin/www_bget?ko:K01262	*	KOG2413(E)(Xaa-Pro aminopeptidase)	sp|Q9NQW7|XPP1_HUMAN Xaa-Pro aminopeptidase 1 OS=Homo sapiens GN=XPNPEP1 PE=1 SV=3
cb10232_c1/f2p0/1467	JAS32030.1	hypothetical protein g.14930 [Clastoptera arizonana]	*	*	GO:0004177(aminopeptidase activity);GO:0046872(metal ion binding);GO:0016787(hydrolase activity)	K01262|pepP|http://www.genome.jp/dbget-bin/www_bget?ko:K01262	*	KOG2413(E)(Xaa-Pro aminopeptidase)	sp|Q9NQW7|XPP1_HUMAN Xaa-Pro aminopeptidase 1 OS=Homo sapiens GN=XPNPEP1 PE=1 SV=3
cb10232_c2/f1p0/1864	JAS08320.1	hypothetical protein g.14932 [Clastoptera arizonana]	*	*	GO:0004177(aminopeptidase activity);GO:0046872(metal ion binding);GO:0016787(hydrolase activity)	K01262|pepP|http://www.genome.jp/dbget-bin/www_bget?ko:K01262	*	KOG2413(E)(Xaa-Pro aminopeptidase)	sp|Q9NQW7|XPP1_HUMAN Xaa-Pro aminopeptidase 1 OS=Homo sapiens GN=XPNPEP1 PE=1 SV=3
cb10232_c3/f1p0/1379	XP_011433658.1	PREDICTED: xaa-Pro aminopeptidase 1-like [Crassostrea gigas]	*	*	GO:0004177(aminopeptidase activity);GO:0046872(metal ion binding);GO:0016787(hydrolase activity)	K01262|pepP|http://www.genome.jp/dbget-bin/www_bget?ko:K01262	*	KOG2413(E)(Xaa-Pro aminopeptidase)	sp|Q6P1B1|XPP1_MOUSE Xaa-Pro aminopeptidase 1 OS=Mus musculus GN=Xpnpep1 PE=1 SV=1
cb10233_c0/f1p0/1656	JAT93977.1	putative regulator of the ubiquitin pathway, partial [Amblyomma aureolatum]	*	GO:0016020(membrane);GO:0016021(integral component of membrane)	*	K18726|FAF2, UBXD8|http://www.genome.jp/dbget-bin/www_bget?ko:K18726	*	KOG1363(T)(Predicted regulator of the ubiquitin pathway (contains UAS and UBX domains))	sp|Q28BP9|FAF2_XENTR FAS-associated factor 2 OS=Xenopus tropicalis GN=faf2 PE=2 SV=1
cb10233_c1/f1p0/1838	*	*	*	*	*	*	*	*	*
cb10233_c2/f1p0/1218	*	*	*	*	*	*	*	*	*
cb10233_c3/f1p0/1092	*	*	*	*	*	*	*	*	*
cb10233_c4/f1p0/908	*	*	*	*	*	*	*	*	*
cb10234_c0/f2p0/1634	*	*	*	*	*	*	*	*	*
cb10234_c1/f1p0/1303	*	*	*	*	*	*	*	*	*
cb10234_c2/f1p0/985	*	*	*	*	*	*	*	*	*
cb10235_c0/f2p0/1765	*	*	*	*	*	*	*	*	*
cb10235_c1/f1p0/1355	*	*	*	*	*	*	*	*	*
cb10235_c2/f1p0/1481	*	*	*	*	*	*	*	*	*
cb10235_c3/f1p0/1574	*	*	*	*	*	*	*	*	*
cb10235_c4/f1p0/1667	*	*	*	*	*	*	*	*	*
cb10237_c0/f2p0/1411	XP_014676843.1	PREDICTED: LOW QUALITY PROTEIN: melanoma-associated antigen G1-like [Priapulus caudatus]	*	*	*	*	*	*	sp|A2A9R3|MAGB4_MOUSE Melanoma-associated antigen B4 OS=Mus musculus GN=Mageb4 PE=1 SV=1
cb10237_c1/f1p0/1435	XP_014676843.1	PREDICTED: LOW QUALITY PROTEIN: melanoma-associated antigen G1-like [Priapulus caudatus]	*	*	*	*	*	*	sp|A2A9R3|MAGB4_MOUSE Melanoma-associated antigen B4 OS=Mus musculus GN=Mageb4 PE=1 SV=1
cb10237_c2/f1p0/1188	XP_014676843.1	PREDICTED: LOW QUALITY PROTEIN: melanoma-associated antigen G1-like [Priapulus caudatus]	*	*	*	*	*	*	sp|A2A9R3|MAGB4_MOUSE Melanoma-associated antigen B4 OS=Mus musculus GN=Mageb4 PE=1 SV=1
cb10238_c1/f1p0/1530	*	*	*	*	*	*	*	*	*
cb10238_c2/f1p0/1824	*	*	*	*	*	*	*	*	*
cb10238_c5/f1p1/5209	XP_008200441.1	PREDICTED: DNA topoisomerase I, mitochondrial isoform X2 [Tribolium castaneum]	GO:0006265(DNA topological change)	GO:0005694(chromosome)	GO:0003677(DNA binding);GO:0003917(DNA topoisomerase type I activity);GO:0016853(isomerase activity);GO:0003918(DNA topoisomerase type II (ATP-hydrolyzing) activity)	K03163|TOP1|http://www.genome.jp/dbget-bin/www_bget?ko:K03163	*	KOG0981(L)(DNA topoisomerase I)	sp|Q9WUL0|TOP1_RAT DNA topoisomerase 1 OS=Rattus norvegicus GN=Top1 PE=1 SV=1
cb10238_c6/f2p1/5218	XP_018025514.1	PREDICTED: DNA topoisomerase I, mitochondrial-like isoform X3 [Hyalella azteca]	*	*	*	K03163|TOP1|http://www.genome.jp/dbget-bin/www_bget?ko:K03163	*	KOG0981(L)(DNA topoisomerase I)	sp|Q7YR26|TOP1_CHLAE DNA topoisomerase 1 OS=Chlorocebus aethiops GN=TOP1 PE=2 SV=1
cb10240_c0/f1p0/1601	JAT98481.1	putative tick transposon, partial [Amblyomma aureolatum]	*	*	*	*	*	*	*
cb10240_c1/f1p0/1386	JAT93500.1	putative tick transposon, partial [Amblyomma aureolatum]	*	*	*	*	*	*	*
cb10241_c0/f11p0/1222	CAG05340.1	unnamed protein product, partial [Tetraodon nigroviridis]	GO:0008152(metabolic process)	*	GO:0003824(catalytic activity);GO:0000062(fatty-acyl-CoA binding)	K13239|PECI|http://www.genome.jp/dbget-bin/www_bget?ko:K13239	ko04146(Peroxisome);ko00071(Fatty acid degradation)	KOG1680(I)(Enoyl-CoA hydratase)	sp|O75521|ECI2_HUMAN Enoyl-CoA delta isomerase 2, mitochondrial OS=Homo sapiens GN=ECI2 PE=1 SV=4
cb10242_c0/f1p0/1461	KFM65937.1	Quinone oxidoreductase-like protein 2, partial [Stegodyphus mimosarum]	GO:0055114(oxidation-reduction process)	*	GO:0003960(NADPH:quinone reductase activity);GO:0016491(oxidoreductase activity);GO:0008270(zinc ion binding)	K00344|qor, CRYZ|http://www.genome.jp/dbget-bin/www_bget?ko:K00344	*	KOG1197(CR)(Predicted quinone oxidoreductase)	sp|A7RK30|QORL2_NEMVE Quinone oxidoreductase-like protein 2 homolog OS=Nematostella vectensis GN=v1g238856 PE=3 SV=1
cb10242_c1/f1p0/1473	XP_013791957.1	PREDICTED: quinone oxidoreductase-like protein 2 homolog, partial [Limulus polyphemus]	GO:0055114(oxidation-reduction process)	*	GO:0003960(NADPH:quinone reductase activity);GO:0016491(oxidoreductase activity);GO:0008270(zinc ion binding)	*	*	KOG1197(CR)(Predicted quinone oxidoreductase)	sp|B0BNC9|QORL2_RAT Quinone oxidoreductase-like protein 2 OS=Rattus norvegicus PE=2 SV=1
cb10242_c2/f1p0/1457	KDR11781.1	Quinone oxidoreductase-like protein 2-like protein [Zootermopsis nevadensis]	GO:0055114(oxidation-reduction process)	*	GO:0003960(NADPH:quinone reductase activity);GO:0016491(oxidoreductase activity);GO:0008270(zinc ion binding)	K00344|qor, CRYZ|http://www.genome.jp/dbget-bin/www_bget?ko:K00344	*	KOG0025(KC)(Zn2+-binding dehydrogenase (nuclear receptor binding factor-1))	sp|A7RK30|QORL2_NEMVE Quinone oxidoreductase-like protein 2 homolog OS=Nematostella vectensis GN=v1g238856 PE=3 SV=1
cb10243_c0/f1p0/1527	*	*	*	*	*	*	*	*	*
cb10243_c1/f1p0/1292	*	*	*	*	*	*	*	*	*
cb10243_c2/f1p0/1885	*	*	*	*	*	*	*	*	*
cb10244_c2/f1p0/1488	XP_015764010.1	PREDICTED: uncharacterized protein LOC107342998 [Acropora digitifera]	*	*	*	*	*	*	*
cb10244_c3/f3p0/1287	XP_015764010.1	PREDICTED: uncharacterized protein LOC107342998 [Acropora digitifera]	*	*	*	*	*	*	*
cb10244_c4/f2p0/1257	*	*	*	*	*	*	*	*	*
cb10245_c0/f1p0/1222	XP_018010052.1	PREDICTED: uncharacterized protein LOC108667529 [Hyalella azteca]	*	*	*	*	*	*	*
cb10245_c1/f1p0/1447	XP_018010052.1	PREDICTED: uncharacterized protein LOC108667529 [Hyalella azteca]	*	*	GO:0046872(metal ion binding)	*	*	*	*
cb10246_c1/f4p0/1442	*	*	*	*	*	*	*	*	*
cb10246_c2/f4p0/1625	*	*	*	*	*	*	*	*	*
cb10246_c3/f1p0/1240	*	*	*	*	*	*	*	*	*
cb10246_c4/f1p0/1413	*	*	*	*	*	*	*	*	*
cb10246_c6/f1p0/1158	*	*	*	*	*	*	*	*	*
cb10246_c7/f1p0/999	*	*	*	*	*	*	*	*	*
cb10246_c8/f5p0/1607	*	*	*	*	*	*	*	*	*
cb10248_c0/f3p0/1381	*	*	*	*	*	*	*	*	*
cb10248_c1/f1p0/1349	*	*	*	*	*	*	*	*	*
cb10248_c2/f1p0/1214	*	*	*	*	*	*	*	*	*
cb10248_c3/f1p0/1162	*	*	*	*	*	*	*	*	*
cb10248_c4/f1p0/924	*	*	*	*	*	*	*	*	*
cb10248_c5/f1p0/910	*	*	*	*	*	*	*	*	*
cb10248_c6/f1p0/903	*	*	*	*	*	*	*	*	*
cb10250_c0/f3p0/1372	XP_320651.4	AGAP011874-PA [Anopheles gambiae str. PEST]	GO:0007018(microtubule-based movement)	GO:0005871(kinesin complex);GO:0005874(microtubule)	GO:0008017(microtubule binding);GO:0005524(ATP binding);GO:0000166(nucleotide binding);GO:0016887(ATPase activity);GO:0003777(microtubule motor activity)	*	*	*	*
cb10250_c1/f1p0/1541	JAS27683.1	hypothetical protein g.574, partial [Clastoptera arizonana]	GO:0007018(microtubule-based movement)	GO:0005874(microtubule)	GO:0005524(ATP binding);GO:0008017(microtubule binding);GO:0000166(nucleotide binding);GO:0003676(nucleic acid binding);GO:0003777(microtubule motor activity)	*	*	*	*
cb10250_c2/f1p0/1649	XP_002016205.1	GL11466 [Drosophila persimilis]	GO:0007186(G-protein coupled receptor signaling pathway);GO:0007165(signal transduction);GO:0007018(microtubule-based movement)	GO:0005834(heterotrimeric G-protein complex);GO:0005874(microtubule);GO:0005871(kinesin complex)	GO:0008017(microtubule binding);GO:0005524(ATP binding);GO:0004871(signal transducer activity);GO:0000166(nucleotide binding);GO:0003777(microtubule motor activity);GO:0016887(ATPase activity)	*	*	KOG0244(Z)(Kinesin-like protein)	sp|Q9D2Z8|KIF12_MOUSE Kinesin-like protein KIF12 OS=Mus musculus GN=Kif12 PE=1 SV=1
cb10250_c3/f1p0/1779	*	*	*	*	*	*	*	*	*
cb10250_c4/f1p0/1282	*	*	*	*	*	*	*	*	*
cb10250_c5/f1p0/1185	*	*	*	*	*	*	*	*	*
cb10252_c0/f1p0/1703	XP_011871795.1	PREDICTED: protein vav isoform X2 [Vollenhovia emeryi]	*	*	*	K05730|VAV|http://www.genome.jp/dbget-bin/www_bget?ko:K05730	ko04810(Regulation of actin cytoskeleton);ko04510(Focal adhesion);ko04024(cAMP signaling pathway);ko04662(B cell receptor signaling pathway);ko04062(Chemokine signaling pathway);ko04664(Fc epsilon RI signaling pathway);ko04666(Fc gamma R-mediated phagocytosis);ko04670(Leukocyte transendothelial migration);ko04650(Natural killer cell mediated cytotoxicity);ko04660(T cell receptor signaling pathway)	KOG3601(T)(Adaptor protein GRB2, contains SH2 and SH3 domains)	sp|Q45FX5|VAV_CAEEL Protein vav-1 OS=Caenorhabditis elegans GN=vav-1 PE=1 SV=1
cb10252_c1/f1p0/1402	*	*	*	*	*	*	*	*	*
cb10252_c2/f1p0/1282	*	*	*	*	*	*	*	*	*
cb10252_c3/f1p0/1565	*	*	*	*	*	*	*	*	*
cb10252_c4/f1p0/1828	*	*	*	*	*	*	*	*	*
cb10252_c5/f1p0/1680	*	*	*	*	*	*	*	*	*
cb10252_c6/f1p0/1516	XP_014292297.1	PREDICTED: protein vav isoform X4 [Halyomorpha halys]	*	*	*	*	*	*	*
cb10252_c7/f1p0/1895	*	*	*	*	*	*	*	*	*
cb10252_c8/f1p0/1053	*	*	*	*	*	*	*	*	*
cb10252_c9/f1p1/5576	KFM71930.1	Guanine nucleotide exchange factor VAV2, partial [Stegodyphus mimosarum]	*	*	*	K05730|VAV|http://www.genome.jp/dbget-bin/www_bget?ko:K05730	ko04810(Regulation of actin cytoskeleton);ko04510(Focal adhesion);ko04024(cAMP signaling pathway);ko04662(B cell receptor signaling pathway);ko04062(Chemokine signaling pathway);ko04664(Fc epsilon RI signaling pathway);ko04666(Fc gamma R-mediated phagocytosis);ko04670(Leukocyte transendothelial migration);ko04650(Natural killer cell mediated cytotoxicity);ko04660(T cell receptor signaling pathway)	KOG3519(T)(Invasion-inducing protein TIAM1/CDC24 and related RhoGEF GTPases)	sp|Q9NHV9|VAV_DROME Protein vav OS=Drosophila melanogaster GN=Vav PE=1 SV=2
cb10253_c0/f2p0/1848	*	*	*	*	*	*	*	*	*
cb10253_c1/f2p0/1258	*	*	*	*	*	*	*	*	*
cb10254_c0/f2p0/1442	*	*	*	*	*	*	*	*	*
cb10254_c1/f1p0/1449	*	*	*	*	*	*	*	*	*
cb10254_c2/f1p0/1104	*	*	*	*	*	*	*	*	*
cb10255_c1/f3p0/1454	AEG64817.1	hemocyanin subunit 6 [Eriocheir sinensis]	*	*	*	*	*	*	sp|P80096|HCYC_PANIN Hemocyanin C chain OS=Panulirus interruptus PE=1 SV=1
cb10255_c2/f1p0/1745	AEG64817.1	hemocyanin subunit 6 [Eriocheir sinensis]	*	*	*	*	*	*	sp|P80096|HCYC_PANIN Hemocyanin C chain OS=Panulirus interruptus PE=1 SV=1
cb10255_c3/f1p0/1583	AEG64817.1	hemocyanin subunit 6 [Eriocheir sinensis]	*	*	*	*	*	*	sp|P80096|HCYC_PANIN Hemocyanin C chain OS=Panulirus interruptus PE=1 SV=1
cb10255_c6/f1p0/862	AEG64817.1	hemocyanin subunit 6 [Eriocheir sinensis]	*	*	*	*	*	*	sp|P80096|HCYC_PANIN Hemocyanin C chain OS=Panulirus interruptus PE=1 SV=1
cb10255_c7/f2p0/1182	AEG64817.1	hemocyanin subunit 6 [Eriocheir sinensis]	*	*	*	*	*	*	sp|P80096|HCYC_PANIN Hemocyanin C chain OS=Panulirus interruptus PE=1 SV=1
cb10256_c0/f3p0/1256	XP_019623508.1	PREDICTED: adrenodoxin-like [Branchiostoma belcheri]	*	*	GO:0051537(2 iron, 2 sulfur cluster binding);GO:0051536(iron-sulfur cluster binding);GO:0009055(electron carrier activity);GO:0046872(metal ion binding)	*	*	KOG3309(C)(Ferredoxin)	sp|P00258|ADX_PIG Adrenodoxin, mitochondrial OS=Sus scrofa GN=FDX1 PE=1 SV=2
cb10256_c1/f2p0/1057	XP_019623508.1	PREDICTED: adrenodoxin-like [Branchiostoma belcheri]	*	*	GO:0051537(2 iron, 2 sulfur cluster binding);GO:0051536(iron-sulfur cluster binding);GO:0009055(electron carrier activity);GO:0046872(metal ion binding)	*	*	KOG3309(C)(Ferredoxin)	sp|P00258|ADX_PIG Adrenodoxin, mitochondrial OS=Sus scrofa GN=FDX1 PE=1 SV=2
cb10257_c10/f1p0/5706	*	*	*	*	*	*	*	*	*
cb10257_c11/f1p1/5650	XP_018026137.1	PREDICTED: clumping factor A-like [Hyalella azteca]	*	*	*	*	*	*	*
cb10257_c13/f1p0/5202	*	*	*	*	*	*	*	*	*
cb10257_c15/f1p1/5551	*	*	*	*	*	*	*	*	*
cb10257_c2/f11p2/5519	*	*	*	*	*	*	*	*	*
cb10257_c3/f3p0/1419	*	*	*	*	*	*	*	*	*
cb10257_c4/f2p0/1186	*	*	*	*	*	*	*	*	*
cb10257_c5/f1p0/1642	*	*	*	*	*	*	*	*	*
cb10257_c6/f1p0/8094	*	*	*	*	*	*	*	*	*
cb10257_c7/f1p0/6249	*	*	*	*	*	*	*	*	*
cb10257_c8/f1p0/5643	*	*	*	*	*	*	*	*	*
cb10257_c9/f1p1/5823	*	*	*	*	*	*	*	*	*
cb10258_c2/f3p0/1702	*	*	*	*	*	*	*	*	*
cb10258_c3/f1p0/1239	*	*	*	*	*	*	*	*	*
cb10258_c4/f1p0/5267	XP_011196172.1	PREDICTED: BCL2/adenovirus E1B 19 kDa protein-interacting protein 3 isoform X1 [Bactrocera cucurbitae]	GO:0043065(positive regulation of apoptotic process)	GO:0016020(membrane);GO:0016021(integral component of membrane);GO:0005740(mitochondrial envelope)	*	K15464|BNIP3|http://www.genome.jp/dbget-bin/www_bget?ko:K15464	ko04140(Autophagy - animal);ko04137(Mitophagy - animal);ko04068(FoxO signaling pathway)	*	*
cb10258_c5/f4p0/1392	*	*	*	*	*	*	*	*	*
cb10258_c6/f1p0/1276	*	*	*	*	*	*	*	*	*
cb10259_c1/f1p0/1256	*	*	*	*	*	*	*	*	*
cb10259_c10/f1p0/997	*	*	*	*	*	*	*	*	*
cb10259_c12/f2p0/1001	*	*	*	*	*	*	*	*	*
cb10259_c13/f1p0/916	XP_002425262.1	conserved hypothetical protein [Pediculus humanus corporis]	*	*	*	*	*	*	*
cb10259_c2/f1p0/1554	*	*	*	*	*	*	*	*	*
cb10259_c3/f1p0/1445	*	*	*	*	*	*	*	*	*
cb10259_c4/f1p0/1231	*	*	*	*	*	*	*	*	*
cb10259_c5/f1p0/1600	XP_009048615.1	hypothetical protein LOTGIDRAFT_112046, partial [Lottia gigantea]	*	*	*	*	*	*	*
cb10259_c6/f1p0/1448	*	*	*	*	*	*	*	*	*
cb10259_c7/f1p0/1658	*	*	*	*	*	*	*	*	*
cb10259_c8/f1p0/1613	*	*	*	*	*	*	*	*	*
cb10259_c9/f1p0/1062	XP_009048615.1	hypothetical protein LOTGIDRAFT_112046, partial [Lottia gigantea]	*	*	*	*	*	*	*
cb1025_c0/f1p1/4713	*	*	*	*	*	*	*	*	*
cb1025_c1/f1p1/3342	*	*	*	*	*	*	*	*	*
cb1025_c2/f1p0/2089	*	*	*	*	*	*	*	*	*
cb1025_c3/f1p1/4185	*	*	*	*	*	*	*	*	*
cb1025_c4/f1p1/3028	*	*	*	*	*	*	*	*	*
cb1025_c5/f1p1/2285	*	*	*	*	*	*	*	*	*
cb1025_c6/f1p1/5285	*	*	*	*	*	*	*	*	*
cb10261_c0/f1p0/1587	XP_018023988.1	PREDICTED: gamma-butyrobetaine dioxygenase-like [Hyalella azteca]	GO:0055114(oxidation-reduction process)	*	GO:0016491(oxidoreductase activity)	K00471|E1.14.11.1|http://www.genome.jp/dbget-bin/www_bget?ko:K00471	ko00310(Lysine degradation)	*	sp|O75936|BODG_HUMAN Gamma-butyrobetaine dioxygenase OS=Homo sapiens GN=BBOX1 PE=1 SV=1
cb10261_c1/f1p0/1287	XP_018023988.1	PREDICTED: gamma-butyrobetaine dioxygenase-like [Hyalella azteca]	GO:0055114(oxidation-reduction process)	*	GO:0016491(oxidoreductase activity)	K00471|E1.14.11.1|http://www.genome.jp/dbget-bin/www_bget?ko:K00471	ko00310(Lysine degradation)	*	sp|Q9QZU7|BODG_RAT Gamma-butyrobetaine dioxygenase OS=Rattus norvegicus GN=Bbox1 PE=1 SV=1
cb10261_c2/f1p0/1862	XP_018023988.1	PREDICTED: gamma-butyrobetaine dioxygenase-like [Hyalella azteca]	GO:0055114(oxidation-reduction process)	*	GO:0016491(oxidoreductase activity)	K00471|E1.14.11.1|http://www.genome.jp/dbget-bin/www_bget?ko:K00471	ko00310(Lysine degradation)	*	sp|Q9QZU7|BODG_RAT Gamma-butyrobetaine dioxygenase OS=Rattus norvegicus GN=Bbox1 PE=1 SV=1
cb10261_c3/f1p0/1663	XP_018023988.1	PREDICTED: gamma-butyrobetaine dioxygenase-like [Hyalella azteca]	GO:0055114(oxidation-reduction process)	*	GO:0016491(oxidoreductase activity)	K00471|E1.14.11.1|http://www.genome.jp/dbget-bin/www_bget?ko:K00471	ko00310(Lysine degradation)	*	sp|Q9QZU7|BODG_RAT Gamma-butyrobetaine dioxygenase OS=Rattus norvegicus GN=Bbox1 PE=1 SV=1
cb10261_c4/f1p0/1644	XP_018023988.1	PREDICTED: gamma-butyrobetaine dioxygenase-like [Hyalella azteca]	GO:0055114(oxidation-reduction process)	*	GO:0016491(oxidoreductase activity)	K00471|E1.14.11.1|http://www.genome.jp/dbget-bin/www_bget?ko:K00471	ko00310(Lysine degradation)	*	sp|Q9QZU7|BODG_RAT Gamma-butyrobetaine dioxygenase OS=Rattus norvegicus GN=Bbox1 PE=1 SV=1
cb10261_c5/f1p0/1234	XP_018023988.1	PREDICTED: gamma-butyrobetaine dioxygenase-like [Hyalella azteca]	GO:0055114(oxidation-reduction process)	*	GO:0051213(dioxygenase activity);GO:0016491(oxidoreductase activity)	K00471|E1.14.11.1|http://www.genome.jp/dbget-bin/www_bget?ko:K00471	ko00310(Lysine degradation)	*	sp|O75936|BODG_HUMAN Gamma-butyrobetaine dioxygenase OS=Homo sapiens GN=BBOX1 PE=1 SV=1
cb10261_c6/f1p0/1103	KXJ82107.1	hypothetical protein RP20_CCG015766 [Aedes albopictus]	GO:0055114(oxidation-reduction process)	*	GO:0016491(oxidoreductase activity)	K00471|E1.14.11.1|http://www.genome.jp/dbget-bin/www_bget?ko:K00471	ko00310(Lysine degradation)	*	sp|Q924Y0|BODG_MOUSE Gamma-butyrobetaine dioxygenase OS=Mus musculus GN=Bbox1 PE=1 SV=1
cb10262_c0/f1p0/1375	*	*	*	*	*	*	*	*	*
cb10262_c1/f1p0/1871	XP_018017905.1	PREDICTED: adenosine kinase-like [Hyalella azteca]	*	*	*	*	*	*	*
cb10263_c1/f2p0/1059	XP_018008596.1	PREDICTED: MICOS complex subunit MIC19-like [Hyalella azteca]	*	GO:0016020(membrane);GO:0016021(integral component of membrane)	*	K17563|CHCHD3, MINOS3|http://www.genome.jp/dbget-bin/www_bget?ko:K17563	*	*	*
cb10263_c2/f2p0/1360	XP_018008596.1	PREDICTED: MICOS complex subunit MIC19-like [Hyalella azteca]	*	GO:0016020(membrane);GO:0016021(integral component of membrane)	*	K17563|CHCHD3, MINOS3|http://www.genome.jp/dbget-bin/www_bget?ko:K17563	*	*	*
cb10263_c3/f1p0/1194	XP_018008596.1	PREDICTED: MICOS complex subunit MIC19-like [Hyalella azteca]	*	GO:0016020(membrane);GO:0016021(integral component of membrane)	*	K17563|CHCHD3, MINOS3|http://www.genome.jp/dbget-bin/www_bget?ko:K17563	*	*	*
cb10263_c4/f1p0/1188	XP_018008596.1	PREDICTED: MICOS complex subunit MIC19-like [Hyalella azteca]	*	GO:0016020(membrane);GO:0016021(integral component of membrane)	*	K17563|CHCHD3, MINOS3|http://www.genome.jp/dbget-bin/www_bget?ko:K17563	*	*	*
cb10263_c5/f1p0/1156	XP_018008596.1	PREDICTED: MICOS complex subunit MIC19-like [Hyalella azteca]	*	GO:0016020(membrane);GO:0016021(integral component of membrane)	*	K17563|CHCHD3, MINOS3|http://www.genome.jp/dbget-bin/www_bget?ko:K17563	*	*	*
cb10263_c7/f1p0/1091	XP_018008596.1	PREDICTED: MICOS complex subunit MIC19-like [Hyalella azteca]	*	GO:0016020(membrane);GO:0016021(integral component of membrane)	*	K17563|CHCHD3, MINOS3|http://www.genome.jp/dbget-bin/www_bget?ko:K17563	*	*	*
cb10263_c8/f1p0/931	XP_018008596.1	PREDICTED: MICOS complex subunit MIC19-like [Hyalella azteca]	*	GO:0016020(membrane);GO:0016021(integral component of membrane)	*	K17563|CHCHD3, MINOS3|http://www.genome.jp/dbget-bin/www_bget?ko:K17563	*	*	*
cb10263_c9/f63p0/1238	XP_018008596.1	PREDICTED: MICOS complex subunit MIC19-like [Hyalella azteca]	*	GO:0016020(membrane);GO:0016021(integral component of membrane)	*	K17563|CHCHD3, MINOS3|http://www.genome.jp/dbget-bin/www_bget?ko:K17563	*	*	*
cb10267_c0/f4p0/1375	XP_011609306.1	PREDICTED: protocadherin Fat 4 [Takifugu rubripes]	*	*	*	K16669|FAT4|http://www.genome.jp/dbget-bin/www_bget?ko:K16669	ko04392(Hippo signaling pathway - multiple species);ko04391(Hippo signaling pathway -fly)	KOG3594(S)(FOG: Cadherin repeats)	sp|Q6V0I7|FAT4_HUMAN Protocadherin Fat 4 OS=Homo sapiens GN=FAT4 PE=1 SV=2
cb10267_c1/f1p0/1061	*	*	*	*	*	*	*	*	*
cb10269_c0/f2p0/1253	*	*	*	*	*	*	*	*	*
cb10269_c1/f1p0/1649	*	*	*	*	*	*	*	*	*
cb10269_c2/f1p0/1502	*	*	*	*	*	*	*	*	*
cb10269_c3/f1p0/5837	XP_018008975.1	PREDICTED: TBC1 domain family member 24-like isoform X2 [Hyalella azteca]	*	*	*	*	*	*	sp|Q08CX5|TBC24_XENTR TBC1 domain family member 24 OS=Xenopus tropicalis GN=tbc1d24 PE=2 SV=1
cb1026_c0/f1p0/4735	XP_018011507.1	PREDICTED: SLIT-ROBO Rho GTPase-activating protein 1-like [Hyalella azteca]	*	*	*	K07526|SRGAP|http://www.genome.jp/dbget-bin/www_bget?ko:K07526	ko04360(Axon guidance)	KOG4407(R)(Predicted Rho GTPase-activating protein)	sp|Q7Z6B7|SRGP1_HUMAN SLIT-ROBO Rho GTPase-activating protein 1 OS=Homo sapiens GN=SRGAP1 PE=1 SV=1
cb1026_c1/f1p0/2813	XP_018011507.1	PREDICTED: SLIT-ROBO Rho GTPase-activating protein 1-like [Hyalella azteca]	*	*	*	K07526|SRGAP|http://www.genome.jp/dbget-bin/www_bget?ko:K07526	ko04360(Axon guidance)	KOG1450(T)(Predicted Rho GTPase-activating protein)	sp|Q7Z6B7|SRGP1_HUMAN SLIT-ROBO Rho GTPase-activating protein 1 OS=Homo sapiens GN=SRGAP1 PE=1 SV=1
cb1026_c2/f1p0/1350	XP_018011507.1	PREDICTED: SLIT-ROBO Rho GTPase-activating protein 1-like [Hyalella azteca]	*	*	*	K07526|SRGAP|http://www.genome.jp/dbget-bin/www_bget?ko:K07526	ko04360(Axon guidance)	KOG3601(T)(Adaptor protein GRB2, contains SH2 and SH3 domains)	sp|Q7Z6B7|SRGP1_HUMAN SLIT-ROBO Rho GTPase-activating protein 1 OS=Homo sapiens GN=SRGAP1 PE=1 SV=1
cb1026_c3/f1p0/5322	XP_018011507.1	PREDICTED: SLIT-ROBO Rho GTPase-activating protein 1-like [Hyalella azteca]	*	*	*	K07526|SRGAP|http://www.genome.jp/dbget-bin/www_bget?ko:K07526	ko04360(Axon guidance)	*	sp|Q812A2|SRGP3_MOUSE SLIT-ROBO Rho GTPase-activating protein 3 OS=Mus musculus GN=Srgap3 PE=1 SV=1
cb10271_c0/f1p0/1518	KFM82361.1	Glucose-fructose oxidoreductase domain-containing protein 1, partial [Stegodyphus mimosarum]	*	*	GO:0016491(oxidoreductase activity)	*	*	*	sp|Q6P4M5|GFOD1_XENTR Glucose-fructose oxidoreductase domain-containing protein 1 OS=Xenopus tropicalis GN=gfod1 PE=2 SV=1
cb10271_c1/f1p0/1463	KFM82361.1	Glucose-fructose oxidoreductase domain-containing protein 1, partial [Stegodyphus mimosarum]	*	*	*	*	*	*	sp|Q6P4M5|GFOD1_XENTR Glucose-fructose oxidoreductase domain-containing protein 1 OS=Xenopus tropicalis GN=gfod1 PE=2 SV=1
cb10272_c0/f4p0/1713	XP_018009017.1	PREDICTED: dnaJ homolog subfamily B member 12-like isoform X1 [Hyalella azteca]	*	*	*	K09518|DNAJB12|http://www.genome.jp/dbget-bin/www_bget?ko:K09518	ko04141(Protein processing in endoplasmic reticulum)	KOG0712(O)(Molecular chaperone (DnaJ superfamily))	sp|Q9QYI4|DJB12_MOUSE DnaJ homolog subfamily B member 12 OS=Mus musculus GN=Dnajb12 PE=1 SV=2
cb10272_c1/f1p0/1423	XP_018009017.1	PREDICTED: dnaJ homolog subfamily B member 12-like isoform X1 [Hyalella azteca]	*	*	*	K09518|DNAJB12|http://www.genome.jp/dbget-bin/www_bget?ko:K09518	ko04141(Protein processing in endoplasmic reticulum)	KOG0712(O)(Molecular chaperone (DnaJ superfamily))	sp|Q9QYI4|DJB12_MOUSE DnaJ homolog subfamily B member 12 OS=Mus musculus GN=Dnajb12 PE=1 SV=2
cb10272_c2/f1p0/1175	XP_018009018.1	PREDICTED: dnaJ homolog subfamily B member 12-like isoform X2 [Hyalella azteca]	*	GO:0016021(integral component of membrane);GO:0016020(membrane)	*	K09518|DNAJB12|http://www.genome.jp/dbget-bin/www_bget?ko:K09518	ko04141(Protein processing in endoplasmic reticulum)	*	sp|Q17438|DNJ1_CAEEL DnaJ homolog subfamily B member 1 OS=Caenorhabditis elegans GN=dnj-1 PE=1 SV=1
cb10273_c2/f3p0/1559	*	*	*	*	*	*	*	*	*
cb10274_c0/f4p0/1212	*	*	*	*	*	*	*	*	*
cb10274_c1/f2p0/1755	*	*	*	*	*	*	*	*	*
cb10274_c10/f1p0/933	*	*	*	*	*	*	*	*	*
cb10274_c2/f1p0/1825	*	*	*	*	*	*	*	*	*
cb10274_c3/f1p0/1501	*	*	*	*	*	*	*	*	*
cb10274_c4/f1p0/1711	*	*	*	*	*	*	*	*	*
cb10274_c5/f1p0/1774	*	*	*	*	*	*	*	*	*
cb10274_c6/f1p0/1403	*	*	*	*	*	*	*	*	*
cb10274_c7/f1p0/1354	*	*	*	*	*	*	*	*	*
cb10274_c8/f1p0/1116	*	*	*	*	*	*	*	*	*
cb10274_c9/f2p0/1022	*	*	*	*	*	*	*	*	*
cb10275_c0/f2p1/1822	XP_016843002.1	PREDICTED: transmembrane emp24 domain-containing protein 7-like [Nasonia vitripennis]	GO:0006810(transport)	GO:0016021(integral component of membrane);GO:0016020(membrane);GO:0005789(endoplasmic reticulum membrane)	*	K20349|TMED7|http://www.genome.jp/dbget-bin/www_bget?ko:K20349	*	KOG1692(U)(Putative cargo transport protein EMP24 (p24 protein family))	sp|Q9Y3B3|TMED7_HUMAN Transmembrane emp24 domain-containing protein 7 OS=Homo sapiens GN=TMED7 PE=1 SV=2
cb10275_c1/f1p1/1495	*	*	*	*	*	*	*	*	*
cb10275_c2/f1p1/1851	XP_018027119.1	PREDICTED: transmembrane emp24 domain-containing protein 7-like [Hyalella azteca]	GO:0006810(transport)	GO:0016021(integral component of membrane);GO:0016020(membrane)	*	K20349|TMED7|http://www.genome.jp/dbget-bin/www_bget?ko:K20349	*	KOG1692(U)(Putative cargo transport protein EMP24 (p24 protein family))	sp|D3ZTX0|TMED7_RAT Transmembrane emp24 domain-containing protein 7 OS=Rattus norvegicus GN=Tmed7 PE=1 SV=1
cb10275_c3/f1p1/1126	*	*	*	*	*	*	*	*	*
cb10275_c4/f1p0/996	XP_018027119.1	PREDICTED: transmembrane emp24 domain-containing protein 7-like [Hyalella azteca]	GO:0006810(transport)	GO:0016021(integral component of membrane);GO:0016020(membrane)	*	K20349|TMED7|http://www.genome.jp/dbget-bin/www_bget?ko:K20349	*	KOG1692(U)(Putative cargo transport protein EMP24 (p24 protein family))	sp|D3ZTX0|TMED7_RAT Transmembrane emp24 domain-containing protein 7 OS=Rattus norvegicus GN=Tmed7 PE=1 SV=1
cb10275_c5/f1p0/931	*	*	*	*	*	*	*	*	*
cb10275_c7/f1p0/794	*	*	*	*	*	*	*	*	*
cb10277_c0/f12p0/1863	*	*	*	*	*	*	*	*	*
cb10277_c1/f5p0/1756	*	*	*	*	*	*	*	*	*
cb10277_c2/f1p0/1425	*	*	*	*	*	*	*	*	*
cb10277_c3/f1p0/1251	*	*	*	*	*	*	*	*	*
cb10279_c0/f24p0/1804	JAS41480.1	hypothetical protein g.30579, partial [Cuerna arida]	*	*	*	K01251|E3.3.1.1, ahcY|http://www.genome.jp/dbget-bin/www_bget?ko:K01251	ko00270(Cysteine and methionine metabolism)	KOG1370(H)(S-adenosylhomocysteine hydrolase)	sp|Q96HN2|SAHH3_HUMAN Adenosylhomocysteinase 3 OS=Homo sapiens GN=AHCYL2 PE=1 SV=1
cb10279_c1/f5p0/1445	JAS41480.1	hypothetical protein g.30579, partial [Cuerna arida]	*	*	*	K01251|E3.3.1.1, ahcY|http://www.genome.jp/dbget-bin/www_bget?ko:K01251	ko00270(Cysteine and methionine metabolism)	KOG1370(H)(S-adenosylhomocysteine hydrolase)	sp|A6QLP2|SAHH3_BOVIN Adenosylhomocysteinase 3 OS=Bos taurus GN=AHCYL2 PE=1 SV=1
cb10279_c10/f1p0/1330	JAS41480.1	hypothetical protein g.30579, partial [Cuerna arida]	*	*	*	K01251|E3.3.1.1, ahcY|http://www.genome.jp/dbget-bin/www_bget?ko:K01251	ko00270(Cysteine and methionine metabolism)	KOG1370(H)(S-adenosylhomocysteine hydrolase)	sp|A6QLP2|SAHH3_BOVIN Adenosylhomocysteinase 3 OS=Bos taurus GN=AHCYL2 PE=1 SV=1
cb10279_c11/f1p0/1839	JAS41480.1	hypothetical protein g.30579, partial [Cuerna arida]	*	*	*	K01251|E3.3.1.1, ahcY|http://www.genome.jp/dbget-bin/www_bget?ko:K01251	ko00270(Cysteine and methionine metabolism)	KOG1370(H)(S-adenosylhomocysteine hydrolase)	sp|Q96HN2|SAHH3_HUMAN Adenosylhomocysteinase 3 OS=Homo sapiens GN=AHCYL2 PE=1 SV=1
cb10279_c12/f1p0/1872	JAS41480.1	hypothetical protein g.30579, partial [Cuerna arida]	*	*	*	K01251|E3.3.1.1, ahcY|http://www.genome.jp/dbget-bin/www_bget?ko:K01251	ko00270(Cysteine and methionine metabolism)	KOG1370(H)(S-adenosylhomocysteine hydrolase)	sp|Q96HN2|SAHH3_HUMAN Adenosylhomocysteinase 3 OS=Homo sapiens GN=AHCYL2 PE=1 SV=1
cb10279_c13/f1p0/1834	JAS41480.1	hypothetical protein g.30579, partial [Cuerna arida]	*	*	*	K01251|E3.3.1.1, ahcY|http://www.genome.jp/dbget-bin/www_bget?ko:K01251	ko00270(Cysteine and methionine metabolism)	KOG1370(H)(S-adenosylhomocysteine hydrolase)	sp|Q96HN2|SAHH3_HUMAN Adenosylhomocysteinase 3 OS=Homo sapiens GN=AHCYL2 PE=1 SV=1
cb10279_c14/f1p0/1340	JAS41480.1	hypothetical protein g.30579, partial [Cuerna arida]	*	*	*	K01251|E3.3.1.1, ahcY|http://www.genome.jp/dbget-bin/www_bget?ko:K01251	ko00270(Cysteine and methionine metabolism)	KOG1370(H)(S-adenosylhomocysteine hydrolase)	sp|A6QLP2|SAHH3_BOVIN Adenosylhomocysteinase 3 OS=Bos taurus GN=AHCYL2 PE=1 SV=1
cb10279_c15/f1p0/1726	JAT37180.1	hypothetical protein g.31898 [Graphocephala atropunctata]	*	*	*	K01251|E3.3.1.1, ahcY|http://www.genome.jp/dbget-bin/www_bget?ko:K01251	ko00270(Cysteine and methionine metabolism)	KOG1370(H)(S-adenosylhomocysteine hydrolase)	sp|Q96HN2|SAHH3_HUMAN Adenosylhomocysteinase 3 OS=Homo sapiens GN=AHCYL2 PE=1 SV=1
cb10279_c16/f1p0/1553	JAS41480.1	hypothetical protein g.30579, partial [Cuerna arida]	*	*	*	K01251|E3.3.1.1, ahcY|http://www.genome.jp/dbget-bin/www_bget?ko:K01251	ko00270(Cysteine and methionine metabolism)	KOG1370(H)(S-adenosylhomocysteine hydrolase)	sp|A6QLP2|SAHH3_BOVIN Adenosylhomocysteinase 3 OS=Bos taurus GN=AHCYL2 PE=1 SV=1
cb10279_c17/f1p0/1595	JAT93721.1	putative s-adenosylcysteine hydrolase, partial [Amblyomma aureolatum]	GO:0033353(S-adenosylmethionine cycle);GO:0006730(one-carbon metabolic process)	GO:0005829(cytosol)	GO:0004013(adenosylhomocysteinase activity);GO:0016787(hydrolase activity)	K01251|E3.3.1.1, ahcY|http://www.genome.jp/dbget-bin/www_bget?ko:K01251	ko00270(Cysteine and methionine metabolism)	*	sp|Q68FL4|SAHH3_MOUSE Putative adenosylhomocysteinase 3 OS=Mus musculus GN=Ahcyl2 PE=1 SV=1
cb10279_c18/f1p0/1583	ODN02016.1	Adenosylhomocysteinase 3 [Orchesella cincta]	GO:0006730(one-carbon metabolic process);GO:0033353(S-adenosylmethionine cycle);GO:0019510(S-adenosylhomocysteine catabolic process)	GO:0005829(cytosol)	GO:0004013(adenosylhomocysteinase activity);GO:0016787(hydrolase activity);GO:0051287(NAD binding)	K01251|E3.3.1.1, ahcY|http://www.genome.jp/dbget-bin/www_bget?ko:K01251	ko00270(Cysteine and methionine metabolism)	KOG1370(H)(S-adenosylhomocysteine hydrolase)	sp|P50245|SAHH2_DROME Putative adenosylhomocysteinase 2 OS=Drosophila melanogaster GN=Ahcy89E PE=2 SV=2
cb10279_c19/f1p0/1820	JAT15235.1	hypothetical protein g.31894 [Graphocephala atropunctata]	*	*	*	K01251|E3.3.1.1, ahcY|http://www.genome.jp/dbget-bin/www_bget?ko:K01251	ko00270(Cysteine and methionine metabolism)	KOG1370(H)(S-adenosylhomocysteine hydrolase)	sp|Q80SW1|SAHH2_MOUSE Putative adenosylhomocysteinase 2 OS=Mus musculus GN=Ahcyl1 PE=1 SV=1
cb10279_c20/f1p0/1519	*	*	*	*	*	*	*	*	*
cb10279_c21/f1p0/1844	JAS41480.1	hypothetical protein g.30579, partial [Cuerna arida]	*	*	*	K01251|E3.3.1.1, ahcY|http://www.genome.jp/dbget-bin/www_bget?ko:K01251	ko00270(Cysteine and methionine metabolism)	KOG1370(H)(S-adenosylhomocysteine hydrolase)	sp|Q68FL4|SAHH3_MOUSE Putative adenosylhomocysteinase 3 OS=Mus musculus GN=Ahcyl2 PE=1 SV=1
cb10279_c22/f1p0/1065	JAV11888.1	putative s-adenosylcysteine hydrolase [Nyssomyia neivai]	*	*	*	K01251|E3.3.1.1, ahcY|http://www.genome.jp/dbget-bin/www_bget?ko:K01251	ko00270(Cysteine and methionine metabolism)	KOG1370(H)(S-adenosylhomocysteine hydrolase)	sp|Q80SW1|SAHH2_MOUSE Putative adenosylhomocysteinase 2 OS=Mus musculus GN=Ahcyl1 PE=1 SV=1
cb10279_c23/f1p0/1030	JAT15235.1	hypothetical protein g.31894 [Graphocephala atropunctata]	GO:0006730(one-carbon metabolic process)	*	GO:0004013(adenosylhomocysteinase activity);GO:0016787(hydrolase activity)	K01251|E3.3.1.1, ahcY|http://www.genome.jp/dbget-bin/www_bget?ko:K01251	ko00270(Cysteine and methionine metabolism)	KOG1370(H)(S-adenosylhomocysteine hydrolase)	sp|O43865|SAHH2_HUMAN Adenosylhomocysteinase 2 OS=Homo sapiens GN=AHCYL1 PE=1 SV=2
cb10279_c25/f1p0/1892	*	*	*	*	*	*	*	*	*
cb10279_c26/f2p0/1238	JAT22245.1	hypothetical protein g.31893, partial [Graphocephala atropunctata]	*	*	*	K01251|E3.3.1.1, ahcY|http://www.genome.jp/dbget-bin/www_bget?ko:K01251	ko00270(Cysteine and methionine metabolism)	KOG1370(H)(S-adenosylhomocysteine hydrolase)	sp|A6QLP2|SAHH3_BOVIN Adenosylhomocysteinase 3 OS=Bos taurus GN=AHCYL2 PE=1 SV=1
cb10279_c27/f2p0/1780	*	*	*	*	*	*	*	*	*
cb10279_c28/f2p0/1226	JAT22245.1	hypothetical protein g.31893, partial [Graphocephala atropunctata]	*	*	*	K01251|E3.3.1.1, ahcY|http://www.genome.jp/dbget-bin/www_bget?ko:K01251	ko00270(Cysteine and methionine metabolism)	KOG1370(H)(S-adenosylhomocysteine hydrolase)	sp|A6QLP2|SAHH3_BOVIN Adenosylhomocysteinase 3 OS=Bos taurus GN=AHCYL2 PE=1 SV=1
cb10279_c29/f1p0/1910	*	*	*	*	*	*	*	*	*
cb10279_c5/f2p0/1306	*	*	*	*	*	*	*	*	*
cb10279_c6/f2p0/1554	JAS41480.1	hypothetical protein g.30579, partial [Cuerna arida]	*	*	*	K01251|E3.3.1.1, ahcY|http://www.genome.jp/dbget-bin/www_bget?ko:K01251	ko00270(Cysteine and methionine metabolism)	KOG1370(H)(S-adenosylhomocysteine hydrolase)	sp|Q96HN2|SAHH3_HUMAN Adenosylhomocysteinase 3 OS=Homo sapiens GN=AHCYL2 PE=1 SV=1
cb10279_c7/f2p0/1812	JAS41480.1	hypothetical protein g.30579, partial [Cuerna arida]	*	*	*	K01251|E3.3.1.1, ahcY|http://www.genome.jp/dbget-bin/www_bget?ko:K01251	ko00270(Cysteine and methionine metabolism)	KOG1370(H)(S-adenosylhomocysteine hydrolase)	sp|Q68FL4|SAHH3_MOUSE Putative adenosylhomocysteinase 3 OS=Mus musculus GN=Ahcyl2 PE=1 SV=1
cb10279_c8/f1p0/1591	*	*	*	*	*	*	*	*	*
cb10279_c9/f1p0/1630	JAS41480.1	hypothetical protein g.30579, partial [Cuerna arida]	*	*	*	K01251|E3.3.1.1, ahcY|http://www.genome.jp/dbget-bin/www_bget?ko:K01251	ko00270(Cysteine and methionine metabolism)	KOG1370(H)(S-adenosylhomocysteine hydrolase)	sp|Q96HN2|SAHH3_HUMAN Adenosylhomocysteinase 3 OS=Homo sapiens GN=AHCYL2 PE=1 SV=1
cb1027_c10/f1p0/3217	XP_018024373.1	PREDICTED: nuclear pore glycoprotein p62-like [Hyalella azteca]	*	*	*	K14306|NUP62, NSP1|http://www.genome.jp/dbget-bin/www_bget?ko:K14306	ko03013(RNA transport)	*	sp|P37198|NUP62_HUMAN Nuclear pore glycoprotein p62 OS=Homo sapiens GN=NUP62 PE=1 SV=3
cb1027_c11/f1p0/1940	*	*	*	*	*	*	*	*	*
cb1027_c12/f1p0/1837	*	*	*	*	*	*	*	*	*
cb1027_c13/f1p0/1505	*	*	*	*	*	*	*	*	*
cb1027_c14/f1p0/1208	*	*	*	*	*	*	*	*	*
cb1027_c16/f1p0/1159	*	*	*	*	*	*	*	*	*
cb1027_c17/f1p0/1117	*	*	*	*	*	*	*	*	*
cb1027_c18/f1p0/1111	*	*	*	*	*	*	*	*	*
cb1027_c19/f1p0/949	*	*	*	*	*	*	*	*	*
cb1027_c3/f2p0/2153	*	*	*	*	*	*	*	*	*
cb1027_c4/f2p0/955	*	*	*	*	*	*	*	*	*
cb1027_c5/f2p0/1213	*	*	*	*	*	*	*	*	*
cb1027_c6/f1p0/4701	*	*	*	*	*	*	*	*	*
cb1027_c7/f1p0/4741	XP_018024373.1	PREDICTED: nuclear pore glycoprotein p62-like [Hyalella azteca]	*	*	*	K14306|NUP62, NSP1|http://www.genome.jp/dbget-bin/www_bget?ko:K14306	ko03013(RNA transport)	*	sp|P37198|NUP62_HUMAN Nuclear pore glycoprotein p62 OS=Homo sapiens GN=NUP62 PE=1 SV=3
cb1027_c8/f1p0/3258	KPJ00529.1	Nuclear pore glycoprotein p62 [Papilio xuthus]	*	*	*	K14306|NUP62, NSP1|http://www.genome.jp/dbget-bin/www_bget?ko:K14306	ko03013(RNA transport)	*	sp|P37198|NUP62_HUMAN Nuclear pore glycoprotein p62 OS=Homo sapiens GN=NUP62 PE=1 SV=3
cb1027_c9/f1p0/4331	XP_018024373.1	PREDICTED: nuclear pore glycoprotein p62-like [Hyalella azteca]	GO:0006606(protein import into nucleus);GO:0006405(RNA export from nucleus);GO:0071426(ribonucleoprotein complex export from nucleus)	GO:0044613(nuclear pore central transport channel);GO:0005643(nuclear pore)	GO:0005543(phospholipid binding);GO:0017056(structural constituent of nuclear pore);GO:0005487(nucleocytoplasmic transporter activity)	K14306|NUP62, NSP1|http://www.genome.jp/dbget-bin/www_bget?ko:K14306	ko03013(RNA transport)	*	sp|P37198|NUP62_HUMAN Nuclear pore glycoprotein p62 OS=Homo sapiens GN=NUP62 PE=1 SV=3
cb10280_c0/f1p0/1287	*	*	*	*	*	*	*	*	*
cb10280_c1/f1p0/1625	*	*	*	*	*	*	*	*	*
cb10280_c2/f1p0/1220	*	*	*	*	*	*	*	*	*
cb10281_c0/f1p0/1810	*	*	*	*	*	*	*	*	*
cb10281_c1/f1p0/1455	*	*	*	*	*	*	*	*	*
cb10281_c2/f1p0/1234	*	*	*	*	*	*	*	*	*
cb10281_c3/f1p0/1840	*	*	*	*	*	*	*	*	*
cb10281_c4/f1p0/1310	*	*	*	*	*	*	*	*	*
cb10285_c0/f3p0/1513	ALQ28581.1	eclosion hormone [Scylla paramamosain]	GO:0018990(ecdysis, chitin-based cuticle);GO:0007218(neuropeptide signaling pathway)	*	GO:0008255(ecdysis-triggering hormone activity)	*	*	*	sp|P25331|ECLH_BOMMO Eclosion hormone OS=Bombyx mori PE=1 SV=2
cb10285_c1/f2p0/1506	ALQ28581.1	eclosion hormone [Scylla paramamosain]	GO:0018990(ecdysis, chitin-based cuticle);GO:0007218(neuropeptide signaling pathway)	*	GO:0008255(ecdysis-triggering hormone activity)	*	*	*	sp|P25331|ECLH_BOMMO Eclosion hormone OS=Bombyx mori PE=1 SV=2
cb10287_c0/f1p0/1612	*	*	*	*	*	*	*	*	*
cb10287_c1/f1p0/1355	*	*	*	*	*	*	*	*	*
cb10290_c0/f6p0/1356	AMB20883.1	cyclin-dependent kinase 7 [Portunus trituberculatus]	GO:0016310(phosphorylation);GO:0006468(protein phosphorylation)	*	GO:0004672(protein kinase activity);GO:0004674(protein serine/threonine kinase activity);GO:0016301(kinase activity);GO:0005524(ATP binding);GO:0000166(nucleotide binding)	K02202|CDK7|http://www.genome.jp/dbget-bin/www_bget?ko:K02202	ko04110(Cell cycle);ko03420(Nucleotide excision repair);ko03022(Basal transcription factors)	KOG0594(R)(Protein kinase PCTAIRE and related kinases)	sp|P50613|CDK7_HUMAN Cyclin-dependent kinase 7 OS=Homo sapiens GN=CDK7 PE=1 SV=1
cb10292_c0/f2p0/1588	XP_008203041.1	PREDICTED: forkhead box protein O-like [Nasonia vitripennis]	*	*	*	K09408|FOXO3|http://www.genome.jp/dbget-bin/www_bget?ko:K09408	ko04137(Mitophagy - animal);ko04152(AMPK signaling pathway);ko04068(FoxO signaling pathway);ko04151(PI3K-Akt signaling pathway);ko04211(Longevity regulating pathway - mammal);ko04213(Longevity regulating pathway - multiple species);ko04212(Longevity regulating pathway - worm);ko04917(Prolactin signaling pathway);ko04062(Chemokine signaling pathway);ko04722(Neurotrophin signaling pathway)	KOG2294(K)(Transcription factor of the Forkhead/HNF3 family)	sp|B3LYS5|FOXO_DROAN Forkhead box protein O OS=Drosophila ananassae GN=foxo PE=3 SV=2
cb10292_c1/f1p0/991	XP_018010524.1	PREDICTED: forkhead box protein O-like [Hyalella azteca]	GO:0006351(transcription, DNA-templated);GO:0006355(regulation of transcription, DNA-templated)	GO:0005634(nucleus)	GO:0003677(DNA binding);GO:0043565(sequence-specific DNA binding);GO:0003676(nucleic acid binding);GO:0000981(RNA polymerase II transcription factor activity, sequence-specific DNA binding);GO:0003700(transcription factor activity, sequence-specific DNA binding);GO:0046872(metal ion binding)	K09408|FOXO3|http://www.genome.jp/dbget-bin/www_bget?ko:K09408	ko04137(Mitophagy - animal);ko04152(AMPK signaling pathway);ko04068(FoxO signaling pathway);ko04151(PI3K-Akt signaling pathway);ko04211(Longevity regulating pathway - mammal);ko04213(Longevity regulating pathway - multiple species);ko04212(Longevity regulating pathway - worm);ko04917(Prolactin signaling pathway);ko04062(Chemokine signaling pathway);ko04722(Neurotrophin signaling pathway)	KOG2294(K)(Transcription factor of the Forkhead/HNF3 family)	sp|Q6EUW2|FOXO1_XENLA Forkhead box protein O1 OS=Xenopus laevis GN=foxo1 PE=2 SV=1
cb10292_c2/f1p0/978	*	*	*	*	*	*	*	*	*
cb10293_c0/f7p0/1875	XP_018011185.1	PREDICTED: notchless protein homolog 1-like [Hyalella azteca]	GO:0042273(ribosomal large subunit biogenesis);GO:0090263(positive regulation of canonical Wnt signaling pathway);GO:0001756(somitogenesis);GO:0001822(kidney development);GO:0045930(negative regulation of mitotic cell cycle);GO:2001268(negative regulation of cysteine-type endopeptidase activity involved in apoptotic signaling pathway);GO:0007219(Notch signaling pathway);GO:0061484(hematopoietic s…	GO:0005730(nucleolus);GO:0005634(nucleus);GO:0005840(ribosome)	*	K14855|RSA4, NLE1|http://www.genome.jp/dbget-bin/www_bget?ko:K14855	*	KOG0266(R)(WD40 repeat-containing protein)	sp|Q58D20|NLE1_BOVIN Notchless protein homolog 1 OS=Bos taurus GN=NLE1 PE=2 SV=3
cb10293_c1/f1p0/1402	XP_018011185.1	PREDICTED: notchless protein homolog 1-like [Hyalella azteca]	*	*	*	K14855|RSA4, NLE1|http://www.genome.jp/dbget-bin/www_bget?ko:K14855	*	KOG0266(R)(WD40 repeat-containing protein)	sp|Q58D20|NLE1_BOVIN Notchless protein homolog 1 OS=Bos taurus GN=NLE1 PE=2 SV=3
cb10295_c0/f2p0/1077	*	*	*	*	*	*	*	*	*
cb10295_c1/f1p0/1903	*	*	*	*	*	*	*	*	*
cb10295_c10/f1p0/973	*	*	*	*	*	*	*	*	*
cb10295_c11/f1p0/931	*	*	*	*	*	*	*	*	*
cb10295_c2/f1p0/1776	*	*	*	*	*	*	*	*	*
cb10295_c3/f1p0/1509	*	*	*	*	*	*	*	*	*
cb10295_c4/f1p0/1619	*	*	*	*	*	*	*	*	*
cb10295_c5/f1p0/1676	*	*	*	*	*	*	*	*	*
cb10295_c6/f1p0/1217	*	*	*	*	*	*	*	*	*
cb10295_c7/f1p0/1387	*	*	*	*	*	*	*	*	*
cb10295_c8/f1p0/1365	*	*	*	*	*	*	*	*	*
cb10295_c9/f1p0/1018	*	*	*	*	*	*	*	*	*
cb10296_c0/f1p0/1880	XP_014205090.1	PREDICTED: myelin expression factor 2 isoform X2 [Copidosoma floridanum]	*	*	GO:0000166(nucleotide binding);GO:0003676(nucleic acid binding)	*	*	KOG0123(AJ)(Polyadenylate-binding protein (RRM superfamily))	sp|Q8C854|MYEF2_MOUSE Myelin expression factor 2 OS=Mus musculus GN=Myef2 PE=1 SV=1
cb10296_c1/f1p0/1528	XP_018009338.1	PREDICTED: myelin expression factor 2-like [Hyalella azteca]	*	*	GO:0000166(nucleotide binding);GO:0003676(nucleic acid binding)	*	*	KOG0106(A)(Alternative splicing factor SRp55/B52/SRp75 (RRM superfamily))	sp|Q8C854|MYEF2_MOUSE Myelin expression factor 2 OS=Mus musculus GN=Myef2 PE=1 SV=1
cb10296_c2/f1p0/1283	XP_018009338.1	PREDICTED: myelin expression factor 2-like [Hyalella azteca]	*	*	GO:0000166(nucleotide binding);GO:0003676(nucleic acid binding)	*	*	KOG0106(A)(Alternative splicing factor SRp55/B52/SRp75 (RRM superfamily))	sp|Q8C854|MYEF2_MOUSE Myelin expression factor 2 OS=Mus musculus GN=Myef2 PE=1 SV=1
cb10296_c3/f1p0/997	KYN45445.1	hypothetical protein ALC53_00003 [Atta colombica]	*	*	*	*	*	*	*
cb10296_c4/f1p0/6151	XP_015126727.1	PREDICTED: myelin expression factor 2 isoform X1 [Diachasma alloeum]	*	*	GO:0003676(nucleic acid binding);GO:0000166(nucleotide binding)	*	*	*	*
cb10299_c0/f1p0/1232	*	*	*	*	*	*	*	*	*
cb10299_c1/f1p0/1563	*	*	*	*	*	*	*	*	*
cb10299_c2/f1p0/1442	KFM03641.1	hypothetical protein AS27_15546, partial [Aptenodytes forsteri]	*	*	*	*	*	*	*
cb10299_c3/f1p0/1262	*	*	*	*	*	*	*	*	*
cb10299_c4/f1p0/1837	*	*	*	*	*	*	*	*	*
cb1029_c0/f3p0/2150	XP_018015354.1	PREDICTED: uncharacterized protein LOC108672228 [Hyalella azteca]	*	*	*	K04987|PKD1L1|http://www.genome.jp/dbget-bin/www_bget?ko:K04987	*	*	*
cb1029_c1/f2p0/1576	*	*	*	*	*	*	*	*	*
cb1029_c10/f1p3/2754	XP_018015354.1	PREDICTED: uncharacterized protein LOC108672228 [Hyalella azteca]	GO:0050982(detection of mechanical stimulus)	GO:0016021(integral component of membrane);GO:0016020(membrane)	GO:0005509(calcium ion binding);GO:0005262(calcium channel activity)	K04987|PKD1L1|http://www.genome.jp/dbget-bin/www_bget?ko:K04987	*	*	sp|O35245|PKD2_MOUSE Polycystin-2 OS=Mus musculus GN=Pkd2 PE=1 SV=2
cb1029_c11/f1p4/2634	XP_018015354.1	PREDICTED: uncharacterized protein LOC108672228 [Hyalella azteca]	GO:0050982(detection of mechanical stimulus)	GO:0016021(integral component of membrane);GO:0016020(membrane)	GO:0005509(calcium ion binding);GO:0005262(calcium channel activity)	K04987|PKD1L1|http://www.genome.jp/dbget-bin/www_bget?ko:K04987	*	*	sp|O35245|PKD2_MOUSE Polycystin-2 OS=Mus musculus GN=Pkd2 PE=1 SV=2
cb1029_c12/f1p0/3276	XP_018015354.1	PREDICTED: uncharacterized protein LOC108672228 [Hyalella azteca]	*	*	*	K04987|PKD1L1|http://www.genome.jp/dbget-bin/www_bget?ko:K04987	*	*	sp|Q9Z0T6|PKDRE_MOUSE Polycystic kidney disease and receptor for egg jelly-related protein OS=Mus musculus GN=Pkdrej PE=2 SV=1
cb1029_c13/f1p1/1998	XP_018015354.1	PREDICTED: uncharacterized protein LOC108672228 [Hyalella azteca]	*	*	*	*	*	*	*
cb1029_c14/f1p2/5325	XP_018015354.1	PREDICTED: uncharacterized protein LOC108672228 [Hyalella azteca]	GO:0050982(detection of mechanical stimulus)	GO:0016021(integral component of membrane);GO:0016020(membrane)	GO:0005509(calcium ion binding);GO:0005262(calcium channel activity)	K04987|PKD1L1|http://www.genome.jp/dbget-bin/www_bget?ko:K04987	*	*	*
cb1029_c15/f1p3/5120	XP_018015354.1	PREDICTED: uncharacterized protein LOC108672228 [Hyalella azteca]	*	GO:0016020(membrane);GO:0016021(integral component of membrane)	*	K04987|PKD1L1|http://www.genome.jp/dbget-bin/www_bget?ko:K04987	*	*	sp|Q9Z0T6|PKDRE_MOUSE Polycystic kidney disease and receptor for egg jelly-related protein OS=Mus musculus GN=Pkdrej PE=2 SV=1
cb1029_c2/f2p1/1175	*	*	*	*	*	*	*	*	*
cb1029_c3/f1p2/4714	XP_018015354.1	PREDICTED: uncharacterized protein LOC108672228 [Hyalella azteca]	GO:0050982(detection of mechanical stimulus)	GO:0016021(integral component of membrane);GO:0016020(membrane)	GO:0005509(calcium ion binding);GO:0005262(calcium channel activity)	K04987|PKD1L1|http://www.genome.jp/dbget-bin/www_bget?ko:K04987	*	*	sp|Q8TDX9|PK1L1_HUMAN Polycystic kidney disease protein 1-like 1 OS=Homo sapiens GN=PKD1L1 PE=1 SV=1
cb1029_c4/f1p2/3823	XP_018015354.1	PREDICTED: uncharacterized protein LOC108672228 [Hyalella azteca]	GO:0050982(detection of mechanical stimulus)	GO:0016021(integral component of membrane);GO:0016020(membrane)	GO:0005509(calcium ion binding);GO:0005262(calcium channel activity)	K04987|PKD1L1|http://www.genome.jp/dbget-bin/www_bget?ko:K04987	*	*	sp|O35245|PKD2_MOUSE Polycystin-2 OS=Mus musculus GN=Pkd2 PE=1 SV=2
cb1029_c5/f1p2/2464	XP_018015354.1	PREDICTED: uncharacterized protein LOC108672228 [Hyalella azteca]	GO:0050982(detection of mechanical stimulus)	GO:0016021(integral component of membrane);GO:0016020(membrane)	GO:0005509(calcium ion binding);GO:0005262(calcium channel activity)	K04987|PKD1L1|http://www.genome.jp/dbget-bin/www_bget?ko:K04987	*	*	sp|O35245|PKD2_MOUSE Polycystin-2 OS=Mus musculus GN=Pkd2 PE=1 SV=2
cb1029_c6/f1p2/4550	XP_018015354.1	PREDICTED: uncharacterized protein LOC108672228 [Hyalella azteca]	GO:0050982(detection of mechanical stimulus)	GO:0016021(integral component of membrane);GO:0016020(membrane)	GO:0005509(calcium ion binding);GO:0005262(calcium channel activity)	K04987|PKD1L1|http://www.genome.jp/dbget-bin/www_bget?ko:K04987	*	*	*
cb1029_c7/f1p3/3596	XP_018015354.1	PREDICTED: uncharacterized protein LOC108672228 [Hyalella azteca]	GO:0050982(detection of mechanical stimulus)	GO:0016021(integral component of membrane);GO:0016020(membrane)	GO:0005509(calcium ion binding);GO:0005262(calcium channel activity)	K04987|PKD1L1|http://www.genome.jp/dbget-bin/www_bget?ko:K04987	*	*	*
cb1029_c8/f1p2/3388	XP_018015354.1	PREDICTED: uncharacterized protein LOC108672228 [Hyalella azteca]	GO:0050982(detection of mechanical stimulus)	GO:0016021(integral component of membrane);GO:0016020(membrane)	GO:0005509(calcium ion binding);GO:0005262(calcium channel activity)	K04987|PKD1L1|http://www.genome.jp/dbget-bin/www_bget?ko:K04987	*	*	sp|O35245|PKD2_MOUSE Polycystin-2 OS=Mus musculus GN=Pkd2 PE=1 SV=2
cb1029_c9/f1p3/3220	XP_018015354.1	PREDICTED: uncharacterized protein LOC108672228 [Hyalella azteca]	GO:0050982(detection of mechanical stimulus)	GO:0016021(integral component of membrane);GO:0016020(membrane)	GO:0005509(calcium ion binding);GO:0005262(calcium channel activity)	K04987|PKD1L1|http://www.genome.jp/dbget-bin/www_bget?ko:K04987	*	*	sp|O35245|PKD2_MOUSE Polycystin-2 OS=Mus musculus GN=Pkd2 PE=1 SV=2
cb10300_c1/f2p0/1899	ABW81469.1	tetraspanins-like protein CD63 [Fenneropenaeus chinensis]	*	*	*	K06497|CD63, MLA1, TSPAN30|http://www.genome.jp/dbget-bin/www_bget?ko:K06497	ko04142(Lysosome)	KOG3882(R)(Tetraspanin family integral membrane protein)	sp|Q3ZBH3|CD151_BOVIN CD151 antigen OS=Bos taurus GN=CD151 PE=2 SV=1
cb10300_c10/f1p0/1825	ABW81469.1	tetraspanins-like protein CD63 [Fenneropenaeus chinensis]	*	*	*	*	*	*	*
cb10300_c11/f1p0/1750	ABW81469.1	tetraspanins-like protein CD63 [Fenneropenaeus chinensis]	*	GO:0016021(integral component of membrane);GO:0016020(membrane)	*	K06497|CD63, MLA1, TSPAN30|http://www.genome.jp/dbget-bin/www_bget?ko:K06497	ko04142(Lysosome)	KOG3882(R)(Tetraspanin family integral membrane protein)	sp|P41731|CD63_MOUSE CD63 antigen OS=Mus musculus GN=Cd63 PE=1 SV=2
cb10300_c12/f1p0/1283	ABW81469.1	tetraspanins-like protein CD63 [Fenneropenaeus chinensis]	*	*	*	K06497|CD63, MLA1, TSPAN30|http://www.genome.jp/dbget-bin/www_bget?ko:K06497	ko04142(Lysosome)	KOG3882(R)(Tetraspanin family integral membrane protein)	sp|P41731|CD63_MOUSE CD63 antigen OS=Mus musculus GN=Cd63 PE=1 SV=2
cb10300_c13/f1p0/1271	ABW81469.1	tetraspanins-like protein CD63 [Fenneropenaeus chinensis]	GO:0007166(cell surface receptor signaling pathway)	GO:0016021(integral component of membrane);GO:0016020(membrane);GO:0005887(integral component of plasma membrane)	*	K06497|CD63, MLA1, TSPAN30|http://www.genome.jp/dbget-bin/www_bget?ko:K06497	ko04142(Lysosome)	KOG3882(R)(Tetraspanin family integral membrane protein)	sp|P28648|CD63_RAT CD63 antigen OS=Rattus norvegicus GN=Cd63 PE=1 SV=2
cb10300_c14/f1p0/1366	*	*	*	*	*	*	*	*	*
cb10300_c15/f1p0/1398	*	*	*	*	*	*	*	*	*
cb10300_c16/f1p0/1913	AHM10345.1	tetraspanins-like protein [Penaeus monodon]	*	GO:0016021(integral component of membrane);GO:0016020(membrane)	*	K06497|CD63, MLA1, TSPAN30|http://www.genome.jp/dbget-bin/www_bget?ko:K06497	ko04142(Lysosome)	*	sp|P41731|CD63_MOUSE CD63 antigen OS=Mus musculus GN=Cd63 PE=1 SV=2
cb10300_c17/f1p0/1754	ABW81469.1	tetraspanins-like protein CD63 [Fenneropenaeus chinensis]	*	*	*	K06497|CD63, MLA1, TSPAN30|http://www.genome.jp/dbget-bin/www_bget?ko:K06497	ko04142(Lysosome)	*	*
cb10300_c18/f1p0/1512	ABW81469.1	tetraspanins-like protein CD63 [Fenneropenaeus chinensis]	GO:0007166(cell surface receptor signaling pathway);GO:0007160(cell-matrix adhesion);GO:0034613(cellular protein localization);GO:0016477(cell migration);GO:0050931(pigment cell differentiation);GO:0035646(endosome to melanosome transport);GO:0007155(cell adhesion);GO:2000680(regulation of rubidium ion transport);GO:0043473(pigmentation);GO:0002092(positive regulation of receptor internalization)	GO:0016020(membrane);GO:0016021(integral component of membrane);GO:0005887(integral component of plasma membrane);GO:0005765(lysosomal membrane);GO:0010008(endosome membrane);GO:0031904(endosome lumen);GO:0005615(extracellular space);GO:0009986(cell surface);GO:0070062(extracellular exosome);GO:0031902(late endosome membrane)	*	K06571|TSPAN7, TM4SF2, MXS1|http://www.genome.jp/dbget-bin/www_bget?ko:K06571	*	*	sp|P41731|CD63_MOUSE CD63 antigen OS=Mus musculus GN=Cd63 PE=1 SV=2
cb10300_c19/f1p0/1017	ABW81469.1	tetraspanins-like protein CD63 [Fenneropenaeus chinensis]	*	*	*	K06497|CD63, MLA1, TSPAN30|http://www.genome.jp/dbget-bin/www_bget?ko:K06497	ko04142(Lysosome)	KOG3882(R)(Tetraspanin family integral membrane protein)	sp|Q32KU6|TSN6_BOVIN Tetraspanin-6 OS=Bos taurus GN=TSPAN6 PE=2 SV=1
cb10300_c2/f2p0/1230	ABW81469.1	tetraspanins-like protein CD63 [Fenneropenaeus chinensis]	*	*	*	K06497|CD63, MLA1, TSPAN30|http://www.genome.jp/dbget-bin/www_bget?ko:K06497	ko04142(Lysosome)	KOG3882(R)(Tetraspanin family integral membrane protein)	sp|P41731|CD63_MOUSE CD63 antigen OS=Mus musculus GN=Cd63 PE=1 SV=2
cb10300_c20/f1p0/1009	*	*	*	*	*	*	*	*	*
cb10300_c21/f1p0/991	ABW81469.1	tetraspanins-like protein CD63 [Fenneropenaeus chinensis]	*	*	*	K06497|CD63, MLA1, TSPAN30|http://www.genome.jp/dbget-bin/www_bget?ko:K06497	ko04142(Lysosome)	KOG3882(R)(Tetraspanin family integral membrane protein)	sp|P41731|CD63_MOUSE CD63 antigen OS=Mus musculus GN=Cd63 PE=1 SV=2
cb10300_c22/f1p0/845	ALO77735.1	tetraspanins-like protein CD63 [Litopenaeus vannamei]	*	*	*	*	*	*	*
cb10300_c23/f1p0/824	*	*	*	*	*	*	*	*	*
cb10300_c3/f2p0/1763	ABW81469.1	tetraspanins-like protein CD63 [Fenneropenaeus chinensis]	*	GO:0016021(integral component of membrane);GO:0016020(membrane)	*	K06497|CD63, MLA1, TSPAN30|http://www.genome.jp/dbget-bin/www_bget?ko:K06497	ko04142(Lysosome)	KOG3882(R)(Tetraspanin family integral membrane protein)	sp|P41731|CD63_MOUSE CD63 antigen OS=Mus musculus GN=Cd63 PE=1 SV=2
cb10300_c4/f1p0/1437	*	*	*	*	*	*	*	*	*
cb10300_c5/f1p0/1242	*	*	*	*	*	*	*	*	*
cb10300_c6/f1p0/1625	AHM10345.1	tetraspanins-like protein [Penaeus monodon]	GO:0002092(positive regulation of receptor internalization);GO:0006810(transport);GO:0007155(cell adhesion);GO:0007160(cell-matrix adhesion);GO:0010633(negative regulation of epithelial cell migration);GO:0015031(protein transport);GO:0016477(cell migration);GO:0030855(epithelial cell differentiation);GO:0034613(cellular protein localization);GO:0035646(endosome to melanosome transport);GO:004347…	GO:0005576(extracellular region);GO:0005615(extracellular space);GO:0005737(cytoplasm);GO:0005764(lysosome);GO:0005765(lysosomal membrane);GO:0005768(endosome);GO:0005770(late endosome);GO:0005886(plasma membrane);GO:0005887(integral component of plasma membrane);GO:0009986(cell surface);GO:0010008(endosome membrane);GO:0016020(membrane);GO:0016021(integral component of membrane);GO:0031226(intri…	GO:0005515(protein binding);GO:0032403(protein complex binding)	K06497|CD63, MLA1, TSPAN30|http://www.genome.jp/dbget-bin/www_bget?ko:K06497	ko04142(Lysosome)	*	sp|P41731|CD63_MOUSE CD63 antigen OS=Mus musculus GN=Cd63 PE=1 SV=2
cb10300_c7/f1p0/1625	AHM10345.1	tetraspanins-like protein [Penaeus monodon]	GO:0007160(cell-matrix adhesion);GO:0034613(cellular protein localization);GO:0016477(cell migration);GO:0050931(pigment cell differentiation);GO:0035646(endosome to melanosome transport);GO:0007166(cell surface receptor signaling pathway);GO:0007155(cell adhesion);GO:2000680(regulation of rubidium ion transport);GO:0043473(pigmentation);GO:0002092(positive regulation of receptor internalization)	GO:0016021(integral component of membrane);GO:0016020(membrane);GO:0005765(lysosomal membrane);GO:0010008(endosome membrane);GO:0031904(endosome lumen);GO:0005615(extracellular space);GO:0009986(cell surface);GO:0070062(extracellular exosome);GO:0031902(late endosome membrane);GO:0005887(integral component of plasma membrane)	*	K06497|CD63, MLA1, TSPAN30|http://www.genome.jp/dbget-bin/www_bget?ko:K06497	ko04142(Lysosome)	KOG3882(R)(Tetraspanin family integral membrane protein)	sp|P41731|CD63_MOUSE CD63 antigen OS=Mus musculus GN=Cd63 PE=1 SV=2
cb10300_c8/f1p0/1502	AHM10345.1	tetraspanins-like protein [Penaeus monodon]	GO:0007160(cell-matrix adhesion);GO:0034613(cellular protein localization);GO:0016477(cell migration);GO:0050931(pigment cell differentiation);GO:0035646(endosome to melanosome transport);GO:0007166(cell surface receptor signaling pathway);GO:0007155(cell adhesion);GO:2000680(regulation of rubidium ion transport);GO:0043473(pigmentation);GO:0002092(positive regulation of receptor internalization)	GO:0005765(lysosomal membrane);GO:0010008(endosome membrane);GO:0031904(endosome lumen);GO:0016020(membrane);GO:0005615(extracellular space);GO:0009986(cell surface);GO:0070062(extracellular exosome);GO:0031902(late endosome membrane);GO:0016021(integral component of membrane);GO:0005887(integral component of plasma membrane)	*	K06497|CD63, MLA1, TSPAN30|http://www.genome.jp/dbget-bin/www_bget?ko:K06497	ko04142(Lysosome)	*	sp|P41731|CD63_MOUSE CD63 antigen OS=Mus musculus GN=Cd63 PE=1 SV=2
cb10300_c9/f1p0/1240	*	*	*	*	*	*	*	*	*
cb10303_c0/f2p0/1702	XP_018023702.1	PREDICTED: 7-dehydrocholesterol reductase-like [Hyalella azteca]	GO:0055114(oxidation-reduction process)	GO:0016020(membrane);GO:0016021(integral component of membrane)	GO:0047598(7-dehydrocholesterol reductase activity);GO:0016491(oxidoreductase activity);GO:0016628(oxidoreductase activity, acting on the CH-CH group of donors, NAD or NADP as acceptor)	K00213|DHCR7|http://www.genome.jp/dbget-bin/www_bget?ko:K00213	ko00100(Steroid biosynthesis)	KOG1435(IT)(Sterol reductase/lamin B receptor)	sp|Q9LDU6|ST7R_ARATH 7-dehydrocholesterol reductase OS=Arabidopsis thaliana GN=DWF5 PE=1 SV=1
cb10303_c1/f1p0/1610	XP_018023702.1	PREDICTED: 7-dehydrocholesterol reductase-like [Hyalella azteca]	GO:0055114(oxidation-reduction process)	GO:0016020(membrane);GO:0016021(integral component of membrane)	GO:0047598(7-dehydrocholesterol reductase activity);GO:0016491(oxidoreductase activity);GO:0016628(oxidoreductase activity, acting on the CH-CH group of donors, NAD or NADP as acceptor)	K00213|DHCR7|http://www.genome.jp/dbget-bin/www_bget?ko:K00213	ko00100(Steroid biosynthesis)	KOG1435(IT)(Sterol reductase/lamin B receptor)	sp|Q9LDU6|ST7R_ARATH 7-dehydrocholesterol reductase OS=Arabidopsis thaliana GN=DWF5 PE=1 SV=1
cb10305_c1/f3p0/1027	XP_018027569.1	PREDICTED: cytosolic Fe-S cluster assembly factor NUBP2 homolog [Hyalella azteca]	GO:0016226(iron-sulfur cluster assembly)	*	GO:0005524(ATP binding);GO:0051539(4 iron, 4 sulfur cluster binding)	*	*	KOG3022(D)(Predicted ATPase, nucleotide-binding)	sp|A7SE07|NUBP2_NEMVE Cytosolic Fe-S cluster assembly factor NUBP2 homolog OS=Nematostella vectensis GN=v1g229988 PE=3 SV=1
cb10305_c2/f2p0/1580	XP_018027569.1	PREDICTED: cytosolic Fe-S cluster assembly factor NUBP2 homolog [Hyalella azteca]	*	*	*	*	*	KOG3022(D)(Predicted ATPase, nucleotide-binding)	sp|Q6DEE4|NUBP2_XENLA Cytosolic Fe-S cluster assembly factor nubp2 OS=Xenopus laevis GN=nubp2 PE=2 SV=1
cb10305_c3/f1p0/1898	XP_018027569.1	PREDICTED: cytosolic Fe-S cluster assembly factor NUBP2 homolog [Hyalella azteca]	GO:0016226(iron-sulfur cluster assembly)	GO:0005737(cytoplasm)	GO:0005524(ATP binding);GO:0051536(iron-sulfur cluster binding);GO:0000166(nucleotide binding);GO:0051539(4 iron, 4 sulfur cluster binding);GO:0046872(metal ion binding)	*	*	KOG3022(D)(Predicted ATPase, nucleotide-binding)	sp|A7SE07|NUBP2_NEMVE Cytosolic Fe-S cluster assembly factor NUBP2 homolog OS=Nematostella vectensis GN=v1g229988 PE=3 SV=1
cb10305_c5/f1p0/1121	XP_018027569.1	PREDICTED: cytosolic Fe-S cluster assembly factor NUBP2 homolog [Hyalella azteca]	*	*	*	*	*	KOG3022(D)(Predicted ATPase, nucleotide-binding)	sp|A7SE07|NUBP2_NEMVE Cytosolic Fe-S cluster assembly factor NUBP2 homolog OS=Nematostella vectensis GN=v1g229988 PE=3 SV=1
cb10305_c6/f8p0/1436	XP_018027569.1	PREDICTED: cytosolic Fe-S cluster assembly factor NUBP2 homolog [Hyalella azteca]	*	*	*	*	*	KOG3022(D)(Predicted ATPase, nucleotide-binding)	sp|Q6DEE4|NUBP2_XENLA Cytosolic Fe-S cluster assembly factor nubp2 OS=Xenopus laevis GN=nubp2 PE=2 SV=1
cb10307_c0/f2p0/1434	XP_018020759.1	PREDICTED: putative N-acetylated-alpha-linked acidic dipeptidase [Hyalella azteca]	*	*	*	K01301|NAALAD|http://www.genome.jp/dbget-bin/www_bget?ko:K01301	*	KOG2195(OPR)(Transferrin receptor and related proteins containing the protease-associated (PA) domain)	sp|Q9CZR2|NALD2_MOUSE N-acetylated-alpha-linked acidic dipeptidase 2 OS=Mus musculus GN=Naalad2 PE=1 SV=2
cb10307_c1/f1p0/1711	XP_018020759.1	PREDICTED: putative N-acetylated-alpha-linked acidic dipeptidase [Hyalella azteca]	*	*	*	K01301|NAALAD|http://www.genome.jp/dbget-bin/www_bget?ko:K01301	*	KOG2195(OPR)(Transferrin receptor and related proteins containing the protease-associated (PA) domain)	sp|Q9CZR2|NALD2_MOUSE N-acetylated-alpha-linked acidic dipeptidase 2 OS=Mus musculus GN=Naalad2 PE=1 SV=2
cb10308_c0/f5p0/1629	*	*	*	*	*	*	*	*	*
cb10310_c0/f2p1/5652	XP_018025307.1	PREDICTED: mucin-17-like [Hyalella azteca]	*	*	*	*	*	*	*
cb10310_c1/f2p1/5365	*	*	*	*	*	*	*	*	*
cb10310_c2/f2p0/1109	*	*	*	*	*	*	*	*	*
cb10310_c3/f2p0/1231	*	*	*	*	*	*	*	*	*
cb10310_c4/f1p0/1583	*	*	*	*	*	*	*	*	*
cb10310_c5/f1p0/828	*	*	*	*	*	*	*	*	*
cb10310_c6/f1p1/5952	XP_018025307.1	PREDICTED: mucin-17-like [Hyalella azteca]	*	*	*	*	*	*	*
cb10310_c7/f1p1/5157	*	*	*	*	*	*	*	*	*
cb10313_c0/f2p0/1775	XP_018024519.1	PREDICTED: ATP-dependent RNA helicase ddx54-like [Hyalella azteca]	*	*	*	*	*	KOG1778(K)(CREB binding protein/P300 and related TAZ Zn-finger proteins)	sp|Q5HYC2|K2026_HUMAN Uncharacterized protein KIAA2026 OS=Homo sapiens GN=KIAA2026 PE=2 SV=2
cb10313_c1/f1p0/1757	*	*	*	*	*	*	*	*	*
cb10315_c0/f3p0/1797	AKB96215.1	heat shock protein [Cherax cainii]	*	*	*	*	*	KOG0101(O)(Molecular chaperones HSP70/HSC70, HSP70 superfamily)	sp|Q99M31|HSP7E_MOUSE Heat shock 70 kDa protein 14 OS=Mus musculus GN=Hspa14 PE=1 SV=2
cb10315_c1/f2p0/1479	*	*	*	*	*	*	*	*	*
cb10315_c10/f1p1/5326	*	*	*	*	*	*	*	*	*
cb10315_c3/f1p0/1307	*	*	*	*	*	*	*	*	*
cb10315_c4/f1p1/1780	*	*	*	*	*	*	*	*	*
cb10315_c5/f1p0/1750	*	*	*	*	*	*	*	*	*
cb10315_c6/f1p0/1162	*	*	*	*	*	*	*	*	*
cb10315_c7/f1p1/8634	XP_018017652.1	PREDICTED: uncharacterized protein LOC108674227 isoform X1 [Hyalella azteca]	*	*	*	K09115|MNT, ROX|http://www.genome.jp/dbget-bin/www_bget?ko:K09115	*	*	*
cb10315_c8/f1p0/1242	*	*	*	*	*	*	*	*	*
cb10315_c9/f1p0/1031	AKB96215.1	heat shock protein [Cherax cainii]	*	*	GO:0005524(ATP binding);GO:0000166(nucleotide binding)	*	*	KOG0101(O)(Molecular chaperones HSP70/HSC70, HSP70 superfamily)	sp|Q2YDD0|HSP7E_BOVIN Heat shock 70 kDa protein 14 OS=Bos taurus GN=HSPA14 PE=2 SV=1
cb10316_c0/f1p0/1483	*	*	*	*	*	*	*	*	*
cb10316_c1/f1p0/1459	*	*	*	*	*	*	*	*	*
cb10317_c0/f1p0/1798	*	*	*	*	*	*	*	*	*
cb10317_c1/f1p0/1657	*	*	*	*	*	*	*	*	*
cb10317_c2/f1p0/1440	*	*	*	*	*	*	*	*	*
cb10317_c3/f1p0/1307	*	*	*	*	*	*	*	*	*
cb10317_c4/f1p0/6350	KRX83908.1	hypothetical protein T4E_7988, partial [Trichinella pseudospiralis]	*	*	*	*	*	*	*
cb10318_c0/f1p0/1885	*	*	*	*	*	*	*	*	*
cb10318_c1/f1p0/1807	*	*	*	*	*	*	*	*	*
cb10318_c2/f1p0/1562	*	*	*	*	*	*	*	*	*
cb10318_c3/f1p0/1143	*	*	*	*	*	*	*	*	*
cb10318_c4/f1p0/5465	XP_018016565.1	PREDICTED: uncharacterized protein LOC108673275 [Hyalella azteca]	*	*	*	*	*	*	*
cb10321_c0/f1p0/1613	*	*	*	*	*	*	*	*	*
cb10321_c1/f1p0/1303	*	*	*	*	*	*	*	*	*
cb10321_c2/f1p0/1410	*	*	*	*	*	*	*	*	*
cb10321_c3/f1p0/1179	*	*	*	*	*	*	*	*	*
cb10321_c4/f1p1/6038	*	*	*	*	*	*	*	*	*
cb10322_c0/f1p0/1380	*	*	*	*	*	*	*	*	*
cb10322_c1/f1p0/1473	*	*	*	*	*	*	*	*	*
cb10322_c2/f1p0/1410	*	*	*	*	*	*	*	*	*
cb10322_c3/f1p0/1451	*	*	*	*	*	*	*	*	*
cb10322_c4/f1p0/1136	*	*	*	*	*	*	*	*	*
cb10322_c5/f1p0/1146	*	*	*	*	*	*	*	*	*
cb10322_c6/f1p0/996	*	*	*	*	*	*	*	*	*
cb10322_c7/f1p0/911	*	*	*	*	*	*	*	*	*
cb10323_c0/f1p0/1476	XP_018015919.1	PREDICTED: FGFR1 oncogene partner 2 homolog [Hyalella azteca]	*	*	*	*	*	*	*
cb10323_c1/f1p0/1235	XP_018015919.1	PREDICTED: FGFR1 oncogene partner 2 homolog [Hyalella azteca]	*	*	*	*	*	*	sp|Q7T338|FGOP2_DANRE FGFR1 oncogene partner 2 homolog OS=Danio rerio GN=fgfr1op2 PE=2 SV=1
cb10323_c2/f1p0/1413	XP_018015919.1	PREDICTED: FGFR1 oncogene partner 2 homolog [Hyalella azteca]	*	*	*	*	*	*	sp|Q7T338|FGOP2_DANRE FGFR1 oncogene partner 2 homolog OS=Danio rerio GN=fgfr1op2 PE=2 SV=1
cb10324_c0/f1p0/1404	*	*	*	*	*	*	*	*	*
cb10324_c1/f1p0/1685	*	*	*	*	*	*	*	*	*
cb10325_c0/f1p0/1833	*	*	*	*	*	*	*	*	*
cb10325_c1/f1p0/1595	*	*	*	*	*	*	*	*	*
cb10325_c2/f1p0/1362	*	*	*	*	*	*	*	*	*
cb10325_c3/f1p0/1351	*	*	*	*	*	*	*	*	*
cb10325_c4/f1p0/1201	*	*	*	*	*	*	*	*	*
cb10325_c5/f1p0/1116	*	*	*	*	*	*	*	*	*
cb10325_c6/f1p0/1091	*	*	*	*	*	*	*	*	*
cb10326_c0/f14p0/1408	XP_018022788.1	PREDICTED: methionine adenosyltransferase 2 subunit beta-like [Hyalella azteca]	GO:0050790(regulation of catalytic activity);GO:0006556(S-adenosylmethionine biosynthetic process)	GO:0048269(methionine adenosyltransferase complex);GO:0070062(extracellular exosome);GO:0005739(mitochondrion);GO:0005634(nucleus)	GO:0019899(enzyme binding);GO:0048270(methionine adenosyltransferase regulator activity)	K00789|metK|http://www.genome.jp/dbget-bin/www_bget?ko:K00789	ko00270(Cysteine and methionine metabolism);ko01230(Biosynthesis of amino acids)	*	sp|Q566L8|MAT2B_XENTR Methionine adenosyltransferase 2 subunit beta OS=Xenopus tropicalis GN=mat2b PE=2 SV=1
cb10326_c1/f1p0/1024	XP_018022788.1	PREDICTED: methionine adenosyltransferase 2 subunit beta-like [Hyalella azteca]	GO:0050790(regulation of catalytic activity);GO:0006556(S-adenosylmethionine biosynthetic process)	GO:0048269(methionine adenosyltransferase complex);GO:0070062(extracellular exosome);GO:0005739(mitochondrion);GO:0005634(nucleus)	GO:0019899(enzyme binding);GO:0048270(methionine adenosyltransferase regulator activity)	K00789|metK|http://www.genome.jp/dbget-bin/www_bget?ko:K00789	ko00270(Cysteine and methionine metabolism);ko01230(Biosynthesis of amino acids)	*	sp|Q29RI9|MAT2B_BOVIN Methionine adenosyltransferase 2 subunit beta OS=Bos taurus GN=MAT2B PE=2 SV=1
cb10327_c0/f1p0/1326	*	*	*	*	*	*	*	*	*
cb10327_c1/f1p0/1473	*	*	*	*	*	*	*	*	*
cb10327_c2/f1p0/1294	*	*	*	*	*	*	*	*	*
cb10328_c1/f1p0/1326	*	*	*	*	*	*	*	*	*
cb10328_c2/f1p0/1588	*	*	*	*	*	*	*	*	*
cb10328_c3/f1p0/1718	*	*	*	*	*	*	*	*	*
cb10328_c4/f1p0/801	*	*	*	*	*	*	*	*	*
cb10328_c5/f1p0/6557	XP_018022904.1	PREDICTED: putative glutamate synthase [NADPH] [Hyalella azteca]	*	*	*	K00264|GLT1|http://www.genome.jp/dbget-bin/www_bget?ko:K00264	ko00250(Alanine, aspartate and glutamate metabolism);ko00910(Nitrogen metabolism);ko01230(Biosynthesis of amino acids)	KOG0399(E)(Glutamate synthase)	sp|Q9C102|GLT1_SCHPO Putative glutamate synthase [NADPH] OS=Schizosaccharomyces pombe (strain 972 / ATCC 24843) GN=glt1 PE=2 SV=1
cb10328_c7/f2p0/1854	*	*	*	*	*	*	*	*	*
cb10328_c8/f1p0/1893	*	*	*	*	*	*	*	*	*
cb10329_c0/f2p0/1146	*	*	*	*	*	*	*	*	*
cb10329_c1/f1p0/1781	*	*	*	*	*	*	*	*	*
cb10329_c2/f1p0/1610	*	*	*	*	*	*	*	*	*
cb10329_c3/f1p0/1400	*	*	*	*	*	*	*	*	*
cb10329_c4/f1p0/972	*	*	*	*	*	*	*	*	*
cb1032_c0/f2p0/4675	XP_010354505.1	PREDICTED: protein RRP5 homolog isoform X2 [Rhinopithecus roxellana]	GO:0006396(RNA processing);GO:0006397(mRNA processing)	GO:0005829(cytosol);GO:0005634(nucleus)	GO:0044822(RNA binding);GO:0003676(nucleic acid binding);GO:0008134(transcription factor binding)	K14792|RRP5, PDCD11|http://www.genome.jp/dbget-bin/www_bget?ko:K14792	*	KOG1070(A)(rRNA processing protein Rrp5)	sp|Q14690|RRP5_HUMAN Protein RRP5 homolog OS=Homo sapiens GN=PDCD11 PE=1 SV=3
cb1032_c1/f1p0/4697	XP_013409500.1	PREDICTED: protein RRP5 homolog isoform X4 [Lingula anatina]	GO:0006396(RNA processing);GO:0006397(mRNA processing)	GO:0005634(nucleus)	GO:0003676(nucleic acid binding)	K14792|RRP5, PDCD11|http://www.genome.jp/dbget-bin/www_bget?ko:K14792	*	KOG1070(A)(rRNA processing protein Rrp5)	sp|Q14690|RRP5_HUMAN Protein RRP5 homolog OS=Homo sapiens GN=PDCD11 PE=1 SV=3
cb1032_c2/f1p0/4576	EKC37962.1	RRP5-like protein [Crassostrea gigas]	GO:0006396(RNA processing);GO:0006397(mRNA processing)	GO:0005634(nucleus)	GO:0003676(nucleic acid binding)	K14792|RRP5, PDCD11|http://www.genome.jp/dbget-bin/www_bget?ko:K14792	*	KOG1070(A)(rRNA processing protein Rrp5)	sp|Q6NS46|RRP5_MOUSE Protein RRP5 homolog OS=Mus musculus GN=Pdcd11 PE=1 SV=2
cb1032_c3/f1p0/3364	XP_014427885.1	PREDICTED: protein RRP5 homolog [Pelodiscus sinensis]	*	GO:0005829(cytosol);GO:0005634(nucleus)	GO:0003676(nucleic acid binding);GO:0008134(transcription factor binding);GO:0044822(RNA binding)	K14792|RRP5, PDCD11|http://www.genome.jp/dbget-bin/www_bget?ko:K14792	*	KOG1070(A)(rRNA processing protein Rrp5)	sp|Q14690|RRP5_HUMAN Protein RRP5 homolog OS=Homo sapiens GN=PDCD11 PE=1 SV=3
cb1032_c4/f1p0/2844	EKC37962.1	RRP5-like protein [Crassostrea gigas]	GO:0006396(RNA processing);GO:0006397(mRNA processing)	GO:0005634(nucleus)	GO:0003676(nucleic acid binding)	K14792|RRP5, PDCD11|http://www.genome.jp/dbget-bin/www_bget?ko:K14792	*	KOG1070(A)(rRNA processing protein Rrp5)	sp|Q6NS46|RRP5_MOUSE Protein RRP5 homolog OS=Mus musculus GN=Pdcd11 PE=1 SV=2
cb1032_c5/f1p0/2818	XP_014918570.1	PREDICTED: protein RRP5 homolog [Acinonyx jubatus]	GO:0006396(RNA processing);GO:0006397(mRNA processing)	GO:0005829(cytosol);GO:0005634(nucleus)	GO:0044822(RNA binding);GO:0003676(nucleic acid binding);GO:0008134(transcription factor binding)	K14792|RRP5, PDCD11|http://www.genome.jp/dbget-bin/www_bget?ko:K14792	*	KOG1070(A)(rRNA processing protein Rrp5)	sp|Q14690|RRP5_HUMAN Protein RRP5 homolog OS=Homo sapiens GN=PDCD11 PE=1 SV=3
cb1032_c6/f1p0/2316	XP_014815473.1	PREDICTED: protein RRP5 homolog isoform X2 [Calidris pugnax]	*	*	*	K14792|RRP5, PDCD11|http://www.genome.jp/dbget-bin/www_bget?ko:K14792	*	KOG1070(A)(rRNA processing protein Rrp5)	sp|Q14690|RRP5_HUMAN Protein RRP5 homolog OS=Homo sapiens GN=PDCD11 PE=1 SV=3
cb1032_c7/f1p0/1786	XP_018015726.1	PREDICTED: protein RRP5 homolog [Hyalella azteca]	*	*	*	K14792|RRP5, PDCD11|http://www.genome.jp/dbget-bin/www_bget?ko:K14792	*	*	*
cb1032_c8/f1p0/1598	XP_014918570.1	PREDICTED: protein RRP5 homolog [Acinonyx jubatus]	GO:0006396(RNA processing);GO:0006397(mRNA processing)	GO:0005829(cytosol);GO:0005634(nucleus)	GO:0044822(RNA binding);GO:0003676(nucleic acid binding);GO:0008134(transcription factor binding)	K14792|RRP5, PDCD11|http://www.genome.jp/dbget-bin/www_bget?ko:K14792	*	KOG1070(A)(rRNA processing protein Rrp5)	sp|Q14690|RRP5_HUMAN Protein RRP5 homolog OS=Homo sapiens GN=PDCD11 PE=1 SV=3
cb1032_c9/f1p0/1033	XP_018008745.1	PREDICTED: uncharacterized protein LOC108666389 [Hyalella azteca]	*	*	*	*	*	*	*
cb10330_c0/f12p1/1804	XP_018019953.1	PREDICTED: geranylgeranyl transferase type-2 subunit beta-like isoform X2 [Hyalella azteca]	GO:0018344(protein geranylgeranylation)	GO:0005968(Rab-protein geranylgeranyltransferase complex)	GO:0003824(catalytic activity);GO:0016740(transferase activity);GO:0004663(Rab geranylgeranyltransferase activity)	K05956|RABGGTB|http://www.genome.jp/dbget-bin/www_bget?ko:K05956	*	KOG0367(O)(Protein geranylgeranyltransferase Type I, beta subunit)	sp|P53611|PGTB2_HUMAN Geranylgeranyl transferase type-2 subunit beta OS=Homo sapiens GN=RABGGTB PE=1 SV=2
cb10330_c1/f1p1/1218	XP_018019953.1	PREDICTED: geranylgeranyl transferase type-2 subunit beta-like isoform X2 [Hyalella azteca]	GO:0018344(protein geranylgeranylation)	*	GO:0003824(catalytic activity);GO:0004663(Rab geranylgeranyltransferase activity)	K05956|RABGGTB|http://www.genome.jp/dbget-bin/www_bget?ko:K05956	*	KOG0367(O)(Protein geranylgeranyltransferase Type I, beta subunit)	sp|P53611|PGTB2_HUMAN Geranylgeranyl transferase type-2 subunit beta OS=Homo sapiens GN=RABGGTB PE=1 SV=2
cb10330_c2/f1p0/1121	XP_018019953.1	PREDICTED: geranylgeranyl transferase type-2 subunit beta-like isoform X2 [Hyalella azteca]	*	*	*	K05956|RABGGTB|http://www.genome.jp/dbget-bin/www_bget?ko:K05956	*	KOG0366(O)(Protein geranylgeranyltransferase type II, beta subunit)	sp|Q5E9B3|PGTB2_BOVIN Geranylgeranyl transferase type-2 subunit beta OS=Bos taurus GN=RABGGTB PE=2 SV=1
cb10330_c3/f1p0/970	XP_018019953.1	PREDICTED: geranylgeranyl transferase type-2 subunit beta-like isoform X2 [Hyalella azteca]	GO:0018344(protein geranylgeranylation)	GO:0005968(Rab-protein geranylgeranyltransferase complex)	GO:0003824(catalytic activity);GO:0004663(Rab geranylgeranyltransferase activity);GO:0016740(transferase activity);GO:0004659(prenyltransferase activity);GO:0008270(zinc ion binding);GO:0017137(Rab GTPase binding);GO:0046872(metal ion binding)	K05956|RABGGTB|http://www.genome.jp/dbget-bin/www_bget?ko:K05956	*	KOG0366(O)(Protein geranylgeranyltransferase type II, beta subunit)	sp|Q08603|PGTB2_RAT Geranylgeranyl transferase type-2 subunit beta OS=Rattus norvegicus GN=Rabggtb PE=1 SV=1
cb10333_c0/f2p0/1845	*	*	*	*	*	*	*	*	*
cb10333_c1/f2p0/1249	*	*	*	*	*	*	*	*	*
cb10333_c2/f1p0/1593	*	*	*	*	*	*	*	*	*
cb10333_c3/f1p0/726	*	*	*	*	*	*	*	*	*
cb10334_c0/f6p0/1699	XP_018009820.1	PREDICTED: protein arginine N-methyltransferase 1-like [Hyalella azteca]	GO:0006479(protein methylation);GO:0032259(methylation)	*	GO:0016740(transferase activity);GO:0008168(methyltransferase activity)	K11436|PRMT3|http://www.genome.jp/dbget-bin/www_bget?ko:K11436	*	KOG1499(OKT)(Protein arginine N-methyltransferase PRMT1 and related enzymes)	sp|O60678|ANM3_HUMAN Protein arginine N-methyltransferase 3 OS=Homo sapiens GN=PRMT3 PE=1 SV=3
cb10334_c1/f2p0/1734	XP_018009820.1	PREDICTED: protein arginine N-methyltransferase 1-like [Hyalella azteca]	GO:0006479(protein methylation);GO:0032259(methylation)	*	GO:0016740(transferase activity);GO:0008168(methyltransferase activity)	K11436|PRMT3|http://www.genome.jp/dbget-bin/www_bget?ko:K11436	*	KOG1499(OKT)(Protein arginine N-methyltransferase PRMT1 and related enzymes)	sp|O60678|ANM3_HUMAN Protein arginine N-methyltransferase 3 OS=Homo sapiens GN=PRMT3 PE=1 SV=3
cb10334_c2/f1p0/1597	XP_018009820.1	PREDICTED: protein arginine N-methyltransferase 1-like [Hyalella azteca]	GO:0032259(methylation);GO:0006479(protein methylation)	*	GO:0016740(transferase activity);GO:0008168(methyltransferase activity)	K11436|PRMT3|http://www.genome.jp/dbget-bin/www_bget?ko:K11436	*	KOG1499(OKT)(Protein arginine N-methyltransferase PRMT1 and related enzymes)	sp|O60678|ANM3_HUMAN Protein arginine N-methyltransferase 3 OS=Homo sapiens GN=PRMT3 PE=1 SV=3
cb10337_c0/f22p1/1246	XP_018016774.1	PREDICTED: ubiquitin-conjugating enzyme E2 J2-like [Hyalella azteca]	*	GO:0016020(membrane);GO:0016021(integral component of membrane)	*	K04554|UBE2J2, NCUBE2, UBC6|http://www.genome.jp/dbget-bin/www_bget?ko:K04554	ko04141(Protein processing in endoplasmic reticulum);ko04120(Ubiquitin mediated proteolysis)	KOG0417(O)(Ubiquitin-protein ligase)	sp|Q2TA03|UB2J2_BOVIN Ubiquitin-conjugating enzyme E2 J2 OS=Bos taurus GN=UBE2J2 PE=2 SV=1
cb10337_c1/f1p0/1183	XP_018016774.1	PREDICTED: ubiquitin-conjugating enzyme E2 J2-like [Hyalella azteca]	GO:0000209(protein polyubiquitination);GO:0030433(ubiquitin-dependent ERAD pathway)	GO:0016020(membrane);GO:0005783(endoplasmic reticulum);GO:0016021(integral component of membrane)	GO:0061630(ubiquitin protein ligase activity);GO:0031625(ubiquitin protein ligase binding)	K04554|UBE2J2, NCUBE2, UBC6|http://www.genome.jp/dbget-bin/www_bget?ko:K04554	ko04141(Protein processing in endoplasmic reticulum);ko04120(Ubiquitin mediated proteolysis)	KOG0417(O)(Ubiquitin-protein ligase)	sp|Q2TA03|UB2J2_BOVIN Ubiquitin-conjugating enzyme E2 J2 OS=Bos taurus GN=UBE2J2 PE=2 SV=1
cb10337_c2/f1p0/1017	*	*	*	*	*	*	*	*	*
cb10338_c0/f14p0/1265	XP_018015339.1	PREDICTED: SAP30-binding protein-like [Hyalella azteca]	*	*	*	*	*	*	sp|Q02614|S30BP_MOUSE SAP30-binding protein OS=Mus musculus GN=Sap30bp PE=1 SV=2
cb10339_c0/f4p0/993	*	*	*	*	*	*	*	*	*
cb10339_c1/f2p0/1700	*	*	*	*	*	*	*	*	*
cb10339_c10/f1p0/1724	*	*	*	*	*	*	*	*	*
cb10339_c11/f1p0/1094	*	*	*	*	*	*	*	*	*
cb10339_c13/f1p0/991	*	*	*	*	*	*	*	*	*
cb10339_c14/f1p0/864	*	*	*	*	*	*	*	*	*
cb10339_c2/f2p0/1214	*	*	*	*	*	*	*	*	*
cb10339_c3/f2p0/1559	*	*	*	*	*	*	*	*	*
cb10339_c4/f1p0/1511	*	*	*	*	*	*	*	*	*
cb10339_c5/f1p0/1371	*	*	*	*	*	*	*	*	*
cb10339_c6/f1p0/1727	*	*	*	*	*	*	*	*	*
cb10339_c7/f1p0/1391	*	*	*	*	*	*	*	*	*
cb10339_c8/f1p0/1224	*	*	*	*	*	*	*	*	*
cb10339_c9/f1p0/1354	*	*	*	*	*	*	*	*	*
cb10340_c2/f2p0/1677	ALM25771.1	cyclin T [Penaeus monodon]	*	*	*	*	*	*	*
cb10340_c3/f1p0/1746	*	*	*	*	*	*	*	*	*
cb10340_c4/f1p0/1567	*	*	*	*	*	*	*	*	*
cb10340_c5/f1p0/1865	*	*	*	*	*	*	*	*	*
cb10340_c6/f1p0/5693	ALM25771.1	cyclin T [Penaeus monodon]	*	*	*	*	*	*	*
cb10340_c8/f8p0/1165	*	*	*	*	*	*	*	*	*
cb10342_c0/f1p0/1767	*	*	*	*	*	*	*	*	*
cb10342_c1/f1p0/1906	*	*	*	*	*	*	*	*	*
cb10342_c2/f1p0/1621	*	*	*	*	*	*	*	*	*
cb10342_c3/f1p0/1235	*	*	*	*	*	*	*	*	*
cb10342_c4/f1p0/1908	*	*	*	*	*	*	*	*	*
cb10343_c0/f3p0/1798	*	*	*	*	*	*	*	*	*
cb10343_c1/f2p0/1418	XP_015800577.1	PREDICTED: serine/arginine-rich splicing factor 4-like [Nothobranchius furzeri]	*	*	*	*	*	*	*
cb10343_c2/f1p0/1868	*	*	*	*	*	*	*	*	*
cb10343_c3/f1p0/1855	*	*	*	*	*	*	*	*	*
cb10343_c4/f1p0/1257	XP_015800577.1	PREDICTED: serine/arginine-rich splicing factor 4-like [Nothobranchius furzeri]	*	*	*	*	*	*	*
cb10343_c5/f1p0/946	XP_015800577.1	PREDICTED: serine/arginine-rich splicing factor 4-like [Nothobranchius furzeri]	*	*	*	*	*	*	*
cb10345_c0/f2p0/1257	XP_018965457.1	PREDICTED: uncharacterized protein LOC109096279 [Cyprinus carpio]	*	*	*	*	*	*	*
cb10345_c1/f1p0/1447	XP_011435021.1	PREDICTED: uncharacterized protein LOC105333649 [Crassostrea gigas]	*	*	*	*	*	*	*
cb10346_c0/f3p0/1402	XP_008553181.1	PREDICTED: peptidyl-prolyl cis-trans isomerase NIMA-interacting 4 [Microplitis demolitor]	*	*	GO:0016853(isomerase activity)	K09579|PIN4|http://www.genome.jp/dbget-bin/www_bget?ko:K09579	*	KOG3259(O)(Peptidyl-prolyl cis-trans isomerase)	sp|Q503Y7|PIN4_DANRE Peptidyl-prolyl cis-trans isomerase NIMA-interacting 4 OS=Danio rerio GN=pin4 PE=2 SV=1
cb10346_c10/f1p0/1297	XP_008553181.1	PREDICTED: peptidyl-prolyl cis-trans isomerase NIMA-interacting 4 [Microplitis demolitor]	*	*	GO:0016853(isomerase activity)	K09579|PIN4|http://www.genome.jp/dbget-bin/www_bget?ko:K09579	*	KOG3259(O)(Peptidyl-prolyl cis-trans isomerase)	sp|Q503Y7|PIN4_DANRE Peptidyl-prolyl cis-trans isomerase NIMA-interacting 4 OS=Danio rerio GN=pin4 PE=2 SV=1
cb10346_c2/f2p0/1628	XP_008553181.1	PREDICTED: peptidyl-prolyl cis-trans isomerase NIMA-interacting 4 [Microplitis demolitor]	*	*	GO:0016853(isomerase activity)	K09579|PIN4|http://www.genome.jp/dbget-bin/www_bget?ko:K09579	*	KOG3259(O)(Peptidyl-prolyl cis-trans isomerase)	sp|Q503Y7|PIN4_DANRE Peptidyl-prolyl cis-trans isomerase NIMA-interacting 4 OS=Danio rerio GN=pin4 PE=2 SV=1
cb10346_c3/f1p0/1403	XP_018022966.1	PREDICTED: RNA polymerase II subunit A C-terminal domain phosphatase SSU72-like [Hyalella azteca]	GO:0006397(mRNA processing)	GO:0005634(nucleus)	GO:0004721(phosphoprotein phosphatase activity)	K15544|SSU72|http://www.genome.jp/dbget-bin/www_bget?ko:K15544	ko03015(mRNA surveillance pathway)	KOG2424(K)(Protein involved in transcription start site selection)	sp|Q5ZJQ7|SSU72_CHICK RNA polymerase II subunit A C-terminal domain phosphatase SSU72 OS=Gallus gallus GN=SSU72 PE=2 SV=1
cb10346_c4/f1p0/1756	*	*	*	*	*	*	*	*	*
cb10346_c6/f1p0/1390	XP_008553181.1	PREDICTED: peptidyl-prolyl cis-trans isomerase NIMA-interacting 4 [Microplitis demolitor]	*	*	GO:0016853(isomerase activity)	K09579|PIN4|http://www.genome.jp/dbget-bin/www_bget?ko:K09579	*	KOG3259(O)(Peptidyl-prolyl cis-trans isomerase)	sp|Q503Y7|PIN4_DANRE Peptidyl-prolyl cis-trans isomerase NIMA-interacting 4 OS=Danio rerio GN=pin4 PE=2 SV=1
cb10346_c7/f1p0/1394	*	*	*	*	*	*	*	*	*
cb10346_c8/f1p0/1174	JAT92168.1	putative parvulin-like peptidyl-prolyl cis-trans isomerase [Amblyomma aureolatum]	*	*	GO:0016853(isomerase activity);GO:0003755(peptidyl-prolyl cis-trans isomerase activity)	K09579|PIN4|http://www.genome.jp/dbget-bin/www_bget?ko:K09579	*	*	sp|Q503Y7|PIN4_DANRE Peptidyl-prolyl cis-trans isomerase NIMA-interacting 4 OS=Danio rerio GN=pin4 PE=2 SV=1
cb10346_c9/f2p0/1381	XP_008553181.1	PREDICTED: peptidyl-prolyl cis-trans isomerase NIMA-interacting 4 [Microplitis demolitor]	*	*	GO:0016853(isomerase activity)	K09579|PIN4|http://www.genome.jp/dbget-bin/www_bget?ko:K09579	*	KOG3259(O)(Peptidyl-prolyl cis-trans isomerase)	sp|Q503Y7|PIN4_DANRE Peptidyl-prolyl cis-trans isomerase NIMA-interacting 4 OS=Danio rerio GN=pin4 PE=2 SV=1
cb10347_c11/f2p0/1496	*	*	*	*	*	*	*	*	*
cb10347_c12/f1p0/1550	*	*	*	*	*	*	*	*	*
cb10347_c3/f1p0/1599	*	*	*	*	*	*	*	*	*
cb10347_c4/f1p0/1847	*	*	*	*	*	*	*	*	*
cb10347_c5/f1p0/1849	*	*	*	*	*	*	*	*	*
cb10347_c6/f1p0/1631	*	*	*	*	*	*	*	*	*
cb10347_c7/f1p0/1323	*	*	*	*	*	*	*	*	*
cb10347_c8/f1p0/1200	*	*	*	*	*	*	*	*	*
cb10347_c9/f1p0/1021	*	*	*	*	*	*	*	*	*
cb10348_c0/f25p0/1250	XP_011552230.1	PREDICTED: UPF0565 protein C2orf69 homolog [Plutella xylostella]	*	*	*	*	*	*	sp|Q9D9H8|CB069_MOUSE UPF0565 protein C2orf69 homolog OS=Mus musculus PE=2 SV=3
cb10348_c1/f3p0/1755	XP_011552230.1	PREDICTED: UPF0565 protein C2orf69 homolog [Plutella xylostella]	*	*	*	*	*	*	sp|Q8N8R5|CB069_HUMAN UPF0565 protein C2orf69 OS=Homo sapiens GN=C2orf69 PE=1 SV=1
cb10348_c2/f3p0/1087	XP_011552230.1	PREDICTED: UPF0565 protein C2orf69 homolog [Plutella xylostella]	*	*	*	*	*	*	sp|Q8N8R5|CB069_HUMAN UPF0565 protein C2orf69 OS=Homo sapiens GN=C2orf69 PE=1 SV=1
cb10348_c3/f2p0/1164	*	*	*	*	*	*	*	*	*
cb10348_c4/f1p0/1396	JAS06535.1	hypothetical protein g.37400 [Clastoptera arizonana]	*	*	*	*	*	*	sp|Q8N8R5|CB069_HUMAN UPF0565 protein C2orf69 OS=Homo sapiens GN=C2orf69 PE=1 SV=1
cb10348_c5/f1p0/1152	JAS06535.1	hypothetical protein g.37400 [Clastoptera arizonana]	*	*	*	*	*	*	sp|Q8N8R5|CB069_HUMAN UPF0565 protein C2orf69 OS=Homo sapiens GN=C2orf69 PE=1 SV=1
cb10348_c6/f1p0/5319	XP_011552230.1	PREDICTED: UPF0565 protein C2orf69 homolog [Plutella xylostella]	*	*	*	*	*	*	sp|Q8N8R5|CB069_HUMAN UPF0565 protein C2orf69 OS=Homo sapiens GN=C2orf69 PE=1 SV=1
cb10349_c0/f3p0/1452	XP_018010416.1	PREDICTED: G patch domain-containing protein 11-like isoform X2 [Hyalella azteca]	*	*	GO:0003676(nucleic acid binding)	*	*	KOG1994(A)(Predicted RNA binding protein, contains G-patch and Zn-finger domains)	sp|Q2KI19|GPT11_BOVIN G patch domain-containing protein 11 OS=Bos taurus GN=GPATCH11 PE=2 SV=2
cb10349_c1/f1p0/1278	XP_014272647.1	PREDICTED: G patch domain-containing protein 11 [Halyomorpha halys]	*	*	*	*	*	KOG0154(R)(RNA-binding protein RBM5 and related proteins, contain G-patch and RRM domains)	sp|Q2KI19|GPT11_BOVIN G patch domain-containing protein 11 OS=Bos taurus GN=GPATCH11 PE=2 SV=2
cb10349_c2/f1p0/1372	XP_014272647.1	PREDICTED: G patch domain-containing protein 11 [Halyomorpha halys]	*	*	*	*	*	*	sp|Q2KI19|GPT11_BOVIN G patch domain-containing protein 11 OS=Bos taurus GN=GPATCH11 PE=2 SV=2
cb10352_c0/f1p0/1241	*	*	*	*	*	*	*	*	*
cb10352_c1/f1p0/1425	*	*	*	*	*	*	*	*	*
cb10352_c2/f1p0/1220	*	*	*	*	*	*	*	*	*
cb10352_c3/f1p0/1497	*	*	*	*	*	*	*	*	*
cb10352_c4/f1p0/1745	*	*	*	*	*	*	*	*	*
cb10352_c5/f1p0/1104	*	*	*	*	*	*	*	*	*
cb10353_c0/f2p0/1577	*	*	*	*	*	*	*	*	*
cb10353_c1/f1p0/5987	XP_013394263.1	PREDICTED: uncharacterized protein LOC106161785 [Lingula anatina]	*	*	*	K11976|RNF216|http://www.genome.jp/dbget-bin/www_bget?ko:K11976	*	*	sp|Q9NWF9|RN216_HUMAN E3 ubiquitin-protein ligase RNF216 OS=Homo sapiens GN=RNF216 PE=1 SV=3
cb10354_c0/f2p0/1624	XP_018013260.1	PREDICTED: GDP-D-glucose phosphorylase 1-like [Hyalella azteca]	*	*	*	K15630|VTC2|http://www.genome.jp/dbget-bin/www_bget?ko:K15630	*	KOG3733(P)(Mucolipidin and related proteins (TRML subfamily of transient receptor potential proteins))	sp|Q08CA1|GDPP1_DANRE GDP-D-glucose phosphorylase 1 OS=Danio rerio GN=gdpgp1 PE=2 SV=1
cb10354_c1/f1p0/1870	XP_018013260.1	PREDICTED: GDP-D-glucose phosphorylase 1-like [Hyalella azteca]	GO:0006006(glucose metabolic process)	GO:0005737(cytoplasm)	GO:0080048(GDP-D-glucose phosphorylase activity)	K15630|VTC2|http://www.genome.jp/dbget-bin/www_bget?ko:K15630	*	KOG3733(P)(Mucolipidin and related proteins (TRML subfamily of transient receptor potential proteins))	sp|Q08CA1|GDPP1_DANRE GDP-D-glucose phosphorylase 1 OS=Danio rerio GN=gdpgp1 PE=2 SV=1
cb10354_c2/f1p0/1445	ODM87911.1	GDP-D-glucose phosphorylase 1, partial [Orchesella cincta]	GO:0006006(glucose metabolic process)	GO:0005737(cytoplasm)	GO:0080048(GDP-D-glucose phosphorylase activity)	K15630|VTC2|http://www.genome.jp/dbget-bin/www_bget?ko:K15630	*	KOG3733(P)(Mucolipidin and related proteins (TRML subfamily of transient receptor potential proteins))	sp|Q0V9F1|GDPP1_XENTR GDP-D-glucose phosphorylase 1 OS=Xenopus tropicalis GN=gdpgp1 PE=2 SV=1
cb10355_c0/f1p0/1459	*	*	*	*	*	*	*	*	*
cb10355_c1/f1p0/1224	*	*	*	*	*	*	*	*	*
cb10355_c2/f1p0/1912	*	*	*	*	*	*	*	*	*
cb10355_c3/f1p0/1821	*	*	*	*	*	*	*	*	*
cb10355_c4/f1p0/1827	*	*	*	*	*	*	*	*	*
cb10355_c5/f1p0/1252	*	*	*	*	*	*	*	*	*
cb10355_c6/f1p0/1626	*	*	*	*	*	*	*	*	*
cb10356_c0/f2p0/5638	JAS07427.1	hypothetical protein g.34618 [Clastoptera arizonana]	GO:0007264(small GTPase mediated signal transduction)	*	GO:0005525(GTP binding)	K07904|RAB11A|http://www.genome.jp/dbget-bin/www_bget?ko:K07904	ko04144(Endocytosis);ko04972(Pancreatic secretion);ko04961(Endocrine and other factor-regulated calcium reabsorption);ko04962(Vasopressin-regulated water reabsorption)	KOG0087(U)(GTPase Rab11/YPT3, small G protein superfamily)	sp|Q5ZJN2|RB11A_CHICK Ras-related protein Rab-11A OS=Gallus gallus GN=RAB11A PE=2 SV=1
cb10356_c1/f2p0/5437	JAS07427.1	hypothetical protein g.34618 [Clastoptera arizonana]	GO:0007264(small GTPase mediated signal transduction)	*	GO:0005525(GTP binding)	K07904|RAB11A|http://www.genome.jp/dbget-bin/www_bget?ko:K07904	ko04144(Endocytosis);ko04972(Pancreatic secretion);ko04961(Endocrine and other factor-regulated calcium reabsorption);ko04962(Vasopressin-regulated water reabsorption)	KOG0087(U)(GTPase Rab11/YPT3, small G protein superfamily)	sp|Q5ZJN2|RB11A_CHICK Ras-related protein Rab-11A OS=Gallus gallus GN=RAB11A PE=2 SV=1
cb10356_c10/f1p0/773	*	*	*	*	*	*	*	*	*
cb10356_c11/f1p0/6229	JAS07427.1	hypothetical protein g.34618 [Clastoptera arizonana]	GO:0007264(small GTPase mediated signal transduction)	*	GO:0005525(GTP binding)	K07904|RAB11A|http://www.genome.jp/dbget-bin/www_bget?ko:K07904	ko04144(Endocytosis);ko04972(Pancreatic secretion);ko04961(Endocrine and other factor-regulated calcium reabsorption);ko04962(Vasopressin-regulated water reabsorption)	KOG0087(U)(GTPase Rab11/YPT3, small G protein superfamily)	sp|Q52NJ1|RB11A_PIG Ras-related protein Rab-11A OS=Sus scrofa GN=RAB11A PE=2 SV=3
cb10356_c12/f1p0/6079	JAS07427.1	hypothetical protein g.34618 [Clastoptera arizonana]	GO:0007264(small GTPase mediated signal transduction)	*	GO:0005525(GTP binding)	K07904|RAB11A|http://www.genome.jp/dbget-bin/www_bget?ko:K07904	ko04144(Endocytosis);ko04972(Pancreatic secretion);ko04961(Endocrine and other factor-regulated calcium reabsorption);ko04962(Vasopressin-regulated water reabsorption)	KOG0087(U)(GTPase Rab11/YPT3, small G protein superfamily)	sp|Q5ZJN2|RB11A_CHICK Ras-related protein Rab-11A OS=Gallus gallus GN=RAB11A PE=2 SV=1
cb10356_c13/f1p0/5769	AJC97118.1	Rab11A [Macrobrachium rosenbergii]	GO:0007264(small GTPase mediated signal transduction)	*	GO:0005525(GTP binding)	K07904|RAB11A|http://www.genome.jp/dbget-bin/www_bget?ko:K07904	ko04144(Endocytosis);ko04972(Pancreatic secretion);ko04961(Endocrine and other factor-regulated calcium reabsorption);ko04962(Vasopressin-regulated water reabsorption)	KOG0087(U)(GTPase Rab11/YPT3, small G protein superfamily)	sp|P62493|RB11A_RABIT Ras-related protein Rab-11A OS=Oryctolagus cuniculus GN=RAB11A PE=2 SV=3
cb10356_c14/f1p0/5722	JAS07427.1	hypothetical protein g.34618 [Clastoptera arizonana]	GO:0007264(small GTPase mediated signal transduction)	*	GO:0005525(GTP binding)	K07904|RAB11A|http://www.genome.jp/dbget-bin/www_bget?ko:K07904	ko04144(Endocytosis);ko04972(Pancreatic secretion);ko04961(Endocrine and other factor-regulated calcium reabsorption);ko04962(Vasopressin-regulated water reabsorption)	KOG0087(U)(GTPase Rab11/YPT3, small G protein superfamily)	sp|Q5ZJN2|RB11A_CHICK Ras-related protein Rab-11A OS=Gallus gallus GN=RAB11A PE=2 SV=1
cb10356_c15/f1p0/5701	AJC97118.1	Rab11A [Macrobrachium rosenbergii]	GO:0007264(small GTPase mediated signal transduction);GO:0006887(exocytosis)	GO:0055037(recycling endosome)	GO:0005525(GTP binding)	K07904|RAB11A|http://www.genome.jp/dbget-bin/www_bget?ko:K07904	ko04144(Endocytosis);ko04972(Pancreatic secretion);ko04961(Endocrine and other factor-regulated calcium reabsorption);ko04962(Vasopressin-regulated water reabsorption)	KOG0087(U)(GTPase Rab11/YPT3, small G protein superfamily)	sp|P62491|RB11A_HUMAN Ras-related protein Rab-11A OS=Homo sapiens GN=RAB11A PE=1 SV=3
cb10356_c16/f1p0/5670	JAS07427.1	hypothetical protein g.34618 [Clastoptera arizonana]	*	*	*	K07904|RAB11A|http://www.genome.jp/dbget-bin/www_bget?ko:K07904	ko04144(Endocytosis);ko04972(Pancreatic secretion);ko04961(Endocrine and other factor-regulated calcium reabsorption);ko04962(Vasopressin-regulated water reabsorption)	KOG0087(U)(GTPase Rab11/YPT3, small G protein superfamily)	sp|Q5ZJN2|RB11A_CHICK Ras-related protein Rab-11A OS=Gallus gallus GN=RAB11A PE=2 SV=1
cb10356_c17/f1p0/5654	JAS07427.1	hypothetical protein g.34618 [Clastoptera arizonana]	GO:0007264(small GTPase mediated signal transduction)	*	GO:0005525(GTP binding)	K07904|RAB11A|http://www.genome.jp/dbget-bin/www_bget?ko:K07904	ko04144(Endocytosis);ko04972(Pancreatic secretion);ko04961(Endocrine and other factor-regulated calcium reabsorption);ko04962(Vasopressin-regulated water reabsorption)	KOG0087(U)(GTPase Rab11/YPT3, small G protein superfamily)	sp|Q5ZJN2|RB11A_CHICK Ras-related protein Rab-11A OS=Gallus gallus GN=RAB11A PE=2 SV=1
cb10356_c18/f1p0/5659	AJC97118.1	Rab11A [Macrobrachium rosenbergii]	GO:0007264(small GTPase mediated signal transduction);GO:0006887(exocytosis);GO:0006810(transport);GO:0090307(mitotic spindle assembly);GO:0007080(mitotic metaphase plate congression);GO:0090150(establishment of protein localization to membrane);GO:0072659(protein localization to plasma membrane);GO:0072594(establishment of protein localization to organelle);GO:0032402(melanosome transport);GO:00…	GO:0055037(recycling endosome);GO:0005737(cytoplasm);GO:0005886(plasma membrane);GO:0055038(recycling endosome membrane);GO:0005828(kinetochore microtubule);GO:0005802(trans-Golgi network);GO:0016020(membrane);GO:0031982(vesicle);GO:0005813(centrosome);GO:0070062(extracellular exosome);GO:0000922(spindle pole);GO:0005739(mitochondrion);GO:0005771(multivesicular body);GO:0030424(axon);GO:0032154(c…	GO:0005525(GTP binding);GO:0003924(GTPase activity);GO:0031489(myosin V binding);GO:0008017(microtubule binding);GO:0000166(nucleotide binding);GO:0005515(protein binding);GO:0019905(syntaxin binding)	K07904|RAB11A|http://www.genome.jp/dbget-bin/www_bget?ko:K07904	ko04144(Endocytosis);ko04972(Pancreatic secretion);ko04961(Endocrine and other factor-regulated calcium reabsorption);ko04962(Vasopressin-regulated water reabsorption)	KOG0087(U)(GTPase Rab11/YPT3, small G protein superfamily)	sp|Q5ZJN2|RB11A_CHICK Ras-related protein Rab-11A OS=Gallus gallus GN=RAB11A PE=2 SV=1
cb10356_c19/f1p0/5612	JAS07427.1	hypothetical protein g.34618 [Clastoptera arizonana]	GO:0007264(small GTPase mediated signal transduction)	*	GO:0005525(GTP binding)	K07904|RAB11A|http://www.genome.jp/dbget-bin/www_bget?ko:K07904	ko04144(Endocytosis);ko04972(Pancreatic secretion);ko04961(Endocrine and other factor-regulated calcium reabsorption);ko04962(Vasopressin-regulated water reabsorption)	KOG0087(U)(GTPase Rab11/YPT3, small G protein superfamily)	sp|Q5ZJN2|RB11A_CHICK Ras-related protein Rab-11A OS=Gallus gallus GN=RAB11A PE=2 SV=1
cb10356_c2/f2p0/5693	JAS07427.1	hypothetical protein g.34618 [Clastoptera arizonana]	GO:0007264(small GTPase mediated signal transduction)	*	GO:0005525(GTP binding)	K07904|RAB11A|http://www.genome.jp/dbget-bin/www_bget?ko:K07904	ko04144(Endocytosis);ko04972(Pancreatic secretion);ko04961(Endocrine and other factor-regulated calcium reabsorption);ko04962(Vasopressin-regulated water reabsorption)	KOG0087(U)(GTPase Rab11/YPT3, small G protein superfamily)	sp|Q5ZJN2|RB11A_CHICK Ras-related protein Rab-11A OS=Gallus gallus GN=RAB11A PE=2 SV=1
cb10356_c20/f1p0/5579	AJC97118.1	Rab11A [Macrobrachium rosenbergii]	GO:0007264(small GTPase mediated signal transduction)	*	GO:0005525(GTP binding)	K07904|RAB11A|http://www.genome.jp/dbget-bin/www_bget?ko:K07904	ko04144(Endocytosis);ko04972(Pancreatic secretion);ko04961(Endocrine and other factor-regulated calcium reabsorption);ko04962(Vasopressin-regulated water reabsorption)	KOG0087(U)(GTPase Rab11/YPT3, small G protein superfamily)	sp|P62492|RB11A_MOUSE Ras-related protein Rab-11A OS=Mus musculus GN=Rab11a PE=1 SV=3
cb10356_c21/f1p0/5567	JAS07427.1	hypothetical protein g.34618 [Clastoptera arizonana]	GO:0007264(small GTPase mediated signal transduction)	*	GO:0005525(GTP binding)	K07904|RAB11A|http://www.genome.jp/dbget-bin/www_bget?ko:K07904	ko04144(Endocytosis);ko04972(Pancreatic secretion);ko04961(Endocrine and other factor-regulated calcium reabsorption);ko04962(Vasopressin-regulated water reabsorption)	KOG0087(U)(GTPase Rab11/YPT3, small G protein superfamily)	sp|Q5ZJN2|RB11A_CHICK Ras-related protein Rab-11A OS=Gallus gallus GN=RAB11A PE=2 SV=1
cb10356_c22/f1p0/5542	NP_001272060.1	ras-related protein Rab-11B [Macaca fascicularis]	GO:0007264(small GTPase mediated signal transduction)	*	GO:0005525(GTP binding)	K07905|RAB11B|http://www.genome.jp/dbget-bin/www_bget?ko:K07905	ko04144(Endocytosis);ko04152(AMPK signaling pathway);ko04962(Vasopressin-regulated water reabsorption)	KOG0087(U)(GTPase Rab11/YPT3, small G protein superfamily)	sp|Q52NJ1|RB11A_PIG Ras-related protein Rab-11A OS=Sus scrofa GN=RAB11A PE=2 SV=3
cb10356_c23/f1p0/5509	AJC97118.1	Rab11A [Macrobrachium rosenbergii]	GO:0007264(small GTPase mediated signal transduction);GO:0006887(exocytosis);GO:0006810(transport);GO:0090307(mitotic spindle assembly);GO:0007080(mitotic metaphase plate congression);GO:0090150(establishment of protein localization to membrane);GO:0072659(protein localization to plasma membrane);GO:0072594(establishment of protein localization to organelle);GO:0032402(melanosome transport);GO:00…	GO:0055037(recycling endosome);GO:0005737(cytoplasm);GO:0005886(plasma membrane);GO:0055038(recycling endosome membrane);GO:0005828(kinetochore microtubule);GO:0005802(trans-Golgi network);GO:0016020(membrane);GO:0031982(vesicle);GO:0005813(centrosome);GO:0070062(extracellular exosome);GO:0000922(spindle pole);GO:0005739(mitochondrion);GO:0005771(multivesicular body);GO:0030424(axon);GO:0032154(c…	GO:0005525(GTP binding);GO:0003924(GTPase activity);GO:0031489(myosin V binding);GO:0008017(microtubule binding);GO:0000166(nucleotide binding)	K07904|RAB11A|http://www.genome.jp/dbget-bin/www_bget?ko:K07904	ko04144(Endocytosis);ko04972(Pancreatic secretion);ko04961(Endocrine and other factor-regulated calcium reabsorption);ko04962(Vasopressin-regulated water reabsorption)	KOG0087(U)(GTPase Rab11/YPT3, small G protein superfamily)	sp|Q5ZJN2|RB11A_CHICK Ras-related protein Rab-11A OS=Gallus gallus GN=RAB11A PE=2 SV=1
cb10356_c24/f1p0/5509	JAS07427.1	hypothetical protein g.34618 [Clastoptera arizonana]	GO:0007264(small GTPase mediated signal transduction)	*	GO:0005525(GTP binding)	K07904|RAB11A|http://www.genome.jp/dbget-bin/www_bget?ko:K07904	ko04144(Endocytosis);ko04972(Pancreatic secretion);ko04961(Endocrine and other factor-regulated calcium reabsorption);ko04962(Vasopressin-regulated water reabsorption)	KOG0087(U)(GTPase Rab11/YPT3, small G protein superfamily)	sp|Q5ZJN2|RB11A_CHICK Ras-related protein Rab-11A OS=Gallus gallus GN=RAB11A PE=2 SV=1
cb10356_c25/f1p0/5501	ADD24151.1	Ras-related protein Rab-11A [Lepeophtheirus salmonis]	*	*	*	K07904|RAB11A|http://www.genome.jp/dbget-bin/www_bget?ko:K07904	ko04144(Endocytosis);ko04972(Pancreatic secretion);ko04961(Endocrine and other factor-regulated calcium reabsorption);ko04962(Vasopressin-regulated water reabsorption)	KOG0087(U)(GTPase Rab11/YPT3, small G protein superfamily)	sp|Q39434|RB2BV_BETVU Ras-related protein Rab2BV OS=Beta vulgaris GN=RAB2BV PE=2 SV=1
cb10356_c26/f1p0/5464	AJC97118.1	Rab11A [Macrobrachium rosenbergii]	GO:0007264(small GTPase mediated signal transduction);GO:0006887(exocytosis);GO:0006810(transport);GO:0090307(mitotic spindle assembly);GO:0007080(mitotic metaphase plate congression);GO:0090150(establishment of protein localization to membrane);GO:0072659(protein localization to plasma membrane);GO:0072594(establishment of protein localization to organelle);GO:0032402(melanosome transport);GO:00…	GO:0055037(recycling endosome);GO:0005737(cytoplasm);GO:0005886(plasma membrane);GO:0055038(recycling endosome membrane);GO:0005828(kinetochore microtubule);GO:0005802(trans-Golgi network);GO:0016020(membrane);GO:0031982(vesicle);GO:0005813(centrosome);GO:0070062(extracellular exosome);GO:0000922(spindle pole);GO:0005739(mitochondrion);GO:0005771(multivesicular body);GO:0030424(axon);GO:0032154(c…	GO:0005525(GTP binding);GO:0003924(GTPase activity);GO:0031489(myosin V binding);GO:0008017(microtubule binding);GO:0000166(nucleotide binding)	K07904|RAB11A|http://www.genome.jp/dbget-bin/www_bget?ko:K07904	ko04144(Endocytosis);ko04972(Pancreatic secretion);ko04961(Endocrine and other factor-regulated calcium reabsorption);ko04962(Vasopressin-regulated water reabsorption)	KOG0087(U)(GTPase Rab11/YPT3, small G protein superfamily)	sp|Q5ZJN2|RB11A_CHICK Ras-related protein Rab-11A OS=Gallus gallus GN=RAB11A PE=2 SV=1
cb10356_c27/f1p0/5401	AJC97118.1	Rab11A [Macrobrachium rosenbergii]	GO:0007264(small GTPase mediated signal transduction);GO:0006810(transport);GO:0090307(mitotic spindle assembly);GO:0007080(mitotic metaphase plate congression);GO:0090150(establishment of protein localization to membrane);GO:0072659(protein localization to plasma membrane);GO:0072594(establishment of protein localization to organelle);GO:0032402(melanosome transport);GO:0010634(positive regulati…	GO:0005737(cytoplasm);GO:0005886(plasma membrane);GO:0055038(recycling endosome membrane);GO:0005828(kinetochore microtubule);GO:0005802(trans-Golgi network);GO:0016020(membrane);GO:0031982(vesicle);GO:0055037(recycling endosome);GO:0005813(centrosome);GO:0070062(extracellular exosome);GO:0000922(spindle pole);GO:0005739(mitochondrion);GO:0005771(multivesicular body);GO:0030424(axon);GO:0032154(c…	GO:0005525(GTP binding);GO:0003924(GTPase activity);GO:0031489(myosin V binding);GO:0008017(microtubule binding);GO:0000166(nucleotide binding)	K07904|RAB11A|http://www.genome.jp/dbget-bin/www_bget?ko:K07904	ko04144(Endocytosis);ko04972(Pancreatic secretion);ko04961(Endocrine and other factor-regulated calcium reabsorption);ko04962(Vasopressin-regulated water reabsorption)	KOG0087(U)(GTPase Rab11/YPT3, small G protein superfamily)	sp|Q5ZJN2|RB11A_CHICK Ras-related protein Rab-11A OS=Gallus gallus GN=RAB11A PE=2 SV=1
cb10356_c28/f1p0/5359	AJC97118.1	Rab11A [Macrobrachium rosenbergii]	GO:0007264(small GTPase mediated signal transduction)	*	GO:0005525(GTP binding)	K07904|RAB11A|http://www.genome.jp/dbget-bin/www_bget?ko:K07904	ko04144(Endocytosis);ko04972(Pancreatic secretion);ko04961(Endocrine and other factor-regulated calcium reabsorption);ko04962(Vasopressin-regulated water reabsorption)	KOG0087(U)(GTPase Rab11/YPT3, small G protein superfamily)	sp|P22129|RB11B_DIPOM Ras-related protein Rab-11B OS=Diplobatis ommata PE=2 SV=1
cb10356_c29/f1p0/5386	AJC97118.1	Rab11A [Macrobrachium rosenbergii]	GO:0007264(small GTPase mediated signal transduction)	*	GO:0005525(GTP binding)	K07904|RAB11A|http://www.genome.jp/dbget-bin/www_bget?ko:K07904	ko04144(Endocytosis);ko04972(Pancreatic secretion);ko04961(Endocrine and other factor-regulated calcium reabsorption);ko04962(Vasopressin-regulated water reabsorption)	KOG0087(U)(GTPase Rab11/YPT3, small G protein superfamily)	sp|Q40521|RB11B_TOBAC Ras-related protein Rab11B OS=Nicotiana tabacum GN=RAB11B PE=2 SV=1
cb10356_c3/f1p0/1657	*	*	*	*	*	*	*	*	*
cb10356_c30/f1p0/5351	XP_018007900.1	PREDICTED: ras-related protein Rab-11A-like [Hyalella azteca]	GO:0007264(small GTPase mediated signal transduction);GO:0006887(exocytosis)	GO:0055037(recycling endosome)	GO:0005525(GTP binding)	K07905|RAB11B|http://www.genome.jp/dbget-bin/www_bget?ko:K07905	ko04144(Endocytosis);ko04152(AMPK signaling pathway);ko04962(Vasopressin-regulated water reabsorption)	KOG0087(U)(GTPase Rab11/YPT3, small G protein superfamily)	sp|P22129|RB11B_DIPOM Ras-related protein Rab-11B OS=Diplobatis ommata PE=2 SV=1
cb10356_c31/f1p0/5285	AJC97118.1	Rab11A [Macrobrachium rosenbergii]	GO:0001525(angiogenesis);GO:0001944(vasculature development);GO:0032402(melanosome transport);GO:0070121(Kupffer's vesicle development);GO:0007264(small GTPase mediated signal transduction)	GO:0055037(recycling endosome)	GO:0005525(GTP binding)	K07904|RAB11A|http://www.genome.jp/dbget-bin/www_bget?ko:K07904	ko04144(Endocytosis);ko04972(Pancreatic secretion);ko04961(Endocrine and other factor-regulated calcium reabsorption);ko04962(Vasopressin-regulated water reabsorption)	KOG0087(U)(GTPase Rab11/YPT3, small G protein superfamily)	sp|Q2TA29|RB11A_BOVIN Ras-related protein Rab-11A OS=Bos taurus GN=RAB11A PE=2 SV=3
cb10356_c32/f1p0/5242	AJC97118.1	Rab11A [Macrobrachium rosenbergii]	GO:0007264(small GTPase mediated signal transduction);GO:0006887(exocytosis)	GO:0055037(recycling endosome)	GO:0005525(GTP binding)	K07904|RAB11A|http://www.genome.jp/dbget-bin/www_bget?ko:K07904	ko04144(Endocytosis);ko04972(Pancreatic secretion);ko04961(Endocrine and other factor-regulated calcium reabsorption);ko04962(Vasopressin-regulated water reabsorption)	KOG0087(U)(GTPase Rab11/YPT3, small G protein superfamily)	sp|P22129|RB11B_DIPOM Ras-related protein Rab-11B OS=Diplobatis ommata PE=2 SV=1
cb10356_c33/f1p0/5206	AJC97118.1	Rab11A [Macrobrachium rosenbergii]	GO:0007264(small GTPase mediated signal transduction)	*	GO:0005525(GTP binding)	K07905|RAB11B|http://www.genome.jp/dbget-bin/www_bget?ko:K07905	ko04144(Endocytosis);ko04152(AMPK signaling pathway);ko04962(Vasopressin-regulated water reabsorption)	KOG0087(U)(GTPase Rab11/YPT3, small G protein superfamily)	sp|P62493|RB11A_RABIT Ras-related protein Rab-11A OS=Oryctolagus cuniculus GN=RAB11A PE=2 SV=3
cb10356_c34/f1p0/5197	AJC97118.1	Rab11A [Macrobrachium rosenbergii]	GO:0007264(small GTPase mediated signal transduction)	*	GO:0005525(GTP binding)	K07904|RAB11A|http://www.genome.jp/dbget-bin/www_bget?ko:K07904	ko04144(Endocytosis);ko04972(Pancreatic secretion);ko04961(Endocrine and other factor-regulated calcium reabsorption);ko04962(Vasopressin-regulated water reabsorption)	KOG0087(U)(GTPase Rab11/YPT3, small G protein superfamily)	sp|P62494|RB11A_RAT Ras-related protein Rab-11A OS=Rattus norvegicus GN=Rab11a PE=1 SV=3
cb10356_c35/f1p0/5130	JAS07427.1	hypothetical protein g.34618 [Clastoptera arizonana]	*	*	*	K07904|RAB11A|http://www.genome.jp/dbget-bin/www_bget?ko:K07904	ko04144(Endocytosis);ko04972(Pancreatic secretion);ko04961(Endocrine and other factor-regulated calcium reabsorption);ko04962(Vasopressin-regulated water reabsorption)	KOG0087(U)(GTPase Rab11/YPT3, small G protein superfamily)	sp|Q5ZJN2|RB11A_CHICK Ras-related protein Rab-11A OS=Gallus gallus GN=RAB11A PE=2 SV=1
cb10356_c4/f1p0/1610	*	*	*	*	*	*	*	*	*
cb10356_c5/f1p0/1526	*	*	*	*	*	*	*	*	*
cb10356_c6/f1p0/1481	*	*	*	*	*	*	*	*	*
cb10356_c7/f1p0/1542	*	*	*	*	*	*	*	*	*
cb10356_c8/f1p0/1164	*	*	*	*	*	*	*	*	*
cb10356_c9/f1p0/1039	*	*	*	*	*	*	*	*	*
cb10357_c0/f3p0/1337	XP_003452929.1	PREDICTED: MIT domain-containing protein 1 [Oreochromis niloticus]	*	*	*	*	*	*	sp|Q8WV92|MITD1_HUMAN MIT domain-containing protein 1 OS=Homo sapiens GN=MITD1 PE=1 SV=1
cb10357_c1/f3p0/1343	XP_003452929.1	PREDICTED: MIT domain-containing protein 1 [Oreochromis niloticus]	*	*	*	*	*	*	sp|Q8WV92|MITD1_HUMAN MIT domain-containing protein 1 OS=Homo sapiens GN=MITD1 PE=1 SV=1
cb10357_c2/f1p0/1255	XP_003452929.1	PREDICTED: MIT domain-containing protein 1 [Oreochromis niloticus]	*	*	*	*	*	*	sp|Q8WV92|MITD1_HUMAN MIT domain-containing protein 1 OS=Homo sapiens GN=MITD1 PE=1 SV=1
cb10357_c3/f1p0/1318	XP_003452929.1	PREDICTED: MIT domain-containing protein 1 [Oreochromis niloticus]	*	*	*	*	*	*	sp|Q8WV92|MITD1_HUMAN MIT domain-containing protein 1 OS=Homo sapiens GN=MITD1 PE=1 SV=1
cb10357_c4/f1p0/1320	XP_003452929.1	PREDICTED: MIT domain-containing protein 1 [Oreochromis niloticus]	*	*	*	*	*	*	sp|Q8WV92|MITD1_HUMAN MIT domain-containing protein 1 OS=Homo sapiens GN=MITD1 PE=1 SV=1
cb10357_c5/f1p0/1259	XP_008326288.1	PREDICTED: MIT domain-containing protein 1 [Cynoglossus semilaevis]	*	*	*	*	*	*	sp|Q8WV92|MITD1_HUMAN MIT domain-containing protein 1 OS=Homo sapiens GN=MITD1 PE=1 SV=1
cb10359_c0/f5p0/1535	XP_018023151.1	PREDICTED: protein tramtrack, beta isoform-like isoform X23 [Hyalella azteca]	*	*	*	*	*	*	sp|Q24206|BRC4_DROME Broad-complex core protein isoform 6 OS=Drosophila melanogaster GN=br PE=1 SV=2
cb10359_c1/f3p0/1764	XP_018023147.1	PREDICTED: longitudinals lacking protein, isoforms F/I/K/T-like isoform X19 [Hyalella azteca]	*	*	*	*	*	*	sp|Q24206|BRC4_DROME Broad-complex core protein isoform 6 OS=Drosophila melanogaster GN=br PE=1 SV=2
cb10359_c2/f1p0/1718	XP_018023137.1	PREDICTED: broad-complex core protein isoforms 1/2/3/4/5-like isoform X10 [Hyalella azteca]	*	*	*	*	*	*	sp|Q24206|BRC4_DROME Broad-complex core protein isoform 6 OS=Drosophila melanogaster GN=br PE=1 SV=2
cb10359_c3/f1p0/1476	XP_018023134.1	PREDICTED: protein tramtrack, beta isoform-like isoform X7 [Hyalella azteca]	*	*	*	*	*	*	sp|Q24206|BRC4_DROME Broad-complex core protein isoform 6 OS=Drosophila melanogaster GN=br PE=1 SV=2
cb10359_c4/f1p0/1304	XP_018006794.1	PREDICTED: longitudinals lacking protein, isoforms A/B/D/L-like isoform X32 [Hyalella azteca]	*	*	*	*	*	KOG1721(R)(FOG: Zn-finger)	sp|Q9H5V7|IKZF5_HUMAN Zinc finger protein Pegasus OS=Homo sapiens GN=IKZF5 PE=1 SV=1
cb10359_c5/f1p0/1175	XP_018006759.1	PREDICTED: broad-complex core protein isoforms 1/2/3/4/5-like isoform X1 [Hyalella azteca]	*	*	*	*	*	*	sp|Q01295|BRC1_DROME Broad-complex core protein isoforms 1/2/3/4/5 OS=Drosophila melanogaster GN=br PE=1 SV=2
cb10359_c6/f1p0/1092	XP_017289035.1	PREDICTED: histone-lysine N-methyltransferase PRDM9-like [Kryptolebias marmoratus]	*	*	GO:0003676(nucleic acid binding);GO:0046872(metal ion binding);GO:0010997(anaphase-promoting complex binding);GO:0097027(ubiquitin-protein transferase activator activity)	K03364|CDH1|http://www.genome.jp/dbget-bin/www_bget?ko:K03364	ko04110(Cell cycle);ko04111(Cell cycle - yeast);ko04120(Ubiquitin mediated proteolysis);ko04914(Progesterone-mediated oocyte maturation)	KOG1721(R)(FOG: Zn-finger)	sp|Q8K083|ZN536_MOUSE Zinc finger protein 536 OS=Mus musculus GN=Znf536 PE=2 SV=1
cb10359_c7/f1p1/5832	XP_014678086.1	PREDICTED: zinc finger protein 709-like, partial [Priapulus caudatus]	*	*	*	K09228|KRAB|http://www.genome.jp/dbget-bin/www_bget?ko:K09228	*	KOG1721(R)(FOG: Zn-finger)	sp|Q99KE8|ZFP64_MOUSE Zinc finger protein 64 OS=Mus musculus GN=Zfp64 PE=2 SV=1
cb1035_c1/f2p0/892	*	*	*	*	*	*	*	*	*
cb1035_c10/f1p0/2587	*	*	*	*	*	*	*	*	*
cb1035_c11/f1p0/3551	XP_018019083.1	PREDICTED: paramyosin, long form-like isoform X1 [Hyalella azteca]	*	GO:0016459(myosin complex)	GO:0003774(motor activity)	*	*	KOG0161(Z)(Myosin class II heavy chain)	sp|P35415|MYSP1_DROME Paramyosin, long form OS=Drosophila melanogaster GN=Prm PE=1 SV=1
cb1035_c12/f1p0/2828	XP_018019085.1	PREDICTED: paramyosin, long form-like isoform X2 [Hyalella azteca]	*	GO:0016459(myosin complex)	GO:0003774(motor activity)	*	*	KOG0161(Z)(Myosin class II heavy chain)	sp|P35415|MYSP1_DROME Paramyosin, long form OS=Drosophila melanogaster GN=Prm PE=1 SV=1
cb1035_c13/f1p0/2747	XP_018019085.1	PREDICTED: paramyosin, long form-like isoform X2 [Hyalella azteca]	*	*	*	*	*	*	sp|P35415|MYSP1_DROME Paramyosin, long form OS=Drosophila melanogaster GN=Prm PE=1 SV=1
cb1035_c15/f1p0/3275	*	*	*	*	*	*	*	*	*
cb1035_c16/f1p0/2817	*	*	*	*	*	*	*	*	*
cb1035_c17/f1p0/2182	*	*	*	*	*	*	*	*	*
cb1035_c18/f1p0/1724	ACR78686.1	paramyosin, partial [Rimicaris exoculata]	*	GO:0016459(myosin complex)	GO:0003774(motor activity)	*	*	KOG0161(Z)(Myosin class II heavy chain)	sp|P35416|MYSP2_DROME Paramyosin, short form OS=Drosophila melanogaster GN=Prm PE=2 SV=2
cb1035_c19/f1p0/1568	ACR78686.1	paramyosin, partial [Rimicaris exoculata]	*	GO:0016459(myosin complex)	GO:0003774(motor activity)	*	*	KOG0161(Z)(Myosin class II heavy chain)	sp|P35416|MYSP2_DROME Paramyosin, short form OS=Drosophila melanogaster GN=Prm PE=2 SV=2
cb1035_c2/f2p0/1105	*	*	*	*	*	*	*	*	*
cb1035_c20/f1p0/1445	XP_018019085.1	PREDICTED: paramyosin, long form-like isoform X2 [Hyalella azteca]	*	*	*	*	*	*	sp|Q86RN8|MYSP_RHIMP Paramyosin OS=Rhipicephalus microplus GN=PRM PE=1 SV=1
cb1035_c21/f1p5/5936	XP_018019085.1	PREDICTED: paramyosin, long form-like isoform X2 [Hyalella azteca]	*	GO:0016459(myosin complex)	GO:0003774(motor activity)	*	*	KOG0161(Z)(Myosin class II heavy chain)	sp|P35415|MYSP1_DROME Paramyosin, long form OS=Drosophila melanogaster GN=Prm PE=1 SV=1
cb1035_c22/f1p0/1254	*	*	*	*	*	*	*	*	*
cb1035_c23/f27p3/3714	XP_018019085.1	PREDICTED: paramyosin, long form-like isoform X2 [Hyalella azteca]	*	GO:0016459(myosin complex)	GO:0003774(motor activity)	*	*	KOG0161(Z)(Myosin class II heavy chain)	sp|P35415|MYSP1_DROME Paramyosin, long form OS=Drosophila melanogaster GN=Prm PE=1 SV=1
cb1035_c3/f2p0/1929	*	*	*	*	*	*	*	*	*
cb1035_c4/f1p1/4699	XP_018019083.1	PREDICTED: paramyosin, long form-like isoform X1 [Hyalella azteca]	*	GO:0016459(myosin complex)	GO:0003774(motor activity)	*	*	KOG0161(Z)(Myosin class II heavy chain)	sp|P35415|MYSP1_DROME Paramyosin, long form OS=Drosophila melanogaster GN=Prm PE=1 SV=1
cb1035_c5/f1p4/4121	XP_018019085.1	PREDICTED: paramyosin, long form-like isoform X2 [Hyalella azteca]	*	GO:0016459(myosin complex)	GO:0003774(motor activity)	*	*	KOG0161(Z)(Myosin class II heavy chain)	sp|P35415|MYSP1_DROME Paramyosin, long form OS=Drosophila melanogaster GN=Prm PE=1 SV=1
cb1035_c6/f1p1/2904	XP_018019083.1	PREDICTED: paramyosin, long form-like isoform X1 [Hyalella azteca]	*	GO:0016459(myosin complex)	GO:0003774(motor activity)	*	*	KOG0161(Z)(Myosin class II heavy chain)	sp|P35415|MYSP1_DROME Paramyosin, long form OS=Drosophila melanogaster GN=Prm PE=1 SV=1
cb1035_c7/f1p0/3651	XP_018019085.1	PREDICTED: paramyosin, long form-like isoform X2 [Hyalella azteca]	*	GO:0016459(myosin complex)	GO:0003774(motor activity)	*	*	KOG0161(Z)(Myosin class II heavy chain)	sp|P35415|MYSP1_DROME Paramyosin, long form OS=Drosophila melanogaster GN=Prm PE=1 SV=1
cb1035_c8/f1p1/2435	XP_018019083.1	PREDICTED: paramyosin, long form-like isoform X1 [Hyalella azteca]	*	GO:0016459(myosin complex)	GO:0003774(motor activity)	*	*	KOG0161(Z)(Myosin class II heavy chain)	sp|P35415|MYSP1_DROME Paramyosin, long form OS=Drosophila melanogaster GN=Prm PE=1 SV=1
cb1035_c9/f1p0/2309	*	*	*	*	*	*	*	*	*
cb10360_c0/f4p0/1324	*	*	*	*	*	*	*	*	*
cb10360_c1/f2p0/1670	A1X158.1	RecName: Full=Foot protein 1 variant 1; Flags: Precursor	*	*	*	*	*	*	sp|A1X158|FP1V1_PERVI Foot protein 1 variant 1 OS=Perna viridis GN=fp-1 PE=1 SV=1
cb10360_c2/f1p0/1629	XP_001633315.1	predicted protein [Nematostella vectensis]	*	*	*	*	*	*	sp|A1X158|FP1V1_PERVI Foot protein 1 variant 1 OS=Perna viridis GN=fp-1 PE=1 SV=1
cb10360_c3/f1p0/1877	*	*	*	*	*	*	*	*	*
cb10360_c4/f1p0/1000	*	*	*	*	*	*	*	*	*
cb10363_c1/f2p0/1551	XP_010216664.1	PREDICTED: ZZ-type zinc finger-containing protein 3 isoform X1 [Tinamus guttatus]	*	*	GO:0003677(DNA binding);GO:0008270(zinc ion binding);GO:0046872(metal ion binding)	*	*	*	sp|Q6KAQ7|ZZZ3_MOUSE ZZ-type zinc finger-containing protein 3 OS=Mus musculus GN=Zzz3 PE=1 SV=2
cb10363_c2/f1p0/1848	XP_015124990.1	PREDICTED: ZZ-type zinc finger-containing protein 3 [Diachasma alloeum]	*	*	*	*	*	*	sp|Q8IYH5|ZZZ3_HUMAN ZZ-type zinc finger-containing protein 3 OS=Homo sapiens GN=ZZZ3 PE=1 SV=1
cb10363_c4/f1p0/1836	KMQ93394.1	zz-type zinc finger-containing protein 3-like protein [Lasius niger]	*	*	*	*	*	*	sp|Q8IYH5|ZZZ3_HUMAN ZZ-type zinc finger-containing protein 3 OS=Homo sapiens GN=ZZZ3 PE=1 SV=1
cb10363_c5/f5p0/1423	KMQ93394.1	zz-type zinc finger-containing protein 3-like protein [Lasius niger]	*	*	*	*	*	*	sp|Q8IYH5|ZZZ3_HUMAN ZZ-type zinc finger-containing protein 3 OS=Homo sapiens GN=ZZZ3 PE=1 SV=1
cb10364_c0/f1p0/1397	XP_013382831.1	PREDICTED: multidrug resistance-associated protein 5-like isoform X8 [Lingula anatina]	GO:0006810(transport);GO:0055085(transmembrane transport)	GO:0016020(membrane);GO:0016021(integral component of membrane)	GO:0005524(ATP binding);GO:0000166(nucleotide binding);GO:0016887(ATPase activity);GO:0042626(ATPase activity, coupled to transmembrane movement of substances)	K05668|ABCC5|http://www.genome.jp/dbget-bin/www_bget?ko:K05668	ko02010(ABC transporters)	KOG0054(Q)(Multidrug resistance-associated protein/mitoxantrone resistance protein, ABC superfamily)	sp|O15440|MRP5_HUMAN Multidrug resistance-associated protein 5 OS=Homo sapiens GN=ABCC5 PE=1 SV=2
cb10364_c1/f1p0/1375	XP_013382824.1	PREDICTED: multidrug resistance-associated protein 5-like isoform X1 [Lingula anatina]	*	*	*	K05668|ABCC5|http://www.genome.jp/dbget-bin/www_bget?ko:K05668	ko02010(ABC transporters)	KOG0054(Q)(Multidrug resistance-associated protein/mitoxantrone resistance protein, ABC superfamily)	sp|Q9QYM0|MRP5_RAT Multidrug resistance-associated protein 5 OS=Rattus norvegicus GN=Abcc5 PE=2 SV=1
cb10364_c2/f1p0/1222	XP_013382831.1	PREDICTED: multidrug resistance-associated protein 5-like isoform X8 [Lingula anatina]	*	*	*	K05668|ABCC5|http://www.genome.jp/dbget-bin/www_bget?ko:K05668	ko02010(ABC transporters)	KOG0054(Q)(Multidrug resistance-associated protein/mitoxantrone resistance protein, ABC superfamily)	sp|Q9QYM0|MRP5_RAT Multidrug resistance-associated protein 5 OS=Rattus norvegicus GN=Abcc5 PE=2 SV=1
cb10365_c3/f1p0/1473	XP_015665446.1	PREDICTED: zinc finger protein 511 [Protobothrops mucrosquamatus]	*	*	GO:0046872(metal ion binding)	*	*	*	sp|Q7ZZ00|ZN511_DANRE Zinc finger protein 511 OS=Danio rerio GN=znf511 PE=2 SV=1
cb10365_c4/f1p0/1855	XP_002432095.1	conserved hypothetical protein [Pediculus humanus corporis]	*	*	GO:0046872(metal ion binding)	*	*	*	sp|Q7ZZ00|ZN511_DANRE Zinc finger protein 511 OS=Danio rerio GN=znf511 PE=2 SV=1
cb10366_c0/f1p0/1832	*	*	*	*	*	*	*	*	*
cb10366_c1/f1p0/1314	*	*	*	*	*	*	*	*	*
cb10366_c2/f1p0/5930	XP_018880777.1	PREDICTED: ADP-ribose pyrophosphatase, mitochondrial isoform X3 [Gorilla gorilla gorilla]	*	*	GO:0016787(hydrolase activity)	K13988|NUDT9|http://www.genome.jp/dbget-bin/www_bget?ko:K13988	ko00230(Purine metabolism)	KOG4195(P)(Transient receptor potential-related channel 7)	sp|Q9BW91|NUDT9_HUMAN ADP-ribose pyrophosphatase, mitochondrial OS=Homo sapiens GN=NUDT9 PE=1 SV=1
cb10367_c0/f1p0/1594	*	*	*	*	*	*	*	*	*
cb10367_c1/f1p0/1415	XP_018012650.1	PREDICTED: fibrillin-2-like [Hyalella azteca]	*	*	*	*	*	*	*
cb10367_c2/f1p0/1621	*	*	*	*	*	*	*	*	*
cb10370_c0/f2p0/1400	*	*	*	*	*	*	*	*	*
cb10370_c1/f1p0/872	*	*	*	*	*	*	*	*	*
cb10371_c0/f6p0/1285	XP_011671166.1	PREDICTED: THAP domain-containing protein 2-like [Strongylocentrotus purpuratus]	*	*	*	*	*	*	sp|Q4R7M0|THAP5_MACFA THAP domain-containing protein 5 OS=Macaca fascicularis GN=THAP5 PE=2 SV=1
cb10371_c1/f1p0/1417	XP_011671166.1	PREDICTED: THAP domain-containing protein 2-like [Strongylocentrotus purpuratus]	*	*	*	*	*	*	sp|Q6TGZ4|THA11_DANRE THAP domain-containing protein 11 OS=Danio rerio GN=thap11 PE=2 SV=2
cb10371_c2/f1p0/1305	XP_011671166.1	PREDICTED: THAP domain-containing protein 2-like [Strongylocentrotus purpuratus]	*	*	*	*	*	*	sp|Q6TGZ4|THA11_DANRE THAP domain-containing protein 11 OS=Danio rerio GN=thap11 PE=2 SV=2
cb10372_c0/f11p0/1533	ACK44247.1	vitelline membrane outer layer 1-like protein [Scylla paramamosain]	*	GO:0070062(extracellular exosome)	*	*	*	*	*
cb10372_c1/f2p0/1221	ACK44247.1	vitelline membrane outer layer 1-like protein [Scylla paramamosain]	*	*	*	*	*	*	*
cb10372_c2/f1p0/1355	ACK44247.1	vitelline membrane outer layer 1-like protein [Scylla paramamosain]	*	*	*	*	*	*	*
cb10373_c0/f1p0/1380	*	*	*	*	*	*	*	*	*
cb10373_c1/f1p0/1324	*	*	*	*	*	*	*	*	*
cb10373_c2/f1p0/1287	*	*	*	*	*	*	*	*	*
cb10373_c3/f1p0/991	*	*	*	*	*	*	*	*	*
cb10374_c10/f3p0/1766	XP_018027089.1	PREDICTED: arylsulfatase D-like [Hyalella azteca]	GO:0008152(metabolic process)	GO:0016020(membrane);GO:0016021(integral component of membrane)	GO:0003824(catalytic activity);GO:0008484(sulfuric ester hydrolase activity)	K12374|ARSD_F_H|http://www.genome.jp/dbget-bin/www_bget?ko:K12374	*	*	sp|Q5FYA8|ARSH_HUMAN Arylsulfatase H OS=Homo sapiens GN=ARSH PE=2 SV=1
cb10374_c12/f2p0/1363	XP_018027089.1	PREDICTED: arylsulfatase D-like [Hyalella azteca]	GO:0008152(metabolic process)	GO:0016020(membrane);GO:0016021(integral component of membrane)	GO:0003824(catalytic activity);GO:0008484(sulfuric ester hydrolase activity)	K12374|ARSD_F_H|http://www.genome.jp/dbget-bin/www_bget?ko:K12374	*	*	sp|P51690|ARSE_HUMAN Arylsulfatase E OS=Homo sapiens GN=ARSE PE=1 SV=2
cb10374_c3/f1p0/1720	KFM74338.1	Steryl-sulfatase, partial [Stegodyphus mimosarum]	*	*	*	K12374|ARSD_F_H|http://www.genome.jp/dbget-bin/www_bget?ko:K12374	*	*	sp|P51689|ARSD_HUMAN Arylsulfatase D OS=Homo sapiens GN=ARSD PE=1 SV=2
cb10374_c4/f1p0/1876	XP_003509874.2	PREDICTED: arylsulfatase E isoform X1 [Cricetulus griseus]	*	*	*	K18222|ARSE|http://www.genome.jp/dbget-bin/www_bget?ko:K18222	*	KOG3867(R)(Sulfatase)	sp|P51690|ARSE_HUMAN Arylsulfatase E OS=Homo sapiens GN=ARSE PE=1 SV=2
cb10374_c6/f1p0/1634	*	*	*	*	*	*	*	*	*
cb10374_c7/f1p0/1661	XP_018027089.1	PREDICTED: arylsulfatase D-like [Hyalella azteca]	*	*	*	*	*	*	*
cb10374_c9/f1p0/5923	KFM74338.1	Steryl-sulfatase, partial [Stegodyphus mimosarum]	GO:0008152(metabolic process)	GO:0016020(membrane);GO:0016021(integral component of membrane)	GO:0003824(catalytic activity);GO:0008484(sulfuric ester hydrolase activity)	K01131|STS|http://www.genome.jp/dbget-bin/www_bget?ko:K01131	ko00140(Steroid hormone biosynthesis)	*	sp|Q32KH8|ARSH_CANLF Arylsulfatase H OS=Canis lupus familiaris GN=ARSH PE=2 SV=1
cb10376_c0/f2p0/1232	*	*	*	*	*	*	*	*	*
cb10378_c0/f1p0/1588	*	*	*	*	*	*	*	*	*
cb10378_c1/f1p0/1856	XP_013778666.1	PREDICTED: peroxisomal multifunctional enzyme type 2-like isoform X1 [Limulus polyphemus]	*	*	GO:0016491(oxidoreductase activity)	K12405|HSD17B4|http://www.genome.jp/dbget-bin/www_bget?ko:K12405	ko04146(Peroxisome);ko00120(Primary bile acid biosynthesis)	KOG4170(I)(2-enoyl-CoA hydratase/3-hydroxyacyl-CoA dehydrogenase/Peroxisomal 3-ketoacyl-CoA-thiolase, sterol-binding domain and related enzymes)	sp|P97852|DHB4_RAT Peroxisomal multifunctional enzyme type 2 OS=Rattus norvegicus GN=Hsd17b4 PE=1 SV=3
cb10378_c2/f1p0/1373	XP_013778666.1	PREDICTED: peroxisomal multifunctional enzyme type 2-like isoform X1 [Limulus polyphemus]	*	*	GO:0016491(oxidoreductase activity)	K12405|HSD17B4|http://www.genome.jp/dbget-bin/www_bget?ko:K12405	ko04146(Peroxisome);ko00120(Primary bile acid biosynthesis)	KOG4170(I)(2-enoyl-CoA hydratase/3-hydroxyacyl-CoA dehydrogenase/Peroxisomal 3-ketoacyl-CoA-thiolase, sterol-binding domain and related enzymes)	sp|P97852|DHB4_RAT Peroxisomal multifunctional enzyme type 2 OS=Rattus norvegicus GN=Hsd17b4 PE=1 SV=3
cb10379_c0/f1p0/1502	KFU93926.1	hypothetical protein M959_07719, partial [Chaetura pelagica]	*	*	*	*	*	*	*
cb10379_c1/f1p0/1446	*	*	*	*	*	*	*	*	*
cb10379_c2/f1p0/1513	*	*	*	*	*	*	*	*	*
cb10379_c3/f1p0/1260	*	*	*	*	*	*	*	*	*
cb10379_c4/f1p0/1491	*	*	*	*	*	*	*	*	*
cb10379_c5/f1p0/1274	*	*	*	*	*	*	*	*	*
cb10379_c6/f1p0/1179	*	*	*	*	*	*	*	*	*
cb10379_c7/f1p0/1067	*	*	*	*	*	*	*	*	*
cb10379_c8/f1p0/995	*	*	*	*	*	*	*	*	*
cb10379_c9/f1p0/1013	*	*	*	*	*	*	*	*	*
cb10380_c0/f2p0/1646	XP_018022021.1	PREDICTED: cap-specific mRNA (nucleoside-2'-O-)-methyltransferase 2-like isoform X1 [Hyalella azteca]	GO:0032259(methylation)	*	GO:0008168(methyltransferase activity);GO:0016740(transferase activity)	K14590|CMTR2, FTSJD1, AFT|http://www.genome.jp/dbget-bin/www_bget?ko:K14590	*	*	sp|Q8BWQ4|CMTR2_MOUSE Cap-specific mRNA (nucleoside-2'-O-)-methyltransferase 2 OS=Mus musculus GN=Cmtr2 PE=2 SV=1
cb10380_c1/f1p0/1767	XP_018022021.1	PREDICTED: cap-specific mRNA (nucleoside-2'-O-)-methyltransferase 2-like isoform X1 [Hyalella azteca]	GO:0032259(methylation)	*	GO:0008168(methyltransferase activity)	K14590|CMTR2, FTSJD1, AFT|http://www.genome.jp/dbget-bin/www_bget?ko:K14590	*	*	sp|Q8BWQ4|CMTR2_MOUSE Cap-specific mRNA (nucleoside-2'-O-)-methyltransferase 2 OS=Mus musculus GN=Cmtr2 PE=2 SV=1
cb10380_c2/f1p0/1415	XP_018022021.1	PREDICTED: cap-specific mRNA (nucleoside-2'-O-)-methyltransferase 2-like isoform X1 [Hyalella azteca]	GO:0097310(cap2 mRNA methylation);GO:0006370(7-methylguanosine mRNA capping);GO:0032259(methylation)	GO:0005737(cytoplasm);GO:0005634(nucleus)	GO:0004483(mRNA (nucleoside-2'-O-)-methyltransferase activity);GO:0008168(methyltransferase activity)	K14590|CMTR2, FTSJD1, AFT|http://www.genome.jp/dbget-bin/www_bget?ko:K14590	*	*	sp|Q8BWQ4|CMTR2_MOUSE Cap-specific mRNA (nucleoside-2'-O-)-methyltransferase 2 OS=Mus musculus GN=Cmtr2 PE=2 SV=1
cb10380_c3/f1p0/1360	XP_018022021.1	PREDICTED: cap-specific mRNA (nucleoside-2'-O-)-methyltransferase 2-like isoform X1 [Hyalella azteca]	*	*	*	K14590|CMTR2, FTSJD1, AFT|http://www.genome.jp/dbget-bin/www_bget?ko:K14590	*	*	*
cb10380_c4/f1p0/984	*	*	*	*	*	*	*	*	*
cb10383_c0/f7p0/1567	JAS39180.1	hypothetical protein g.17786 [Cuerna arida]	GO:0007059(chromosome segregation);GO:0016226(iron-sulfur cluster assembly)	GO:0097361(CIA complex);GO:0071817(MMXD complex)	*	*	*	KOG0645(R)(WD40 repeat protein)	sp|Q32PJ6|CIAO1_BOVIN Probable cytosolic iron-sulfur protein assembly protein CIAO1 OS=Bos taurus GN=CIAO1 PE=2 SV=1
cb10383_c1/f1p0/1218	XP_003422068.1	PREDICTED: probable cytosolic iron-sulfur protein assembly protein CIAO1 [Loxodonta africana]	GO:0007059(chromosome segregation);GO:0016226(iron-sulfur cluster assembly)	GO:0097361(CIA complex);GO:0071817(MMXD complex)	*	*	*	KOG0645(R)(WD40 repeat protein)	sp|Q32PJ6|CIAO1_BOVIN Probable cytosolic iron-sulfur protein assembly protein CIAO1 OS=Bos taurus GN=CIAO1 PE=2 SV=1
cb10384_c2/f1p0/1298	*	*	*	*	*	*	*	*	*
cb10384_c3/f1p0/1356	*	*	*	*	*	*	*	*	*
cb10385_c0/f1p1/1581	*	*	*	*	*	*	*	*	*
cb10385_c1/f1p1/1692	*	*	*	*	*	*	*	*	*
cb10385_c2/f1p1/1732	XP_018016767.1	PREDICTED: muscle-specific protein 20-like [Hyalella azteca]	GO:0031032(actomyosin structure organization)	GO:0016020(membrane);GO:0016021(integral component of membrane)	GO:0003779(actin binding);GO:0005516(calmodulin binding)	K20526|TAGLN|http://www.genome.jp/dbget-bin/www_bget?ko:K20526	*	*	*
cb10385_c3/f1p1/1371	*	*	*	*	*	*	*	*	*
cb10385_c4/f1p0/1659	XP_018016767.1	PREDICTED: muscle-specific protein 20-like [Hyalella azteca]	GO:0031032(actomyosin structure organization)	GO:0016020(membrane);GO:0016021(integral component of membrane)	GO:0003779(actin binding);GO:0005516(calmodulin binding)	K20526|TAGLN|http://www.genome.jp/dbget-bin/www_bget?ko:K20526	*	KOG2128(T)(Ras GTPase-activating protein family - IQGAP)	sp|P14318|MP20_DROME Muscle-specific protein 20 OS=Drosophila melanogaster GN=Mp20 PE=2 SV=2
cb10385_c5/f1p1/1274	*	*	*	*	*	*	*	*	*
cb10385_c6/f1p1/1551	*	*	*	*	*	*	*	*	*
cb10385_c7/f1p0/840	*	*	*	*	*	*	*	*	*
cb10386_c0/f1p0/1366	*	*	*	*	*	*	*	*	*
cb10386_c1/f1p0/1835	*	*	*	*	*	*	*	*	*
cb10388_c0/f3p0/1024	AGM32100.1	transcription initiation factor TFIID subunit 10-like protein [Coptotermes formosanus]	GO:0006352(DNA-templated transcription, initiation)	GO:0005634(nucleus)	*	K03134|TAF10|http://www.genome.jp/dbget-bin/www_bget?ko:K03134	ko03022(Basal transcription factors)	KOG3423(K)(Transcription initiation factor TFIID, subunit TAF10 (also component of histone acetyltransferase SAGA))	sp|Q8K0H5|TAF10_MOUSE Transcription initiation factor TFIID subunit 10 OS=Mus musculus GN=Taf10 PE=1 SV=1
cb10388_c1/f1p0/1667	JAS17433.1	hypothetical protein g.16898 [Clastoptera arizonana]	*	*	*	*	*	*	*
cb10388_c10/f1p0/1610	JAS56194.1	hypothetical protein g.38460, partial [Cuerna arida]	*	*	*	*	*	*	*
cb10388_c11/f1p0/1299	JAS56194.1	hypothetical protein g.38460, partial [Cuerna arida]	*	*	*	*	*	*	*
cb10388_c12/f1p0/1140	JAS48044.1	hypothetical protein g.38453 [Cuerna arida]	*	*	*	*	*	*	*
cb10388_c13/f1p0/1120	JAS56194.1	hypothetical protein g.38460, partial [Cuerna arida]	*	*	*	*	*	*	*
cb10388_c14/f1p0/1098	JAS56194.1	hypothetical protein g.38460, partial [Cuerna arida]	*	*	*	*	*	*	*
cb10388_c15/f1p0/1087	JAS56194.1	hypothetical protein g.38460, partial [Cuerna arida]	*	*	*	*	*	*	*
cb10388_c16/f1p0/1080	JAS56194.1	hypothetical protein g.38460, partial [Cuerna arida]	*	*	*	*	*	*	*
cb10388_c17/f1p0/1019	JAS56194.1	hypothetical protein g.38460, partial [Cuerna arida]	*	*	*	*	*	*	*
cb10388_c18/f1p0/903	JAS56194.1	hypothetical protein g.38460, partial [Cuerna arida]	*	*	*	*	*	*	*
cb10388_c19/f1p0/875	*	*	*	*	*	*	*	*	*
cb10388_c2/f1p0/1362	JAS56194.1	hypothetical protein g.38460, partial [Cuerna arida]	*	*	*	*	*	*	*
cb10388_c3/f1p0/1321	JAS56194.1	hypothetical protein g.38460, partial [Cuerna arida]	*	*	*	*	*	*	*
cb10388_c4/f1p0/1275	JAS56194.1	hypothetical protein g.38460, partial [Cuerna arida]	*	*	*	*	*	*	*
cb10388_c5/f1p0/1886	JAS48044.1	hypothetical protein g.38453 [Cuerna arida]	*	*	*	*	*	*	*
cb10388_c6/f1p0/1421	JAS48044.1	hypothetical protein g.38453 [Cuerna arida]	*	*	*	*	*	*	*
cb10388_c7/f1p0/1823	JAS48044.1	hypothetical protein g.38453 [Cuerna arida]	*	*	*	*	*	*	*
cb10388_c8/f1p0/1300	*	*	*	*	*	*	*	*	*
cb10388_c9/f1p0/1807	JAT38004.1	hypothetical protein g.33303, partial [Graphocephala atropunctata]	*	*	*	*	*	*	*
cb10389_c100/f1p0/4970	XP_018017799.1	PREDICTED: cytospin-A-like isoform X1 [Hyalella azteca]	*	*	*	*	*	KOG4678(R)(FOG: Calponin homology domain)	sp|Q2KN97|CYTSA_CHICK Cytospin-A OS=Gallus gallus GN=SPECC1L PE=2 SV=2
cb10389_c101/f1p0/3203	KDR18490.1	Cytospin-A [Zootermopsis nevadensis]	*	*	*	*	*	KOG4678(R)(FOG: Calponin homology domain)	sp|Q2KN93|CYTSA_DANRE Cytospin-A OS=Danio rerio GN=specc1la PE=2 SV=2
cb10389_c102/f1p0/3930	XP_018017799.1	PREDICTED: cytospin-A-like isoform X1 [Hyalella azteca]	*	*	*	*	*	KOG4678(R)(FOG: Calponin homology domain)	sp|Q2KN94|CYTSA_TAKRU Cytospin-A OS=Takifugu rubripes GN=specc1l PE=2 SV=1
cb10389_c103/f1p0/2773	XP_018017799.1	PREDICTED: cytospin-A-like isoform X1 [Hyalella azteca]	*	*	GO:0004725(protein tyrosine phosphatase activity);GO:0016787(hydrolase activity)	*	*	KOG4678(R)(FOG: Calponin homology domain)	sp|Q2KN93|CYTSA_DANRE Cytospin-A OS=Danio rerio GN=specc1la PE=2 SV=2
cb10389_c104/f1p0/4805	XP_018017799.1	PREDICTED: cytospin-A-like isoform X1 [Hyalella azteca]	*	*	*	*	*	KOG4678(R)(FOG: Calponin homology domain)	sp|Q2KN93|CYTSA_DANRE Cytospin-A OS=Danio rerio GN=specc1la PE=2 SV=2
cb10389_c105/f1p0/2176	*	*	*	*	*	*	*	*	*
cb10389_c106/f1p0/3780	KDR18490.1	Cytospin-A [Zootermopsis nevadensis]	*	*	*	*	*	KOG4678(R)(FOG: Calponin homology domain)	sp|Q2KN93|CYTSA_DANRE Cytospin-A OS=Danio rerio GN=specc1la PE=2 SV=2
cb10389_c107/f1p0/3282	KDR18490.1	Cytospin-A [Zootermopsis nevadensis]	*	*	*	*	*	KOG4678(R)(FOG: Calponin homology domain)	sp|Q2KN93|CYTSA_DANRE Cytospin-A OS=Danio rerio GN=specc1la PE=2 SV=2
cb10389_c108/f1p0/3105	XP_018017799.1	PREDICTED: cytospin-A-like isoform X1 [Hyalella azteca]	*	*	*	*	*	KOG4678(R)(FOG: Calponin homology domain)	sp|Q2KN94|CYTSA_TAKRU Cytospin-A OS=Takifugu rubripes GN=specc1l PE=2 SV=1
cb10389_c109/f1p0/3094	XP_018017799.1	PREDICTED: cytospin-A-like isoform X1 [Hyalella azteca]	*	*	GO:0004725(protein tyrosine phosphatase activity);GO:0016787(hydrolase activity)	*	*	KOG4678(R)(FOG: Calponin homology domain)	sp|Q2KN96|CYTSA_XENTR Cytospin-A OS=Xenopus tropicalis GN=specc1l PE=2 SV=1
cb10389_c110/f1p0/2988	XP_018017799.1	PREDICTED: cytospin-A-like isoform X1 [Hyalella azteca]	*	*	*	*	*	KOG4678(R)(FOG: Calponin homology domain)	sp|Q2KN93|CYTSA_DANRE Cytospin-A OS=Danio rerio GN=specc1la PE=2 SV=2
cb10389_c111/f1p0/2769	XP_018017799.1	PREDICTED: cytospin-A-like isoform X1 [Hyalella azteca]	*	*	*	*	*	KOG4678(R)(FOG: Calponin homology domain)	sp|Q2KN96|CYTSA_XENTR Cytospin-A OS=Xenopus tropicalis GN=specc1l PE=2 SV=1
cb10389_c112/f1p0/2597	XP_018017799.1	PREDICTED: cytospin-A-like isoform X1 [Hyalella azteca]	*	*	*	*	*	KOG4678(R)(FOG: Calponin homology domain)	sp|Q2KN93|CYTSA_DANRE Cytospin-A OS=Danio rerio GN=specc1la PE=2 SV=2
cb10389_c113/f1p0/2418	XP_018017799.1	PREDICTED: cytospin-A-like isoform X1 [Hyalella azteca]	*	*	*	*	*	KOG4678(R)(FOG: Calponin homology domain)	sp|Q2KN93|CYTSA_DANRE Cytospin-A OS=Danio rerio GN=specc1la PE=2 SV=2
cb10389_c114/f1p0/2207	XP_018017799.1	PREDICTED: cytospin-A-like isoform X1 [Hyalella azteca]	*	*	*	*	*	KOG4678(R)(FOG: Calponin homology domain)	sp|Q2KN93|CYTSA_DANRE Cytospin-A OS=Danio rerio GN=specc1la PE=2 SV=2
cb10389_c115/f1p0/1814	XP_018007239.1	PREDICTED: pancreatic lipase-related protein 2-like isoform X1 [Hyalella azteca]	*	*	*	K14073|PNLIP, PL|http://www.genome.jp/dbget-bin/www_bget?ko:K14073	ko00561(Glycerolipid metabolism);ko04975(Fat digestion and absorption);ko04972(Pancreatic secretion);ko04977(Vitamin digestion and absorption)	*	sp|Q6P8U6|LIPP_MOUSE Pancreatic triacylglycerol lipase OS=Mus musculus GN=Pnlip PE=1 SV=1
cb10389_c116/f1p0/1109	ADR30525.1	intracellular lipase, partial [Litopenaeus vannamei]	*	*	*	*	*	*	*
cb10389_c117/f1p0/3646	*	*	*	*	*	*	*	*	*
cb10389_c118/f1p0/2810	XP_018017993.1	PREDICTED: uncharacterized protein LOC108674544 [Hyalella azteca]	*	*	*	*	*	*	*
cb10389_c119/f1p0/3316	*	*	*	*	*	*	*	*	*
cb10389_c120/f1p0/2621	XP_018017993.1	PREDICTED: uncharacterized protein LOC108674544 [Hyalella azteca]	*	*	*	*	*	*	*
cb10389_c121/f1p0/3072	*	*	*	*	*	*	*	*	*
cb10389_c122/f1p0/3644	XP_018017993.1	PREDICTED: uncharacterized protein LOC108674544 [Hyalella azteca]	*	*	*	*	*	*	*
cb10389_c123/f1p0/2020	XP_018017993.1	PREDICTED: uncharacterized protein LOC108674544 [Hyalella azteca]	*	*	*	*	*	*	*
cb10389_c124/f1p0/1959	*	*	*	*	*	*	*	*	*
cb10389_c125/f1p0/2381	*	*	*	*	*	*	*	*	*
cb10389_c126/f1p0/1677	XP_018017993.1	PREDICTED: uncharacterized protein LOC108674544 [Hyalella azteca]	*	*	*	*	*	*	*
cb10389_c127/f1p0/1146	ACY66514.1	hypothetical protein, partial [Scylla paramamosain]	*	*	*	*	*	*	*
cb10389_c128/f1p1/3995	ANN46489.1	calreticulin [Eriocheir sinensis]	*	*	*	K08057|CALR|http://www.genome.jp/dbget-bin/www_bget?ko:K08057	ko04145(Phagosome);ko04141(Protein processing in endoplasmic reticulum);ko04612(Antigen processing and presentation)	KOG0675(O)(Calnexin)	sp|Q7Z1E6|CALR_BOMMO Calreticulin OS=Bombyx mori GN=crt PE=1 SV=1
cb10389_c129/f1p0/2111	ANN46489.1	calreticulin [Eriocheir sinensis]	*	*	*	K08057|CALR|http://www.genome.jp/dbget-bin/www_bget?ko:K08057	ko04145(Phagosome);ko04141(Protein processing in endoplasmic reticulum);ko04612(Antigen processing and presentation)	KOG0675(O)(Calnexin)	sp|Q7Z1E6|CALR_BOMMO Calreticulin OS=Bombyx mori GN=crt PE=1 SV=1
cb10389_c130/f1p1/4665	XP_018009304.1	PREDICTED: syntaxin-1A-like [Hyalella azteca]	GO:0017157(regulation of exocytosis);GO:0016192(vesicle-mediated transport);GO:0006886(intracellular protein transport)	GO:0016021(integral component of membrane);GO:0016020(membrane)	GO:0005484(SNAP receptor activity);GO:0000149(SNARE binding)	K04560|STX1A|http://www.genome.jp/dbget-bin/www_bget?ko:K04560	ko04130(SNARE interactions in vesicular transport);ko04911(Insulin secretion);ko04721(Synaptic vesicle cycle)	KOG0810(U)(SNARE protein Syntaxin 1 and related proteins)	sp|Q24547|STX1A_DROME Syntaxin-1A OS=Drosophila melanogaster GN=Syx1A PE=1 SV=1
cb10389_c131/f1p1/2561	JAT25731.1	hypothetical protein g.5326, partial [Graphocephala atropunctata]	*	*	*	K04560|STX1A|http://www.genome.jp/dbget-bin/www_bget?ko:K04560	ko04130(SNARE interactions in vesicular transport);ko04911(Insulin secretion);ko04721(Synaptic vesicle cycle)	KOG3313(O)(Molecular chaperone Prefoldin, subunit 3)	sp|Q24547|STX1A_DROME Syntaxin-1A OS=Drosophila melanogaster GN=Syx1A PE=1 SV=1
cb10389_c132/f1p0/3788	*	*	*	*	*	*	*	*	*
cb10389_c133/f1p0/4458	XP_012282554.1	PREDICTED: syntaxin-1A isoform X1 [Orussus abietinus]	GO:0017157(regulation of exocytosis);GO:0016192(vesicle-mediated transport);GO:0006886(intracellular protein transport)	GO:0016021(integral component of membrane);GO:0016020(membrane)	GO:0005484(SNAP receptor activity);GO:0000149(SNARE binding)	K04560|STX1A|http://www.genome.jp/dbget-bin/www_bget?ko:K04560	ko04130(SNARE interactions in vesicular transport);ko04911(Insulin secretion);ko04721(Synaptic vesicle cycle)	KOG0810(U)(SNARE protein Syntaxin 1 and related proteins)	sp|Q24547|STX1A_DROME Syntaxin-1A OS=Drosophila melanogaster GN=Syx1A PE=1 SV=1
cb10389_c134/f1p1/2358	XP_018009304.1	PREDICTED: syntaxin-1A-like [Hyalella azteca]	GO:0017157(regulation of exocytosis);GO:0016192(vesicle-mediated transport);GO:0006886(intracellular protein transport)	GO:0016021(integral component of membrane);GO:0016020(membrane)	GO:0005484(SNAP receptor activity);GO:0000149(SNARE binding)	K04560|STX1A|http://www.genome.jp/dbget-bin/www_bget?ko:K04560	ko04130(SNARE interactions in vesicular transport);ko04911(Insulin secretion);ko04721(Synaptic vesicle cycle)	KOG0810(U)(SNARE protein Syntaxin 1 and related proteins)	sp|Q24547|STX1A_DROME Syntaxin-1A OS=Drosophila melanogaster GN=Syx1A PE=1 SV=1
cb10389_c135/f1p0/4829	*	*	*	*	*	*	*	*	*
cb10389_c136/f1p0/3025	XP_018016071.1	PREDICTED: mucin-12-like [Hyalella azteca]	*	GO:0005634(nucleus)	GO:0003677(DNA binding)	*	*	*	sp|Q3TY92|MBD6_MOUSE Methyl-CpG-binding domain protein 6 OS=Mus musculus GN=Mbd6 PE=2 SV=2
cb10389_c137/f1p0/3831	*	*	*	*	*	*	*	*	*
cb10389_c138/f1p0/2713	*	*	*	*	*	*	*	*	*
cb10389_c139/f1p0/3427	XP_018009304.1	PREDICTED: syntaxin-1A-like [Hyalella azteca]	GO:0017157(regulation of exocytosis);GO:0016192(vesicle-mediated transport);GO:0006886(intracellular protein transport)	GO:0016021(integral component of membrane);GO:0016020(membrane)	GO:0005484(SNAP receptor activity);GO:0000149(SNARE binding)	K04560|STX1A|http://www.genome.jp/dbget-bin/www_bget?ko:K04560	ko04130(SNARE interactions in vesicular transport);ko04911(Insulin secretion);ko04721(Synaptic vesicle cycle)	KOG0811(U)(SNARE protein PEP12/VAM3/Syntaxin 7/Syntaxin 17)	sp|Q24547|STX1A_DROME Syntaxin-1A OS=Drosophila melanogaster GN=Syx1A PE=1 SV=1
cb10389_c140/f1p0/3199	XP_018016071.1	PREDICTED: mucin-12-like [Hyalella azteca]	*	*	*	*	*	*	*
cb10389_c141/f1p0/2832	*	*	*	*	*	*	*	*	*
cb10389_c142/f1p0/2452	XP_018009304.1	PREDICTED: syntaxin-1A-like [Hyalella azteca]	GO:0017157(regulation of exocytosis);GO:0016192(vesicle-mediated transport);GO:0006886(intracellular protein transport)	GO:0016021(integral component of membrane);GO:0016020(membrane)	GO:0005484(SNAP receptor activity);GO:0000149(SNARE binding)	K04560|STX1A|http://www.genome.jp/dbget-bin/www_bget?ko:K04560	ko04130(SNARE interactions in vesicular transport);ko04911(Insulin secretion);ko04721(Synaptic vesicle cycle)	*	sp|Q24547|STX1A_DROME Syntaxin-1A OS=Drosophila melanogaster GN=Syx1A PE=1 SV=1
cb10389_c143/f1p0/2449	XP_018009304.1	PREDICTED: syntaxin-1A-like [Hyalella azteca]	GO:0017157(regulation of exocytosis);GO:0016192(vesicle-mediated transport);GO:0006886(intracellular protein transport)	GO:0016021(integral component of membrane);GO:0016020(membrane)	GO:0005484(SNAP receptor activity);GO:0000149(SNARE binding)	K04560|STX1A|http://www.genome.jp/dbget-bin/www_bget?ko:K04560	ko04130(SNARE interactions in vesicular transport);ko04911(Insulin secretion);ko04721(Synaptic vesicle cycle)	KOG0810(U)(SNARE protein Syntaxin 1 and related proteins)	sp|Q24547|STX1A_DROME Syntaxin-1A OS=Drosophila melanogaster GN=Syx1A PE=1 SV=1
cb10389_c144/f1p0/2272	XP_018009304.1	PREDICTED: syntaxin-1A-like [Hyalella azteca]	GO:0017157(regulation of exocytosis);GO:0016192(vesicle-mediated transport);GO:0006886(intracellular protein transport)	GO:0016021(integral component of membrane);GO:0016020(membrane)	GO:0005484(SNAP receptor activity);GO:0000149(SNARE binding)	K04560|STX1A|http://www.genome.jp/dbget-bin/www_bget?ko:K04560	ko04130(SNARE interactions in vesicular transport);ko04911(Insulin secretion);ko04721(Synaptic vesicle cycle)	KOG0810(U)(SNARE protein Syntaxin 1 and related proteins)	sp|Q24547|STX1A_DROME Syntaxin-1A OS=Drosophila melanogaster GN=Syx1A PE=1 SV=1
cb10389_c145/f1p0/2091	ANN46489.1	calreticulin [Eriocheir sinensis]	*	*	*	K08057|CALR|http://www.genome.jp/dbget-bin/www_bget?ko:K08057	ko04145(Phagosome);ko04141(Protein processing in endoplasmic reticulum);ko04612(Antigen processing and presentation)	KOG0675(O)(Calnexin)	sp|Q7Z1E6|CALR_BOMMO Calreticulin OS=Bombyx mori GN=crt PE=1 SV=1
cb10389_c146/f1p0/2093	ANN46489.1	calreticulin [Eriocheir sinensis]	*	*	*	K08057|CALR|http://www.genome.jp/dbget-bin/www_bget?ko:K08057	ko04145(Phagosome);ko04141(Protein processing in endoplasmic reticulum);ko04612(Antigen processing and presentation)	KOG0675(O)(Calnexin)	sp|Q7Z1E6|CALR_BOMMO Calreticulin OS=Bombyx mori GN=crt PE=1 SV=1
cb10389_c147/f1p0/2156	ANN46489.1	calreticulin [Eriocheir sinensis]	*	*	*	K08057|CALR|http://www.genome.jp/dbget-bin/www_bget?ko:K08057	ko04145(Phagosome);ko04141(Protein processing in endoplasmic reticulum);ko04612(Antigen processing and presentation)	KOG0675(O)(Calnexin)	sp|Q7Z1E6|CALR_BOMMO Calreticulin OS=Bombyx mori GN=crt PE=1 SV=1
cb10389_c148/f1p0/1684	ANN46489.1	calreticulin [Eriocheir sinensis]	*	*	*	K08057|CALR|http://www.genome.jp/dbget-bin/www_bget?ko:K08057	ko04145(Phagosome);ko04141(Protein processing in endoplasmic reticulum);ko04612(Antigen processing and presentation)	KOG0675(O)(Calnexin)	sp|Q7Z1E6|CALR_BOMMO Calreticulin OS=Bombyx mori GN=crt PE=1 SV=1
cb10389_c149/f1p0/1673	ANN46489.1	calreticulin [Eriocheir sinensis]	*	*	*	K08057|CALR|http://www.genome.jp/dbget-bin/www_bget?ko:K08057	ko04145(Phagosome);ko04141(Protein processing in endoplasmic reticulum);ko04612(Antigen processing and presentation)	KOG0675(O)(Calnexin)	sp|Q7Z1E6|CALR_BOMMO Calreticulin OS=Bombyx mori GN=crt PE=1 SV=1
cb10389_c150/f1p0/1433	ANN46489.1	calreticulin [Eriocheir sinensis]	*	*	*	K08057|CALR|http://www.genome.jp/dbget-bin/www_bget?ko:K08057	ko04145(Phagosome);ko04141(Protein processing in endoplasmic reticulum);ko04612(Antigen processing and presentation)	KOG0675(O)(Calnexin)	sp|P29413|CALR_DROME Calreticulin OS=Drosophila melanogaster GN=Crc PE=1 SV=2
cb10389_c151/f1p0/1272	ANN46489.1	calreticulin [Eriocheir sinensis]	*	*	*	K08057|CALR|http://www.genome.jp/dbget-bin/www_bget?ko:K08057	ko04145(Phagosome);ko04141(Protein processing in endoplasmic reticulum);ko04612(Antigen processing and presentation)	KOG0675(O)(Calnexin)	sp|Q7Z1E6|CALR_BOMMO Calreticulin OS=Bombyx mori GN=crt PE=1 SV=1
cb10389_c152/f1p0/1270	ANN46489.1	calreticulin [Eriocheir sinensis]	*	*	*	K08057|CALR|http://www.genome.jp/dbget-bin/www_bget?ko:K08057	ko04145(Phagosome);ko04141(Protein processing in endoplasmic reticulum);ko04612(Antigen processing and presentation)	KOG0675(O)(Calnexin)	sp|Q7Z1E6|CALR_BOMMO Calreticulin OS=Bombyx mori GN=crt PE=1 SV=1
cb10389_c153/f1p0/1259	ANN46489.1	calreticulin [Eriocheir sinensis]	*	*	*	K08057|CALR|http://www.genome.jp/dbget-bin/www_bget?ko:K08057	ko04145(Phagosome);ko04141(Protein processing in endoplasmic reticulum);ko04612(Antigen processing and presentation)	KOG0675(O)(Calnexin)	sp|Q7Z1E6|CALR_BOMMO Calreticulin OS=Bombyx mori GN=crt PE=1 SV=1
cb10389_c154/f1p0/1238	ANN46489.1	calreticulin [Eriocheir sinensis]	*	*	*	K08057|CALR|http://www.genome.jp/dbget-bin/www_bget?ko:K08057	ko04145(Phagosome);ko04141(Protein processing in endoplasmic reticulum);ko04612(Antigen processing and presentation)	KOG0675(O)(Calnexin)	sp|Q7Z1E6|CALR_BOMMO Calreticulin OS=Bombyx mori GN=crt PE=1 SV=1
cb10389_c155/f1p0/1159	JAN88258.1	hypothetical protein [Daphnia magna]	*	*	*	*	*	*	sp|Q5DU56|NLRC3_MOUSE Protein NLRC3 OS=Mus musculus GN=Nlrc3 PE=2 SV=2
cb10389_c156/f1p0/1903	*	*	*	*	*	*	*	*	*
cb10389_c157/f1p0/2950	*	*	*	*	*	*	*	*	*
cb10389_c158/f1p0/1377	ACY66592.1	hypothetical protein, partial [Scylla paramamosain]	*	*	*	*	*	*	*
cb10389_c159/f1p0/1211	JAN88258.1	hypothetical protein [Daphnia magna]	*	*	*	*	*	*	sp|Q5DU56|NLRC3_MOUSE Protein NLRC3 OS=Mus musculus GN=Nlrc3 PE=2 SV=2
cb10389_c160/f1p0/1568	ACY66514.1	hypothetical protein, partial [Scylla paramamosain]	*	*	*	K05692|ACTB_G1|http://www.genome.jp/dbget-bin/www_bget?ko:K05692	ko04210(Apoptosis);ko04810(Regulation of actin cytoskeleton);ko04520(Adherens junction);ko04510(Focal adhesion);ko04530(Tight junction);ko04145(Phagosome);ko04390(Hippo signaling pathway);ko04391(Hippo signaling pathway -fly);ko04015(Rap1 signaling pathway);ko04921(Oxytocin signaling pathway);ko04919(Thyroid hormone signaling pathway);ko04670(Leukocyte transendothelial migration);ko04611(Platelet…	*	*
cb10389_c161/f1p0/1207	JAN88258.1	hypothetical protein [Daphnia magna]	*	*	*	*	*	*	sp|Q5DU56|NLRC3_MOUSE Protein NLRC3 OS=Mus musculus GN=Nlrc3 PE=2 SV=2
cb10389_c162/f1p0/1208	ACY66592.1	hypothetical protein, partial [Scylla paramamosain]	*	*	*	*	*	*	*
cb10389_c163/f1p0/1202	XP_015596585.1	PREDICTED: uncharacterized protein LOC107268379 [Cephus cinctus]	*	*	*	*	*	*	sp|Q5DU56|NLRC3_MOUSE Protein NLRC3 OS=Mus musculus GN=Nlrc3 PE=2 SV=2
cb10389_c164/f1p0/1178	ACY66592.1	hypothetical protein, partial [Scylla paramamosain]	*	*	*	*	*	*	*
cb10389_c165/f1p0/1175	AAG16253.1	beta-actin [Litopenaeus vannamei]	*	*	*	K05692|ACTB_G1|http://www.genome.jp/dbget-bin/www_bget?ko:K05692	ko04210(Apoptosis);ko04810(Regulation of actin cytoskeleton);ko04520(Adherens junction);ko04510(Focal adhesion);ko04530(Tight junction);ko04145(Phagosome);ko04390(Hippo signaling pathway);ko04391(Hippo signaling pathway -fly);ko04015(Rap1 signaling pathway);ko04921(Oxytocin signaling pathway);ko04919(Thyroid hormone signaling pathway);ko04670(Leukocyte transendothelial migration);ko04611(Platelet…	KOG0676(Z)(Actin and related proteins)	sp|Q6NVA9|ACTB_XENTR Actin, cytoplasmic 1 OS=Xenopus tropicalis GN=actb PE=2 SV=1
cb10389_c166/f1p0/1171	ACY66514.1	hypothetical protein, partial [Scylla paramamosain]	*	*	*	K05692|ACTB_G1|http://www.genome.jp/dbget-bin/www_bget?ko:K05692	ko04210(Apoptosis);ko04810(Regulation of actin cytoskeleton);ko04520(Adherens junction);ko04510(Focal adhesion);ko04530(Tight junction);ko04145(Phagosome);ko04390(Hippo signaling pathway);ko04391(Hippo signaling pathway -fly);ko04015(Rap1 signaling pathway);ko04921(Oxytocin signaling pathway);ko04919(Thyroid hormone signaling pathway);ko04670(Leukocyte transendothelial migration);ko04611(Platelet…	*	*
cb10389_c167/f1p0/1186	*	*	*	*	*	*	*	*	*
cb10389_c168/f1p0/1156	JAN88258.1	hypothetical protein [Daphnia magna]	*	*	*	*	*	*	*
cb10389_c169/f1p0/1149	*	*	*	*	*	*	*	*	*
cb10389_c170/f1p0/1147	DAA15278.1	TPA: hypothetical protein BOS_23222 [Bos taurus]	*	*	*	*	*	*	sp|Q5DU56|NLRC3_MOUSE Protein NLRC3 OS=Mus musculus GN=Nlrc3 PE=2 SV=2
cb10389_c172/f1p0/1126	ANN46489.1	calreticulin [Eriocheir sinensis]	*	*	*	K08057|CALR|http://www.genome.jp/dbget-bin/www_bget?ko:K08057	ko04145(Phagosome);ko04141(Protein processing in endoplasmic reticulum);ko04612(Antigen processing and presentation)	KOG0675(O)(Calnexin)	sp|Q8K3H7|CALR_CRIGR Calreticulin OS=Cricetulus griseus GN=CALR PE=1 SV=1
cb10389_c173/f1p0/1118	JAN88258.1	hypothetical protein [Daphnia magna]	*	*	*	*	*	*	*
cb10389_c174/f1p0/1083	XP_018017993.1	PREDICTED: uncharacterized protein LOC108674544 [Hyalella azteca]	*	*	*	*	*	*	*
cb10389_c175/f1p0/1078	AFI61333.1	heat shock protein 70 [Scylla serrata]	*	*	*	K03283|HSPA1_8|http://www.genome.jp/dbget-bin/www_bget?ko:K03283	ko04144(Endocytosis);ko04010(MAPK signaling pathway);ko04141(Protein processing in endoplasmic reticulum);ko03040(Spliceosome);ko04213(Longevity regulating pathway - multiple species);ko04915(Estrogen signaling pathway);ko04612(Antigen processing and presentation)	KOG0101(O)(Molecular chaperones HSP70/HSC70, HSP70 superfamily)	sp|P47773|HSP7C_ICTPU Heat shock cognate 71 kDa protein OS=Ictalurus punctatus GN=hsc70 PE=2 SV=1
cb10389_c176/f1p0/1062	EKC17950.1	hypothetical protein CGI_10000009 [Crassostrea gigas]	*	*	*	*	*	*	*
cb10389_c177/f1p0/1052	XP_018012643.1	PREDICTED: cyclin-L1-like [Hyalella azteca]	*	*	*	*	*	*	*
cb10389_c178/f1p0/1040	JAN88258.1	hypothetical protein [Daphnia magna]	*	*	*	*	*	*	sp|Q5DU56|NLRC3_MOUSE Protein NLRC3 OS=Mus musculus GN=Nlrc3 PE=2 SV=2
cb10389_c179/f1p0/961	APD16995.1	ribosomal protein S6, partial [Macrobrachium olfersii]	*	*	*	K02991|RP-S6e, RPS6|http://www.genome.jp/dbget-bin/www_bget?ko:K02991	ko04371(Apelin signaling pathway);ko04066(HIF-1 signaling pathway);ko04151(PI3K-Akt signaling pathway);ko04150(mTOR signaling pathway);ko03010(Ribosome);ko04910(Insulin signaling pathway)	KOG1646(J)(40S ribosomal protein S6)	sp|Q9BMX5|RS6_APLCA 40S ribosomal protein S6 OS=Aplysia californica GN=RPS6 PE=2 SV=1
cb10389_c180/f1p0/920	ACY66592.1	hypothetical protein, partial [Scylla paramamosain]	*	*	*	*	*	*	*
cb10389_c181/f1p0/2458	XP_015591568.1	PREDICTED: tRNA (cytosine(34)-C(5))-methyltransferase [Cephus cinctus]	*	*	GO:0008168(methyltransferase activity);GO:0016428(tRNA (cytosine-5-)-methyltransferase activity);GO:0003723(RNA binding)	K15335|NSUN2|http://www.genome.jp/dbget-bin/www_bget?ko:K15335	*	KOG1122(A)(tRNA and rRNA cytosine-C5-methylase (nucleolar protein NOL1/NOP2))	sp|Q28E61|NSUN2_XENTR tRNA (cytosine(34)-C(5))-methyltransferase OS=Xenopus tropicalis GN=nsun2 PE=2 SV=1
cb10389_c182/f1p0/2207	JAN45218.1	tRNA (cytosine(34)-C(5))-methyltransferase [Daphnia magna]	*	*	*	K15335|NSUN2|http://www.genome.jp/dbget-bin/www_bget?ko:K15335	*	KOG1122(A)(tRNA and rRNA cytosine-C5-methylase (nucleolar protein NOL1/NOP2))	sp|Q9W4M9|NSUN2_DROME tRNA (cytosine(34)-C(5))-methyltransferase OS=Drosophila melanogaster GN=Nsun2 PE=2 SV=1
cb10389_c183/f1p0/919	KOX79080.1	hypothetical protein WN51_09890 [Melipona quadrifasciata]	*	*	*	*	*	*	*
cb10389_c184/f1p0/916	ACY66592.1	hypothetical protein, partial [Scylla paramamosain]	*	*	*	*	*	*	*
cb10389_c185/f1p0/913	ACY66592.1	hypothetical protein, partial [Scylla paramamosain]	*	*	*	*	*	*	*
cb10389_c186/f1p0/897	ACH48223.1	tumor differentially expressed protein [Haplopelma schmidti]	*	*	*	*	*	*	*
cb10389_c187/f1p0/878	*	*	*	*	*	*	*	*	*
cb10389_c188/f1p0/868	P80363.1	RecName: Full=Crustacean calcium-binding protein 23; Short=CCBP-23	*	*	*	*	*	KOG0032(T)(Ca2+/calmodulin-dependent protein kinase, EF-Hand protein superfamily)	sp|P80363|CCB23_ORCLI Crustacean calcium-binding protein 23 OS=Orconectes limosus PE=1 SV=1
cb10389_c189/f1p0/840	AMV91743.1	actin, partial [Schistocerca gregaria gregaria]	*	*	GO:0005524(ATP binding);GO:0000166(nucleotide binding)	K05692|ACTB_G1|http://www.genome.jp/dbget-bin/www_bget?ko:K05692	ko04210(Apoptosis);ko04810(Regulation of actin cytoskeleton);ko04520(Adherens junction);ko04510(Focal adhesion);ko04530(Tight junction);ko04145(Phagosome);ko04390(Hippo signaling pathway);ko04391(Hippo signaling pathway -fly);ko04015(Rap1 signaling pathway);ko04921(Oxytocin signaling pathway);ko04919(Thyroid hormone signaling pathway);ko04670(Leukocyte transendothelial migration);ko04611(Platelet…	KOG0676(Z)(Actin and related proteins)	sp|Q25010|ACT3A_HELAM Actin, cytoplasmic A3a OS=Helicoverpa armigera GN=actA3a PE=2 SV=1
cb10389_c193/f87p0/1782	ANN46489.1	calreticulin [Eriocheir sinensis]	*	*	*	K08057|CALR|http://www.genome.jp/dbget-bin/www_bget?ko:K08057	ko04145(Phagosome);ko04141(Protein processing in endoplasmic reticulum);ko04612(Antigen processing and presentation)	KOG0675(O)(Calnexin)	sp|Q7Z1E6|CALR_BOMMO Calreticulin OS=Bombyx mori GN=crt PE=1 SV=1
cb10389_c194/f3p0/1812	XP_018017799.1	PREDICTED: cytospin-A-like isoform X1 [Hyalella azteca]	*	*	*	*	*	KOG4678(R)(FOG: Calponin homology domain)	sp|Q2KN93|CYTSA_DANRE Cytospin-A OS=Danio rerio GN=specc1la PE=2 SV=2
cb10389_c195/f432p1/1334	P80363.1	RecName: Full=Crustacean calcium-binding protein 23; Short=CCBP-23	*	*	*	*	*	KOG0032(T)(Ca2+/calmodulin-dependent protein kinase, EF-Hand protein superfamily)	sp|P80363|CCB23_ORCLI Crustacean calcium-binding protein 23 OS=Orconectes limosus PE=1 SV=1
cb10389_c196/f1p0/1836	XP_018017799.1	PREDICTED: cytospin-A-like isoform X1 [Hyalella azteca]	*	*	*	*	*	KOG4678(R)(FOG: Calponin homology domain)	sp|Q2KN93|CYTSA_DANRE Cytospin-A OS=Danio rerio GN=specc1la PE=2 SV=2
cb10389_c27/f93p1/1412	XP_018011659.1	PREDICTED: carboxypeptidase B-like [Hyalella azteca]	GO:0006508(proteolysis)	*	GO:0004180(carboxypeptidase activity);GO:0008270(zinc ion binding);GO:0004181(metallocarboxypeptidase activity)	*	*	KOG2650(S)(Zinc carboxypeptidase)	sp|Q6P8K8|CBPA4_MOUSE Carboxypeptidase A4 OS=Mus musculus GN=Cpa4 PE=2 SV=2
cb10389_c30/f22p0/1151	P80363.1	RecName: Full=Crustacean calcium-binding protein 23; Short=CCBP-23	*	*	*	*	*	KOG0032(T)(Ca2+/calmodulin-dependent protein kinase, EF-Hand protein superfamily)	sp|P80363|CCB23_ORCLI Crustacean calcium-binding protein 23 OS=Orconectes limosus PE=1 SV=1
cb10389_c31/f13p1/2183	ANN46489.1	calreticulin [Eriocheir sinensis]	*	*	*	K08057|CALR|http://www.genome.jp/dbget-bin/www_bget?ko:K08057	ko04145(Phagosome);ko04141(Protein processing in endoplasmic reticulum);ko04612(Antigen processing and presentation)	KOG0675(O)(Calnexin)	sp|Q7Z1E6|CALR_BOMMO Calreticulin OS=Bombyx mori GN=crt PE=1 SV=1
cb10389_c32/f10p0/1940	*	*	*	*	*	*	*	*	*
cb10389_c34/f5p0/2620	KDR20256.1	tRNA (cytosine-5-)-methyltransferase [Zootermopsis nevadensis]	*	*	GO:0008168(methyltransferase activity);GO:0016428(tRNA (cytosine-5-)-methyltransferase activity);GO:0003723(RNA binding)	K15335|NSUN2|http://www.genome.jp/dbget-bin/www_bget?ko:K15335	*	KOG2198(J)(tRNA cytosine-5-methylases and related enzymes of the NOL1/NOP2/sun superfamily)	sp|Q9W4M9|NSUN2_DROME tRNA (cytosine(34)-C(5))-methyltransferase OS=Drosophila melanogaster GN=Nsun2 PE=2 SV=1
cb10389_c35/f4p0/1936	XP_018007239.1	PREDICTED: pancreatic lipase-related protein 2-like isoform X1 [Hyalella azteca]	*	*	*	K14073|PNLIP, PL|http://www.genome.jp/dbget-bin/www_bget?ko:K14073	ko00561(Glycerolipid metabolism);ko04975(Fat digestion and absorption);ko04972(Pancreatic secretion);ko04977(Vitamin digestion and absorption)	*	sp|Q6P8U6|LIPP_MOUSE Pancreatic triacylglycerol lipase OS=Mus musculus GN=Pnlip PE=1 SV=1
cb10389_c37/f3p0/1015	*	*	*	*	*	*	*	*	*
cb10389_c38/f2p0/2590	XP_018017993.1	PREDICTED: uncharacterized protein LOC108674544 [Hyalella azteca]	*	*	*	*	*	*	*
cb10389_c39/f2p1/1484	ANN46489.1	calreticulin [Eriocheir sinensis]	*	*	*	K08057|CALR|http://www.genome.jp/dbget-bin/www_bget?ko:K08057	ko04145(Phagosome);ko04141(Protein processing in endoplasmic reticulum);ko04612(Antigen processing and presentation)	KOG0675(O)(Calnexin)	sp|Q7Z1E6|CALR_BOMMO Calreticulin OS=Bombyx mori GN=crt PE=1 SV=1
cb10389_c40/f2p0/1413	ANN46489.1	calreticulin [Eriocheir sinensis]	*	*	*	K08057|CALR|http://www.genome.jp/dbget-bin/www_bget?ko:K08057	ko04145(Phagosome);ko04141(Protein processing in endoplasmic reticulum);ko04612(Antigen processing and presentation)	KOG0675(O)(Calnexin)	sp|Q8K3H7|CALR_CRIGR Calreticulin OS=Cricetulus griseus GN=CALR PE=1 SV=1
cb10389_c41/f2p0/1169	P80363.1	RecName: Full=Crustacean calcium-binding protein 23; Short=CCBP-23	*	*	*	*	*	KOG0032(T)(Ca2+/calmodulin-dependent protein kinase, EF-Hand protein superfamily)	sp|P80363|CCB23_ORCLI Crustacean calcium-binding protein 23 OS=Orconectes limosus PE=1 SV=1
cb10389_c42/f2p0/1271	XP_018017993.1	PREDICTED: uncharacterized protein LOC108674544 [Hyalella azteca]	*	*	*	*	*	*	*
cb10389_c43/f2p0/3640	*	*	*	*	*	*	*	*	*
cb10389_c44/f2p0/2425	XP_018017993.1	PREDICTED: uncharacterized protein LOC108674544 [Hyalella azteca]	*	*	*	*	*	*	*
cb10389_c45/f2p0/1004	ACY66514.1	hypothetical protein, partial [Scylla paramamosain]	*	*	*	*	*	*	*
cb10389_c46/f2p0/1173	P80363.1	RecName: Full=Crustacean calcium-binding protein 23; Short=CCBP-23	*	GO:0005575(cellular_component)	GO:0005509(calcium ion binding)	*	*	KOG0032(T)(Ca2+/calmodulin-dependent protein kinase, EF-Hand protein superfamily)	sp|P80363|CCB23_ORCLI Crustacean calcium-binding protein 23 OS=Orconectes limosus PE=1 SV=1
cb10389_c47/f2p0/1404	XP_018007239.1	PREDICTED: pancreatic lipase-related protein 2-like isoform X1 [Hyalella azteca]	*	*	*	K14073|PNLIP, PL|http://www.genome.jp/dbget-bin/www_bget?ko:K14073	ko00561(Glycerolipid metabolism);ko04975(Fat digestion and absorption);ko04972(Pancreatic secretion);ko04977(Vitamin digestion and absorption)	*	sp|P27657|LIPP_RAT Pancreatic triacylglycerol lipase OS=Rattus norvegicus GN=Pnlip PE=1 SV=1
cb10389_c48/f2p0/1565	XP_018017993.1	PREDICTED: uncharacterized protein LOC108674544 [Hyalella azteca]	*	*	*	*	*	*	*
cb10389_c49/f2p0/4641	XP_018017799.1	PREDICTED: cytospin-A-like isoform X1 [Hyalella azteca]	*	*	*	*	*	KOG4678(R)(FOG: Calponin homology domain)	sp|Q2KN93|CYTSA_DANRE Cytospin-A OS=Danio rerio GN=specc1la PE=2 SV=2
cb10389_c50/f2p0/1682	*	*	*	*	*	*	*	*	*
cb10389_c51/f2p0/1000	ANN46489.1	calreticulin [Eriocheir sinensis]	*	*	*	K08057|CALR|http://www.genome.jp/dbget-bin/www_bget?ko:K08057	ko04145(Phagosome);ko04141(Protein processing in endoplasmic reticulum);ko04612(Antigen processing and presentation)	KOG0675(O)(Calnexin)	sp|Q7Z1E6|CALR_BOMMO Calreticulin OS=Bombyx mori GN=crt PE=1 SV=1
cb10389_c52/f2p0/2122	XP_018017993.1	PREDICTED: uncharacterized protein LOC108674544 [Hyalella azteca]	*	*	*	*	*	*	*
cb10389_c53/f2p0/3074	*	*	*	*	*	*	*	*	*
cb10389_c54/f2p0/986	ADR30525.1	intracellular lipase, partial [Litopenaeus vannamei]	*	*	*	K14073|PNLIP, PL|http://www.genome.jp/dbget-bin/www_bget?ko:K14073	ko00561(Glycerolipid metabolism);ko04975(Fat digestion and absorption);ko04972(Pancreatic secretion);ko04977(Vitamin digestion and absorption)	*	sp|Q6P8U6|LIPP_MOUSE Pancreatic triacylglycerol lipase OS=Mus musculus GN=Pnlip PE=1 SV=1
cb10389_c55/f1p0/1212	P80363.1	RecName: Full=Crustacean calcium-binding protein 23; Short=CCBP-23	*	*	*	*	*	KOG0032(T)(Ca2+/calmodulin-dependent protein kinase, EF-Hand protein superfamily)	sp|P80363|CCB23_ORCLI Crustacean calcium-binding protein 23 OS=Orconectes limosus PE=1 SV=1
cb10389_c56/f1p0/1188	P80363.1	RecName: Full=Crustacean calcium-binding protein 23; Short=CCBP-23	*	*	*	*	*	KOG0032(T)(Ca2+/calmodulin-dependent protein kinase, EF-Hand protein superfamily)	sp|P80363|CCB23_ORCLI Crustacean calcium-binding protein 23 OS=Orconectes limosus PE=1 SV=1
cb10389_c57/f1p0/1135	P80363.1	RecName: Full=Crustacean calcium-binding protein 23; Short=CCBP-23	*	*	*	*	*	*	sp|P80363|CCB23_ORCLI Crustacean calcium-binding protein 23 OS=Orconectes limosus PE=1 SV=1
cb10389_c59/f1p1/1101	P80363.1	RecName: Full=Crustacean calcium-binding protein 23; Short=CCBP-23	*	*	*	*	*	KOG0032(T)(Ca2+/calmodulin-dependent protein kinase, EF-Hand protein superfamily)	sp|P80363|CCB23_ORCLI Crustacean calcium-binding protein 23 OS=Orconectes limosus PE=1 SV=1
cb10389_c87/f1p0/937	P80363.1	RecName: Full=Crustacean calcium-binding protein 23; Short=CCBP-23	*	*	*	*	*	KOG0032(T)(Ca2+/calmodulin-dependent protein kinase, EF-Hand protein superfamily)	sp|P80363|CCB23_ORCLI Crustacean calcium-binding protein 23 OS=Orconectes limosus PE=1 SV=1
cb10389_c88/f1p0/917	P80363.1	RecName: Full=Crustacean calcium-binding protein 23; Short=CCBP-23	*	*	GO:0005509(calcium ion binding)	*	*	KOG0032(T)(Ca2+/calmodulin-dependent protein kinase, EF-Hand protein superfamily)	sp|P80363|CCB23_ORCLI Crustacean calcium-binding protein 23 OS=Orconectes limosus PE=1 SV=1
cb10389_c89/f1p0/886	P80363.1	RecName: Full=Crustacean calcium-binding protein 23; Short=CCBP-23	*	*	*	*	*	*	sp|P80363|CCB23_ORCLI Crustacean calcium-binding protein 23 OS=Orconectes limosus PE=1 SV=1
cb10389_c90/f1p1/1528	XP_018011659.1	PREDICTED: carboxypeptidase B-like [Hyalella azteca]	GO:0006508(proteolysis)	*	GO:0004180(carboxypeptidase activity);GO:0008270(zinc ion binding);GO:0004181(metallocarboxypeptidase activity)	*	*	KOG2650(S)(Zinc carboxypeptidase)	sp|Q6P8K8|CBPA4_MOUSE Carboxypeptidase A4 OS=Mus musculus GN=Cpa4 PE=2 SV=2
cb10389_c91/f1p0/2096	XP_018011659.1	PREDICTED: carboxypeptidase B-like [Hyalella azteca]	GO:0006508(proteolysis)	*	GO:0004180(carboxypeptidase activity);GO:0008270(zinc ion binding);GO:0004181(metallocarboxypeptidase activity)	*	*	KOG2650(S)(Zinc carboxypeptidase)	sp|Q9UI42|CBPA4_HUMAN Carboxypeptidase A4 OS=Homo sapiens GN=CPA4 PE=1 SV=2
cb10389_c92/f1p0/1334	XP_018011659.1	PREDICTED: carboxypeptidase B-like [Hyalella azteca]	*	*	*	*	*	KOG2650(S)(Zinc carboxypeptidase)	sp|B8JLQ9|CBPO_DANRE Carboxypeptidase O OS=Danio rerio GN=cpo PE=1 SV=1
cb10389_c93/f1p0/1367	XP_018011659.1	PREDICTED: carboxypeptidase B-like [Hyalella azteca]	*	*	*	*	*	KOG2650(S)(Zinc carboxypeptidase)	sp|Q7TPZ8|CBPA1_MOUSE Carboxypeptidase A1 OS=Mus musculus GN=Cpa1 PE=1 SV=1
cb10389_c94/f1p0/1054	XP_018011659.1	PREDICTED: carboxypeptidase B-like [Hyalella azteca]	*	*	*	*	*	KOG2650(S)(Zinc carboxypeptidase)	sp|Q9UI42|CBPA4_HUMAN Carboxypeptidase A4 OS=Homo sapiens GN=CPA4 PE=1 SV=2
cb10389_c96/f1p0/1713	XP_018017799.1	PREDICTED: cytospin-A-like isoform X1 [Hyalella azteca]	*	*	*	*	*	*	*
cb10389_c97/f1p0/1388	*	*	*	*	*	*	*	*	*
cb10389_c98/f1p0/1097	XP_001895031.1	hypothetical protein Bm1_17870 [Brugia malayi]	*	*	*	*	*	*	*
cb10389_c99/f1p0/5102	XP_018017799.1	PREDICTED: cytospin-A-like isoform X1 [Hyalella azteca]	*	*	*	*	*	KOG4678(R)(FOG: Calponin homology domain)	sp|Q69YQ0|CYTSA_HUMAN Cytospin-A OS=Homo sapiens GN=SPECC1L PE=1 SV=2
cb1038_c0/f1p0/4701	KXJ06195.1	hypothetical protein AC249_AIPGENE4630 [Exaiptasia pallida]	*	*	*	*	*	*	*
cb1038_c1/f1p0/3511	KXJ14358.1	hypothetical protein AC249_AIPGENE21551 [Exaiptasia pallida]	*	*	*	*	*	*	*
cb1038_c2/f1p0/2094	KXJ06195.1	hypothetical protein AC249_AIPGENE4630 [Exaiptasia pallida]	*	*	*	*	*	*	*
cb1038_c3/f1p0/1377	KXJ06195.1	hypothetical protein AC249_AIPGENE4630 [Exaiptasia pallida]	*	*	*	*	*	*	*
cb10390_c1/f1p0/1306	XP_018025336.1	PREDICTED: proline-rich protein 36-like, partial [Hyalella azteca]	*	*	*	*	*	*	*
cb10390_c2/f1p0/1284	XP_018025336.1	PREDICTED: proline-rich protein 36-like, partial [Hyalella azteca]	*	*	*	*	*	*	*
cb10390_c3/f1p0/1529	*	*	*	*	*	*	*	*	*
cb10390_c5/f1p0/965	XP_018023781.1	PREDICTED: uncharacterized protein LOC108679635 [Hyalella azteca]	*	*	*	*	*	*	*
cb10390_c6/f3p0/1448	XP_018025336.1	PREDICTED: proline-rich protein 36-like, partial [Hyalella azteca]	*	*	*	*	*	*	*
cb10390_c7/f1p0/1463	XP_018025336.1	PREDICTED: proline-rich protein 36-like, partial [Hyalella azteca]	*	*	*	*	*	*	*
cb10391_c0/f1p0/1423	*	*	*	*	*	*	*	*	*
cb10391_c1/f1p0/1883	*	*	*	*	*	*	*	*	*
cb10391_c2/f1p0/1515	*	*	*	*	*	*	*	*	*
cb10391_c3/f1p0/1352	*	*	*	*	*	*	*	*	*
cb10391_c4/f1p0/1070	*	*	*	*	*	*	*	*	*
cb10391_c5/f1p0/953	*	*	*	*	*	*	*	*	*
cb10395_c0/f2p0/1600	*	*	*	*	*	*	*	*	*
cb10395_c1/f1p0/1771	*	*	*	*	*	*	*	*	*
cb10395_c2/f1p0/1906	XP_782100.1	PREDICTED: zinc transporter ZIP1-like [Strongylocentrotus purpuratus]	GO:0030001(metal ion transport);GO:0071577(zinc II ion transmembrane transport);GO:0055085(transmembrane transport)	GO:0005886(plasma membrane);GO:0016020(membrane);GO:0016021(integral component of membrane)	GO:0005385(zinc ion transmembrane transporter activity);GO:0046873(metal ion transmembrane transporter activity)	K14709|SLC39A1_2_3, ZIP1_2_3|http://www.genome.jp/dbget-bin/www_bget?ko:K14709	*	*	sp|P59889|S39A1_DANRE Zinc transporter ZIP1 OS=Danio rerio GN=slc39a1 PE=2 SV=1
cb10395_c3/f1p0/1092	*	*	*	*	*	*	*	*	*
cb10396_c0/f1p0/1442	XP_018013548.1	PREDICTED: vacuolar protein sorting-associated protein 41 homolog [Hyalella azteca]	*	*	*	K20184|VPS41|http://www.genome.jp/dbget-bin/www_bget?ko:K20184	ko04138(Autophagy - yeast)	KOG2066(U)(Vacuolar assembly/sorting protein VPS41)	sp|P49754|VPS41_HUMAN Vacuolar protein sorting-associated protein 41 homolog OS=Homo sapiens GN=VPS41 PE=1 SV=3
cb10396_c1/f1p0/1671	XP_014789548.1	PREDICTED: vacuolar protein sorting-associated protein 41 homolog isoform X2 [Octopus bimaculoides]	*	*	*	K20184|VPS41|http://www.genome.jp/dbget-bin/www_bget?ko:K20184	ko04138(Autophagy - yeast)	KOG2066(U)(Vacuolar assembly/sorting protein VPS41)	sp|Q5KU39|VPS41_MOUSE Vacuolar protein sorting-associated protein 41 homolog OS=Mus musculus GN=Vps41 PE=1 SV=1
cb10396_c2/f1p0/1195	XP_006001320.2	PREDICTED: vacuolar protein sorting-associated protein 41 homolog [Latimeria chalumnae]	GO:0016192(vesicle-mediated transport);GO:0006886(intracellular protein transport)	*	GO:0008270(zinc ion binding)	K20184|VPS41|http://www.genome.jp/dbget-bin/www_bget?ko:K20184	ko04138(Autophagy - yeast)	KOG2066(U)(Vacuolar assembly/sorting protein VPS41)	sp|Q5KU39|VPS41_MOUSE Vacuolar protein sorting-associated protein 41 homolog OS=Mus musculus GN=Vps41 PE=1 SV=1
cb10397_c0/f1p0/1500	*	*	*	*	*	*	*	*	*
cb10397_c1/f1p0/1601	*	*	*	*	*	*	*	*	*
cb10398_c0/f2p0/1849	XP_018006777.1	PREDICTED: sal-like protein 3 isoform X17 [Hyalella azteca]	*	*	*	K09237|TTK|http://www.genome.jp/dbget-bin/www_bget?ko:K09237	ko04013(MAPK signaling pathway - fly)	*	sp|P17789|TTKB_DROME Protein tramtrack, beta isoform OS=Drosophila melanogaster GN=ttk PE=1 SV=2
cb10398_c2/f1p0/1677	XP_018010400.1	PREDICTED: broad-complex core protein isoforms 1/2/3/4/5-like isoform X3 [Hyalella azteca]	*	*	*	K02174|BR-C|http://www.genome.jp/dbget-bin/www_bget?ko:K02174	ko04214(Apoptosis - fly);ko04320(Dorso-ventral axis formation)	*	sp|Q01295|BRC1_DROME Broad-complex core protein isoforms 1/2/3/4/5 OS=Drosophila melanogaster GN=br PE=1 SV=2
cb10398_c3/f1p0/1244	XP_019631525.1	PREDICTED: zinc finger protein 37-like [Branchiostoma belcheri]	*	*	GO:0003676(nucleic acid binding);GO:0046872(metal ion binding)	K09228|KRAB|http://www.genome.jp/dbget-bin/www_bget?ko:K09228	*	KOG1721(R)(FOG: Zn-finger)	sp|Q8CII0|ZBT8B_MOUSE Zinc finger and BTB domain-containing protein 8B OS=Mus musculus GN=Zbtb8b PE=2 SV=1
cb10398_c4/f1p0/1056	*	*	*	*	*	*	*	*	*
cb10400_c0/f6p0/1597	XP_011430509.1	PREDICTED: mitochondrial thiamine pyrophosphate carrier-like [Crassostrea gigas]	GO:0006810(transport);GO:0055085(transmembrane transport)	GO:0016021(integral component of membrane);GO:0016020(membrane)	*	K15108|SLC25A19, DNC, TPC1|http://www.genome.jp/dbget-bin/www_bget?ko:K15108	*	KOG0752(C)(Mitochondrial solute carrier protein)	sp|Q5IS35|TPC_MACFA Mitochondrial thiamine pyrophosphate carrier OS=Macaca fascicularis GN=SLC25A19 PE=2 SV=1
cb10401_c0/f1p0/1571	*	*	*	*	*	*	*	*	*
cb10401_c1/f1p0/1862	*	*	*	*	*	*	*	*	*
cb10401_c2/f1p0/1011	*	*	*	*	*	*	*	*	*
cb10402_c0/f3p0/1355	XP_016837056.1	PREDICTED: 28S ribosomal protein S18b, mitochondrial [Nasonia vitripennis]	GO:0006412(translation)	GO:0005622(intracellular);GO:0005840(ribosome);GO:0005739(mitochondrion)	GO:0003735(structural constituent of ribosome)	K16174|MRPS18B, MRPS18-2|http://www.genome.jp/dbget-bin/www_bget?ko:K16174	*	*	sp|Q5TM62|RT18B_MACMU 28S ribosomal protein S18b, mitochondrial OS=Macaca mulatta GN=MRPS18B PE=3 SV=1
cb10402_c1/f1p0/1183	XP_016837056.1	PREDICTED: 28S ribosomal protein S18b, mitochondrial [Nasonia vitripennis]	GO:0006412(translation)	GO:0005622(intracellular);GO:0005840(ribosome);GO:0005739(mitochondrion)	GO:0003735(structural constituent of ribosome)	K16174|MRPS18B, MRPS18-2|http://www.genome.jp/dbget-bin/www_bget?ko:K16174	*	*	sp|Q5TM62|RT18B_MACMU 28S ribosomal protein S18b, mitochondrial OS=Macaca mulatta GN=MRPS18B PE=3 SV=1
cb10403_c0/f2p0/990	*	*	*	*	*	*	*	*	*
cb10403_c1/f1p0/1679	XP_002591311.1	hypothetical protein BRAFLDRAFT_76762 [Branchiostoma floridae]	GO:0006465(signal peptide processing);GO:0006508(proteolysis)	GO:0016021(integral component of membrane);GO:0016020(membrane);GO:0005789(endoplasmic reticulum membrane);GO:0005783(endoplasmic reticulum)	GO:0008233(peptidase activity);GO:0008236(serine-type peptidase activity);GO:0016787(hydrolase activity)	K13280|SEC11, sipW|http://www.genome.jp/dbget-bin/www_bget?ko:K13280	ko03060(Protein export)	KOG3342(U)(Signal peptidase I)	sp|Q9D8V7|SC11C_MOUSE Signal peptidase complex catalytic subunit SEC11C OS=Mus musculus GN=Sec11c PE=1 SV=3
cb10403_c2/f1p0/1226	XP_002591311.1	hypothetical protein BRAFLDRAFT_76762 [Branchiostoma floridae]	GO:0006465(signal peptide processing);GO:0006508(proteolysis)	GO:0016021(integral component of membrane);GO:0016020(membrane);GO:0005789(endoplasmic reticulum membrane);GO:0005783(endoplasmic reticulum)	GO:0008233(peptidase activity);GO:0008236(serine-type peptidase activity);GO:0016787(hydrolase activity)	K13280|SEC11, sipW|http://www.genome.jp/dbget-bin/www_bget?ko:K13280	ko03060(Protein export)	KOG3342(U)(Signal peptidase I)	sp|Q9R0P6|SC11A_MOUSE Signal peptidase complex catalytic subunit SEC11A OS=Mus musculus GN=Sec11a PE=1 SV=1
cb10403_c3/f1p0/5149	XP_014205394.1	PREDICTED: signal peptidase complex catalytic subunit SEC11A isoform X2 [Copidosoma floridanum]	GO:0006465(signal peptide processing);GO:0006508(proteolysis)	GO:0016021(integral component of membrane);GO:0016020(membrane);GO:0005789(endoplasmic reticulum membrane);GO:0005783(endoplasmic reticulum)	GO:0008233(peptidase activity);GO:0008236(serine-type peptidase activity);GO:0016787(hydrolase activity)	K13280|SEC11, sipW|http://www.genome.jp/dbget-bin/www_bget?ko:K13280	ko03060(Protein export)	KOG3342(U)(Signal peptidase I)	sp|Q9WTR7|SC11C_RAT Signal peptidase complex catalytic subunit SEC11C OS=Rattus norvegicus GN=Sec11c PE=2 SV=3
cb10403_c5/f1p0/1481	*	*	*	*	*	*	*	*	*
cb10403_c6/f1p0/1598	*	*	*	*	*	*	*	*	*
cb10403_c7/f1p0/1098	*	*	*	*	*	*	*	*	*
cb10403_c8/f1p0/772	*	*	*	*	*	*	*	*	*
cb10404_c0/f2p0/1594	*	*	*	*	*	*	*	*	*
cb10404_c1/f1p0/1553	*	*	*	*	*	*	*	*	*
cb10404_c2/f1p0/1568	*	*	*	*	*	*	*	*	*
cb10405_c0/f6p0/1868	XP_014245995.1	PREDICTED: DTW domain-containing protein 1 [Cimex lectularius]	*	*	*	*	*	*	sp|Q28I29|DTWD1_XENTR DTW domain-containing protein 1 OS=Xenopus tropicalis GN=dtwd1 PE=2 SV=1
cb10405_c1/f3p0/1888	XP_014245995.1	PREDICTED: DTW domain-containing protein 1 [Cimex lectularius]	*	*	*	*	*	*	sp|Q6DDV1|DTWD1_XENLA DTW domain-containing protein 1 OS=Xenopus laevis GN=dtwd1 PE=2 SV=1
cb10405_c10/f1p0/902	*	*	*	*	*	*	*	*	*
cb10405_c11/f1p0/5823	*	*	*	*	*	*	*	*	*
cb10405_c2/f1p0/1889	XP_018014905.1	PREDICTED: uncharacterized protein LOC108671825 [Hyalella azteca]	*	*	*	*	*	*	*
cb10405_c4/f1p0/1866	XP_014245995.1	PREDICTED: DTW domain-containing protein 1 [Cimex lectularius]	*	*	*	*	*	*	sp|Q6DDV1|DTWD1_XENLA DTW domain-containing protein 1 OS=Xenopus laevis GN=dtwd1 PE=2 SV=1
cb10405_c5/f1p0/1740	KFQ24656.1	hypothetical protein N332_04238, partial [Mesitornis unicolor]	*	*	*	*	*	*	sp|Q69566|U88_HHV6U Uncharacterized protein U88 OS=Human herpesvirus 6A (strain Uganda-1102) GN=U88 PE=4 SV=1
cb10405_c6/f1p0/1797	OCA32654.1	hypothetical protein XENTR_v90017162mg [Xenopus tropicalis]	*	*	*	*	*	*	*
cb10405_c7/f1p0/1235	KFU83733.1	hypothetical protein M959_12496, partial [Chaetura pelagica]	*	*	*	*	*	*	*
cb10405_c8/f1p0/1826	XP_011683696.1	PREDICTED: RNA-directed DNA polymerase from mobile element jockey-like [Strongylocentrotus purpuratus]	*	*	*	*	*	*	*
cb10405_c9/f1p0/1122	OCA32654.1	hypothetical protein XENTR_v90017162mg [Xenopus tropicalis]	*	*	*	*	*	*	*
cb10406_c1/f1p0/1302	XP_018008427.1	PREDICTED: cytoplasmic tRNA 2-thiolation protein 1-like [Hyalella azteca]	GO:0008033(tRNA processing);GO:0002098(tRNA wobble uridine modification);GO:0034227(tRNA thio-modification);GO:0032447(protein urmylation)	GO:0005737(cytoplasm);GO:0005829(cytosol)	GO:0016740(transferase activity);GO:0000049(tRNA binding);GO:0003723(RNA binding);GO:0016779(nucleotidyltransferase activity)	K14168|CTU1, NCS6|http://www.genome.jp/dbget-bin/www_bget?ko:K14168	ko04122(Sulfur relay system)	KOG2840(R)(Uncharacterized conserved protein with similarity to predicted ATPase of the PP-loop superfamily)	sp|Q5FW05|CTU1_XENTR Cytoplasmic tRNA 2-thiolation protein 1 OS=Xenopus tropicalis GN=ctu1 PE=2 SV=1
cb10406_c2/f1p0/1339	XP_018008427.1	PREDICTED: cytoplasmic tRNA 2-thiolation protein 1-like [Hyalella azteca]	GO:0008033(tRNA processing);GO:0002098(tRNA wobble uridine modification);GO:0034227(tRNA thio-modification);GO:0032447(protein urmylation)	GO:0005737(cytoplasm)	GO:0016740(transferase activity);GO:0000049(tRNA binding);GO:0003723(RNA binding);GO:0016779(nucleotidyltransferase activity)	K14168|CTU1, NCS6|http://www.genome.jp/dbget-bin/www_bget?ko:K14168	ko04122(Sulfur relay system)	KOG2840(R)(Uncharacterized conserved protein with similarity to predicted ATPase of the PP-loop superfamily)	sp|Q5FW05|CTU1_XENTR Cytoplasmic tRNA 2-thiolation protein 1 OS=Xenopus tropicalis GN=ctu1 PE=2 SV=1
cb10406_c3/f1p0/972	XP_018008427.1	PREDICTED: cytoplasmic tRNA 2-thiolation protein 1-like [Hyalella azteca]	GO:0008033(tRNA processing);GO:0002098(tRNA wobble uridine modification);GO:0034227(tRNA thio-modification);GO:0032447(protein urmylation)	GO:0005737(cytoplasm);GO:0005829(cytosol)	GO:0000049(tRNA binding);GO:0016740(transferase activity);GO:0003723(RNA binding);GO:0016779(nucleotidyltransferase activity)	K14168|CTU1, NCS6|http://www.genome.jp/dbget-bin/www_bget?ko:K14168	ko04122(Sulfur relay system)	KOG2840(R)(Uncharacterized conserved protein with similarity to predicted ATPase of the PP-loop superfamily)	sp|B0DK66|CTU1_LACBS Cytoplasmic tRNA 2-thiolation protein 1 OS=Laccaria bicolor (strain S238N-H82 / ATCC MYA-4686) GN=NCS6 PE=3 SV=1
cb10406_c4/f1p0/2933	XP_002428998.1	conserved hypothetical protein [Pediculus humanus corporis]	GO:0006139(nucleobase-containing compound metabolic process);GO:0032259(methylation)	*	GO:0003676(nucleic acid binding);GO:0008168(methyltransferase activity)	*	*	KOG2356(KT)(Transcriptional activator, adenine-specific DNA methyltransferase)	sp|Q8N3J2|METL4_HUMAN Methyltransferase-like protein 4 OS=Homo sapiens GN=METTL4 PE=2 SV=3
cb10406_c5/f1p0/3042	XP_011876103.1	PREDICTED: methyltransferase-like protein 4 [Vollenhovia emeryi]	GO:0006139(nucleobase-containing compound metabolic process);GO:0032259(methylation)	*	GO:0003676(nucleic acid binding);GO:0008168(methyltransferase activity)	*	*	KOG2356(KT)(Transcriptional activator, adenine-specific DNA methyltransferase)	sp|Q3U034|METL4_MOUSE Methyltransferase-like protein 4 OS=Mus musculus GN=Mettl4 PE=2 SV=1
cb10406_c6/f1p0/2418	XP_018008427.1	PREDICTED: cytoplasmic tRNA 2-thiolation protein 1-like [Hyalella azteca]	GO:0008033(tRNA processing);GO:0002098(tRNA wobble uridine modification);GO:0034227(tRNA thio-modification);GO:0032447(protein urmylation)	GO:0005737(cytoplasm)	GO:0016740(transferase activity);GO:0000049(tRNA binding);GO:0003723(RNA binding);GO:0016779(nucleotidyltransferase activity)	K14168|CTU1, NCS6|http://www.genome.jp/dbget-bin/www_bget?ko:K14168	ko04122(Sulfur relay system)	KOG1689(A)(mRNA cleavage factor I subunit)	sp|Q803X1|CTU1_DANRE Cytoplasmic tRNA 2-thiolation protein 1 OS=Danio rerio GN=ctu1 PE=2 SV=1
cb10406_c8/f1p0/1317	XP_018008427.1	PREDICTED: cytoplasmic tRNA 2-thiolation protein 1-like [Hyalella azteca]	GO:0008033(tRNA processing);GO:0002098(tRNA wobble uridine modification);GO:0034227(tRNA thio-modification);GO:0032447(protein urmylation)	GO:0005737(cytoplasm);GO:0005829(cytosol)	GO:0016740(transferase activity);GO:0000049(tRNA binding);GO:0003723(RNA binding);GO:0016779(nucleotidyltransferase activity)	K14168|CTU1, NCS6|http://www.genome.jp/dbget-bin/www_bget?ko:K14168	ko04122(Sulfur relay system)	KOG2840(R)(Uncharacterized conserved protein with similarity to predicted ATPase of the PP-loop superfamily)	sp|Q5FW05|CTU1_XENTR Cytoplasmic tRNA 2-thiolation protein 1 OS=Xenopus tropicalis GN=ctu1 PE=2 SV=1
cb10406_c9/f1p0/1330	XP_018008427.1	PREDICTED: cytoplasmic tRNA 2-thiolation protein 1-like [Hyalella azteca]	GO:0008033(tRNA processing);GO:0002098(tRNA wobble uridine modification);GO:0034227(tRNA thio-modification);GO:0032447(protein urmylation)	GO:0005737(cytoplasm);GO:0005829(cytosol)	GO:0016740(transferase activity);GO:0000049(tRNA binding);GO:0003723(RNA binding);GO:0016779(nucleotidyltransferase activity)	K14168|CTU1, NCS6|http://www.genome.jp/dbget-bin/www_bget?ko:K14168	ko04122(Sulfur relay system)	KOG2840(R)(Uncharacterized conserved protein with similarity to predicted ATPase of the PP-loop superfamily)	sp|Q5FW05|CTU1_XENTR Cytoplasmic tRNA 2-thiolation protein 1 OS=Xenopus tropicalis GN=ctu1 PE=2 SV=1
cb10408_c1/f1p0/2211	XP_014674636.1	PREDICTED: nucleosome assembly protein 1-like 1-A isoform X2 [Priapulus caudatus]	*	*	*	K11279|NAP1L1, NRP|http://www.genome.jp/dbget-bin/www_bget?ko:K11279	*	KOG1507(BD)(Nucleosome assembly protein NAP-1)	sp|Q7ZY81|NPL1B_XENLA Nucleosome assembly protein 1-like 1-B OS=Xenopus laevis GN=nap1l1-b PE=1 SV=1
cb10408_c10/f2p0/1126	XP_013785551.1	PREDICTED: nucleosome assembly protein 1-like 1-B [Limulus polyphemus]	*	*	*	*	*	*	*
cb10408_c11/f2p0/2034	XP_018024181.1	PREDICTED: nucleosome assembly protein 1-like 1 isoform X1 [Hyalella azteca]	*	*	*	K11279|NAP1L1, NRP|http://www.genome.jp/dbget-bin/www_bget?ko:K11279	*	KOG1508(L)(DNA replication factor/protein phosphatase inhibitor SET/SPR-2)	sp|Q7ZY81|NPL1B_XENLA Nucleosome assembly protein 1-like 1-B OS=Xenopus laevis GN=nap1l1-b PE=1 SV=1
cb10408_c12/f2p0/2254	XP_018024181.1	PREDICTED: nucleosome assembly protein 1-like 1 isoform X1 [Hyalella azteca]	*	*	*	K11279|NAP1L1, NRP|http://www.genome.jp/dbget-bin/www_bget?ko:K11279	*	KOG1508(L)(DNA replication factor/protein phosphatase inhibitor SET/SPR-2)	sp|Q28EB4|NP1L1_XENTR Nucleosome assembly protein 1-like 1 OS=Xenopus tropicalis GN=nap1l1 PE=2 SV=1
cb10408_c13/f2p0/1258	*	*	*	*	*	*	*	*	*
cb10408_c14/f1p0/1687	*	*	*	*	*	*	*	*	*
cb10408_c15/f1p0/1808	*	*	*	*	*	*	*	*	*
cb10408_c16/f1p0/1621	XP_018019019.1	PREDICTED: solute carrier family 2, facilitated glucose transporter member 1-like isoform X1 [Hyalella azteca]	*	*	*	K07299|SLC2A1, GLUT1|http://www.genome.jp/dbget-bin/www_bget?ko:K07299	ko04066(HIF-1 signaling pathway);ko04976(Bile secretion);ko04920(Adipocytokine signaling pathway);ko04922(Glucagon signaling pathway);ko04911(Insulin secretion);ko04919(Thyroid hormone signaling pathway)	*	sp|Q8IRI6|GTR1_DROME Glucose transporter type 1 OS=Drosophila melanogaster GN=Glut1 PE=2 SV=4
cb10408_c17/f1p0/1374	*	*	*	*	*	*	*	*	*
cb10408_c18/f1p0/1883	*	*	*	*	*	*	*	*	*
cb10408_c19/f1p0/1105	*	*	*	*	*	*	*	*	*
cb10408_c20/f1p0/1081	*	*	*	*	*	*	*	*	*
cb10408_c21/f1p0/4215	XP_015784720.1	PREDICTED: nucleosome assembly protein 1-like 1-A [Tetranychus urticae]	GO:0006334(nucleosome assembly)	GO:0005634(nucleus)	*	K11279|NAP1L1, NRP|http://www.genome.jp/dbget-bin/www_bget?ko:K11279	*	KOG1507(BD)(Nucleosome assembly protein NAP-1)	sp|Q4U0Y4|NPL1A_XENLA Nucleosome assembly protein 1-like 1-A OS=Xenopus laevis GN=nap1l1-a PE=1 SV=1
cb10408_c23/f1p0/3673	XP_018024183.1	PREDICTED: nucleosome assembly protein 1-like 1 isoform X2 [Hyalella azteca]	*	*	*	K11279|NAP1L1, NRP|http://www.genome.jp/dbget-bin/www_bget?ko:K11279	*	KOG1507(BD)(Nucleosome assembly protein NAP-1)	sp|Q4U0Y4|NPL1A_XENLA Nucleosome assembly protein 1-like 1-A OS=Xenopus laevis GN=nap1l1-a PE=1 SV=1
cb10408_c25/f1p0/4049	XP_018024181.1	PREDICTED: nucleosome assembly protein 1-like 1 isoform X1 [Hyalella azteca]	*	*	*	K11279|NAP1L1, NRP|http://www.genome.jp/dbget-bin/www_bget?ko:K11279	*	KOG1507(BD)(Nucleosome assembly protein NAP-1)	sp|Q5U2Z3|NP1L4_RAT Nucleosome assembly protein 1-like 4 OS=Rattus norvegicus GN=Nap1l4 PE=1 SV=1
cb10408_c26/f1p0/2262	XP_014674636.1	PREDICTED: nucleosome assembly protein 1-like 1-A isoform X2 [Priapulus caudatus]	*	*	*	K11279|NAP1L1, NRP|http://www.genome.jp/dbget-bin/www_bget?ko:K11279	*	KOG1507(BD)(Nucleosome assembly protein NAP-1)	sp|Q7ZY81|NPL1B_XENLA Nucleosome assembly protein 1-like 1-B OS=Xenopus laevis GN=nap1l1-b PE=1 SV=1
cb10408_c27/f1p0/2381	XP_018024181.1	PREDICTED: nucleosome assembly protein 1-like 1 isoform X1 [Hyalella azteca]	*	*	*	K11279|NAP1L1, NRP|http://www.genome.jp/dbget-bin/www_bget?ko:K11279	*	KOG1507(BD)(Nucleosome assembly protein NAP-1)	sp|Q4U0Y4|NPL1A_XENLA Nucleosome assembly protein 1-like 1-A OS=Xenopus laevis GN=nap1l1-a PE=1 SV=1
cb10408_c28/f2p0/2336	XP_018024181.1	PREDICTED: nucleosome assembly protein 1-like 1 isoform X1 [Hyalella azteca]	*	*	*	K11279|NAP1L1, NRP|http://www.genome.jp/dbget-bin/www_bget?ko:K11279	*	KOG1508(L)(DNA replication factor/protein phosphatase inhibitor SET/SPR-2)	sp|Q7ZY81|NPL1B_XENLA Nucleosome assembly protein 1-like 1-B OS=Xenopus laevis GN=nap1l1-b PE=1 SV=1
cb10408_c29/f1p0/2172	XP_018024183.1	PREDICTED: nucleosome assembly protein 1-like 1 isoform X2 [Hyalella azteca]	*	*	*	K11279|NAP1L1, NRP|http://www.genome.jp/dbget-bin/www_bget?ko:K11279	*	KOG1508(L)(DNA replication factor/protein phosphatase inhibitor SET/SPR-2)	sp|Q7ZY81|NPL1B_XENLA Nucleosome assembly protein 1-like 1-B OS=Xenopus laevis GN=nap1l1-b PE=1 SV=1
cb10408_c3/f2p0/2205	XP_018024181.1	PREDICTED: nucleosome assembly protein 1-like 1 isoform X1 [Hyalella azteca]	*	*	*	K11279|NAP1L1, NRP|http://www.genome.jp/dbget-bin/www_bget?ko:K11279	*	KOG1508(L)(DNA replication factor/protein phosphatase inhibitor SET/SPR-2)	sp|Q7ZY81|NPL1B_XENLA Nucleosome assembly protein 1-like 1-B OS=Xenopus laevis GN=nap1l1-b PE=1 SV=1
cb10408_c30/f1p0/1970	XP_018024181.1	PREDICTED: nucleosome assembly protein 1-like 1 isoform X1 [Hyalella azteca]	*	*	*	K11279|NAP1L1, NRP|http://www.genome.jp/dbget-bin/www_bget?ko:K11279	*	KOG1508(L)(DNA replication factor/protein phosphatase inhibitor SET/SPR-2)	sp|Q4U0Y4|NPL1A_XENLA Nucleosome assembly protein 1-like 1-A OS=Xenopus laevis GN=nap1l1-a PE=1 SV=1
cb10408_c31/f1p0/2263	XP_018024181.1	PREDICTED: nucleosome assembly protein 1-like 1 isoform X1 [Hyalella azteca]	*	*	*	K11279|NAP1L1, NRP|http://www.genome.jp/dbget-bin/www_bget?ko:K11279	*	KOG1508(L)(DNA replication factor/protein phosphatase inhibitor SET/SPR-2)	sp|Q4U0Y4|NPL1A_XENLA Nucleosome assembly protein 1-like 1-A OS=Xenopus laevis GN=nap1l1-a PE=1 SV=1
cb10408_c32/f1p0/2186	XP_013785551.1	PREDICTED: nucleosome assembly protein 1-like 1-B [Limulus polyphemus]	GO:0006334(nucleosome assembly)	GO:0005634(nucleus)	*	K11279|NAP1L1, NRP|http://www.genome.jp/dbget-bin/www_bget?ko:K11279	*	KOG1507(BD)(Nucleosome assembly protein NAP-1)	sp|Q7ZY81|NPL1B_XENLA Nucleosome assembly protein 1-like 1-B OS=Xenopus laevis GN=nap1l1-b PE=1 SV=1
cb10408_c33/f1p0/2121	XP_018024183.1	PREDICTED: nucleosome assembly protein 1-like 1 isoform X2 [Hyalella azteca]	*	*	*	K11279|NAP1L1, NRP|http://www.genome.jp/dbget-bin/www_bget?ko:K11279	*	KOG1508(L)(DNA replication factor/protein phosphatase inhibitor SET/SPR-2)	sp|Q4U0Y4|NPL1A_XENLA Nucleosome assembly protein 1-like 1-A OS=Xenopus laevis GN=nap1l1-a PE=1 SV=1
cb10408_c34/f1p0/1852	XP_018024183.1	PREDICTED: nucleosome assembly protein 1-like 1 isoform X2 [Hyalella azteca]	*	*	*	K11279|NAP1L1, NRP|http://www.genome.jp/dbget-bin/www_bget?ko:K11279	*	KOG1508(L)(DNA replication factor/protein phosphatase inhibitor SET/SPR-2)	sp|Q4U0Y4|NPL1A_XENLA Nucleosome assembly protein 1-like 1-A OS=Xenopus laevis GN=nap1l1-a PE=1 SV=1
cb10408_c35/f1p0/1716	*	*	*	*	*	*	*	*	*
cb10408_c36/f1p0/1708	XP_018024183.1	PREDICTED: nucleosome assembly protein 1-like 1 isoform X2 [Hyalella azteca]	*	*	*	K11279|NAP1L1, NRP|http://www.genome.jp/dbget-bin/www_bget?ko:K11279	*	KOG1508(L)(DNA replication factor/protein phosphatase inhibitor SET/SPR-2)	sp|Q4U0Y4|NPL1A_XENLA Nucleosome assembly protein 1-like 1-A OS=Xenopus laevis GN=nap1l1-a PE=1 SV=1
cb10408_c38/f1p0/1135	*	*	*	*	*	*	*	*	*
cb10408_c39/f1p0/1019	*	*	*	*	*	*	*	*	*
cb10408_c4/f5p0/1532	*	*	*	*	*	*	*	*	*
cb10408_c40/f1p0/915	*	*	*	*	*	*	*	*	*
cb10408_c41/f3p0/2213	XP_018024181.1	PREDICTED: nucleosome assembly protein 1-like 1 isoform X1 [Hyalella azteca]	*	*	*	K11279|NAP1L1, NRP|http://www.genome.jp/dbget-bin/www_bget?ko:K11279	*	KOG1508(L)(DNA replication factor/protein phosphatase inhibitor SET/SPR-2)	sp|Q7ZY81|NPL1B_XENLA Nucleosome assembly protein 1-like 1-B OS=Xenopus laevis GN=nap1l1-b PE=1 SV=1
cb10408_c42/f2p0/1469	XP_018024183.1	PREDICTED: nucleosome assembly protein 1-like 1 isoform X2 [Hyalella azteca]	*	*	*	K11279|NAP1L1, NRP|http://www.genome.jp/dbget-bin/www_bget?ko:K11279	*	KOG1507(BD)(Nucleosome assembly protein NAP-1)	sp|Q4U0Y4|NPL1A_XENLA Nucleosome assembly protein 1-like 1-A OS=Xenopus laevis GN=nap1l1-a PE=1 SV=1
[truncated: 126,790 more rows]
