# Supplementary material for: Full-length transcriptome sequencing and comparative transcriptome analysis of Eriocheir sinensis in response to infection by the microsporidian Hepatospora eriocheir
Source: Front Cell Infect Microbiol. 2022 Dec 1;12:997574. doi: 10.3389/fcimb.2022.997574 (PMC9754153; doi:10.3389/fcimb.2022.997574)
Supplement: Supplementary Table 2 — The KEGG classification of all unigenes. [file Table_2.xls]

Pathway Hierarchy1	Pathway Hierarchy2	KEGG Pathway	Pathway ID	Gene Number	Gene IDs
Cellular Processes	Cell growth and death	Apoptosis	ko04210	1245	"cb7374_c106317/f1p0/2560,cb7374_c111525/f1p0/2326,cb7374_c21917/f2p0/3725,cb3091_c15/f1p0/1309,cb10491_c390013/f1p0/1385,cb10491_c431473/f1p1/1368,cb10491_c406587/f1p0/1721,cb10491_c389294/f1p0/1497,cb12925_c86/f1p0/1165,cb7374_c65031/f1p0/2838,cb6961_c3/f1p0/3249,cb10491_c857197/f1p0/1292,cb7374_c170650/f1p0/1947,cb10491_c516537/f1p0/1852,cb10491_c359307/f5p0/1501,cb3454_c0/f1p0/3584,cb6052_c7/f2p2/1563,cb3811_c5/f1p0/2896,cb6983_c42/f1p0/2324,cb7374_c348775/f3p0/4295,cb7374_c73569/f1p0/4179,cb7374_c110902/f1p0/2298,cb7374_c3314/f1p0/4079,cb7374_c171009/f1p0/2881,cb10491_c432383/f1p0/1635,cb7374_c151283/f2p0/2995,cb7374_c68809/f1p0/3241,cb670_c2/f1p0/4861,cb7374_c211459/f1p0/2876,cb7374_c64234/f1p0/4194,cb3091_c10/f1p0/2512,cb13545_c20/f1p0/1197,cb7374_c158117/f1p0/2722,cb12925_c63/f1p0/1163,cb7374_c100492/f7p0/2445,cb7374_c3321/f1p0/4349,cb670_c1/f2p0/2149,cb9666_c0/f1p0/1593,cb7374_c179539/f1p0/3279,cb7374_c107093/f1p0/4030,cb7374_c176046/f1p0/4207,cb7374_c217351/f1p0/2472,cb13545_c25/f1p0/1142,cb212_c6/f3p0/2703,cb10491_c627204/f1p0/1321,cb6983_c16/f1p0/4175,cb7374_c68277/f1p1/4105,cb10491_c435391/f1p0/1357,cb212_c0/f27p1/4976,cb7374_c44724/f1p0/5002,cb10491_c27276/f2p0/1793,cb7374_c176347/f4p5/2961,cb7374_c64681/f1p0/4035,cb7374_c75536/f1p0/4178,cb7374_c12696/f1p0/2561,cb10491_c889512/f1p0/1272,cb10491_c387985/f1p0/1287,cb10491_c717160/f1p0/1319,cb4559_c5/f1p0/2243,cb10491_c733352/f1p0/1367,cb7374_c151642/f1p1/2470,cb7374_c16550/f1p0/3096,cb10491_c431011/f1p0/1380,cb10491_c577246/f1p0/1559,cb6983_c32/f1p0/4312,cb10491_c412982/f1p0/1608,cb7374_c72718/f1p0/4245,cb7374_c212243/f1p0/2432,cb3091_c8/f1p0/3288,cb13545_c8/f1p0/1041,cb782_c2/f1p0/4805,cb7374_c284066/f1p1/1921,cb7374_c220864/f1p1/2556,cb10491_c437890/f1p0/1297,cb10491_c378598/f1p0/1302,cb7374_c155182/f1p0/3368,cb7374_c20127/f2p0/4973,cb10389_c189/f1p0/840,cb10491_c756311/f1p1/1648,cb3091_c7/f1p0/3644,cb5191_c0/f1p0/2696,cb5191_c4/f1p0/1170,cb7374_c15425/f1p0/4204,cb6983_c30/f1p0/4067,cb10491_c430877/f1p0/1292,cb10491_c681505/f1p0/1552,cb12925_c85/f1p0/1211,cb10491_c386897/f1p0/1483,cb10491_c373150/f1p0/1303,cb10491_c405049/f1p0/1478,cb2204_c43/f1p1/6049,cb10491_c362267/f1p0/1258,cb7374_c331256/f45p0/2297,cb13545_c12/f3p0/863,cb7374_c20467/f1p0/4331,cb10491_c379535/f1p0/1554,cb7374_c65696/f1p2/4231,cb7374_c155308/f1p0/3185,cb7374_c62721/f1p0/2265,cb7374_c209155/f1p0/4274,cb7374_c162426/f1p1/2590,cb7374_c3309/f1p0/4396,cb6983_c45/f1p0/1861,cb12925_c67/f1p0/1135,cb10491_c680236/f39p3/1583,cb7374_c20627/f2p0/3796,cb5579_c2/f4p1/2080,cb7374_c34820/f1p0/3186,cb10491_c380808/f1p0/1653,cb7374_c168063/f1p0/2503,cb10491_c405804/f1p0/1319,cb3091_c16/f1p0/5281,cb7374_c71426/f1p0/3082,cb10491_c420553/f1p0/1456,cb6052_c10/f1p2/1938,cb8389_c4/f1p0/879,cb7374_c347360/f1p0/2643,cb5485_c0/f1p0/2632,cb7374_c158268/f1p1/2906,cb7374_c60437/f3p0/4257,cb7374_c9454/f1p0/2348,cb7374_c93068/f1p0/2875,cb7374_c79467/f1p0/4206,cb10491_c877518/f1p0/1259,cb10491_c361344/f1p0/1359,cb10491_c416250/f1p0/1455,cb10491_c373958/f1p0/1301,cb10491_c890049/f1p0/1320,cb7374_c63335/f1p0/3103,cb6052_c23/f24p1/1074,cb7374_c3320/f1p0/3004,cb7374_c224256/f1p1/4548,cb7374_c8899/f2p0/4248,cb10491_c679877/f1p0/1283,cb6983_c18/f1p0/4070,cb7374_c297369/f1p0/2240,cb7374_c3322/f1p0/3959,cb7374_c18842/f1p0/2993,cb7374_c267132/f1p1/2789,cb10491_c425691/f1p0/1544,cb212_c28/f1p0/4217,cb3454_c3/f1p0/2452,cb10491_c680868/f1p0/1345,cb4708_c6/f1p0/2744,cb7374_c159570/f1p0/3246,cb7374_c60559/f1p0/3255,cb10491_c380531/f1p0/1538,cb9994_c4/f1p0/1515,cb212_c15/f1p1/4419,cb7374_c15817/f1p0/4357,cb10602_c8/f1p0/1679,cb10491_c394952/f1p0/1290,cb3091_c13/f1p0/1775,cb10491_c747231/f1p0/1281,cb7374_c37574/f1p0/3448,cb3811_c3/f1p0/2768,cb212_c30/f1p0/3395,cb10491_c435487/f1p0/1234,cb10491_c408057/f1p0/1866,cb10491_c433972/f1p0/1855,cb12925_c102/f1p0/1121,cb7374_c177805/f1p0/3194,cb10491_c681120/f1p0/1370,cb10491_c395885/f1p0/1717,cb7374_c47625/f1p0/5057,cb12925_c98/f1p0/1205,cb10491_c697346/f1p0/1303,cb13545_c14/f1p0/1083,cb7374_c101197/f2p0/2978,cb2204_c18/f1p0/3278,cb7374_c103196/f1p0/2265,cb7374_c394961/f1p1/2418,cb9994_c8/f1p0/1187,cb7374_c152429/f1p0/2286,cb10491_c854971/f1p0/1288,cb10491_c899752/f1p0/1265,cb7374_c216643/f1p5/2120,cb10491_c403753/f1p0/1760,cb6983_c4/f5p0/1468,cb10491_c431102/f1p0/1441,cb7374_c3310/f1p0/4010,cb10491_c365817/f1p0/1297,cb13545_c3/f2p0/1067,cb10491_c653952/f1p0/1402,cb10491_c402431/f1p0/1296,cb11437_c9/f1p0/1590,cb3811_c11/f1p0/2175,cb212_c17/f1p0/4192,cb7374_c175278/f1p0/3232,cb7374_c153559/f1p0/3135,cb14493_c0/f1p0/5445,cb10491_c413954/f1p0/1312,cb7374_c177572/f1p0/2629,cb7374_c60824/f1p1/4068,cb12925_c78/f1p1/921,cb6983_c17/f1p0/4208,cb6983_c1/f5p0/1612,cb10605_c1/f1p0/1309,cb7374_c127508/f1p0/3016,cb14684_c1/f1p0/5234,cb7374_c215289/f1p0/3630,cb6983_c38/f1p0/2586,cb7374_c224619/f1p0/3326,cb7374_c331279/f1p0/2263,cb10491_c412573/f1p0/1295,cb3091_c9/f1p0/2954,cb10491_c431273/f1p1/1291,cb7374_c15869/f1p0/2844,cb6052_c20/f1p0/999,cb12925_c54/f1p0/1129,cb10491_c512036/f5p0/1556,cb10491_c422851/f1p0/1423,cb7374_c43967/f2p1/3670,cb7374_c117725/f1p0/3664,cb7374_c171472/f1p1/2607,cb10491_c841564/f9p1/1480,cb7374_c176394/f1p0/3174,cb7374_c207655/f2p0/2636,cb10491_c761557/f1p1/1661,cb7374_c178577/f1p1/2556,cb10491_c428849/f1p0/1467,cb6983_c44/f2p0/1865,cb10491_c679457/f4p0/1394,cb7374_c14103/f1p0/3215,cb10491_c390721/f1p0/1304,cb782_c3/f1p0/2754,cb5305_c1/f1p0/4868,cb7374_c80530/f1p0/2992,cb7374_c19006/f4p0/3927,cb10491_c532248/f1p0/1569,cb10491_c381411/f1p0/1736,cb10491_c359733/f2p0/1533,cb10491_c747062/f1p1/1642,cb7374_c122958/f1p0/4055,cb14493_c4/f1p0/5459,cb4708_c10/f1p0/2145,cb6983_c31/f1p0/4695,cb7374_c74575/f1p0/3588,cb10491_c397830/f1p0/1262,cb212_c39/f1p1/4154,cb7374_c20810/f1p0/3822,cb10491_c711346/f1p0/1633,cb7374_c61949/f1p0/3725,cb7374_c283657/f1p0/2311,cb4708_c8/f1p0/2163,cb7374_c80740/f1p0/4263,cb7374_c267904/f1p0/2109,cb10491_c694106/f1p0/1856,cb3811_c15/f1p0/1055,cb10491_c415987/f1p0/1271,cb6983_c20/f1p0/3553,cb7374_c41333/f1p0/2080,cb10491_c371257/f1p0/1541,cb10491_c404975/f1p0/1544,cb4708_c14/f1p0/2212,cb6983_c15/f1p0/4804,cb10491_c406484/f1p0/1325,cb10491_c895612/f1p0/1268,cb7374_c22500/f1p0/4027,cb7374_c98443/f3p1/4186,cb7374_c80639/f1p0/2750,cb7374_c230244/f1p0/2337,cb7374_c150480/f4p1/1914,cb12925_c45/f1p0/1190,cb212_c3/f6p0/4811,cb7374_c355056/f2p0/2731,cb7374_c42388/f1p0/3089,cb10491_c286249/f1p0/1508,cb7374_c127240/f1p3/4230,cb7374_c101168/f2p4/4232,cb7374_c151061/f1p0/2639,cb7374_c165320/f1p1/2249,cb7374_c209701/f1p0/2204,cb10491_c571148/f1p0/1328,cb7374_c297034/f1p0/2258,cb12925_c34/f2p0/1056,cb7374_c17051/f1p0/2348,cb4708_c12/f1p0/2464,cb6983_c14/f2p0/4842,cb7374_c83858/f1p0/3298,cb10491_c432286/f1p1/1351,cb7374_c111086/f1p0/2485,cb7374_c18322/f1p0/3277,cb7374_c80529/f1p0/3603,cb3454_c2/f1p0/2658,cb7374_c65869/f2p0/4299,cb6052_c18/f1p0/1146,cb6983_c24/f1p0/3592,cb10491_c359038/f7p0/1366,cb10491_c866279/f1p0/1588,cb10491_c871293/f1p0/1234,cb10491_c432541/f1p0/1714,cb6052_c27/f1p0/859,cb7374_c179261/f1p0/3135,cb10491_c16057/f1p0/1729,cb7374_c210290/f1p0/2504,cb10491_c427953/f1p0/1284,cb10491_c369829/f1p0/1331,cb6983_c25/f1p0/3980,cb10491_c390796/f1p0/1742,cb7374_c3018/f1p0/2248,cb7374_c62559/f1p0/4164,cb7374_c328746/f48p1/2803,cb7374_c210202/f1p0/2367,cb10491_c379448/f1p0/1295,cb7374_c156637/f1p0/3015,cb7374_c18736/f1p2/3597,cb10389_c166/f1p0/1171,cb10491_c386961/f1p0/1817,cb10491_c676093/f1p0/1612,cb7374_c63092/f1p0/4149,cb11437_c17/f2p0/1261,cb7374_c232610/f1p0/4556,cb7374_c74593/f1p0/4213,cb7374_c332308/f3p0/3244,cb4708_c13/f1p0/2365,cb9907_c1/f1p0/1232,cb7374_c811/f2p0/3786,cb3091_c6/f1p0/3683,cb7374_c331135/f1p0/2438,cb7374_c387553/f3p0/2412,cb7374_c38270/f1p0/3259,cb10491_c918644/f1p0/1402,cb10491_c415285/f1p0/1649,cb6983_c22/f1p0/3533,cb10602_c6/f1p0/1664,cb2204_c14/f1p0/4157,cb212_c26/f1p0/5110,cb7374_c14239/f3p0/4762,cb7374_c77545/f1p0/4220,cb7374_c71767/f1p0/4362,cb7374_c173374/f1p0/2845,cb6983_c43/f1p0/2186,cb6130_c0/f5p0/2291,cb6983_c11/f2p0/2764,cb10491_c360325/f1p0/1291,cb7374_c109807/f5p0/3091,cb7374_c354989/f2p0/3668,cb5815_c2/f1p0/1673,cb10491_c391279/f1p0/1370,cb10491_c414913/f1p0/1855,cb7374_c105479/f1p0/2142,cb10491_c377935/f1p0/1334,cb3811_c0/f13p0/2366,cb9994_c10/f1p0/917,cb7374_c231298/f1p0/2303,cb7374_c71350/f1p0/3883,cb6983_c9/f3p0/4489,cb10602_c7/f1p0/1645,cb6983_c23/f1p0/4165,cb7917_c5/f1p0/910,cb10491_c551868/f1p0/1256,cb10491_c434389/f1p0/1553,cb10491_c397607/f1p0/1430,cb10491_c679741/f1p0/1364,cb3811_c1/f3p0/3418,cb7374_c71747/f2p0/2321,cb10491_c392088/f1p0/1352,cb12925_c30/f3p0/1043,cb10491_c567324/f1p0/1728,cb7374_c153979/f1p0/3278,cb10491_c427652/f1p0/1597,cb7374_c66991/f1p0/4088,cb3811_c12/f1p0/1611,cb7374_c46013/f1p1/3865,cb10491_c406432/f1p0/1854,cb6130_c5/f1p0/2361,cb6130_c4/f2p0/1462,cb4706_c2/f1p0/2258,cb10491_c371940/f1p0/1349,cb6961_c5/f1p0/2286,cb7374_c41321/f1p0/4442,cb10491_c422861/f1p0/1351,cb7374_c12651/f1p0/2610,cb10491_c368495/f1p0/1307,cb7374_c150793/f4p0/2680,cb12925_c41/f1p0/1215,cb3508_c7/f1p0/3445,cb10491_c401125/f1p0/1293,cb7374_c216416/f1p3/2761,cb7374_c76041/f2p0/4462,cb7374_c123445/f1p0/3236,cb7374_c178283/f2p1/2566,cb10491_c359569/f4p0/1430,cb10491_c378013/f1p0/1470,cb7374_c179155/f1p0/3752,cb212_c47/f1p0/5568,cb10491_c913164/f1p0/1480,cb7374_c232346/f1p0/2031,cb7374_c363631/f1p0/2737,cb10491_c865265/f1p0/1323,cb7374_c400928/f1p0/1936,cb10491_c372005/f1p0/1742,cb10491_c434435/f1p0/1288,cb7374_c12620/f1p0/4074,cb12925_c88/f1p0/1186,cb7374_c79490/f1p0/4221,cb7374_c73482/f1p0/3314,cb7374_c13639/f1p0/3311,cb9329_c2/f4p0/1867,cb7374_c164293/f1p0/2222,cb7374_c10774/f1p0/3560,cb10491_c385971/f1p0/1329,cb10905_c6/f1p0/1741,cb7374_c18584/f1p0/2952,cb10491_c389043/f1p0/1852,cb7374_c155007/f2p0/2987,cb7374_c179890/f1p0/2799,cb7374_c13650/f3p0/4093,cb7374_c169314/f1p1/2589,cb10491_c868080/f1p0/1314,cb10602_c2/f3p0/1675,cb10491_c371876/f1p0/1254,cb3091_c5/f2p0/3414,cb10491_c427665/f1p0/1346,cb7374_c3325/f1p0/3663,cb7374_c171605/f1p0/3278,cb212_c4/f5p0/4761,cb7374_c334306/f2p0/2721,cb10491_c381079/f1p0/1334,cb7374_c9680/f1p0/2818,cb7374_c237342/f1p1/1946,cb10491_c430281/f1p0/1256,cb10602_c0/f14p0/1716,cb7374_c222411/f1p0/1937,cb10491_c364895/f1p0/1615,cb10491_c827496/f1p0/1545,cb7374_c108589/f1p0/3100,cb10491_c657524/f1p0/1338,cb7374_c171190/f1p0/3182,cb10491_c436516/f1p0/1358,cb10491_c375436/f1p0/1291,cb7374_c125426/f1p0/3188,cb8389_c3/f1p0/1002,cb7374_c408460/f1p0/1993,cb7374_c11377/f1p0/3132,cb782_c14/f1p0/5744,cb7374_c106999/f1p0/2150,cb12925_c82/f1p0/1000,cb7374_c212836/f1p0/2092,cb7374_c163378/f1p0/2812,cb10491_c372274/f1p0/1338,cb10491_c762494/f1p0/1365,cb7374_c152847/f1p0/2461,cb4708_c15/f1p0/2019,cb7374_c61879/f1p0/2905,cb212_c1/f18p0/4652,cb7374_c69291/f1p0/4189,cb5881_c0/f1p0/2388,cb7374_c41069/f1p0/5027,cb10491_c853052/f1p0/1329,cb7374_c19143/f1p1/4888,cb10491_c655107/f1p1/1485,cb10491_c863162/f1p0/1301,cb7374_c3233/f1p0/2720,cb7374_c72515/f1p0/4388,cb13545_c5/f2p0/1113,cb10491_c681221/f1p0/1356,cb3508_c6/f6p0/3570,cb10491_c747407/f1p0/1522,cb10905_c10/f1p0/1180,cb13545_c10/f1p0/1214,cb10491_c400147/f1p0/1492,cb7374_c118416/f1p0/2954,cb7374_c80793/f1p0/4228,cb10491_c424416/f1p0/1314,cb10491_c873391/f1p0/1310,cb10491_c393413/f1p0/1285,cb7374_c62223/f2p0/4094,cb13545_c21/f1p0/966,cb7374_c37148/f4p1/4305,cb13545_c13/f1p0/1215,cb7374_c271056/f1p1/4761,cb4559_c0/f1p0/3034,cb7374_c171060/f1p0/2654,cb7374_c65436/f1p0/3101,cb6983_c13/f2p0/3654,cb12925_c101/f1p1/1166,cb10491_c869437/f1p0/1508,cb7374_c170677/f1p0/2303,cb10491_c409632/f1p0/1276,cb7374_c343163/f1p0/2720,cb5815_c1/f1p0/3466,cb6052_c17/f1p0/1155,cb10491_c910094/f1p0/1429,cb10491_c358967/f1p0/1366,cb6983_c35/f1p0/2719,cb7374_c393023/f1p1/2734,cb7374_c28996/f4p2/5048,cb7374_c65328/f1p0/4007,cb7374_c173972/f17p0/3354,cb10491_c875161/f1p0/1438,cb10605_c2/f1p0/1119,cb10491_c391164/f1p0/1294,cb7374_c68525/f1p0/4221,cb7374_c19110/f1p0/4059,cb7374_c62652/f6p0/2308,cb10491_c584278/f1p0/1696,cb7374_c69645/f1p0/4138,cb10491_c388307/f1p0/1312,cb10491_c851160/f1p0/1609,cb10491_c681415/f1p0/1537,cb7374_c103864/f1p0/4019,cb6719_c0/f1p0/2188,cb7374_c171150/f1p0/3285,cb10491_c679729/f1p0/1323,cb10491_c429490/f1p0/1815,cb10491_c910363/f1p0/1569,cb6983_c52/f1p0/3347,cb12925_c91/f1p0/1007,cb7374_c234269/f1p1/2047,cb10491_c907738/f1p0/1287,cb212_c31/f1p0/3738,cb6112_c2/f1p0/2096,cb7374_c19521/f2p0/3987,cb9994_c7/f1p0/1370,cb10491_c681411/f1p0/1541,cb12925_c74/f21p3/1145,cb7917_c1/f1p0/2112,cb6983_c19/f1p0/3632,cb7374_c83677/f2p0/4221,cb10491_c887837/f1p0/1246,cb7374_c38751/f1p1/2737,cb12925_c72/f1p0/1210,cb10491_c429547/f1p0/1902,cb10491_c412219/f1p0/1233,cb10491_c389689/f1p0/1279,cb10491_c371194/f1p0/1534,cb7374_c157941/f1p1/2604,cb10491_c848647/f1p0/1233,cb10491_c400365/f1p0/1297,cb10491_c906093/f1p0/1228,cb12210_c13/f1p1/1843,cb7374_c79233/f1p0/4205,cb10491_c406456/f1p0/1353,cb7374_c13713/f1p0/2237,cb7374_c74848/f1p0/2954,cb13545_c7/f1p0/1144,cb10491_c731022/f1p1/1640,cb7374_c158692/f1p0/1992,cb7374_c162756/f1p0/3134,cb212_c35/f1p0/5074,cb10491_c401920/f1p0/1409,cb10491_c674174/f1p0/1336,cb2204_c16/f1p0/4040,cb10491_c406188/f1p0/1291,cb10491_c898879/f1p0/1259,cb7374_c344881/f1p0/2229,cb7374_c75553/f1p0/4223,cb10491_c893524/f1p0/1380,cb8389_c1/f1p0/1649,cb7374_c244794/f1p0/1985,cb10491_c903981/f1p0/1561,cb6983_c41/f1p0/3974,cb10491_c359237/f1p0/1712,cb7374_c151172/f2p0/3347,cb2204_c17/f1p1/3582,cb10491_c854430/f1p0/1317,cb12925_c73/f1p0/1170,cb7374_c156516/f1p0/2237,cb9666_c1/f1p0/1610,cb11437_c10/f1p0/1306,cb10491_c733839/f1p0/1299,cb12925_c97/f1p0/1213,cb7374_c63605/f1p0/4264,cb10491_c434019/f1p0/1296,cb6130_c10/f1p0/1304,cb10491_c918323/f1p1/1284,cb10491_c569128/f1p0/1848,cb12925_c29/f3p0/1191,cb10491_c681047/f1p0/1713,cb7374_c157301/f1p1/3122,cb7374_c220068/f1p0/2862,cb10491_c512028/f1p0/1556,cb3811_c2/f2p0/2964,cb4708_c5/f1p0/2914,cb4708_c19/f1p0/1029,cb212_c14/f1p0/4488,cb10491_c437789/f1p0/1294,cb6983_c51/f4p0/1144,cb7374_c20780/f1p0/3567,cb3091_c14/f1p0/1494,cb10491_c390508/f1p0/1349,cb10491_c917101/f1p0/1304,cb10491_c721149/f1p0/1553,cb7374_c76986/f1p0/4175,cb10491_c382563/f1p0/1293,cb14493_c3/f1p0/5260,cb6983_c21/f1p0/3278,cb10491_c889597/f1p0/1522,cb10491_c361545/f1p0/1298,cb7374_c331799/f1p0/3246,cb7374_c334578/f1p0/3251,cb7374_c107297/f1p4/4280,cb4708_c17/f1p0/2032,cb7374_c66057/f1p0/3822,cb10491_c404169/f1p0/1233,cb10491_c721430/f1p0/1553,cb11601_c753/f1p0/1180,cb7374_c15489/f1p0/2600,cb7374_c16822/f1p2/4095,cb7374_c63919/f1p1/4153,cb12925_c46/f1p0/1002,cb10491_c380653/f1p0/1330,cb7374_c74214/f1p0/4179,cb13545_c9/f1p0/1159,cb7374_c174886/f1p0/2866,cb10491_c919763/f1p0/1329,cb7374_c105951/f1p1/2635,cb10491_c433498/f1p0/1481,cb7374_c167126/f1p0/2383,cb7374_c273087/f1p1/3062,cb12925_c93/f1p0/1212,cb2204_c44/f1p0/6074,cb10491_c360972/f1p0/1294,cb7374_c328744/f12p0/2709,cb12925_c70/f1p0/614,cb2204_c45/f1p0/5823,cb10491_c427022/f1p0/1591,cb10491_c437312/f1p0/1323,cb7374_c165857/f1p0/2690,cb2204_c15/f1p0/2219,cb10491_c404142/f1p0/1671,cb7374_c229200/f1p0/5005,cb7374_c327531/f1p0/3475,cb10491_c370816/f1p0/1290,cb670_c3/f1p0/3058,cb7374_c61266/f1p0/2450,cb12925_c81/f1p0/995,cb10491_c411404/f1p0/1285,cb7374_c154483/f1p0/2731,cb3091_c3/f2p0/3576,cb10491_c882120/f1p0/1378,cb7374_c173316/f1p0/2352,cb10491_c700856/f1p0/1623,cb12925_c36/f1p0/1207,cb7374_c60257/f2p0/4242,cb7374_c157366/f1p0/3204,cb7374_c3327/f1p0/3017,cb7374_c328667/f11p1/2840,cb10491_c679665/f6p2/1632,cb7374_c79327/f1p0/3517,cb7374_c35050/f4p1/2293,cb7374_c40200/f1p0/3263,cb7374_c38672/f1p0/2928,cb7374_c363357/f3p1/4219,cb10491_c385225/f1p0/1289,cb13545_c15/f1p0/1175,cb10491_c416855/f1p0/1394,cb10491_c402460/f1p0/1320,cb12925_c28/f5p0/1038,cb10491_c14617/f3p0/1728,cb10491_c753862/f1p0/1530,cb7374_c127094/f1p0/1969,cb7374_c164617/f1p0/2867,cb10491_c374209/f1p1/1492,cb6052_c5/f6p2/2294,cb5333_c3/f2p0/2503,cb3454_c1/f1p0/2395,cb10491_c681104/f1p0/1358,cb12210_c3/f2p0/1808,cb7374_c59697/f4p0/4244,cb782_c4/f1p0/2163,cb7374_c162651/f1p0/2037,cb7374_c220122/f1p0/4285,cb10491_c897214/f1p0/1475,cb212_c34/f1p0/2286,cb10491_c372721/f1p0/1786,cb10491_c513299/f1p0/1329,cb7374_c219712/f1p1/2699,cb7374_c15311/f1p0/4279,cb10491_c412506/f1p0/1496,cb10491_c417740/f1p0/1628,cb12925_c107/f2p0/974,cb10491_c386276/f1p0/1321,cb6130_c9/f1p0/1604,cb3811_c6/f1p0/2185,cb12210_c15/f1p1/1670,cb10491_c421900/f1p0/1489,cb7374_c113698/f1p0/3208,cb10491_c388556/f1p0/1286,cb7374_c227778/f1p1/2285,cb6961_c2/f1p0/3427,cb3091_c0/f6p0/3686,cb7374_c177972/f1p1/2155,cb6052_c26/f5p0/1078,cb7374_c157468/f1p0/3322,cb10491_c398680/f1p0/1554,cb10491_c423370/f1p1/1326,cb10491_c681599/f1p0/1334,cb3811_c9/f1p0/2214,cb10491_c390583/f1p0/1609,cb7374_c88755/f4p0/3985,cb7374_c331473/f43p2/3588,cb10491_c369267/f1p0/1310,cb7374_c332423/f6p0/2625,cb3508_c3/f1p0/3467,cb7374_c348658/f1p1/2639,cb7374_c76482/f1p0/2443,cb10491_c359870/f2p0/1438,cb7374_c387518/f3p0/2471,cb7374_c179527/f1p0/2616,cb10491_c399074/f1p0/1322,cb6052_c22/f1p0/923,cb10491_c372367/f1p0/1625,cb10491_c391714/f1p0/1835,cb7374_c243722/f3p4/2814,cb3091_c4/f2p0/1086,cb10491_c431709/f1p0/1554,cb7374_c299352/f1p0/2258,cb7374_c14100/f2p0/4272,cb10491_c56558/f6p0/1739,cb10491_c394892/f1p0/1285,cb10491_c383576/f1p0/1221,cb2204_c23/f1p0/1638,cb7374_c159700/f1p0/2394,cb12925_c77/f1p1/1079,cb7374_c151988/f1p0/2445,cb6983_c0/f4p0/1732,cb7374_c12967/f1p0/3859,cb7374_c161160/f1p0/2603,cb10491_c429823/f1p0/1222,cb7374_c62742/f1p0/4139,cb13545_c4/f2p0/931,cb7374_c361387/f1p0/2664,cb4708_c16/f1p0/2207,cb7374_c173240/f4p0/2543,cb12925_c42/f1p0/1203,cb7374_c12086/f1p0/3295,cb7374_c167386/f1p0/3167,cb7374_c236949/f1p1/2542,cb7374_c70621/f1p0/4047,cb7374_c330673/f15p1/2742,cb7374_c342712/f1p0/2218,cb7374_c125606/f1p4/3088,cb7374_c356654/f1p0/2621,cb4559_c3/f1p0/2816,cb7374_c101025/f2p0/3331,cb9994_c3/f2p0/1401,cb10491_c681159/f1p0/1315,cb7374_c169081/f1p1/2235,cb11437_c19/f1p0/1711,cb7374_c330699/f11p0/2386,cb7374_c158678/f1p0/2822,cb13545_c18/f1p0/1064,cb7374_c9395/f1p0/4685,cb14493_c5/f1p0/5217,cb2204_c19/f1p0/2545,cb10491_c412807/f1p0/1478,cb7374_c330717/f4p4/4190,cb10491_c893966/f1p0/1282,cb3811_c13/f1p0/1404,cb10491_c364609/f1p0/1616,cb10491_c423758/f1p0/1292,cb7374_c74491/f1p0/3877,cb10491_c417054/f1p0/1721,cb7374_c154255/f2p0/2871,cb6052_c9/f1p0/2386,cb12925_c71/f1p0/1203,cb7374_c47868/f9p1/2172,cb12210_c1/f1p0/1710,cb7374_c212378/f1p0/2031,cb6112_c1/f1p0/2370,cb10491_c359918/f2p0/1901,cb10491_c592925/f1p0/1768,cb9994_c11/f8p0/1545,cb1809_c5/f1p0/6191,cb10491_c743099/f1p1/1658,cb7374_c268074/f2p0/4219,cb10491_c848290/f1p0/1524,cb7374_c18046/f1p0/3074,cb1809_c1/f1p0/4333,cb7374_c40610/f1p1/3365,cb7374_c296481/f1p0/2134,cb7374_c155709/f1p0/3096,cb7374_c121193/f1p0/3659,cb7374_c30395/f1p0/3430,cb7374_c20990/f1p0/3331,cb7374_c338735/f1p0/2746,cb1809_c4/f1p0/6334,cb7374_c298177/f1p0/2009,cb10491_c359361/f3p0/1615,cb10491_c396621/f1p0/1381,cb7374_c69897/f1p0/4177,cb7374_c14988/f1p0/4186,cb10389_c165/f1p0/1175,cb7374_c123624/f1p1/3620,cb7374_c3234/f2p0/2285,cb4559_c2/f1p0/2414,cb7374_c205181/f2p0/2101,cb13545_c6/f1p0/1191,cb7374_c362488/f1p0/2267,cb8389_c2/f1p0/1158,cb7374_c3313/f1p0/4171,cb7374_c331403/f1p0/2206,cb10491_c378685/f1p0/1271,cb14532_c1/f1p0/1521,cb5815_c0/f1p0/2450,cb12925_c55/f1p0/1004,cb9907_c0/f1p0/1461,cb10491_c379418/f1p0/1485,cb10491_c728881/f1p0/1284,cb7374_c17148/f1p0/4149,cb7374_c328527/f12p0/3301,cb10491_c870929/f1p0/1448,cb7374_c203953/f4p1/2389,cb10491_c371177/f1p0/1623,cb7374_c212405/f1p0/2595,cb7374_c8597/f9p0/2408,cb3811_c10/f1p0/2271,cb7374_c75856/f1p0/3107,cb10491_c359349/f4p0/1682,cb12925_c56/f1p0/1018,cb10491_c376797/f1p0/1260,cb7374_c14048/f1p0/3253,cb7374_c74211/f1p0/2460,cb7374_c387296/f6p0/2226,cb10491_c403786/f1p0/1420,cb11601_c773/f1p0/1158,cb10491_c681469/f1p0/1360,cb10491_c402581/f1p0/1327,cb12925_c59/f1p0/1016,cb782_c11/f1p0/1867,cb10491_c842932/f1p0/1277,cb10491_c750661/f1p0/1725,cb10491_c379239/f1p0/1427,cb7374_c167646/f1p0/2473,cb6130_c3/f3p1/2237,cb7374_c329652/f11p1/4692,cb7374_c147852/f12p0/4322,cb10491_c636352/f1p0/1346,cb10491_c400596/f1p0/1463,cb13545_c11/f1p0/965,cb10491_c409107/f1p0/1688,cb7374_c109028/f1p0/2932,cb10491_c680965/f1p0/1296,cb12421_c1/f1p0/3170,cb9994_c0/f49p0/1440,cb7917_c0/f1p0/1829,cb7374_c151521/f1p1/3395,cb6983_c8/f3p0/3050,cb10491_c428400/f1p0/1425,cb782_c7/f1p0/5713,cb10491_c862537/f1p0/1288,cb7374_c391051/f1p0/2186,cb10491_c400880/f1p0/1283,cb10491_c371756/f1p0/1353,cb7374_c45703/f12p0/4129,cb11601_c862/f1p0/1097,cb10491_c858809/f1p0/1255,cb6983_c50/f3p0/3507,cb7374_c61983/f1p0/4231,cb2204_c28/f1p0/6312,cb7374_c22537/f1p0/3802,cb12925_c80/f1p0/905,cb670_c4/f1p0/2197,cb9329_c3/f1p0/1876,cb7374_c387504/f3p1/2013,cb7374_c43981/f1p0/4024,cb7374_c122131/f1p0/3728,cb7374_c174880/f1p0/3037,cb7374_c69070/f1p0/3069,cb7374_c109386/f1p0/3077,cb7374_c150689/f6p1/2144,cb2204_c46/f1p0/5324,cb5191_c2/f1p0/1768,cb10491_c368541/f1p0/1531,cb13545_c26/f6p0/1181,cb7374_c17289/f1p0/4038,cb7374_c151157/f1p4/2856,cb10491_c538745/f3p0/1773,cb7374_c177761/f1p0/2179,cb10491_c395799/f1p0/1545,cb13545_c22/f1p0/1095,cb10491_c397996/f1p0/1256,cb7374_c78319/f1p0/4130,cb10491_c360368/f2p0/1304,cb6983_c37/f1p0/2537,cb7374_c2213/f1p0/2390,cb7374_c150451/f4p1/2283,cb10491_c392613/f1p0/1801,cb7374_c264118/f1p0/2494,cb7374_c123458/f1p0/2358,cb10491_c378520/f1p0/1546,cb7374_c97991/f3p0/3761,cb10491_c681201/f1p1/1615,cb7374_c97800/f3p0/4252,cb10491_c881653/f1p0/1342,cb12925_c38/f1p0/1199,cb7374_c67993/f1p1/4102,cb7374_c151795/f1p0/2597,cb7374_c46401/f3p0/4708,cb10491_c865299/f1p0/1444,cb10491_c389168/f1p0/1430,cb7374_c120444/f1p4/4085,cb10491_c365176/f1p0/1358,cb10491_c760257/f2p0/1616,cb7374_c70370/f1p0/4186,cb7374_c158783/f1p1/2249,cb7374_c180013/f1p0/2725,cb7374_c235861/f1p4/1975,cb7374_c3316/f1p0/3354,cb7374_c334242/f2p1/4655,cb6983_c39/f1p0/3619,cb10491_c384034/f1p0/1228,cb3091_c12/f1p0/3057,cb7374_c10594/f1p0/4148,cb7374_c328516/f95p0/3070,cb6983_c47/f1p0/5963,cb1635_c0/f1p1/4417,cb10491_c410915/f1p0/1457,cb1717_c7/f1p0/2901,cb10491_c409847/f1p0/1293,cb10491_c359020/f7p0/1617,cb10491_c360359/f1p0/1306,cb14493_c2/f1p0/1591,cb10491_c430300/f1p0/1567,cb10491_c853126/f1p0/1286,cb7374_c37741/f16p1/4180,cb6052_c12/f1p0/1467,cb7374_c19233/f3p2/4270,cb10491_c361429/f1p0/1844,cb6983_c29/f1p0/3378,cb7374_c21125/f1p0/4708,cb10491_c359455/f4p0/1571,cb7374_c57556/f21p1/5085,cb13545_c24/f1p0/961,cb7374_c124395/f1p0/3979,cb1809_c3/f1p0/2749,cb7374_c207246/f1p0/4226,cb212_c33/f1p0/4269,cb7374_c32004/f1p0/2167,cb10491_c432308/f1p0/1314,cb10491_c359441/f1p0/1275,cb7374_c302623/f2p1/2204,cb7374_c226872/f1p0/2359,cb10491_c383249/f1p0/1825,cb7374_c340487/f1p0/3235,cb10491_c377127/f1p0/1320,cb7374_c75452/f2p0/4083,cb10491_c368318/f1p0/1366,cb10491_c453028/f2p0/1863,cb10491_c431658/f1p0/1292,cb10491_c381170/f1p0/1475,cb6983_c27/f1p0/3004,cb7374_c328854/f9p0/2750,cb3811_c8/f1p0/2295,cb10491_c894311/f1p0/1484,cb7374_c266441/f3p2/4184,cb7374_c69271/f1p0/4182,cb12925_c95/f1p0/957,cb10491_c437556/f1p0/1552,cb10491_c400934/f2p1/1803,cb7374_c79003/f1p0/1995,cb7374_c330844/f2p0/2587,cb7374_c212281/f2p1/4809,cb5333_c2/f2p0/1982,cb10491_c369859/f1p0/1491,cb212_c2/f7p0/5122,cb7374_c62596/f1p0/2829,cb782_c5/f1p0/1433,cb12925_c79/f1p0/984,cb7374_c39909/f1p0/2668,cb7374_c266433/f4p4/4246,cb4559_c4/f1p0/2757,cb10905_c8/f1p0/1612,cb6983_c34/f1p0/4221,cb3811_c14/f1p0/1071,cb10491_c512216/f1p0/1541,cb10491_c414881/f1p0/1615,cb13545_c19/f1p0/1142,cb7374_c22932/f1p0/2696,cb7374_c214261/f1p0/2235,cb7374_c351430/f1p1/2737,cb10491_c421421/f1p0/1503,cb7374_c46875/f1p0/4749,cb7374_c58046/f5p1/2479,cb11437_c4/f3p0/1815,cb212_c16/f1p0/4338,cb7374_c80738/f1p0/4189,cb10491_c587200/f1p0/1758,cb10905_c9/f1p0/1705,cb7374_c66846/f1p0/2414,cb3091_c1/f5p0/3626,cb10491_c897302/f1p0/1229,cb7374_c153800/f1p1/2355,cb10491_c598640/f1p0/1230,cb7374_c235386/f1p1/2036,cb7374_c3323/f2p1/4175,cb888_c31/f1p0/1062,cb4708_c7/f1p0/2285,cb7374_c29519/f2p1/2311,cb7374_c230716/f1p0/3009,cb10491_c397664/f1p0/1560,cb10491_c418380/f1p0/1270,cb10491_c368419/f1p0/1552,cb7374_c102630/f1p0/3395,cb2204_c20/f1p0/3101,cb7374_c170849/f1p5/2904,cb7374_c30969/f1p1/3691,cb10491_c892647/f1p0/1288,cb10491_c403052/f1p0/1408,cb10491_c414444/f1p0/1333,cb7374_c3017/f1p0/2616,cb7374_c65044/f1p0/4080,cb7374_c162758/f5p1/2436,cb10491_c379758/f1p0/1329,cb6130_c2/f5p0/2250,cb7374_c219884/f1p0/2052,cb10491_c367688/f1p1/1328,cb10491_c35516/f2p0/1907,cb10491_c411900/f1p0/1437,cb10491_c388649/f1p0/1430,cb10491_c368386/f1p0/1382,cb7374_c10143/f1p0/3679,cb10491_c859487/f1p0/1431,cb10491_c762481/f1p0/1302,cb10491_c680435/f8p1/1645,cb7374_c283176/f1p1/2331,cb6983_c33/f1p0/3682,cb7374_c42632/f1p0/2181,cb10491_c721030/f1p0/1357,cb7374_c162964/f1p0/3342,cb7374_c12330/f1p0/3332,cb7374_c154817/f1p0/2201,cb7374_c151919/f1p1/2964,cb7374_c38533/f1p0/3150,cb10491_c387636/f1p0/1817,cb7374_c115784/f1p0/3304,cb12925_c48/f1p0/1116,cb2263_c5/f1p0/1764,cb10491_c398527/f1p0/1720,cb7374_c17032/f7p0/2730,cb7374_c165906/f6p0/3814,cb10491_c360472/f1p0/1286,cb7374_c73716/f1p2/4101,cb10491_c368076/f1p0/1295,cb7374_c380202/f1p0/2305,cb7374_c331490/f3p0/2518,cb7374_c160857/f1p0/2399,cb10491_c381523/f1p0/1297,cb10905_c11/f1p0/1071,cb10491_c359306/f5p0/1606,cb10491_c373238/f1p0/1628,cb6961_c4/f1p0/3344,cb7374_c178485/f1p0/3216,cb4708_c9/f1p0/2299,cb7374_c208123/f1p0/2435,cb7374_c81219/f1p0/4675,cb7374_c235393/f1p0/4092,cb10491_c413074/f1p0/1238,cb1809_c0/f4p0/3020,cb7374_c158884/f1p0/3007,cb10491_c386969/f1p0/1544,cb7374_c158977/f1p0/1950,cb10491_c14539/f4p0/1715,cb10605_c0/f6p0/1437,cb10491_c751234/f1p0/1322,cb10491_c418518/f1p0/1300,cb3091_c11/f1p0/2658,cb10491_c920039/f1p0/1463,cb7374_c160498/f1p0/2197,cb7374_c219835/f1p0/1922,cb7374_c30489/f2p0/3302,cb10491_c398337/f1p0/1867,cb10491_c416746/f1p0/1294,cb7374_c209406/f1p0/1943,cb10491_c387052/f1p0/1634,cb10491_c514467/f1p0/1229,cb10491_c869045/f1p0/1341,cb10491_c919728/f1p0/1237,cb7374_c63576/f1p0/4186,cb7374_c40075/f1p2/2726,cb10491_c359799/f2p0/1666,cb7374_c373671/f1p0/2353,cb7374_c17798/f1p1/3655,cb7374_c151158/f2p1/2669,cb7374_c156605/f1p1/2175,cb12210_c16/f2p0/1593,cb10491_c901446/f1p0/1516,cb7374_c210935/f1p0/2625,cb10491_c511823/f6p0/1752,cb7374_c105816/f1p0/2756,cb5579_c6/f1p1/2391,cb12210_c14/f1p1/1804,cb7374_c78068/f1p2/2192,cb7374_c128847/f1p1/4189,cb7374_c216882/f1p0/1983,cb7374_c68682/f1p0/4175,cb10491_c397752/f1p0/1765,cb7374_c333797/f3p0/3444,cb12925_c75/f1p0/1194,cb12925_c33/f2p0/1002,cb7374_c22710/f1p4/4137,cb10491_c387854/f1p0/1294,cb6961_c6/f1p0/6342,cb7374_c344703/f1p0/3246,cb10491_c360617/f1p0/1297,cb6983_c26/f1p0/4095,cb7374_c63770/f1p0/4288,cb7374_c97496/f3p0/4213,cb7374_c8774/f2p0/4193,cb7374_c72959/f1p0/4059,cb7374_c30352/f1p0/2397,cb6983_c12/f2p0/2571,cb10491_c436152/f1p1/1656,cb10491_c23697/f1p0/1560,cb7374_c64895/f1p0/4222,cb7374_c68146/f1p0/4153,cb12925_c61/f1p0/978,cb2204_c8/f2p0/3163,cb7374_c71882/f1p0/4259,cb212_c27/f1p1/4915,cb10491_c434689/f1p0/1312,cb8573_c4/f1p3/6954,cb7374_c168841/f1p0/3340,cb7374_c221320/f1p0/2790,cb7374_c331230/f1p0/2183,cb10491_c681080/f1p0/1347,cb7374_c97553/f2p0/4212,cb6112_c0/f3p0/2344,cb7374_c73867/f1p0/4207,cb5191_c1/f1p0/2965,cb8288_c122/f1p0/952,cb7374_c166789/f1p0/2979,cb7374_c71764/f1p0/4179,cb7374_c239226/f1p1/2180,cb10491_c399881/f1p0/1331,cb7374_c2214/f5p0/2271,cb10491_c881182/f1p0/1286,cb7374_c122068/f1p0/2181,cb7374_c77223/f2p0/4197,cb7374_c62924/f1p0/4478,cb7374_c174917/f1p0/2432,cb2204_c29/f1p0/6296,cb10491_c397398/f2p0/1342,cb7374_c150805/f3p1/2179,cb7374_c117815/f3p1/4070,cb4559_c1/f1p0/3022,cb7374_c60286/f3p0/4270,cb7374_c76646/f1p0/4031,cb7374_c220587/f1p0/3061,cb10491_c412047/f1p0/1351,cb10491_c398186/f1p0/1530,cb10491_c396839/f1p0/1315,cb7374_c331076/f1p1/2400,cb7374_c27237/f3p0/2948,cb10491_c918715/f1p0/1345,cb4708_c18/f1p0/1719,cb212_c37/f1p0/4476,cb10491_c431834/f1p0/1670,cb10491_c432826/f1p0/1370,cb7374_c167271/f1p0/2584,cb10491_c885226/f1p0/1320,cb6052_c11/f1p0/1684,cb7374_c62153/f1p0/4153,cb7917_c2/f1p0/1520,cb10491_c373750/f1p0/1313,cb212_c48/f1p0/5222,cb7374_c287362/f1p0/2012,cb10491_c359697/f2p0/1897,cb10491_c421083/f1p0/1362,cb7374_c272280/f1p1/1994,cb7374_c157805/f1p2/2849,cb7374_c408590/f1p0/2080,cb7374_c167142/f1p1/2544,cb7374_c18869/f1p0/3233,cb7374_c71623/f1p0/4154,cb7374_c123346/f1p0/3139,cb782_c15/f1p0/5614,cb3091_c2/f2p0/3670,cb10491_c555094/f1p0/1569,cb10491_c410723/f1p0/1243,cb10491_c383892/f1p0/1488,cb10491_c512544/f1p0/1352,cb7374_c159899/f1p1/2167,cb6983_c28/f1p0/2168,cb7374_c171586/f1p0/2892,cb9994_c9/f1p0/1034,cb10905_c4/f1p0/1818,cb10602_c1/f7p0/1884,cb7374_c13655/f1p0/3530,cb7374_c19944/f3p0/3820,cb7374_c156994/f1p1/2510,cb7374_c80563/f1p0/4171,cb7374_c42813/f1p1/2771,cb10491_c894263/f1p0/1225,cb12925_c60/f1p0/1037,cb10491_c437889/f1p0/1389,cb7374_c275372/f1p0/2285,cb10491_c430806/f1p0/1355,cb6983_c36/f1p0/3318,cb7374_c68884/f1p0/3532,cb7374_c69658/f1p0/4238,cb12925_c69/f1p0/973,cb7374_c221141/f1p0/3179,cb10602_c5/f1p0/1727,cb10491_c419501/f1p0/1448,cb6130_c6/f1p0/2292,cb10491_c369092/f1p0/1308,cb10491_c398117/f1p0/1382,cb6983_c49/f1p0/5240,cb10389_c160/f1p0/1568,cb10491_c817923/f1p0/1324,cb10491_c890808/f1p0/1253,cb7374_c168664/f2p0/2691,cb7374_c212433/f1p0/2989,cb12925_c109/f1p0/942,cb10491_c369530/f1p0/1653,cb10491_c400895/f1p0/1670,cb7374_c208732/f1p0/2054,cb12925_c37/f1p0/1015,cb7374_c118950/f1p0/3037,cb12925_c99/f1p0/1202,cb10491_c379076/f1p0/1325,cb10491_c393134/f1p1/1334,cb10602_c4/f2p0/1724,cb10491_c418537/f1p0/1311,cb7374_c3324/f1p0/3957,cb7374_c13672/f2p0/3854,cb10491_c426463/f1p1/1725,cb7374_c211116/f1p0/2305,cb6130_c7/f1p0/2359,cb7374_c218295/f1p0/3085,cb7374_c110367/f1p0/2624,cb10491_c412889/f1p0/1300,cb6052_c24/f146p1/1249,cb10491_c437170/f1p2/1291,cb10491_c569283/f1p0/1281,cb7374_c3311/f1p0/3509,cb4708_c11/f1p0/2716,cb10491_c372625/f1p0/1376,cb14684_c2/f1p0/5202,cb12925_c32/f2p0/1142,cb7374_c204582/f10p0/2832,cb6983_c48/f1p0/5475,cb7374_c20882/f1p0/2892,cb8389_c0/f5p0/1504,cb10491_c709986/f1p0/1381,cb10491_c400014/f1p0/1233,cb7374_c230829/f1p1/2135,cb7374_c3326/f3p0/3971,cb7374_c204816/f7p0/2047,cb7374_c231088/f1p3/2015,cb10491_c865210/f1p0/1324"
Cellular Processes	Cell growth and death	Apoptosis - fly	ko04214	421	"cb5881_c1/f1p0/2493,cb7374_c111525/f1p0/2326,cb11437_c17/f2p0/1261,cb7374_c232610/f1p0/4556,cb9310_c0/f4p0/1889,cb4708_c13/f1p0/2365,cb7374_c332093/f1p0/2091,cb7374_c3060/f13p2/2710,cb7374_c295127/f1p0/2199,cb218_c15/f1p0/3010,cb510_c14/f1p0/2462,cb670_c3/f1p0/3058,cb4706_c0/f1p0/2958,cb7374_c170871/f1p0/2875,cb3454_c0/f1p0/3584,cb7374_c301678/f2p2/3081,cb7374_c330844/f2p0/2587,cb7374_c212281/f2p1/4809,cb7374_c348775/f3p0/4295,cb5333_c2/f2p0/1982,cb212_c26/f1p0/5110,cb7374_c27264/f7p2/4274,cb212_c2/f7p0/5122,cb7374_c110902/f1p0/2298,cb782_c5/f1p0/1433,cb6749_c4/f1p0/2588,cb6130_c0/f5p0/2291,cb9310_c12/f1p0/1831,cb7374_c109807/f5p0/3091,cb7374_c38950/f1p0/2855,cb7374_c105487/f2p0/4172,cb218_c11/f1p0/2723,cb670_c2/f1p0/4861,cb567_c2/f2p1/3011,cb9310_c9/f1p0/1517,cb7374_c327551/f1p0/3154,cb567_c11/f1p0/2814,cb670_c1/f2p0/2149,cb5280_c1/f4p0/2607,cb9310_c3/f1p1/1814,cb3071_c1/f1p0/3816,cb5484_c4/f1p0/2053,cb7374_c107093/f1p0/4030,cb7374_c296915/f1p0/2122,cb10491_c14617/f3p0/1728,cb11437_c4/f3p0/1815,cb212_c6/f3p0/2703,cb218_c4/f1p0/3746,cb218_c7/f1p0/2993,cb7374_c273371/f1p0/2113,cb9459_c1/f1p0/1915,cb212_c16/f1p0/4338,cb5280_c8/f1p0/1971,cb5333_c3/f2p0/2503,cb3454_c1/f1p0/2395,cb7374_c71747/f2p0/2321,cb9459_c7/f1p0/1094,cb7374_c66846/f1p0/2414,cb782_c4/f1p0/2163,cb7374_c220122/f1p0/4285,cb212_c0/f27p1/4976,cb212_c34/f1p0/2286,cb7374_c272472/f1p0/2064,cb4809_c19/f1p0/947,cb9310_c5/f1p0/1824,cb7374_c15311/f1p0/4279,cb6720_c4/f1p0/5783,cb7374_c331465/f47p2/2200,cb3969_c1/f1p0/3427,cb4708_c7/f1p0/2285,cb510_c3/f2p0/4476,cb7374_c78150/f1p0/3443,cb7374_c230716/f1p0/3009,cb567_c21/f1p0/1945,cb4706_c2/f1p0/2258,cb6130_c4/f2p0/1462,cb6130_c5/f1p0/2361,cb218_c6/f1p0/3705,cb7374_c102630/f1p0/3395,cb5280_c3/f1p0/2632,cb6130_c9/f1p0/1604,cb7374_c16550/f1p0/3096,cb9310_c7/f1p0/1708,cb1717_c6/f1p0/3715,cb7374_c113698/f1p0/3208,cb4211_c1/f1p0/4226,cb7374_c268295/f1p1/3047,cb4211_c2/f1p0/2445,cb5360_c2/f2p0/2452,cb9174_c5/f1p0/1069,cb782_c2/f1p0/4805,cb7374_c165468/f1p0/2148,cb7374_c104809/f1p1/3254,cb7374_c331944/f2p0/2586,cb3508_c7/f1p0/3445,cb7374_c226942/f1p0/3014,cb7374_c220864/f1p1/2556,cb9174_c0/f17p0/1455,cb6720_c3/f1p0/5806,cb7374_c239513/f1p0/1985,cb4809_c15/f1p0/1843,cb7374_c123445/f1p0/3236,cb6130_c2/f5p0/2250,cb218_c8/f1p0/2731,cb7374_c282202/f1p0/2020,cb7374_c10143/f1p0/3679,cb9310_c11/f1p0/1240,cb3508_c3/f1p0/3467,cb3712_c2/f1p1/3240,cb7374_c10180/f1p1/3540,cb212_c47/f1p0/5568,cb7374_c387518/f3p0/2471,cb7374_c345496/f1p0/2410,cb7374_c21428/f1p0/2705,cb7374_c12620/f1p0/4074,cb7374_c162964/f1p0/3342,cb7374_c12330/f1p0/3332,cb218_c16/f1p0/2555,cb7374_c303621/f1p2/2176,cb7374_c13639/f1p0/3311,cb10491_c56558/f6p0/1739,cb567_c19/f1p0/2348,cb7374_c10774/f1p0/3560,cb4809_c23/f1p0/2410,cb4211_c0/f1p0/3207,cb4809_c2/f2p0/2464,cb9174_c1/f3p0/1355,cb567_c5/f2p0/3022,cb7374_c115784/f1p0/3304,cb7374_c20467/f1p0/4331,cb7374_c16568/f1p0/2675,cb7374_c3406/f1p1/2922,cb7374_c10462/f1p0/3998,cb7374_c17032/f7p0/2730,cb7374_c12967/f1p0/3859,cb7374_c13650/f3p0/4093,cb5333_c0/f11p0/1820,cb7374_c102303/f1p0/4194,cb7374_c13832/f1p3/3216,cb7374_c20627/f2p0/3796,cb7374_c279994/f1p0/2128,cb567_c13/f1p0/3004,cb9310_c22/f1p0/984,cb9174_c6/f1p0/1027,cb7374_c419/f9p0/2092,cb5484_c7/f1p0/1555,cb4708_c16/f1p0/2207,cb9459_c0/f2p0/1831,cb7374_c328738/f6p3/3127,cb7374_c12086/f1p0/3295,cb3712_c0/f4p1/3330,cb7374_c13985/f1p0/2545,cb7374_c15623/f5p1/4304,cb7374_c228247/f2p0/2134,cb5333_c8/f1p0/2028,cb212_c4/f5p0/4761,cb4708_c9/f1p0/2299,cb7374_c9680/f1p0/2818,cb7374_c363120/f5p1/4301,cb3712_c3/f1p0/2150,cb7374_c342712/f1p0/2218,cb7374_c9454/f1p0/2348,cb1535_c0/f2p1/4450,cb7374_c235393/f1p0/4092,cb218_c13/f1p0/2446,cb7374_c101025/f2p0/3331,cb510_c2/f2p0/4030,cb7374_c108589/f1p0/3100,cb510_c11/f1p0/4535,cb10491_c14539/f4p0/1715,cb11437_c19/f1p0/1711,cb4809_c8/f1p0/2886,cb9174_c2/f2p0/5714,cb4809_c21/f42p0/2905,cb8824_c5/f1p0/1098,cb7374_c125426/f1p0/3188,cb7374_c9395/f1p0/4685,cb5280_c12/f1p0/999,cb7374_c224256/f1p1/4548,cb7374_c408460/f1p0/1993,cb9459_c3/f1p0/1692,cb7374_c11377/f1p0/3132,cb7374_c38020/f1p0/4026,cb782_c14/f1p0/5744,cb510_c7/f1p0/4734,cb7374_c131241/f1p1/3986,cb510_c23/f6p0/4557,cb7374_c267132/f1p1/2789,cb1535_c3/f1p0/4324,cb3454_c3/f1p0/2452,cb212_c28/f1p0/4217,cb510_c9/f1p1/4754,cb4708_c6/f1p0/2744,cb7374_c236462/f1p1/2987,cb4708_c15/f1p0/2019,cb212_c1/f18p0/4652,cb567_c7/f2p0/2987,cb5881_c0/f1p0/2388,cb5786_c24/f1p0/2925,cb7374_c162056/f1p0/2682,cb212_c15/f1p1/4419,cb7374_c350020/f1p0/2448,cb3508_c6/f6p0/3570,cb218_c22/f7p0/4979,cb5484_c5/f1p0/1900,cb7374_c373671/f1p0/2353,cb510_c6/f1p0/2820,cb5786_c59/f1p0/1664,cb7374_c268074/f2p0/4219,cb6863_c0/f1p0/2138,cb7374_c155709/f1p0/3096,cb5484_c6/f1p0/1798,cb567_c14/f1p0/2689,cb7374_c121193/f1p0/3659,cb7374_c20394/f1p1/3526,cb567_c3/f2p0/3167,cb7374_c271056/f1p1/4761,cb212_c30/f1p0/3395,cb7374_c174172/f1p1/3012,cb10491_c511823/f6p0/1752,cb7374_c20990/f1p0/3331,cb7374_c105816/f1p0/2756,cb9459_c2/f1p0/1627,cb4211_c3/f1p0/3148,cb7374_c163196/f1p0/2582,cb218_c3/f1p0/4815,cb7374_c298177/f1p0/2009,cb7374_c29956/f2p0/3998,cb5786_c45/f1p0/2374,cb7374_c67326/f1p0/3952,cb5333_c5/f1p0/2608,cb4809_c4/f2p0/2663,cb8824_c2/f1p1/1771,cb1717_c5/f1p0/3957,cb9206_c3/f1p0/1695,cb7374_c19110/f1p0/4059,cb7374_c362488/f1p0/2267,cb7374_c62652/f6p0/2308,cb5484_c2/f2p0/2189,cb7374_c101197/f2p0/2978,cb7374_c37778/f1p0/3972,cb5280_c9/f1p0/1445,cb7374_c164196/f1p0/2261,cb4809_c6/f1p0/2799,cb6863_c1/f1p0/3058,cb7374_c3059/f2p0/2658,cb7374_c27263/f15p1/3880,cb7374_c103864/f1p0/4019,cb14532_c1/f1p0/1521,cb7374_c283486/f1p0/1958,cb7374_c290322/f1p0/1957,cb7029_c0/f1p0/2078,cb5484_c8/f1p0/1387,cb7374_c3407/f1p0/2903,cb7374_c9776/f1p0/2701,cb10602_c3/f2p0/1309,cb7374_c3292/f1p0/2819,cb3712_c7/f1p0/2290,cb567_c9/f1p0/4905,cb7374_c332203/f2p0/2094,cb10491_c23697/f1p0/1560,cb5333_c1/f4p0/2054,cb5280_c13/f6p0/2493,cb212_c27/f1p1/4915,cb11437_c9/f1p0/1590,cb9459_c4/f1p0/1174,cb3071_c0/f1p0/3764,cb7374_c162541/f1p0/3027,cb8824_c1/f1p0/1835,cb7374_c155774/f1p1/3736,cb212_c17/f1p0/4192,cb7374_c221320/f1p0/2790,cb7374_c14048/f1p0/3253,cb212_c31/f1p0/3738,cb7374_c337313/f1p0/1962,cb7374_c14785/f1p0/4287,cb5333_c9/f1p0/1769,cb4211_c4/f1p0/1478,cb7374_c326505/f1p0/2721,cb567_c0/f5p1/3173,cb6130_c11/f5p0/2299,cb510_c5/f1p0/4142,cb7374_c127508/f1p0/3016,cb7374_c2214/f5p0/2271,cb3071_c4/f1p0/1680,cb782_c11/f1p0/1867,cb4809_c10/f1p0/2884,cb510_c12/f1p0/3128,cb567_c12/f1p0/3128,cb7374_c344958/f1p2/2058,cb510_c8/f1p0/4815,cb7374_c331279/f1p0/2263,cb6130_c3/f3p1/2237,cb218_c9/f1p0/4981,cb7374_c329652/f11p1/4692,cb7374_c10992/f1p1/3737,cb7374_c334789/f1p0/2443,cb567_c10/f1p0/3066,cb3969_c0/f1p0/3328,cb14018_c1/f1p0/862,cb7374_c117725/f1p0/3664,cb7374_c237447/f1p1/3082,cb5484_c3/f1p0/2424,cb7374_c14103/f1p0/3215,cb567_c4/f2p0/3117,cb782_c3/f1p0/2754,cb782_c7/f1p0/5713,cb4708_c18/f1p0/1719,cb212_c37/f1p0/4476,cb7374_c167720/f1p0/2027,cb7374_c19006/f4p0/3927,cb7374_c43020/f2p0/3688,cb7374_c280532/f1p0/1922,cb8824_c4/f1p0/1838,cb3712_c4/f1p0/2702,cb212_c35/f1p0/5074,cb510_c10/f1p0/3066,cb7374_c289508/f1p0/2122,cb212_c48/f1p0/5222,cb4708_c10/f1p0/2145,cb1717_c8/f1p0/3734,cb7374_c311125/f1p1/3024,cb567_c6/f2p1/2980,cb6621_c1/f1p0/2770,cb218_c12/f1p0/3159,cb1535_c2/f1p1/3628,cb212_c39/f1p1/4154,cb7374_c18869/f1p0/3233,cb1717_c1/f1p1/4386,cb7374_c22537/f1p0/3802,cb4708_c8/f1p0/2163,cb670_c4/f1p0/2197,cb7374_c123346/f1p0/3139,cb218_c1/f6p0/5074,cb1717_c3/f1p0/3988,cb7374_c122131/f1p0/3728,cb782_c15/f1p0/5614,cb7374_c213517/f1p1/2980,cb10491_c383892/f1p0/1488,cb11437_c10/f1p0/1306,cb4708_c14/f1p0/2212,cb510_c13/f1p0/2473,cb7374_c109386/f1p0/3077,cb7374_c9854/f2p1/3685,cb7374_c13655/f1p0/3530,cb5280_c7/f1p0/2395,cb7374_c9052/f2p0/3394,cb7374_c22500/f1p0/4027,cb7374_c19944/f3p0/3820,cb4809_c9/f1p0/2579,cb6130_c10/f1p0/1304,cb7374_c17289/f1p0/4038,cb1717_c0/f10p1/3924,cb5280_c2/f2p0/1575,cb5484_c0/f17p0/2560,cb9310_c16/f1p0/1219,cb9310_c6/f1p0/1750,cb10862_c6/f1p0/1873,cb7374_c294787/f1p2/2016,cb7374_c15613/f1p1/3802,cb212_c3/f6p0/4811,cb7374_c2213/f1p0/2390,cb4708_c5/f1p0/2914,cb218_c5/f1p0/3616,cb4708_c19/f1p0/1029,cb212_c14/f1p0/4488,cb6130_c6/f1p0/2292,cb5333_c4/f2p0/2349,cb218_c10/f1p0/3712,cb7374_c17051/f1p0/2348,cb4708_c12/f1p0/2464,cb5280_c14/f1p0/2394,cb7374_c235773/f1p0/2673,cb7374_c212433/f1p0/2989,cb7374_c15106/f1p0/3469,cb7374_c18322/f1p0/3277,cb7374_c342051/f1p0/2433,cb3712_c5/f1p1/2876,cb7374_c335279/f1p0/2480,cb3454_c2/f1p0/2658,cb4708_c17/f1p0/2032,cb7374_c334242/f2p1/4655,cb7374_c108820/f1p0/3342,cb5484_c1/f3p0/2261,cb3712_c8/f1p1/2250,cb510_c4/f1p1/4927,cb6130_c7/f1p0/2359,cb1717_c2/f1p0/3655,cb7374_c10594/f1p0/4148,cb7374_c97986/f5p1/3594,cb7374_c15489/f1p0/2600,cb7374_c2228/f5p0/2389,cb8824_c3/f1p0/1701,cb3712_c1/f1p1/3453,cb510_c17/f1p1/3382,cb10491_c16057/f1p0/1729,cb510_c16/f1p0/3580,cb9310_c4/f1p0/1844,cb7541_c1/f1p0/3734,cb3071_c2/f1p0/2948,cb9310_c8/f1p0/1560,cb7374_c1815/f1p0/3825,cb4708_c11/f1p0/2716,cb7374_c37741/f16p1/4180,cb9174_c3/f1p0/1256,cb10398_c2/f1p0/1677,cb7374_c328746/f48p1/2803,cb7374_c110432/f1p0/4048,cb7374_c20882/f1p0/2892,cb1535_c1/f2p0/3277,cb14018_c0/f2p0/820,cb567_c1/f4p1/3138,cb7374_c387348/f5p0/2088,cb7374_c124395/f1p0/3979,cb3712_c6/f1p1/3212,cb8824_c0/f1p0/1744,cb7374_c207246/f1p0/4226,cb212_c33/f1p0/4269,cb7374_c8081/f6p1/3293,cb5280_c10/f1p0/1369,cb218_c21/f1p0/5341"
Cellular Processes	Cell growth and death	Apoptosis - multiple species	ko04215	87	"cb5881_c1/f1p0/2493,cb9907_c1/f1p0/1232,cb5333_c5/f1p0/2608,cb5254_c0/f7p0/2632,cb10491_c56558/f6p0/1739,cb5254_c3/f1p0/2947,cb4706_c0/f1p0/2958,cb4211_c0/f1p0/3207,cb7374_c62652/f6p0/2308,cb5280_c9/f1p0/1445,cb3454_c0/f1p0/3584,cb5254_c9/f1p0/1740,cb10491_c383892/f1p0/1488,cb7374_c103196/f1p0/2265,cb5333_c0/f11p0/1820,cb5254_c1/f4p0/2667,cb5333_c2/f2p0/1982,cb5280_c7/f1p0/2395,cb7029_c0/f1p0/2078,cb6130_c10/f1p0/1304,cb7374_c110902/f1p0/2298,cb9907_c0/f1p0/1461,cb6130_c0/f5p0/2291,cb5280_c2/f2p0/1575,cb7374_c380202/f1p0/2305,cb5254_c7/f1p0/2549,cb10491_c23697/f1p0/1560,cb5254_c6/f1p0/2820,cb5333_c8/f1p0/2028,cb5280_c13/f6p0/2493,cb5333_c1/f4p0/2054,cb7374_c123458/f1p0/2358,cb7374_c38672/f1p0/2928,cb7374_c221141/f1p0/3179,cb7374_c100492/f7p0/2445,cb5333_c4/f2p0/2349,cb6130_c6/f1p0/2292,cb5280_c1/f4p0/2607,cb1809_c0/f4p0/3020,cb10491_c14539/f4p0/1715,cb5254_c4/f1p0/2832,cb5333_c9/f1p0/1769,cb10491_c14617/f3p0/1728,cb4211_c4/f1p0/1478,cb7374_c330699/f11p0/2386,cb7374_c171190/f1p0/3182,cb5280_c14/f1p0/2394,cb6130_c11/f5p0/2299,cb10491_c551868/f1p0/1256,cb5280_c12/f1p0/999,cb5280_c8/f1p0/1971,cb5333_c3/f2p0/2503,cb3454_c1/f1p0/2395,cb7374_c71747/f2p0/2321,cb7374_c38020/f1p0/4026,cb7374_c219835/f1p0/1922,cb7374_c66846/f1p0/2414,cb3454_c3/f1p0/2452,cb3454_c2/f1p0/2658,cb5254_c2/f2p0/2653,cb7374_c224619/f1p0/3326,cb5881_c0/f1p0/2388,cb6130_c3/f3p1/2237,cb7374_c70181/f1p0/2852,cb6130_c7/f1p0/2359,cb7374_c230716/f1p0/3009,cb9907_c2/f1p0/1286,cb4706_c2/f1p0/2258,cb6130_c4/f2p0/1462,cb6130_c5/f1p0/2361,cb5280_c3/f1p0/2632,cb6130_c9/f1p0/1604,cb5254_c10/f1p0/1498,cb4211_c1/f1p0/4226,cb10491_c16057/f1p0/1729,cb4211_c2/f1p0/2445,cb1809_c5/f1p0/6191,cb7374_c110432/f1p0/4048,cb1809_c1/f1p0/4333,cb5254_c8/f1p0/2524,cb6130_c2/f5p0/2250,cb1809_c3/f1p0/2749,cb7374_c45703/f12p0/4129,cb10491_c511823/f6p0/1752,cb4211_c3/f1p0/3148,cb1809_c4/f1p0/6334,cb5280_c10/f1p0/1369"
Cellular Processes	Cell growth and death	Cell cycle	ko04110	470	"cb5877_c1/f1p0/6346,cb7374_c278445/f1p0/4245,cb7374_c347597/f1p0/2379,cb1153_c6/f1p1/3248,cb9827_c1/f1p0/1441,cb6702_c2/f1p1/2194,cb6702_c3/f1p1/2355,cb7374_c227849/f1p1/3809,cb8916_c25/f1p0/1641,cb7374_c401046/f1p0/3356,cb12012_c3/f1p0/1172,cb7374_c292708/f1p1/2455,cb7374_c224746/f1p0/2000,cb7374_c408988/f1p0/2039,cb7374_c209464/f1p0/2460,cb7374_c331321/f1p0/2482,cb1653_c3/f1p0/3957,cb5326_c6/f1p0/1275,cb8916_c46/f1p0/1644,cb4399_c0/f5p0/3163,cb7374_c299319/f1p0/2284,cb7374_c230274/f1p0/2312,cb10602_c6/f1p0/1664,cb8916_c20/f1p0/1888,cb1153_c0/f12p1/4583,cb9304_c0/f1p0/1504,cb7374_c363436/f1p1/3840,cb7374_c268603/f4p0/4530,cb7374_c267561/f2p0/3430,cb10751_c0/f5p0/874,cb7374_c353620/f1p0/2438,cb7374_c221368/f1p0/2359,cb7374_c347389/f1p0/2432,cb7374_c285250/f1p0/2436,cb7374_c393991/f1p0/2257,cb7374_c356532/f1p0/2453,cb7374_c216967/f1p1/2472,cb752_c7/f1p0/2250,cb5326_c5/f1p1/2466,cb7374_c390049/f1p0/1941,cb6702_c0/f17p1/1783,cb7374_c276271/f1p0/2232,cb3793_c3/f1p0/3133,cb7374_c405617/f1p0/2429,cb6702_c4/f1p1/1928,cb7374_c272692/f1p0/3487,cb5817_c6/f1p0/981,cb7374_c178170/f1p0/2774,cb1153_c8/f1p0/1188,cb10602_c7/f1p0/1645,cb1768_c5/f1p0/2326,cb2432_c4/f2p0/1120,cb7374_c290351/f1p0/2274,cb7374_c336702/f1p0/2441,cb5877_c0/f2p0/2452,cb7374_c31473/f1p0/3145,cb7374_c222218/f1p1/4834,cb7374_c223787/f1p0/2328,cb4663_c0/f2p0/2983,cb7374_c222850/f1p0/2275,cb7374_c278055/f1p0/2220,cb7374_c401803/f1p0/2364,cb7374_c232986/f1p1/3410,cb6082_c1/f2p0/2298,cb7374_c395207/f1p0/2246,cb7374_c231852/f1p0/3020,cb7374_c345650/f1p0/2448,cb7374_c283890/f1p0/3847,cb7374_c230555/f1p1/2350,cb7374_c231610/f1p0/2348,cb1653_c4/f1p0/3684,cb7374_c236696/f1p0/2409,cb7374_c401315/f1p0/2364,cb1768_c4/f1p0/3506,cb2432_c2/f3p1/4044,cb1768_c3/f1p0/4275,cb14524_c7/f1p0/5196,cb7374_c3922/f1p0/3223,cb5889_c0/f5p0/2425,cb7374_c231915/f1p0/1981,cb7374_c331978/f1p1/2465,cb7374_c215137/f1p0/2058,cb7374_c217547/f3p0/2619,cb7374_c215348/f1p0/2629,cb7374_c213111/f1p0/2240,cb7374_c214365/f1p0/2384,cb7374_c345835/f1p0/2441,cb7374_c387827/f1p0/2355,cb7374_c239513/f1p0/1985,cb7374_c328726/f2p0/2435,cb7374_c404736/f1p0/2214,cb7374_c331320/f1p1/2448,cb7374_c239578/f1p0/2513,cb752_c4/f1p0/4416,cb7374_c208369/f1p0/2250,cb11252_c0/f1p0/1366,cb7374_c229286/f1p0/1939,cb1768_c7/f1p0/2625,cb2432_c8/f1p1/3406,cb7374_c167748/f1p0/2647,cb7374_c402845/f1p0/2195,cb7374_c45537/f1p0/3260,cb12012_c1/f1p0/1784,cb7374_c57999/f2p0/3240,cb7374_c225922/f1p1/2447,cb948_c41/f1p0/2681,cb7374_c239573/f1p0/2346,cb7374_c41850/f1p0/3559,cb7374_c231141/f1p0/2402,cb7374_c208795/f1p1/2466,cb3793_c2/f1p0/3424,cb7374_c867/f3p0/2623,cb7374_c406689/f1p0/2413,cb1653_c0/f5p0/3530,cb7374_c388687/f1p0/2303,cb7374_c402811/f1p0/2404,cb2432_c3/f2p1/3793,cb7374_c207624/f2p0/3538,cb7374_c221374/f1p0/2272,cb7374_c237396/f1p2/2500,cb7374_c165906/f6p0/3814,cb2404_c0/f3p0/3039,cb8916_c14/f2p0/1093,cb10751_c4/f1p0/1604,cb7374_c278911/f1p0/3667,cb7374_c215544/f1p0/2019,cb7374_c330251/f2p0/2254,cb10602_c2/f3p0/1675,cb7374_c232090/f1p0/2418,cb7374_c212692/f1p0/2405,cb7374_c228676/f1p0/2356,cb5817_c2/f1p0/2434,cb2432_c7/f1p0/2662,cb8916_c52/f1p4/5395,cb2432_c5/f1p0/2645,cb7374_c227832/f1p0/2466,cb10751_c1/f5p0/1291,cb8916_c26/f1p0/1756,cb1153_c3/f1p1/4332,cb7374_c224329/f1p0/2408,cb7374_c209195/f1p0/3552,cb7374_c239192/f1p0/2567,cb6526_c11/f1p0/3076,cb6082_c2/f1p1/2243,cb7374_c407250/f1p0/1995,cb7374_c233745/f1p0/2279,cb2468_c0/f1p0/4045,cb7374_c401022/f1p0/2384,cb10602_c0/f14p0/1716,cb7374_c400068/f1p0/2257,cb2432_c6/f1p0/2999,cb7374_c62333/f1p0/3761,cb7374_c393833/f1p0/2222,cb7374_c205818/f1p0/2488,cb7374_c333813/f1p1/2251,cb7374_c220922/f1p0/2514,cb10359_c6/f1p0/1092,cb7374_c235063/f1p0/2347,cb12871_c1/f1p0/1712,cb12012_c4/f1p0/1414,cb7374_c332156/f1p0/2438,cb7374_c328831/f3p1/2005,cb6702_c5/f1p0/1077,cb7374_c276598/f1p0/3388,cb7374_c399922/f1p0/2174,cb7374_c232648/f1p0/2427,cb7374_c239529/f1p0/2337,cb4581_c1/f1p0/2280,cb7374_c237669/f1p0/2330,cb7374_c223525/f1p0/2400,cb7374_c276004/f1p0/3230,cb2468_c1/f1p0/4033,cb7374_c282139/f1p0/3441,cb14524_c4/f1p0/5195,cb3685_c5/f1p0/1711,cb2404_c5/f1p0/2342,cb8916_c43/f1p1/1827,cb7374_c208501/f1p0/2450,cb7374_c230451/f1p0/2545,cb7374_c219814/f1p0/2602,cb14524_c3/f1p0/5293,cb7374_c276691/f1p0/2249,cb7374_c274597/f1p0/2199,cb8916_c30/f1p0/1754,cb1153_c1/f2p1/3712,cb1153_c9/f1p0/1047,cb7374_c280787/f1p0/2012,cb7374_c37571/f1p0/3278,cb7374_c46042/f2p1/5111,cb7374_c270024/f2p0/3753,cb7374_c225879/f1p0/1948,cb948_c38/f1p0/4288,cb7374_c363474/f1p0/4488,cb10599_c0/f2p0/1596,cb7374_c232179/f1p0/2107,cb10602_c8/f1p0/1679,cb7374_c297735/f1p0/3240,cb7374_c154255/f2p0/2871,cb7374_c393654/f1p0/2226,cb7374_c235314/f1p0/2557,cb7374_c407395/f1p0/2150,cb7374_c234370/f1p0/2305,cb6112_c1/f1p0/2370,cb7374_c340200/f1p0/2451,cb1653_c2/f1p0/4321,cb6602_c1/f1p0/2195,cb7374_c349936/f1p0/2453,cb7374_c11192/f4p1/3696,cb14524_c5/f1p0/5200,cb5817_c4/f1p0/1903,cb7374_c8355/f6p0/3747,cb1768_c2/f1p0/4296,cb7374_c389544/f1p0/2357,cb7374_c286367/f1p0/2435,cb7374_c287005/f1p0/2493,cb7374_c223176/f1p0/2351,cb4661_c1/f1p0/2967,cb7374_c301177/f1p0/2470,cb7374_c240096/f1p0/4770,cb5326_c2/f3p1/2555,cb7374_c403698/f1p0/2422,cb7910_c0/f1p0/1614,cb7374_c231590/f1p0/2303,cb7374_c223583/f1p0/2586,cb8916_c24/f1p0/1830,cb752_c3/f1p2/4890,cb7374_c222209/f1p1/2417,cb7374_c275047/f1p1/2049,cb8916_c17/f2p0/1676,cb1768_c6/f1p0/2789,cb7910_c1/f1p0/3513,cb7374_c400344/f1p0/2358,cb2404_c2/f1p0/4050,cb4645_c0/f18p0/2987,cb7374_c392534/f1p0/2416,cb7374_c288048/f1p0/4953,cb6885_c3/f1p0/5172,cb948_c39/f1p0/2104,cb2817_c1/f1p0/3522,cb7374_c364638/f1p0/2462,cb7374_c213733/f1p0/2245,cb7374_c233159/f1p0/2267,cb7374_c275220/f1p0/2173,cb7374_c234313/f1p0/3618,cb7374_c269324/f4p0/2541,cb11601_c545/f1p0/6034,cb2817_c2/f1p0/3035,cb7374_c331798/f1p2/2450,cb7374_c328629/f6p1/2750,cb7374_c349562/f1p0/2321,cb7374_c397699/f1p0/2309,cb7374_c219948/f1p1/2111,cb1153_c2/f1p1/3076,cb1768_c1/f1p0/4296,cb7374_c221586/f1p0/2132,cb948_c24/f1p0/3935,cb8101_c0/f1p0/1489,cb7374_c214161/f1p0/2405,cb1768_c0/f1p0/4311,cb7374_c63008/f1p0/2567,cb7374_c215314/f1p0/2344,cb14524_c0/f2p0/5224,cb7374_c213106/f1p0/2649,cb7374_c390232/f1p0/2313,cb4645_c1/f5p0/2914,cb7374_c238512/f1p0/3943,cb5817_c5/f1p0/1617,cb752_c5/f1p0/4736,cb8916_c40/f1p0/1811,cb7374_c275572/f1p0/2217,cb1768_c8/f1p0/1590,cb7374_c236265/f1p0/2355,cb7374_c3204/f1p0/3769,cb7374_c212345/f1p0/2988,cb7374_c35443/f1p0/3259,cb1153_c7/f1p0/2764,cb5326_c0/f14p1/2523,cb7374_c390662/f1p0/2330,cb7374_c237723/f1p0/2469,cb8916_c22/f1p0/1877,cb6112_c2/f1p0/2096,cb6112_c0/f3p0/2344,cb7374_c215729/f1p0/2433,cb10751_c5/f1p0/1165,cb7374_c19521/f2p0/3987,cb8916_c41/f1p0/1829,cb7374_c230798/f1p0/2387,cb7374_c348365/f1p0/2252,cb1653_c1/f1p0/4382,cb7374_c209193/f2p0/2459,cb9827_c2/f1p0/1732,cb7374_c238833/f1p0/2236,cb7374_c284443/f1p0/2067,cb2817_c3/f1p0/3045,cb3685_c0/f3p0/3473,cb8916_c33/f1p0/1882,cb7374_c230229/f1p0/2470,cb1153_c4/f1p1/4454,cb14524_c1/f1p0/5285,cb7374_c234943/f1p0/2387,cb2404_c1/f1p0/4066,cb7374_c269439/f3p0/3761,cb7374_c273901/f1p0/4241,cb6602_c0/f1p0/2220,cb7374_c295319/f1p0/4013,cb7732_c0/f1p0/1519,cb7374_c284156/f1p0/2381,cb7374_c380332/f1p0/2253,cb2468_c2/f1p0/2365,cb7374_c344314/f1p0/2454,cb12012_c2/f1p0/6851,cb8916_c29/f1p0/1740,cb7374_c299021/f1p0/2917,cb7374_c328728/f1p0/2388,cb7374_c394448/f1p0/2266,cb948_c14/f2p0/3642,cb8916_c36/f1p0/1338,cb7374_c211823/f1p0/2096,cb7374_c233752/f1p0/2259,cb8916_c27/f1p0/1904,cb5889_c1/f1p0/1601,cb9827_c0/f19p0/1768,cb7374_c37834/f1p0/2915,cb7374_c284550/f1p0/4147,cb8101_c1/f1p0/3631,cb3685_c4/f1p0/2420,cb7374_c239154/f1p0/1994,cb8916_c45/f1p0/1746,cb948_c7/f2p0/2022,cb7374_c213225/f1p0/2300,cb6082_c0/f5p1/2354,cb7374_c234589/f1p0/1992,cb7374_c229618/f1p0/2718,cb7374_c220190/f1p0/2322,cb7374_c3923/f1p0/2838,cb7374_c330446/f1p0/2237,cb7374_c282177/f1p0/2976,cb8916_c18/f2p0/1597,cb7374_c342418/f1p0/2454,cb4661_c0/f1p0/2984,cb7374_c208737/f1p0/2254,cb7374_c223574/f1p0/2255,cb7374_c237121/f1p1/3722,cb7374_c207237/f3p0/2481,cb3651_c0/f1p0/3494,cb7374_c222575/f1p0/3487,cb7374_c232637/f1p0/2354,cb7374_c350655/f1p0/2443,cb3685_c1/f3p0/1758,cb7732_c1/f1p0/2554,cb948_c25/f1p0/3770,cb2432_c10/f1p0/2051,cb10599_c1/f1p0/1722,cb7374_c222559/f1p0/3441,cb7374_c4739/f1p0/3605,cb7374_c398622/f1p0/2412,cb752_c6/f1p0/2365,cb7374_c218018/f1p3/4792,cb6702_c1/f11p0/1095,cb7374_c238954/f1p0/2069,cb7374_c221022/f1p1/2402,cb7374_c225355/f1p0/2319,cb7374_c227686/f1p0/2452,cb7374_c281130/f1p1/4425,cb5817_c3/f1p0/1931,cb10751_c6/f1p0/1000,cb7374_c41063/f1p0/3757,cb1653_c5/f1p0/3137,cb7374_c277143/f1p0/3798,cb14524_c6/f1p0/5166,cb7374_c274441/f1p0/3391,cb7374_c216004/f1p1/2547,cb7374_c215671/f1p0/3060,cb7374_c4738/f1p0/3610,cb7374_c233413/f1p0/2412,cb10602_c1/f7p0/1884,cb6526_c10/f1p0/2528,cb7374_c212928/f1p0/1975,cb7374_c299641/f1p0/2954,cb7374_c219978/f1p0/2345,cb4848_c1/f1p0/983,cb7374_c341816/f1p0/2437,cb7374_c535/f4p1/2913,cb7374_c214674/f1p0/2781,cb7374_c207686/f2p0/4081,cb7374_c211736/f1p0/2342,cb7374_c327961/f1p0/2437,cb7374_c226971/f1p0/2247,cb7374_c239571/f1p0/2246,cb7374_c329016/f2p0/4507,cb7374_c212420/f1p0/2643,cb4581_c3/f8p0/2986,cb7374_c282900/f1p0/4359,cb7374_c227286/f1p1/2469,cb5326_c1/f3p0/2544,cb7374_c407691/f1p0/2413,cb1153_c5/f1p1/4073,cb7374_c273338/f1p0/2274,cb7374_c213601/f1p2/2267,cb7374_c230744/f1p0/2232,cb7374_c336972/f1p0/2438,cb10290_c0/f6p0/1356,cb10602_c5/f1p0/1727,cb7374_c230363/f1p0/2170,cb7374_c215988/f1p0/2102,cb7374_c19921/f8p0/3527,cb2432_c9/f1p1/3907,cb7374_c210703/f1p0/2450,cb7374_c238792/f1p0/2633,cb7374_c239238/f1p0/2011,cb752_c2/f2p0/3485,cb7374_c209075/f1p0/2424,cb7374_c330384/f3p0/2497,cb7374_c232943/f1p0/2322,cb3651_c2/f1p0/1657,cb7374_c236468/f1p0/2176,cb7374_c403918/f1p0/2402,cb5889_c2/f1p0/1088,cb2404_c3/f1p0/3991,cb7374_c337111/f1p0/2448,cb7374_c19891/f1p0/3316,cb3685_c2/f1p0/2638,cb5817_c0/f5p0/2443,cb7374_c408691/f1p0/2380,cb7374_c295420/f1p0/3814,cb7374_c219726/f1p3/2053,cb7374_c217738/f1p0/2249,cb10602_c4/f2p0/1724,cb7374_c225352/f1p1/2722,cb8916_c34/f1p0/1291,cb7374_c223618/f1p0/2254,cb4645_c3/f1p0/2359,cb7374_c284504/f1p0/3766,cb10751_c7/f2p1/1750,cb5817_c1/f1p0/2264,cb7374_c407213/f1p0/1982,cb4645_c2/f1p0/3488,cb7374_c273100/f1p0/4047,cb7374_c277795/f1p0/3352,cb7374_c222150/f1p0/2217,cb7374_c398609/f1p0/2355,cb7374_c223480/f1p1/2400,cb8916_c23/f1p0/1756,cb1717_c7/f1p0/2901,cb7374_c331315/f1p0/2320,cb7374_c301009/f1p0/3419,cb7374_c395379/f1p0/2290,cb1768_c9/f1p0/860,cb7374_c15276/f1p1/3678,cb7374_c208064/f1p1/4483,cb7374_c207541/f1p0/2734,cb7374_c231025/f1p0/2456,cb7374_c294578/f1p0/2161,cb7374_c219936/f1p0/2115,cb7374_c269061/f4p1/3870,cb7374_c224565/f1p0/2717,cb7374_c341926/f1p0/2440,cb7374_c302761/f1p1/2346,cb8916_c32/f1p0/1702,cb4581_c4/f1p0/2985,cb7374_c233679/f1p0/2442,cb7374_c236804/f1p0/2052,cb7374_c397269/f1p0/2357,cb7374_c408134/f1p0/2228,cb948_c40/f1p0/2587,cb7374_c221837/f1p1/2464,cb4848_c0/f2p0/2871,cb7374_c231880/f1p0/3054,cb7374_c268130/f11p0/2473,cb7374_c239561/f1p0/2372"
Cellular Processes	Cell growth and death	Cell cycle - Caulobacter	ko04112	12	"cb7374_c170828/f1p0/3859,cb7374_c152986/f1p0/2925,cb7374_c163427/f1p0/2658,cb6935_c3/f9p0/1046,cb7374_c159329/f1p0/3811,cb11809_c2/f1p0/5767,cb6935_c5/f1p0/2107,cb11809_c1/f1p0/1517,cb6935_c0/f5p0/1073,cb7374_c151231/f2p0/3842,cb7374_c149629/f12p0/3840,cb11809_c0/f1p0/1262"
Cellular Processes	Cell growth and death	Cell cycle - yeast	ko04111	215	"cb7374_c346056/f1p0/3006,cb10826_c42/f1p0/2953,cb7374_c1624/f1p0/2154,cb2404_c2/f1p0/4050,cb5877_c1/f1p0/6346,cb1153_c6/f1p1/3248,cb7374_c288048/f1p0/4953,cb7374_c633/f1p0/2783,cb7374_c1630/f1p0/3413,cb2817_c1/f1p0/3522,cb7374_c1604/f1p0/3661,cb8894_c5/f1p0/5219,cb7374_c105800/f1p0/2571,cb7374_c1598/f1p0/4164,cb1653_c3/f1p0/3957,cb11601_c545/f1p0/6034,cb2817_c2/f1p0/3035,cb4399_c0/f5p0/3163,cb7374_c299319/f1p0/2284,cb1153_c0/f12p1/4583,cb7374_c1629/f1p0/4387,cb7374_c1616/f1p0/3128,cb9304_c0/f1p0/1504,cb1153_c2/f1p1/3076,cb1768_c1/f1p0/4296,cb7374_c1599/f1p0/3140,cb7374_c101756/f1p0/4020,cb10751_c0/f5p0/874,cb1768_c0/f1p0/4311,cb7374_c283825/f1p0/4645,cb7374_c101212/f4p2/4256,cb14524_c0/f2p0/5224,cb7374_c16575/f1p0/4831,cb7374_c1597/f1p0/4576,cb7374_c3845/f3p0/3182,cb5817_c5/f1p0/1617,cb7374_c18132/f1p0/2576,cb1768_c8/f1p0/1590,cb14606_c0/f1p0/7406,cb10491_c542239/f1p0/1464,cb11601_c1125/f1p0/3068,cb7374_c3204/f1p0/3769,cb7374_c1615/f1p0/3137,cb7374_c1609/f1p0/3621,cb7374_c35443/f1p0/3259,cb1153_c7/f1p0/2764,cb7374_c328768/f45p2/4315,cb7374_c333407/f3p0/3277,cb3793_c3/f1p0/3133,cb7374_c304881/f1p0/2902,cb7374_c104036/f1p0/3114,cb5817_c6/f1p0/981,cb10751_c5/f1p0/1165,cb1153_c8/f1p0/1188,cb2192_c0/f3p0/2221,cb1768_c5/f1p0/2326,cb2432_c4/f2p0/1120,cb1653_c1/f1p0/4382,cb7374_c387659/f2p0/2010,cb7374_c224931/f3p1/2949,cb5877_c0/f2p0/2452,cb7374_c179023/f1p0/3954,cb7374_c31473/f1p0/3145,cb734_c1/f1p0/2852,cb2817_c3/f1p0/3045,cb1153_c4/f1p1/4454,cb7374_c1618/f1p0/2075,cb7374_c237077/f1p0/2850,cb14524_c1/f1p0/5285,cb8894_c2/f1p0/1256,cb2404_c1/f1p0/4066,cb6602_c0/f1p0/2220,cb7374_c844/f6p0/4162,cb7374_c322435/f1p0/3095,cb7374_c1627/f1p0/2749,cb7374_c1619/f1p0/3457,cb7374_c343206/f1p0/3254,cb2468_c2/f1p0/2365,cb7374_c407934/f1p0/3015,cb1653_c4/f1p0/3684,cb1768_c4/f1p0/3506,cb2432_c2/f3p1/4044,cb1768_c3/f1p0/4275,cb7374_c597/f4p0/3695,cb10976_c4/f1p0/1914,cb7374_c114991/f2p1/4371,cb7374_c334219/f1p0/2624,cb5889_c1/f1p0/1601,cb7374_c3922/f1p0/3223,cb14524_c7/f1p0/5196,cb2192_c1/f1p0/4151,cb7374_c320917/f1p0/2123,cb7374_c391225/f1p1/2721,cb7374_c115428/f4p0/3632,cb5889_c0/f5p0/2425,cb7374_c3923/f1p0/2838,cb7374_c617/f4p0/4063,cb11601_c1127/f1p0/1837,cb7374_c1601/f2p1/3628,cb7374_c1631/f4p0/3898,cb7374_c26777/f4p0/3995,cb7374_c312121/f1p0/3096,cb7374_c218807/f1p0/2469,cb10976_c5/f1p0/1665,cb1768_c7/f1p0/2625,cb2432_c8/f1p1/3406,cb7374_c1626/f1p0/2783,cb734_c0/f3p0/4872,cb7374_c45537/f1p0/3260,cb2432_c10/f1p0/2051,cb10491_c464/f2p0/1686,cb734_c2/f1p0/2280,cb7374_c57999/f2p0/3240,cb7374_c308800/f1p0/2591,cb7374_c41850/f1p0/3559,cb7374_c1608/f1p0/3640,cb7374_c21208/f4p0/2408,cb3793_c2/f1p0/3424,cb5817_c3/f1p0/1931,cb10751_c6/f1p0/1000,cb1653_c0/f5p0/3530,cb7374_c1625/f1p0/4238,cb1653_c5/f1p0/3137,cb7374_c476/f4p0/4082,cb7374_c123097/f1p0/3020,cb7374_c125823/f1p0/4204,cb11601_c1123/f1p0/2886,cb2432_c3/f2p1/3793,cb14524_c6/f1p0/5166,cb7374_c1607/f1p0/4222,cb7374_c166177/f1p0/2990,cb7374_c155745/f1p0/2988,cb6526_c10/f1p0/2528,cb7374_c105483/f1p0/3165,cb2404_c0/f3p0/3039,cb10751_c4/f1p0/1604,cb7374_c1602/f1p0/4055,cb2432_c7/f1p0/2662,cb5817_c2/f1p0/2434,cb2432_c5/f1p0/2645,cb4848_c1/f1p0/983,cb10751_c1/f5p0/1291,cb7374_c535/f4p1/2913,cb7374_c280110/f5p3/3108,cb1153_c3/f1p1/4332,cb7374_c5163/f1p0/2663,cb7374_c285421/f1p0/2258,cb4581_c3/f8p0/2986,cb7374_c1603/f1p0/2519,cb7374_c282900/f1p0/4359,cb7374_c20425/f1p0/3593,cb6526_c11/f1p0/3076,cb7374_c329204/f9p1/4406,cb1153_c5/f1p1/4073,cb7374_c1606/f1p0/3508,cb11601_c1126/f1p0/1979,cb2468_c0/f1p0/4045,cb7374_c115643/f3p0/2711,cb7374_c60894/f1p0/2646,cb2432_c6/f1p0/2999,cb2432_c9/f1p1/3907,cb10491_c580257/f1p0/1587,cb10359_c6/f1p0/1092,cb7374_c16391/f1p0/4604,cb2404_c3/f1p0/3991,cb5889_c2/f1p0/1088,cb7374_c331369/f1p0/2604,cb2192_c2/f1p0/3690,cb7374_c328831/f3p1/2005,cb7374_c1610/f1p0/3451,cb7374_c276598/f1p0/3388,cb7374_c39240/f2p0/4837,cb4581_c1/f1p0/2280,cb6566_c1/f1p0/2996,cb2468_c1/f1p0/4033,cb5817_c0/f5p0/2443,cb14524_c4/f1p0/5195,cb7374_c1632/f1p0/2367,cb7374_c212001/f3p0/2168,cb2404_c5/f1p0/2342,cb14524_c3/f1p0/5293,cb1153_c1/f2p1/3712,cb1153_c9/f1p0/1047,cb7374_c46042/f2p1/5111,cb7374_c37571/f1p0/3278,cb10751_c7/f2p1/1750,cb5817_c1/f1p0/2264,cb7374_c103626/f1p0/3854,cb7374_c1622/f1p0/2732,cb11601_c1124/f1p0/2474,cb1768_c9/f1p0/860,cb7374_c98034/f11p0/3911,cb7374_c334028/f1p0/3183,cb7374_c15276/f1p1/3678,cb1653_c2/f1p0/4321,cb6602_c1/f1p0/2195,cb7374_c11192/f4p1/3696,cb14524_c5/f1p0/5200,cb1768_c2/f1p0/4296,cb5817_c4/f1p0/1903,cb8894_c6/f1p1/5165,cb4581_c4/f1p0/2985,cb7374_c114246/f1p0/2099,cb7374_c1614/f1p0/3178,cb7374_c53924/f2p0/2785,cb7910_c0/f1p0/1614,cb7374_c109542/f1p0/3846,cb7374_c275047/f1p1/2049,cb7374_c220869/f1p0/3012,cb1768_c6/f1p0/2789,cb7374_c1623/f1p0/2440,cb4848_c0/f2p0/2871,cb10826_c3/f2p0/2980,cb7374_c167997/f1p0/3002,cb7910_c1/f1p0/3513"
Cellular Processes	Cell growth and death	Ferroptosis	ko04216	314	"cb1933_c27/f1p0/3946,cb7374_c2926/f1p1/2127,cb8218_c1015/f10p0/1115,cb8992_c262/f1p0/1115,cb7374_c269293/f4p0/1935,cb7374_c230926/f1p0/2071,cb7374_c296185/f1p1/2008,cb8569_c9/f1p0/1916,cb351_c8/f1p0/4464,cb8569_c4/f1p0/1408,cb5715_c1/f1p0/2487,cb10602_c6/f1p0/1664,cb7374_c174091/f1p0/2787,cb8992_c257/f1p0/1763,cb3310_c1/f3p0/3664,cb3183_c2/f1p0/3709,cb9758_c222/f1p0/994,cb10491_c541603/f1p1/1609,cb7032_c4/f1p0/1502,cb5100_c5/f1p0/1405,cb10037_c2/f1p0/5314,cb7374_c164919/f1p0/2314,cb7374_c341623/f1p0/2531,cb10491_c35211/f1p1/1421,cb2813_c14/f1p1/2856,cb2006_c2/f1p0/4014,cb3310_c3/f1p0/3732,cb9758_c217/f1p0/1032,cb10602_c7/f1p0/1645,cb7374_c2927/f2p0/2213,cb9758_c241/f1p0/1139,cb7355_c8/f1p0/1295,cb351_c12/f1p0/3939,cb3310_c7/f1p0/2726,cb2813_c4/f2p0/2073,cb8218_c313/f1p2/1505,cb8218_c850/f1p1/1789,cb5100_c3/f1p0/1770,cb9758_c198/f1p0/1090,cb8992_c267/f1p1/1059,cb8218_c442/f1p0/1408,cb3310_c4/f1p0/3515,cb8992_c255/f3p0/1863,cb8218_c981/f1p0/1011,cb7032_c2/f1p0/1850,cb8218_c443/f1p0/1399,cb4958_c2/f1p0/2481,cb9758_c240/f544p0/1149,cb7374_c46709/f1p1/3431,cb7374_c173054/f1p0/2644,cb3183_c1/f3p0/3214,cb7374_c37330/f1p0/3462,cb7374_c300101/f1p0/4046,cb7374_c149505/f1p0/2798,cb9758_c227/f1p0/932,cb8992_c82/f1p0/1080,cb7374_c180380/f1p0/2157,cb8218_c1020/f1p0/848,cb3310_c5/f1p0/3468,cb2713_c2/f1p0/3762,cb3183_c7/f1p0/1883,cb4963_c6/f1p0/1746,cb351_c3/f2p0/5917,cb7374_c289220/f1p0/2167,cb7374_c231799/f1p0/2563,cb7032_c1/f1p0/2917,cb7374_c232766/f1p4/2229,cb7374_c325990/f1p0/2158,cb11901_c3/f3p0/1026,cb5586_c37/f1p0/1617,cb4958_c0/f13p1/2804,cb1933_c36/f1p2/5980,cb7374_c178014/f1p0/2610,cb9758_c230/f1p0/815,cb8218_c830/f1p0/1344,cb11901_c4/f2p1/1323,cb8218_c842/f1p1/1449,cb5100_c1/f1p0/2743,cb7374_c878/f4p0/2092,cb7374_c107830/f1p0/4107,cb8992_c926/f1p0/983,cb7374_c176360/f1p0/2505,cb2813_c9/f1p0/3313,cb7374_c362788/f1p0/2751,cb7374_c165906/f6p0/3814,cb351_c18/f1p0/5236,cb8992_c261/f2p0/1170,cb9758_c114/f1p0/1162,cb10602_c2/f3p0/1675,cb7374_c22330/f1p0/2444,cb7374_c388336/f1p0/2655,cb8992_c952/f2p0/1031,cb9758_c123/f1p1/1111,cb7374_c363384/f1p0/2151,cb8992_c96/f1p1/1053,cb2006_c7/f1p0/3403,cb7374_c234796/f1p0/2359,cb9758_c235/f5p0/1073,cb1933_c31/f1p0/6133,cb8218_c626/f1p0/1515,cb8992_c913/f1p0/1040,cb7374_c154186/f5p0/2848,cb7374_c173185/f1p0/2796,cb10602_c0/f14p0/1716,cb7374_c333254/f1p0/2819,cb8218_c451/f1p0/1255,cb8992_c956/f6p0/977,cb8218_c1012/f11p0/1322,cb1933_c12/f1p1/4738,cb5715_c5/f1p0/2276,cb8218_c953/f1p0/1025,cb8569_c5/f1p0/1616,cb7374_c268061/f1p0/2002,cb351_c6/f1p0/4962,cb7374_c175122/f1p0/2673,cb1933_c35/f1p1/6024,cb3183_c4/f1p0/3165,cb8992_c91/f1p5/1058,cb8218_c459/f1p1/1489,cb2006_c9/f1p0/4063,cb7374_c175147/f1p0/2533,cb2813_c21/f6p0/3543,cb1933_c13/f1p0/3967,cb7374_c287644/f1p0/2363,cb5100_c6/f1p0/1063,cb8992_c955/f3p0/917,cb351_c11/f1p0/3922,cb2813_c15/f1p0/3658,cb7374_c156923/f1p0/2357,cb8218_c812/f1p0/1437,cb8218_c1008/f132p0/1102,cb8218_c607/f1p0/1331,cb9758_c121/f1p1/1118,cb8992_c953/f4p0/1031,cb8569_c0/f3p0/1066,cb1933_c37/f1p2/5972,cb7374_c154355/f1p0/2334,cb5100_c2/f1p0/2677,cb10602_c8/f1p0/1679,cb5715_c4/f1p0/2238,cb7374_c154255/f2p0/2871,cb8569_c8/f1p0/1253,cb8569_c6/f1p0/1903,cb6112_c1/f1p0/2370,cb7374_c2925/f1p1/2260,cb7374_c151299/f2p0/2600,cb7374_c275394/f1p0/4956,cb7374_c405285/f1p0/2613,cb7374_c2924/f1p0/2561,cb351_c13/f1p0/2395,cb11901_c8/f1p0/1064,cb8218_c310/f3p0/1430,cb7374_c357780/f1p0/2546,cb9758_c219/f1p0/1026,cb7374_c333486/f1p0/2875,cb7374_c300361/f1p0/2864,cb7374_c389252/f1p0/2181,cb8569_c3/f1p0/1462,cb7374_c350010/f1p0/2770,cb8569_c2/f1p0/1672,cb9758_c77/f1p0/1257,cb2713_c0/f1p0/3929,cb7374_c167274/f1p0/2284,cb8218_c606/f1p0/1360,cb7374_c343345/f1p0/2810,cb2813_c11/f1p1/3667,cb7374_c272036/f1p0/2080,cb8218_c602/f1p0/1384,cb3310_c0/f12p0/3663,cb7374_c159520/f1p0/2790,cb2713_c5/f1p0/5136,cb7374_c307934/f1p0/2140,cb9758_c220/f1p0/1024,cb11901_c5/f1p1/1181,cb2813_c5/f1p1/3884,cb2006_c3/f1p0/3050,cb8992_c258/f1p0/1826,cb7374_c356098/f1p0/2753,cb7374_c234699/f1p0/2326,cb8992_c259/f1p0/1824,cb7374_c288809/f1p0/5016,cb7374_c10548/f1p0/2830,cb7374_c1690/f1p0/2247,cb2813_c2/f5p1/3680,cb6112_c2/f1p0/2096,cb3310_c9/f1p0/2681,cb6112_c0/f3p0/2344,cb7374_c19521/f2p0/3987,cb9966_c1/f1p0/1351,cb3183_c3/f1p0/3317,cb7374_c331532/f3p0/2779,cb7374_c166557/f1p0/2625,cb7374_c216296/f1p0/2721,cb7374_c152147/f1p0/2381,cb7374_c1691/f3p0/2069,cb351_c10/f1p0/4137,cb3183_c6/f1p0/3394,cb2713_c3/f1p0/2574,cb7374_c158592/f1p0/2647,cb2813_c12/f1p0/3742,cb2813_c17/f1p0/2069,cb7374_c168668/f1p0/2630,cb5399_c5/f1p0/1033,cb7374_c215638/f1p0/1957,cb2713_c1/f1p0/3910,cb1933_c23/f1p0/4032,cb7374_c168725/f1p0/2585,cb11901_c7/f1p0/1084,cb3183_c5/f1p0/2934,cb7374_c180104/f1p0/3508,cb5100_c0/f6p0/1760,cb7374_c168798/f4p0/4474,cb8218_c1016/f2p0/903,cb8569_c14/f1p0/1036,cb3310_c10/f1p0/3728,cb9758_c238/f1p0/1131,cb8569_c13/f1p0/1278,cb7374_c348576/f1p0/2764,cb8992_c228/f1p0/1091,cb2006_c1/f1p0/4236,cb7374_c163929/f3p0/3402,cb9758_c237/f2p0/981,cb7374_c333315/f1p0/2847,cb7374_c164165/f1p0/2609,cb7374_c157618/f1p0/2694,cb9758_c239/f5p0/995,cb351_c0/f4p0/5850,cb7374_c404156/f1p0/2426,cb8992_c938/f1p2/1134,cb7374_c172469/f1p0/2605,cb7032_c5/f1p0/1404,cb8218_c123/f1p0/1447,cb2006_c12/f1p0/2472,cb8569_c7/f1p0/1715,cb8218_c831/f1p0/1409,cb7374_c3485/f1p0/2622,cb11901_c2/f11p1/1087,cb8218_c1013/f2p0/1232,cb9758_c231/f292p1/1226,cb2006_c4/f1p0/4222,cb8569_c10/f1p0/1252,cb8569_c1/f2p0/1603,cb10491_c21861/f1p0/1377,cb2813_c10/f1p1/2904,cb5715_c3/f1p0/2321,cb9758_c215/f1p0/1073,cb8569_c12/f1p0/1474,cb7374_c167445/f1p0/2506,cb7374_c401034/f1p0/2162,cb10602_c1/f7p0/1884,cb7032_c3/f1p0/1646,cb8218_c66/f1p1/1460,cb11901_c0/f63p1/1118,cb2006_c11/f1p0/3043,cb2006_c6/f1p0/4145,cb7374_c333636/f1p0/2136,cb1933_c10/f2p0/4280,cb8218_c608/f1p0/1277,cb2813_c7/f1p1/3591,cb3310_c12/f1p0/3386,cb7374_c15100/f1p0/3753,cb1933_c4/f3p0/4007,cb3310_c8/f1p0/2987,cb8992_c922/f1p0/1027,cb10602_c5/f1p0/1727,cb2813_c8/f1p1/3786,cb7374_c282718/f1p0/2093,cb7374_c207867/f2p2/2145,cb8218_c860/f1p0/1174,cb2813_c16/f1p0/2200,cb9758_c34/f1p0/1108,cb11901_c1/f3p0/1060,cb8218_c605/f1p0/1319,cb2006_c10/f1p0/3679,cb8992_c925/f1p0/1021,cb8218_c620/f1p2/1505,cb2813_c18/f1p0/1871,cb7374_c407759/f1p0/2410,cb7374_c41161/f1p0/2285,cb7374_c291532/f1p0/2067,cb9758_c76/f1p0/1808,cb8218_c843/f1p2/1540,cb8569_c11/f1p0/1709,cb10602_c4/f2p0/1724,cb1933_c21/f1p0/3814,cb3310_c6/f1p0/3133,cb9758_c113/f1p1/1169,cb10491_c37759/f1p0/1391,cb4958_c1/f1p0/2258,cb7032_c0/f1p0/2068,cb2813_c24/f1p0/3635,cb7374_c232202/f1p0/2050,cb7374_c175856/f1p0/2720,cb8218_c1018/f2p0/944,cb351_c5/f1p0/4929,cb2006_c8/f1p0/2466,cb1717_c7/f1p0/2901,cb7032_c6/f1p0/1111,cb8218_c316/f2p0/1908,cb7374_c170335/f1p0/2579,cb8218_c444/f1p0/1284,cb351_c9/f1p0/4070,cb5715_c0/f10p0/2213,cb1933_c1/f4p1/3990,cb9758_c228/f1p0/908,cb351_c7/f1p0/4364,cb8218_c967/f1p0/921,cb9758_c216/f1p0/1047,cb1933_c2/f4p0/4022,cb2006_c17/f5p0/4207,cb8992_c260/f1p1/1789,cb5100_c4/f1p0/1620,cb10037_c1/f1p0/1309,cb11901_c6/f1p1/1154"
Cellular Processes	Cell growth and death	Meiosis - yeast	ko04113	191	"cb7374_c346056/f1p0/3006,cb7374_c1624/f1p0/2154,cb2404_c2/f1p0/4050,cb10826_c42/f1p0/2953,cb1153_c6/f1p1/3248,cb7374_c288048/f1p0/4953,cb7374_c633/f1p0/2783,cb7374_c1630/f1p0/3413,cb2817_c1/f1p0/3522,cb7374_c1604/f1p0/3661,cb128_c11/f1p0/5743,cb7374_c1598/f1p0/4164,cb10826_c30/f1p0/4059,cb2817_c2/f1p0/3035,cb4399_c0/f5p0/3163,cb10826_c25/f1p0/3414,cb7374_c299319/f1p0/2284,cb7374_c274992/f1p0/4085,cb7374_c1629/f1p0/4387,cb1153_c0/f12p1/4583,cb7374_c1616/f1p0/3128,cb9304_c0/f1p0/1504,cb1153_c2/f1p1/3076,cb1768_c1/f1p0/4296,cb7374_c1599/f1p0/3140,cb1768_c0/f1p0/4311,cb14524_c0/f2p0/5224,cb7374_c1597/f1p0/4576,cb7374_c107109/f1p1/3421,cb7374_c3845/f3p0/3182,cb5817_c5/f1p0/1617,cb7374_c18132/f1p0/2576,cb14606_c0/f1p0/7406,cb10491_c542239/f1p0/1464,cb1768_c8/f1p0/1590,cb7374_c3204/f1p0/3769,cb7374_c1615/f1p0/3137,cb7374_c1609/f1p0/3621,cb1153_c7/f1p0/2764,cb5817_c6/f1p0/981,cb1153_c8/f1p0/1188,cb1768_c5/f1p0/2326,cb2432_c4/f2p0/1120,cb7374_c224931/f3p1/2949,cb10826_c14/f2p0/4291,cb7374_c31473/f1p0/3145,cb2817_c3/f1p0/3045,cb7374_c1618/f1p0/2075,cb1153_c4/f1p1/4454,cb14524_c1/f1p0/5285,cb2404_c1/f1p0/4066,cb6602_c0/f1p0/2220,cb7374_c80342/f1p0/4043,cb7374_c844/f6p0/4162,cb7374_c109570/f1p0/2530,cb7374_c1627/f1p0/2749,cb7374_c1619/f1p0/3457,cb128_c13/f1p0/5453,cb7374_c212362/f1p0/4118,cb2468_c2/f1p0/2365,cb10826_c38/f1p0/2047,cb7374_c171657/f1p0/2828,cb10826_c24/f1p0/3847,cb1768_c4/f1p0/3506,cb2432_c2/f3p1/4044,cb1768_c3/f1p0/4275,cb128_c9/f1p0/6354,cb7374_c597/f4p0/3695,cb10976_c4/f1p0/1914,cb7374_c3922/f1p0/3223,cb5889_c1/f1p0/1601,cb14524_c7/f1p0/5196,cb7374_c320917/f1p0/2123,cb7374_c391225/f1p1/2721,cb5889_c0/f5p0/2425,cb7374_c3923/f1p0/2838,cb7374_c617/f4p0/4063,cb128_c12/f1p0/5499,cb6761_c0/f2p0/2190,cb7374_c1601/f2p1/3628,cb10826_c22/f1p0/3736,cb10826_c26/f1p0/2868,cb7374_c284024/f1p0/2136,cb7374_c1631/f4p0/3898,cb7374_c26777/f4p0/3995,cb7374_c312121/f1p0/3096,cb7374_c218807/f1p0/2469,cb10976_c5/f1p0/1665,cb7374_c1626/f1p0/2783,cb1768_c7/f1p0/2625,cb2432_c8/f1p1/3406,cb7374_c165449/f1p0/3585,cb10491_c464/f2p0/1686,cb2432_c10/f1p0/2051,cb7374_c308800/f1p0/2591,cb10826_c19/f1p0/3215,cb10826_c8/f2p0/3557,cb7374_c1608/f1p0/3640,cb7374_c41850/f1p0/3559,cb7374_c21208/f4p0/2408,cb5817_c3/f1p0/1931,cb10826_c20/f1p0/2540,cb7374_c1625/f1p0/4238,cb7374_c476/f4p0/4082,cb128_c1/f1p0/5081,cb7374_c311045/f1p2/3696,cb7374_c1607/f1p0/4222,cb14524_c6/f1p0/5166,cb2432_c3/f2p1/3793,cb10826_c18/f1p0/4982,cb7374_c124045/f1p0/3465,cb7374_c158227/f1p0/2858,cb6526_c10/f1p0/2528,cb2404_c0/f3p0/3039,cb7374_c1602/f1p0/4055,cb7374_c116119/f2p0/3609,cb5817_c2/f1p0/2434,cb2432_c7/f1p0/2662,cb4848_c1/f1p0/983,cb2432_c5/f1p0/2645,cb7374_c280110/f5p3/3108,cb10826_c2/f5p0/3607,cb7374_c535/f4p1/2913,cb7374_c5163/f1p0/2663,cb1153_c3/f1p1/4332,cb7374_c285421/f1p0/2258,cb10826_c12/f2p0/2444,cb4581_c3/f8p0/2986,cb7374_c1603/f1p0/2519,cb7374_c282900/f1p0/4359,cb7374_c20425/f1p0/3593,cb128_c10/f1p0/6042,cb10826_c27/f1p0/3138,cb6526_c11/f1p0/3076,cb1153_c5/f1p1/4073,cb7374_c1606/f1p0/3508,cb10826_c35/f1p0/2438,cb10826_c36/f1p0/2316,cb2468_c0/f1p0/4045,cb7374_c296223/f1p0/2267,cb7374_c60894/f1p0/2646,cb2432_c9/f1p1/3907,cb2432_c6/f1p0/2999,cb10491_c580257/f1p0/1587,cb7374_c165421/f1p0/3712,cb5889_c2/f1p0/1088,cb2404_c3/f1p0/3991,cb7374_c1610/f1p0/3451,cb7374_c335424/f2p2/3645,cb10826_c33/f1p0/2471,cb7374_c276598/f1p0/3388,cb4581_c1/f1p0/2280,cb128_c0/f2p0/6187,cb10826_c23/f1p0/2282,cb5817_c0/f5p0/2443,cb2468_c1/f1p0/4033,cb14524_c4/f1p0/5195,cb9158_c11/f1p0/851,cb7374_c1632/f1p0/2367,cb7374_c120717/f4p2/3388,cb2404_c5/f1p0/2342,cb14524_c3/f1p0/5293,cb7374_c159696/f3p1/3055,cb1153_c9/f1p0/1047,cb1153_c1/f2p1/3712,cb7374_c1622/f1p0/2732,cb5817_c1/f1p0/2264,cb10826_c37/f1p0/2344,cb10826_c29/f1p0/3524,cb7374_c98034/f11p0/3911,cb1768_c9/f1p0/860,cb7374_c270360/f1p0/1998,cb6602_c1/f1p0/2195,cb14524_c5/f1p0/5200,cb5817_c4/f1p0/1903,cb1768_c2/f1p0/4296,cb4581_c4/f1p0/2985,cb7374_c1614/f1p0/3178,cb7374_c53924/f2p0/2785,cb7910_c0/f1p0/1614,cb7374_c159155/f1p0/3400,cb7374_c107126/f1p0/3042,cb7374_c109542/f1p0/3846,cb10826_c15/f1p0/1431,cb1768_c6/f1p0/2789,cb7374_c1623/f1p0/2440,cb4848_c0/f2p0/2871,cb10826_c3/f2p0/2980,cb7374_c167997/f1p0/3002,cb128_c3/f1p0/4405,cb7910_c1/f1p0/3513"
Cellular Processes	Cell growth and death	Necroptosis	ko04217	672	"cb2970_c151/f2p0/2404,cb12973_c8/f1p0/1121,cb7374_c2926/f1p1/2127,cb218_c15/f1p0/3010,cb10491_c377107/f1p0/1291,cb5463_c6/f9p0/2558,cb7374_c105448/f1p0/2123,cb670_c3/f1p0/3058,cb3454_c0/f1p0/3584,cb7374_c225234/f2p0/2539,cb10491_c680682/f2p0/1786,cb2970_c441/f1p0/1255,cb10491_c380756/f1p0/1412,cb11465_c1/f1p0/1426,cb7374_c328814/f6p0/2188,cb7374_c110902/f1p0/2298,cb1870_c8/f1p0/1469,cb10491_c1529/f1p0/1761,cb13294_c22/f1p0/1104,cb2970_c536/f1p0/1166,cb7374_c266996/f3p1/2320,cb218_c11/f1p0/2723,cb670_c2/f1p0/4861,cb5470_c35/f2p1/1758,cb11116_c3/f1p0/1895,cb10491_c405672/f1p0/1357,cb7374_c34996/f1p0/2353,cb2970_c442/f1p0/1254,cb7374_c38672/f1p0/2928,cb7374_c100492/f7p0/2445,cb670_c1/f2p0/2149,cb10491_c377757/f1p0/1609,cb7451_c0/f13p0/968,cb7374_c331774/f4p2/2861,cb10491_c908241/f1p0/1446,cb10491_c916078/f1p0/1450,cb2970_c440/f1p0/1263,cb7374_c267686/f2p1/4137,cb7374_c321245/f1p1/2542,cb9758_c217/f1p0/1032,cb2348_c29/f1p0/3492,cb7374_c122308/f1p0/2264,cb10491_c681414/f1p0/1747,cb2970_c152/f2p0/1114,cb10491_c555964/f1p0/1456,cb9758_c241/f1p0/1139,cb8218_c313/f1p2/1505,cb8218_c850/f1p1/1789,cb3454_c1/f1p0/2395,cb8218_c442/f1p0/1408,cb8992_c255/f3p0/1863,cb8218_c981/f1p0/1011,cb8218_c443/f1p0/1399,cb2348_c15/f1p0/3215,cb7587_c6/f1p0/1246,cb7374_c46709/f1p1/3431,cb7374_c205281/f3p0/2599,cb7374_c73675/f1p0/2389,cb10491_c700759/f1p0/1304,cb2348_c30/f1p0/1754,cb13095_c0/f74p0/995,cb5470_c24/f1p0/1276,cb7374_c389919/f1p0/2289,cb6476_c169/f1p0/854,cb7374_c295771/f1p0/3501,cb7374_c37330/f1p0/3462,cb2970_c59/f1p1/1333,cb7374_c113698/f1p0/3208,cb7587_c7/f1p0/1479,cb9758_c227/f1p0/932,cb10491_c681575/f2p0/1789,cb8218_c1020/f1p0/848,cb10491_c412241/f1p0/1409,cb10491_c558296/f1p0/1447,cb7374_c229118/f1p0/2447,cb7287_c0/f15p0/1975,cb7587_c18/f1p1/1197,cb2348_c18/f1p0/2907,cb4963_c6/f1p0/1746,cb11601_c362/f1p0/5191,cb7374_c223391/f1p1/3017,cb10491_c696940/f1p0/1502,cb345_c11/f1p0/3097,cb7374_c107928/f1p0/2265,cb218_c8/f1p0/2731,cb7803_c0/f1p0/1657,cb7374_c213550/f1p0/2494,cb2970_c434/f1p0/1297,cb3508_c3/f1p0/3467,cb7587_c4/f1p1/1422,cb10491_c556197/f1p0/1770,cb345_c13/f1p0/1467,cb5586_c37/f1p0/1617,cb10561_c7/f1p0/1614,cb6476_c38/f3p0/1012,cb2970_c589/f1372p0/1371,cb7374_c295145/f1p1/2101,cb9758_c230/f1p0/815,cb8218_c830/f1p0/1344,cb12973_c11/f1p0/1178,cb8218_c842/f1p1/1449,cb11601_c361/f1p0/5585,cb8992_c926/f1p0/983,cb7374_c20467/f1p0/4331,cb7374_c301980/f1p0/2248,cb7587_c15/f1p0/1387,cb7374_c97944/f10p0/4185,cb7374_c230217/f1p0/3125,cb7374_c107849/f1p0/2418,cb2348_c9/f1p0/2400,cb10491_c703041/f2p0/1779,cb6476_c165/f1p0/816,cb10491_c394460/f1p0/1503,cb7374_c361736/f1p0/2295,cb7287_c5/f2p0/1867,cb9758_c123/f1p1/1111,cb8992_c96/f1p1/1053,cb5470_c22/f1p0/1500,cb9758_c235/f5p0/1073,cb12973_c10/f1p0/962,cb10491_c761936/f2p0/1795,cb7374_c3230/f1p0/2769,cb7374_c101134/f2p0/2891,cb7587_c9/f1p0/1553,cb5485_c0/f1p0/2632,cb7374_c333811/f1p2/2069,cb8992_c913/f1p0/1040,cb6671_c2/f1p0/2215,cb7374_c148441/f1p0/2309,cb10491_c399744/f1p0/1397,cb2348_c28/f1p0/3109,cb218_c13/f1p0/2446,cb8218_c451/f1p0/1255,cb2970_c431/f1p0/1305,cb11601_c359/f1p0/1128,cb7374_c209841/f2p0/3337,cb7374_c330699/f11p0/2386,cb10491_c557257/f1p0/1554,cb7374_c101329/f1p0/2379,cb7374_c352967/f1p1/2037,cb7374_c100952/f3p0/3335,cb2970_c604/f1p0/866,cb10491_c367265/f1p0/1490,cb10561_c4/f3p0/983,cb5470_c32/f1p1/1860,cb7887_c28/f1p0/945,cb7374_c328925/f9p2/2870,cb10491_c595885/f1p0/1265,cb3454_c3/f1p0/2452,cb5470_c11/f1p0/2571,cb7374_c101649/f2p0/2271,cb7374_c110361/f1p0/2304,cb8992_c955/f3p0/917,cb7374_c295076/f1p0/2184,cb8218_c1008/f132p0/1102,cb8218_c607/f1p0/1331,cb2348_c11/f1p0/3251,cb8992_c953/f4p0/1031,cb9758_c121/f1p1/1118,cb7374_c111791/f1p0/2846,cb10491_c534706/f1p0/1433,cb2348_c24/f1p0/2096,cb7374_c330359/f5p1/2084,cb1870_c6/f1p0/1603,cb7374_c125709/f1p0/2249,cb345_c4/f1p0/4944,cb7374_c41796/f1p0/3626,cb10491_c883394/f1p0/1312,cb5470_c20/f1p1/1521,cb7887_c12/f1p2/986,cb12973_c5/f4p0/980,cb7374_c123772/f1p0/2183,cb7374_c2924/f1p0/2561,cb10491_c378210/f1p0/1242,cb7803_c1/f1p0/2193,cb7374_c2370/f1p0/3357,cb5470_c5/f4p0/2387,cb6476_c168/f1p0/1047,cb10491_c679298/f3p0/1801,cb1870_c4/f1p0/3515,cb10491_c358982/f1p0/1494,cb7374_c106808/f1p0/2168,cb8218_c310/f3p0/1430,cb13294_c30/f1p0/1119,cb5470_c15/f1p0/2139,cb7374_c333122/f1p0/2272,cb10491_c380495/f1p0/1311,cb1690_c4/f1p0/3822,cb7374_c345340/f8p2/2862,cb2348_c40/f1p0/1056,cb10491_c370225/f1p0/1422,cb10491_c560839/f1p0/1307,cb2348_c33/f1p0/1478,cb10491_c681342/f1p0/1815,cb7374_c236068/f1p0/4550,cb2970_c582/f3p0/1283,cb7374_c109530/f1p0/2280,cb11601_c360/f1p0/5733,cb7374_c166738/f1p0/3463,cb7374_c103196/f1p0/2265,cb10491_c549007/f1p0/1780,cb2970_c554/f1p0/1007,cb2970_c163/f1p0/2476,cb7374_c126289/f1p0/2259,cb10491_c434239/f1p0/1471,cb7374_c329506/f7p3/3003,cb7374_c334227/f2p1/2054,cb10491_c681153/f3p0/1764,cb7374_c330057/f5p0/2411,cb8992_c258/f1p0/1826,cb9907_c0/f1p0/1461,cb12973_c16/f1p0/969,cb7374_c10213/f1p0/2879,cb14133_c3/f1p0/1026,cb7374_c1690/f1p0/2247,cb10491_c409322/f1p0/1496,cb7287_c1/f2p0/1936,cb11166_c3/f1p0/1076,cb7374_c280268/f1p0/3085,cb7374_c114398/f1p0/2797,cb9522_c8/f1p0/6550,cb10491_c709460/f1p0/1743,cb2970_c538/f1p0/1144,cb7374_c330256/f10p0/3191,cb2970_c443/f1p0/1245,cb1870_c11/f1p0/1350,cb7374_c125260/f1p0/2295,cb7374_c127150/f3p0/4957,cb7374_c237731/f1p0/2614,cb7374_c172893/f1p0/2006,cb7374_c128900/f1p0/2312,cb3750_c0/f3p0/3457,cb7587_c19/f1p0/1212,cb7887_c29/f1p1/944,cb10561_c17/f1p0/1045,cb7374_c215638/f1p0/1957,cb7374_c106793/f3p0/2335,cb7587_c17/f1p1/1363,cb218_c9/f1p0/4981,cb2970_c453/f1p0/1171,cb10491_c398335/f1p0/1603,cb1870_c1/f1p0/4303,cb14133_c0/f1p0/1206,cb2348_c4/f4p0/2207,cb12973_c3/f1p0/1194,cb2348_c37/f1p0/1340,cb10491_c403506/f1p0/1472,cb7374_c286771/f1p0/2194,cb7374_c285103/f1p0/2404,cb7374_c280841/f1p0/2149,cb12679_c0/f1p0/1136,cb7587_c16/f1p0/1403,cb10491_c359512/f1p0/1486,cb2348_c20/f1p0/2075,cb10491_c680961/f4p0/1793,cb2348_c42/f1p0/957,cb7374_c2364/f4p0/3654,cb7374_c218546/f1p0/4615,cb8992_c228/f1p0/1091,cb7374_c34156/f1p0/2574,cb7587_c25/f1p0/1076,cb7374_c236708/f1p0/2708,cb2970_c446/f1p0/1224,cb7374_c2381/f4p0/3529,cb11601_c358/f1p0/1159,cb7374_c45703/f12p0/4129,cb7587_c29/f6p1/1162,cb218_c12/f1p0/3159,cb10491_c590998/f1p0/1405,cb8218_c831/f1p0/1409,cb10561_c8/f1p0/1560,cb8218_c1013/f2p0/1232,cb10561_c14/f1p1/1874,cb1870_c10/f1p0/1416,cb670_c4/f1p0/2197,cb10491_c679993/f8p0/1824,cb10491_c802556/f1p0/1505,cb10561_c16/f1p0/1106,cb10491_c413502/f1p0/1517,cb9758_c215/f1p0/1073,cb10491_c403923/f1p0/1261,cb10561_c13/f1p0/1428,cb11601_c1831/f1p0/5138,cb7374_c223316/f1p0/4462,cb8218_c66/f1p1/1460,cb7374_c347101/f1p2/2848,cb7374_c36809/f1p0/3224,cb7374_c3232/f1p1/2389,cb7374_c2376/f1p0/3953,cb10491_c732862/f1p0/1467,cb7374_c115573/f1p0/2038,cb7374_c2213/f1p0/2390,cb7374_c12084/f1p0/4836,cb8218_c608/f1p0/1277,cb10491_c871169/f1p0/1330,cb5470_c30/f6p1/1382,cb7887_c31/f1p0/926,cb7374_c123458/f1p0/2358,cb8992_c922/f1p0/1027,cb345_c3/f2p0/1318,cb218_c5/f1p0/3616,cb7374_c331545/f1p0/2034,cb5470_c10/f3p0/1990,cb7374_c282718/f1p0/2093,cb2348_c10/f1p0/3228,cb10491_c437162/f1p0/1567,cb7374_c283041/f1p1/2085,cb7887_c32/f1p0/888,cb7374_c207867/f2p2/2145,cb7374_c2365/f5p0/4105,cb7374_c331821/f5p2/2860,cb7374_c328668/f48p1/2711,cb8218_c860/f1p0/1174,cb10491_c905258/f1p0/1472,cb7374_c2383/f1p0/3767,cb2970_c553/f1p0/1027,cb10491_c383256/f1p0/1485,cb9758_c34/f1p0/1108,cb10561_c10/f1p1/1588,cb7887_c33/f154p2/980,cb2348_c21/f1p0/2723,cb2348_c8/f1p0/4084,cb7374_c2363/f1p0/4337,cb10491_c585828/f1p0/1715,cb10491_c374748/f1p0/1498,cb10491_c372275/f1p0/1544,cb7374_c42513/f1p0/5012,cb5463_c2/f1p0/2511,cb3454_c2/f1p0/2658,cb10491_c422675/f1p0/1617,cb7374_c2386/f1p0/4080,cb8218_c843/f1p2/1540,cb10491_c402060/f1p0/1643,cb9758_c113/f1p1/1169,cb7374_c690/f6p0/2320,cb10491_c563425/f1p1/1636,cb7374_c279343/f1p0/3194,cb12973_c6/f1p0/1167,cb7374_c297162/f1p0/3323,cb8218_c1018/f2p0/944,cb10561_c18/f3p0/1391,cb10491_c394956/f1p0/1617,cb10491_c680524/f7p0/1796,cb5470_c23/f1p1/1432,cb2970_c448/f1p0/1216,cb11826_c3/f1p0/1831,cb2970_c588/f3p0/1207,cb12973_c7/f1p0/1039,cb2970_c542/f1p0/1124,cb5470_c7/f3p1/2222,cb2970_c602/f1p0/1281,cb7374_c330556/f46p1/4285,cb13294_c21/f1p0/1147,cb5935_c12/f1p0/1839,cb7374_c117466/f1p0/2336,cb12973_c9/f1p0/945,cb7887_c9/f2p3/1667,cb7374_c125526/f1p0/2115,cb9907_c1/f1p0/1232,cb7374_c212191/f1p0/1943,cb8218_c1015/f10p0/1115,cb8992_c262/f1p0/1115,cb7374_c36145/f1p2/2380,cb7374_c296185/f1p1/2008,cb7374_c288408/f1p0/3121,cb11166_c4/f1p0/923,cb8992_c257/f1p0/1763,cb14561_c0/f2p0/5433,cb10491_c681027/f5p0/1799,cb7374_c170808/f1p0/2214,cb9758_c222/f1p0/994,cb7374_c207822/f2p0/2530,cb7374_c338883/f1p0/2974,cb10561_c0/f4p0/1872,cb7374_c41818/f1p0/3165,cb2348_c32/f1p0/1636,cb6671_c0/f2p0/2216,cb2970_c166/f1p0/1666,cb345_c12/f1p0/2338,cb2348_c43/f3p0/2820,cb10491_c681135/f1p0/1782,cb10491_c437437/f1p0/1523,cb5470_c16/f1p0/2372,cb7374_c203670/f6p0/3590,cb7587_c30/f1p1/1095,cb7374_c2927/f2p0/2213,cb7374_c81190/f1p0/2460,cb218_c4/f1p0/3746,cb10491_c551868/f1p0/1256,cb7374_c101123/f1p0/2129,cb218_c7/f1p0/2993,cb10561_c1/f3p0/1740,cb7355_c8/f1p0/1295,cb2348_c31/f1p0/1724,cb10491_c571723/f1p0/1518,cb5463_c4/f1p0/2478,cb7374_c2384/f1p0/3160,cb9758_c198/f1p0/1090,cb8992_c267/f1p1/1059,cb1870_c3/f1p0/4222,cb7374_c102281/f2p0/3724,cb2348_c7/f2p0/971,cb2348_c6/f6p0/1443,cb9758_c240/f544p0/1149,cb2348_c22/f1p0/2935,cb7374_c222995/f1p0/2156,cb7374_c113472/f2p0/2296,cb7287_c3/f1p0/1637,cb5470_c38/f1p0/719,cb13919_c1/f1p0/1195,cb218_c6/f1p0/3705,cb10491_c513696/f3p0/1829,cb10491_c681318/f3p0/1793,cb7374_c153570/f1p0/2189,cb10561_c15/f1p0/1222,cb8992_c82/f1p0/1080,cb11465_c3/f1p0/1790,cb7374_c2385/f1p0/3377,cb10491_c408466/f1p0/1634,cb6476_c167/f1p0/1191,cb7374_c331243/f1p0/2238,cb10561_c6/f1p0/1598,cb3508_c7/f1p0/3445,cb5470_c19/f1p0/1551,cb7587_c10/f1p0/1478,cb10491_c1247/f1p0/1898,cb10561_c9/f1p1/1710,cb5470_c28/f1p0/917,cb10491_c398962/f1p0/1469,cb11601_c321/f2p0/1031,cb7374_c232766/f1p4/2229,cb7887_c27/f1p0/961,cb7374_c297901/f1p0/4036,cb11601_c1787/f6p0/5225,cb2348_c16/f1p0/2518,cb10491_c574157/f1p0/1584,cb7587_c31/f3p0/1184,cb2348_c44/f3p0/2479,cb218_c16/f1p0/2555,cb7374_c176860/f1p0/2695,cb7374_c119515/f1p0/2110,cb10491_c406145/f1p0/1410,cb7374_c73092/f1p0/2377,cb10561_c11/f1p1/1771,cb7374_c275913/f1p0/2297,cb7374_c103440/f1p2/2283,cb2970_c147/f2p0/2155,cb10491_c568892/f1p1/1622,cb7374_c878/f4p0/2092,cb5470_c14/f1p0/2301,cb7374_c328847/f3p0/2195,cb7374_c2366/f1p0/4083,cb345_c8/f1p0/3154,cb7374_c17032/f7p0/2730,cb1870_c2/f1p0/3893,cb2970_c539/f1p0/1133,cb7374_c148298/f1p0/2272,cb7587_c2/f3p0/1531,cb8992_c261/f2p0/1170,cb7374_c277376/f1p0/4795,cb345_c1/f3p0/5006,cb9758_c114/f1p0/1162,cb7374_c107304/f1p2/2266,cb9758_c229/f1p0/829,cb8992_c952/f2p0/1031,cb10491_c818780/f1p0/1813,cb10561_c5/f2p0/1161,cb7374_c380202/f1p0/2305,cb345_c5/f1p0/4911,cb2348_c25/f1p0/1978,cb345_c7/f1p0/3104,cb7374_c283799/f1p0/2076,cb13294_c20/f1p0/1128,cb10491_c513624/f2p0/1815,cb10491_c435344/f1p0/1391,cb8218_c626/f1p0/1515,cb2970_c164/f1p0/2467,cb10491_c391517/f1p0/1897,cb2970_c437/f1p0/1277,cb1870_c0/f9p0/1716,cb7887_c10/f1p2/1966,cb2348_c38/f1p0/1268,cb12973_c17/f1p0/793,cb7374_c334179/f3p3/3014,cb8992_c956/f6p0/977,cb5470_c37/f2p1/1512,cb8218_c1012/f11p0/1322,cb8218_c953/f1p0/1025,cb7374_c171190/f1p0/3182,cb7374_c389026/f1p0/2280,cb2348_c2/f3p0/2606,cb2970_c445/f1p0/1235,cb2348_c36/f1p0/1417,cb7587_c13/f1p0/1351,cb7374_c219835/f1p0/1922,cb8992_c91/f1p5/1058,cb7587_c32/f1p0/1068,cb11116_c0/f2p0/1198,cb8218_c459/f1p1/1489,cb7587_c22/f1p0/1133,cb7374_c164520/f1p0/2532,cb1690_c3/f1p0/2416,cb7374_c274673/f1p0/2049,cb7846_c0/f1p0/1897,cb7374_c150504/f8p0/2845,cb8218_c812/f1p0/1437,cb1870_c7/f1p0/1590,cb9522_c6/f1p0/1543,cb2348_c0/f70p0/3354,cb7887_c30/f1p1/935,cb3508_c6/f6p0/3570,cb218_c22/f7p0/4979,cb10491_c913675/f1p0/1343,cb10491_c1249/f1p0/1458,cb10491_c358962/f8p0/1786,cb2348_c23/f1p0/2209,cb7374_c2925/f1p1/2260,cb13294_c28/f1p0/1214,cb10491_c430037/f1p0/1505,cb7374_c114989/f2p0/3712,cb7374_c290324/f1p0/1941,cb7887_c26/f1p2/977,cb7374_c278042/f1p4/2321,cb10491_c513156/f4p0/1828,cb2348_c12/f1p0/3296,cb9758_c219/f1p0/1026,cb10491_c880218/f1p0/1454,cb7587_c14/f1p0/1231,cb218_c3/f1p0/4815,cb7374_c278829/f1p0/3264,cb7287_c4/f1p0/1494,cb7374_c269755/f3p0/2149,cb9758_c77/f1p0/1257,cb10491_c679180/f1p0/1286,cb2348_c27/f1p0/3335,cb8218_c606/f1p0/1360,cb2348_c41/f1p0/1023,cb2348_c19/f1p0/2953,cb5470_c12/f1p0/2454,cb10491_c877406/f1p0/1363,cb7374_c286233/f1p0/2317,cb7374_c101270/f1p0/2905,cb10491_c684613/f1p0/1754,cb5470_c34/f9p0/1368,cb8218_c602/f1p0/1384,cb5463_c3/f1p0/2090,cb12973_c18/f3p0/1221,cb10491_c753722/f1p0/1800,cb10491_c391055/f1p0/1724,cb6671_c1/f1p0/2063,cb10491_c681195/f1p0/1501,cb5470_c9/f1p0/2126,cb10491_c403510/f1p0/1555,cb9758_c220/f1p0/1024,cb2970_c444/f1p0/1238,cb10491_c359619/f1p0/1498,cb10491_c843193/f1p0/1518,cb7374_c125469/f1p1/4189,cb7451_c1/f3p0/1437,cb14133_c2/f1p0/1143,cb7587_c23/f1p0/1131,cb2348_c39/f1p0/1205,cb345_c2/f3p0/4968,cb7374_c193640/f1p0/3067,cb7374_c3231/f1p0/2349,cb8992_c259/f1p0/1824,cb10491_c406229/f1p0/1622,cb10491_c413730/f1p0/1621,cb7374_c112596/f1p0/2226,cb7374_c10548/f1p0/2830,cb12973_c20/f1p0/1170,cb3750_c1/f1p0/1038,cb7374_c114730/f2p0/4910,cb7374_c118693/f1p0/4295,cb7374_c297057/f1p0/2276,cb2970_c165/f1p0/1894,cb12973_c14/f1p0/1198,cb7374_c2214/f5p0/2271,cb10491_c374916/f1p0/1427,cb7374_c1691/f3p0/2069,cb7374_c44354/f1p0/2277,cb2348_c17/f1p0/3160,cb12973_c15/f1p0/1075,cb10491_c390279/f1p0/1364,cb10491_c730405/f1p0/1516,cb6743_c0/f5p0/2178,cb7374_c4723/f1p2/3404,cb5470_c13/f1p0/2556,cb7374_c2387/f1p0/2471,cb7451_c3/f1p0/1395,cb7587_c12/f1p1/1249,cb7374_c59829/f3p2/3163,cb8218_c1016/f2p0/903,cb7587_c21/f1p0/1150,cb12973_c12/f1p0/1015,cb10491_c681202/f1p0/1489,cb10491_c513369/f3p0/1782,cb9758_c238/f1p0/1131,cb7374_c4724/f1p0/2966,cb9758_c237/f2p0/981,cb10491_c597315/f1p0/1852,cb7374_c332375/f3p0/2185,cb5470_c36/f2p0/969,cb9758_c239/f5p0/995,cb7374_c274470/f1p0/3013,cb7846_c1/f1p0/2378,cb7374_c268060/f4p0/2986,cb8992_c938/f1p2/1134,cb13919_c0/f1p0/931,cb7374_c104207/f1p0/2190,cb7374_c103707/f1p0/2222,cb8218_c123/f1p0/1447,cb7374_c3485/f1p0/2622,cb13294_c19/f1p0/1127,cb9758_c231/f292p1/1226,cb10491_c402140/f1p0/1306,cb218_c1/f6p0/5074,cb7374_c148258/f1p0/2255,cb10491_c534969/f1p0/1776,cb2348_c45/f2p0/2714,cb7374_c75569/f1p0/2453,cb7374_c171384/f1p0/2872,cb7374_c75819/f2p0/2854,cb10561_c12/f1p0/1727,cb10491_c1258/f1p0/1820,cb5470_c18/f1p0/1742,cb2970_c597/f4p0/1212,cb7374_c329006/f4p0/2087,cb10491_c680917/f7p0/1770,cb2348_c34/f1p0/1462,cb7374_c269712/f2p0/2120,cb7374_c121420/f1p0/2082,cb10491_c1528/f1p0/1643,cb218_c10/f1p0/3712,cb7374_c211245/f1p0/2652,cb12973_c4/f1p0/1101,cb8218_c605/f1p0/1319,cb8992_c925/f1p0/1021,cb8218_c620/f1p2/1505,cb7374_c11739/f1p0/2765,cb7374_c291532/f1p0/2067,cb9758_c76/f1p0/1808,cb7374_c2375/f1p0/3855,cb7374_c102645/f1p0/3691,cb7374_c112839/f1p0/2050,cb7374_c113592/f1p0/2260,cb2970_c429/f1p0/1310,cb5470_c17/f1p0/2102,cb11116_c1/f1p0/1643,cb2970_c432/f1p0/1302,cb7374_c15183/f1p0/2302,cb8218_c316/f2p0/1908,cb10491_c405537/f1p0/1353,cb10491_c431141/f1p0/1337,cb8218_c444/f1p0/1284,cb7374_c2373/f2p0/4148,cb10491_c753228/f1p0/1788,cb10491_c1246/f2p0/1765,cb9758_c228/f1p0/908,cb2348_c26/f1p0/2131,cb8218_c967/f1p0/921,cb7374_c2379/f1p0/3737,cb7374_c100377/f3p0/2268,cb2348_c3/f1p0/1354,cb10491_c530691/f1p0/1757,cb7374_c171249/f1p0/2977,cb9758_c216/f1p0/1047,cb10491_c707581/f1p0/1815,cb5463_c5/f1p0/1712,cb8992_c260/f1p1/1789,cb7374_c2388/f1p0/3808,cb218_c21/f1p0/5341"
Cellular Processes	Cell growth and death	Oocyte meiosis	ko04114	614	"cb7374_c346056/f1p0/3006,cb7374_c278445/f1p0/4245,cb7374_c347597/f1p0/2379,cb3091_c15/f1p0/1309,cb9827_c1/f1p0/1441,cb7374_c1630/f1p0/3413,cb7374_c292708/f1p1/2455,cb7374_c408988/f1p0/2039,cb7374_c209464/f1p0/2460,cb7374_c331321/f1p0/2482,cb9084_c12/f1p0/5100,cb7374_c225234/f2p0/2539,cb7361_c3/f1p0/1994,cb8916_c46/f1p0/1644,cb3091_c3/f2p0/3576,cb7374_c230274/f1p0/2312,cb7374_c268603/f4p0/4530,cb7374_c231998/f1p0/4302,cb7374_c267561/f2p0/3430,cb7374_c221368/f1p0/2359,cb7374_c347389/f1p0/2432,cb7374_c285250/f1p0/2436,cb14606_c0/f1p0/7406,cb7374_c216967/f1p1/2472,cb3091_c10/f1p0/2512,cb7374_c276271/f1p0/2232,cb3793_c3/f1p0/3133,cb7374_c405617/f1p0/2429,cb7374_c272692/f1p0/3487,cb7374_c217351/f1p0/2472,cb1768_c5/f1p0/2326,cb212_c6/f3p0/2703,cb7374_c224931/f3p1/2949,cb7374_c290351/f1p0/2274,cb8884_c4/f9p0/1796,cb1830_c4/f1p0/5527,cb7374_c222082/f1p0/3680,cb8884_c19/f1p0/1183,cb7374_c222218/f1p1/4834,cb7374_c223787/f1p0/2328,cb4663_c0/f2p0/2983,cb7374_c222850/f1p0/2275,cb7374_c232986/f1p1/3410,cb7374_c80342/f1p0/4043,cb7374_c395207/f1p0/2246,cb212_c0/f27p1/4976,cb7374_c844/f6p0/4162,cb6836_c4/f1p0/1921,cb212_c34/f1p0/2286,cb7374_c345650/f1p0/2448,cb7374_c3662/f1p0/3141,cb7374_c231610/f1p0/2348,cb1768_c4/f1p0/3506,cb7374_c310040/f1p0/2638,cb128_c9/f1p0/6354,cb7374_c208104/f1p0/4011,cb7374_c3922/f1p0/3223,cb7374_c231915/f1p0/1981,cb1830_c6/f1p0/1907,cb3091_c8/f1p0/3288,cb7374_c331978/f1p1/2465,cb7374_c215137/f1p0/2058,cb7374_c217547/f3p0/2619,cb7374_c3615/f1p0/2879,cb3091_c0/f6p0/3686,cb7374_c215348/f1p0/2629,cb7374_c229118/f1p0/2447,cb7374_c617/f4p0/4063,cb7374_c345835/f1p0/2441,cb128_c12/f1p0/5499,cb1573_c25/f1p0/1632,cb7374_c328726/f2p0/2435,cb11142_c0/f1p0/1391,cb7374_c239578/f1p0/2513,cb7374_c208369/f1p0/2250,cb3091_c7/f1p0/3644,cb7374_c229286/f1p0/1939,cb5191_c0/f1p0/2696,cb5191_c4/f1p0/1170,cb7374_c312121/f1p0/3096,cb7374_c1626/f1p0/2783,cb1768_c7/f1p0/2625,cb2432_c8/f1p1/3406,cb7374_c165449/f1p0/3585,cb7374_c225922/f1p1/2447,cb3091_c4/f2p0/1086,cb10826_c19/f1p0/3215,cb7374_c239573/f1p0/2346,cb10826_c8/f2p0/3557,cb7374_c1608/f1p0/3640,cb7374_c41850/f1p0/3559,cb7374_c231141/f1p0/2402,cb7374_c208795/f1p1/2466,cb3793_c2/f1p0/3424,cb852_c7/f1p0/4496,cb10826_c20/f1p0/2540,cb7374_c311045/f1p2/3696,cb7374_c207624/f2p0/3538,cb7374_c158227/f1p0/2858,cb7374_c237396/f1p2/2500,cb2404_c0/f3p0/3039,cb8916_c14/f2p0/1093,cb7374_c278911/f1p0/3667,cb7374_c330251/f2p0/2254,cb7374_c116119/f2p0/3609,cb7374_c232090/f1p0/2418,cb7374_c212692/f1p0/2405,cb7374_c228676/f1p0/2356,cb2432_c7/f1p0/2662,cb7374_c3506/f1p0/2970,cb7374_c285421/f1p0/2258,cb7374_c81141/f1p0/2385,cb7374_c209195/f1p0/3552,cb3091_c16/f1p0/5281,cb7374_c229837/f1p0/3263,cb7374_c239192/f1p0/2567,cb7374_c407250/f1p0/1995,cb3097_c1/f1p0/3659,cb2468_c0/f1p0/4045,cb7374_c3665/f1p0/2494,cb7374_c333813/f1p1/2251,cb7374_c220922/f1p0/2514,cb7374_c235063/f1p0/2347,cb7374_c332156/f1p0/2438,cb7374_c335424/f2p2/3645,cb7374_c232648/f1p0/2427,cb4581_c1/f1p0/2280,cb7374_c237669/f1p0/2330,cb7374_c223525/f1p0/2400,cb10826_c23/f1p0/2282,cb7374_c276004/f1p0/3230,cb2468_c1/f1p0/4033,cb7374_c282139/f1p0/3441,cb212_c28/f1p0/4217,cb8916_c43/f1p1/1827,cb7374_c230451/f1p0/2545,cb7374_c219814/f1p0/2602,cb7374_c276691/f1p0/2249,cb7374_c270024/f2p0/3753,cb7374_c225879/f1p0/1948,cb7374_c363474/f1p0/4488,cb212_c15/f1p1/4419,cb7374_c232179/f1p0/2107,cb10826_c37/f1p0/2344,cb7374_c393654/f1p0/2226,cb3091_c13/f1p0/1775,cb852_c5/f1p0/4364,cb7374_c234370/f1p0/2305,cb7374_c223773/f5p0/5043,cb7374_c340200/f1p0/2451,cb6602_c1/f1p0/2195,cb7374_c349936/f1p0/2453,cb9222_c3/f1p0/1393,cb7374_c1614/f1p0/3178,cb7374_c286367/f1p0/2435,cb7374_c210212/f1p0/4208,cb7374_c301177/f1p0/2470,cb7374_c231590/f1p0/2303,cb7374_c223583/f1p0/2586,cb7374_c222209/f1p1/2417,cb6836_c7/f1p0/1263,cb8916_c17/f2p0/1676,cb212_c30/f1p0/3395,cb7374_c1623/f1p0/2440,cb7374_c400344/f1p0/2358,cb7374_c392534/f1p0/2416,cb7374_c105976/f1p0/4292,cb7374_c364638/f1p0/2462,cb7374_c213733/f1p0/2245,cb7374_c233159/f1p0/2267,cb6836_c13/f1p0/1058,cb7374_c234313/f1p0/3618,cb7374_c166738/f1p0/3463,cb1573_c23/f4p0/1778,cb852_c0/f2p0/4516,cb13334_c1000/f1p0/1135,cb7374_c331798/f1p2/2450,cb10826_c25/f1p0/3414,cb7374_c328629/f6p1/2750,cb7374_c3664/f1p0/2208,cb7374_c349562/f1p0/2321,cb7374_c397699/f1p0/2309,cb7374_c1616/f1p0/3128,cb7374_c219948/f1p1/2111,cb1768_c1/f1p0/4296,cb852_c2/f1p0/4595,cb7374_c214161/f1p0/2405,cb7374_c105104/f3p0/3762,cb7374_c238512/f1p0/3943,cb7374_c275572/f1p0/2217,cb10491_c542239/f1p0/1464,cb7374_c236265/f1p0/2355,cb7374_c1609/f1p0/3621,cb212_c17/f1p0/4192,cb7374_c227027/f1p0/3758,cb7374_c227756/f1p0/2148,cb6836_c2/f2p0/984,cb8916_c41/f1p0/1829,cb7374_c230798/f1p0/2387,cb10826_c14/f2p0/4291,cb2817_c3/f1p0/3045,cb852_c1/f1p0/4781,cb7374_c230229/f1p0/2470,cb7374_c269439/f3p0/3761,cb7374_c273901/f1p0/4241,cb7374_c295319/f1p0/4013,cb7374_c109570/f1p0/2530,cb3091_c9/f1p0/2954,cb7374_c171657/f1p0/2828,cb852_c8/f1p0/3571,cb1830_c1/f1p0/4316,cb10826_c24/f1p0/3847,cb9222_c2/f1p0/1225,cb8916_c36/f1p0/1338,cb7374_c211823/f1p0/2096,cb7374_c597/f4p0/3695,cb7374_c233752/f1p0/2259,cb9827_c0/f19p0/1768,cb11142_c1/f1p0/1380,cb6082_c0/f5p1/2354,cb7374_c282177/f1p0/2976,cb6761_c0/f2p0/2190,cb4661_c0/f1p0/2984,cb7374_c1601/f2p1/3628,cb7374_c207529/f2p0/4108,cb7374_c237121/f1p1/3722,cb7374_c350655/f1p0/2443,cb7374_c1631/f4p0/3898,cb7374_c26777/f4p0/3995,cb13334_c4888/f1p0/1048,cb10491_c464/f2p0/1686,cb7374_c222559/f1p0/3441,cb212_c39/f1p1/4154,cb7374_c218018/f1p3/4792,cb7374_c221022/f1p1/2402,cb7374_c225355/f1p0/2319,cb7374_c21208/f4p0/2408,cb7374_c227686/f1p0/2452,cb7374_c281130/f1p1/4425,cb10751_c6/f1p0/1000,cb7374_c476/f4p0/4082,cb128_c1/f1p0/5081,cb7374_c277143/f1p0/3798,cb7374_c1571/f1p0/2204,cb7374_c274441/f1p0/3391,cb7374_c216004/f1p1/2547,cb5191_c2/f1p0/1768,cb7374_c299641/f1p0/2954,cb7374_c219978/f1p0/2345,cb7374_c535/f4p1/2913,cb10826_c2/f5p0/3607,cb7374_c207686/f2p0/4081,cb7374_c5163/f1p0/2663,cb7374_c327961/f1p0/2437,cb7374_c226971/f1p0/2247,cb7374_c329016/f2p0/4507,cb4581_c3/f8p0/2986,cb7374_c1603/f1p0/2519,cb212_c3/f6p0/4811,cb10826_c27/f1p0/3138,cb7374_c227286/f1p1/2469,cb13334_c6011/f1p0/821,cb7374_c1606/f1p0/3508,cb10826_c35/f1p0/2438,cb7374_c230744/f1p0/2232,cb7374_c226875/f1p0/3295,cb7374_c296223/f1p0/2267,cb7374_c215988/f1p0/2102,cb7374_c238792/f1p0/2633,cb10491_c551724/f1p0/1487,cb7374_c3504/f1p0/3133,cb7374_c332388/f2p0/3162,cb7374_c209075/f1p0/2424,cb7374_c232943/f1p0/2322,cb7374_c403918/f1p0/2402,cb7756_c2/f1p0/5312,cb7374_c1610/f1p0/3451,cb7374_c3641/f1p0/2446,cb7374_c408691/f1p0/2380,cb7374_c295420/f1p0/3814,cb8884_c12/f1p0/1417,cb1830_c3/f1p0/3737,cb14523_c0/f1p0/5135,cb7374_c30559/f1p0/3993,cb480_c7/f1p0/5267,cb3091_c12/f1p0/3057,cb7374_c407213/f1p0/1982,cb7374_c273100/f1p0/4047,cb7374_c277795/f1p0/3352,cb7374_c223480/f1p1/2400,cb7374_c398609/f1p0/2355,cb7374_c98034/f11p0/3911,cb7374_c15276/f1p1/3678,cb7374_c231025/f1p0/2456,cb7374_c208064/f1p1/4483,cb7374_c270360/f1p0/1998,cb7374_c10179/f1p0/4298,cb7374_c269061/f4p1/3870,cb7374_c302761/f1p1/2346,cb7374_c341926/f1p0/2440,cb7374_c222633/f3p2/2568,cb8916_c32/f1p0/1702,cb7374_c236804/f1p0/2052,cb7374_c233382/f1p0/4177,cb7374_c397269/f1p0/2357,cb5935_c12/f1p0/1839,cb7374_c408134/f1p0/2228,cb7374_c159155/f1p0/3400,cb7374_c107126/f1p0/3042,cb7374_c221837/f1p1/2464,cb212_c33/f1p0/4269,cb7374_c167997/f1p0/3002,cb7374_c1624/f1p0/2154,cb8916_c25/f1p0/1641,cb7374_c227849/f1p1/3809,cb7374_c633/f1p0/2783,cb3091_c6/f1p0/3683,cb7374_c224746/f1p0/2000,cb7374_c3505/f1p0/2020,cb10826_c30/f1p0/4059,cb1573_c18/f1p0/2043,cb7374_c299319/f1p0/2284,cb8916_c20/f1p0/1888,cb212_c26/f1p0/5110,cb7374_c363436/f1p1/3840,cb7374_c1599/f1p0/3140,cb8884_c13/f1p0/1367,cb480_c0/f1p0/4924,cb10751_c0/f5p0/874,cb212_c2/f7p0/5122,cb7374_c353620/f1p0/2438,cb1573_c20/f1p0/1571,cb7374_c232241/f1p0/4174,cb7374_c1597/f1p0/4576,cb7374_c393991/f1p0/2257,cb7374_c3845/f3p0/3182,cb7374_c356532/f1p0/2453,cb11601_c1622/f1p0/5427,cb7374_c1615/f1p0/3137,cb7374_c390049/f1p0/1941,cb8884_c5/f9p0/1884,cb7374_c3616/f1p0/2702,cb7374_c81190/f1p0/2460,cb2432_c4/f2p0/1120,cb7374_c336702/f1p0/2441,cb212_c16/f1p0/4338,cb7374_c236817/f1p0/3506,cb7374_c355286/f1p0/1981,cb7374_c278055/f1p0/2220,cb7374_c1618/f1p0/2075,cb7374_c401803/f1p0/2364,cb6082_c1/f2p0/2298,cb7374_c228274/f1p0/4518,cb3091_c1/f5p0/3626,cb7374_c3661/f1p0/2307,cb7374_c231852/f1p0/3020,cb128_c13/f1p0/5453,cb7374_c283890/f1p0/3847,cb10491_c559/f2p0/1690,cb7374_c230555/f1p1/2350,cb7374_c236696/f1p0/2409,cb7374_c401315/f1p0/2364,cb2432_c2/f3p1/4044,cb1768_c3/f1p0/4275,cb10976_c4/f1p0/1914,cb6836_c1/f3p0/1197,cb6836_c12/f1p1/979,cb1830_c0/f3p0/4280,cb7374_c3643/f1p0/2999,cb7374_c214365/f1p0/2384,cb7374_c213111/f1p0/2240,cb7374_c232110/f1p0/3023,cb7374_c387827/f1p0/2355,cb7374_c404736/f1p0/2214,cb7374_c331320/f1p1/2448,cb10826_c26/f1p0/2868,cb7374_c218807/f1p0/2469,cb852_c10/f1p0/2215,cb7374_c402845/f1p0/2195,cb212_c47/f1p0/5568,cb9222_c4/f1p0/1112,cb6836_c8/f1p0/1262,cb7374_c406689/f1p0/2413,cb6836_c10/f1p0/1048,cb7374_c388687/f1p0/2303,cb7374_c402811/f1p0/2404,cb2432_c3/f2p1/3793,cb7374_c1607/f1p0/4222,cb7374_c221374/f1p0/2272,cb7374_c108539/f1p1/2536,cb7374_c123288/f1p0/2941,cb10751_c4/f1p0/1604,cb7374_c215544/f1p0/2019,cb8916_c52/f1p4/5395,cb7374_c227832/f1p0/2466,cb10751_c1/f5p0/1291,cb2432_c5/f1p0/2645,cb8916_c26/f1p0/1756,cb7374_c3614/f1p0/3111,cb11601_c135/f15p2/5362,cb7374_c224329/f1p0/2408,cb3091_c5/f2p0/3414,cb10826_c12/f2p0/2444,cb6836_c11/f1p0/1010,cb212_c4/f5p0/4761,cb6082_c2/f1p1/2243,cb6526_c11/f1p0/3076,cb7374_c233745/f1p0/2279,cb7374_c401022/f1p0/2384,cb7374_c400068/f1p0/2257,cb2432_c6/f1p0/2999,cb7374_c393833/f1p0/2222,cb7374_c205818/f1p0/2488,cb7374_c3635/f1p0/3142,cb10491_c580257/f1p0/1587,cb7374_c165421/f1p0/3712,cb6836_c9/f1p0/1068,cb3091_c11/f1p0/2658,cb7374_c328831/f3p1/2005,cb10826_c33/f1p0/2471,cb7374_c399922/f1p0/2174,cb7374_c239529/f1p0/2337,cb6836_c6/f1p0/1271,cb11601_c293/f2p0/5200,cb7374_c212836/f1p0/2092,cb7374_c208501/f1p0/2450,cb2404_c5/f1p0/2342,cb212_c1/f18p0/4652,cb8916_c30/f1p0/1754,cb7374_c274597/f1p0/2199,cb7374_c210795/f1p0/4257,cb7374_c280787/f1p0/2012,cb7374_c297735/f1p0/3240,cb7374_c235314/f1p0/2557,cb7374_c407395/f1p0/2150,cb1573_c13/f1p0/3179,cb7374_c11192/f4p1/3696,cb1768_c2/f1p0/4296,cb7374_c389544/f1p0/2357,cb852_c4/f1p0/4034,cb7374_c223176/f1p0/2351,cb4661_c1/f1p0/2967,cb7374_c240096/f1p0/4770,cb7374_c53924/f2p0/2785,cb6836_c0/f70p0/1004,cb7374_c403698/f1p0/2422,cb10491_c810/f1p0/1286,cb8916_c24/f1p0/1830,cb10826_c15/f1p0/1431,cb7374_c275047/f1p1/2049,cb1768_c6/f1p0/2789,cb128_c3/f1p0/4405,cb2404_c2/f1p0/4050,cb2817_c1/f1p0/3522,cb7374_c1604/f1p0/3661,cb128_c11/f1p0/5743,cb7374_c275220/f1p0/2173,cb7374_c1598/f1p0/4164,cb2817_c2/f1p0/3035,cb7374_c274992/f1p0/4085,cb7374_c1629/f1p0/4387,cb6719_c0/f1p0/2188,cb7374_c272/f9p0/2403,cb7374_c221586/f1p0/2132,cb12629_c1/f1p0/4489,cb7374_c215314/f1p0/2344,cb1768_c0/f1p0/4311,cb7374_c213106/f1p0/2649,cb7374_c390232/f1p0/2313,cb7374_c107109/f1p1/3421,cb8916_c40/f1p0/1811,cb480_c1/f1p0/3663,cb7374_c18132/f1p0/2576,cb1768_c8/f1p0/1590,cb7374_c3204/f1p0/3769,cb7374_c235035/f1p0/3540,cb212_c27/f1p1/4915,cb852_c9/f1p0/2715,cb7374_c390662/f1p0/2330,cb7374_c237723/f1p0/2469,cb8916_c22/f1p0/1877,cb212_c31/f1p0/3738,cb7374_c215729/f1p0/2433,cb10751_c5/f1p0/1165,cb8884_c14/f1p0/1339,cb5191_c1/f1p0/2965,cb7374_c348365/f1p0/2252,cb7374_c209193/f2p0/2459,cb7374_c238833/f1p0/2236,cb9827_c2/f1p0/1732,cb8916_c33/f1p0/1882,cb6836_c3/f1p0/2146,cb7374_c234943/f1p0/2387,cb2404_c1/f1p0/4066,cb6602_c0/f1p0/2220,cb7374_c3640/f3p0/2393,cb7374_c1627/f1p0/2749,cb7374_c380332/f1p0/2253,cb7374_c1619/f1p0/3457,cb7374_c331611/f50p0/3063,cb2468_c2/f1p0/2365,cb10826_c38/f1p0/2047,cb7374_c344314/f1p0/2454,cb8916_c29/f1p0/1740,cb7374_c394448/f1p0/2266,cb7374_c328728/f1p0/2388,cb7374_c299021/f1p0/2917,cb7374_c3657/f1p0/2428,cb8916_c27/f1p0/1904,cb9222_c0/f24p0/1430,cb7374_c284550/f1p0/4147,cb7374_c391225/f1p1/2721,cb7374_c320917/f1p0/2123,cb10491_c809/f1p0/1793,cb8916_c45/f1p0/1746,cb212_c37/f1p0/4476,cb7374_c213225/f1p0/2300,cb7374_c229618/f1p0/2718,cb7374_c234589/f1p0/1992,cb7374_c220190/f1p0/2322,cb480_c2/f1p0/2378,cb7374_c330446/f1p0/2237,cb7374_c3923/f1p0/2838,cb8916_c18/f2p0/1597,cb7374_c342418/f1p0/2454,cb212_c35/f1p0/5074,cb7374_c239058/f1p0/4471,cb10826_c22/f1p0/3736,cb7374_c208737/f1p0/2254,cb11601_c1613/f1p2/6771,cb7374_c223574/f1p0/2255,cb7374_c207237/f3p0/2481,cb7374_c232637/f1p0/2354,cb7374_c222575/f1p0/3487,cb212_c48/f1p0/5222,cb7374_c284024/f1p0/2136,cb10976_c5/f1p0/1665,cb2432_c10/f1p0/2051,cb7374_c224877/f1p0/3787,cb7374_c398622/f1p0/2412,cb7374_c308800/f1p0/2591,cb852_c6/f1p0/2107,cb7374_c238954/f1p0/2069,cb3091_c2/f2p0/3670,cb7374_c1625/f1p0/4238,cb10826_c18/f1p0/4982,cb7374_c124045/f1p0/3465,cb7374_c233413/f1p0/2412,cb6526_c10/f1p0/2528,cb7374_c212928/f1p0/1975,cb7374_c1602/f1p0/4055,cb7374_c341816/f1p0/2437,cb7374_c211736/f1p0/2342,cb7374_c214674/f1p0/2781,cb7374_c280110/f5p3/3108,cb7374_c239571/f1p0/2246,cb7374_c212420/f1p0/2643,cb7374_c209131/f1p0/4179,cb128_c10/f1p0/6042,cb7374_c20425/f1p0/3593,cb7374_c407691/f1p0/2413,cb852_c3/f1p0/4622,cb7374_c207334/f3p0/3743,cb7374_c213601/f1p2/2267,cb7374_c273338/f1p0/2274,cb7374_c336972/f1p0/2438,cb10826_c36/f1p0/2316,cb7374_c230363/f1p0/2170,cb7374_c60894/f1p0/2646,cb212_c14/f1p0/4488,cb7374_c210703/f1p0/2450,cb2432_c9/f1p1/3907,cb7374_c239238/f1p0/2011,cb3091_c14/f1p0/1494,cb7374_c330384/f3p0/2497,cb7374_c236468/f1p0/2176,cb7374_c337111/f1p0/2448,cb2404_c3/f1p0/3991,cb128_c0/f2p0/6187,cb7374_c219726/f1p3/2053,cb9158_c11/f1p0/851,cb7374_c1632/f1p0/2367,cb7374_c217738/f1p0/2249,cb7374_c120717/f4p2/3388,cb7374_c225352/f1p1/2722,cb7374_c159696/f3p1/3055,cb8916_c34/f1p0/1291,cb7374_c223618/f1p0/2254,cb7374_c3663/f2p0/2719,cb7374_c284504/f1p0/3766,cb10751_c7/f2p1/1750,cb7374_c1622/f1p0/2732,cb1830_c2/f1p0/3712,cb6836_c5/f1p0/1912,cb8884_c9/f2p0/1455,cb7374_c222150/f1p0/2217,cb8916_c23/f1p0/1756,cb10826_c29/f1p0/3524,cb7374_c331315/f1p0/2320,cb7374_c395379/f1p0/2290,cb7374_c301009/f1p0/3419,cb1768_c9/f1p0/860,cb7374_c3642/f1p0/2257,cb7374_c207541/f1p0/2734,cb7374_c219936/f1p0/2115,cb7374_c224565/f1p0/2717,cb4581_c4/f1p0/2985,cb7374_c209302/f1p0/4049,cb7374_c233679/f1p0/2442,cb7374_c109542/f1p0/3846,cb14523_c1/f1p0/3151,cb7374_c231880/f1p0/3054,cb7374_c239561/f1p0/2372,cb7374_c268130/f11p0/2473"
Cellular Processes	Cell growth and death	p53 signaling pathway	ko04115	94	"cb14528_c2/f1p0/6184,cb7374_c288048/f1p0/4953,cb10457_c0/f2p0/1625,cb8044_c0/f1p0/1724,cb7374_c168712/f1p0/3756,cb7374_c207317/f3p0/2181,cb1653_c3/f1p0/3957,cb1653_c0/f5p0/3530,cb7374_c269324/f4p0/2541,cb1653_c5/f1p0/3137,cb14528_c3/f1p0/6020,cb14524_c6/f1p0/5166,cb14528_c1/f1p0/2345,cb11206_c1/f1p0/1493,cb10602_c6/f1p0/1664,cb7374_c207470/f2p0/4873,cb7374_c225324/f1p0/2341,cb10602_c1/f7p0/1884,cb7374_c165906/f6p0/3814,cb7374_c278830/f1p0/2658,cb2637_c5/f1p0/3221,cb9350_c0/f27p0/1648,cb8101_c0/f1p0/1489,cb10602_c2/f3p0/1675,cb10526_c3/f1p0/1540,cb7374_c40441/f1p0/3541,cb1717_c12/f1p0/7341,cb14524_c0/f2p0/5224,cb7374_c269976/f2p0/2872,cb7374_c282900/f1p0/4359,cb6082_c2/f1p1/2243,cb7374_c9239/f4p0/4690,cb2637_c3/f1p0/2380,cb7374_c226618/f1p0/2839,cb2637_c4/f1p0/3813,cb10602_c5/f1p0/1727,cb11206_c0/f1p0/1528,cb7374_c282377/f1p0/2605,cb8044_c1/f1p0/2936,cb10602_c0/f14p0/1716,cb2596_c2/f1p0/3737,cb6112_c2/f1p0/2096,cb2596_c0/f8p1/3990,cb6112_c0/f3p0/2344,cb14528_c0/f1p0/5824,cb12871_c1/f1p0/1712,cb7374_c19521/f2p0/3987,cb7374_c171190/f1p0/3182,cb7374_c271103/f1p0/2173,cb10602_c7/f1p0/1645,cb2596_c3/f1p0/3864,cb7374_c231295/f1p0/2538,cb1653_c1/f1p0/4382,cb7374_c280231/f1p0/2032,cb7374_c276598/f1p0/3388,cb7374_c111086/f1p0/2485,cb2637_c2/f1p0/2193,cb7374_c165351/f1p0/2869,cb14524_c4/f1p0/5195,cb12046_c2/f1p0/1542,cb14524_c1/f1p0/5285,cb6082_c1/f2p0/2298,cb9350_c2/f1p0/1008,cb14524_c3/f1p0/5293,cb10602_c4/f2p0/1724,cb10526_c1/f1p0/1233,cb7374_c227730/f1p0/3718,cb10526_c0/f2p0/1203,cb4958_c2/f1p0/2481,cb4958_c1/f1p0/2258,cb10526_c2/f1p0/1447,cb1653_c4/f1p0/3684,cb7374_c166593/f2p0/2552,cb7374_c163626/f1p0/2601,cb10602_c8/f1p0/1679,cb7374_c154255/f2p0/2871,cb1717_c7/f1p0/2901,cb14524_c7/f1p0/5196,cb8101_c1/f1p0/3631,cb7374_c238206/f1p0/2558,cb6112_c1/f1p0/2370,cb1653_c2/f1p0/4321,cb14524_c5/f1p0/5200,cb6082_c0/f5p1/2354,cb2637_c0/f2p0/3109,cb10426_c0/f2p0/1320,cb7374_c287005/f1p0/2493,cb7374_c239513/f1p0/1985,cb2637_c1/f2p0/3956,cb9350_c1/f7p1/1690,cb7374_c300815/f1p0/2266,cb10426_c3/f1p0/1775,cb7374_c159631/f1p0/2652,cb4958_c0/f13p1/2804"
Cellular Processes	Cell motility	Regulation of actin cytoskeleton	ko04810	1400	"cb7374_c11143/f2p0/4591,cb9800_c9/f1p0/6731,cb7374_c158101/f1p0/2812,cb13542_c0/f1p0/1120,cb7374_c37747/f1p0/4802,cb7374_c60985/f1p0/4217,cb7374_c362234/f1p0/1985,cb11679_c1/f1p0/1131,cb10491_c431473/f1p1/1368,cb10491_c406587/f1p0/1721,cb1458_c328/f1p0/1367,cb14562_c1/f1p0/4342,cb510_c14/f1p0/2462,cb12925_c86/f1p0/1165,cb2333_c8/f1p0/4344,cb10491_c857197/f1p0/1292,cb8357_c107/f1p1/1333,cb6131_c4/f1p0/1837,cb3045_c2/f1p0/3705,cb7374_c4441/f1p0/2644,cb8859_c1/f1p0/1492,cb7374_c348775/f3p0/4295,cb7374_c108297/f1p0/3049,cb7374_c1223/f1p0/2839,cb7374_c68039/f1p0/4362,cb7374_c266001/f4p0/3129,cb7374_c15992/f1p0/3872,cb7374_c16327/f1p0/3403,cb7374_c105809/f4p0/3392,cb7374_c10853/f3p0/3190,cb7374_c174906/f1p0/2880,cb7374_c17554/f2p0/3632,cb13994_c35/f1p0/5377,cb7374_c332732/f6p0/2593,cb7374_c211459/f1p0/2876,cb13994_c41/f1p0/5145,cb4072_c91/f1p0/1811,cb12925_c63/f1p0/1163,cb7374_c8865/f5p0/3445,cb4072_c87/f3p0/1192,cb9993_c33/f184p0/1192,cb7374_c217351/f1p0/2472,cb10491_c627204/f1p0/1321,cb212_c6/f3p0/2703,cb10491_c435391/f1p0/1357,cb3860_c2/f1p0/3090,cb7374_c110083/f1p0/3052,cb7374_c21434/f1p0/3822,cb4752_c5/f2p0/1858,cb212_c0/f27p1/4976,cb7374_c222622/f1p0/2413,cb7374_c176347/f4p5/2961,cb7374_c339/f5p0/2541,cb7374_c275555/f1p1/2251,cb7374_c661/f3p0/3437,cb7374_c19326/f1p0/2765,cb7374_c12696/f1p0/2561,cb7374_c10081/f1p0/3200,cb10491_c889512/f1p0/1272,cb10491_c387985/f1p0/1287,cb7374_c8834/f2p1/3527,cb10491_c717160/f1p0/1319,cb10491_c733352/f1p0/1367,cb7374_c17723/f1p0/2926,cb10491_c412982/f1p0/1608,cb7374_c231157/f1p1/2242,cb7374_c212243/f1p0/2432,cb7374_c171228/f1p0/2393,cb7374_c3471/f1p0/2504,cb7374_c356171/f1p0/2823,cb4072_c226/f1p0/1182,cb7374_c3448/f1p0/2659,cb9800_c18/f2p0/1684,cb7374_c42909/f1p0/2712,cb10491_c437890/f1p0/1297,cb7374_c4442/f1p0/3292,cb13734_c2/f1p0/5684,cb10491_c378598/f1p0/1302,cb7374_c320436/f1p1/2803,cb7374_c20127/f2p0/4973,cb7374_c11284/f1p0/4606,cb7374_c342722/f1p0/2961,cb10389_c189/f1p0/840,cb4072_c222/f1p0/1219,cb7374_c64694/f1p0/3020,cb7374_c3465/f1p0/2703,cb7374_c256730/f1p0/2884,cb7374_c165449/f1p0/3585,cb10491_c430877/f1p0/1292,cb2791_c84/f1p0/4162,cb7374_c21664/f2p0/3326,cb12925_c85/f1p0/1211,cb10491_c386897/f1p0/1483,cb5101_c0/f1p0/2752,cb7374_c289801/f1p0/2032,cb10491_c373150/f1p0/1303,cb10491_c362267/f1p0/1258,cb7374_c74389/f1p0/3264,cb2204_c43/f1p1/6049,cb7374_c311045/f1p2/3696,cb215_c5/f1p0/3940,cb7374_c408953/f1p1/2575,cb8859_c3/f1p0/1649,cb7374_c62721/f1p0/2265,cb7374_c209155/f1p0/4274,cb7374_c158227/f1p0/2858,cb5289_c16/f5p0/2243,cb12925_c67/f1p0/1135,cb7374_c34820/f1p0/3186,cb10491_c380808/f1p0/1653,cb7374_c219074/f1p0/2591,cb5101_c1/f1p0/2565,cb10491_c405804/f1p0/1319,cb7374_c169722/f1p0/2715,cb7374_c12655/f1p0/2867,cb7374_c18224/f1p0/4893,cb10491_c420553/f1p0/1456,cb4752_c13/f1p0/2404,cb5991_c2/f1p0/1867,cb7374_c37170/f4p0/4639,cb5991_c3/f1p0/1442,cb7374_c37420/f1p0/3626,cb13994_c21/f1p0/1400,cb7374_c93068/f1p0/2875,cb10491_c877518/f1p0/1259,cb10491_c361344/f1p0/1359,cb10491_c373958/f1p0/1301,cb651_c15/f1p0/4296,cb7374_c335424/f2p2/3645,cb7374_c224256/f1p1/4548,cb10491_c679877/f1p0/1283,cb510_c7/f1p0/4734,cb7374_c111599/f2p0/4758,cb7374_c18842/f1p0/2993,cb10491_c680868/f1p0/1345,cb212_c28/f1p0/4217,cb7374_c106144/f1p0/2559,cb1791_c4/f1p0/3669,cb7374_c77431/f3p2/4160,cb7374_c73999/f3p0/4161,cb10491_c380531/f1p0/1538,cb2719_c0/f11p0/3787,cb7374_c180185/f1p0/2778,cb212_c15/f1p1/4419,cb7374_c15817/f1p0/4357,cb3468_c4/f1p0/2388,cb10491_c934/f1p0/1258,cb10491_c394952/f1p0/1290,cb1062_c2/f1p0/3503,cb7374_c266535/f1p0/2911,cb7374_c230857/f1p0/2648,cb7374_c258844/f1p0/2940,cb7374_c237659/f1p0/2051,cb4752_c21/f2p1/2472,cb7374_c158837/f1p0/2880,cb10491_c747231/f1p0/1281,cb7374_c1334/f1p0/2076,cb215_c1/f1p0/5054,cb10491_c516460/f1p0/1466,cb10491_c375948/f1p0/1719,cb7374_c62071/f1p0/4216,cb7374_c230841/f1p0/2479,cb7374_c27257/f5p0/3472,cb2968_c2/f1p0/3538,cb7374_c101770/f1p0/3683,cb212_c30/f1p0/3395,cb7374_c151248/f3p0/2494,cb10491_c435487/f1p0/1234,cb7374_c5496/f1p4/2525,cb4072_c248/f13p0/1139,cb10491_c433972/f1p0/1855,cb7374_c17252/f4p0/3894,cb7374_c16176/f1p0/3256,cb12925_c102/f1p0/1121,cb10491_c681120/f1p0/1370,cb10491_c395885/f1p0/1717,cb7374_c34367/f1p0/2653,cb7374_c233388/f1p0/2458,cb12925_c98/f1p0/1205,cb10491_c697346/f1p0/1303,cb7374_c105512/f1p0/2426,cb5289_c23/f1p0/2088,cb8357_c99/f1p0/1301,cb7374_c102445/f1p0/3847,cb7374_c30106/f5p0/3771,cb7374_c1215/f1p0/2700,cb7374_c10193/f2p0/3794,cb7374_c147887/f1p0/2284,cb7374_c165487/f1p0/2704,cb2204_c18/f1p0/3278,cb7374_c163533/f2p0/3194,cb7374_c291388/f1p0/2305,cb7374_c267059/f4p1/3764,cb7374_c21078/f1p0/3392,cb7374_c137822/f5p2/3326,cb7374_c387424/f4p1/3751,cb7374_c9288/f2p1/3696,cb10491_c854971/f1p0/1288,cb7374_c154520/f1p0/2882,cb4752_c7/f1p0/2921,cb10491_c899752/f1p0/1265,cb7374_c216643/f1p5/2120,cb10491_c403753/f1p0/1760,cb7374_c297870/f3p1/2254,cb10491_c365817/f1p0/1297,cb7374_c9498/f1p0/2593,cb10491_c653952/f1p0/1402,cb4752_c3/f3p0/2591,cb10491_c402431/f1p0/1296,cb7374_c161312/f1p0/2753,cb6131_c5/f1p0/1759,cb212_c17/f1p0/4192,cb14493_c0/f1p0/5445,cb10491_c413954/f1p0/1312,cb7374_c239800/f1p2/2087,cb7374_c9258/f2p0/2293,cb7374_c29871/f1p0/3367,cb7374_c1216/f4p0/2679,cb1855_c5/f1p0/1687,cb12925_c78/f1p1/921,cb7374_c14251/f1p0/3044,cb10170_c2/f1p0/1406,cb7374_c73489/f1p0/2442,cb13244_c0/f15p0/742,cb7374_c100953/f2p0/4461,cb4752_c11/f1p0/2887,cb7374_c233275/f1p0/2623,cb7374_c231371/f2p0/2615,cb7374_c336188/f1p1/2092,cb7374_c1229/f2p0/2487,cb2968_c8/f1p0/2629,cb7374_c12565/f1p0/2996,cb6353_c8/f1p0/5627,cb7374_c116563/f1p0/3975,cb7374_c215289/f1p0/3630,cb2775_c2/f1p0/3934,cb7374_c109545/f1p0/3326,cb10491_c1012/f1p0/1496,cb510_c8/f1p0/4815,cb10491_c412573/f1p0/1295,cb7374_c109570/f1p0/2530,cb651_c6/f1p0/4761,cb10491_c431273/f1p1/1291,cb7374_c15869/f1p0/2844,cb12925_c54/f1p0/1129,cb4927_c12/f1p0/1632,cb5991_c0/f1p0/2403,cb10491_c841564/f9p1/1480,cb7374_c207655/f2p0/2636,cb10557_c1/f1p0/1844,cb7374_c122178/f1p0/2359,cb10491_c679457/f4p0/1394,cb7374_c6049/f1p3/2635,cb6131_c1/f1p0/2262,cb10491_c390721/f1p0/1304,cb7374_c344517/f1p0/2006,cb10491_c381411/f1p0/1736,cb7374_c39030/f1p0/3821,cb7374_c270154/f1p0/2511,cb10491_c359733/f2p0/1533,cb7374_c8779/f8p0/4185,cb2791_c100/f1p0/2035,cb6761_c0/f2p0/2190,cb2333_c24/f1p0/5907,cb1458_c239/f1p0/1948,cb14493_c4/f1p0/5459,cb10491_c397830/f1p0/1262,cb212_c39/f1p1/4154,cb7374_c237059/f2p0/2866,cb7374_c102739/f1p1/2499,cb7374_c36194/f4p0/3890,cb10170_c1/f1p0/1494,cb2791_c88/f1p0/3064,cb7374_c126538/f2p0/3018,cb1458_c341/f11p0/1596,cb13994_c30/f1p0/5658,cb10491_c415987/f1p0/1271,cb13994_c22/f1p0/1510,cb10491_c406484/f1p0/1325,cb215_c0/f3p0/4889,cb10491_c895612/f1p0/1268,cb7374_c71243/f7p2/3500,cb7374_c2843/f1p0/4734,cb7374_c57194/f3p4/2833,cb7374_c12843/f1p0/3349,cb7374_c227473/f1p0/2394,cb7374_c1213/f2p0/2816,cb5101_c4/f1p0/2475,cb7374_c230244/f1p0/2337,cb7374_c60201/f1p0/2531,cb4752_c6/f2p0/1193,cb12925_c45/f1p0/1190,cb5101_c3/f1p0/2573,cb212_c3/f6p0/4811,cb7374_c277169/f1p0/2708,cb10491_c286249/f1p0/1508,cb10491_c397938/f1p0/1678,cb1791_c3/f1p0/2676,cb3885_c4/f1p0/3921,cb7374_c165959/f1p0/3087,cb7374_c209701/f1p0/2204,cb10491_c571148/f1p0/1328,cb7374_c4438/f1p0/4029,cb1458_c80/f1p1/4481,cb12925_c34/f2p0/1056,cb7374_c297034/f1p0/2258,cb7374_c160437/f1p0/2002,cb9844_c6/f1p0/1800,cb7374_c61606/f1p0/4473,cb7374_c112172/f1p1/3564,cb7374_c30936/f1p0/4342,cb3885_c0/f8p0/3380,cb7374_c1230/f1p0/2113,cb2791_c97/f1p0/2014,cb10491_c432286/f1p1/1351,cb2333_c17/f1p0/3620,cb7374_c165773/f1p0/2349,cb3468_c6/f1p0/2235,cb7374_c46554/f1p0/4174,cb2647_c18/f1p0/6375,cb7374_c219657/f1p0/2504,cb7374_c112504/f1p0/2471,cb7374_c292994/f1p0/2368,cb10491_c359038/f7p0/1366,cb7374_c333498/f3p2/3547,cb7374_c18370/f1p0/4219,cb7374_c29872/f18p2/2808,cb7374_c27372/f4p1/5091,cb10491_c866279/f1p0/1588,cb9993_c17/f1p0/1176,cb10491_c871293/f1p0/1234,cb1791_c9/f1p0/2033,cb7374_c180904/f1p1/3394,cb10491_c25296/f1p0/1501,cb4307_c3/f1p0/1837,cb7374_c296333/f1p0/2217,cb7374_c210111/f1p0/2580,cb4752_c8/f1p0/2576,cb7374_c210290/f1p0/2504,cb10491_c369829/f1p0/1331,cb7374_c207543/f2p0/2358,cb2333_c25/f1p0/5888,cb7374_c15395/f2p0/2433,cb7374_c210202/f1p0/2367,cb13994_c25/f1p0/1477,cb7374_c121878/f1p0/2802,cb7374_c171668/f1p0/2544,cb6131_c2/f1p0/1886,cb10491_c379448/f1p0/1295,cb7374_c121464/f3p0/3560,cb2791_c95/f1p0/2179,cb4072_c216/f1p0/1281,cb7374_c159155/f1p0/3400,cb7374_c107126/f1p0/3042,cb7374_c18880/f1p2/5058,cb11632_c0/f1p0/1809,cb10389_c166/f1p0/1171,cb10491_c676093/f1p0/1612,cb7374_c230824/f1p0/2194,cb1458_c76/f2p0/1603,cb7374_c232503/f1p1/2012,cb7374_c14874/f2p0/4699,cb6353_c10/f1p1/5502,cb7374_c232610/f1p0/4556,cb7374_c14151/f1p0/2811,cb2333_c7/f1p0/4899,cb7374_c387553/f3p0/2412,cb8909_c2/f2p0/5624,cb10491_c415285/f1p0/1649,cb215_c3/f1p0/3540,cb7374_c204019/f4p1/2460,cb7374_c9066/f7p1/4129,cb1458_c354/f4p0/2417,cb7374_c390666/f1p0/3012,cb2204_c14/f1p0/4157,cb7374_c124319/f3p0/3933,cb7374_c211638/f1p0/2511,cb7374_c332181/f4p0/1958,cb212_c26/f1p0/5110,cb7374_c14239/f3p0/4762,cb7374_c12572/f1p0/3315,cb7374_c328715/f1p0/2401,cb10491_c360325/f1p0/1291,cb8572_c12/f1p0/1380,cb7374_c354989/f2p0/3668,cb10491_c571051/f1p0/1856,cb7374_c3458/f2p2/2768,cb1458_c303/f1p0/2064,cb3468_c5/f1p1/3500,cb10491_c1010/f1p0/1755,cb7374_c151250/f2p1/2684,cb7374_c19722/f1p0/2873,cb10491_c391279/f1p0/1370,cb7374_c269896/f2p0/2174,cb7374_c221023/f1p0/2480,cb10491_c414913/f1p0/1855,cb7374_c105479/f1p0/2142,cb10491_c377935/f1p0/1334,cb7374_c238060/f1p4/2610,cb2719_c4/f1p0/2623,cb7374_c10142/f1p2/2885,cb5289_c49/f1p0/1267,cb7374_c12835/f1p0/3712,cb8357_c152/f1p0/1320,cb10491_c679741/f1p0/1364,cb2719_c2/f1p0/3831,cb12925_c30/f3p0/1043,cb10491_c392088/f1p0/1352,cb7374_c342016/f1p0/2482,cb4072_c212/f1p0/1291,cb7374_c148333/f4p0/4399,cb7374_c222940/f1p0/2582,cb10491_c121789/f1p3/1731,cb1458_c85/f1p0/2363,cb7374_c235859/f1p0/2740,cb7374_c188657/f1p0/3269,cb3860_c3/f1p0/2834,cb7374_c176912/f1p0/3375,cb7374_c149073/f1p0/2668,cb7374_c239291/f1p0/2183,cb1458_c117/f1p0/2680,cb510_c3/f2p0/4476,cb9828_c7/f1p0/6026,cb10491_c371940/f1p0/1349,cb10491_c524815/f1p0/1686,cb7374_c11657/f1p0/3735,cb7374_c10614/f1p0/4037,cb7374_c330318/f3p0/2466,cb2968_c11/f1p0/2363,cb5991_c1/f1p0/2597,cb10491_c422861/f1p0/1351,cb7374_c12651/f1p0/2610,cb10491_c368495/f1p0/1307,cb7374_c165383/f1p0/3204,cb12925_c41/f1p0/1215,cb10491_c401125/f1p0/1293,cb7374_c216416/f1p3/2761,cb7374_c171210/f1p0/2491,cb11170_c0/f3p0/1475,cb7374_c179155/f1p0/3752,cb10491_c512124/f5p0/1722,cb7374_c363631/f1p0/2737,cb7374_c232346/f1p0/2031,cb212_c47/f1p0/5568,cb7374_c7837/f13p0/2939,cb7374_c3074/f1p0/2848,cb10491_c372005/f1p0/1742,cb10491_c434435/f1p0/1288,cb12925_c88/f1p0/1186,cb2333_c26/f1p0/5867,cb10905_c6/f1p0/1741,cb10491_c385971/f1p0/1329,cb7374_c16955/f3p0/4343,cb7374_c18584/f1p0/2952,cb7374_c34368/f1p0/3055,cb7374_c64364/f1p0/4319,cb7374_c711/f1p3/2631,cb10491_c532291/f1p0/1625,cb7374_c294333/f1p0/2184,cb7374_c19223/f1p0/4303,cb10491_c868080/f1p0/1314,cb7374_c8794/f4p1/3474,cb6506_c3/f1p0/4750,cb13542_c3/f1p0/796,cb2333_c27/f1p0/5831,cb10707_c5/f1p0/5208,cb10491_c427665/f1p0/1346,cb7374_c501/f5p0/2811,cb212_c4/f5p0/4761,cb10491_c381079/f1p0/1334,cb215_c4/f1p0/2530,cb7374_c105475/f1p0/2642,cb10491_c430281/f1p0/1256,cb7374_c16757/f5p0/3012,cb2791_c89/f1p0/4529,cb7374_c224802/f1p0/2053,cb7374_c37755/f1p0/2359,cb510_c2/f2p0/4030,cb4927_c8/f1p0/2581,cb10491_c657524/f1p0/1338,cb10491_c436516/f1p0/1358,cb10491_c375436/f1p0/1291,cb3885_c3/f1p0/3047,cb13994_c27/f1p0/1479,cb7374_c106999/f1p0/2150,cb7374_c122517/f3p1/4336,cb12925_c82/f1p0/1000,cb7374_c39108/f3p0/4013,cb10491_c762494/f1p0/1365,cb10491_c372274/f1p0/1338,cb510_c9/f1p1/4754,cb7374_c212836/f1p0/2092,cb7374_c151135/f6p0/2475,cb7374_c30552/f1p0/2267,cb212_c1/f18p0/4652,cb2968_c9/f1p0/2533,cb10491_c853052/f1p0/1329,cb8572_c14/f1p0/1815,cb4072_c84/f3p0/1253,cb10491_c655107/f1p1/1485,cb7374_c118465/f1p0/4281,cb7374_c3233/f1p0/2720,cb7374_c169068/f1p0/2933,cb10491_c681221/f1p0/1356,cb10905_c10/f1p0/1180,cb10491_c747407/f1p0/1522,cb1791_c2/f1p0/4338,cb6131_c6/f1p0/1737,cb10491_c1014/f1p0/1372,cb10491_c424416/f1p0/1314,cb10491_c493/f3p0/1829,cb7374_c118416/f1p0/2954,cb10491_c873391/f1p0/1310,cb7374_c3450/f2p0/2810,cb9993_c15/f1p0/1705,cb10491_c393413/f1p0/1285,cb7374_c10874/f1p0/3593,cb7374_c29617/f5p0/4406,cb7374_c271056/f1p1/4761,cb7374_c148030/f5p1/3436,cb7374_c15773/f2p0/3435,cb7374_c155353/f1p0/2452,cb12925_c101/f1p1/1166,cb10491_c869437/f1p0/1508,cb13994_c13/f1p0/847,cb10491_c358967/f1p0/1366,cb10491_c910094/f1p0/1429,cb2791_c20/f3p1/2379,cb7374_c284278/f1p0/2143,cb7374_c210449/f1p3/2786,cb651_c9/f1p1/3763,cb7374_c21670/f1p0/4609,cb1458_c355/f3p0/2472,cb651_c18/f1p0/3528,cb10491_c391164/f1p0/1294,cb7374_c210358/f1p0/2347,cb7374_c27368/f2p4/3660,cb7374_c68984/f3p0/4416,cb7374_c298204/f1p0/3609,cb7374_c72677/f1p0/5014,cb10491_c584278/f1p0/1696,cb7374_c179533/f1p0/2743,cb10491_c388307/f1p0/1312,cb10491_c851160/f1p0/1609,cb651_c23/f1p0/1343,cb10491_c679729/f1p0/1323,cb7374_c111156/f1p0/2711,cb13994_c15/f1p1/6242,cb7374_c100915/f1p1/3753,cb5289_c62/f2p0/1265,cb7374_c107109/f1p1/3421,cb7374_c150127/f6p0/2721,cb12925_c91/f1p0/1007,cb7374_c155591/f1p0/2354,cb7374_c3447/f1p0/2695,cb7374_c18170/f1p0/4535,cb2333_c9/f1p0/3822,cb7374_c22256/f1p0/3205,cb7374_c155367/f2p0/4497,cb7374_c13847/f1p1/5090,cb340_c4/f1p0/2596,cb7374_c20513/f1p0/4674,cb10491_c907738/f1p0/1287,cb212_c31/f1p0/3738,cb1458_c78/f2p1/2559,cb7374_c121029/f1p1/2368,cb7374_c63040/f1p0/4495,cb7374_c351738/f1p3/3293,cb1458_c352/f1p0/2125,cb5289_c57/f199p1/1470,cb9800_c14/f2p0/1857,cb12925_c74/f21p3/1145,cb10491_c887837/f1p0/1246,cb7374_c396995/f1p3/1938,cb12925_c72/f1p0/1210,cb10491_c412219/f1p0/1233,cb7374_c21897/f1p0/3462,cb10491_c389689/f1p0/1279,cb7374_c207607/f2p0/2449,cb7374_c289002/f1p0/2514,cb7374_c171771/f1p0/2422,cb9800_c11/f1p0/6452,cb7374_c18464/f2p0/3281,cb10491_c400365/f1p0/1297,cb10491_c906093/f1p0/1228,cb9800_c5/f1p0/5325,cb13994_c37/f1p0/5251,cb9828_c0/f5p0/5949,cb4072_c90/f1p0/1953,cb12861_c0/f1p0/903,cb1458_c172/f1p0/2208,cb7374_c295638/f7p0/2825,cb2647_c1/f1p0/3959,cb7374_c148347/f1p0/3500,cb7374_c59464/f8p1/3252,cb7374_c389820/f1p0/2240,cb10491_c406456/f1p0/1353,cb5055_c7/f1p0/803,cb7374_c13713/f1p0/2237,cb7374_c74848/f1p0/2954,cb7374_c17028/f1p0/3833,cb10491_c401920/f1p0/1409,cb10491_c674174/f1p0/1336,cb212_c35/f1p0/5074,cb2204_c16/f1p0/4040,cb14554_c0/f1p0/5097,cb10491_c406188/f1p0/1291,cb10491_c898879/f1p0/1259,cb7374_c16805/f26p2/4987,cb7374_c284024/f1p0/2136,cb9844_c9/f3p0/1443,cb7374_c3461/f1p0/2563,cb7374_c4439/f1p0/4542,cb7374_c30533/f2p0/4485,cb10491_c893524/f1p0/1380,cb7374_c1210/f1p0/2956,cb7374_c59740/f5p0/3435,cb10491_c903981/f1p0/1561,cb7374_c4443/f1p0/3477,cb10491_c359237/f1p0/1712,cb7374_c212057/f1p0/2179,cb7374_c3070/f2p0/4177,cb7028_c1/f1p0/4434,cb4752_c9/f1p0/2720,cb7374_c174616/f1p0/2965,cb7374_c308197/f1p0/3429,cb10491_c854430/f1p0/1317,cb2204_c17/f1p1/3582,cb7374_c100533/f4p1/4439,cb12925_c73/f1p0/1170,cb7374_c357877/f1p0/2777,cb7374_c4440/f1p0/3045,cb2968_c10/f1p0/2010,cb10491_c733839/f1p0/1299,cb510_c13/f1p0/2473,cb12925_c97/f1p0/1213,cb7374_c124045/f1p0/3465,cb7374_c42305/f1p0/3315,cb10491_c434019/f1p0/1296,cb340_c1/f1p0/4999,cb7374_c180676/f1p0/3526,cb10491_c918323/f1p1/1284,cb2791_c94/f1p0/2136,cb1458_c351/f5p0/982,cb7374_c12376/f3p0/4206,cb7374_c21178/f1p0/3379,cb651_c16/f1p0/3279,cb12925_c29/f3p0/1191,cb10491_c681047/f1p0/1713,cb1458_c300/f1p2/2185,cb7374_c15229/f1p0/3309,cb4307_c0/f84p1/3119,cb8929_c7/f1p0/5668,cb4752_c14/f1p1/2227,cb7374_c392091/f1p0/2780,cb7374_c78434/f1p0/3449,cb7374_c42380/f1p0/2596,cb4752_c20/f48p0/2916,cb10491_c437789/f1p0/1294,cb212_c14/f1p0/4488,cb7374_c152093/f4p0/3314,cb10491_c390508/f1p0/1349,cb7374_c149868/f11p0/2564,cb10491_c917101/f1p0/1304,cb7374_c20077/f1p0/3386,cb3885_c6/f1p0/2542,cb7374_c8912/f3p1/3571,cb10491_c382563/f1p0/1293,cb7374_c1217/f2p0/2789,cb14493_c3/f1p0/5260,cb7374_c330687/f6p0/3436,cb4072_c98/f1p0/1468,cb10491_c889597/f1p0/1522,cb10491_c361545/f1p0/1298,cb10170_c0/f1p0/1887,cb4072_c88/f1p1/3890,cb7374_c164341/f1p0/2528,cb7374_c232224/f1p3/2229,cb7374_c120717/f4p2/3388,cb7374_c8142/f5p0/4263,cb10491_c404169/f1p0/1233,cb7374_c159696/f3p1/3055,cb7374_c34972/f1p0/4222,cb7374_c121413/f1p0/4402,cb7374_c171694/f1p0/2552,cb11601_c753/f1p0/1180,cb10491_c381395/f1p0/1880,cb7374_c63287/f1p0/4137,cb7374_c17414/f1p0/4533,cb7374_c3455/f2p0/2704,cb14294_c27/f1p0/803,cb12925_c46/f1p0/1002,cb10491_c380653/f1p0/1330,cb7374_c3076/f1p0/2552,cb7374_c9541/f2p0/3814,cb510_c16/f1p0/3580,cb7374_c57448/f11p0/2827,cb7374_c8349/f4p0/3506,cb10491_c919763/f1p0/1329,cb7374_c42389/f1p0/3928,cb4072_c223/f1p0/1218,cb13994_c28/f1p1/5791,cb13994_c33/f1p0/5437,cb10491_c433498/f1p0/1481,cb8357_c161/f1p0/1203,cb7374_c283750/f1p0/4517,cb12925_c93/f1p0/1212,cb10491_c360972/f1p0/1294,cb2204_c44/f1p0/6074,cb10491_c690/f1p0/1585,cb12925_c70/f1p0/614,cb7374_c332150/f1p0/2775,cb651_c21/f1p0/2653,cb7374_c334221/f9p2/2697,cb2204_c45/f1p0/5823,cb7374_c152706/f1p0/2509,cb7374_c3463/f1p0/1946,cb1458_c327/f1p0/1428,cb7374_c60029/f4p0/3083,cb10491_c427022/f1p0/1591,cb2791_c83/f1p1/4465,cb10491_c437312/f1p0/1323,cb10491_c1006/f2p0/1580,cb2204_c15/f1p0/2219,cb7374_c3472/f1p0/2766,cb4072_c102/f1p0/1364,cb7374_c229200/f1p0/5005,cb7374_c327531/f1p0/3475,cb10491_c370816/f1p0/1290,cb7374_c387131/f1p0/2744,cb7374_c61266/f1p0/2450,cb12925_c81/f1p0/995,cb10491_c411404/f1p0/1285,cb5289_c21/f1p0/2640,cb7374_c19704/f1p0/3340,cb12925_c36/f1p0/1207,cb7374_c265962/f4p0/2641,cb7374_c124565/f1p0/4043,cb7374_c115266/f1p0/2554,cb10491_c679665/f6p2/1632,cb7374_c3469/f1p0/2804,cb2719_c6/f1p0/2617,cb10491_c1007/f1p0/1663,cb7374_c16834/f1p1/4904,cb7374_c167444/f1p0/3184,cb6131_c9/f1p0/1523,cb7374_c40095/f1p0/2477,cb10491_c385225/f1p0/1289,cb10252_c0/f1p0/1703,cb10491_c402460/f1p0/1320,cb3885_c5/f1p0/2493,cb7374_c1212/f1p0/3133,cb12925_c28/f5p0/1038,cb7374_c3462/f1p0/2721,cb7374_c127094/f1p0/1969,cb933_c3/f1p0/3747,cb10491_c374209/f1p1/1492,cb7374_c235370/f1p3/2679,cb7374_c2844/f1p0/4037,cb7374_c224629/f1p0/2307,cb7374_c349567/f1p0/2600,cb10491_c681104/f1p0/1358,cb651_c2/f3p0/2459,cb340_c3/f1p0/3242,cb7374_c9256/f2p0/3765,cb7374_c220122/f1p0/4285,cb7374_c80342/f1p0/4043,cb7374_c101939/f1p0/3833,cb212_c34/f1p0/2286,cb2791_c93/f1p0/2745,cb7374_c3459/f1p2/2754,cb10491_c372721/f1p0/1786,cb2791_c91/f1p1/3389,cb7374_c71054/f6p0/3412,cb10491_c513299/f1p0/1329,cb7374_c219712/f1p1/2699,cb10491_c417740/f1p0/1628,cb1458_c304/f1p2/2400,cb12925_c107/f2p0/974,cb7374_c75047/f2p0/3527,cb7374_c274641/f1p1/2485,cb1791_c10/f1p0/5896,cb10491_c386276/f1p0/1321,cb10743_c2/f2p0/5568,cb7374_c288687/f1p0/5032,cb7374_c16878/f4p0/3485,cb7374_c105770/f3p0/2414,cb10491_c388556/f1p0/1286,cb8357_c150/f1p0/1343,cb7374_c34776/f1p0/2971,cb8771_c5/f1p0/1455,cb7374_c37885/f1p0/3268,cb10491_c423370/f1p1/1326,cb7374_c18541/f1p0/3293,cb7374_c159330/f1p0/2713,cb10491_c681599/f1p0/1334,cb7374_c29985/f2p0/3745,cb7374_c88755/f4p0/3985,cb7374_c331473/f43p2/3588,cb13716_c0/f1p0/1093,cb10491_c369267/f1p0/1310,cb9844_c4/f1p0/1398,cb7374_c43573/f8p3/3742,cb651_c8/f1p1/4566,cb10491_c359870/f2p0/1438,cb9828_c8/f1p0/1033,cb215_c2/f1p0/4606,cb10491_c399074/f1p0/1322,cb7374_c18630/f6p0/4332,cb7374_c10760/f2p5/3523,cb7374_c8263/f3p1/3631,cb7374_c117671/f1p2/3539,cb7374_c267084/f102p2/3305,cb10491_c394892/f1p0/1285,cb9800_c12/f1p0/5964,cb10491_c383576/f1p0/1221,cb2204_c23/f1p0/1638,cb5407_c0/f1p0/2594,cb12925_c77/f1p1/1079,cb11679_c0/f2p0/1533,cb7374_c72404/f1p0/2503,cb7374_c19518/f2p0/2521,cb7374_c225193/f1p0/2359,cb10491_c429823/f1p0/1222,cb13994_c38/f1p0/5203,cb7374_c116119/f2p0/3609,cb8357_c71/f1p1/1385,cb7374_c296746/f1p0/2096,cb7374_c169932/f2p0/2572,cb7374_c16698/f1p0/3750,cb6131_c3/f1p0/1864,cb12925_c42/f1p0/1203,cb7374_c151741/f1p0/2321,cb7374_c267900/f1p0/2776,cb4072_c237/f1p0/1038,cb7374_c156989/f2p1/4510,cb7374_c330294/f9p1/3535,cb13716_c1/f1p0/1033,cb7374_c12139/f2p0/3203,cb7374_c45921/f2p0/3195,cb7374_c125606/f1p4/3088,cb7374_c14586/f1p0/4034,cb7374_c3467/f1p0/2268,cb7374_c275342/f2p0/3786,cb7374_c18955/f1p0/3706,cb7374_c220612/f1p0/2377,cb7374_c397384/f1p3/2294,cb7374_c234510/f1p0/2039,cb7374_c231750/f1p0/2385,cb510_c11/f1p0/4535,cb10491_c681159/f1p0/1315,cb13542_c1/f1p0/1105,cb7374_c38089/f2p0/4795,cb8357_c132/f1p0/1335,cb7374_c151237/f2p0/2485,cb14493_c5/f1p0/5217,cb2204_c19/f1p0/2545,cb510_c23/f6p0/4557,cb7374_c3460/f1p0/2828,cb7374_c12119/f1p0/3744,cb10491_c412807/f1p0/1478,cb10743_c18/f1p0/5120,cb4307_c2/f1p0/2668,cb10491_c893966/f1p0/1282,cb7374_c250318/f1p0/2691,cb10491_c364609/f1p0/1616,cb10491_c423758/f1p0/1292,cb7374_c129046/f2p2/2596,cb7374_c17424/f1p0/4261,cb10491_c417054/f1p0/1721,cb1458_c305/f1p0/2708,cb12925_c71/f1p0/1203,cb7374_c292692/f1p0/2049,cb10170_c3/f1p0/1380,cb10491_c694/f7p3/1918,cb7374_c107342/f1p0/3694,cb3045_c3/f1p0/2736,cb10491_c359918/f2p0/1901,cb7374_c9126/f4p0/3424,cb7374_c317834/f1p0/3136,cb7374_c16224/f1p0/3427,cb2647_c7/f1p0/2315,cb7374_c12785/f1p1/2350,cb7374_c318301/f1p0/2937,cb7374_c2850/f6p0/4081,cb7374_c268074/f2p0/4219,cb7374_c18046/f1p0/3074,cb6131_c7/f1p0/1600,cb7374_c13617/f1p0/2607,cb651_c7/f1p1/4476,cb6353_c13/f1p0/5427,cb7374_c338735/f1p0/2746,cb4072_c221/f1p0/1225,cb1458_c65/f6p0/2723,cb10491_c396621/f1p0/1381,cb10389_c165/f1p0/1175,cb5289_c47/f1p0/1425,cb7374_c3234/f2p0/2285,cb7374_c32840/f2p0/2732,cb7374_c108919/f1p0/2451,cb7374_c291451/f1p1/2629,cb6131_c11/f1p0/1389,cb11632_c3/f1p0/855,cb11679_c2/f1p0/996,cb10491_c378685/f1p0/1271,cb14532_c1/f1p0/1521,cb7374_c106369/f1p0/3047,cb12925_c55/f1p0/1004,cb7374_c22580/f2p2/3494,cb7374_c3452/f1p0/2810,cb4307_c6/f1p1/5492,cb7374_c334169/f1p0/2731,cb7374_c15300/f1p0/2802,cb7374_c79784/f1p0/4332,cb4488_c2/f2p0/1524,cb10491_c728881/f1p0/1284,cb2791_c98/f1p1/2204,cb7374_c118727/f1p0/3385,cb7374_c212405/f1p0/2595,cb14294_c30/f1p1/5308,cb10491_c13903/f3p0/1493,cb7374_c77446/f1p1/2559,cb6353_c7/f1p0/6138,cb12925_c56/f1p0/1018,cb4488_c0/f3p0/3039,cb10491_c376797/f1p0/1260,cb2791_c90/f1p1/3010,cb7374_c12470/f2p0/5059,cb10491_c403786/f1p0/1420,cb7374_c328545/f10p0/2764,cb10491_c681469/f1p0/1360,cb10491_c402581/f1p0/1327,cb510_c5/f1p0/4142,cb10491_c556198/f1p0/1548,cb7374_c330746/f3p0/2524,cb7374_c8939/f2p0/2684,cb7374_c48086/f1p0/2912,cb2791_c87/f1p1/3233,cb12925_c59/f1p0/1016,cb7374_c32645/f1p0/2912,cb510_c12/f1p0/3128,cb4752_c12/f1p0/2349,cb10491_c842932/f1p0/1277,cb7374_c161255/f1p0/3201,cb10491_c750661/f1p0/1725,cb2968_c3/f1p0/2928,cb7374_c80610/f1p0/3361,cb7374_c329652/f11p1/4692,cb7374_c147852/f12p0/4322,cb10491_c636352/f1p0/1346,cb7374_c171657/f1p0/2828,cb7374_c3470/f1p0/2376,cb7374_c110394/f1p0/3865,cb7374_c109028/f1p0/2932,cb7374_c393056/f1p3/2123,cb10491_c680965/f1p0/1296,cb4927_c15/f6p0/2804,cb7374_c15695/f2p1/3299,cb9800_c3/f4p1/5445,cb7374_c74097/f7p0/4155,cb7374_c41921/f1p0/2903,cb10491_c428400/f1p0/1425,cb1458_c168/f1p1/2519,cb9828_c1/f5p0/5508,cb11170_c1/f1p0/1609,cb7374_c17766/f1p0/4149,cb9993_c30/f1p0/1011,cb10491_c400880/f1p0/1283,cb10491_c371756/f1p0/1353,cb9800_c13/f1p1/5392,cb7374_c57987/f3p0/4247,cb7374_c48145/f1p0/4347,cb7374_c232023/f1p0/2698,cb7374_c6673/f1p4/2409,cb11601_c862/f1p0/1097,cb7374_c18202/f1p0/2591,cb10491_c858809/f1p0/1255,cb2204_c28/f1p0/6312,cb7374_c332476/f5p0/3561,cb6131_c8/f1p0/1561,cb12925_c80/f1p0/905,cb7374_c17287/f1p0/2803,cb2791_c96/f1p0/2406,cb2791_c99/f1p0/2172,cb7374_c328680/f6p1/3466,cb9844_c10/f4p0/1315,cb7374_c103721/f1p0/4202,cb7374_c175419/f2p0/2680,cb7374_c150106/f7p0/2605,cb2204_c46/f1p0/5324,cb7374_c12188/f1p0/2881,cb2791_c26/f2p0/3889,cb7374_c176118/f1p0/2316,cb11632_c2/f1p0/965,cb7374_c151157/f1p4/2856,cb10491_c397996/f1p0/1256,cb7374_c113253/f1p0/3577,cb10491_c360368/f2p0/1304,cb13994_c43/f2p0/974,cb7374_c223314/f1p0/2442,cb7374_c97991/f3p0/3761,cb1458_c214/f1p0/3760,cb7374_c148335/f1p1/4328,cb10491_c881653/f1p0/1342,cb7374_c97800/f3p0/4252,cb7374_c292318/f1p0/2285,cb12925_c38/f1p0/1199,cb7374_c20836/f2p0/3186,cb7374_c108234/f1p0/2623,cb9800_c10/f1p1/6523,cb10491_c865299/f1p0/1444,cb13994_c2/f7p0/5462,cb10491_c389168/f1p0/1430,cb5289_c25/f1p1/1456,cb6131_c12/f1p0/1264,cb7374_c235861/f1p4/1975,cb7374_c334242/f2p1/4655,cb7374_c43028/f1p0/2972,cb3885_c1/f2p0/5503,cb7374_c271706/f1p0/2112,cb7374_c8984/f1p0/2710,cb8929_c6/f1p0/6305,cb7374_c330769/f1p0/3069,cb510_c4/f1p1/4927,cb7374_c64843/f1p0/3660,cb2775_c4/f3p0/3905,cb7374_c22918/f4p0/3812,cb7374_c11271/f1p0/3308,cb7374_c330295/f4p0/2396,cb7374_c270459/f1p0/1950,cb510_c17/f1p1/3382,cb7374_c230751/f1p1/2188,cb7374_c270360/f1p0/1998,cb7374_c3456/f1p0/2713,cb10491_c409847/f1p0/1293,cb7374_c9311/f3p0/2812,cb7374_c36096/f2p0/4865,cb7374_c3075/f1p0/3358,cb10491_c360359/f1p0/1306,cb10491_c853126/f1p0/1286,cb14493_c2/f1p0/1591,cb4488_c1/f3p0/3046,cb7374_c21105/f5p0/3095,cb7374_c326848/f4p2/2589,cb7374_c21125/f1p0/4708,cb10491_c359455/f4p0/1571,cb7374_c57556/f21p1/5085,cb7374_c168632/f1p0/3199,cb7374_c207246/f1p0/4226,cb7374_c32004/f1p0/2167,cb212_c33/f1p0/4269,cb10491_c432308/f1p0/1314,cb7374_c62483/f1p0/3086,cb10491_c359441/f1p0/1275,cb7374_c147817/f11p0/2829,cb7374_c226872/f1p0/2359,cb7374_c219126/f1p0/2497,cb10491_c377127/f1p0/1320,cb7374_c43096/f1p0/3624,cb10491_c368318/f1p0/1366,cb10491_c453028/f2p0/1863,cb7374_c267102/f8p0/3184,cb10491_c381170/f1p0/1475,cb10491_c431658/f1p0/1292,cb13994_c4/f4p0/5390,cb11601_c725/f1p0/1920,cb7374_c10365/f2p0/2219,cb7374_c17303/f1p0/3101,cb4927_c1/f20p0/2830,cb7374_c227189/f1p3/2027,cb7374_c150641/f5p0/2756,cb6353_c14/f1p0/5381,cb14294_c12/f1p1/5622,cb7374_c266283/f6p0/2927,cb7374_c73597/f1p0/2561,cb8357_c166/f1p0/1056,cb7374_c105285/f1p0/3345,cb12925_c95/f1p0/957,cb10491_c400934/f2p1/1803,cb7374_c9125/f4p0/3272,cb7374_c212281/f2p1/4809,cb7374_c335065/f1p0/2155,cb212_c2/f7p0/5122,cb7374_c3468/f1p0/2621,cb12925_c79/f1p0/984,cb7374_c119592/f2p0/2576,cb7374_c115196/f1p0/2394,cb7374_c21911/f1p0/2292,cb7374_c179961/f1p0/2725,cb3324_c3/f1p0/4212,cb8859_c5/f1p0/1601,cb7374_c73688/f1p0/4420,cb7374_c116167/f2p0/3129,cb1458_c112/f1p0/3492,cb10905_c8/f1p0/1612,cb7374_c232245/f1p0/2469,cb7374_c22932/f1p0/2696,cb1791_c8/f1p0/2122,cb7374_c214261/f1p0/2235,cb651_c10/f1p0/3512,cb7374_c97436/f4p0/2520,cb7374_c225165/f1p0/2647,cb212_c16/f1p0/4338,cb2333_c20/f1p0/2114,cb7374_c332257/f2p0/2565,cb7374_c148383/f4p1/4337,cb12861_c1/f1p0/1687,cb5101_c5/f1p0/2434,cb10905_c9/f1p0/1705,cb1458_c297/f1p0/2384,cb8909_c7/f1p0/5513,cb7374_c41145/f1p0/3599,cb10491_c897302/f1p0/1229,cb10491_c1011/f1p0/1743,cb10491_c598640/f1p0/1230,cb8859_c0/f11p0/1881,cb8357_c157/f1p0/1714,cb7374_c235386/f1p1/2036,cb7374_c2862/f1p0/3291,cb2968_c0/f2p0/3460,cb888_c31/f1p0/1062,cb5289_c63/f2p0/1164,cb7374_c15600/f1p0/3108,cb7374_c114127/f1p1/4403,cb10491_c418380/f1p0/1270,cb2204_c20/f1p0/3101,cb651_c22/f1p0/2323,cb7374_c170849/f1p5/2904,cb7374_c20023/f1p0/4860,cb2791_c79/f1p0/2078,cb7374_c274571/f1p0/2155,cb4752_c10/f1p0/2705,cb10491_c892647/f1p0/1288,cb8357_c175/f3p0/1168,cb10491_c414444/f1p0/1333,cb10491_c379758/f1p0/1329,cb10491_c367688/f1p1/1328,cb7374_c219884/f1p0/2052,cb7374_c8513/f3p2/3341,cb10491_c411900/f1p0/1437,cb7374_c16564/f1p0/3461,cb10491_c368386/f1p0/1382,cb10491_c762481/f1p0/1302,cb651_c20/f1p0/3266,cb7374_c295026/f1p0/2251,cb7374_c38350/f1p0/2177,cb7374_c172653/f1p0/2792,cb4072_c246/f761p0/1353,cb10491_c721030/f1p0/1357,cb7374_c42632/f1p0/2181,cb9844_c8/f1p0/1016,cb7374_c70149/f1p0/4205,cb2333_c12/f1p0/3774,cb7374_c1214/f1p0/2849,cb7374_c38533/f1p0/3150,cb7374_c227296/f1p0/2500,cb7374_c21359/f1p0/2978,cb8572_c10/f1p0/1791,cb12925_c48/f1p0/1116,cb10491_c398527/f1p0/1720,cb2719_c12/f3p0/3210,cb7374_c94883/f3p0/2629,cb9993_c16/f1p0/1396,cb4752_c17/f1p0/1447,cb2791_c92/f1p1/2852,cb10491_c360472/f1p0/1286,cb7374_c279958/f1p0/2443,cb2333_c23/f1p0/1059,cb10252_c9/f1p1/5576,cb10491_c368076/f1p0/1295,cb4072_c213/f1p0/1290,cb10491_c381523/f1p0/1297,cb10905_c11/f1p0/1071,cb10491_c359306/f5p0/1606,cb5289_c58/f43p0/1501,cb7374_c19783/f1p0/2983,cb7374_c235393/f1p0/4092,cb13994_c7/f3p0/5545,cb7374_c166796/f1p0/2637,cb7374_c165421/f1p0/3712,cb1458_c336/f1p0/5461,cb7374_c116465/f1p0/2306,cb10491_c418518/f1p0/1300,cb10491_c751234/f1p0/1322,cb7374_c179198/f1p0/2604,cb9844_c5/f1p0/1552,cb7374_c11561/f3p0/4642,cb1458_c229/f1p2/2451,cb2333_c28/f1p0/5215,cb7374_c340620/f1p0/2780,cb1791_c0/f4p0/4106,cb7374_c332488/f1p0/1940,cb10491_c416746/f1p0/1294,cb7374_c209406/f1p0/1943,cb7374_c156117/f1p0/3015,cb7374_c344219/f1p0/3353,cb2791_c82/f1p0/4515,cb7374_c148997/f1p0/3005,cb7374_c269956/f1p0/2697,cb7374_c169305/f1p0/3108,cb10491_c919728/f1p0/1237,cb7374_c62399/f3p0/2575,cb1458_c357/f1p0/1013,cb7374_c3454/f1p2/2731,cb7374_c211042/f1p0/2274,cb6131_c15/f1p0/1035,cb7374_c8887/f2p0/3352,cb7374_c274316/f1p0/2438,cb7374_c227257/f1p0/2837,cb13994_c20/f1p0/1299,cb510_c6/f1p0/2820,cb10491_c576546/f1p0/1592,cb10743_c10/f1p0/5262,cb10491_c580649/f1p0/1912,cb651_c19/f1p0/2784,cb2968_c1/f1p0/3819,cb11395_c0/f2p0/1269,cb7374_c19319/f1p0/2855,cb9993_c34/f5p0/1006,cb9844_c2/f2p0/1716,cb7374_c15211/f1p0/2821,cb2333_c1/f4p0/4438,cb7374_c78068/f1p2/2192,cb7374_c16360/f1p0/3244,cb2791_c85/f1p1/3588,cb7374_c216882/f1p0/1983,cb13994_c39/f1p0/5139,cb7374_c333797/f3p0/3444,cb12925_c75/f1p0/1194,cb8357_c69/f1p0/1247,cb7374_c109303/f1p0/4199,cb7374_c230330/f1p0/2212,cb12925_c33/f2p0/1002,cb4927_c0/f53p1/1783,cb7374_c253454/f1p0/2766,cb651_c4/f2p0/2304,cb2333_c5/f1p0/4092,cb10491_c387854/f1p0/1294,cb7374_c3067/f1p0/4497,cb651_c17/f1p0/4744,cb10491_c360617/f1p0/1297,cb651_c0/f21p1/4709,cb215_c7/f1p0/4051,cb651_c13/f1p0/2867,cb9993_c14/f2p0/1127,cb7374_c14464/f8p0/2582,cb7374_c73556/f1p0/4675,cb7374_c359286/f1p0/3128,cb7374_c9237/f3p0/3225,cb12925_c61/f1p0/978,cb2204_c8/f2p0/3163,cb8357_c176/f1p0/863,cb212_c27/f1p1/4915,cb9828_c9/f1p0/1496,cb10491_c681080/f1p0/1347,cb7374_c336370/f1p0/2627,cb7374_c9683/f1p1/4231,cb4927_c3/f3p0/1532,cb3885_c7/f1p0/2144,cb13994_c29/f1p1/5713,cb651_c14/f1p0/3075,cb6353_c9/f1p0/5608,cb7374_c349779/f2p0/4388,cb7374_c8914/f6p1/4628,cb7374_c178104/f1p1/2951,cb10491_c399881/f1p0/1331,cb7374_c122068/f1p0/2181,cb7374_c9736/f1p0/3454,cb7374_c272754/f1p0/2271,cb7374_c70079/f1p0/3258,cb7374_c29494/f4p0/4316,cb7374_c174917/f1p0/2432,cb7374_c2861/f1p0/2382,cb2204_c29/f1p0/6296,cb7374_c8566/f4p1/3906,cb7374_c38098/f1p0/3283,cb7374_c302606/f1p0/2262,cb10491_c397398/f2p0/1342,cb7374_c387566/f3p0/2413,cb7374_c118397/f1p0/2487,cb651_c12/f1p0/3901,cb13542_c2/f1p0/1123,cb2719_c3/f1p0/3639,cb4072_c89/f1p0/2981,cb7374_c297488/f1p0/2635,cb7374_c1226/f1p0/2340,cb10491_c412047/f1p0/1351,cb7374_c3453/f1p0/2241,cb7374_c62026/f2p0/4614,cb2333_c10/f1p0/3717,cb7374_c166655/f1p0/2674,cb10491_c396839/f1p0/1315,cb7374_c27237/f3p0/2948,cb10491_c918715/f1p0/1345,cb212_c37/f1p0/4476,cb7374_c39053/f1p0/4471,cb3885_c8/f1p0/5579,cb10491_c432826/f1p0/1370,cb7374_c97647/f4p0/4256,cb510_c10/f1p0/3066,cb10491_c885226/f1p0/1320,cb10491_c373750/f1p0/1313,cb1458_c356/f1p0/2461,cb212_c48/f1p0/5222,cb3860_c7/f1p0/5474,cb7374_c287362/f1p0/2012,cb7374_c65349/f1p0/3798,cb7374_c198222/f1p0/2581,cb10491_c421083/f1p0/1362,cb7374_c408590/f1p0/2080,cb7374_c13914/f5p0/3650,cb2791_c86/f1p1/2593,cb4927_c9/f1p0/2397,cb7374_c46046/f1p0/4117,cb8859_c4/f1p0/1702,cb7374_c239989/f1p0/1977,cb6131_c14/f1p0/1129,cb7374_c15998/f1p0/2803,cb10491_c555094/f1p0/1569,cb2333_c29/f1p0/5166,cb1458_c97/f1p0/2242,cb10491_c512544/f1p0/1352,cb12359_c17/f7p2/5405,cb3045_c1/f1p0/2597,cb2333_c0/f14p0/3849,cb10905_c4/f1p0/1818,cb7374_c22342/f1p0/3354,cb7374_c11856/f1p0/3102,cb7374_c70317/f1p0/2504,cb7374_c16480/f1p0/4144,cb10491_c894263/f1p0/1225,cb12925_c60/f1p0/1037,cb10491_c437889/f1p0/1389,cb7374_c14647/f2p0/4065,cb7374_c101952/f1p0/3580,cb10491_c430806/f1p0/1355,cb7374_c101441/f1p0/3021,cb5289_c22/f1p0/2328,cb12925_c69/f1p0/973,cb2647_c3/f1p0/3462,cb7374_c19558/f4p0/4418,cb10491_c369092/f1p0/1308,cb7374_c22390/f1p0/3818,cb6353_c6/f1p0/6192,cb10491_c398117/f1p0/1382,cb651_c11/f1p1/3441,cb1458_c81/f1p1/4476,cb10389_c160/f1p0/1568,cb1062_c1/f1p0/4681,cb7374_c307913/f1p0/2738,cb7374_c21370/f2p0/3364,cb10491_c817923/f1p0/1324,cb1458_c339/f11p0/2437,cb10491_c890808/f1p0/1253,cb12925_c109/f1p0/942,cb4072_c99/f1p0/1446,cb10491_c369530/f1p0/1653,cb7374_c208732/f1p0/2054,cb13994_c36/f1p0/5335,cb4072_c100/f1p0/1349,cb7374_c118950/f1p0/3037,cb12925_c37/f1p0/1015,cb9158_c11/f1p0/851,cb11701_c0/f1p0/1883,cb12925_c99/f1p0/1202,cb10491_c393134/f1p1/1334,cb10491_c379076/f1p0/1325,cb2647_c2/f1p0/3617,cb7374_c174565/f3p0/3514,cb1458_c358/f1p0/2433,cb10491_c418537/f1p0/1311,cb7374_c154040/f1p0/2560,cb7374_c20876/f3p0/3347,cb7374_c36092/f1p0/4662,cb10491_c426463/f1p1/1725,cb7374_c13672/f2p0/3854,cb7374_c211116/f1p0/2305,cb7374_c3449/f1p0/2460,cb7374_c218295/f1p0/3085,cb10491_c412889/f1p0/1300,cb7374_c11044/f1p0/2097,cb7374_c170752/f1p0/1964,cb7374_c124009/f1p0/3269,cb10491_c437170/f1p2/1291,cb10491_c569283/f1p0/1281,cb7374_c400370/f1p0/1935,cb7374_c14680/f1p1/2116,cb10491_c372625/f1p0/1376,cb7374_c41616/f1p0/2874,cb3045_c0/f5p0/3773,cb10491_c541223/f1p0/1557,cb12925_c32/f2p0/1142,cb5101_c2/f1p0/2580,cb7374_c239147/f1p0/2165,cb10491_c709986/f1p0/1381,cb7374_c112731/f1p0/3279,cb10491_c4"
"0014/f1p0/1233,cb8572_c13/f1p0/1823,cb10491_c865210/f1p0/1324,cb7374_c231088/f1p3/2015"					
Cellular Processes	Cellular community - eukaryotes	Adherens junction	ko04520	747	"cb7374_c11143/f2p0/4591,cb651_c21/f1p0/2653,cb7374_c158101/f1p0/2812,cb7374_c152706/f1p0/2509,cb1458_c327/f1p0/1428,cb10491_c427022/f1p0/1591,cb10491_c431473/f1p1/1368,cb10491_c437312/f1p0/1323,cb7374_c401046/f1p0/3356,cb1458_c328/f1p0/1367,cb10491_c406587/f1p0/1721,cb12925_c86/f1p0/1165,cb7374_c229200/f1p0/5005,cb10491_c370816/f1p0/1290,cb7374_c327531/f1p0/3475,cb10491_c857197/f1p0/1292,cb12925_c81/f1p0/995,cb7374_c61266/f1p0/2450,cb7374_c387131/f1p0/2744,cb10491_c411404/f1p0/1285,cb6131_c4/f1p0/1837,cb7374_c266001/f4p0/3129,cb12925_c36/f1p0/1207,cb7374_c15992/f1p0/3872,cb7374_c265962/f4p0/2641,cb1133_c2/f2p0/2565,cb7374_c16327/f1p0/3403,cb10491_c679665/f6p2/1632,cb7374_c10853/f3p0/3190,cb7374_c115266/f1p0/2554,cb7374_c17554/f2p0/3632,cb13994_c35/f1p0/5377,cb7374_c211459/f1p0/2876,cb13994_c41/f1p0/5145,cb6131_c9/f1p0/1523,cb12925_c63/f1p0/1163,cb10491_c385225/f1p0/1289,cb1818_c7/f1p0/4326,cb10491_c402460/f1p0/1320,cb12925_c28/f5p0/1038,cb7374_c127094/f1p0/1969,cb10491_c374209/f1p1/1492,cb212_c6/f3p0/2703,cb10491_c627204/f1p0/1321,cb3597_c3/f1p0/4883,cb7374_c2844/f1p0/4037,cb10491_c435391/f1p0/1357,cb10491_c681104/f1p0/1358,cb651_c2/f3p0/2459,cb340_c3/f1p0/3242,cb2693_c1/f1p0/3710,cb212_c0/f27p1/4976,cb14657_c1/f1p0/5470,cb212_c34/f1p0/2286,cb7374_c176347/f4p5/2961,cb10491_c372721/f1p0/1786,cb7374_c275555/f1p1/2251,cb7374_c219712/f1p1/2699,cb10491_c513299/f1p0/1329,cb10491_c417740/f1p0/1628,cb1458_c304/f1p2/2400,cb10491_c889512/f1p0/1272,cb7374_c10081/f1p0/3200,cb10491_c387985/f1p0/1287,cb7374_c8834/f2p1/3527,cb10491_c717160/f1p0/1319,cb12925_c107/f2p0/974,cb10491_c386276/f1p0/1321,cb10491_c733352/f1p0/1367,cb7374_c17723/f1p0/2926,cb1818_c10/f1p0/2357,cb7374_c105770/f3p0/2414,cb10491_c412982/f1p0/1608,cb7374_c212243/f1p0/2432,cb10491_c388556/f1p0/1286,cb7374_c171228/f1p0/2393,cb7374_c356171/f1p0/2823,cb10491_c437890/f1p0/1297,cb10491_c423370/f1p1/1326,cb10491_c378598/f1p0/1302,cb10491_c681599/f1p0/1334,cb7374_c11284/f1p0/4606,cb7374_c159330/f1p0/2713,cb10389_c189/f1p0/840,cb11252_c0/f1p0/1366,cb7374_c331473/f43p2/3588,cb10491_c369267/f1p0/1310,cb651_c8/f1p1/4566,cb10491_c359870/f2p0/1438,cb10491_c430877/f1p0/1292,cb10491_c399074/f1p0/1322,cb7374_c18630/f6p0/4332,cb948_c41/f1p0/2681,cb12925_c85/f1p0/1211,cb10491_c386897/f1p0/1483,cb7374_c8263/f3p1/3631,cb1818_c13/f1p0/2744,cb10491_c394892/f1p0/1285,cb10491_c373150/f1p0/1303,cb10491_c383576/f1p0/1221,cb1133_c11/f1p0/1098,cb10491_c362267/f1p0/1258,cb12925_c77/f1p1/1079,cb5805_c1/f1p0/3772,cb1818_c8/f1p0/3281,cb7374_c62721/f1p0/2265,cb7374_c209155/f1p0/4274,cb7374_c19518/f2p0/2521,cb7374_c225193/f1p0/2359,cb12925_c67/f1p0/1135,cb10491_c429823/f1p0/1222,cb7374_c296759/f1p0/2158,cb5805_c3/f1p0/1468,cb1818_c2/f3p0/3106,cb13994_c38/f1p0/5203,cb7374_c34820/f1p0/3186,cb10491_c380808/f1p0/1653,cb7374_c169932/f2p0/2572,cb6131_c3/f1p0/1864,cb12925_c42/f1p0/1203,cb1133_c15/f1p0/5830,cb7374_c151741/f1p0/2321,cb10491_c405804/f1p0/1319,cb7374_c169722/f1p0/2715,cb7374_c12655/f1p0/2867,cb10491_c420553/f1p0/1456,cb7374_c12139/f2p0/3203,cb7374_c125606/f1p4/3088,cb13994_c21/f1p0/1400,cb7374_c18955/f1p0/3706,cb10491_c877518/f1p0/1259,cb10491_c361344/f1p0/1359,cb10491_c373958/f1p0/1301,cb7374_c231750/f1p0/2385,cb10491_c681159/f1p0/1315,cb651_c15/f1p0/4296,cb7374_c151237/f2p0/2485,cb14562_c0/f1p0/5177,cb10491_c679877/f1p0/1283,cb7374_c21938/f1p0/3974,cb212_c28/f1p0/4217,cb10491_c680868/f1p0/1345,cb7374_c3840/f1p0/4650,cb10491_c412807/f1p0/1478,cb10491_c893966/f1p0/1282,cb10491_c380531/f1p0/1538,cb7374_c250318/f1p0/2691,cb7374_c180185/f1p0/2778,cb212_c15/f1p1/4419,cb10491_c423758/f1p0/1292,cb10491_c364609/f1p0/1616,cb10491_c394952/f1p0/1290,cb10491_c417054/f1p0/1721,cb7374_c17424/f1p0/4261,cb7374_c266535/f1p0/2911,cb1458_c305/f1p0/2708,cb12925_c71/f1p0/1203,cb7374_c230857/f1p0/2648,cb7374_c292692/f1p0/2049,cb7374_c158837/f1p0/2880,cb10170_c3/f1p0/1380,cb10491_c747231/f1p0/1281,cb10491_c359918/f2p0/1901,cb7374_c9126/f4p0/3424,cb7374_c317834/f1p0/3136,cb6083_c20/f1p0/889,cb1133_c12/f1p0/5857,cb10491_c375948/f1p0/1719,cb7374_c2850/f6p0/4081,cb7374_c230841/f1p0/2479,cb6131_c7/f1p0/1600,cb3597_c4/f1p0/2259,cb212_c30/f1p0/3395,cb7374_c338735/f1p0/2746,cb651_c7/f1p1/4476,cb7374_c151248/f3p0/2494,cb10491_c435487/f1p0/1234,cb1458_c65/f6p0/2723,cb10491_c396621/f1p0/1381,cb10389_c165/f1p0/1175,cb10491_c433972/f1p0/1855,cb7374_c17252/f4p0/3894,cb7374_c3234/f2p0/2285,cb7374_c16176/f1p0/3256,cb12925_c102/f1p0/1121,cb10491_c681120/f1p0/1370,cb10491_c395885/f1p0/1717,cb12925_c98/f1p0/1205,cb10491_c697346/f1p0/1303,cb7374_c105512/f1p0/2426,cb6131_c11/f1p0/1389,cb10491_c378685/f1p0/1271,cb12883_c1/f1p0/2073,cb12925_c55/f1p0/1004,cb7374_c21078/f1p0/3392,cb948_c24/f1p0/3935,cb10491_c854971/f1p0/1288,cb7374_c154520/f1p0/2882,cb7374_c9288/f2p1/3696,cb10491_c899752/f1p0/1265,cb7374_c216643/f1p5/2120,cb10491_c403753/f1p0/1760,cb7374_c334169/f1p0/2731,cb2994_c5/f1p0/2738,cb4488_c2/f2p0/1524,cb10491_c728881/f1p0/1284,cb10491_c365817/f1p0/1297,cb7374_c9498/f1p0/2593,cb10491_c653952/f1p0/1402,cb10491_c402431/f1p0/1296,cb7374_c212405/f1p0/2595,cb6131_c5/f1p0/1759,cb212_c17/f1p0/4192,cb2693_c3/f1p0/3402,cb12925_c56/f1p0/1018,cb10491_c376797/f1p0/1260,cb4488_c0/f3p0/3039,cb10491_c413954/f1p0/1312,cb7374_c114800/f1p0/3913,cb7374_c9258/f2p0/2293,cb12925_c78/f1p1/921,cb7374_c14251/f1p0/3044,cb10170_c2/f1p0/1406,cb7374_c12470/f2p0/5059,cb10491_c403786/f1p0/1420,cb6797_c2/f2p1/2888,cb14657_c2/f1p0/5164,cb10491_c402581/f1p0/1327,cb10491_c681469/f1p0/1360,cb7374_c328545/f10p0/2764,cb7374_c8939/f2p0/2684,cb7374_c231371/f2p0/2615,cb12925_c59/f1p0/1016,cb7374_c215289/f1p0/3630,cb10491_c842932/f1p0/1277,cb7374_c161255/f1p0/3201,cb10491_c750661/f1p0/1725,cb2693_c2/f1p0/3558,cb10491_c412573/f1p0/1295,cb10491_c431273/f1p1/1291,cb7374_c80610/f1p0/3361,cb651_c6/f1p0/4761,cb10491_c636352/f1p0/1346,cb14657_c0/f1p0/5411,cb12925_c54/f1p0/1129,cb7374_c109028/f1p0/2932,cb10491_c680965/f1p0/1296,cb10491_c841564/f9p1/1480,cb7374_c207655/f2p0/2636,cb10557_c1/f1p0/1844,cb7374_c122178/f1p0/2359,cb10491_c679457/f4p0/1394,cb6131_c1/f1p0/2262,cb10491_c428400/f1p0/1425,cb10491_c390721/f1p0/1304,cb1458_c168/f1p1/2519,cb11170_c1/f1p0/1609,cb7374_c17766/f1p0/4149,cb1818_c5/f2p1/3273,cb10491_c381411/f1p0/1736,cb10491_c359733/f2p0/1533,cb10491_c400880/f1p0/1283,cb10491_c371756/f1p0/1353,cb1458_c239/f1p0/1948,cb11601_c862/f1p0/1097,cb948_c25/f1p0/3770,cb7374_c18202/f1p0/2591,cb10491_c858809/f1p0/1255,cb10491_c397830/f1p0/1262,cb212_c39/f1p1/4154,cb6131_c8/f1p0/1561,cb10170_c1/f1p0/1494,cb12925_c80/f1p0/905,cb1458_c341/f11p0/1596,cb13994_c30/f1p0/5658,cb10491_c415987/f1p0/1271,cb13994_c22/f1p0/1510,cb10491_c406484/f1p0/1325,cb7374_c175419/f2p0/2680,cb7374_c150106/f7p0/2605,cb1818_c4/f2p1/2207,cb10491_c895612/f1p0/1268,cb7374_c2843/f1p0/4734,cb7374_c120722/f1p0/2557,cb7374_c227473/f1p0/2394,cb7374_c151157/f1p4/2856,cb10491_c397996/f1p0/1256,cb7374_c230244/f1p0/2337,cb12925_c45/f1p0/1190,cb212_c3/f6p0/4811,cb10491_c360368/f2p0/1304,cb10491_c286249/f1p0/1508,cb10491_c397938/f1p0/1678,cb7374_c165959/f1p0/3087,cb7374_c223314/f1p0/2442,cb13994_c43/f2p0/974,cb7374_c209701/f1p0/2204,cb10491_c571148/f1p0/1328,cb1458_c214/f1p0/3760,cb2693_c7/f1p0/1643,cb1458_c80/f1p1/4481,cb12925_c34/f2p0/1056,cb10491_c881653/f1p0/1342,cb12925_c38/f1p0/1199,cb7374_c20836/f2p0/3186,cb10491_c865299/f1p0/1444,cb10491_c389168/f1p0/1430,cb13994_c2/f7p0/5462,cb10491_c432286/f1p1/1351,cb6131_c12/f1p0/1264,cb7374_c165773/f1p0/2349,cb7374_c235861/f1p4/1975,cb7374_c219657/f1p0/2504,cb7374_c8984/f1p0/2710,cb10491_c359038/f7p0/1366,cb10491_c866279/f1p0/1588,cb7374_c27372/f4p1/5091,cb10491_c871293/f1p0/1234,cb7374_c330295/f4p0/2396,cb1133_c17/f3p0/1507,cb7374_c210290/f1p0/2504,cb7374_c294578/f1p0/2161,cb7374_c230751/f1p1/2188,cb1818_c0/f25p2/3089,cb10491_c409847/f1p0/1293,cb10491_c369829/f1p0/1331,cb7374_c207543/f2p0/2358,cb7374_c9311/f3p0/2812,cb10491_c360359/f1p0/1306,cb10491_c853126/f1p0/1286,cb4488_c1/f3p0/3046,cb7374_c21105/f5p0/3095,cb7374_c210202/f1p0/2367,cb7374_c72218/f1p0/2441,cb3597_c2/f2p0/2423,cb13994_c25/f1p0/1477,cb6131_c2/f1p0/1886,cb7374_c171668/f1p0/2544,cb10491_c379448/f1p0/1295,cb10491_c359455/f4p0/1571,cb948_c40/f1p0/2587,cb7374_c168632/f1p0/3199,cb212_c33/f1p0/4269,cb1818_c3/f2p1/1940,cb7374_c32004/f1p0/2167,cb10389_c166/f1p0/1171,cb1458_c76/f2p0/1603,cb10491_c432308/f1p0/1314,cb10491_c676093/f1p0/1612,cb7374_c230824/f1p0/2194,cb10491_c359441/f1p0/1275,cb7374_c232503/f1p1/2012,cb7374_c14874/f2p0/4699,cb7374_c226872/f1p0/2359,cb10491_c377127/f1p0/1320,cb12012_c3/f1p0/1172,cb10491_c368318/f1p0/1366,cb10491_c453028/f2p0/1863,cb10491_c381170/f1p0/1475,cb10491_c431658/f1p0/1292,cb13994_c4/f4p0/5390,cb7374_c17303/f1p0/3101,cb10491_c415285/f1p0/1649,cb1458_c354/f4p0/2417,cb12925_c95/f1p0/957,cb10491_c400934/f2p1/1803,cb7374_c9125/f4p0/3272,cb212_c26/f1p0/5110,cb14554_c1/f1p0/2391,cb7374_c12572/f1p0/3315,cb6797_c5/f1p2/2994,cb7374_c3841/f1p0/4120,cb212_c2/f7p0/5122,cb3597_c8/f1p0/2894,cb1818_c9/f1p0/3029,cb12925_c79/f1p0/984,cb10491_c360325/f1p0/1291,cb7374_c119592/f2p0/2576,cb10491_c571051/f1p0/1856,cb7374_c354989/f2p0/3668,cb1458_c303/f1p0/2064,cb1818_c1/f7p1/3141,cb7374_c179961/f1p0/2725,cb7374_c19722/f1p0/2873,cb7374_c269896/f2p0/2174,cb10491_c391279/f1p0/1370,cb7374_c221023/f1p0/2480,cb10491_c414913/f1p0/1855,cb1458_c112/f1p0/3492,cb10905_c8/f1p0/1612,cb7374_c105479/f1p0/2142,cb7374_c232245/f1p0/2469,cb10491_c377935/f1p0/1334,cb1818_c6/f2p0/2359,cb7374_c12835/f1p0/3712,cb7374_c214261/f1p0/2235,cb651_c10/f1p0/3512,cb7374_c225165/f1p0/2647,cb10491_c679741/f1p0/1364,cb212_c16/f1p0/4338,cb7374_c342016/f1p0/2482,cb10491_c392088/f1p0/1352,cb12925_c30/f3p0/1043,cb10905_c9/f1p0/1705,cb3597_c0/f6p0/5493,cb1818_c17/f1p1/3080,cb5756_c1/f1p0/2132,cb1458_c297/f1p0/2384,cb7374_c222940/f1p0/2582,cb1458_c85/f1p0/2363,cb7374_c235859/f1p0/2740,cb10491_c897302/f1p0/1229,cb2994_c2/f1p0/2584,cb5462_c1/f1p0/3606,cb10491_c598640/f1p0/1230,cb7374_c235386/f1p1/2036,cb7374_c2862/f1p0/3291,cb1458_c117/f1p0/2680,cb888_c31/f1p0/1062,cb4563_c0/f2p0/3022,cb10491_c371940/f1p0/1349,cb7374_c330318/f3p0/2466,cb7374_c10614/f1p0/4037,cb10491_c418380/f1p0/1270,cb651_c22/f1p0/2323,cb7374_c170849/f1p5/2904,cb7374_c20023/f1p0/4860,cb10491_c422861/f1p0/1351,cb7374_c65322/f1p0/3089,cb10491_c892647/f1p0/1288,cb10491_c368495/f1p0/1307,cb12925_c41/f1p0/1215,cb10491_c401125/f1p0/1293,cb1133_c4/f1p0/4659,cb7374_c216416/f1p3/2761,cb10491_c414444/f1p0/1333,cb13231_c0/f3p0/1198,cb7374_c118923/f1p0/4331,cb10491_c379758/f1p0/1329,cb10491_c367688/f1p1/1328,cb7374_c219884/f1p0/2052,cb7374_c171210/f1p0/2491,cb10491_c411900/f1p0/1437,cb11170_c0/f3p0/1475,cb5756_c3/f1p0/1295,cb10491_c368386/f1p0/1382,cb10491_c762481/f1p0/1302,cb651_c20/f1p0/3266,cb7374_c295026/f1p0/2251,cb212_c47/f1p0/5568,cb7374_c172653/f1p0/2792,cb7374_c232346/f1p0/2031,cb7374_c363631/f1p0/2737,cb7374_c7837/f13p0/2939,cb12012_c1/f1p0/1784,cb10491_c721030/f1p0/1357,cb7374_c42632/f1p0/2181,cb10491_c372005/f1p0/1742,cb10491_c434435/f1p0/1288,cb1133_c19/f1p0/1395,cb12925_c88/f1p0/1186,cb7374_c38533/f1p0/3150,cb10491_c385971/f1p0/1329,cb10905_c6/f1p0/1741,cb7374_c16955/f3p0/4343,cb3597_c1/f3p0/3536,cb12925_c48/f1p0/1116,cb10491_c398527/f1p0/1720,cb7374_c19223/f1p0/4303,cb1133_c3/f2p0/2253,cb10491_c868080/f1p0/1314,cb10491_c360472/f1p0/1286,cb3597_c7/f1p0/2641,cb7374_c279958/f1p0/2443,cb10491_c368076/f1p0/1295,cb10491_c427665/f1p0/1346,cb10491_c381523/f1p0/1297,cb7374_c77422/f1p0/4734,cb10905_c11/f1p0/1071,cb10491_c359306/f5p0/1606,cb212_c4/f5p0/4761,cb1818_c11/f1p0/2976,cb7374_c105475/f1p0/2642,cb10491_c381079/f1p0/1334,cb10491_c430281/f1p0/1256,cb7374_c16757/f5p0/3012,cb7374_c19783/f1p0/2983,cb13994_c7/f3p0/5545,cb7374_c166796/f1p0/2637,cb12012_c4/f1p0/1414,cb5756_c0/f2p1/2455,cb3597_c13/f1p0/5359,cb1458_c336/f1p0/5461,cb10491_c657524/f1p0/1338,cb10491_c436516/f1p0/1358,cb10491_c418518/f1p0/1300,cb10491_c751234/f1p0/1322,cb10491_c375436/f1p0/1291,cb7374_c179198/f1p0/2604,cb7374_c11561/f3p0/4642,cb13994_c27/f1p0/1479,cb12424_c3/f1p0/5325,cb1458_c229/f1p2/2451,cb7374_c106999/f1p0/2150,cb12925_c82/f1p0/1000,cb10491_c372274/f1p0/1338,cb10491_c762494/f1p0/1365,cb7374_c151135/f6p0/2475,cb10491_c416746/f1p0/1294,cb7374_c209406/f1p0/1943,cb212_c1/f18p0/4652,cb7374_c30552/f1p0/2267,cb7374_c156117/f1p0/3015,cb10491_c853052/f1p0/1329,cb7374_c269956/f1p0/2697,cb6083_c5/f2p0/1070,cb10491_c655107/f1p1/1485,cb948_c38/f1p0/4288,cb1133_c6/f1p0/3215,cb7374_c3233/f1p0/2720,cb7374_c169068/f1p0/2933,cb10491_c919728/f1p0/1237,cb10491_c681221/f1p0/1356,cb10491_c747407/f1p0/1522,cb10905_c10/f1p0/1180,cb1458_c357/f1p0/1013,cb3597_c6/f1p0/3281,cb6131_c15/f1p0/1035,cb6131_c6/f1p0/1737,cb13994_c20/f1p0/1299,cb10491_c424416/f1p0/1314,cb10491_c873391/f1p0/1310,cb13231_c1/f2p0/1171,cb651_c19/f1p0/2784,cb10491_c393413/f1p0/1285,cb7374_c10874/f1p0/3593,cb7374_c155353/f1p0/2452,cb12925_c101/f1p1/1166,cb7374_c101181/f2p0/3998,cb10491_c869437/f1p0/1508,cb13994_c13/f1p0/847,cb7374_c78068/f1p2/2192,cb7374_c16360/f1p0/3244,cb10491_c910094/f1p0/1429,cb10491_c358967/f1p0/1366,cb651_c9/f1p1/3763,cb7374_c216882/f1p0/1983,cb5501_c2/f1p0/1801,cb13994_c39/f1p0/5139,cb948_c39/f1p0/2104,cb12925_c75/f1p0/1194,cb1458_c355/f3p0/2472,cb5805_c2/f1p0/2006,cb651_c18/f1p0/3528,cb10491_c391164/f1p0/1294,cb7374_c210358/f1p0/2347,cb1133_c9/f1p0/3989,cb12925_c33/f2p0/1002,cb7374_c253454/f1p0/2766,cb651_c4/f2p0/2304,cb10491_c387854/f1p0/1294,cb10491_c584278/f1p0/1696,cb7374_c179533/f1p0/2743,cb10491_c388307/f1p0/1312,cb10491_c851160/f1p0/1609,cb651_c23/f1p0/1343,cb651_c17/f1p0/4744,cb10491_c360617/f1p0/1297,cb10491_c679729/f1p0/1323,cb651_c0/f21p1/4709,cb651_c13/f1p0/2867,cb2693_c8/f1p0/1379,cb13994_c15/f1p1/6242,cb7374_c14464/f8p0/2582,cb7374_c150127/f6p0/2721,cb12925_c91/f1p0/1007,cb7374_c9237/f3p0/3225,cb12925_c61/f1p0/978,cb212_c27/f1p1/4915,cb7374_c13847/f1p1/5090,cb340_c4/f1p0/2596,cb10491_c681080/f1p0/1347,cb7374_c20513/f1p0/4674,cb10491_c907738/f1p0/1287,cb212_c31/f1p0/3738,cb1458_c78/f2p1/2559,cb7374_c9683/f1p1/4231,cb1458_c352/f1p0/2125,cb13994_c29/f1p1/5713,cb651_c14/f1p0/3075,cb12925_c74/f21p3/1145,cb10491_c399881/f1p0/1331,cb10491_c887837/f1p0/1246,cb7374_c122068/f1p0/2181,cb12925_c72/f1p0/1210,cb1133_c18/f3p0/2816,cb10491_c412219/f1p0/1233,cb10491_c389689/f1p0/1279,cb7374_c174917/f1p0/2432,cb7374_c2861/f1p0/2382,cb2693_c5/f1p0/2722,cb7374_c207607/f2p0/2449,cb2693_c4/f1p0/3495,cb2693_c6/f1p1/3782,cb10491_c397398/f2p0/1342,cb7732_c0/f1p0/1519,cb7374_c171771/f1p0/2422,cb7374_c387566/f3p0/2413,cb7374_c118397/f1p0/2487,cb651_c12/f1p0/3901,cb2693_c0/f1p0/3937,cb10491_c400365/f1p0/1297,cb10491_c906093/f1p0/1228,cb12012_c2/f1p0/6851,cb10491_c412047/f1p0/1351,cb1133_c8/f1p0/2892,cb948_c14/f2p0/3642,cb13994_c37/f1p0/5251,cb1458_c172/f1p0/2208,cb7374_c295638/f7p0/2825,cb7374_c37834/f1p0/2915,cb10491_c396839/f1p0/1315,cb7374_c166655/f1p0/2674,cb7374_c16220/f7p0/3871,cb10491_c406456/f1p0/1353,cb10491_c918715/f1p0/1345,cb212_c37/f1p0/4476,cb948_c7/f2p0/2022,cb7374_c13713/f1p0/2237,cb7374_c74848/f1p0/2954,cb10491_c432826/f1p0/1370,cb1818_c12/f1p0/2524,cb7374_c17028/f1p0/3833,cb212_c35/f1p0/5074,cb10491_c401920/f1p0/1409,cb10491_c674174/f1p0/1336,cb10491_c885226/f1p0/1320,cb10491_c406188/f1p0/1291,cb10491_c898879/f1p0/1259,cb10491_c373750/f1p0/1313,cb212_c48/f1p0/5222,cb1458_c356/f1p0/2461,cb7374_c287362/f1p0/2012,cb7732_c1/f1p0/2554,cb10491_c421083/f1p0/1362,cb10491_c893524/f1p0/1380,cb7374_c408590/f1p0/2080,cb7374_c13914/f5p0/3650,cb10491_c903981/f1p0/1561,cb3597_c5/f1p0/2926,cb10491_c359237/f1p0/1712,cb7374_c212057/f1p0/2179,cb7028_c1/f1p0/4434,cb7374_c174616/f1p0/2965,cb6131_c14/f1p0/1129,cb10491_c854430/f1p0/1317,cb7374_c15998/f1p0/2803,cb1133_c5/f1p0/4565,cb10491_c555094/f1p0/1569,cb12925_c73/f1p0/1170,cb1458_c97/f1p0/2242,cb10491_c512544/f1p0/1352,cb10491_c733839/f1p0/1299,cb12925_c97/f1p0/1213,cb10905_c4/f1p0/1818,cb10491_c434019/f1p0/1296,cb7374_c22342/f1p0/3354,cb7374_c11856/f1p0/3102,cb340_c1/f1p0/4999,cb10491_c918323/f1p1/1284,cb10491_c894263/f1p0/1225,cb7374_c16480/f1p0/4144,cb1458_c351/f5p0/982,cb12925_c60/f1p0/1037,cb10491_c437889/f1p0/1389,cb7374_c21178/f1p0/3379,cb12925_c29/f3p0/1191,cb10491_c681047/f1p0/1713,cb651_c16/f1p0/3279,cb1458_c300/f1p2/2185,cb7374_c14647/f2p0/4065,cb10491_c430806/f1p0/1355,cb12925_c69/f1p0/973,cb212_c14/f1p0/4488,cb10491_c437789/f1p0/1294,cb10491_c369092/f1p0/1308,cb10491_c398117/f1p0/1382,cb1458_c81/f1p1/4476,cb651_c11/f1p1/3441,cb9647_c9/f1p0/5803,cb10491_c390508/f1p0/1349,cb10389_c160/f1p0/1568,cb7374_c149868/f11p0/2564,cb1458_c339/f11p0/2437,cb10491_c817923/f1p0/1324,cb10491_c917101/f1p0/1304,cb10491_c890808/f1p0/1253,cb6083_c8/f1p0/2161,cb12925_c109/f1p0/942,cb10491_c382563/f1p0/1293,cb7374_c8912/f3p1/3571,cb10491_c369530/f1p0/1653,cb10491_c889597/f1p0/1522,cb10491_c361545/f1p0/1298,cb7374_c208732/f1p0/2054,cb10170_c0/f1p0/1887,cb13994_c36/f1p0/5335,cb7374_c164341/f1p0/2528,cb7374_c118950/f1p0/3037,cb12925_c37/f1p0/1015,cb12925_c99/f1p0/1202,cb10491_c393134/f1p1/1334,cb10491_c379076/f1p0/1325,cb1458_c358/f1p0/2433,cb10491_c418537/f1p0/1311,cb7374_c154040/f1p0/2560,cb10491_c404169/f1p0/1233,cb5805_c0/f1p0/2457,cb7374_c171694/f1p0/2552,cb11601_c753/f1p0/1180,cb10491_c426463/f1p1/1725,cb1133_c16/f1p0/5688,cb7374_c211116/f1p0/2305,cb7374_c218295/f1p0/3085,cb10491_c412889/f1p0/1300,cb7374_c17414/f1p0/4533,cb7374_c11044/f1p0/2097,cb12925_c46/f1p0/1002,cb10491_c380653/f1p0/1330,cb10491_c437170/f1p2/1291,cb10491_c569283/f1p0/1281,cb10491_c919763/f1p0/1329,cb10491_c372625/f1p0/1376,cb7374_c14680/f1p1/2116,cb12925_c32/f2p0/1142,cb13994_c28/f1p1/5791,cb7374_c74078/f1p0/4028,cb2994_c1/f1p0/3810,cb13994_c33/f1p0/5437,cb10491_c709986/f1p0/1381,cb10491_c433498/f1p0/1481,cb10491_c400014/f1p0/1233,cb12925_c93/f1p0/1212,cb10491_c360972/f1p0/1294,cb12925_c70/f1p0/614,cb10491_c865210/f1p0/1324,cb7374_c231088/f1p3/2015"
Cellular Processes	Cellular community - eukaryotes	Focal adhesion	ko04510	1469	"cb7374_c111525/f1p0/2326,cb7374_c158101/f1p0/2812,cb7374_c11143/f2p0/4591,cb13542_c0/f1p0/1120,cb7374_c60985/f1p0/4217,cb7374_c21917/f2p0/3725,cb7374_c37747/f1p0/4802,cb11679_c1/f1p0/1131,cb10491_c431473/f1p1/1368,cb10491_c406587/f1p0/1721,cb1458_c328/f1p0/1367,cb7374_c17458/f1p0/2615,cb510_c14/f1p0/2462,cb12925_c86/f1p0/1165,cb2333_c8/f1p0/4344,cb10491_c857197/f1p0/1292,cb3454_c0/f1p0/3584,cb8357_c107/f1p1/1333,cb689_c26/f2p0/1529,cb6131_c4/f1p0/1837,cb7374_c4441/f1p0/2644,cb8859_c1/f1p0/1492,cb7374_c68039/f1p0/4362,cb1702_c1/f1p0/2659,cb7374_c266001/f4p0/3129,cb13758_c25/f1p0/1820,cb7374_c110902/f1p0/2298,cb7374_c15992/f1p0/3872,cb7374_c16327/f1p0/3403,cb7374_c105809/f4p0/3392,cb689_c3/f3p1/2707,cb7374_c10853/f3p0/3190,cb7374_c17554/f2p0/3632,cb13994_c35/f1p0/5377,cb7374_c332732/f6p0/2593,cb10491_c903449/f1p0/1320,cb7374_c211459/f1p0/2876,cb13994_c41/f1p0/5145,cb11459_c6/f1p0/1335,cb12925_c63/f1p0/1163,cb7374_c100492/f7p0/2445,cb9666_c0/f1p0/1593,cb11459_c8/f1p0/5480,cb7374_c107093/f1p0/4030,cb7734_c1/f1p0/4030,cb7374_c217351/f1p0/2472,cb372_c12/f1p0/1833,cb7374_c277159/f1p0/2052,cb212_c6/f3p0/2703,cb10491_c627204/f1p0/1321,cb10491_c917963/f1p2/1620,cb11459_c1/f1p0/1774,cb10491_c435391/f1p0/1357,cb3860_c2/f1p0/3090,cb7374_c110083/f1p0/3052,cb7374_c106845/f2p0/3041,cb689_c11/f1p2/4738,cb769_c6/f1p0/3653,cb7374_c180583/f1p0/3505,cb212_c0/f27p1/4976,cb7374_c305/f4p1/3965,cb7374_c222622/f1p0/2413,cb7374_c176347/f4p5/2961,cb7374_c275555/f1p1/2251,cb7374_c12696/f1p0/2561,cb7374_c10081/f1p0/3200,cb10491_c889512/f1p0/1272,cb10491_c387985/f1p0/1287,cb7374_c8834/f2p1/3527,cb10491_c717160/f1p0/1319,cb10491_c733352/f1p0/1367,cb7374_c17723/f1p0/2926,cb7374_c16550/f1p0/3096,cb10491_c412982/f1p0/1608,cb7374_c171228/f1p0/2393,cb7374_c212243/f1p0/2432,cb7374_c356171/f1p0/2823,cb13758_c18/f1p0/1718,cb10426_c0/f2p0/1320,cb10491_c437890/f1p0/1297,cb7374_c4442/f1p0/3292,cb7374_c2018/f1p0/3489,cb10491_c378598/f1p0/1302,cb7374_c20127/f2p0/4973,cb7374_c11284/f1p0/4606,cb10389_c189/f1p0/840,cb1702_c0/f1p0/4382,cb7374_c291507/f1p0/2053,cb13758_c30/f1p0/1916,cb7374_c9231/f10p3/3842,cb7374_c256730/f1p0/2884,cb7374_c165449/f1p0/3585,cb9391_c0/f2p0/1556,cb7374_c2909/f1p0/4277,cb10491_c430877/f1p0/1292,cb12925_c85/f1p0/1211,cb5101_c0/f1p0/2752,cb10491_c386897/f1p0/1483,cb7374_c289801/f1p0/2032,cb10491_c373150/f1p0/1303,cb7374_c74389/f1p0/3264,cb2204_c43/f1p1/6049,cb10491_c362267/f1p0/1258,cb215_c5/f1p0/3940,cb7374_c311045/f1p2/3696,cb7374_c21617/f1p0/4136,cb8859_c3/f1p0/1649,cb7374_c2896/f2p1/4339,cb7374_c62721/f1p0/2265,cb7374_c209155/f1p0/4274,cb7374_c22252/f1p0/4069,cb7374_c158227/f1p0/2858,cb7374_c347146/f1p1/4620,cb12925_c67/f1p0/1135,cb7374_c20627/f2p0/3796,cb7374_c34820/f1p0/3186,cb7374_c167587/f1p1/2088,cb10491_c380808/f1p0/1653,cb5101_c1/f1p0/2565,cb7374_c219074/f1p0/2591,cb185_c4/f1p0/2820,cb10491_c405804/f1p0/1319,cb7374_c169722/f1p0/2715,cb7374_c12655/f1p0/2867,cb10491_c420553/f1p0/1456,cb7374_c2882/f4p0/4497,cb326_c28/f1p0/1948,cb10491_c843008/f1p3/1777,cb7374_c9454/f1p0/2348,cb4497_c0/f5p0/2971,cb7374_c93068/f1p0/2875,cb13994_c21/f1p0/1400,cb7374_c230657/f1p1/2772,cb7374_c157969/f12p0/3789,cb10491_c877518/f1p0/1259,cb185_c6/f1p0/2259,cb10491_c361344/f1p0/1359,cb10491_c373958/f1p0/1301,cb646_c10/f1p0/2322,cb651_c15/f1p0/4296,cb7374_c335424/f2p2/3645,cb10491_c679877/f1p0/1283,cb11152_c7/f1p0/1408,cb510_c7/f1p0/4734,cb7374_c18842/f1p0/2993,cb7374_c111599/f2p0/4758,cb212_c28/f1p0/4217,cb3454_c3/f1p0/2452,cb10491_c680868/f1p0/1345,cb4497_c7/f1p0/2395,cb4085_c2/f2p0/3057,cb1791_c4/f1p0/3669,cb7374_c279830/f1p0/2394,cb13042_c11/f1p0/942,cb326_c1/f13p0/3069,cb7374_c73999/f3p0/4161,cb2719_c0/f11p0/3787,cb10491_c380531/f1p0/1538,cb10686_c0/f2p1/6902,cb7374_c180185/f1p0/2778,cb212_c15/f1p1/4419,cb7374_c15817/f1p0/4357,cb10491_c934/f1p0/1258,cb3468_c4/f1p0/2388,cb10491_c394952/f1p0/1290,cb7374_c266535/f1p0/2911,cb7374_c230857/f1p0/2648,cb7374_c258844/f1p0/2940,cb7374_c158837/f1p0/2880,cb769_c1/f2p0/2580,cb10491_c747231/f1p0/1281,cb215_c1/f1p0/5054,cb769_c15/f1p0/6163,cb10491_c516460/f1p0/1466,cb10491_c375948/f1p0/1719,cb7374_c62071/f1p0/4216,cb7374_c230841/f1p0/2479,cb7374_c27257/f5p0/3472,cb7374_c238783/f1p0/2918,cb7374_c101770/f1p0/3683,cb212_c30/f1p0/3395,cb7374_c151248/f3p0/2494,cb10491_c435487/f1p0/1234,cb10491_c711396/f1p1/1776,cb10491_c433972/f1p0/1855,cb7374_c17252/f4p0/3894,cb7374_c2899/f1p0/4681,cb7374_c16176/f1p0/3256,cb7374_c153429/f1p1/2898,cb12925_c102/f1p0/1121,cb13758_c26/f1p0/1407,cb10491_c681120/f1p0/1370,cb10491_c395885/f1p0/1717,cb12925_c98/f1p0/1205,cb10491_c697346/f1p0/1303,cb7374_c105512/f1p0/2426,cb7374_c102445/f1p0/3847,cb8357_c99/f1p0/1301,cb13758_c20/f1p0/1870,cb7374_c30106/f5p0/3771,cb7374_c10193/f2p0/3794,cb7374_c101197/f2p0/2978,cb7374_c165487/f1p0/2704,cb2204_c18/f1p0/3278,cb14592_c0/f1p0/6118,cb4085_c3/f1p0/3247,cb9815_c1/f2p0/1059,cb7374_c103196/f1p0/2265,cb7374_c163533/f2p0/3194,cb10491_c391240/f1p0/1472,cb769_c14/f1p0/8236,cb7374_c281027/f1p0/2399,cb7374_c267059/f4p1/3764,cb7374_c291388/f1p0/2305,cb7374_c21078/f1p0/3392,cb689_c17/f2p0/1854,cb8101_c0/f1p0/1489,cb7374_c387424/f4p1/3751,cb7374_c154520/f1p0/2882,cb7374_c9288/f2p1/3696,cb10491_c854971/f1p0/1288,cb10491_c899752/f1p0/1265,cb7374_c216643/f1p5/2120,cb10491_c403753/f1p0/1760,cb6083_c6/f1p0/1973,cb13758_c33/f1p0/1106,cb7374_c261841/f1p0/2541,cb10491_c365817/f1p0/1297,cb2565_c10/f1p0/3191,cb7374_c224295/f1p0/2261,cb7374_c9498/f1p0/2593,cb10491_c653952/f1p0/1402,cb10491_c402431/f1p0/1296,cb646_c4/f1p0/4804,cb1986_c0/f2p0/3399,cb7374_c161312/f1p0/2753,cb6131_c5/f1p0/1759,cb212_c17/f1p0/4192,cb14493_c0/f1p0/5445,cb10491_c413954/f1p0/1312,cb7374_c114800/f1p0/3913,cb7374_c9258/f2p0/2293,cb7374_c29871/f1p0/3367,cb1855_c5/f1p0/1687,cb7374_c14251/f1p0/3044,cb10170_c2/f1p0/1406,cb12925_c78/f1p1/921,cb7374_c73489/f1p0/2442,cb7374_c100953/f2p0/4461,cb7374_c127508/f1p0/3016,cb7374_c231371/f2p0/2615,cb7374_c12565/f1p0/2996,cb7374_c116563/f1p0/3975,cb7374_c215289/f1p0/3630,cb2775_c2/f1p0/3934,cb7374_c216787/f1p0/2279,cb10491_c1012/f1p0/1496,cb510_c8/f1p0/4815,cb9815_c14/f1p0/5922,cb10491_c412573/f1p0/1295,cb7374_c109570/f1p0/2530,cb651_c6/f1p0/4761,cb10491_c431273/f1p1/1291,cb7374_c15869/f1p0/2844,cb10491_c372917/f1p0/1848,cb12925_c54/f1p0/1129,cb7374_c117725/f1p0/3664,cb9815_c9/f1p0/1901,cb8990_c18/f1p0/5532,cb7374_c297946/f4p0/2945,cb13758_c27/f1p0/1501,cb7374_c110517/f1p0/2468,cb10491_c841564/f9p1/1480,cb7374_c207655/f2p0/2636,cb10557_c1/f1p0/1844,cb7374_c122178/f1p0/2359,cb6131_c1/f1p0/2262,cb7374_c154500/f1p0/2137,cb10491_c679457/f4p0/1394,cb7374_c14103/f1p0/3215,cb10491_c390721/f1p0/1304,cb769_c0/f2p0/2177,cb7374_c19006/f4p0/3927,cb10491_c381411/f1p0/1736,cb7374_c8779/f8p0/4185,cb7374_c39030/f1p0/3821,cb10491_c359733/f2p0/1533,cb6761_c0/f2p0/2190,cb2333_c24/f1p0/5907,cb7374_c171529/f1p2/2000,cb14493_c4/f1p0/5459,cb1458_c239/f1p0/1948,cb5821_c0/f1p0/2452,cb10491_c397830/f1p0/1262,cb212_c39/f1p1/4154,cb7374_c2891/f6p0/3095,cb7374_c237059/f2p0/2866,cb185_c3/f1p0/3413,cb7374_c36194/f4p0/3890,cb10170_c1/f1p0/1494,cb7374_c126538/f2p0/3018,cb1458_c341/f11p0/1596,cb13994_c30/f1p0/5658,cb7374_c2881/f1p0/4375,cb10491_c415987/f1p0/1271,cb13994_c22/f1p0/1510,cb10491_c406484/f1p0/1325,cb7734_c3/f1p0/1045,cb4497_c2/f1p0/3065,cb215_c0/f3p0/4889,cb10491_c895612/f1p0/1268,cb7374_c2843/f1p0/4734,cb769_c10/f1p0/4038,cb7374_c22500/f1p0/4027,cb7374_c227473/f1p0/2394,cb5101_c4/f1p0/2475,cb7374_c230244/f1p0/2337,cb7374_c60201/f1p0/2531,cb5101_c3/f1p0/2573,cb12925_c45/f1p0/1190,cb212_c3/f6p0/4811,cb7374_c64050/f1p0/3235,cb10491_c397938/f1p0/1678,cb10491_c286249/f1p0/1508,cb1791_c3/f1p0/2676,cb7374_c165959/f1p0/3087,cb3885_c4/f1p0/3921,cb7374_c209701/f1p0/2204,cb10491_c571148/f1p0/1328,cb1986_c4/f1p0/3107,cb7374_c4438/f1p0/4029,cb1458_c80/f1p1/4481,cb7374_c297034/f1p0/2258,cb12925_c34/f2p0/1056,cb7374_c17051/f1p0/2348,cb7374_c47709/f1p0/4044,cb7374_c39525/f1p0/4187,cb7374_c61606/f1p0/4473,cb1986_c6/f1p0/2176,cb3885_c0/f8p0/3380,cb7374_c30936/f1p0/4342,cb10491_c432286/f1p1/1351,cb7374_c165773/f1p0/2349,cb2333_c17/f1p0/3620,cb7374_c18322/f1p0/3277,cb3468_c6/f1p0/2235,cb2647_c18/f1p0/6375,cb1986_c2/f1p0/3837,cb3454_c2/f1p0/2658,cb7374_c219657/f1p0/2504,cb7374_c292994/f1p0/2368,cb10491_c359038/f7p0/1366,cb7374_c18370/f1p0/4219,cb7360_c5/f1p0/5508,cb7374_c2918/f1p0/2559,cb5821_c1/f1p0/2623,cb7374_c27372/f4p1/5091,cb10491_c866279/f1p0/1588,cb7374_c13394/f1p0/2391,cb10491_c871293/f1p0/1234,cb1791_c9/f1p0/2033,cb185_c2/f1p0/4701,cb10491_c25296/f1p0/1501,cb326_c5/f6p0/3283,cb7374_c210111/f1p0/2580,cb7374_c296333/f1p0/2217,cb11152_c1/f4p0/1013,cb7374_c210290/f1p0/2504,cb7374_c207543/f2p0/2358,cb10491_c369829/f1p0/1331,cb2333_c25/f1p0/5888,cb7374_c210202/f1p0/2367,cb13994_c25/f1p0/1477,cb7374_c171668/f1p0/2544,cb6131_c2/f1p0/1886,cb10491_c379448/f1p0/1295,cb7374_c159155/f1p0/3400,cb7374_c107126/f1p0/3042,cb7374_c18880/f1p2/5058,cb10389_c166/f1p0/1171,cb7374_c230824/f1p0/2194,cb10491_c676093/f1p0/1612,cb1458_c76/f2p0/1603,cb7374_c232503/f1p1/2012,cb7374_c14874/f2p0/4699,cb7374_c16387/f1p2/3193,cb2333_c7/f1p0/4899,cb9907_c1/f1p0/1232,cb646_c0/f2p0/4033,cb7374_c387553/f3p0/2412,cb8909_c2/f2p0/5624,cb215_c3/f1p0/3540,cb7374_c2885/f4p1/3507,cb10491_c415285/f1p0/1649,cb7374_c9066/f7p1/4129,cb1458_c354/f4p0/2417,cb2204_c14/f1p0/4157,cb7374_c124319/f3p0/3933,cb212_c26/f1p0/5110,cb7374_c14239/f3p0/4762,cb7374_c12572/f1p0/3315,cb14554_c1/f1p0/2391,cb7374_c328715/f1p0/2401,cb7374_c34929/f1p0/3934,cb689_c14/f1p2/4340,cb10491_c360325/f1p0/1291,cb326_c36/f1p1/5419,cb10491_c571051/f1p0/1856,cb7374_c354989/f2p0/3668,cb1458_c303/f1p0/2064,cb646_c5/f1p0/4474,cb3468_c5/f1p1/3500,cb10491_c1010/f1p0/1755,cb7374_c19722/f1p0/2873,cb7374_c2892/f1p0/3055,cb7374_c269896/f2p0/2174,cb10491_c391279/f1p0/1370,cb7374_c221023/f1p0/2480,cb10491_c414913/f1p0/1855,cb7374_c105479/f1p0/2142,cb10491_c377935/f1p0/1334,cb2719_c4/f1p0/2623,cb10491_c847042/f1p0/1769,cb372_c15/f1p0/932,cb7374_c12835/f1p0/3712,cb8357_c152/f1p0/1320,cb10491_c551868/f1p0/1256,cb13758_c22/f2p0/1501,cb10491_c679741/f1p0/1364,cb2719_c2/f1p0/3831,cb13758_c2/f3p0/1667,cb10491_c421147/f1p0/1769,cb7374_c342016/f1p0/2482,cb10491_c392088/f1p0/1352,cb12925_c30/f3p0/1043,cb7374_c148333/f4p0/4399,cb7374_c222940/f1p0/2582,cb7374_c3961/f1p0/3217,cb7374_c235859/f1p0/2740,cb1458_c85/f1p0/2363,cb7374_c188657/f1p0/3269,cb3860_c3/f1p0/2834,cb7374_c176912/f1p0/3375,cb1458_c117/f1p0/2680,cb510_c3/f2p0/4476,cb7374_c11657/f1p0/3735,cb10491_c371940/f1p0/1349,cb7374_c10614/f1p0/4037,cb7374_c330318/f3p0/2466,cb1986_c3/f1p0/3479,cb10491_c422861/f1p0/1351,cb7374_c65322/f1p0/3089,cb7374_c12651/f1p0/2610,cb10491_c368495/f1p0/1307,cb11459_c4/f1p0/1020,cb12925_c41/f1p0/1215,cb10491_c401125/f1p0/1293,cb7374_c216416/f1p3/2761,cb13758_c17/f1p0/1817,cb689_c18/f2p0/1350,cb7374_c123445/f1p0/3236,cb7374_c171210/f1p0/2491,cb11170_c0/f3p0/1475,cb7374_c179155/f1p0/3752,cb212_c47/f1p0/5568,cb13758_c29/f1p0/1638,cb7374_c363631/f1p0/2737,cb7374_c232346/f1p0/2031,cb7374_c7837/f13p0/2939,cb10491_c372005/f1p0/1742,cb10491_c434435/f1p0/1288,cb7374_c12620/f1p0/4074,cb12925_c88/f1p0/1186,cb7374_c162509/f1p0/2791,cb2333_c26/f1p0/5867,cb7374_c13639/f1p0/3311,cb689_c22/f1p2/5495,cb7374_c10774/f1p0/3560,cb7374_c164293/f1p0/2222,cb4085_c4/f1p0/2888,cb10905_c6/f1p0/1741,cb10491_c385971/f1p0/1329,cb7374_c18584/f1p0/2952,cb7374_c16955/f3p0/4343,cb7374_c13650/f3p0/4093,cb7374_c64364/f1p0/4319,cb10491_c532291/f1p0/1625,cb7374_c294333/f1p0/2184,cb7374_c19223/f1p0/4303,cb10491_c868080/f1p0/1314,cb7374_c8794/f4p1/3474,cb7656_c1/f3p0/1509,cb13542_c3/f1p0/796,cb7374_c117682/f1p0/2561,cb769_c12/f1p0/1484,cb2333_c27/f1p0/5831,cb10491_c427665/f1p0/1346,cb9815_c13/f1p1/6149,cb7374_c177407/f2p0/3704,cb7374_c160150/f1p0/2412,cb7374_c77422/f1p0/4734,cb212_c4/f5p0/4761,cb215_c4/f1p0/2530,cb7374_c105475/f1p0/2642,cb10491_c381079/f1p0/1334,cb7374_c9680/f1p0/2818,cb10491_c430281/f1p0/1256,cb7374_c16757/f5p0/3012,cb7374_c62333/f1p0/3761,cb10491_c517271/f1p0/1402,cb510_c2/f2p0/4030,cb7374_c37755/f1p0/2359,cb7374_c108589/f1p0/3100,cb7374_c6051/f1p0/2398,cb10491_c657524/f1p0/1338,cb10491_c436516/f1p0/1358,cb7374_c231295/f1p0/2538,cb10491_c375436/f1p0/1291,cb7374_c125426/f1p0/3188,cb9815_c15/f1p1/5774,cb8374_c11/f4p0/1288,cb3885_c3/f1p0/3047,cb4497_c5/f1p0/2447,cb13994_c27/f1p0/1479,cb7374_c11377/f1p0/3132,cb7374_c106999/f1p0/2150,cb7374_c122517/f3p1/4336,cb12925_c82/f1p0/1000,cb7374_c118152/f1p0/3567,cb7374_c212836/f1p0/2092,cb510_c9/f1p1/4754,cb7374_c39108/f3p0/4013,cb10491_c762494/f1p0/1365,cb10491_c372274/f1p0/1338,cb7374_c151135/f6p0/2475,cb689_c25/f1p2/5251,cb13758_c3/f2p0/1022,cb212_c1/f18p0/4652,cb10491_c853052/f1p0/1329,cb11152_c2/f2p0/1694,cb11459_c5/f1p0/5564,cb10491_c655107/f1p1/1485,cb7374_c118465/f1p0/4281,cb7374_c3233/f1p0/2720,cb646_c8/f1p0/4826,cb7374_c169068/f1p0/2933,cb10491_c681221/f1p0/1356,cb10905_c10/f1p0/1180,cb10491_c747407/f1p0/1522,cb1791_c2/f1p0/4338,cb6131_c6/f1p0/1737,cb10003_c0/f3p0/6445,cb11152_c6/f1p0/1109,cb10491_c1014/f1p0/1372,cb7374_c118416/f1p0/2954,cb10491_c424416/f1p0/1314,cb10491_c493/f3p0/1829,cb10491_c873391/f1p0/1310,cb10686_c3/f1p1/5207,cb7374_c287005/f1p0/2493,cb10491_c393413/f1p0/1285,cb7374_c10874/f1p0/3593,cb7374_c29617/f5p0/4406,cb7374_c155353/f1p0/2452,cb12925_c101/f1p1/1166,cb7374_c101181/f2p0/3998,cb10491_c869437/f1p0/1508,cb13994_c13/f1p0/847,cb7734_c2/f1p0/1449,cb10491_c358967/f1p0/1366,cb10491_c910094/f1p0/1429,cb651_c9/f1p1/3763,cb4497_c3/f1p0/5077,cb7374_c21670/f1p0/4609,cb7374_c164357/f1p0/2481,cb1458_c355/f3p0/2472,cb651_c18/f1p0/3528,cb326_c27/f1p0/2069,cb10491_c391164/f1p0/1294,cb7374_c19110/f1p0/4059,cb7374_c269324/f4p0/2541,cb7374_c210358/f1p0/2347,cb2272_c10/f1p0/5255,cb10491_c584278/f1p0/1696,cb7374_c179533/f1p0/2743,cb326_c24/f1p0/3054,cb10491_c388307/f1p0/1312,cb10491_c851160/f1p0/1609,cb7374_c103864/f1p0/4019,cb651_c23/f1p0/1343,cb10491_c679729/f1p0/1323,cb7374_c111156/f1p0/2711,cb13994_c15/f1p1/6242,cb7374_c100915/f1p1/3753,cb7374_c79372/f1p0/3526,cb7374_c107109/f1p1/3421,cb7374_c150127/f6p0/2721,cb4085_c12/f1p0/1843,cb12925_c91/f1p0/1007,cb7374_c155591/f1p0/2354,cb769_c3/f1p0/3416,cb7374_c357778/f1p1/4417,cb7374_c21797/f4p0/3347,cb7374_c22256/f1p0/3205,cb2333_c9/f1p0/3822,cb7374_c155367/f2p0/4497,cb7374_c13847/f1p1/5090,cb340_c4/f1p0/2596,cb7374_c20513/f1p0/4674,cb10491_c907738/f1p0/1287,cb212_c31/f1p0/3738,cb9815_c16/f1p0/855,cb1458_c78/f2p1/2559,cb7374_c63040/f1p0/4495,cb7374_c274781/f7p3/3813,cb1458_c352/f1p0/2125,cb7374_c2905/f1p0/4883,cb4085_c11/f1p0/1934,cb12925_c74/f21p3/1145,cb689_c15/f1p2/3626,cb10491_c887837/f1p0/1246,cb7374_c180008/f1p0/3881,cb326_c20/f1p0/4742,cb7374_c2888/f1p0/3441,cb12925_c72/f1p0/1210,cb10491_c412219/f1p0/1233,cb10491_c389689/f1p0/1279,cb7374_c207607/f2p0/2449,cb7374_c171771/f1p0/2422,cb769_c4/f1p0/3765,cb689_c7/f2p0/2368,cb10491_c400365/f1p0/1297,cb10491_c906093/f1p0/1228,cb7374_c2880/f7p0/5049,cb13994_c37/f1p0/5251,cb12861_c0/f1p0/903,cb1458_c172/f1p0/2208,cb2647_c1/f1p0/3959,cb7374_c295638/f7p0/2825,cb7374_c148347/f1p0/3500,cb7374_c16220/f7p0/3871,cb7374_c164213/f1p2/2015,cb10491_c406456/f1p0/1353,cb7374_c13713/f1p0/2237,cb7374_c74848/f1p0/2954,cb10003_c3/f1p0/6263,cb7374_c17028/f1p0/3833,cb212_c35/f1p0/5074,cb10491_c401920/f1p0/1409,cb10491_c674174/f1p0/1336,cb2204_c16/f1p0/4040,cb7374_c122379/f1p2/3509,cb10491_c406188/f1p0/1291,cb10491_c898879/f1p0/1259,cb7374_c16805/f26p2/4987,cb10491_c850950/f1p0/1782,cb7374_c284024/f1p0/2136,cb326_c29/f1p0/1251,cb4497_c1/f2p0/2829,cb7374_c30533/f2p0/4485,cb7374_c4439/f1p0/4542,cb9527_c1/f1p0/1809,cb10491_c893524/f1p0/1380,cb7374_c59740/f5p0/3435,cb10491_c903981/f1p0/1561,cb7374_c4443/f1p0/3477,cb10491_c359237/f1p0/1712,cb7374_c212057/f1p0/2179,cb8990_c20/f3p0/1842,cb7028_c1/f1p0/4434,cb7374_c174616/f1p0/2965,cb2204_c17/f1p1/3582,cb10491_c854430/f1p0/1317,cb7374_c100533/f4p1/4439,cb12925_c73/f1p0/1170,cb7374_c4440/f1p0/3045,cb9666_c1/f1p0/1610,cb1457_c27/f2p0/4376,cb510_c13/f1p0/2473,cb10491_c733839/f1p0/1299,cb12925_c97/f1p0/1213,cb7374_c124045/f1p0/3465,cb7374_c42305/f1p0/3315,cb10491_c434019/f1p0/1296,cb689_c16/f1p0/2118,cb340_c1/f1p0/4999,cb10491_c918323/f1p1/1284,cb1458_c351/f5p0/982,cb7374_c12376/f3p0/4206,cb185_c11/f1p0/1566,cb7374_c21178/f1p0/3379,cb651_c16/f1p0/3279,cb12925_c29/f3p0/1191,cb10491_c681047/f1p0/1713,cb646_c11/f1p0/2025,cb1458_c300/f1p2/2185,cb13758_c0/f3p0/1338,cb8929_c7/f1p0/5668,cb7374_c78434/f1p0/3449,cb9815_c8/f1p0/1857,cb212_c14/f1p0/4488,cb10491_c437789/f1p0/1294,cb7374_c624/f1p0/2458,cb7374_c162994/f1p0/3555,cb7374_c152093/f4p0/3314,cb7374_c20780/f1p0/3567,cb7374_c149868/f11p0/2564,cb10491_c390508/f1p0/1349,cb11826_c11/f1p0/1349,cb10491_c917101/f1p0/1304,cb3885_c6/f1p0/2542,cb7374_c8912/f3p1/3571,cb10491_c382563/f1p0/1293,cb14493_c3/f1p0/5260,cb10491_c889597/f1p0/1522,cb10491_c361545/f1p0/1298,cb10170_c0/f1p0/1887,cb2565_c4/f3p1/3731,cb8990_c14/f1p0/6735,cb7374_c164341/f1p0/2528,cb13758_c19/f1p0/1670,cb7374_c238893/f1p0/2578,cb7374_c120717/f4p2/3388,cb5821_c2/f1p0/2211,cb10491_c404169/f1p0/1233,cb7374_c159696/f3p1/3055,cb7374_c34972/f1p0/4222,cb7374_c290165/f1p1/3167,cb7374_c76920/f1p0/3984,cb7374_c171694/f1p0/2552,cb7374_c121413/f1p0/4402,cb11601_c753/f1p0/1180,cb11113_c0/f2p0/1293,cb7374_c63287/f1p0/4137,cb7374_c15489/f1p0/2600,cb7374_c17414/f1p0/4533,cb13758_c24/f1p0/1649,cb12925_c46/f1p0/1002,cb10491_c380653/f1p0/1330,cb510_c16/f1p0/3580,cb7374_c9541/f2p0/3814,cb8990_c9/f1p0/1705,cb7374_c8349/f4p0/3506,cb10491_c919763/f1p0/1329,cb13994_c28/f1p1/5791,cb326_c13/f1p0/4668,cb10491_c544611/f1p0/1743,cb13994_c33/f1p0/5437,cb10491_c433498/f1p0/1481,cb8357_c161/f1p0/1203,cb12925_c93/f1p0/1212,cb2204_c44/f1p0/6074,cb10491_c360972/f1p0/1294,cb12925_c70/f1p0/614,cb372_c16/f2p0/1204,cb651_c21/f1p0/2653,cb7374_c152706/f1p0/2509,cb2204_c45/f1p0/5823,cb7374_c60029/f4p0/3083,cb1458_c327/f1p0/1428,cb10491_c427022/f1p0/1591,cb10491_c437312/f1p0/1323,cb7374_c282959/f1p0/2297,cb10491_c1006/f2p0/1580,cb2204_c15/f1p0/2219,cb7374_c229200/f1p0/5005,cb7374_c327531/f1p0/3475,cb10491_c370816/f1p0/1290,cb7374_c387131/f1p0/2744,cb7374_c61266/f1p0/2450,cb12925_c81/f1p0/995,cb10491_c411404/f1p0/1285,cb7374_c159505/f1p0/4036,cb7374_c18814/f2p0/4554,cb7374_c2883/f1p0/4188,cb7374_c165352/f1p0/2944,cb12925_c36/f1p0/1207,cb7374_c265962/f4p0/2641,cb7374_c163237/f1p0/2069,cb7374_c124565/f1p0/4043,cb7374_c115266/f1p0/2554,cb10491_c679665/f6p2/1632,cb326_c15/f1p0/4781,cb2719_c6/f1p0/2617,cb10491_c1007/f1p0/1663,cb7374_c16834/f1p1/4904,cb6131_c9/f1p0/1523,cb7374_c167444/f1p0/3184,cb5885_c0/f1p0/2435,cb7374_c38672/f1p0/2928,cb7374_c165900/f2p0/4019,cb7374_c2911/f1p0/2384,cb14592_c1/f1p0/883,cb10491_c385225/f1p0/1289,cb7374_c40095/f1p0/2477,cb10252_c0/f1p0/1703,cb7374_c218261/f1p0/2125,cb10491_c402460/f1p0/1320,cb7374_c9027/f11p3/3814,cb3885_c5/f1p0/2493,cb12925_c28/f5p0/1038,cb7374_c223111/f1p0/1954,cb7374_c127094/f1p0/1969,cb10491_c374209/f1p1/1492,cb4085_c10/f1p0/2100,cb3454_c1/f1p0/2395,cb7374_c2844/f1p0/4037,cb7374_c224629/f1p0/2307,cb7374_c10672/f2p0/4341,cb7374_c349567/f1p0/2600,cb10491_c681104/f1p0/1358,cb340_c3/f1p0/3242,cb651_c2/f3p0/2459,cb7374_c9256/f2p0/3765,cb7374_c42033/f1p0/4293,cb769_c2/f1p0/4812,cb7374_c80342/f1p0/4043,cb7374_c101939/f1p0/3833,cb212_c34/f1p0/2286,cb10491_c372721/f1p0/1786,cb10491_c513299/f1p0/1329,cb7374_c219712/f1p1/2699,cb7374_c15311/f1p0/4279,cb10491_c417740/f1p0/1628,cb1458_c304/f1p2/2400,cb12925_c107/f2p0/974,cb1791_c10/f1p0/5896,cb10491_c386276/f1p0/1321,cb10743_c2/f2p0/5568,cb7374_c16878/f4p0/3485,cb7374_c105770/f3p0/2414,cb7374_c238206/f1p0/2558,cb10491_c388556/f1p0/1286,cb8357_c150/f1p0/1343,cb10491_c423370/f1p1/1326,cb7374_c2915/f1p0/3019,cb7374_c18541/f1p0/3293,cb7374_c159330/f1p0/2713,cb10491_c681599/f1p0/1334,cb13758_c32/f1p0/1489,cb7374_c88755/f4p0/3985,cb7374_c331473/f43p2/3588,cb13716_c0/f1p0/1093,cb10491_c369267/f1p0/1310,cb7374_c3960/f2p0/3263,cb651_c8/f1p1/4566,cb689_c1/f6p4/5453,cb10491_c359870/f2p0/1438,cb215_c2/f1p0/4606,cb10491_c399074/f1p0/1322,cb7374_c18630/f6p0/4332,cb6083_c0/f14p0/2297,cb7374_c8263/f3p1/3631,cb10491_c394892/f1p0/1285,cb10491_c383576/f1p0/1221,cb2204_c23/f1p0/1638,cb12925_c77/f1p1/1079,cb11679_c0/f2p0/1533,cb7374_c12967/f1p0/3859,cb7374_c19518/f2p0/2521,cb7374_c225193/f1p0/2359,cb10491_c429823/f1p0/1222,cb13994_c38/f1p0/5203,cb7374_c116119/f2p0/3609,cb7374_c2912/f3p0/4119,cb11059_c2/f1p0/5317,cb10491_c908139/f1p0/1722,cb8990_c21/f2p0/1659,cb8357_c71/f1p1/1385,cb7374_c169932/f2p0/2572,cb6131_c3/f1p0/1864,cb7374_c16698/f1p0/3750,cb12925_c42/f1p0/1203,cb7374_c151741/f1p0/2321,cb7374_c12086/f1p0/3295,cb6083_c10/f1p0/1831,cb646_c3/f1p0/4844,cb7374_c156989/f2p1/4510,cb13716_c1/f1p0/1033,cb7374_c12139/f2p0/3203,cb769_c8/f1p0/2409,cb13758_c28/f1p0/1703,cb689_c21/f1p0/874,cb7374_c125606/f1p4/3088,cb7374_c18955/f1p0/3706,cb7374_c220612/f1p0/2377,cb7374_c101025/f2p0/3331,cb7374_c234510/f1p0/2039,cb7374_c231750/f1p0/2385,cb510_c11/f1p0/4535,cb10491_c681159/f1p0/1315,cb13542_c1/f1p0/1105,cb8357_c132/f1p0/1335,cb7374_c330699/f11p0/2386,cb7374_c151237/f2p0/2485,cb14493_c5/f1p0/5217,cb7374_c19371/f2p0/4380,cb7374_c21938/f1p0/3974,cb2204_c19/f1p0/2545,cb510_c23/f6p0/4557,cb7374_c12119/f1p0/3744,cb10491_c412807/f1p0/1478,cb10743_c18/f1p0/5120,cb326_c4/f7p0/3162,cb10491_c893966/f1p0/1282,cb7374_c250318/f1p0/2691,cb11152_c4/f1p0/1628,cb7374_c166593/f2p0/2552,cb10491_c364609/f1p0/1616,cb10491_c423758/f1p0/1292,cb7374_c17424/f1p0/4261,cb10491_c417054/f1p0/1721,cb646_c1/f2p0/4049,cb1458_c305/f1p0/2708,cb12925_c71/f1p0/1203,cb689_c9/f1p2/3099,cb7374_c292692/f1p0/2049,cb13758_c5/f2p1/1741,cb10170_c3/f1p0/1380,cb11152_c0/f4p0/1181,cb7374_c107342/f1p0/3694,cb10491_c359918/f2p0/1901,cb7374_c9126/f4p0/3424,cb7374_c317834/f1p0/3136,cb2647_c7/f1p0/2315,cb7374_c19013/f1p0/3807,cb7374_c2850/f6p0/4081,cb7374_c18046/f1p0/3074,cb372_c17/f2p0/1498,cb6131_c7/f1p0/1600,cb7374_c155709/f1p0/3096,cb7374_c121193/f1p0/3659,cb7374_c20990/f1p0/3331,cb10426_c3/f1p0/1775,cb7374_c338735/f1p0/2746,cb651_c7/f1p1/4476,cb1458_c65/f6p0/2723,cb10491_c396621/f1p0/1381,cb10389_c165/f1p0/1175,cb10491_c884201/f1p0/1324,cb7374_c3234/f2p0/2285,cb7374_c169026/f1p0/2591,cb7374_c2713/f1p0/2465,cb7374_c208589/f1p0/2298,cb7374_c207317/f3p0/2181,cb8374_c25/f1p0/1239,cb8990_c17/f1p0/5840,cb1986_c5/f1p0/2491,cb6131_c11/f1p0/1389,cb372_c6/f1p0/4992,cb11679_c2/f1p0/996,cb11459_c3/f1p0/1049,cb10491_c378685/f1p0/1271,cb12925_c55/f1p0/1004,cb326_c0/f15p0/4790,cb9907_c0/f1p0/1461,cb7374_c334169/f1p0/2731,cb7374_c228250/f1p0/2396,cb7374_c174778/f3p3/3891,cb7374_c79784/f1p0/4332,cb10491_c403924/f1p0/1772,cb10491_c728881/f1p0/1284,cb7374_c118727/f1p0/3385,cb7374_c212405/f1p0/2595,cb10491_c13903/f3p0/1493,cb7374_c77446/f1p1/2559,cb7374_c8597/f9p0/2408,cb12925_c56/f1p0/1018,cb10491_c376797/f1p0/1260,cb7374_c14048/f1p0/3253,cb7374_c156685/f1p0/3237,cb7374_c211254/f1p0/2703,cb372_c3/f2p0/3687,cb7374_c12470/f2p0/5059,cb10491_c598404/f1p0/1761,cb7374_c357841/f1p1/3301,cb10491_c403786/f1p0/1420,cb7374_c328545/f10p0/2764,cb10491_c681469/f1p0/1360,cb10491_c402581/f1p0/1327,cb510_c5/f1p0/4142,cb10491_c556198/f1p0/1548,cb7374_c8939/f2p0/2684,cb7374_c330746/f3p0/2524,cb7374_c48086/f1p0/2912,cb12925_c59/f1p0/1016,cb7374_c32645/f1p0/2912,cb8990_c16/f1p0/5956,cb510_c12/f1p0/3128,cb10491_c842932/f1p0/1277,cb7374_c161255/f1p0/3201,cb10491_c750661/f1p0/1725,cb7374_c80610/f1p0/3361,cb7374_c147852/f12p0/4322,cb10491_c636352/f1p0/1346,cb7374_c171657/f1p0/2828,cb7374_c110394/f1p0/3865,cb7374_c109028/f1p0/2932,cb10491_c680965/f1p0/1296,cb8101_c1/f1p0/3631,cb7374_c41921/f1p0/2903,cb326_c7/f4p0/3364,cb10491_c428400/f1p0/1425,cb1458_c168/f1p1/2519,cb10491_c587069/f1p0/1580,cb7374_c17766/f1p0/4149,cb372_c8/f1p0/2247,cb11170_c1/f1p0/1609,cb646_c14/f1p0/1345,cb10491_c400880/f1p0/1283,cb10491_c371756/f1p0/1353,cb7374_c57987/f3p0/4247,cb7374_c45703/f12p0/4129,cb7374_c300815/f1p0/2266,cb7374_c232023/f1p0/2698,cb372_c10/f1p0/2259,cb11601_c862/f1p0/1097,cb7374_c18202/f1p0/2591,cb10491_c858809/f1p0/1255,cb2204_c28/f1p0/6312,cb7374_c57996/f2p0/4527,cb7374_c2898/f1p0/4423,cb6131_c8/f1p0/1561,cb7374_c22537/f1p0/3802,cb12925_c80/f1p0/905,cb7374_c122131/f1p0/3728,cb7374_c43981/f1p0/4024,cb9815_c10/f1p0/1795,cb7374_c286/f1p0/2719,cb7374_c103721/f1p0/4202,cb7374_c175419/f2p0/2680,cb7374_c109386/f1p0/3077,cb7374_c150106/f7p0/2605,cb11601_c1195/f1p0/1117,cb2204_c46/f1p0/5324,cb7374_c120722/f1p0/2557,cb7374_c2889/f6p0/3868,cb7374_c17289/f1p0/4038,cb7374_c176118/f1p0/2316,cb7374_c151157/f1p4/2856,cb10491_c397996/f1p0/1256,cb7374_c3962/f2p0/2925,cb10491_c360368/f2p0/1304,cb7374_c123458/f1p0/2358,cb7374_c223314/f1p0/2442,cb13994_c43/f2p0/974,cb7374_c97991/f3p0/3761,cb1458_c214/f1p0/3760,cb7374_c148335/f1p1/4328,cb7374_c111126/f1p0/3191,cb7374_c97800/f3p0/4252,cb10491_c881653/f1p0/1342,cb7374_c20836/f2p0/3186,cb12925_c38/f1p0/1199,cb2272_c2/f1p0/4050,cb769_c11/f1p0/3294,cb10491_c865299/f1p0/1444,cb2272_c3/f1p0/4041,cb689_c19/f1p0/1241,cb10491_c389168/f1p0/1430,cb13994_c2/f7p0/5462,cb6131_c12/f1p0/1264,cb13334_c6241/f1p0/985,cb7374_c235861/f1p4/1975,cb3885_c1/f2p0/5503,cb7374_c100899/f7p0/4076,cb7374_c387390/f5p0/2165,cb7374_c8984/f1p0/2710,cb8929_c6/f1p0/6305,cb510_c4/f1p1/4927,cb2775_c4/f3p0/3905,cb7374_c2902/f1p0/3212,cb7374_c262902/f1p0/3275,cb7374_c10594/f1p0/4148,cb7374_c330295/f4p0/2396,cb510_c17/f1p1/3382,cb689_c24/f1p1/5447,cb7374_c230751/f1p1/2188,cb7374_c270360/f1p0/1998,cb7374_c9311/f3p0/2812,cb10491_c409847/f1p0/1293,cb10491_c360359/f1p0/1306,cb14493_c2/f1p0/1591,cb10491_c853126/f1p0/1286,cb7374_c21105/f5p0/3095,cb7374_c21125/f1p0/4708,cb10491_c359455/f4p0/1571,cb7374_c57556/f21p1/5085,cb7374_c168632/f1p0/3199,cb7374_c124395/f1p0/3979,cb185_c0/f2p0/1471,cb7374_c232950/f1p0/2131,cb212_c33/f1p0/4269,cb7374_c32004/f1p0/2167,cb10491_c432308/f1p0/1314,cb10491_c359441/f1p0/1275,cb7374_c124684/f1p0/2934,cb7374_c226872/f1p0/2359,cb7374_c219126/f1p0/2497,cb10491_c377127/f1p0/1320,cb10491_c368318/f1p0/1366,cb10491_c453028/f2p0/1863,cb10491_c431658/f1p0/1292,cb10491_c381170/f1p0/1475,cb11152_c3/f1p0/1477,cb13994_c4/f4p0/5390,cb7374_c10365/f2p0/2219,cb7374_c17303/f1p0/3101,cb7374_c340982/f1p0/1998,cb7374_c150641/f5p0/2756,cb7374_c266283/f6p0/2927,cb8357_c166/f1p0/1056,cb12925_c95/f1p0/957,cb7374_c105285/f1p0/3345,cb10491_c400934/f2p1/1803,cb769_c7/f1p0/3025,cb7374_c9125/f4p0/3272,cb13758_c31/f1p0/1599,cb7374_c335065/f1p0/2155,cb212_c2/f7p0/5122,cb7374_c22716/f7p1/3900,cb326_c8/f3p0/4864,cb12925_c79/f1p0/984,cb7374_c39909/f1p0/2668,cb7374_c119592/f2p0/2576,cb7374_c21911/f1p0/2292,cb7374_c179961/f1p0/2725,cb8859_c5/f1p0/1601,cb4497_c6/f1p0/2155,cb185_c5/f1p0/3846,cb7374_c73688/f1p0/4420,cb7374_c116167/f2p0/3129,cb646_c6/f1p0/4813,cb10905_c8/f1p0/1612,cb1458_c112/f1p0/3492,cb7374_c232245/f1p0/2469,cb7374_c160897/f1p2/3476,cb7374_c22932/f1p0/2696,cb7374_c214261/f1p0/2235,cb1791_c8/f1p0/2122,cb651_c10/f1p0/3512,cb7374_c225165/f1p0/2647,cb212_c16/f1p0/4338,cb2333_c20/f1p0/2114,cb7374_c332257/f2p0/2565,cb7374_c148383/f4p1/4337,cb5101_c5/f1p0/2434,cb10905_c9/f1p0/1705,cb12861_c1/f1p0/1687,cb1458_c297/f1p0/2384,cb372_c5/f2p0/2692,cb6083_c1/f7p0/2383,cb7374_c282457/f1p0/2009,cb646_c16/f1p0/1253,cb8909_c7/f1p0/5513,cb7374_c41145/f1p0/3599,cb10491_c897302/f1p0/1229,cb10491_c1011/f1p0/1743,cb10491_c598640/f1p0/1230,cb8859_c0/f11p0/1881,cb7374_c235386/f1p1/2036,cb8357_c157/f1p0/1714,cb7374_c2862/f1p0/3291,cb888_c31/f1p0/1062,cb7374_c15600/f1p0/3108,cb10491_c418380/f1p0/1270,cb7374_c114127/f1p1/4403,cb7374_c102630/f1p0/3395,cb2204_c20/f1p0/3101,cb7374_c104651/f1p0/4390,cb7374_c170849/f1p5/2904,cb651_c22/f1p0/2323,cb7374_c20023/f1p0/4860,cb10491_c892647/f1p0/1288,cb372_c9/f1p0/3215,cb8357_c175/f3p0/1168,cb10491_c414444/f1p0/1333,cb7374_c118923/f1p0/4331,cb1702_c2/f1p0/2396,cb10491_c379758/f1p0/1329,cb10491_c367688/f1p1/1328,cb7374_c219884/f1p0/2052,cb10491_c411900/f1p0/1437,cb7374_c2893/f1p0/3913,cb10491_c368386/f1p0/1382,cb7374_c10143/f1p0/3679,cb10491_c762481/f1p0/1302,cb7374_c295026/f1p0/2251,cb651_c20/f1p0/3266,cb7374_c172653/f1p0/2792,cb10491_c721030/f1p0/1357,cb7374_c42632/f1p0/2181,cb7374_c162964/f1p0/3342,cb7374_c12330/f1p0/3332,cb7374_c70149/f1p0/4205,cb6353_c12/f1p0/5443,cb2333_c12/f1p0/3774,cb13758_c14/f1p0/6260,cb7374_c38533/f1p0/3150,cb7374_c227296/f1p0/2500,cb7374_c115784/f1p0/3304,cb12925_c48/f1p0/1116,cb10491_c398527/f1p0/1720,cb2719_c12/f3p0/3210,cb7374_c94883/f3p0/2629,cb10491_c360472/f1p0/1286,cb7374_c279958/f1p0/2443,cb689_c12/f1p2/3321,cb2333_c23/f1p0/1059,cb10252_c9/f1p1/5576,cb10491_c368076/f1p0/1295,cb7374_c380202/f1p0/2305,cb10491_c381523/f1p0/1297,cb10905_c11/f1p0/1071,cb10491_c359306/f5p0/1606,cb7374_c2910/f1p0/3821,cb7374_c19783/f1p0/2983,cb7374_c2917/f1p0/3884,cb13994_c7/f3p0/5545,cb7374_c166796/f1p0/2637,cb7374_c119905/f1p0/2256,cb12871_c1/f1p0/1712,cb7374_c165421/f1p0/3712,cb1458_c336/f1p0/5461,cb10491_c418518/f1p0/1300,cb10491_c751234/f1p0/1322,cb10491_c865909/f1p0/1773,cb10491_c393566/f1p0/1780,cb7374_c179198/f1p0/2604,cb12424_c3/f1p0/5325,cb7374_c11561/f3p0/4642,cb7374_c219835/f1p0/1922,cb1458_c229/f1p2/2451,cb2333_c28/f1p0/5215,cb1791_c0/f4p0/4106,cb10491_c416746/f1p0/1294,cb7374_c209406/f1p0/1943,cb7374_c156117/f1p0/3015,cb7374_c101439/f1p0/4054,cb2272_c11/f1p0/5166,cb10491_c919728/f1p0/1237,cb11459_c0/f1p0/1353,cb7374_c62399/f3p0/2575,cb1458_c357/f1p0/1013,cb6131_c15/f1p0/1035,cb7374_c274316/f1p0/2438,cb7374_c8887/f2p0/3352,cb13994_c20/f1p0/1299,cb510_c6/f1p0/2820,cb10743_c10/f1p0/5262,cb651_c19/f1p0/2784,cb11395_c0/f2p0/1269,cb7374_c19319/f1p0/2855,cb7374_c2913/f1p0/4098,cb326_c12/f1p0/5000,cb2333_c1/f4p0/4438,cb7374_c78068/f1p2/2192,cb7374_c16360/f1p0/3244,cb7374_c216882/f1p0/1983,cb13994_c39/f1p0/5139,cb372_c19/f1p0/1446,cb689_c10/f1p0/2251,cb7374_c333797/f3p0/3444,cb12925_c75/f1p0/1194,cb8357_c69/f1p0/1247,cb13758_c1/f1p1/1606,cb7374_c300336/f1p0/2325,cb7374_c236123/f1p0/2862,cb12925_c33/f2p0/1002,cb7374_c253454/f1p0/2766,cb2333_c5/f1p0/4092,cb10491_c387854/f1p0/1294,cb651_c4/f2p0/2304,cb7374_c124466/f1p0/2301,cb651_c17/f1p0/4744,cb10491_c360617/f1p0/1297,cb215_c7/f1p0/4051,cb651_c0/f21p1/4709,cb651_c13/f1p0/2867,cb8990_c19/f1p0/5383,cb7374_c115572/f1p0/3121,cb7374_c14464/f8p0/2582,cb7374_c73556/f1p0/4675,cb7374_c9237/f3p0/3225,cb12925_c61/f1p0/978,cb2204_c8/f2p0/3163,cb8357_c176/f1p0/863,cb689_c0/f10p3/5307,cb212_c27/f1p1/4915,cb7374_c221320/f1p0/2790,cb10491_c681080/f1p0/1347,cb646_c7/f1p0/3284,cb7374_c9683/f1p1/4231,cb3885_c7/f1p0/2144,cb7374_c224336/f1p0/1960,cb13994_c29/f1p1/5713,cb651_c14/f1p0/3075,cb7374_c2884/f3p0/4418,cb7374_c8914/f6p1/4628,cb7374_c349779/f2p0/4388,cb7374_c160958/f1p0/3548,cb10491_c399881/f1p0/1331,cb7374_c165351/f1p0/2869,cb7374_c122068/f1p0/2181,cb7374_c173544/f1p0/4292,cb7374_c9736/f1p0/3454,cb1986_c1/f1p0/4248,cb13758_c23/f1p0/1577,cb7656_c0/f7p0/1585,cb7374_c70079/f1p0/3258,cb7374_c272754/f1p0/2271,cb7374_c174917/f1p0/2432,cb7374_c29494/f4p0/4316,cb7374_c2861/f1p0/2382,cb2204_c29/f1p0/6296,cb7374_c8566/f4p1/3906,cb10491_c397398/f2p0/1342,cb13758_c21/f1p0/1653,cb10491_c912739/f1p0/1831,cb7374_c387566/f3p0/2413,cb7374_c118397/f1p0/2487,cb13542_c2/f1p0/1123,cb651_c12/f1p0/3901,cb7374_c22167/f7p3/3539,cb2719_c3/f1p0/3639,cb7374_c286986/f1p0/2120,cb7374_c297488/f1p0/2635,cb7374_c285889/f1p0/2238,cb10491_c412047/f1p0/1351,cb7374_c46330/f1p0/2489,cb5885_c1/f1p0/3602,cb2333_c10/f1p0/3717,cb7374_c62026/f2p0/4614,cb7374_c166655/f1p0/2674,cb646_c2/f1p0/4880,cb10491_c396839/f1p0/1315,cb185_c8/f1p0/1903,cb7374_c287736/f1p2/1983,cb7374_c27237/f3p0/2948,cb689_c2/f4p0/2011,cb185_c1/f1p0/5066,cb10491_c918715/f1p0/1345,cb689_c5/f1p0/1857,cb212_c37/f1p0/4476,cb7374_c39053/f1p0/4471,cb3885_c8/f1p0/5579,cb646_c13/f1p0/1392,cb10491_c432826/f1p0/1370,cb7374_c170341/f1p0/2849,cb7374_c97647/f4p0/4256,cb510_c10/f1p0/3066,cb10491_c885226/f1p0/1320,cb10491_c373750/f1p0/1313,cb212_c48/f1p0/5222,cb1458_c356/f1p0/2461,cb11459_c2/f1p0/1456,cb372_c4/f2p0/2325,cb3860_c7/f1p0/5474,cb7374_c287362/f1p0/2012,cb7374_c65349/f1p0/3798,cb10491_c421083/f1p0/1362,cb7374_c408590/f1p0/2080,cb7374_c13914/f5p0/3650,cb4085_c16/f1p0/1732,cb7374_c18869/f1p0/3233,cb185_c10/f1p0/1608,cb8859_c4/f1p0/1702,cb7374_c46046/f1p0/4117,cb326_c2/f11p0/5342,cb326_c30/f1p0/5546,cb7374_c123346/f1p0/3139,cb6131_c14/f1p0/1129,cb7374_c15998/f1p0/2803,cb13758_c15/f1p1/1909,cb10491_c555094/f1p0/1569,cb2333_c29/f1p0/5166,cb1458_c97/f1p0/2242,cb10491_c512544/f1p0/1352,cb7374_c328525/f10p2/2024,cb2333_c0/f14p0/3849,cb7374_c155630/f1p0/4840,cb10905_c4/f1p0/1818,cb7374_c347644/f1p0/2005,cb7374_c13655/f1p0/3530,cb7374_c22342/f1p0/3354,cb7374_c11856/f1p0/3102,cb7374_c19944/f3p0/3820,cb7374_c70317/f1p0/2504,cb10491_c894263/f1p0/1225,cb7374_c16480/f1p0/4144,cb12925_c60/f1p0/1037,cb10491_c437889/f1p0/1389,cb7374_c361741/f1p1/3706,cb7374_c14647/f2p0/4065,cb7374_c101952/f1p0/3580,cb10491_c430806/f1p0/1355,cb7374_c101441/f1p0/3021,cb185_c7/f1p0/2233,cb7374_c107553/f1p0/2990,cb12925_c69/f1p0/973,cb2647_c3/f1p0/3462,cb7374_c19558/f4p0/4418,cb326_c14/f1p0/4674,cb769_c9/f1p0/2382,cb7374_c22390/f1p0/3818,cb10491_c369092/f1p0/1308,cb7374_c160055/f1p2/1940,cb689_c8/f1p0/4843,cb10491_c398117/f"
"p0/1382,cb1458_c81/f1p1/4476,cb651_c11/f1p1/3441,cb10389_c160/f1p0/1568,cb689_c20/f1p0/1068,cb1458_c339/f11p0/2437,cb10491_c817923/f1p0/1324,cb10491_c890808/f1p0/1253,cb7374_c212433/f1p0/2989,cb12925_c109/f1p0/942,cb10491_c369530/f1p0/1653,cb7374_c30808/f1p0/2720,cb10491_c871896/f1p0/1772,cb7374_c208732/f1p0/2054,cb10491_c436579/f1p0/1770,cb769_c5/f1p0/4453,cb13994_c36/f1p0/5335,cb7374_c2908/f1p0/2757,cb7374_c182502/f7p4/3864,cb9158_c11/f1p0/851,cb12925_c37/f1p0/1015,cb7374_c118950/f1p0/3037,cb12925_c99/f1p0/1202,cb2647_c2/f1p0/3617,cb10491_c379076/f1p0/1325,cb10491_c393134/f1p1/1334,cb1458_c358/f1p0/2433,cb7374_c154040/f1p0/2560,cb10491_c418537/f1p0/1311,cb372_c7/f1p0/4675,cb7374_c36092/f1p0/4662,cb7374_c13672/f2p0/3854,cb10491_c426463/f1p1/1725,cb7374_c211116/f1p0/2305,cb7374_c218295/f1p0/3085,cb10491_c844/f1p0/1486,cb7374_c163626/f1p0/2601,cb10491_c412889/f1p0/1300,cb13758_c8/f1p1/5402,cb326_c6/f6p0/1627,cb7374_c11044/f1p0/2097,cb7374_c165779/f1p0/1942,cb689_c13/f1p1/2844,cb7374_c124009/f1p0/3269,cb7374_c226473/f1p0/2474,cb10491_c437170/f1p2/1291,cb11152_c5/f1p0/1209,cb10491_c569283/f1p0/1281,cb7374_c14680/f1p1/2116,cb7374_c41616/f1p0/2874,cb10491_c372625/f1p0/1376,cb7374_c123284/f1p0/4587,cb5101_c2/f1p0/2580,cb12925_c32/f2p0/1142,cb7374_c20882/f1p0/2892,cb10491_c709986/f1p0/1381,cb10491_c400014/f1p0/1233,cb7374_c159631/f1p0/2652,cb1457_c30/f1p0/4520,cb7374_c231088/f1p3/2015,cb10491_c865210/f1p0/1324"					
Cellular Processes	Cellular community - eukaryotes	Gap junction	ko04540	685	"cb10491_c649326/f1p0/1544,cb3091_c15/f1p0/1309,cb10491_c390013/f1p0/1385,cb7374_c229624/f1p0/2486,cb10491_c389294/f1p0/1497,cb10491_c404142/f1p0/1671,cb10491_c18504/f1p0/1747,cb7374_c65031/f1p0/2838,cb6961_c3/f1p0/3249,cb7374_c170650/f1p0/1947,cb10491_c516537/f1p0/1852,cb10491_c359307/f5p0/1501,cb7361_c3/f1p0/1994,cb7374_c154483/f1p0/2731,cb3091_c3/f2p0/3576,cb7374_c359073/f1p0/2445,cb10491_c882120/f1p0/1378,cb10491_c28129/f1p0/1718,cb7374_c348775/f3p0/4295,cb13387_c6/f1p0/1056,cb10491_c176106/f1p0/1527,cb10491_c700856/f1p0/1623,cb7374_c173316/f1p0/2352,cb7374_c171009/f1p0/2881,cb7374_c157366/f1p0/3204,cb10491_c32332/f1p0/1607,cb7374_c3250/f1p1/2314,cb7374_c115266/f1p0/2554,cb326_c15/f1p0/4781,cb10491_c432383/f1p0/1635,cb7374_c151283/f2p0/2995,cb10491_c28685/f1p0/1588,cb7374_c35050/f4p1/2293,cb7374_c40200/f1p0/3263,cb7374_c288833/f1p0/2107,cb3091_c10/f1p0/2512,cb10491_c25072/f1p0/1719,cb13545_c20/f1p0/1197,cb7374_c158117/f1p0/2722,cb10491_c14455/f9p1/1725,cb10491_c35509/f1p0/1547,cb13545_c15/f1p0/1175,cb7374_c179539/f1p0/3279,cb10491_c416855/f1p0/1394,cb7374_c176046/f1p0/4207,cb10491_c753862/f1p0/1530,cb7374_c217351/f1p0/2472,cb10491_c877410/f1p1/1492,cb13545_c25/f1p0/1142,cb4090_c9/f1p0/2944,cb7374_c164617/f1p0/2867,cb7374_c8858/f5p0/3523,cb4085_c10/f1p0/2100,cb212_c6/f3p0/2703,cb7374_c230762/f1p0/2171,cb14269_c1/f1p0/1146,cb7374_c225744/f1p0/2257,cb10491_c36460/f1p0/1535,cb7374_c162651/f1p0/2037,cb340_c3/f1p0/3242,cb2693_c1/f1p0/3710,cb7374_c220122/f1p0/4285,cb10491_c898670/f1p0/1474,cb10491_c897214/f1p0/1475,cb7374_c44724/f1p0/5002,cb212_c0/f27p1/4976,cb10491_c23531/f1p0/1638,cb10491_c27276/f2p0/1793,cb212_c34/f1p0/2286,cb10491_c412506/f1p0/1496,cb10491_c156188/f1p0/1526,cb13387_c20/f3p0/1059,cb10491_c32524/f1p0/1369,cb10491_c30090/f1p0/1543,cb10491_c431011/f1p0/1380,cb10491_c577246/f1p0/1559,cb7374_c105770/f3p0/2414,cb10491_c421900/f1p0/1489,cb3091_c8/f1p0/3288,cb13545_c8/f1p0/1041,cb3091_c0/f6p0/3686,cb6961_c2/f1p0/3427,cb7374_c227778/f1p1/2285,cb7374_c284066/f1p1/1921,cb6001_c1/f3p0/2307,cb7374_c10319/f1p0/3060,cb7374_c177972/f1p1/2155,cb10491_c33541/f1p0/1612,cb10491_c398680/f1p0/1554,cb7374_c155182/f1p0/3368,cb7374_c157468/f1p0/3322,cb10491_c756311/f1p1/1648,cb10491_c390583/f1p0/1609,cb10491_c203155/f1p0/1548,cb3091_c7/f1p0/3644,cb5191_c0/f1p0/2696,cb5191_c4/f1p0/1170,cb7374_c348658/f1p1/2639,cb7374_c76482/f1p0/2443,cb10491_c31704/f1p0/1660,cb7374_c179527/f1p0/2616,cb10491_c681505/f1p0/1552,cb10491_c372367/f1p0/1625,cb10491_c391714/f1p0/1835,cb3091_c4/f2p0/1086,cb10826_c19/f1p0/3215,cb10491_c431709/f1p0/1554,cb10826_c8/f2p0/3557,cb7374_c299352/f1p0/2258,cb7374_c220456/f1p1/2359,cb10826_c20/f1p0/2540,cb10491_c405049/f1p0/1478,cb7374_c159700/f1p0/2394,cb7374_c331256/f45p0/2297,cb13545_c12/f3p0/863,cb7374_c151988/f1p0/2445,cb10491_c379535/f1p0/1554,cb7374_c155308/f1p0/3185,cb10491_c914928/f1p0/1381,cb7374_c161160/f1p0/2603,cb10491_c679051/f1p2/1539,cb10491_c680236/f39p3/1583,cb13545_c4/f2p0/931,cb10491_c28128/f1p0/1335,cb7374_c168063/f1p0/2503,cb7374_c12824/f1p0/3815,cb3091_c16/f1p0/5281,cb7374_c167386/f1p0/3167,cb7374_c176896/f1p0/4120,cb7374_c71426/f1p0/3082,cb7374_c236949/f1p1/2542,cb10491_c21430/f1p0/1652,cb7374_c158268/f1p1/2906,cb326_c28/f1p0/1948,cb7374_c13598/f1p0/2529,cb10491_c881187/f1p0/1281,cb3097_c1/f1p0/3659,cb7374_c330221/f5p2/2446,cb4090_c23/f1p0/5315,cb10491_c416250/f1p0/1455,cb4090_c2/f2p0/3263,cb7374_c158678/f1p0/2822,cb10491_c890049/f1p0/1320,cb13545_c18/f1p0/1064,cb7374_c224256/f1p1/4548,cb10491_c841982/f1p0/1553,cb6023_c0/f1p0/2392,cb10826_c23/f1p0/2282,cb10491_c425691/f1p0/1544,cb10491_c23787/f1p0/1540,cb212_c28/f1p0/4217,cb4085_c2/f2p0/3057,cb7374_c159570/f1p0/3246,cb326_c1/f13p0/3069,cb326_c4/f7p0/3162,cb10491_c25870/f1p0/1232,cb4090_c12/f1p0/2342,cb212_c15/f1p1/4419,cb10826_c37/f1p0/2344,cb10491_c30100/f1p0/1288,cb10491_c28320/f1p0/1532,cb7374_c266535/f1p0/2911,cb7374_c292692/f1p0/2049,cb3091_c13/f1p0/1775,cb7374_c47868/f9p1/2172,cb7374_c212378/f1p0/2031,cb7374_c37574/f1p0/3448,cb10491_c743099/f1p1/1658,cb10491_c848290/f1p0/1524,cb7374_c268074/f2p0/4219,cb994_c26/f1p0/6360,cb10491_c882160/f1p0/1431,cb212_c30/f1p0/3395,cb13387_c17/f1p0/1139,cb10491_c359361/f3p0/1615,cb7374_c221380/f1p0/2246,cb10491_c408057/f1p0/1866,cb10491_c380392/f1p0/1350,cb7374_c177805/f1p0/3194,cb7374_c105512/f1p0/2426,cb7374_c205181/f2p0/2101,cb13545_c6/f1p0/1191,cb13545_c14/f1p0/1083,cb4085_c3/f1p0/3247,cb10826_c25/f1p0/3414,cb14532_c1/f1p0/1521,cb10491_c17315/f1p0/1541,cb7374_c152429/f1p0/2286,cb994_c14/f1p0/3728,cb326_c0/f15p0/4790,cb10491_c431102/f1p0/1441,cb10491_c379418/f1p0/1485,cb10491_c25114/f1p0/1846,cb10491_c863333/f1p1/1572,cb13545_c3/f2p0/1067,cb7374_c328527/f12p0/3301,cb10491_c870929/f1p0/1448,cb10491_c31945/f1p0/1526,cb7374_c203953/f4p1/2389,cb10491_c29501/f1p0/1538,cb10491_c371177/f1p0/1623,cb10491_c874730/f1p0/1237,cb212_c17/f1p0/4192,cb2693_c3/f1p0/3402,cb7374_c153559/f1p0/3135,cb10491_c359349/f4p0/1682,cb7374_c163241/f1p0/3261,cb7374_c3247/f1p0/4127,cb7374_c177572/f1p0/2629,cb7374_c207812/f2p0/2362,cb4090_c10/f1p0/3216,cb11601_c773/f1p0/1158,cb4090_c18/f1p0/1783,cb10826_c14/f2p0/4291,cb10491_c36939/f1p0/1545,cb10491_c914747/f1p0/1345,cb4090_c5/f1p0/4149,cb10491_c379239/f1p0/1427,cb7374_c167646/f1p0/2473,cb2693_c2/f1p0/3558,cb3091_c9/f1p0/2954,cb7374_c329652/f11p1/4692,cb10491_c400596/f1p0/1463,cb10826_c24/f1p0/3847,cb10491_c422851/f1p0/1423,cb10491_c512036/f5p0/1556,cb13545_c11/f1p0/965,cb10491_c409107/f1p0/1688,cb7374_c3248/f1p0/2515,cb13387_c18/f1p0/821,cb12421_c1/f1p0/3170,cb7374_c176394/f1p0/3174,cb10491_c761557/f1p1/1661,cb10557_c1/f1p0/1844,cb7374_c122178/f1p0/2359,cb994_c6/f2p0/4667,cb10491_c428849/f1p0/1467,cb7374_c151521/f1p1/3395,cb326_c7/f4p0/3364,cb7374_c218111/f1p0/2241,cb7374_c80530/f1p0/2992,cb10491_c862537/f1p0/1288,cb10491_c532248/f1p0/1569,cb7374_c391051/f1p0/2186,cb10491_c747062/f1p1/1642,cb10491_c914039/f1p0/1506,cb7374_c208157/f1p0/2145,cb7374_c213387/f1p0/2552,cb7374_c207856/f2p0/2283,cb7374_c207593/f2p0/2588,cb994_c27/f1p0/6044,cb212_c39/f1p1/4154,cb7374_c20810/f1p0/3822,cb10491_c730955/f1p0/1531,cb10491_c711346/f1p0/1633,cb6023_c1/f1p0/2032,cb10491_c694106/f1p0/1856,cb10491_c902371/f1p1/1535,cb7374_c174880/f1p0/3037,cb7374_c41333/f1p0/2080,cb10491_c371257/f1p0/1541,cb10491_c404975/f1p0/1544,cb10491_c16014/f1p0/1251,cb7374_c150689/f6p1/2144,cb10491_c860562/f1p0/1527,cb7374_c3249/f1p0/2264,cb5191_c2/f1p0/1768,cb7374_c3246/f1p1/1938,cb10491_c368541/f1p0/1531,cb13545_c26/f6p0/1181,cb10491_c879145/f1p1/1273,cb10491_c17935/f1p0/1540,cb10491_c521137/f1p0/1604,cb10826_c2/f5p0/3607,cb10491_c679803/f1p0/1529,cb13545_c22/f1p0/1095,cb10491_c395799/f1p0/1545,cb7374_c177761/f1p0/2179,cb7374_c150480/f4p1/1914,cb994_c1/f4p0/3625,cb10826_c27/f1p0/3138,cb212_c3/f6p0/4811,cb10826_c35/f1p0/2438,cb10491_c392613/f1p0/1801,cb7374_c150451/f4p1/2283,cb10491_c378520/f1p0/1546,cb7374_c151061/f1p0/2639,cb7374_c165320/f1p1/2249,cb10491_c681201/f1p1/1615,cb2693_c7/f1p0/1643,cb10491_c18299/f1p0/1416,cb994_c11/f1p0/3408,cb7374_c210337/f1p0/2282,cb7374_c151795/f1p0/2597,cb10491_c760257/f2p0/1616,cb10491_c365176/f1p0/1358,cb7374_c166666/f1p0/3663,cb7374_c158783/f1p1/2249,cb7374_c180013/f1p0/2725,cb7374_c238826/f1p1/2387,cb13387_c19/f6p0/1194,cb7374_c118634/f1p0/2608,cb10491_c29248/f1p0/1640,cb7374_c334242/f2p1/4655,cb10491_c384034/f1p0/1228,cb14523_c0/f1p0/5135,cb480_c7/f1p0/5267,cb3091_c12/f1p0/3057,cb7374_c225941/f1p0/2166,cb10491_c571719/f1p0/1812,cb10491_c910717/f1p0/1673,cb7374_c328516/f95p0/3070,cb7374_c330295/f4p0/2396,cb10491_c15445/f1p0/1539,cb10491_c410915/f1p0/1457,cb10491_c432541/f1p0/1714,cb326_c5/f6p0/3283,cb7374_c236628/f1p0/2018,cb7374_c179261/f1p0/3135,cb10491_c33861/f1p0/1343,cb10491_c30722/f1p0/1538,cb10491_c24655/f1p0/1301,cb10491_c427953/f1p0/1284,cb7374_c10179/f1p0/4298,cb10491_c359020/f7p0/1617,cb4090_c13/f1p0/2789,cb10491_c854993/f1p0/1534,cb10491_c390796/f1p0/1742,cb7374_c3018/f1p0/2248,cb10491_c430300/f1p0/1567,cb10491_c361429/f1p0/1844,cb10491_c519618/f1p0/1544,cb10491_c16920/f1p0/1462,cb7374_c156637/f1p0/3015,cb13545_c24/f1p0/961,cb10491_c905946/f1p0/1479,cb7374_c207246/f1p0/4226,cb10491_c386961/f1p0/1817,cb212_c33/f1p0/4269,cb4090_c6/f1p0/3255,cb7374_c232610/f1p0/4556,cb7374_c332308/f3p0/3244,cb10491_c383249/f1p0/1825,cb10491_c854869/f1p0/1329,cb7374_c340487/f1p0/3235,cb13387_c4/f1p0/1010,cb3091_c6/f1p0/3683,cb10491_c578522/f1p0/1700,cb7374_c38270/f1p0/3259,cb10491_c918644/f1p0/1402,cb10826_c30/f1p0/4059,cb10491_c900468/f1p0/1296,cb4465_c3/f1p0/3085,cb10491_c894311/f1p0/1484,cb10491_c437556/f1p0/1552,cb10491_c721414/f1p0/1574,cb7374_c79003/f1p0/1995,cb7374_c212281/f2p1/4809,cb212_c26/f1p0/5110,cb10491_c369859/f1p0/1491,cb480_c0/f1p0/4924,cb10491_c108472/f1p0/1535,cb7374_c173374/f1p0/2845,cb212_c2/f7p0/5122,cb7374_c62596/f1p0/2829,cb4090_c15/f1p0/3238,cb7374_c223649/f1p0/2959,cb326_c8/f3p0/4864,cb7374_c218455/f1p0/2127,cb4090_c1/f4p0/3169,cb7374_c218572/f1p0/2385,cb7374_c119592/f2p0/2576,cb326_c36/f1p1/5419,cb10491_c753690/f1p0/1529,cb7374_c221023/f1p0/2480,cb7374_c238335/f1p0/2241,cb10491_c414881/f1p0/1615,cb10491_c512216/f1p0/1541,cb13545_c19/f1p0/1142,cb10491_c421421/f1p0/1503,cb7374_c351430/f1p1/2737,cb13387_c5/f1p0/1172,cb7374_c27117/f14p0/3913,cb10491_c434389/f1p0/1553,cb10491_c397607/f1p0/1430,cb212_c16/f1p0/4338,cb13387_c11/f1p0/1113,cb4090_c24/f1p0/5248,cb7374_c342016/f1p0/2482,cb10491_c17082/f1p0/1495,cb10491_c567324/f1p0/1728,cb10491_c38778/f1p0/1490,cb7374_c153979/f1p0/3278,cb3091_c1/f5p0/3626,cb10491_c427652/f1p0/1597,cb10491_c28474/f1p0/1535,cb4090_c3/f2p0/2848,cb7374_c271556/f1p0/3044,cb7374_c153800/f1p1/2355,cb7374_c46013/f1p1/3865,cb10491_c406432/f1p0/1854,cb10491_c397664/f1p0/1560,cb7374_c330318/f3p0/2466,cb10491_c368419/f1p0/1552,cb6961_c5/f1p0/2286,cb10491_c20963/f1p0/1740,cb10491_c14845/f4p0/1593,cb7374_c20087/f2p0/2455,cb10491_c403052/f1p0/1408,cb7374_c116742/f1p0/2630,cb7374_c209896/f1p0/2042,cb7374_c3017/f1p0/2616,cb7374_c162758/f5p1/2436,cb10491_c35516/f2p0/1907,cb10826_c26/f1p0/2868,cb10491_c388649/f1p0/1430,cb7374_c178283/f2p1/2566,cb10491_c359569/f4p0/1430,cb10491_c378013/f1p0/1470,cb7374_c3251/f1p1/2156,cb10491_c859487/f1p0/1431,cb10491_c680435/f8p1/1645,cb10491_c34803/f1p0/1382,cb212_c47/f1p0/5568,cb7374_c283176/f1p1/2331,cb10491_c913164/f1p0/1480,cb10491_c888373/f1p0/1377,cb7374_c400928/f1p0/1936,cb10491_c865265/f1p0/1323,cb9485_c4/f1p0/1677,cb7374_c228961/f1p0/2554,cb10491_c874684/f1p0/1336,cb13387_c10/f1p0/1148,cb7374_c154817/f1p0/2201,cb7374_c151919/f1p1/2964,cb4085_c4/f1p0/2888,cb10491_c387636/f1p0/1817,cb10491_c389043/f1p0/1852,cb7374_c155007/f2p0/2987,cb994_c30/f14p0/4257,cb7374_c233242/f1p0/2115,cb9795_c4/f1p0/5894,cb10491_c371876/f1p0/1254,cb10491_c362440/f1p0/1652,cb4090_c17/f1p0/2309,cb10491_c24088/f1p0/1541,cb3091_c5/f2p0/3414,cb10826_c12/f2p0/2444,cb7374_c331490/f3p0/2518,cb7374_c160857/f1p0/2399,cb7374_c230249/f1p0/2673,cb7374_c171605/f1p0/3278,cb10491_c373238/f1p0/1628,cb994_c13/f1p0/2882,cb212_c4/f5p0/4761,cb7374_c178485/f1p0/3216,cb6961_c4/f1p0/3344,cb7374_c237342/f1p1/1946,cb7374_c235393/f1p0/4092,cb7374_c222411/f1p0/1937,cb10491_c364895/f1p0/1615,cb10491_c413074/f1p0/1238,cb10491_c827496/f1p0/1545,cb7374_c12534/f1p0/3564,cb7374_c228957/f1p0/2001,cb7374_c158977/f1p0/1950,cb10491_c386969/f1p0/1544,cb7374_c158884/f1p0/3007,cb3091_c11/f1p0/2658,cb4090_c8/f1p0/2986,cb10491_c920039/f1p0/1463,cb7374_c155742/f1p0/3526,cb9795_c5/f1p0/5670,cb7374_c154793/f3p1/1978,cb10826_c33/f1p0/2471,cb10491_c16362/f1p1/1917,cb7374_c160498/f1p0/2197,cb10491_c911416/f1p0/1441,cb7374_c212836/f1p0/2092,cb7374_c163378/f1p0/2812,cb10491_c398337/f1p0/1867,cb7374_c30489/f2p0/3302,cb7374_c232570/f1p0/2302,cb10491_c30479/f1p0/1542,cb7374_c61879/f1p0/2905,cb10491_c387052/f1p0/1634,cb212_c1/f18p0/4652,cb10491_c19433/f1p0/1531,cb13387_c16/f1p0/943,cb10491_c514467/f1p0/1229,cb10491_c869045/f1p0/1341,cb1392_c6/f1p1/1701,cb10491_c863162/f1p0/1301,cb10491_c23616/f1p0/1681,cb13545_c5/f2p0/1113,cb4090_c14/f1p0/3642,cb13387_c15/f1p0/1168,cb7374_c233756/f1p0/2126,cb10491_c359799/f2p0/1666,cb7374_c40075/f1p2/2726,cb13545_c10/f1p0/1214,cb12344_c1/f1p0/3286,cb10491_c400147/f1p0/1492,cb7374_c3244/f1p1/2797,cb10491_c595472/f1p0/1534,cb6023_c2/f1p0/3948,cb7374_c156605/f1p1/2175,cb7374_c151158/f2p1/2669,cb4090_c4/f2p0/2276,cb13545_c21/f1p0/966,cb10491_c901446/f1p0/1516,cb7374_c207074/f3p0/2557,cb13545_c13/f1p0/1215,cb7374_c271056/f1p1/4761,cb10826_c15/f1p0/1431,cb7374_c65436/f1p0/3101,cb10491_c409632/f1p0/1276,cb326_c12/f1p0/5000,cb10491_c886537/f1p0/1456,cb10491_c23770/f1p0/1411,cb1346_c4/f1p0/6226,cb10491_c911354/f1p0/1460,cb1346_c3/f1p0/2558,cb10491_c397752/f1p0/1765,cb7374_c333116/f2p0/2406,cb7374_c220737/f1p0/2509,cb7374_c28996/f4p2/5048,cb7374_c173972/f17p0/3354,cb10491_c875161/f1p0/1438,cb326_c27/f1p0/2069,cb7374_c228513/f3p0/2472,cb7374_c224450/f1p0/1953,cb10491_c38292/f1p0/1453,cb326_c24/f1p0/3054,cb10491_c681415/f1p0/1537,cb6961_c6/f1p0/6342,cb6719_c0/f1p0/2188,cb10491_c544622/f1p1/1347,cb7374_c171150/f1p0/3285,cb7374_c344703/f1p0/3246,cb7374_c2984/f3p0/2580,cb12629_c1/f1p0/4489,cb2693_c8/f1p0/1379,cb10491_c429490/f1p0/1815,cb4090_c11/f1p0/2416,cb10491_c910363/f1p0/1569,cb10491_c573729/f1p1/1335,cb7374_c30352/f1p0/2397,cb10491_c436152/f1p1/1656,cb10491_c27979/f1p0/1440,cb480_c1/f1p0/3663,cb4085_c12/f1p0/1843,cb212_c27/f1p1/4915,cb994_c12/f1p0/4058,cb7374_c234269/f1p1/2047,cb10491_c24550/f1p0/1542,cb10491_c434689/f1p0/1312,cb10491_c14577/f3p0/1566,cb14681_c1/f1p0/5158,cb7374_c168841/f1p0/3340,cb340_c4/f1p0/2596,cb7374_c331230/f1p0/2183,cb212_c31/f1p0/3738,cb7374_c284693/f1p0/2081,cb10491_c22640/f1p0/1535,cb5191_c1/f1p0/2965,cb9485_c3/f1p0/1898,cb10491_c681411/f1p0/1541,cb4085_c11/f1p0/1934,cb7374_c166789/f1p0/2979,cb9485_c2/f1p0/1309,cb7374_c239226/f1p1/2180,cb10491_c881182/f1p0/1286,cb326_c20/f1p0/4742,cb7374_c38751/f1p1/2737,cb10491_c429547/f1p0/1902,cb10491_c371194/f1p0/1534,cb2693_c5/f1p0/2722,cb2693_c4/f1p0/3495,cb7374_c207607/f2p0/2449,cb2693_c6/f1p1/3782,cb10491_c16740/f1p0/1440,cb7374_c150805/f3p1/2179,cb7374_c118397/f1p0/2487,cb2693_c0/f1p0/3937,cb10491_c848647/f1p0/1233,cb10826_c38/f1p0/2047,cb7374_c220587/f1p0/3061,cb10491_c398186/f1p0/1530,cb7374_c295638/f7p0/2825,cb10491_c180570/f1p2/1549,cb10491_c21845/f1p0/1498,cb14681_c0/f1p0/5210,cb212_c37/f1p0/4476,cb10491_c431834/f1p0/1670,cb480_c2/f1p0/2378,cb13387_c9/f1p0/761,cb13545_c7/f1p0/1144,cb10491_c731022/f1p1/1640,cb7374_c167271/f1p0/2584,cb7374_c158692/f1p0/1992,cb7374_c162756/f1p0/3134,cb1346_c5/f1p0/5345,cb212_c35/f1p0/5074,cb10826_c22/f1p0/3736,cb7374_c220144/f1p0/1971,cb212_c48/f1p0/5222,cb326_c29/f1p0/1251,cb10491_c359697/f2p0/1897,cb7374_c157805/f1p2/2849,cb10491_c15103/f2p0/1694,cb4085_c16/f1p0/1732,cb10491_c30875/f1p0/1489,cb7374_c151172/f2p0/3347,cb326_c30/f1p0/5546,cb326_c2/f11p0/5342,cb10491_c25997/f1p0/1277,cb3091_c2/f2p0/3670,cb10491_c34426/f1p0/1471,cb7374_c156516/f1p0/2237,cb994_c7/f2p0/3108,cb10491_c410723/f1p0/1243,cb10491_c24342/f1p0/1385,cb7374_c159899/f1p1/2167,cb10491_c34392/f1p0/1473,cb10826_c18/f1p0/4982,cb7374_c171586/f1p0/2892,cb13387_c12/f1p0/953,cb340_c1/f1p0/4999,cb7374_c156994/f1p1/2510,cb994_c16/f1p0/3040,cb7374_c42813/f1p1/2771,cb7374_c19062/f1p0/2746,cb7374_c12256/f1p0/4247,cb4090_c19/f1p0/1690,cb9485_c1/f2p0/1165,cb10491_c569128/f1p0/1848,cb7374_c157301/f1p1/3122,cb10491_c29245/f1p0/1538,cb7374_c223479/f1p0/2150,cb10491_c512028/f1p0/1556,cb10491_c35072/f1p0/1471,cb10826_c36/f1p0/2316,cb10491_c25393/f1p0/1305,cb13387_c13/f1p0/1079,cb326_c14/f1p0/4674,cb212_c14/f1p0/4488,cb10491_c419501/f1p0/1448,cb7374_c212056/f1p0/2299,cb10491_c36853/f1p0/1659,cb3091_c14/f1p0/1494,cb7374_c221334/f1p0/2126,cb10491_c721149/f1p0/1553,cb994_c19/f1p0/4161,cb7374_c229258/f1p0/2433,cb10491_c18222/f1p0/1306,cb10491_c400895/f1p0/1670,cb7374_c331799/f1p0/3246,cb7374_c334578/f1p0/3251,cb7374_c317637/f1p1/2450,cb10491_c195323/f1p0/1538,cb4090_c22/f1p0/6390,cb10491_c721430/f1p0/1553,cb7374_c3245/f1p1/2314,cb994_c8/f2p0/2544,cb7374_c338256/f1p0/2368,cb326_c6/f6p0/1627,cb994_c10/f1p0/4391,cb10826_c29/f1p0/3524,cb4090_c16/f1p0/2369,cb7374_c207222/f3p0/2437,cb13545_c9/f1p0/1159,cb7374_c174886/f1p0/2866,cb10491_c23191/f1p0/1533,cb10491_c729933/f1p0/1542,cb7374_c204582/f10p0/2832,cb326_c13/f1p0/4668,cb7374_c167126/f1p0/2383,cb7374_c273087/f1p1/3062,cb7374_c230829/f1p1/2135,cb7374_c228321/f1p0/2346,cb10491_c31844/f1p0/1797,cb14523_c1/f1p0/3151,cb10491_c33416/f1p0/1439,cb7374_c204816/f7p0/2047"
Cellular Processes	Cellular community - eukaryotes	Signaling pathways regulating pluripotency of stem cells	ko04550	249	"cb326_c12/f1p0/5000,cb7374_c59630/f5p0/2866,cb7374_c232610/f1p0/4556,cb7374_c21917/f2p0/3725,cb2204_c45/f1p0/5823,cb7374_c121494/f1p0/3949,cb7374_c401046/f1p0/3356,cb6651_c1/f1p0/3147,cb7374_c333797/f3p0/3444,cb7374_c78996/f1p0/3894,cb2204_c15/f1p0/2219,cb7374_c387553/f3p0/2412,cb14600_c0/f1p0/6439,cb326_c27/f1p0/2069,cb7374_c62131/f1p0/4366,cb2152_c2/f1p0/3982,cb2204_c18/f1p0/3278,cb7374_c60298/f1p0/2440,cb10763_c8/f1p0/5272,cb7374_c69529/f2p0/2579,cb326_c24/f1p0/3054,cb7374_c19372/f1p0/4743,cb2204_c14/f1p0/4157,cb7374_c212281/f2p1/4809,cb7374_c348775/f3p0/4295,cb14532_c1/f1p0/1521,cb212_c26/f1p0/5110,cb7374_c14239/f3p0/4762,cb212_c2/f7p0/5122,cb7374_c76345/f1p1/3479,cb326_c0/f15p0/4790,cb7374_c3236/f1p0/2377,cb3936_c3/f2p0/2799,cb326_c8/f3p0/4864,cb8771_c8/f1p0/1224,cb326_c15/f1p0/4781,cb10763_c10/f1p0/5193,cb7374_c39909/f1p0/2668,cb163_c6/f1p0/3036,cb326_c36/f1p1/5419,cb3324_c3/f1p0/4212,cb2204_c8/f2p0/3163,cb212_c27/f1p1/4915,cb7374_c239646/f1p0/2823,cb7374_c36974/f1p0/3607,cb3936_c4/f1p0/2663,cb7374_c8597/f9p0/2408,cb212_c17/f1p0/4192,cb9666_c0/f1p0/1593,cb14493_c0/f1p0/5445,cb7374_c71465/f1p0/3650,cb212_c31/f1p0/3738,cb8771_c4/f2p0/1376,cb7374_c114800/f1p0/3913,cb7374_c22932/f1p0/2696,cb7374_c217351/f1p0/2472,cb7179_c3/f1p0/2036,cb212_c6/f3p0/2703,cb7374_c98393/f5p0/2862,cb212_c16/f1p0/4338,cb326_c20/f1p0/4742,cb7374_c80490/f2p0/3161,cb7374_c148611/f3p0/3855,cb7374_c72944/f1p0/3677,cb7374_c220122/f1p0/4285,cb2204_c29/f1p0/6296,cb212_c0/f27p1/4976,cb7732_c0/f1p0/1519,cb212_c34/f1p0/2286,cb7374_c329652/f11p1/4692,cb10722_c7/f1p0/1712,cb7374_c15869/f1p0/2844,cb7374_c147852/f12p0/4322,cb7374_c12696/f1p0/2561,cb10763_c2/f3p0/5678,cb7374_c80027/f1p0/3740,cb3938_c2/f1p0/2333,cb10763_c6/f1p0/5655,cb6264_c1/f1p0/2424,cb7374_c76964/f1p0/3677,cb7374_c62033/f1p0/2082,cb3936_c7/f1p0/2368,cb2204_c20/f1p0/3101,cb7374_c37834/f1p0/2915,cb1605_c9/f6p1/6201,cb7374_c16220/f7p0/3871,cb8771_c10/f1p0/1474,cb7374_c60902/f1p0/2511,cb7374_c77851/f1p0/3584,cb7374_c70940/f1p0/3666,cb326_c7/f4p0/3364,cb7374_c27237/f3p0/2948,cb7374_c65322/f1p0/3089,cb2152_c3/f1p0/3306,cb10763_c3/f3p0/5224,cb7374_c19446/f1p0/2425,cb7374_c79889/f1p0/2420,cb7374_c12651/f1p0/2610,cb212_c37/f1p0/4476,cb8771_c5/f1p0/1455,cb7374_c404547/f1p0/3316,cb10763_c7/f1p1/5585,cb7374_c45599/f2p0/3502,cb212_c35/f1p0/5074,cb7374_c20127/f2p0/4973,cb2204_c16/f1p0/4040,cb7374_c118923/f1p0/4331,cb8771_c12/f1p0/1137,cb7374_c126866/f2p0/3993,cb7374_c88755/f4p0/3985,cb14493_c4/f1p0/5459,cb11252_c0/f1p0/1366,cb3651_c0/f1p0/3494,cb212_c48/f1p0/5222,cb7374_c15191/f1p0/3737,cb326_c29/f1p0/1251,cb7374_c72431/f1p0/3837,cb7374_c13160/f1p0/3231,cb7732_c1/f1p0/2554,cb7374_c179155/f1p0/3752,cb3936_c8/f1p0/2368,cb7179_c2/f1p0/2041,cb212_c47/f1p0/5568,cb6651_c0/f1p0/2209,cb7374_c69850/f1p0/3629,cb212_c39/f1p1/4154,cb7374_c111456/f1p0/3312,cb7374_c153438/f1p0/3792,cb2204_c28/f1p0/6312,cb326_c30/f1p0/5546,cb326_c2/f11p0/5342,cb7374_c97527/f2p0/3800,cb7374_c3235/f1p0/2759,cb7374_c67363/f1p0/4675,cb7374_c43981/f1p0/4024,cb2204_c17/f1p1/3582,cb7374_c164293/f1p0/2222,cb7537_c1/f1p0/3923,cb2204_c23/f1p0/1638,cb10484_c5/f1p0/992,cb7374_c272230/f1p0/2427,cb8771_c9/f1p0/1689,cb2204_c43/f1p1/6049,cb7374_c18584/f1p0/2952,cb7374_c60439/f1p0/3239,cb9666_c1/f1p0/1610,cb7374_c12932/f1p0/3616,cb3936_c0/f33p0/3193,cb2204_c46/f1p0/5324,cb7374_c120722/f1p0/2557,cb7374_c63955/f1p0/3713,cb8771_c0/f94p1/1508,cb7179_c8/f6p0/2014,cb2152_c4/f1p0/2517,cb7374_c63400/f1p0/2266,cb7374_c329963/f2p1/3699,cb7374_c75092/f1p0/3376,cb3936_c9/f1p0/1986,cb7374_c77422/f1p0/4734,cb7374_c235287/f1p0/2674,cb212_c3/f6p0/4811,cb212_c4/f5p0/4761,cb326_c28/f1p0/1948,cb7374_c292263/f1p0/2244,cb8771_c7/f1p0/1263,cb7374_c41911/f1p0/3979,cb7374_c97991/f3p0/3761,cb7374_c235393/f1p0/4092,cb7374_c125734/f1p0/3224,cb326_c14/f1p0/4674,cb212_c14/f1p0/4488,cb7374_c93068/f1p0/2875,cb7374_c62333/f1p0/3761,cb7374_c77716/f1p0/2682,cb163_c3/f1p0/4596,cb7374_c297034/f1p0/2258,cb7374_c97800/f3p0/4252,cb7374_c20780/f1p0/3567,cb3651_c2/f1p0/1657,cb3936_c6/f1p0/3085,cb11601_c1592/f1p0/5498,cb7374_c81156/f2p0/4673,cb14493_c3/f1p0/5260,cb7374_c224256/f1p1/4548,cb7374_c71347/f1p0/3206,cb8771_c1/f4p0/1234,cb14493_c5/f1p0/5217,cb7374_c21938/f1p0/3974,cb12424_c3/f1p0/5325,cb2204_c19/f1p0/2545,cb7374_c76416/f1p0/3755,cb7374_c18842/f1p0/2993,cb7374_c11418/f1p0/2697,cb212_c28/f1p0/4217,cb7374_c212836/f1p0/2092,cb7374_c334242/f2p1/4655,cb7374_c60812/f2p0/3448,cb7374_c75832/f1p0/3587,cb7374_c77891/f1p0/3570,cb10722_c2/f1p1/1810,cb212_c1/f18p0/4652,cb326_c1/f13p0/3069,cb326_c4/f7p0/3162,cb7374_c15263/f1p0/3370,cb7374_c75628/f1p0/3265,cb7374_c68387/f1p0/2030,cb7374_c13672/f2p0/3854,cb10484_c4/f1p0/1674,cb212_c15/f1p1/4419,cb7374_c15817/f1p0/4357,cb8771_c14/f2p1/1763,cb6264_c0/f1p0/2323,cb12705_c1/f1p0/3465,cb10763_c11/f1p0/5165,cb326_c6/f6p0/1627,cb11865_c2/f1p0/5655,cb1605_c3/f1p1/4771,cb7374_c63566/f1p0/5037,cb326_c5/f6p0/3283,cb7374_c3237/f1p0/2406,cb10484_c3/f1p0/1769,cb7374_c294578/f1p0/2161,cb7374_c237019/f1p0/2958,cb3936_c5/f1p0/2485,cb1605_c8/f1p1/5198,cb14493_c2/f1p0/1591,cb7374_c118416/f1p0/2954,cb8771_c6/f1p0/1354,cb326_c13/f1p0/4668,cb7179_c4/f1p0/2005,cb7374_c268074/f2p0/4219,cb8771_c13/f1p0/1057,cb7374_c18046/f1p0/3074,cb163_c7/f1p0/2738,cb7374_c59767/f3p0/3763,cb7374_c21125/f1p0/4708,cb3936_c1/f4p0/2371,cb7374_c57556/f21p1/5085,cb3936_c2/f2p0/3083,cb7374_c271056/f1p1/4761,cb8771_c11/f1p0/1447,cb7374_c207246/f1p0/4226,cb212_c30/f1p0/3395,cb7374_c101181/f2p0/3998,cb10763_c9/f1p0/5248,cb7374_c77122/f1p0/3748,cb7374_c110980/f1p0/3810,cb2204_c44/f1p0/6074,cb212_c33/f1p0/4269"
Cellular Processes	Cellular community - eukaryotes	Tight junction	ko04530	1441	"cb16_c6/f1p0/3513,cb7374_c346056/f1p0/3006,cb5803_c22/f1p0/1538,cb7374_c111525/f1p0/2326,cb7374_c158101/f1p0/2812,cb13542_c0/f1p0/1120,cb10491_c390013/f1p0/1385,cb8271_c97/f1p0/1292,cb10491_c431473/f1p1/1368,cb6702_c3/f1p1/2355,cb10491_c406587/f1p0/1721,cb1458_c328/f1p0/1367,cb7374_c1630/f1p0/3413,cb10491_c389294/f1p0/1497,cb12925_c86/f1p0/1165,cb7374_c65031/f1p0/2838,cb6961_c3/f1p0/3249,cb7374_c170650/f1p0/1947,cb10491_c516537/f1p0/1852,cb10491_c359307/f5p0/1501,cb10491_c857197/f1p0/1292,cb3454_c0/f1p0/3584,cb8357_c107/f1p1/1333,cb6131_c4/f1p0/1837,cb7374_c171009/f1p0/2881,cb7374_c105809/f4p0/3392,cb10491_c432383/f1p0/1635,cb7374_c151283/f2p0/2995,cb7374_c174906/f1p0/2880,cb7374_c211459/f1p0/2876,cb7374_c108535/f2p1/3995,cb6702_c0/f17p1/1783,cb13545_c20/f1p0/1197,cb7374_c158117/f1p0/2722,cb12925_c63/f1p0/1163,cb7374_c179539/f1p0/3279,cb7374_c8865/f5p0/3445,cb7374_c176046/f1p0/4207,cb7374_c107093/f1p0/4030,cb13545_c25/f1p0/1142,cb7374_c118364/f1p0/4166,cb8271_c135/f1p0/1260,cb10491_c627204/f1p0/1321,cb10491_c435391/f1p0/1357,cb7374_c110083/f1p0/3052,cb892_c0/f1p0/4762,cb7374_c237077/f1p0/2850,cb7374_c21434/f1p0/3822,cb4752_c5/f2p0/1858,cb7374_c44724/f1p0/5002,cb10491_c27276/f2p0/1793,cb7374_c176347/f4p5/2961,cb9876_c12/f1p0/5568,cb7374_c19326/f1p0/2765,cb10491_c889512/f1p0/1272,cb10491_c387985/f1p0/1287,cb7374_c217338/f1p0/2382,cb10491_c717160/f1p0/1319,cb10491_c733352/f1p0/1367,cb10491_c431011/f1p0/1380,cb10491_c577246/f1p0/1559,cb7374_c16550/f1p0/3096,cb16_c2/f1p0/3696,cb10491_c412982/f1p0/1608,cb7374_c212243/f1p0/2432,cb7374_c231157/f1p1/2242,cb7374_c171228/f1p0/2393,cb13545_c8/f1p0/1041,cb7374_c356171/f1p0/2823,cb782_c2/f1p0/4805,cb7374_c284066/f1p1/1921,cb10491_c437890/f1p0/1297,cb7374_c617/f4p0/4063,cb7374_c155182/f1p0/3368,cb10491_c378598/f1p0/1302,cb7374_c342722/f1p0/2961,cb10491_c756311/f1p1/1648,cb10389_c189/f1p0/840,cb7374_c1626/f1p0/2783,cb5803_c5/f5p0/2368,cb11571_c0/f4p0/5928,cb10491_c430877/f1p0/1292,cb10491_c681505/f1p0/1552,cb10826_c19/f1p0/3215,cb7374_c21664/f2p0/3326,cb10826_c8/f2p0/3557,cb12925_c85/f1p0/1211,cb10491_c386897/f1p0/1483,cb7374_c289801/f1p0/2032,cb10826_c20/f1p0/2540,cb10491_c373150/f1p0/1303,cb5630_c2/f1p0/2956,cb10491_c405049/f1p0/1478,cb7374_c331256/f45p0/2297,cb10491_c362267/f1p0/1258,cb13545_c12/f3p0/863,cb7374_c408953/f1p1/2575,cb10491_c379535/f1p0/1554,cb7374_c155308/f1p0/3185,cb7374_c62721/f1p0/2265,cb7374_c209155/f1p0/4274,cb12925_c67/f1p0/1135,cb10491_c680236/f39p3/1583,cb7374_c20627/f2p0/3796,cb7374_c34820/f1p0/3186,cb10491_c380808/f1p0/1653,cb7374_c219074/f1p0/2591,cb7374_c168063/f1p0/2503,cb5803_c18/f1p0/2345,cb7374_c96548/f1p0/3428,cb10491_c405804/f1p0/1319,cb7374_c285421/f1p0/2258,cb7374_c169722/f1p0/2715,cb7374_c71426/f1p0/3082,cb16_c4/f1p0/3358,cb10491_c420553/f1p0/1456,cb7374_c18224/f1p0/4893,cb7374_c158268/f1p1/2906,cb4752_c13/f1p0/2404,cb7374_c9454/f1p0/2348,cb1348_c4/f1p0/4565,cb7374_c8637/f3p0/2719,cb10491_c877518/f1p0/1259,cb10491_c416250/f1p0/1455,cb10491_c361344/f1p0/1359,cb10491_c373958/f1p0/1301,cb651_c15/f1p0/4296,cb1348_c1/f2p0/3541,cb10491_c890049/f1p0/1320,cb10491_c679877/f1p0/1283,cb10826_c23/f1p0/2282,cb10491_c425691/f1p0/1544,cb7374_c111599/f2p0/4758,cb10491_c680868/f1p0/1345,cb3454_c3/f1p0/2452,cb7374_c159570/f1p0/3246,cb10491_c380531/f1p0/1538,cb7374_c180185/f1p0/2778,cb10491_c934/f1p0/1258,cb10491_c394952/f1p0/1290,cb7374_c266535/f1p0/2911,cb7374_c258844/f1p0/2940,cb7374_c230857/f1p0/2648,cb4752_c21/f2p1/2472,cb7374_c158837/f1p0/2880,cb10491_c747231/f1p0/1281,cb7374_c37574/f1p0/3448,cb10491_c375948/f1p0/1719,cb7374_c300885/f1p0/2615,cb7374_c27257/f5p0/3472,cb7374_c230841/f1p0/2479,cb7374_c101770/f1p0/3683,cb7374_c151248/f3p0/2494,cb10491_c435487/f1p0/1234,cb1348_c18/f1p0/942,cb10491_c408057/f1p0/1866,cb10491_c433972/f1p0/1855,cb1348_c6/f1p0/2160,cb7374_c177805/f1p0/3194,cb12925_c102/f1p0/1121,cb10491_c681120/f1p0/1370,cb10491_c395885/f1p0/1717,cb7374_c105512/f1p0/2426,cb12925_c98/f1p0/1205,cb10491_c697346/f1p0/1303,cb7374_c233388/f1p0/2458,cb7374_c136300/f1p0/3854,cb8894_c5/f1p0/5219,cb13545_c14/f1p0/1083,cb8357_c99/f1p0/1301,cb7374_c10193/f2p0/3794,cb7374_c165487/f1p0/2704,cb7374_c101197/f2p0/2978,cb7374_c163533/f2p0/3194,cb7374_c217354/f1p0/3594,cb7374_c1616/f1p0/3128,cb7374_c291388/f1p0/2305,cb7374_c152429/f1p0/2286,cb10491_c854971/f1p0/1288,cb7374_c154520/f1p0/2882,cb5803_c15/f1p0/2132,cb10491_c899752/f1p0/1265,cb7374_c216643/f1p5/2120,cb10491_c403753/f1p0/1760,cb4752_c7/f1p0/2921,cb10491_c431102/f1p0/1441,cb10491_c365817/f1p0/1297,cb7374_c164133/f1p0/3640,cb13545_c3/f2p0/1067,cb7374_c9498/f1p0/2593,cb10491_c542239/f1p0/1464,cb10491_c653952/f1p0/1402,cb10491_c402431/f1p0/1296,cb4752_c3/f3p0/2591,cb7374_c161312/f1p0/2753,cb6131_c5/f1p0/1759,cb7374_c153559/f1p0/3135,cb2693_c3/f1p0/3402,cb7374_c177572/f1p0/2629,cb10491_c413954/f1p0/1312,cb12925_c78/f1p1/921,cb7374_c14251/f1p0/3044,cb10170_c2/f1p0/1406,cb5803_c21/f1p0/1699,cb7374_c100953/f2p0/4461,cb4752_c11/f1p0/2887,cb7374_c233275/f1p0/2623,cb7374_c127508/f1p0/3016,cb10826_c14/f2p0/4291,cb7374_c231371/f2p0/2615,cb7374_c116563/f1p0/3975,cb7374_c215289/f1p0/3630,cb7374_c19758/f1p0/3864,cb10491_c1012/f1p0/1496,cb2693_c2/f1p0/3558,cb10491_c412573/f1p0/1295,cb7374_c322435/f1p0/3095,cb651_c6/f1p0/4761,cb10491_c431273/f1p1/1291,cb7374_c343206/f1p0/3254,cb12925_c54/f1p0/1129,cb10491_c422851/f1p0/1423,cb10491_c512036/f5p0/1556,cb5630_c1/f1p0/2511,cb7374_c117725/f1p0/3664,cb7374_c597/f4p0/3695,cb7374_c176394/f1p0/3174,cb10491_c841564/f9p1/1480,cb10491_c761557/f1p1/1661,cb10557_c1/f1p0/1844,cb7374_c207655/f2p0/2636,cb7374_c122178/f1p0/2359,cb7374_c334219/f1p0/2624,cb10491_c428849/f1p0/1467,cb10491_c679457/f4p0/1394,cb6131_c1/f1p0/2262,cb10491_c390721/f1p0/1304,cb7374_c14103/f1p0/3215,cb782_c3/f1p0/2754,cb7374_c80530/f1p0/2992,cb7374_c22851/f11p1/3968,cb10491_c532248/f1p0/1569,cb7374_c19006/f4p0/3927,cb10491_c381411/f1p0/1736,cb10491_c359733/f2p0/1533,cb9876_c16/f16p1/5724,cb10491_c747062/f1p1/1642,cb1348_c12/f1p0/2187,cb1458_c239/f1p0/1948,cb7374_c26777/f4p0/3995,cb7374_c1631/f4p0/3898,cb10491_c397830/f1p0/1262,cb10491_c464/f2p0/1686,cb9876_c14/f1p1/5282,cb7374_c20810/f1p0/3822,cb7374_c7413/f6p1/3682,cb10491_c711346/f1p0/1633,cb7374_c237059/f2p0/2866,cb7374_c102739/f1p1/2499,cb10170_c1/f1p0/1494,cb7374_c21208/f4p0/2408,cb10491_c694106/f1p0/1856,cb7374_c126538/f2p0/3018,cb1458_c341/f11p0/1596,cb10491_c415987/f1p0/1271,cb7374_c41333/f1p0/2080,cb10491_c371257/f1p0/1541,cb10491_c404975/f1p0/1544,cb10491_c406484/f1p0/1325,cb7374_c17163/f1p0/3869,cb5803_c32/f3p0/2523,cb10491_c895612/f1p0/1268,cb7374_c2843/f1p0/4734,cb7374_c22500/f1p0/4027,cb7374_c12843/f1p0/3349,cb7374_c227473/f1p0/2394,cb7374_c334983/f1p0/3968,cb10826_c2/f5p0/3607,cb7374_c5163/f1p0/2663,cb7177_c0/f1p0/2012,cb7374_c109824/f1p0/3882,cb7374_c150480/f4p1/1914,cb7374_c230244/f1p0/2337,cb12925_c45/f1p0/1190,cb4752_c6/f2p0/1193,cb10491_c286249/f1p0/1508,cb10491_c397938/f1p0/1678,cb10826_c35/f1p0/2438,cb10108_c2/f1p0/1095,cb7374_c165959/f1p0/3087,cb7374_c151061/f1p0/2639,cb7374_c165320/f1p1/2249,cb7374_c209701/f1p0/2204,cb10491_c571148/f1p0/1328,cb1458_c80/f1p1/4481,cb12925_c34/f2p0/1056,cb7374_c160437/f1p0/2002,cb7374_c17051/f1p0/2348,cb7374_c1610/f1p0/3451,cb7374_c112172/f1p1/3564,cb10491_c432286/f1p1/1351,cb7374_c165773/f1p0/2349,cb7374_c18322/f1p0/3277,cb14498_c2/f1p0/6319,cb3454_c2/f1p0/2658,cb7374_c219657/f1p0/2504,cb10491_c359038/f7p0/1366,cb7374_c333498/f3p2/3547,cb10491_c866279/f1p0/1588,cb10491_c871293/f1p0/1234,cb10491_c25296/f1p0/1501,cb10491_c432541/f1p0/1714,cb7374_c296333/f1p0/2217,cb10108_c0/f2p0/1607,cb7374_c179261/f1p0/3135,cb4752_c8/f1p0/2576,cb5803_c33/f1p1/2472,cb7374_c210290/f1p0/2504,cb10491_c427953/f1p0/1284,cb10491_c369829/f1p0/1331,cb7374_c207543/f2p0/2358,cb4743_c10/f1p0/2269,cb10491_c390796/f1p0/1742,cb7374_c3018/f1p0/2248,cb7374_c4684/f1p1/4056,cb7374_c225205/f1p0/2884,cb7374_c100978/f2p0/2908,cb7374_c207838/f2p0/3961,cb7374_c210202/f1p0/2367,cb7374_c171668/f1p0/2544,cb6131_c2/f1p0/1886,cb7374_c156637/f1p0/3015,cb10491_c379448/f1p0/1295,cb10491_c386961/f1p0/1817,cb10389_c166/f1p0/1171,cb10491_c676093/f1p0/1612,cb1458_c76/f2p0/1603,cb7374_c230824/f1p0/2194,cb7374_c332308/f3p0/3244,cb7374_c109251/f2p0/3353,cb7374_c14151/f1p0/2811,cb7374_c215797/f1p0/2581,cb7374_c38270/f1p0/3259,cb8909_c2/f2p0/5624,cb10491_c918644/f1p0/1402,cb10491_c415285/f1p0/1649,cb1458_c354/f4p0/2417,cb7374_c120029/f1p0/4241,cb7374_c390666/f1p0/3012,cb7374_c124319/f3p0/3933,cb7374_c211638/f1p0/2511,cb7374_c173374/f1p0/2845,cb5803_c7/f2p0/1716,cb7374_c34929/f1p0/3934,cb7374_c101212/f4p2/4256,cb10491_c360325/f1p0/1291,cb10491_c571051/f1p0/1856,cb7374_c3845/f3p0/3182,cb8572_c12/f1p0/1380,cb7374_c354989/f2p0/3668,cb1458_c303/f1p0/2064,cb10491_c1010/f1p0/1755,cb7374_c19722/f1p0/2873,cb7374_c1615/f1p0/3137,cb7374_c110022/f1p0/2180,cb7374_c269896/f2p0/2174,cb10491_c391279/f1p0/1370,cb7374_c221023/f1p0/2480,cb10491_c414913/f1p0/1855,cb7374_c105479/f1p0/2142,cb7374_c333407/f3p0/3277,cb10491_c377935/f1p0/1334,cb7374_c10142/f1p2/2885,cb7374_c12835/f1p0/3712,cb8357_c152/f1p0/1320,cb10491_c434389/f1p0/1553,cb7374_c31623/f1p0/3748,cb10491_c397607/f1p0/1430,cb10491_c679741/f1p0/1364,cb7374_c342016/f1p0/2482,cb10491_c392088/f1p0/1352,cb12925_c30/f3p0/1043,cb10491_c567324/f1p0/1728,cb7374_c148333/f4p0/4399,cb7374_c153979/f1p0/3278,cb8894_c2/f1p0/1256,cb7374_c222940/f1p0/2582,cb10491_c427652/f1p0/1597,cb7374_c235859/f1p0/2740,cb1458_c85/f1p0/2363,cb7374_c188657/f1p0/3269,cb7374_c46013/f1p1/3865,cb7374_c176912/f1p0/3375,cb7374_c22036/f1p0/3776,cb10491_c406432/f1p0/1854,cb1458_c117/f1p0/2680,cb10491_c371940/f1p0/1349,cb1348_c10/f1p0/3920,cb7374_c330318/f3p0/2466,cb10976_c4/f1p0/1914,cb6961_c5/f1p0/2286,cb10108_c1/f1p0/1348,cb7374_c1712/f1p0/2257,cb7374_c299981/f1p0/4813,cb10491_c422861/f1p0/1351,cb10491_c368495/f1p0/1307,cb12925_c41/f1p0/1215,cb10491_c401125/f1p0/1293,cb7374_c216416/f1p3/2761,cb7374_c123445/f1p0/3236,cb7209_c2/f1p2/4292,cb892_c1/f1p0/3760,cb7374_c171210/f1p0/2491,cb7374_c178283/f2p1/2566,cb11170_c0/f3p0/1475,cb10826_c26/f1p0/2868,cb10491_c359569/f4p0/1430,cb5803_c9/f1p1/2710,cb10491_c378013/f1p0/1470,cb7374_c218807/f1p0/2469,cb10491_c913164/f1p0/1480,cb7374_c363631/f1p0/2737,cb7374_c232346/f1p0/2031,cb7374_c7837/f13p0/2939,cb10491_c865265/f1p0/1323,cb7374_c400928/f1p0/1936,cb10491_c372005/f1p0/1742,cb10491_c434435/f1p0/1288,cb12925_c88/f1p0/1186,cb7374_c12620/f1p0/4074,cb7374_c270132/f3p0/4875,cb8271_c161/f4p0/1061,cb2979_c1/f1p1/4169,cb10491_c1722/f1p0/1312,cb7374_c298624/f1p0/3201,cb7374_c13639/f1p0/3311,cb7374_c10774/f1p0/3560,cb10905_c6/f1p0/1741,cb10491_c385971/f1p0/1329,cb7374_c155007/f2p0/2987,cb10491_c389043/f1p0/1852,cb7374_c120025/f5p0/3309,cb7374_c123097/f1p0/3020,cb7374_c125823/f1p0/4204,cb7374_c1156/f1p0/2470,cb7374_c1607/f1p0/4222,cb7374_c155728/f1p0/2011,cb7177_c1/f1p0/2182,cb7374_c13650/f3p0/4093,cb10491_c532291/f1p0/1625,cb7374_c294333/f1p0/2184,cb10491_c868080/f1p0/1314,cb10491_c371876/f1p0/1254,cb7374_c8794/f4p1/3474,cb13542_c3/f1p0/796,cb10491_c427665/f1p0/1346,cb5803_c30/f9p0/2467,cb7374_c171605/f1p0/3278,cb10491_c381079/f1p0/1334,cb7374_c105475/f1p0/2642,cb7374_c9680/f1p0/2818,cb7374_c237342/f1p1/1946,cb10491_c430281/f1p0/1256,cb7374_c16757/f5p0/3012,cb7374_c224802/f1p0/2053,cb5630_c0/f4p0/1408,cb7374_c222411/f1p0/1937,cb10491_c827496/f1p0/1545,cb10491_c364895/f1p0/1615,cb7374_c37755/f1p0/2359,cb7374_c261559/f1p0/4549,cb7374_c108589/f1p0/3100,cb7374_c271923/f1p0/3264,cb10491_c657524/f1p0/1338,cb10491_c436516/f1p0/1358,cb10491_c375436/f1p0/1291,cb7374_c125426/f1p0/3188,cb10826_c33/f1p0/2471,cb6702_c5/f1p0/1077,cb7374_c11377/f1p0/3132,cb7374_c122517/f3p1/4336,cb782_c14/f1p0/5744,cb7374_c106999/f1p0/2150,cb12925_c82/f1p0/1000,cb7374_c163378/f1p0/2812,cb10491_c762494/f1p0/1365,cb10491_c372274/f1p0/1338,cb7374_c151135/f6p0/2475,cb7374_c61879/f1p0/2905,cb11028_c3/f1p0/5756,cb10491_c853052/f1p0/1329,cb8572_c14/f1p0/1815,cb7374_c118465/f1p0/4281,cb10491_c655107/f1p1/1485,cb1348_c7/f1p0/2860,cb10491_c863162/f1p0/1301,cb7374_c3233/f1p0/2720,cb13545_c5/f2p0/1113,cb7374_c169068/f1p0/2933,cb10491_c681221/f1p0/1356,cb10905_c10/f1p0/1180,cb10491_c747407/f1p0/1522,cb7374_c334028/f1p0/3183,cb14498_c0/f1p0/6160,cb13545_c10/f1p0/1214,cb7374_c269970/f2p0/3580,cb6131_c6/f1p0/1737,cb10491_c400147/f1p0/1492,cb10491_c1014/f1p0/1372,cb10491_c493/f3p0/1829,cb10491_c424416/f1p0/1314,cb10491_c873391/f1p0/1310,cb8894_c6/f1p1/5165,cb7374_c116078/f1p0/3538,cb10491_c393413/f1p0/1285,cb13545_c21/f1p0/966,cb7374_c53924/f2p0/2785,cb13545_c13/f1p0/1215,cb7374_c65436/f1p0/3101,cb10826_c15/f1p0/1431,cb7374_c155353/f1p0/2452,cb7374_c15773/f2p0/3435,cb12925_c101/f1p1/1166,cb10491_c869437/f1p0/1508,cb10491_c409632/f1p0/1276,cb7374_c40449/f1p0/3287,cb10491_c358967/f1p0/1366,cb10491_c910094/f1p0/1429,cb651_c9/f1p1/3763,cb5803_c19/f1p0/1938,cb7374_c28996/f4p2/5048,cb5805_c2/f1p0/2006,cb7177_c2/f1p0/1990,cb1458_c355/f3p0/2472,cb7374_c173972/f17p0/3354,cb651_c18/f1p0/3528,cb7374_c1604/f1p0/3661,cb10491_c875161/f1p0/1438,cb10491_c391164/f1p0/1294,cb8271_c134/f1p0/1836,cb7374_c19110/f1p0/4059,cb7374_c27368/f2p4/3660,cb10491_c584278/f1p0/1696,cb7374_c179533/f1p0/2743,cb10491_c388307/f1p0/1312,cb10491_c681415/f1p0/1537,cb10491_c851160/f1p0/1609,cb7374_c103864/f1p0/4019,cb651_c23/f1p0/1343,cb7374_c171150/f1p0/3285,cb7374_c327123/f1p0/2275,cb10491_c679729/f1p0/1323,cb7374_c111156/f1p0/2711,cb10078_c1/f1p0/1755,cb10491_c429490/f1p0/1815,cb10491_c910363/f1p0/1569,cb7374_c100915/f1p1/3753,cb7374_c79372/f1p0/3526,cb7374_c150127/f6p0/2721,cb7374_c18132/f1p0/2576,cb7374_c155591/f1p0/2354,cb12925_c91/f1p0/1007,cb9876_c11/f1p0/5717,cb7374_c284907/f1p0/2026,cb7374_c234269/f1p1/2047,cb7374_c328768/f45p2/4315,cb340_c4/f1p0/2596,cb7374_c330139/f3p0/3361,cb10491_c907738/f1p0/1287,cb1458_c78/f2p1/2559,cb7374_c121029/f1p1/2368,cb7374_c351738/f1p3/3293,cb1458_c352/f1p0/2125,cb10491_c681411/f1p0/1541,cb12925_c74/f21p3/1145,cb7374_c3768/f1p0/2294,cb7374_c387659/f2p0/2010,cb10491_c887837/f1p0/1246,cb7374_c38751/f1p1/2737,cb10491_c429547/f1p0/1902,cb12925_c72/f1p0/1210,cb10491_c412219/f1p0/1233,cb10491_c389689/f1p0/1279,cb7374_c21897/f1p0/3462,cb10491_c371194/f1p0/1534,cb7374_c207607/f2p0/2449,cb2693_c4/f1p0/3495,cb12181_c2/f1p0/5616,cb5630_c7/f1p0/6684,cb7374_c171771/f1p0/2422,cb7374_c18464/f2p0/3281,cb10491_c848647/f1p0/1233,cb2693_c0/f1p0/3937,cb7374_c221761/f1p0/3814,cb10491_c400365/f1p0/1297,cb7374_c235992/f1p0/3632,cb10491_c906093/f1p0/1228,cb1458_c172/f1p0/2208,cb7374_c295638/f7p0/2825,cb7374_c148347/f1p0/3500,cb7374_c391225/f1p1/2721,cb10491_c406456/f1p0/1353,cb7374_c389820/f1p0/2240,cb8271_c146/f1p0/1197,cb10491_c1723/f3p0/1768,cb5803_c13/f1p1/2232,cb7374_c13713/f1p0/2237,cb7374_c74848/f1p0/2954,cb10491_c731022/f1p1/1640,cb13545_c7/f1p0/1144,cb7374_c158692/f1p0/1992,cb7374_c11738/f2p0/5104,cb7374_c162756/f1p0/3134,cb10491_c401920/f1p0/1409,cb10491_c674174/f1p0/1336,cb10826_c22/f1p0/3736,cb5803_c20/f1p0/1908,cb10491_c406188/f1p0/1291,cb10491_c898879/f1p0/1259,cb10976_c5/f1p0/1665,cb10491_c893524/f1p0/1380,cb7374_c234607/f1p0/2700,cb5803_c24/f1p0/1375,cb7374_c273342/f1p0/2191,cb10491_c903981/f1p0/1561,cb10491_c359237/f1p0/1712,cb7374_c308800/f1p0/2591,cb7374_c151172/f2p0/3347,cb7374_c3767/f1p0/3101,cb7028_c1/f1p0/4434,cb6702_c1/f11p0/1095,cb7374_c174616/f1p0/2965,cb4752_c9/f1p0/2720,cb7374_c100533/f4p1/4439,cb10491_c854430/f1p0/1317,cb7374_c156516/f1p0/2237,cb12925_c73/f1p0/1170,cb10491_c733839/f1p0/1299,cb12925_c97/f1p0/1213,cb10491_c434019/f1p0/1296,cb340_c1/f1p0/4999,cb7374_c13444/f1p0/2661,cb10491_c918323/f1p1/1284,cb1458_c351/f5p0/982,cb10491_c569128/f1p0/1848,cb7374_c157301/f1p1/3122,cb651_c16/f1p0/3279,cb12925_c29/f3p0/1191,cb10491_c681047/f1p0/1713,cb1458_c300/f1p2/2185,cb7374_c20425/f1p0/3593,cb7374_c15229/f1p0/3309,cb7374_c17873/f1p0/2328,cb10491_c512028/f1p0/1556,cb5803_c28/f1p0/967,cb8929_c7/f1p0/5668,cb7374_c334676/f1p0/3830,cb4752_c14/f1p1/2227,cb7374_c392091/f1p0/2780,cb4752_c20/f48p0/2916,cb8271_c139/f1p0/1267,cb10491_c437789/f1p0/1294,cb8271_c93/f1p0/1261,cb8271_c133/f1p0/1359,cb10491_c390508/f1p0/1349,cb7374_c149868/f11p0/2564,cb1289_c3/f1p0/4553,cb10491_c721149/f1p0/1553,cb10491_c917101/f1p0/1304,cb7374_c20077/f1p0/3386,cb10491_c382563/f1p0/1293,cb10491_c889597/f1p0/1522,cb10491_c361545/f1p0/1298,cb7374_c331799/f1p0/3246,cb10170_c0/f1p0/1887,cb7374_c334578/f1p0/3251,cb7374_c164341/f1p0/2528,cb7374_c1632/f1p0/2367,cb1348_c3/f2p0/2377,cb10491_c721430/f1p0/1553,cb10491_c404169/f1p0/1233,cb7374_c8142/f5p0/4263,cb7374_c121413/f1p0/4402,cb7374_c171694/f1p0/2552,cb11601_c753/f1p0/1180,cb11571_c6/f1p0/5660,cb7374_c15489/f1p0/2600,cb12925_c46/f1p0/1002,cb10491_c380653/f1p0/1330,cb13545_c9/f1p0/1159,cb7374_c156831/f1p0/4101,cb7374_c174886/f1p0/2866,cb7374_c8349/f4p0/3506,cb10491_c919763/f1p0/1329,cb7374_c167126/f1p0/2383,cb10491_c433498/f1p0/1481,cb2979_c2/f1p1/3765,cb1348_c14/f1p0/2042,cb2979_c0/f1p1/3808,cb7374_c273087/f1p1/3062,cb8357_c161/f1p0/1203,cb7374_c387750/f2p0/2001,cb7374_c109542/f1p0/3846,cb12925_c93/f1p0/1212,cb10491_c360972/f1p0/1294,cb12925_c70/f1p0/614,cb651_c21/f1p0/2653,cb7374_c152706/f1p0/2509,cb1458_c327/f1p0/1428,cb10491_c427022/f1p0/1591,cb6702_c2/f1p1/2194,cb10491_c437312/f1p0/1323,cb5803_c12/f1p1/2716,cb10491_c1006/f2p0/1580,cb10491_c404142/f1p0/1671,cb7374_c229200/f1p0/5005,cb7374_c327531/f1p0/3475,cb10491_c370816/f1p0/1290,cb7374_c222836/f1p0/2945,cb7374_c387131/f1p0/2744,cb7374_c61266/f1p0/2450,cb12925_c81/f1p0/995,cb10491_c411404/f1p0/1285,cb7374_c154483/f1p0/2731,cb7374_c359378/f1p0/3867,cb10491_c882120/f1p0/1378,cb7374_c201025/f1p0/3214,cb7374_c19704/f1p0/3340,cb10491_c700856/f1p0/1623,cb7374_c173316/f1p0/2352,cb12925_c36/f1p0/1207,cb7374_c265962/f4p0/2641,cb892_c2/f1p0/2450,cb7374_c157366/f1p0/3204,cb10491_c679665/f6p2/1632,cb7374_c115266/f1p0/2554,cb7374_c35050/f4p1/2293,cb7374_c40200/f1p0/3263,cb10491_c1007/f1p0/1663,cb14606_c0/f1p0/7406,cb7374_c167444/f1p0/3184,cb6131_c9/f1p0/1523,cb7374_c20832/f1p0/4442,cb10491_c385225/f1p0/1289,cb7374_c304881/f1p0/2902,cb10078_c0/f6p1/1864,cb13545_c15/f1p0/1175,cb10491_c416855/f1p0/1394,cb16_c1/f1p0/4305,cb10491_c402460/f1p0/1320,cb12925_c28/f5p0/1038,cb10491_c753862/f1p0/1530,cb7374_c127094/f1p0/1969,cb7374_c164617/f1p0/2867,cb933_c3/f1p0/3747,cb10491_c374209/f1p1/1492,cb7374_c224931/f3p1/2949,cb7374_c109261/f1p0/3879,cb7374_c235370/f1p3/2679,cb7374_c2844/f1p0/4037,cb3454_c1/f1p0/2395,cb7374_c224629/f1p0/2307,cb10491_c681104/f1p0/1358,cb7374_c162651/f1p0/2037,cb651_c2/f3p0/2459,cb782_c4/f1p0/2163,cb340_c3/f1p0/3242,cb7374_c9256/f2p0/3765,cb2693_c1/f1p0/3710,cb10491_c897214/f1p0/1475,cb7374_c844/f6p0/4162,cb10491_c372721/f1p0/1786,cb7374_c271812/f1p0/2234,cb10491_c513299/f1p0/1329,cb7374_c219712/f1p1/2699,cb10491_c412506/f1p0/1496,cb7374_c15311/f1p0/4279,cb10491_c417740/f1p0/1628,cb7374_c155795/f2p0/3384,cb7374_c284323/f1p0/2366,cb1458_c304/f1p2/2400,cb5630_c6/f1p0/1225,cb12925_c107/f2p0/974,cb7374_c274641/f1p1/2485,cb10491_c386276/f1p0/1321,cb7374_c16878/f4p0/3485,cb7374_c105770/f3p0/2414,cb10491_c421900/f1p0/1489,cb10491_c388556/f1p0/1286,cb8357_c150/f1p0/1343,cb6961_c2/f1p0/3427,cb7374_c227778/f1p1/2285,cb7374_c147796/f17p2/4632,cb7374_c177972/f1p1/2155,cb10491_c398680/f1p0/1554,cb7374_c157468/f1p0/3322,cb10491_c423370/f1p1/1326,cb7374_c159330/f1p0/2713,cb10491_c681599/f1p0/1334,cb10491_c390583/f1p0/1609,cb7374_c331473/f43p2/3588,cb13716_c0/f1p0/1093,cb7374_c312121/f1p0/3096,cb10491_c369267/f1p0/1310,cb1348_c0/f3p0/2849,cb7374_c348658/f1p1/2639,cb651_c8/f1p1/4566,cb7374_c76482/f1p0/2443,cb10491_c359870/f2p0/1438,cb7374_c179527/f1p0/2616,cb10491_c399074/f1p0/1322,cb10491_c372367/f1p0/1625,cb10491_c391714/f1p0/1835,cb10491_c431709/f1p0/1554,cb7374_c10760/f2p5/3523,cb7374_c299352/f1p0/2258,cb7374_c1608/f1p0/3640,cb5803_c8/f1p0/2732,cb7374_c117671/f1p2/3539,cb10491_c394892/f1p0/1285,cb10491_c383576/f1p0/1221,cb7374_c159700/f1p0/2394,cb12925_c77/f1p1/1079,cb7374_c151988/f1p0/2445,cb5805_c1/f1p0/3772,cb7374_c72404/f1p0/2503,cb7374_c19518/f2p0/2521,cb7374_c12967/f1p0/3859,cb7374_c225193/f1p0/2359,cb5803_c25/f1p0/1263,cb7374_c161160/f1p0/2603,cb7374_c105483/f1p0/3165,cb5805_c3/f1p0/1468,cb10491_c429823/f1p0/1222,cb13545_c4/f2p0/931,cb8357_c71/f1p1/1385,cb7374_c169932/f2p0/2572,cb7374_c296746/f1p0/2096,cb6131_c3/f1p0/1864,cb12925_c42/f1p0/1203,cb7374_c151741/f1p0/2321,cb7374_c12086/f1p0/3295,cb7374_c167386/f1p0/3167,cb7374_c236949/f1p1/2542,cb7374_c524/f4p0/2485,cb7374_c156989/f2p1/4510,cb13716_c1/f1p0/1033,cb13866_c1/f1p0/1106,cb7374_c125606/f1p4/3088,cb7374_c14586/f1p0/4034,cb7374_c30919/f1p0/5061,cb7374_c101025/f2p0/3331,cb7374_c234510/f1p0/2039,cb7374_c231750/f1p0/2385,cb10491_c681159/f1p0/1315,cb1746_c12/f1p0/6678,cb13542_c1/f1p0/1105,cb8357_c132/f1p0/1335,cb7374_c158678/f1p0/2822,cb7374_c151237/f2p0/2485,cb13545_c18/f1p0/1064,cb7374_c103295/f1p0/2777,cb10491_c412807/f1p0/1478,cb10491_c13901/f3p0/1800,cb10491_c893966/f1p0/1282,cb7374_c250318/f1p0/2691,cb7374_c227494/f1p0/3045,cb7374_c281322/f1p0/1955,cb10491_c364609/f1p0/1616,cb10491_c423758/f1p0/1292,cb10491_c417054/f1p0/1721,cb10826_c37/f1p0/2344,cb1458_c305/f1p0/2708,cb12925_c71/f1p0/1203,cb7374_c292692/f1p0/2049,cb10170_c3/f1p0/1380,cb7374_c47868/f9p1/2172,cb7374_c212378/f1p0/2031,cb7374_c292724/f2p0/3104,cb10491_c359918/f2p0/1901,cb7374_c9126/f4p0/3424,cb7374_c104577/f3p0/3962,cb7374_c16224/f1p0/3427,cb7374_c12785/f1p1/2350,cb7374_c2850/f6p0/4081,cb10491_c743099/f1p1/1658,cb7374_c1614/f1p0/3178,cb10491_c848290/f1p0/1524,cb6131_c7/f1p0/1600,cb7374_c155709/f1p0/3096,cb7374_c121193/f1p0/3659,cb7374_c13617/f1p0/2607,cb651_c7/f1p1/4476,cb7374_c1623/f1p0/2440,cb7374_c20990/f1p0/3331,cb7374_c338735/f1p0/2746,cb1458_c65/f6p0/2723,cb10491_c359361/f3p0/1615,cb10491_c396621/f1p0/1381,cb11571_c4/f1p0/5900,cb10389_c165/f1p0/1175,cb10491_c1720/f1p0/1800,cb7374_c3234/f2p0/2285,cb1348_c13/f1p0/1938,cb7209_c4/f1p2/4587,cb10953_c5/f1p0/5682,cb7374_c205181/f2p0/2101,cb13545_c6/f1p0/1191,cb7374_c291451/f1p1/2629,cb6131_c11/f1p0/1389,cb10826_c25/f1p0/3414,cb10491_c378685/f1p0/1271,cb12925_c55/f1p0/1004,cb7374_c22580/f2p2/3494,cb7374_c334169/f1p0/2731,cb7374_c232517/f2p0/3140,cb7374_c15300/f1p0/2802,cb10491_c379418/f1p0/1485,cb4488_c2/f2p0/1524,cb7374_c3769/f1p0/2312,cb10491_c728881/f1p0/1284,cb7374_c328527/f12p0/3301,cb7374_c171103/f1p0/3646,cb10491_c870929/f1p0/1448,cb7374_c203953/f4p1/2389,cb7374_c1609/f1p0/3621,cb1289_c1/f1p0/4592,cb10491_c371177/f1p0/1623,cb7374_c118727/f1p0/3385,cb7374_c212405/f1p0/2595,cb10491_c13903/f3p0/1493,cb7374_c121954/f1p0/3355,cb10491_c359349/f4p0/1682,cb12925_c56/f1p0/1018,cb10491_c376797/f1p0/1260,cb4488_c0/f3p0/3039,cb7374_c14048/f1p0/3253,cb7374_c232729/f1p0/2316,cb10491_c403786/f1p0/1420,cb11601_c773/f1p0/1158,cb7374_c328545/f10p0/2764,cb10491_c681469/f1p0/1360,cb10491_c402581/f1p0/1327,cb7374_c114915/f1p0/2471,cb7374_c8939/f2p0/2684,cb12925_c59/f1p0/1016,cb782_c11/f1p0/1867,cb4752_c12/f1p0/2349,cb10491_c842932/f1p0/1277,cb5546_c5/f1p0/6126,cb10491_c750661/f1p0/1725,cb10491_c379239/f1p0/1427,cb7374_c167646/f1p0/2473,cb7374_c293608/f1p0/4757,cb7374_c80610/f1p0/3361,cb10491_c636352/f1p0/1346,cb10491_c400596/f1p0/1463,cb10826_c24/f1p0/3847,cb13545_c11/f1p0/965,cb10491_c409107/f1p0/1688,cb7374_c110394/f1p0/3865,cb7374_c109028/f1p0/2932,cb10491_c680965/f1p0/1296,cb7374_c60048/f2p0/4550,cb12421_c1/f1p0/3170,cb8271_c61/f3p0/1326,cb7374_c15695/f2p1/3299,cb7374_c151521/f1p1/3395,cb10491_c428400/f1p0/1425,cb1458_c168/f1p1/2519,cb782_c7/f1p0/5713,cb10491_c862537/f1p0/1288,cb11170_c1/f1p0/1609,cb7374_c391051/f1p0/2186,cb10491_c400880/f1p0/1283,cb10491_c371756/f1p0/1353,cb7374_c1601/f2p1/3628,cb8497_c18/f1p1/6154,cb7374_c270500/f1p0/3822,cb7374_c232023/f1p0/2698,cb11601_c862/f1p0/1097,cb10491_c858809/f1p0/1255,cb7374_c21385/f1p0/3784,cb7374_c328775/f54p0/4555,cb7374_c21016/f1p0/2425,cb7374_c332476/f5p0/3561,cb6131_c8/f1p0/1561,cb7374_c22537/f1p0/3802,cb12925_c80/f1p0/905,cb7374_c122131/f1p0/3728,cb7374_c17287/f1p0/2803,cb8271_c155/f1p0/943,cb7374_c174880/f1p0/3037,cb10840_c18/f1p0/5840,cb7374_c103721/f1p0/4202,cb7374_c476/f4p0/4082,cb7374_c175419/f2p0/2680,cb7374_c150106/f7p0/2605,cb7374_c109386/f1p0/3077,cb7374_c150689/f6p1/2144,cb7374_c127427/f3p0/2864,cb7374_c12188/f1p0/2881,cb10491_c368541/f1p0/1531,cb13545_c26/f6p0/1181,cb7374_c17289/f1p0/4038,cb7374_c151157/f1p4/2856,cb5803_c4/f2p0/2485,cb13545_c22/f1p0/1095,cb10491_c395799/f1p0/1545,cb7374_c177761/f1p0/2179,cb10491_c397996/f1p0/1256,cb5803_c16/f7p1/2456,cb8271_c144/f1p0/1220,cb7374_c1603/f1p0/2519,cb10491_c360368/f2p0/1304,cb10826_c27/f1p0/3138,cb10491_c392613/f1p0/1801,cb7374_c150451/f4p1/2283,cb7374_c1606/f1p0/3508,cb10491_c378520/f1p0/1546,cb7374_c223314/f1p0/2442,cb10491_c681201/f1p1/1615,cb2693_c7/f1p0/1643,cb1458_c214/f1p0/3760,cb7374_c148335/f1p1/4328,cb10491_c881653/f1p0/1342,cb7374_c20836/f2p0/3186,cb12925_c38/f1p0/1199,cb7374_c151795/f1p0/2597,cb10491_c865299/f1p0/1444,cb10491_c389168/f1p0/1430,cb10491_c760257/f2p0/1616,cb10491_c365176/f1p0/1358,cb7374_c158783/f1p1/2249,cb7374_c180013/f1p0/2725,cb6131_c12/f1p0/1264,cb5803_c10/f1p0/2699,cb7374_c235861/f1p4/1975,cb1289_c0/f2p0/4537,cb10491_c384034/f1p0/1228,cb8929_c6/f1p0/6305,cb8271_c69/f1p0/1517,cb7374_c1371/f1p0/4447,cb7374_c10594/f1p0/4148,cb7374_c11271/f1p0/3308,cb7374_c328516/f95p0/3070,cb7374_c330295/f4p0/2396,cb10491_c410915/f1p0/1457,cb1348_c11/f1p0/3885,cb7374_c98034/f11p0/3911,cb7374_c9311/f3p0/2812,cb10491_c409847/f1p0/1293,cb7541_c1/f1p0/3734,cb10491_c359020/f7p0/1617,cb10491_c360359/f1p0/1306,cb10491_c430300/f1p0/1567,cb10491_c853126/f1p0/1286,cb4488_c1/f3p0/3046,cb7374_c21105/f5p0/3095,cb10491_c361429/f1p0/1844,cb10491_c359455/f4p0/1571,cb13545_c24/f1p0/961,cb7374_c168632/f1p0/3199,cb7374_c124395/f1p0/3979,cb7374_c32004/f1p0/2167,cb10491_c432308/f1p0/1314,cb7374_c167997/f1p0/3002,cb10491_c359441/f1p0/1275,cb7374_c1624/f1p0/2154,cb10491_c383249/f1p0/1825,cb7374_c226872/f1p0/2359,cb1364_c1/f1p0/4534,cb7374_c340487/f1p0/3235,cb10491_c377127/f1p0/1320,cb7374_c633/f1p0/2783,cb10491_c368318/f1p0/1366,cb10491_c453028/f2p0/1863,cb10491_c431658/f1p0/1292,cb10491_c381170/f1p0/1475,cb7374_c10365/f2p0/2219,cb7374_c105800/f1p0/2571,cb7374_c17303/f1p0/3101,cb10826_c30/f1p0/4059,cb7374_c150641/f5p0/2756,cb10491_c894311/f1p0/1484,cb7374_c266283/f6p0/2927,cb7374_c73597/f1p0/2561,cb8357_c166/f1p0/1056,cb10491_c437556/f1p0/1552,cb7374_c105285/f1p0/3345,cb12925_c95/f1p0/957,cb7374_c79003/f1p0/1995,cb10491_c400934/f2p1/1803,cb5803_c29/f7p1/2475,cb7374_c9125/f4p0/3272,cb10491_c369859/f1p0/1491,cb7374_c1599/f1p0/3140,cb7374_c101756/f1p0/4020,cb7374_c62596/f1p0/2829,cb7374_c210903/f1p0/3110,cb782_c5/f1p0/1433,cb12925_c79/f1p0/984,cb7374_c1597/f1p0/4576,cb7374_c119592/f2p0/2576,cb7374_c179961/f1p0/2725,cb7374_c103607/f4p0/4308,cb5803_c14/f1p0/2314,cb7374_c116167/f2p0/3129,cb10905_c8/f1p0/1612,cb1458_c112/f1p0/3492,cb9876_c13/f1p2/5565,cb7374_c232245/f1p0/2469,cb10491_c512216/f1p0/1541,cb10491_c414881/f1p0/1615,cb6702_c4/f1p1/1928,cb13545_c19/f1p0/1142,cb7374_c214261/f1p0/2235,cb7374_c351430/f1p1/2737,cb10491_c421421/f1p0/1503,cb651_c10/f1p0/3512,cb7374_c127375/f1p0/3997,cb7374_c225165/f1p0/2647,cb7374_c111230/f1p0/2343,cb7374_c148383/f4p1/4337,cb10905_c9/f1p0/1705,cb7374_c1618/f1p0/2075,cb16_c0/f1p0/5092,cb1458_c297/f1p0/2384,cb8909_c7/f1p0/5513,cb10491_c897302/f1p0/1229,cb10491_c1011/f1p0/1743,cb5803_c17/f1p0/2435,cb7374_c153800/f1p1/2355,cb7374_c407934/f1p0/3015,cb10491_c598640/f1p0/1230,cb7374_c235386/f1p1/2036,cb8357_c157/f1p0/1714,cb7374_c2862/f1p0/3291,cb888_c31/f1p0/1062,cb7374_c15600/f1p0/3108,cb10491_c397664/f1p0/1560,cb10491_c368419/f1p0/1552,cb7374_c114127/f1p1/4403,cb10491_c418380/f1p0/1270,cb7374_c102630/f1p0/3395,cb7374_c118789/f1p0/4167,cb7374_c289129/f1p0/2380,cb10491_c1719/f1p0/1718,cb651_c22/f1p0/2323,cb7374_c170849/f1p5/2904,cb7374_c115428/f4p0/3632,cb4752_c10/f1p0/2705,cb10491_c892647/f1p0/1288,cb10491_c403052/f1p0/1408,cb8357_c175/f3p0/1168,cb7374_c3017/f1p0/2616,cb10491_c414444/f1p0/1333,cb7374_c162758/f5p1/2436,cb10491_c379758/f1p0/1329,cb10491_c35516/f2p0/1907,cb5630_c3/f1p0/1644,cb10491_c367688/f1p1/1328,cb7374_c219884/f1p0/2052,cb7374_c8513/f3p2/3341,cb10491_c411900/f1p0/1437,cb10491_c388649/f1p0/1430,cb7374_c39940/f2p1/4997,cb7374_c16564/f1p0/3461,cb10491_c368386/f1p0/1382,cb7374_c10143/f1p0/3679,cb10491_c859487/f1p0/1431,cb7374_c328499/f6p0/4547,cb10491_c680435/f8p1/1645,cb10491_c762481/f1p0/1302,cb651_c20/f1p0/3266,cb7374_c283176/f1p1/2331,cb7374_c172653/f1p0/2792,cb10491_c721030/f1p0/1357,cb7374_c42632/f1p0/2181,cb7374_c162964/f1p0/3342,cb11028_c2/f1p0/5921,cb7374_c12330/f1p0/3332,cb6353_c12/f1p0/5443,cb7374_c1713/f1p0/2037,cb7374_c154817/f1p0/2201,cb7374_c110961/f3p0/3835,cb7374_c151919/f1p1/2964,cb7374_c38533/f1p0/3150,cb10491_c387636/f1p0/1817,cb7374_c21359/f1p0/2978,cb8572_c10/f1p0/1791,cb7374_c115784/f1p0/3304,cb12925_c48/f1p0/1116,cb10491_c398527/f1p0/1720,cb4752_c17/f1p0/1447,cb9696_c15/f1p0/1771,cb10491_c360472/f1p0/1286,cb10491_c368076/f1p0/1295,cb7374_c331490/f3p0/2518,cb10826_c12/f2p0/2444,cb7374_c160857/f1p0/2399,cb10491_c381523/f1p0/1297,cb10905_c11/f1p0/1071,cb10491_c373238/f1p0/1628,cb10491_c359306/f5p0/1606,cb6961_c4/f1p0/3344,cb7374_c178485/f1p0/3216,cb7374_c19783/f1p0/2983,cb10491_c413074/f1p0/1238,cb10491_c580257/f1p0/1587,cb7374_c166796/f1p0/2637,cb7374_c158884/f1p0/3007,cb10491_c386969/f1p0/1544,cb7374_c158977/f1p0/1950,cb1458_c336/f1p0/5461,cb7374_c116465/f1p0/2306,cb10491_c418518/f1p0/1300,cb10491_c751234/f1p0/1322,cb10491_c920039/f1p0/1463,cb7374_c179198/f1p0/2604,cb7374_c160498/f1p0/2197,cb1458_c229/f1p2/2451,cb7374_c30489/f2p0/3302,cb10491_c398337/f1p0/1867,cb7374_c211477/f1p0/4696,cb10491_c416746/f1p0/1294,cb10491_c387052/f1p0/1634,cb7374_c209406/f1p0/1943,cb7374_c156117/f1p0/3015,cb10491_c514467/f1p0/1229,cb7374_c148997/f1p0/3005,cb10491_c869045/f1p0/1341,cb7374_c169305/f1p0/3108,cb8271_c145/f1p0/1214,cb10491_c919728/f1p0/1237,cb1458_c357/f1p0/1013,cb8271_c77/f1p0/1233,cb7374_c40075/f1p2/2726,cb10491_c359799/f2p0/1666,cb7374_c211042/f1p0/2274,cb7374_c8887/f2p0/3352,cb6131_c15/f1p0/1035,cb7374_c274316/f1p0/2438,cb7209_c11/f1p2/5304,cb1364_c4/f1p0/1538,cb7374_c14047/f1p0/4011,cb7374_c151158/f2p1/2669,cb7374_c156605/f1p1/2175,cb7374_c114246/f1p0/2099,cb7374_c233770/f1p0/4973,cb651_c19/f1p0/2784,cb8271_c148/f1p0/1164,cb10491_c901446/f1p0/1516,cb7374_c19319/f1p0/2855,cb7374_c220869/f1p0/3012,cb7374_c15211/f1p0/2821,cb7374_c78068/f1p2/2192,cb7374_c216882/f1p0/1983,cb10491_c397752/f1p0/1765,cb7374_c1373/f1p0/2094,cb4743_c8/f1p0/2425,cb12925_c75/f1p0/1194,cb8357_c69/f1p0/1247,cb7374_c1598/f1p0/4164,cb12925_c33/f2p0/1002,cb7374_c253454/f1p0/2766,cb651_c4/f2p0/2304,cb10491_c387854/f1p0/1294,cb7209_c3/f1p2/3726,cb5803_c23/f1p0/1388,cb6961_c6/f1p0/6342,cb7374_c1629/f1p0/4387,cb651_c17/f1p0/4744,cb7374_c344703/f1p0/3246,cb10491_c360617/f1p0/1297,cb8271_c153/f1p0/1070,cb7374_c217801/f1p0/4200,cb651_c0/f21p1/4709,cb651_c13/f1p0/2867,cb7374_c289499/f1p0/2584,cb2693_c8/f1p0/1379,cb7374_c30352/f1p0/2397,cb10491_c436152/f1p1/1656,cb7374_c14464/f8p0/2582,cb11571_c5/f1p0/5875,cb7374_c9237/f3p0/3225,cb12925_c61/f1p0/978,cb8357_c176/f1p0/863,cb7374_c1155/f1p0/2908,cb10491_c434689/f1p0/1312,cb7374_c168841/f1p0/3340,cb1348_c9/f1p0/3349,cb7374_c331230/f1p0/2183,cb7374_c221320/f1p0/2790,cb10491_c681080/f1p0/1347,cb7374_c68169/f1p0/3850,cb651_c14/f1p0/3075,cb7374_c166789/f1p0/2979,cb7374_c349779/f2p0/4388,cb7374_c239226/f1p1/2180,cb10491_c399881/f1p0/1331,cb10491_c881182/f1p0/1286,cb7374_c122068/f1p0/2181,cb7374_c9736/f1p0/3454,cb7374_c174917/f1p0/2432,cb7374_c2861/f1p0/2382,cb2693_c5/f1p0/2722,cb2693_c6/f1p1/3782,cb10491_c397398/f2p0/1342,cb7374_c150805/f3p1/2179,cb7374_c1627/f1p0/2749,cb7374_c387566/f3p0/2413,cb7374_c1619/f1p0/3457,cb7374_c118397/f1p0/2487,cb13542_c2/f1p0/1123,cb651_c12/f1p0/3901,cb7374_c270125/f1p0/2122,cb10826_c38/f1p0/2047,cb7374_c212266/f1p0/3933,cb7374_c220587/f1p0/3061,cb1348_c5/f1p0/2531,cb7374_c297488/f1p0/2635,cb10491_c412047/f1p0/1351,cb10491_c398186/f1p0/1530,cb7374_c15307/f3p0/3398,cb7374_c114991/f2p1/4371,cb7374_c166655/f1p0/2674,cb10491_c396839/f1p0/1315,cb7374_c112950/f1p0/3082,cb7374_c320917/f1p0/2123,cb7374_c290106/f1p0/1969,cb10491_c918715/f1p0/1345,cb10491_c431834/f1p0/1670,cb8271_c140/f1p1/1277,cb10491_c432826/f1p0/1370,cb7374_c167271/f1p0/2584,cb10491_c885226/f1p0/1320,cb1348_c8/f1p0/3732,cb1289_c2/f1p0/3005,cb10491_c373750/f1p0/1313,cb1458_c356/f1p0/2461,cb7374_c287362/f1p0/2012,cb10491_c359697/f2p0/1897,cb7374_c198222/f1p0/2581,cb10491_c421083/f1p0/1362,cb7374_c157805/f1p2/2849,cb7374_c408590/f1p0/2080,cb7374_c18869/f1p0/3233,cb7374_c239989/f1p0/1977,cb7374_c123346/f1p0/3139,cb10840_c12/f1p0/6898,cb6131_c14/f1p0/1129,cb782_c15/f1p0/5614,cb7374_c270835/f1p0/3427,cb7374_c1625/f1p0/4238,cb10491_c555094/f1p0/1569,cb10491_c410723/f1p0/1243,cb1458_c97/f1p0/2242,cb10491_c512544/f1p0/1352,cb7374_c159899/f1p1/2167,cb10826_c18/f1p0/4982,cb7374_c171586/f1p0/2892,cb10905_c4/f1p0/1818,cb7374_c13655/f1p0/3530,cb7374_c1054/f1p0/1927,cb7374_c156994/f1p1/2510,cb7374_c19944/f3p0/3820,cb7374_c213844/f1p0/3410,cb73"
"4_c42813/f1p1/2771,cb7374_c1602/f1p0/4055,cb10491_c894263/f1p0/1225,cb7374_c280110/f5p3/3108,cb12925_c60/f1p0/1037,cb10491_c437889/f1p0/1389,cb7374_c215581/f1p0/2092,cb7374_c101952/f1p0/3580,cb7374_c233014/f1p0/2312,cb7374_c329204/f9p1/4406,cb10491_c430806/f1p0/1355,cb12925_c69/f1p0/973,cb10826_c36/f1p0/2316,cb7374_c115643/f3p0/2711,cb7374_c60894/f1p0/2646,cb10491_c419501/f1p0/1448,cb10491_c369092/f1p0/1308,cb10491_c398117/f1p0/1382,cb651_c11/f1p1/3441,cb1458_c81/f1p1/4476,cb10389_c160/f1p0/1568,cb14220_c2/f1p0/5636,cb7374_c21370/f2p0/3364,cb1458_c339/f11p0/2437,cb10491_c817923/f1p0/1324,cb7374_c331369/f1p0/2604,cb10491_c890808/f1p0/1253,cb7374_c212433/f1p0/2989,cb12925_c109/f1p0/942,cb10491_c369530/f1p0/1653,cb10491_c400895/f1p0/1670,cb7374_c208732/f1p0/2054,cb1348_c2/f2p0/2620,cb1348_c19/f1p0/921,cb11701_c0/f1p0/1883,cb12925_c37/f1p0/1015,cb7374_c118950/f1p0/3037,cb12925_c99/f1p0/1202,cb10491_c379076/f1p0/1325,cb10491_c393134/f1p1/1334,cb7374_c174565/f3p0/3514,cb1458_c358/f1p0/2433,cb7374_c154040/f1p0/2560,cb10491_c418537/f1p0/1311,cb7374_c237952/f1p0/3289,cb5805_c0/f1p0/2457,cb7374_c20876/f3p0/3347,cb10491_c426463/f1p1/1725,cb7374_c211116/f1p0/2305,cb7374_c218295/f1p0/3085,cb7374_c1622/f1p0/2732,cb7374_c103626/f1p0/3854,cb10491_c412889/f1p0/1300,cb7374_c11044/f1p0/2097,cb7374_c299311/f1p0/4411,cb10826_c29/f1p0/3524,cb10491_c437170/f1p2/1291,cb10491_c569283/f1p0/1281,cb10491_c25432/f1p0/1520,cb7374_c400370/f1p0/1935,cb10491_c372625/f1p0/1376,cb12925_c32/f2p0/1142,cb7374_c204582/f10p0/2832,cb7374_c20882/f1p0/2892,cb10491_c709986/f1p0/1381,cb7374_c283262/f1p0/4422,cb10491_c400014/f1p0/1233,cb7374_c230829/f1p1/2135,cb10818_c0/f3p0/1238,cb8572_c13/f1p0/1823,cb7374_c204816/f7p0/2047,cb7374_c231088/f1p3/2015,cb10491_c865210/f1p0/1324"					
Cellular Processes	Cellular community - prokaryotes	Biofilm formation - Escherichia coli	ko02026	41	"cb2348_c2/f3p0/2606,cb2348_c36/f1p0/1417,cb2348_c21/f1p0/2723,cb2348_c16/f1p0/2518,cb2348_c8/f1p0/4084,cb2348_c40/f1p0/1056,cb2348_c27/f1p0/3335,cb2348_c31/f1p0/1724,cb2348_c33/f1p0/1478,cb2348_c44/f3p0/2479,cb2348_c41/f1p0/1023,cb2348_c17/f1p0/3160,cb2348_c19/f1p0/2953,cb2348_c45/f2p0/2714,cb2348_c7/f2p0/971,cb2348_c15/f1p0/3215,cb2348_c6/f6p0/1443,cb2348_c22/f1p0/2935,cb2348_c9/f1p0/2400,cb2348_c0/f70p0/3354,cb2348_c11/f1p0/3251,cb2348_c4/f4p0/2207,cb2348_c37/f1p0/1340,cb2348_c30/f1p0/1754,cb2348_c24/f1p0/2096,cb2348_c25/f1p0/1978,cb2348_c20/f1p0/2075,cb2348_c39/f1p0/1205,cb2348_c23/f1p0/2209,cb2348_c42/f1p0/957,cb2348_c32/f1p0/1636,cb2348_c34/f1p0/1462,cb2348_c26/f1p0/2131,cb2348_c3/f1p0/1354,cb2348_c38/f1p0/1268,cb2348_c18/f1p0/2907,cb2348_c43/f3p0/2820,cb2348_c28/f1p0/3109,cb2348_c10/f1p0/3228,cb2348_c12/f1p0/3296,cb2348_c29/f1p0/3492"
Cellular Processes	Cellular community - prokaryotes	Biofilm formation - Pseudomonas aeruginosa	ko02025	1	cb7374_c212362/f1p0/4118
Cellular Processes	Cellular community - prokaryotes	Quorum sensing	ko02024	108	"cb7374_c350010/f1p0/2770,cb7374_c154198/f1p0/2705,cb8569_c2/f1p0/1672,cb6415_c1/f3p0/1941,cb6053_c6/f1p0/2316,cb7374_c178014/f1p0/2610,cb7374_c167274/f1p0/2284,cb8569_c1/f2p0/1603,cb8569_c10/f1p0/1252,cb2813_c10/f1p1/2904,cb7374_c343345/f1p0/2810,cb2813_c11/f1p1/3667,cb8569_c9/f1p0/1916,cb6053_c2/f1p0/3137,cb7374_c176360/f1p0/2505,cb2813_c9/f1p0/3313,cb8569_c12/f1p0/1474,cb8569_c4/f1p0/1408,cb351_c8/f1p0/4464,cb6053_c0/f1p0/2353,cb7374_c362788/f1p0/2751,cb7374_c167445/f1p0/2506,cb7374_c401034/f1p0/2162,cb6053_c7/f1p0/2810,cb7374_c159520/f1p0/2790,cb7374_c174091/f1p0/2787,cb351_c18/f1p0/5236,cb7374_c388336/f1p0/2655,cb2813_c5/f1p1/3884,cb7374_c234796/f1p0/2359,cb7374_c356098/f1p0/2753,cb6053_c1/f1p0/2367,cb6415_c3/f1p0/2189,cb6053_c3/f1p0/2906,cb7374_c234699/f1p0/2326,cb6053_c5/f1p0/2241,cb7374_c154186/f5p0/2848,cb2813_c7/f1p1/3591,cb7374_c173185/f1p0/2796,cb7374_c164919/f1p0/2314,cb2813_c8/f1p1/3786,cb7374_c341623/f1p0/2531,cb7374_c333254/f1p0/2819,cb2813_c2/f5p1/3680,cb2813_c14/f1p1/2856,cb2813_c16/f1p0/2200,cb7374_c331532/f3p0/2779,cb351_c12/f1p0/3939,cb7374_c166557/f1p0/2625,cb8569_c5/f1p0/1616,cb7374_c216296/f1p0/2721,cb2813_c4/f2p0/2073,cb6415_c2/f2p0/2277,cb351_c6/f1p0/4962,cb7374_c175122/f1p0/2673,cb7374_c152147/f1p0/2381,cb2813_c18/f1p0/1871,cb351_c10/f1p0/4137,cb7374_c175147/f1p0/2533,cb7374_c407759/f1p0/2410,cb2813_c21/f6p0/3543,cb7374_c287644/f1p0/2363,cb7374_c158592/f1p0/2647,cb2813_c12/f1p0/3742,cb8569_c11/f1p0/1709,cb2813_c17/f1p0/2069,cb351_c11/f1p0/3922,cb7374_c168668/f1p0/2630,cb2813_c15/f1p0/3658,cb7374_c156923/f1p0/2357,cb7374_c173054/f1p0/2644,cb2813_c24/f1p0/3635,cb8569_c0/f3p0/1066,cb7374_c168725/f1p0/2585,cb7374_c154355/f1p0/2334,cb7374_c180104/f1p0/3508,cb7374_c175856/f1p0/2720,cb7374_c168798/f4p0/4474,cb351_c5/f1p0/4929,cb8569_c6/f1p0/1903,cb8569_c8/f1p0/1253,cb7374_c170335/f1p0/2579,cb8569_c14/f1p0/1036,cb7374_c149505/f1p0/2798,cb6053_c4/f1p0/3121,cb351_c9/f1p0/4070,cb7374_c180380/f1p0/2157,cb8569_c13/f1p0/1278,cb7374_c348576/f1p0/2764,cb351_c7/f1p0/4364,cb7374_c405285/f1p0/2613,cb7374_c163929/f3p0/3402,cb351_c3/f2p0/5917,cb7374_c333315/f1p0/2847,cb351_c13/f1p0/2395,cb6053_c8/f1p0/1832,cb7374_c231799/f1p0/2563,cb7374_c164165/f1p0/2609,cb7374_c157618/f1p0/2694,cb7374_c357780/f1p0/2546,cb7374_c333486/f1p0/2875,cb7374_c404156/f1p0/2426,cb351_c0/f4p0/5850,cb7374_c172469/f1p0/2605,cb7374_c389252/f1p0/2181,cb8569_c3/f1p0/1462,cb6415_c0/f3p0/2177,cb8569_c7/f1p0/1715"
Cellular Processes	Transport and catabolism	Autophagy - animal	ko04140	579	"cb7374_c346056/f1p0/3006,cb5897_c65/f1p0/1040,cb7374_c21917/f2p0/3725,cb2204_c45/f1p0/5823,cb12198_c1/f1p0/2427,cb3091_c15/f1p0/1309,cb7374_c4520/f2p0/3665,cb7374_c116790/f1p0/3327,cb7374_c107900/f1p0/2597,cb2204_c15/f1p0/2219,cb1209_c2/f3p0/4529,cb7374_c284507/f6p0/2991,cb5254_c3/f1p0/2947,cb3454_c0/f1p0/3584,cb7374_c359378/f1p0/3867,cb6052_c7/f2p2/1563,cb3091_c3/f2p0/3576,cb7374_c298763/f1p0/1973,cb7374_c348775/f3p0/4295,cb7374_c201025/f1p0/3214,cb3183_c2/f1p0/3709,cb7374_c3314/f1p0/4079,cb7374_c1952/f1p0/3235,cb7374_c3327/f1p0/3017,cb7374_c328667/f11p1/2840,cb8466_c9/f3p0/1130,cb5254_c7/f1p0/2549,cb7374_c329552/f1p0/2082,cb5254_c6/f1p0/2820,cb7374_c9799/f6p1/4390,cb7374_c222096/f1p0/2550,cb7374_c108535/f2p1/3995,cb3091_c10/f1p0/2512,cb11116_c3/f1p0/1895,cb7374_c3321/f1p0/4349,cb11601_c499/f1p0/1993,cb5897_c19/f1p0/2343,cb9666_c0/f1p0/1593,cb5293_c4/f1p0/9037,cb7374_c302620/f1p0/1946,cb7374_c217351/f1p0/2472,cb6052_c5/f6p2/2294,cb212_c6/f3p0/2703,cb4073_c4/f1p0/2282,cb7374_c224931/f3p1/2949,cb3454_c1/f1p0/2395,cb1004_c9/f1p0/2867,cb7374_c220122/f1p0/4285,cb7374_c65079/f1p0/2945,cb212_c0/f27p1/4976,cb7587_c8/f1p0/1261,cb212_c34/f1p0/2286,cb3912_c1/f9p0/2454,cb7374_c12696/f1p0/2561,cb7374_c211578/f1p0/2861,cb10491_c530270/f1p0/1513,cb3912_c18/f1p0/2389,cb3912_c12/f1p0/3492,cb1004_c1/f1p0/4746,cb12198_c0/f3p0/1094,cb3912_c15/f1p0/2286,cb3183_c1/f3p0/3214,cb7374_c238206/f1p0/2558,cb3091_c8/f1p0/3288,cb4998_c5/f1p0/2324,cb3091_c0/f6p0/3686,cb7374_c147796/f17p2/4632,cb3183_c7/f1p0/1883,cb10426_c0/f2p0/1320,cb13734_c2/f1p0/5684,cb6052_c26/f5p0/1078,cb7374_c274361/f1p0/2061,cb7374_c20127/f2p0/4973,cb7374_c284280/f1p0/2089,cb4998_c1/f2p0/2777,cb1004_c2/f1p0/4418,cb7374_c88755/f4p0/3985,cb3091_c7/f1p0/3644,cb7374_c332423/f6p0/2625,cb5191_c0/f1p0/2696,cb5191_c4/f1p0/1170,cb7374_c312121/f1p0/3096,cb7374_c107798/f1p0/4443,cb6052_c22/f1p0/923,cb7374_c295145/f1p1/2101,cb3091_c4/f2p0/1086,cb7374_c299656/f1p0/2021,cb10826_c19/f1p0/3215,cb7374_c296068/f1p0/1970,cb8466_c25/f6p1/1646,cb10491_c389730/f2p0/1773,cb10826_c8/f2p0/3557,cb10826_c20/f1p0/2540,cb2204_c23/f1p0/1638,cb2204_c43/f1p1/6049,cb5254_c9/f1p0/1740,cb7374_c388860/f1p1/2107,cb7374_c3309/f1p0/4396,cb3912_c10/f2p0/2528,cb7374_c76463/f1p0/2642,cb7374_c164610/f1p0/2749,cb7374_c361387/f1p0/2664,cb7374_c173240/f4p0/2543,cb12472_c1/f1p0/2252,cb7374_c96548/f1p0/3428,cb7374_c285421/f1p0/2258,cb3091_c16/f1p0/5281,cb1004_c4/f1p0/2570,cb6052_c10/f1p2/1938,cb7374_c116567/f1p0/2554,cb7374_c347360/f1p0/2643,cb7374_c9168/f7p0/4013,cb7374_c333811/f1p2/2069,cb3912_c21/f1p0/2039,cb6590_c2/f1p0/2014,cb7374_c37170/f4p0/4639,cb1297_c0/f1p0/4578,cb7374_c356654/f1p0/2621,cb8466_c15/f1p1/1853,cb7374_c93068/f1p0/2875,cb7374_c30919/f1p0/5061,cb3912_c23/f1p0/2217,cb9994_c3/f2p0/1401,cb1746_c12/f1p0/6678,cb7374_c179974/f1p0/2198,cb7374_c62032/f1p1/3876,cb7664_c0/f3p0/1736,cb7374_c38089/f2p0/4795,cb7374_c311944/f1p0/2090,cb6052_c23/f24p1/1074,cb7374_c3320/f1p0/3004,cb7374_c9395/f1p0/4685,cb4073_c1/f2p0/1205,cb7374_c224256/f1p1/4548,cb14493_c5/f1p0/5217,cb7374_c352967/f1p1/2037,cb7374_c3322/f1p0/3959,cb10826_c23/f1p0/2282,cb7374_c776/f4p0/2520,cb2204_c19/f1p0/2545,cb7374_c31274/f1p0/3620,cb3912_c3/f7p0/2373,cb7887_c28/f1p0/945,cb7374_c18842/f1p0/2993,cb3454_c3/f1p0/2452,cb212_c28/f1p0/4217,cb4307_c2/f1p0/2668,cb7374_c101306/f1p0/3211,cb8466_c8/f3p0/1410,cb3912_c4/f4p0/2451,cb7374_c281322/f1p0/1955,cb9994_c4/f1p0/1515,cb7374_c166593/f2p0/2552,cb7374_c15817/f1p0/4357,cb212_c15/f1p1/4419,cb10258_c4/f1p0/5267,cb7374_c21071/f1p0/4554,cb10826_c37/f1p0/2344,cb6052_c9/f1p0/2386,cb7374_c330359/f5p1/2084,cb4001_c4/f1p1/1479,cb7374_c219845/f1p0/2462,cb3091_c13/f1p0/1775,cb10491_c592925/f1p0/1768,cb7374_c280892/f1p0/2232,cb9994_c11/f8p0/1545,cb7887_c12/f1p2/986,cb7374_c229147/f1p1/2510,cb5293_c5/f1p0/6463,cb7374_c268074/f2p0/4219,cb7374_c18046/f1p0/3074,cb7374_c296263/f1p0/2278,cb1004_c5/f1p0/3778,cb7374_c11107/f1p0/2827,cb7374_c30395/f1p0/3430,cb212_c30/f1p0/3395,cb10426_c3/f1p0/1775,cb14572_c0/f1p0/5348,cb7374_c12002/f1p0/2751,cb7374_c136300/f1p0/3854,cb7374_c62085/f1p0/2445,cb7374_c207317/f3p0/2181,cb7374_c337957/f1p0/2916,cb7664_c2/f1p0/4177,cb1004_c10/f1p0/2426,cb7374_c343823/f2p1/2926,cb2204_c18/f1p0/3278,cb7374_c3313/f1p0/4171,cb10826_c25/f1p0/3414,cb14532_c1/f1p0/1521,cb9994_c8/f1p0/1187,cb7374_c79209/f1p0/4484,cb7374_c334227/f2p1/2054,cb4307_c6/f1p1/5492,cb5897_c18/f2p0/2432,cb14568_c1/f1p0/1480,cb7374_c3310/f1p0/4010,cb8466_c24/f4p0/1347,cb5293_c0/f1p0/2646,cb7374_c241651/f2p0/2208,cb7374_c371227/f1p0/2070,cb7374_c21923/f1p0/2798,cb7374_c332860/f1p0/2061,cb7374_c175278/f1p0/3232,cb7374_c8597/f9p0/2408,cb212_c17/f1p0/4192,cb14493_c0/f1p0/5445,cb7187_c1/f1p0/3621,cb1277_c5/f1p0/6731,cb7374_c113824/f1p0/3479,cb3183_c3/f1p0/3317,cb7374_c341108/f1p0/2915,cb10826_c14/f2p0/4291,cb7374_c274937/f1p0/2822,cb3912_c20/f1p0/1971,cb7887_c29/f1p1/944,cb6590_c1/f1p0/4349,cb3183_c6/f1p0/3394,cb3091_c9/f1p0/2954,cb7374_c15869/f1p0/2844,cb7374_c329652/f11p1/4692,cb6052_c20/f1p0/999,cb7374_c147852/f12p0/4322,cb10826_c24/f1p0/3847,cb7374_c60048/f2p0/4550,cb3183_c5/f1p0/2934,cb9994_c0/f49p0/1440,cb1209_c5/f1p0/4444,cb5100_c0/f6p0/1760,cb7917_c0/f1p0/1829,cb5254_c10/f1p0/1498,cb7374_c279665/f1p0/3936,cb5305_c1/f1p0/4868,cb7374_c296760/f1p0/2492,cb7374_c292265/f1p0/2052,cb14493_c4/f1p0/5459,cb1297_c1/f1p0/4311,cb7374_c300815/f1p0/2266,cb5897_c58/f1p0/1447,cb7374_c328775/f54p0/4555,cb212_c39/f1p1/4154,cb2204_c28/f1p0/6312,cb7374_c21208/f4p0/2408,cb7374_c267904/f1p0/2109,cb1004_c7/f1p0/3760,cb9329_c3/f1p0/1876,cb7374_c43981/f1p0/4024,cb7374_c34540/f1p0/2831,cb7374_c62143/f1p0/2688,cb6590_c0/f1p0/2223,cb8466_c16/f1p0/1663,cb7374_c276348/f1p0/1970,cb7374_c356027/f1p0/3351,cb7374_c281721/f1p0/2088,cb2204_c46/f1p0/5324,cb5191_c2/f1p0/1768,cb5897_c23/f1p0/1491,cb7374_c289264/f1p0/1909,cb10826_c2/f5p0/3607,cb10491_c538745/f3p0/1773,cb7374_c235746/f1p0/2020,cb10826_c27/f1p0/3138,cb212_c3/f6p0/4811,cb4073_c3/f1p0/3793,cb7374_c355056/f2p0/2731,cb2637_c3/f1p0/2380,cb7374_c264118/f1p0/2494,cb10826_c35/f1p0/2438,cb7887_c31/f1p0/926,cb7374_c97991/f3p0/3761,cb7374_c331545/f1p0/2034,cb7374_c61875/f2p0/4671,cb7374_c292318/f1p0/2285,cb7374_c97800/f3p0/4252,cb7374_c297034/f1p0/2258,cb7374_c283041/f1p1/2085,cb7374_c120126/f1p0/2704,cb7887_c32/f1p0/888,cb3912_c13/f1p0/2755,cb6590_c5/f1p0/1556,cb7374_c356033/f1p0/1944,cb7887_c33/f154p2/980,cb1209_c6/f1p0/4644,cb7374_c406703/f1p0/2022,cb2637_c2/f1p0/2193,cb4073_c6/f1p0/1633,cb7374_c3316/f1p0/3354,cb7374_c46554/f1p0/4174,cb8466_c21/f9p1/1834,cb7374_c65409/f1p0/2932,cb7374_c9101/f9p0/2743,cb3454_c2/f1p0/2658,cb5254_c2/f2p0/2653,cb7374_c334242/f2p1/4655,cb6052_c18/f1p0/1146,cb1209_c10/f1p0/4164,cb3091_c12/f1p0/3057,cb7374_c332955/f1p0/2929,cb1004_c11/f1p1/2067,cb1004_c3/f1p0/3401,cb4307_c3/f1p0/1837,cb7374_c233269/f1p0/2642,cb6052_c27/f1p0/859,cb1209_c8/f1p0/4628,cb14550_c0/f1p0/5363,cb14493_c2/f1p0/1591,cb6052_c12/f1p0/1467,cb7374_c36924/f1p0/2997,cb7374_c62240/f5p1/2943,cb5254_c8/f1p0/2524,cb7374_c21125/f1p0/4708,cb3912_c2/f7p0/2568,cb7374_c57556/f21p1/5085,cb7374_c207246/f1p0/4226,cb212_c33/f1p0/4269,cb5100_c4/f1p0/1620,cb5897_c22/f1p0/1571,cb7374_c167997/f1p0/3002,cb7374_c232610/f1p0/4556,cb7887_c9/f2p3/1667,cb7374_c10198/f1p0/4342,cb7374_c811/f2p0/3786,cb3091_c6/f1p0/3683,cb7374_c331135/f1p0/2438,cb7374_c43096/f1p0/3624,cb1209_c13/f1p0/3903,cb7374_c387553/f3p0/2412,cb5897_c67/f222p0/1501,cb11601_c725/f1p0/1920,cb7374_c328854/f9p0/2750,cb10826_c30/f1p0/4059,cb2204_c14/f1p0/4157,cb7374_c212281/f2p1/4809,cb212_c26/f1p0/5110,cb7374_c14239/f3p0/4762,cb7374_c333747/f4p1/4138,cb212_c2/f7p0/5122,cb1004_c6/f1p0/2690,cb7187_c0/f1p0/2012,cb7374_c39909/f1p0/2668,cb7374_c3845/f3p0/3182,cb5100_c5/f1p0/1405,cb7374_c108641/f1p0/4040,cb11206_c0/f1p0/1528,cb4998_c2/f2p0/3049,cb7662_c0/f1p0/1887,cb7374_c98001/f14p0/2877,cb9994_c10/f1p0/917,cb7374_c269854/f6p1/4579,cb7374_c231298/f1p0/2303,cb7374_c22932/f1p0/2696,cb7374_c76149/f1p0/2874,cb5254_c4/f1p0/2832,cb7374_c222489/f1p0/2190,cb5897_c60/f1p0/1437,cb7917_c5/f1p0/910,cb7374_c31623/f1p0/3748,cb212_c16/f1p0/4338,cb1209_c9/f1p0/4322,cb10491_c587200/f1p0/1758,cb7037_c0/f1p0/2030,cb7374_c269745/f5p1/4250,cb5100_c3/f1p0/1770,cb3091_c1/f5p0/3626,cb3912_c16/f1p0/2394,cb7374_c3323/f2p1/4175,cb7374_c239291/f1p0/2183,cb1209_c4/f2p0/4504,cb10976_c4/f1p0/1914,cb2204_c20/f1p0/3101,cb7374_c112746/f1p0/2651,cb7374_c12651/f1p0/2610,cb3912_c8/f3p0/2499,cb7374_c165383/f1p0/3204,cb7374_c150793/f4p0/2680,cb7374_c78325/f1p1/2952,cb8466_c22/f3p1/1913,cb4001_c1/f2p0/1227,cb2637_c1/f2p0/3956,cb7374_c39940/f2p1/4997,cb10826_c26/f1p0/2868,cb7374_c218807/f1p0/2469,cb1209_c3/f2p0/4635,cb7374_c179155/f1p0/3752,cb7374_c328499/f6p0/4547,cb7887_c27/f1p0/961,cb212_c47/f1p0/5568,cb4998_c6/f1p0/1980,cb5293_c1/f1p0/3765,cb7374_c104925/f1p0/2470,cb3912_c17/f1p0/2747,cb7374_c275913/f1p0/2297,cb9329_c2/f4p0/1867,cb7374_c164293/f1p0/2222,cb5100_c1/f1p0/2743,cb4998_c8/f1p0/1241,cb7374_c18584/f1p0/2952,cb7374_c105670/f1p0/4150,cb8090_c0/f1p0/1627,cb8090_c2/f1p0/881,cb3091_c5/f2p0/3414,cb10826_c12/f2p0/2444,cb7374_c283799/f1p0/2076,cb7374_c3325/f1p0/3663,cb5897_c64/f1p0/1150,cb7374_c334306/f2p0/2721,cb212_c4/f5p0/4761,cb7887_c10/f1p2/1966,cb7374_c208123/f1p0/2435,cb6590_c4/f1p0/2047,cb7374_c235393/f1p0/4092,cb7374_c261559/f1p0/4549,cb7037_c1/f1p0/3822,cb3912_c27/f1p0/2479,cb3912_c22/f1p0/2486,cb3091_c11/f1p0/2658,cb7374_c231295/f1p0/2538,cb4073_c5/f1p0/2484,cb10826_c33/f1p0/2471,cb4998_c3/f1p0/2697,cb3183_c4/f1p0/3165,cb1004_c0/f9p0/4713,cb11116_c0/f2p0/1198,cb7374_c212836/f1p0/2092,cb7374_c152847/f1p0/2461,cb7374_c211477/f1p0/4696,cb212_c1/f18p0/4652,cb5100_c6/f1p0/1063,cb7374_c333438/f1p0/2937,cb1209_c12/f1p0/4514,cb5100_c2/f1p0/2677,cb4998_c7/f1p0/2225,cb7887_c30/f1p1/935,cb7374_c72847/f1p1/3986,cb7374_c118416/f1p0/2954,cb10491_c576546/f1p0/1592,cb10491_c580649/f1p0/1912,cb4001_c3/f1p0/1864,cb7887_c26/f1p2/977,cb7374_c330078/f1p1/2094,cb7374_c210935/f1p0/2625,cb7374_c271056/f1p1/4761,cb7374_c171060/f1p0/2654,cb10826_c15/f1p0/1431,cb8466_c12/f1p0/1744,cb8466_c0/f29p3/1897,cb7374_c340440/f4p0/2934,cb7374_c40449/f1p0/3287,cb7374_c343163/f1p0/2720,cb6052_c17/f1p0/1155,cb7374_c269755/f3p0/2149,cb7374_c258155/f1p0/2539,cb7374_c235189/f1p0/1958,cb3912_c0/f11p0/2438,cb7374_c333797/f3p0/3444,cb4073_c0/f8p0/3248,cb7374_c68984/f3p0/4416,cb7374_c313810/f1p0/1953,cb7374_c277155/f1p0/2324,cb11206_c1/f1p0/1493,cb5254_c1/f4p0/2667,cb6719_c0/f1p0/2188,cb7662_c1/f1p0/2086,cb7374_c65763/f1p0/2695,cb7374_c18132/f1p0/2576,cb7374_c100933/f2p0/4560,cb2204_c8/f2p0/3163,cb212_c27/f1p1/4915,cb7374_c4518/f1p0/3528,cb11601_c225/f3p0/1558,cb2637_c4/f1p0/3813,cb7374_c330139/f3p0/3361,cb212_c31/f1p0/3738,cb7374_c119086/f1p0/4019,cb9966_c1/f1p0/1351,cb9994_c7/f1p0/1370,cb5191_c1/f1p0/2965,cb7374_c89752/f1p1/2548,cb8288_c122/f1p0/952,cb7917_c1/f1p0/2112,cb14550_c2/f1p0/5200,cb7374_c178104/f1p1/2951,cb7374_c110772/f1p0/3151,cb7374_c165351/f1p0/2869,cb7374_c282935/f1p1/4779,cb5897_c17/f3p0/1652,cb3912_c6/f3p0/2570,cb3912_c25/f3p0/2474,cb2204_c29/f1p0/6296,cb1277_c4/f1p0/1638,cb7374_c307945/f3p0/2070,cb10826_c38/f1p0/2047,cb7374_c147736/f15p1/4044,cb7374_c337284/f1p0/2940,cb1209_c15/f10p0/4492,cb7374_c277359/f1p1/4104,cb7374_c320917/f1p0/2123,cb7374_c391225/f1p1/2721,cb7374_c292050/f1p0/2052,cb7374_c27237/f3p0/2948,cb212_c37/f1p0/4476,cb5055_c7/f1p0/803,cb212_c35/f1p0/5074,cb2204_c16/f1p0/4040,cb10826_c22/f1p0/3736,cb6052_c11/f1p0/1684,cb7917_c2/f1p0/1520,cb7374_c344881/f1p0/2229,cb212_c48/f1p0/5222,cb7374_c119642/f2p0/2661,cb10976_c5/f1p0/1665,cb4998_c0/f3p0/2006,cb7374_c244794/f1p0/1985,cb7374_c308800/f1p0/2591,cb5254_c0/f7p0/2632,cb3912_c11/f1p0/3356,cb7374_c80486/f1p0/3865,cb7374_c276288/f1p0/2333,cb2204_c17/f1p1/3582,cb3091_c2/f2p0/3670,cb7374_c342791/f1p0/2077,cb9666_c1/f1p0/1610,cb8466_c18/f1p0/1270,cb12359_c17/f7p2/5405,cb10826_c18/f1p0/4982,cb7374_c1953/f1p0/3886,cb9994_c9/f1p0/1034,cb2637_c5/f1p0/3221,cb7374_c300940/f1p0/3020,cb7374_c329006/f4p0/2087,cb7374_c280110/f5p3/3108,cb8466_c14/f1p0/1567,cb7374_c20425/f1p0/3593,cb7374_c220068/f1p0/2862,cb4307_c0/f84p1/3119,cb9064_c4/f1p0/947,cb7374_c218419/f1p0/2615,cb7374_c333197/f1p0/2954,cb7374_c269712/f2p0/2120,cb10826_c36/f1p0/2316,cb3912_c7/f3p0/2674,cb7374_c292279/f1p0/4144,cb7374_c60894/f1p0/2646,cb7374_c80150/f1p0/2960,cb212_c14/f1p0/4488,cb7374_c20780/f1p0/3567,cb3091_c14/f1p0/1494,cb7374_c168664/f2p0/2691,cb14493_c3/f1p0/5260,cb7374_c205377/f2p1/2642,cb3912_c9/f2p0/2601,cb7374_c101177/f4p0/4685,cb7374_c387603/f3p1/2084,cb7374_c293479/f1p0/1972,cb1004_c8/f1p0/4458,cb7374_c3324/f1p0/3957,cb3912_c14/f1p0/2621,cb7374_c13672/f2p0/3854,cb7374_c110367/f1p0/2624,cb7374_c163626/f1p0/2601,cb7374_c328470/f4p0/3282,cb7374_c22189/f1p0/2723,cb10826_c29/f1p0/3524,cb6052_c24/f146p1/1249,cb11116_c1/f1p0/1643,cb7374_c3311/f1p0/3509,cb8090_c1/f1p0/2175,cb7374_c300401/f1p0/2188,cb2637_c0/f2p0/3109,cb7374_c239147/f1p0/2165,cb5897_c62/f1p0/1392,cb5897_c63/f1p0/1357,cb7374_c65641/f1p0/3198,cb7374_c387750/f2p0/2001,cb4001_c0/f2p0/3288,cb7374_c3326/f3p0/3971,cb2204_c44/f1p0/6074,cb7374_c328744/f12p0/2709,cb7374_c159631/f1p0/2652"
Cellular Processes	Transport and catabolism	Autophagy - other eukaryotes	ko04136	99	"cb7374_c346056/f1p0/3006,cb14572_c0/f1p0/5348,cb7374_c308800/f1p0/2591,cb10491_c389730/f2p0/1773,cb5293_c1/f1p0/3765,cb5254_c0/f7p0/2632,cb7374_c21208/f4p0/2408,cb1209_c13/f1p0/3903,cb1004_c7/f1p0/3760,cb1209_c2/f3p0/4529,cb5100_c1/f1p0/2743,cb5254_c3/f1p0/2947,cb7374_c34540/f1p0/2831,cb4073_c0/f8p0/3248,cb7664_c2/f1p0/4177,cb1004_c10/f1p0/2426,cb6590_c0/f1p0/2223,cb5254_c9/f1p0/1740,cb7374_c276348/f1p0/1970,cb5254_c1/f4p0/2667,cb3183_c2/f1p0/3709,cb7374_c280110/f5p3/3108,cb14568_c1/f1p0/1480,cb7374_c285421/f1p0/2258,cb1004_c6/f1p0/2690,cb5254_c7/f1p0/2549,cb5293_c0/f1p0/2646,cb1004_c4/f1p0/2570,cb7374_c3845/f3p0/3182,cb7374_c18132/f1p0/2576,cb5100_c5/f1p0/1405,cb5254_c6/f1p0/2820,cb7374_c20425/f1p0/3593,cb4073_c3/f1p0/3793,cb7374_c222096/f1p0/2550,cb6590_c2/f1p0/2014,cb9064_c4/f1p0/947,cb7374_c218419/f1p0/2615,cb1297_c0/f1p0/4578,cb6590_c4/f1p0/2047,cb7374_c60894/f1p0/2646,cb5293_c4/f1p0/9037,cb7374_c179974/f1p0/2198,cb5254_c4/f1p0/2832,cb9966_c1/f1p0/1351,cb7374_c222489/f1p0/2190,cb6590_c5/f1p0/1556,cb7664_c0/f3p0/1736,cb3183_c3/f1p0/3317,cb7374_c224931/f3p1/2949,cb4073_c5/f1p0/2484,cb4073_c4/f1p0/2282,cb1209_c6/f1p0/4644,cb4073_c1/f2p0/1205,cb1209_c9/f1p0/4322,cb4073_c6/f1p0/1633,cb7374_c776/f4p0/2520,cb3183_c4/f1p0/3165,cb7374_c31274/f1p0/3620,cb5100_c3/f1p0/1770,cb1004_c9/f1p0/2867,cb1004_c0/f9p0/4713,cb6590_c1/f1p0/4349,cb5254_c2/f2p0/2653,cb3183_c6/f1p0/3394,cb1209_c10/f1p0/4164,cb5100_c6/f1p0/1063,cb7587_c8/f1p0/1261,cb1004_c8/f1p0/4458,cb1209_c12/f1p0/4514,cb1004_c11/f1p1/2067,cb1004_c3/f1p0/3401,cb5100_c2/f1p0/2677,cb1209_c15/f10p0/4492,cb1209_c4/f2p0/4504,cb3183_c5/f1p0/2934,cb10976_c4/f1p0/1914,cb1004_c1/f1p0/4746,cb1209_c5/f1p0/4444,cb5100_c0/f6p0/1760,cb3183_c1/f3p0/3214,cb5254_c10/f1p0/1498,cb7374_c320917/f1p0/2123,cb7374_c391225/f1p1/2721,cb1209_c8/f1p0/4628,cb3183_c7/f1p0/1883,cb7374_c36924/f1p0/2997,cb5293_c5/f1p0/6463,cb5254_c8/f1p0/2524,cb1004_c2/f1p0/4418,cb7374_c65641/f1p0/3198,cb1297_c1/f1p0/4311,cb1209_c3/f2p0/4635,cb7374_c312121/f1p0/3096,cb7374_c218807/f1p0/2469,cb1004_c5/f1p0/3778,cb10976_c5/f1p0/1665,cb5100_c4/f1p0/1620,cb7374_c167997/f1p0/3002"
Cellular Processes	Transport and catabolism	Autophagy - yeast	ko04138	299	"cb7374_c346056/f1p0/3006,cb3513_c6/f1p0/3237,cb5803_c22/f1p0/1538,cb7374_c232610/f1p0/4556,cb7374_c420/f5p0/2818,cb5803_c12/f1p1/2716,cb7374_c1729/f1p0/2906,cb7374_c293659/f1p0/2205,cb1209_c13/f1p0/3903,cb2429_c4/f1p0/2741,cb1209_c2/f3p0/4529,cb7374_c269513/f4p2/4189,cb5254_c3/f1p0/2947,cb10826_c30/f1p0/4059,cb10396_c2/f1p0/1195,cb4335_c1/f1p0/2955,cb12755_c1/f1p0/2484,cb5803_c29/f7p1/2475,cb7374_c348775/f3p0/4295,cb7374_c212281/f2p1/4809,cb3183_c2/f1p0/3709,cb5803_c7/f2p0/1716,cb3513_c0/f3p1/3281,cb7360_c7/f1p0/1771,cb1004_c6/f1p0/2690,cb7360_c10/f1p0/1534,cb5254_c7/f1p0/2549,cb7374_c3845/f3p0/3182,cb9639_c1/f1p0/1744,cb5100_c5/f1p0/1405,cb5254_c6/f1p0/2820,cb7374_c222096/f1p0/2550,cb10183_c0/f29p0/1756,cb5803_c14/f1p0/2314,cb9876_c13/f1p2/5565,cb4998_c2/f2p0/3049,cb7374_c203655/f10p0/3495,cb7374_c104653/f1p2/3601,cb7374_c295905/f1p0/3098,cb5293_c4/f1p0/9037,cb5254_c4/f1p0/2832,cb7374_c222489/f1p0/2190,cb7374_c224931/f3p1/2949,cb4073_c4/f1p0/2282,cb1209_c9/f1p0/4322,cb5100_c3/f1p0/1770,cb1004_c9/f1p0/2867,cb7374_c103370/f1p0/2855,cb7374_c220122/f1p0/4285,cb7587_c8/f1p0/1261,cb5803_c17/f1p0/2435,cb9876_c12/f1p0/5568,cb3513_c7/f1p0/2492,cb10040_c3/f2p0/1011,cb5713_c3/f1p0/5974,cb3513_c2/f1p1/3556,cb11800_c1/f1p0/1735,cb1209_c4/f2p0/4504,cb1004_c1/f1p0/4746,cb10976_c4/f1p0/1914,cb4335_c2/f1p0/3130,cb3183_c1/f3p0/3214,cb2429_c1/f2p0/3220,cb4998_c5/f1p0/2324,cb7374_c165498/f1p0/3546,cb3183_c7/f1p0/1883,cb7374_c111657/f1p0/3832,cb7374_c290/f8p0/2968,cb4998_c1/f2p0/2777,cb1004_c2/f1p0/4418,cb5713_c0/f11p0/1099,cb7374_c1727/f1p0/2868,cb10826_c26/f1p0/2868,cb7374_c39093/f2p0/3177,cb5803_c9/f1p1/2710,cb7374_c3763/f1p0/3150,cb1209_c3/f2p0/4635,cb7374_c312121/f1p0/3096,cb7374_c218807/f1p0/2469,cb7374_c153843/f1p0/3477,cb5803_c5/f5p0/2368,cb10183_c3/f1p0/992,cb10183_c2/f1p0/1600,cb7374_c4317/f1p1/3386,cb4998_c6/f1p0/1980,cb10826_c19/f1p0/3215,cb10491_c389730/f2p0/1773,cb5293_c1/f1p0/3765,cb10826_c8/f2p0/3557,cb5803_c8/f1p0/2732,cb12630_c1/f1p0/1474,cb9329_c2/f4p0/1867,cb10826_c20/f1p0/2540,cb5100_c1/f1p0/2743,cb4998_c8/f1p0/1241,cb7374_c278596/f1p0/2430,cb5254_c9/f1p0/1740,cb7374_c289184/f1p0/2009,cb7374_c1409/f1p0/1957,cb5803_c25/f1p0/1263,cb7374_c209439/f1p0/2959,cb5803_c18/f1p0/2345,cb7374_c285421/f1p0/2258,cb10826_c12/f2p0/2444,cb5803_c30/f9p0/2467,cb7374_c284009/f1p2/4362,cb1004_c4/f1p0/2570,cb7374_c115373/f3p0/3887,cb6590_c2/f1p0/2014,cb1297_c0/f1p0/4578,cb7374_c38476/f1p0/4492,cb6590_c4/f1p0/2047,cb7374_c235393/f1p0/4092,cb7374_c8637/f3p0/2719,cb7374_c9089/f2p0/4974,cb7374_c47317/f1p0/3197,cb9639_c0/f2p0/1809,cb7374_c179974/f1p0/2198,cb7664_c0/f3p0/1736,cb4073_c5/f1p0/2484,cb7374_c166708/f1p0/2216,cb4073_c1/f2p0/1205,cb7374_c224256/f1p1/4548,cb10826_c33/f1p0/2471,cb4998_c3/f1p0/2697,cb7374_c776/f4p0/2520,cb10826_c23/f1p0/2282,cb3183_c4/f1p0/3165,cb7374_c31274/f1p0/3620,cb7374_c45108/f1p0/3632,cb1004_c0/f9p0/4713,cb7374_c269573/f3p0/4309,cb5100_c6/f1p0/1063,cb10040_c4/f2p0/1539,cb1209_c12/f1p0/4514,cb4998_c7/f1p0/2225,cb5100_c2/f1p0/2677,cb10826_c37/f1p0/2344,cb7890_c1/f1p0/2597,cb7374_c127351/f1p0/4026,cb3513_c1/f1p1/3569,cb7374_c300758/f1p0/2276,cb7374_c45399/f1p0/3745,cb7374_c148262/f3p1/3859,cb7374_c14047/f1p0/4011,cb7374_c285222/f1p0/3998,cb7374_c204640/f15p1/4073,cb5293_c5/f1p0/6463,cb7374_c268074/f2p0/4219,cb7374_c63525/f2p0/2573,cb7374_c271056/f1p1/4761,cb10826_c15/f1p0/1431,cb1004_c5/f1p0/3778,cb7374_c30395/f1p0/3430,cb10040_c7/f1p0/1145,cb10040_c1/f2p0/1792,cb5803_c19/f1p0/1938,cb7374_c4318/f1p0/4603,cb12755_c0/f1p0/1041,cb7664_c2/f1p0/4177,cb4073_c0/f8p0/3248,cb2429_c0/f5p0/3403,cb1004_c10/f1p0/2426,cb12630_c0/f1p0/1153,cb10826_c25/f1p0/3414,cb5803_c23/f1p0/1388,cb7374_c4319/f1p0/3548,cb14532_c1/f1p0/1521,cb5254_c1/f4p0/2667,cb7374_c296055/f1p0/4604,cb10040_c2/f2p0/1744,cb5803_c15/f1p0/2132,cb14568_c1/f1p0/1480,cb5293_c0/f1p0/2646,cb7374_c18132/f1p0/2576,cb7374_c4316/f3p1/3408,cb9876_c11/f1p0/5717,cb5713_c4/f1p0/1082,cb10396_c0/f1p0/1442,cb7374_c290040/f1p0/3276,cb9966_c1/f1p0/1351,cb5803_c21/f1p0/1699,cb3183_c3/f1p0/3317,cb7374_c35672/f1p0/4416,cb7374_c36667/f1p0/4479,cb10826_c14/f2p0/4291,cb7374_c78562/f1p0/3828,cb6590_c1/f1p0/4349,cb3183_c6/f1p0/3394,cb7374_c278346/f1p0/4499,cb7374_c329652/f11p1/4692,cb7374_c38451/f1p0/3813,cb2429_c5/f1p0/3061,cb10826_c38/f1p0/2047,cb10826_c24/f1p0/3847,cb7374_c119709/f1p0/3851,cb3183_c5/f1p0/2934,cb1209_c15/f10p0/4492,cb5100_c0/f6p0/1760,cb1209_c5/f1p0/4444,cb5254_c10/f1p0/1498,cb7374_c391225/f1p1/2721,cb7374_c320917/f1p0/2123,cb7374_c125566/f1p0/4299,cb5803_c13/f1p1/2232,cb7374_c11738/f2p0/5104,cb9876_c16/f16p1/5724,cb10826_c22/f1p0/3736,cb5803_c20/f1p0/1908,cb1297_c1/f1p0/4311,cb2429_c9/f1p0/937,cb7374_c1728/f1p0/2913,cb10976_c5/f1p0/1665,cb7374_c113737/f1p0/3363,cb4998_c0/f3p0/2006,cb10040_c8/f2p0/1267,cb7374_c206977/f4p0/2328,cb5803_c24/f1p0/1375,cb7374_c278355/f1p0/2343,cb7374_c273578/f1p0/3882,cb7360_c8/f1p0/1880,cb7374_c100699/f8p2/3846,cb9876_c14/f1p1/5282,cb7374_c308800/f1p0/2591,cb7374_c21208/f4p0/2408,cb5254_c0/f7p0/2632,cb1004_c7/f1p0/3760,cb9329_c3/f1p0/1876,cb4335_c0/f1p0/3147,cb7374_c34540/f1p0/2831,cb7374_c284778/f1p0/4108,cb7374_c218885/f1p0/2122,cb6590_c0/f1p0/2223,cb7374_c125343/f1p1/4131,cb7374_c276348/f1p0/1970,cb10826_c18/f1p0/4982,cb5803_c32/f3p0/2523,cb7374_c1408/f1p0/2121,cb7374_c1726/f1p0/2925,cb7374_c281973/f1p0/5029,cb7374_c278921/f1p0/4351,cb7374_c280110/f5p3/3108,cb10826_c2/f5p0/3607,cb5803_c4/f2p0/2485,cb5803_c16/f7p1/2456,cb7374_c20425/f1p0/3593,cb4073_c3/f1p0/3793,cb10826_c27/f1p0/3138,cb7374_c207509/f2p0/2475,cb5803_c28/f1p0/967,cb9064_c4/f1p0/947,cb7374_c218419/f1p0/2615,cb10826_c35/f1p0/2438,cb7374_c173562/f1p0/2106,cb10826_c36/f1p0/2316,cb7374_c45654/f1p0/3958,cb7374_c28973/f10p1/4518,cb14650_c3/f1p0/5622,cb7374_c60894/f1p0/2646,cb5130_c3/f1p0/5147,cb2429_c7/f1p0/2568,cb7374_c288613/f1p0/1971,cb2429_c3/f1p0/4181,cb6590_c5/f1p0/1556,cb7374_c7827/f8p0/3615,cb1209_c6/f1p0/4644,cb10396_c1/f1p0/1671,cb5803_c10/f1p0/2699,cb4073_c6/f1p0/1633,cb7374_c160115/f3p1/3742,cb7374_c334242/f2p1/4655,cb5254_c2/f2p0/2653,cb7360_c6/f1p0/1910,cb1209_c10/f1p0/4164,cb7374_c329444/f1p0/2297,cb1004_c8/f1p0/4458,cb10183_c1/f3p0/1634,cb4446_c0/f1p0/3081,cb1004_c11/f1p1/2067,cb2429_c2/f1p0/3895,cb1004_c3/f1p0/3401,cb5130_c2/f1p0/8702,cb10826_c29/f1p0/3524,cb5803_c33/f1p1/2472,cb1209_c8/f1p0/4628,cb2429_c6/f1p0/3576,cb7374_c37801/f1p0/3746,cb7374_c225205/f1p0/2884,cb7374_c13358/f1p0/3368,cb7374_c36924/f1p0/2997,cb4446_c1/f1p0/2921,cb7374_c48169/f1p0/4372,cb5254_c8/f1p0/2524,cb7374_c220110/f1p0/2079,cb7374_c65641/f1p0/3198,cb7374_c207246/f1p0/4226,cb11601_c480/f1p0/6193,cb5100_c4/f1p0/1620,cb7374_c167997/f1p0/3002"
Cellular Processes	Transport and catabolism	Endocytosis	ko04144	1329	"cb16_c6/f1p0/3513,cb1258_c3/f1p0/4382,cb7374_c158101/f1p0/2812,cb7374_c297849/f1p0/2280,cb2202_c1/f1p0/4951,cb7374_c286389/f1p0/1946,cb1388_c2/f2p0/4147,cb4161_c2/f1p0/1381,cb1458_c328/f1p0/1367,cb7374_c326937/f1p0/2188,cb4822_c1/f2p0/2599,cb7374_c159803/f1p0/3847,cb7374_c30292/f1p0/3505,cb7374_c107004/f1p0/2244,cb7374_c80940/f1p0/3992,cb10491_c30389/f2p0/1817,cb7374_c4246/f1p0/3416,cb10491_c862283/f1p0/1690,cb10491_c545776/f1p0/1852,cb7374_c4243/f1p0/3295,cb7374_c154945/f1p2/2144,cb7374_c1223/f1p0/2839,cb7374_c328814/f6p0/2188,cb7374_c21064/f1p0/4231,cb1870_c8/f1p0/1469,cb6910_c8/f4p0/3414,cb3783_c0/f1p0/3424,cb7374_c131574/f2p0/3985,cb13790_c1/f1p0/1083,cb13907_c26/f1p0/1219,cb5119_c13/f1p0/3962,cb7374_c266678/f2p0/2386,cb7374_c172489/f1p0/2031,cb7374_c331774/f4p2/2861,cb10356_c17/f1p0/5654,cb7374_c40960/f1p0/3836,cb6805_c2/f1p0/1487,cb9993_c33/f184p0/1192,cb7374_c373626/f1p0/2956,cb7374_c321245/f1p1/2542,cb2350_c0/f1p0/4085,cb10491_c555964/f1p0/1456,cb7374_c171623/f1p0/2345,cb7374_c3435/f1p0/2956,cb4282_c0/f1p0/3158,cb7374_c339/f5p0/2541,cb7587_c6/f1p0/1246,cb7374_c18919/f8p0/4548,cb10356_c22/f1p0/5542,cb3783_c5/f1p0/5512,cb7374_c62060/f1p0/3286,cb7374_c73675/f1p0/2389,cb7374_c121685/f1p0/2019,cb7374_c179896/f1p0/2115,cb4235_c12/f1p0/2398,cb6476_c169/f1p0/854,cb10491_c594349/f4p0/1838,cb16_c2/f1p0/3696,cb7374_c171228/f1p0/2393,cb7587_c7/f1p0/1479,cb7374_c356171/f1p0/2823,cb7374_c3471/f1p0/2504,cb9571_c4/f1p0/1750,cb10491_c681575/f2p0/1789,cb7374_c3448/f1p0/2659,cb7374_c174066/f1p0/2265,cb4998_c5/f1p0/2324,cb7374_c258615/f1p0/4140,cb10229_c15/f1p2/6472,cb10491_c36228/f1p0/1700,cb7374_c42909/f1p0/2712,cb7374_c306683/f1p0/3029,cb10491_c558296/f1p0/1447,cb7587_c18/f1p1/1197,cb7374_c320436/f1p1/2803,cb11601_c362/f1p0/5191,cb7374_c162353/f1p0/2441,cb13843_c15/f1p0/1047,cb4902_c11/f1p2/2858,cb7374_c291507/f1p0/2053,cb7374_c64694/f1p0/3020,cb7374_c3465/f1p0/2703,cb7374_c270581/f1p0/2266,cb11571_c0/f4p0/5928,cb7587_c4/f1p1/1422,cb10491_c556197/f1p0/1770,cb2013_c2/f1p0/3677,cb5589_c1/f4p0/2529,cb10491_c564649/f1p0/1730,cb7374_c75248/f1p0/2391,cb5703_c9/f1p0/2834,cb4822_c16/f5p1/2890,cb7374_c330737/f3p0/2937,cb7374_c97919/f21p1/3388,cb397_c4/f2p0/3417,cb11601_c361/f1p0/5585,cb7374_c301980/f1p0/2248,cb7374_c16497/f6p0/4935,cb5703_c6/f1p0/4094,cb7587_c15/f1p0/1387,cb7374_c22252/f1p0/4069,cb7374_c219809/f2p0/2936,cb4665_c162/f1p0/1556,cb10356_c14/f1p0/5722,cb10491_c703041/f2p0/1779,cb7374_c37984/f1p0/2981,cb185_c4/f1p0/2820,cb6910_c65/f1p0/2222,cb7374_c169722/f1p0/2715,cb16_c4/f1p0/3358,cb10491_c761936/f2p0/1795,cb7374_c45755/f1p0/2911,cb7587_c9/f1p0/1553,cb7374_c720/f2p0/1936,cb2791_c111/f1p0/5463,cb7374_c222984/f1p0/2478,cb9322_c3/f1p0/1883,cb1631_c28/f1p0/3892,cb7374_c157969/f12p0/3789,cb185_c6/f1p0/2259,cb7374_c208930/f1p0/4595,cb7374_c122498/f1p0/2069,cb7374_c37533/f1p0/2408,cb11601_c359/f1p0/1128,cb7374_c287252/f1p0/2210,cb1631_c35/f1p0/1467,cb1336_c27/f1p0/5986,cb9881_c4/f1p0/903,cb1631_c22/f1p1/3660,cb7374_c213809/f1p0/2136,cb7374_c109473/f1p0/2115,cb7374_c100952/f3p0/3335,cb7374_c29949/f2p0/2535,cb7374_c328925/f9p2/2870,cb10491_c595885/f1p0/1265,cb7374_c126087/f1p0/2063,cb7374_c38492/f2p0/4967,cb7374_c110693/f1p0/2060,cb7374_c77431/f3p2/4160,cb7374_c180029/f1p0/3385,cb7374_c120384/f1p0/2252,cb7374_c120976/f1p0/2192,cb7374_c180185/f1p0/2778,cb7374_c34476/f1p0/4974,cb4235_c21/f9p0/3100,cb1062_c2/f1p0/3503,cb7374_c266535/f1p0/2911,cb7374_c230857/f1p0/2648,cb7374_c237659/f1p0/2051,cb7374_c158837/f1p0/2880,cb7374_c18129/f3p2/3872,cb7374_c298800/f1p0/2170,cb10491_c895143/f1p0/1703,cb10491_c21436/f1p0/1720,cb7374_c4654/f1p0/4571,cb345_c4/f1p0/4944,cb7374_c273408/f1p0/2338,cb7374_c4368/f4p1/4076,cb12230_c1/f1p0/1633,cb1631_c17/f1p1/3570,cb10491_c375948/f1p0/1719,cb7374_c153449/f1p0/4856,cb7374_c230841/f1p0/2479,cb4665_c157/f1p0/1578,cb6476_c168/f1p0/1047,cb1870_c4/f1p0/3515,cb3345_c7/f1p0/2837,cb7374_c63800/f1p0/3889,cb7374_c119558/f1p0/3040,cb7374_c151248/f3p0/2494,cb10491_c24743/f1p0/1692,cb7374_c5496/f1p4/2525,cb10843_c2/f1p0/1366,cb10491_c16208/f1p0/1455,cb7374_c34367/f1p0/2653,cb7374_c105512/f1p0/2426,cb10491_c681342/f1p0/1815,cb7374_c236068/f1p0/4550,cb10491_c361357/f1p0/1589,cb4665_c350/f1p0/1325,cb7374_c1215/f1p0/2700,cb7374_c147887/f1p0/2284,cb14592_c0/f1p0/6118,cb4282_c2/f1p0/3036,cb7374_c288776/f1p0/2354,cb7374_c40903/f1p0/2707,cb7374_c105477/f1p0/4222,cb10491_c35475/f1p0/1760,cb7374_c126738/f1p0/2189,cb10356_c31/f1p0/5285,cb7374_c329506/f7p3/3003,cb7374_c137822/f5p2/3326,cb7374_c171176/f1p0/2224,cb7374_c154520/f1p0/2882,cb7374_c156149/f1p0/2950,cb397_c26/f1p1/5979,cb7374_c297870/f3p1/2254,cb7374_c9498/f1p0/2593,cb1250_c1/f1p0/4875,cb7374_c324912/f1p0/3345,cb14133_c3/f1p0/1026,cb7374_c166765/f1p0/2269,cb7374_c4273/f1p0/2477,cb7374_c4374/f1p0/4388,cb6910_c42/f1p0/3426,cb10491_c17270/f1p0/1796,cb7374_c239800/f1p2/2087,cb10491_c709460/f1p0/1743,cb7374_c226783/f1p0/2918,cb7374_c107169/f2p0/2222,cb4448_c9/f1p0/1655,cb7374_c1216/f4p0/2679,cb7374_c14251/f1p0/3044,cb7374_c120996/f1p0/2081,cb4161_c1/f1p0/2509,cb13843_c8/f1p0/1045,cb1870_c11/f1p0/1350,cb2967_c3/f1p0/2008,cb7374_c231371/f2p0/2615,cb7374_c349/f5p0/1967,cb7374_c336188/f1p1/2092,cb7374_c65784/f1p0/4570,cb12004_c1/f1p0/1871,cb7374_c1229/f2p0/2487,cb7103_c1/f1p0/2427,cb7374_c4367/f1p1/4421,cb13583_c0/f1p0/1177,cb10356_c13/f1p0/5769,cb7587_c17/f1p1/1363,cb7374_c351902/f1p0/2192,cb7374_c104067/f1p0/2049,cb1870_c1/f1p0/4303,cb14133_c0/f1p0/1206,cb10843_c3/f1p0/1256,cb8990_c18/f1p0/5532,cb7374_c17970/f1p0/2318,cb10491_c841979/f2p0/1255,cb10557_c1/f1p0/1844,cb7374_c122178/f1p0/2359,cb7587_c16/f1p0/1403,cb7374_c6049/f1p3/2635,cb10491_c680961/f4p0/1793,cb7374_c232746/f2p0/2262,cb10491_c518291/f1p0/1309,cb7374_c34156/f1p0/2574,cb7374_c360366/f1p0/2190,cb7587_c25/f1p0/1076,cb7374_c354531/f1p0/3482,cb1458_c239/f1p0/1948,cb7374_c236708/f1p0/2708,cb13460_c1/f1p0/881,cb9322_c1/f1p0/1543,cb7374_c275172/f1p0/2335,cb12448_c1/f1p0/2037,cb7374_c16857/f1p0/4695,cb7374_c284596/f1p0/2165,cb13843_c25/f1p0/875,cb10491_c26374/f1p0/1411,cb1388_c1/f2p0/2222,cb185_c3/f1p0/3413,cb5703_c10/f1p0/2689,cb10491_c679993/f8p0/1824,cb1458_c341/f11p0/1596,cb7374_c204/f10p1/2496,cb6910_c44/f1p1/3647,cb7374_c346231/f1p0/2930,cb11601_c1831/f1p0/5138,cb7374_c110172/f1p0/2213,cb3345_c12/f1p0/3337,cb7374_c71243/f7p2/3500,cb7374_c57194/f3p4/2833,cb7374_c227473/f1p0/2394,cb7374_c347101/f1p2/2848,cb7374_c36809/f1p0/3224,cb7374_c120748/f1p0/2178,cb7374_c362072/f1p0/2137,cb7374_c1213/f2p0/2816,cb1388_c12/f1p0/3933,cb7374_c97578/f4p0/4178,cb6416_c0/f2p0/2258,cb5038_c0/f1p0/2779,cb10491_c732862/f1p0/1467,cb397_c27/f1p0/5848,cb7374_c4658/f1p0/2922,cb10491_c397938/f1p0/1678,cb7374_c165959/f1p0/3087,cb4235_c11/f1p0/3145,cb345_c3/f2p0/1318,cb6910_c55/f1p0/3656,cb7374_c209527/f1p0/2560,cb7374_c179683/f1p0/2355,cb4665_c363/f1p0/1110,cb1250_c0/f4p1/4611,cb1458_c80/f1p1/4481,cb1388_c13/f1p0/3516,cb7374_c328668/f48p1/2711,cb7374_c39525/f1p0/4187,cb7374_c39770/f4p0/4432,cb7374_c21846/f1p0/4436,cb13843_c16/f1p0/797,cb10491_c585828/f1p0/1715,cb7374_c1230/f1p0/2113,cb7374_c165773/f1p0/2349,cb7374_c103773/f1p0/2812,cb7374_c178538/f1p0/2138,cb5463_c2/f1p0/2511,cb7374_c219657/f1p0/2504,cb1631_c9/f2p0/4305,cb7374_c387628/f2p0/2499,cb9881_c0/f1p0/1384,cb7374_c29872/f18p2/2808,cb10356_c30/f1p0/5351,cb9993_c17/f1p0/1176,cb10356_c23/f1p0/5509,cb7374_c180904/f1p1/3394,cb185_c2/f1p0/4701,cb7374_c916/f2p1/4136,cb9712_c8/f1p0/1614,cb7374_c61125/f3p0/3507,cb10491_c680524/f7p0/1796,cb7374_c349751/f1p0/2523,cb7374_c112618/f1p0/2143,cb2101_c14/f1p0/2104,cb7374_c207543/f2p0/2358,cb7374_c4684/f1p1/4056,cb7374_c15395/f2p0/2433,cb7374_c10864/f1p1/2879,cb6476_c171/f1p0/1463,cb13843_c6/f1p0/1220,cb7374_c171668/f1p0/2544,cb7374_c121464/f3p0/3560,cb7374_c293382/f1p0/3045,cb7374_c16590/f1p0/3816,cb7374_c303763/f1p1/2683,cb5119_c23/f1p0/2424,cb7374_c230824/f1p0/2194,cb1458_c76/f2p0/1603,cb10843_c4/f1p0/1327,cb7374_c116485/f1p0/2003,cb10491_c32097/f1p0/1593,cb10491_c30746/f1p0/1471,cb397_c7/f1p1/4312,cb7374_c337767/f1p0/2473,cb10491_c31133/f1p0/1697,cb7374_c204019/f4p1/2460,cb3073_c5/f1p0/3668,cb7374_c1405/f1p0/2119,cb10356_c19/f1p0/5612,cb1458_c354/f4p0/2417,cb7374_c110636/f1p4/3973,cb14554_c1/f1p0/2391,cb10491_c26769/f1p0/1649,cb4665_c149/f1p0/2030,cb10491_c920653/f1p0/1607,cb1631_c3/f6p1/3470,cb9553_c0/f3p0/1858,cb10491_c571051/f1p0/1856,cb6416_c2/f1p0/2431,cb1458_c303/f1p0/2064,cb7374_c3458/f2p2/2768,cb7374_c15398/f1p0/3045,cb1353_c2/f1p1/4514,cb7374_c74007/f1p0/2894,cb7374_c19722/f1p0/2873,cb7374_c151250/f2p1/2684,cb4235_c3/f3p0/3123,cb7374_c221023/f1p0/2480,cb10491_c681135/f1p0/1782,cb7374_c238060/f1p4/2610,cb7374_c65128/f2p0/2274,cb7374_c334036/f1p0/2954,cb10491_c898326/f1p0/1464,cb4665_c379/f1p0/1553,cb10491_c525182/f1p0/1310,cb4235_c22/f1p0/2588,cb7374_c109455/f1p0/4345,cb10356_c12/f1p0/6079,cb7374_c12835/f1p0/3712,cb7374_c174688/f1p0/2078,cb4902_c12/f1p2/2814,cb2967_c0/f1p0/3820,cb7587_c30/f1p1/1095,cb1388_c10/f1p0/4318,cb7374_c16335/f1p0/4935,cb10491_c571723/f1p0/1518,cb4665_c376/f1p0/1728,cb7374_c342016/f1p0/2482,cb5463_c4/f1p0/2478,cb4665_c343/f1p0/1454,cb4665_c136/f1p0/2790,cb7374_c332550/f3p0/2959,cb7374_c222940/f1p0/2582,cb7374_c296463/f1p0/2438,cb10491_c121789/f1p3/1731,cb7374_c235859/f1p0/2740,cb1458_c85/f1p0/2363,cb7374_c280298/f1p0/1956,cb7374_c33732/f1p0/4142,cb1458_c117/f1p0/2680,cb7374_c237848/f1p0/3074,cb7374_c330318/f3p0/2466,cb10491_c17524/f1p0/1768,cb7374_c59670/f7p0/3112,cb7374_c153829/f1p0/3240,cb10491_c681318/f3p0/1793,cb7374_c169456/f1p0/2229,cb7374_c153570/f1p0/2189,cb11465_c3/f1p0/1790,cb7374_c281121/f1p0/2092,cb3345_c16/f1p0/2187,cb6476_c167/f1p0/1191,cb7374_c331243/f1p0/2238,cb1353_c11/f1p1/4328,cb397_c17/f1p2/4762,cb7374_c22572/f4p0/3794,cb13843_c21/f1p0/969,cb7374_c323433/f1p0/2643,cb9571_c3/f2p0/1238,cb7374_c401892/f1p0/2060,cb7374_c126148/f1p0/1998,cb5703_c4/f1p0/4149,cb7374_c171210/f1p0/2491,cb1388_c0/f2p0/4541,cb10491_c512124/f5p0/1722,cb6644_c1/f2p0/2164,cb7374_c7837/f13p0/2939,cb5119_c3/f7p1/2165,cb6910_c41/f1p0/3313,cb10491_c574157/f1p0/1584,cb7374_c112108/f1p0/2136,cb4998_c6/f1p0/1980,cb10356_c16/f1p0/5670,cb7374_c162509/f1p0/2791,cb5119_c9/f2p0/2195,cb7374_c298624/f1p0/3201,cb397_c20/f1p0/1634,cb10356_c18/f1p0/5659,cb7374_c328847/f3p0/2195,cb7374_c10366/f1p1/4531,cb6910_c48/f1p1/3290,cb7374_c4653/f1p0/3194,cb7374_c33130/f1p0/3951,cb7374_c155728/f1p0/2011,cb1870_c2/f1p0/3893,cb5119_c8/f2p0/1600,cb7374_c3433/f1p1/2929,cb7374_c711/f1p3/2631,cb3345_c2/f1p0/3610,cb8090_c2/f1p0/881,cb10491_c32689/f1p0/1397,cb7374_c217892/f1p0/3004,cb12095_c3/f1p0/6045,cb5703_c8/f1p0/3783,cb4665_c160/f1p0/1566,cb345_c7/f1p0/3104,cb7374_c177407/f2p0/3704,cb7374_c501/f5p0/2811,cb7374_c160150/f1p0/2412,cb10491_c513624/f2p0/1815,cb7374_c64526/f3p1/3880,cb7374_c116691/f1p0/4003,cb5703_c1/f3p0/2751,cb7374_c105475/f1p0/2642,cb10491_c17370/f1p0/1257,cb7374_c16757/f5p0/3012,cb4665_c382/f2p0/1456,cb3288_c0/f2p0/3682,cb10491_c517271/f1p0/1402,cb10491_c16568/f1p0/1586,cb7374_c47317/f1p0/3197,cb2350_c2/f1p0/2352,cb7374_c168572/f1p0/2071,cb6416_c3/f1p0/1394,cb397_c30/f1p2/5491,cb7374_c60372/f2p0/4318,cb10491_c878897/f1p0/1346,cb4998_c3/f1p0/2697,cb1353_c7/f1p0/2638,cb7587_c32/f1p0/1068,cb10491_c906726/f1p0/1880,cb7374_c151135/f6p0/2475,cb7374_c150504/f8p0/2845,cb1870_c7/f1p0/1590,cb7374_c126830/f1p0/2157,cb10491_c14933/f2p0/1912,cb1631_c2/f23p1/3641,cb7374_c169068/f1p0/2933,cb9571_c7/f1p0/5920,cb4665_c130/f1p2/2176,cb4665_c119/f1p1/2671,cb10003_c0/f3p0/6445,cb3345_c11/f1p0/2270,cb7374_c41848/f1p0/3587,cb14676_c1/f1p0/6600,cb5119_c22/f1p0/1215,cb7374_c3450/f2p0/2810,cb7374_c164595/f1p0/2368,cb7374_c994/f1p1/3961,cb7374_c1272/f2p0/1929,cb9993_c15/f1p0/1705,cb7374_c2121/f2p0/2357,cb4902_c14/f1p2/1690,cb7374_c64479/f1p0/4359,cb4902_c31/f175p4/1608,cb4773_c42/f1p0/5287,cb7374_c148030/f5p1/3436,cb7374_c155353/f1p0/2452,cb13460_c0/f1p0/1085,cb7287_c4/f1p0/1494,cb7374_c210449/f1p3/2786,cb4235_c25/f1p0/2511,cb4235_c13/f1p0/2759,cb10491_c390531/f1p0/1228,cb14676_c0/f1p0/6590,cb7374_c121853/f1p0/2064,cb1458_c355/f3p0/2472,cb13843_c4/f2p0/1089,cb1631_c16/f2p0/2619,cb5119_c10/f2p0/955,cb7374_c118240/f1p0/2151,cb7374_c101270/f1p0/2905,cb7652_c1/f1p0/4195,cb10491_c684613/f1p0/1754,cb7374_c273653/f1p0/2475,cb5463_c3/f1p0/2090,cb4665_c374/f128p0/2115,cb10491_c753722/f1p0/1800,cb10491_c37078/f1p0/1477,cb7374_c389012/f1p0/2172,cb7374_c179533/f1p0/2743,cb6910_c50/f1p1/3548,cb6910_c7/f2p1/4348,cb5119_c14/f1p1/2648,cb7374_c1273/f1p0/1942,cb7374_c397289/f1p0/2175,cb1353_c6/f1p1/4432,cb7374_c150127/f6p0/2721,cb7374_c78360/f1p0/3144,cb3073_c2/f1p0/3729,cb7374_c276514/f1p0/2275,cb4665_c386/f1p0/1483,cb397_c8/f1p1/4917,cb7374_c3447/f1p0/2695,cb7374_c21797/f4p0/3347,cb7374_c166597/f1p1/2060,cb5038_c1/f1p0/4947,cb4235_c15/f1p0/2069,cb340_c4/f1p0/2596,cb397_c9/f1p1/4541,cb1458_c78/f2p1/2559,cb7374_c114730/f2p0/4910,cb5119_c12/f2p0/1848,cb1458_c352/f1p0/2125,cb7374_c119393/f1p0/2080,cb3345_c5/f1p0/3049,cb13790_c2/f1p0/1096,cb1388_c5/f1p0/3197,cb7374_c3434/f1p0/2453,cb7374_c180008/f1p0/3881,cb6910_c3/f11p0/3627,cb7374_c396995/f1p3/1938,cb7374_c44354/f1p0/2277,cb397_c12/f1p0/3109,cb3345_c13/f1p0/2205,cb7374_c21238/f2p0/3920,cb7374_c207607/f2p0/2449,cb7374_c289002/f1p0/2514,cb7374_c171771/f1p0/2422,cb7374_c75824/f1p1/4385,cb4822_c6/f1p0/2642,cb1740_c5/f1p0/3066,cb10491_c413153/f5p0/1498,cb13843_c12/f3p0/936,cb7374_c4371/f2p1/3665,cb7587_c12/f1p1/1249,cb1458_c172/f1p0/2208,cb7374_c295638/f7p0/2825,cb392_c9/f1p1/4995,cb7374_c59464/f8p1/3252,cb1322_c0/f2p0/4565,cb7374_c98444/f5p0/3823,cb4665_c161/f1p0/1556,cb10491_c513369/f3p0/1782,cb10356_c0/f2p0/5638,cb7374_c179170/f1p0/3292,cb10003_c3/f1p0/6263,cb10491_c597315/f1p0/1852,cb7374_c332375/f3p0/2185,cb7374_c108470/f1p1/4325,cb7732_c1/f1p0/2554,cb7374_c116490/f1p0/2593,cb7374_c3461/f1p0/2563,cb7374_c147813/f17p1/4418,cb7374_c1210/f1p0/2956,cb3073_c3/f1p0/2936,cb7374_c100916/f2p0/2150,cb7374_c359100/f1p1/2210,cb10491_c30017/f1p0/1781,cb8990_c20/f3p0/1842,cb7374_c107640/f1p0/2061,cb7374_c118448/f1p0/3249,cb7374_c174616/f1p0/2965,cb7374_c29758/f2p0/3816,cb6910_c46/f1p0/3721,cb7374_c334162/f2p0/4343,cb6910_c0/f15p0/4328,cb4235_c4/f2p0/3103,cb10491_c534969/f1p0/1776,cb7374_c357877/f1p0/2777,cb7374_c75569/f1p0/2453,cb10229_c18/f1p1/5741,cb7374_c75819/f2p0/2854,cb7374_c71462/f1p0/3059,cb340_c1/f1p0/4999,cb6910_c61/f1p0/2386,cb1353_c10/f1p0/4257,cb12725_c1/f1p0/1868,cb4665_c102/f24p0/1532,cb10356_c1/f2p0/5437,cb1458_c351/f5p0/982,cb10491_c885839/f1p1/1714,cb185_c11/f1p0/1566,cb7374_c110091/f1p0/2168,cb1458_c300/f1p2/2185,cb6910_c62/f1p0/2090,cb7374_c15419/f3p0/2489,cb7374_c77096/f1p0/3246,cb7374_c122074/f1p0/2099,cb5119_c0/f46p0/2439,cb7374_c162994/f1p0/3555,cb7374_c124633/f1p0/2220,cb10491_c27088/f1p0/1727,cb397_c6/f1p1/4982,cb9712_c4/f2p0/1889,cb1388_c11/f1p0/4293,cb7374_c149868/f11p0/2564,cb6910_c6/f2p0/3128,cb7374_c1217/f2p0/2789,cb7374_c80416/f1p0/3944,cb7374_c112977/f1p0/3470,cb10491_c37764/f1p0/1252,cb7374_c216546/f1p0/2495,cb10491_c910074/f1p0/1681,cb8990_c14/f1p0/6735,cb7374_c164341/f1p0/2528,cb7374_c108962/f1p0/2109,cb7374_c296689/f1p0/3223,cb7374_c232224/f1p3/2229,cb7374_c18320/f1p3/3963,cb6910_c49/f1p0/3403,cb7374_c171694/f1p0/2552,cb4235_c6/f2p0/2192,cb10491_c381395/f1p0/1880,cb10491_c597046/f1p0/1277,cb11571_c6/f1p0/5660,cb13843_c19/f1p0/1132,cb7374_c4656/f1p0/3579,cb1250_c6/f1p0/1856,cb4822_c10/f1p0/2155,cb7374_c212634/f1p0/2043,cb7374_c3455/f2p0/2704,cb10356_c11/f1p0/6229,cb14294_c27/f1p0/803,cb10491_c30976/f1p0/1592,cb7374_c60283/f4p0/3180,cb7374_c15183/f1p0/2302,cb8990_c9/f1p0/1705,cb4822_c4/f1p0/2816,cb12725_c0/f1p0/1199,cb7374_c57448/f11p0/2827,cb8090_c1/f1p0/2175,cb7374_c272683/f1p0/2096,cb4902_c15/f1p2/1618,cb7374_c36639/f1p0/4227,cb7374_c295488/f1p0/2350,cb10491_c707581/f1p0/1815,cb10491_c17013/f1p0/1255,cb5463_c5/f1p0/1712,cb7374_c354682/f1p0/2878,cb7374_c396541/f1p0/2132,cb10491_c28227/f1p0/1547,cb10491_c690/f1p0/1585,cb7374_c332150/f1p0/2775,cb7374_c334221/f9p2/2697,cb7374_c152706/f1p0/2509,cb7374_c3463/f1p0/1946,cb1458_c327/f1p0/1428,cb7374_c282959/f1p0/2297,cb7374_c98525/f14p1/3919,cb5119_c24/f8p0/2373,cb7374_c3963/f1p0/3404,cb1631_c10/f3p1/2778,cb7374_c3472/f1p0/2766,cb5463_c6/f9p0/2558,cb7374_c43778/f1p0/2702,cb7374_c387131/f1p0/2744,cb7374_c173235/f1p0/2094,cb7374_c150507/f2p0/4168,cb10491_c680682/f2p0/1786,cb7374_c159505/f1p0/4036,cb7374_c18814/f2p0/4554,cb4161_c0/f1p0/3225,cb11465_c1/f1p0/1426,cb9712_c10/f1p0/5311,cb3073_c1/f1p0/3728,cb7374_c265962/f4p0/2641,cb7374_c109753/f1p0/3125,cb10491_c37700/f1p0/1816,cb7374_c4657/f1p0/2584,cb10491_c1529/f1p0/1761,cb7374_c48112/f14p1/4720,cb7374_c115266/f1p0/2554,cb7374_c3469/f1p0/2804,cb4665_c384/f11p0/1362,cb5703_c5/f1p0/4076,cb7374_c120936/f1p0/2394,cb4665_c120/f1p0/1999,cb1353_c5/f1p0/4304,cb9881_c3/f1p0/982,cb7374_c4380/f1p0/3593,cb10491_c24516/f1p0/1812,cb7374_c287800/f1p0/2042,cb7374_c165900/f2p0/4019,cb14592_c1/f1p0/883,cb7374_c112894/f1p0/2140,cb16_c1/f1p0/4305,cb10356_c15/f1p0/5701,cb7374_c1212/f1p0/3133,cb7374_c3462/f1p0/2721,cb397_c5/f2p0/4045,cb10491_c681414/f1p0/1747,cb3345_c14/f1p0/2969,cb4665_c351/f1p0/1317,cb10491_c31199/f1p0/1792,cb6805_c0/f1p0/2155,cb340_c3/f1p0/3242,cb7374_c266397/f3p0/3639,cb7374_c42033/f1p0/4293,cb3288_c3/f1p0/2466,cb7374_c3459/f1p2/2754,cb4665_c377/f5p0/1508,cb7374_c71054/f6p0/3412,cb4665_c158/f1p0/1571,cb7374_c147594/f1p0/3954,cb7374_c338042/f4p0/3019,cb7374_c4382/f1p0/3383,cb1458_c304/f1p2/2400,cb7374_c393592/f1p0/2007,cb10491_c700759/f1p0/1304,cb7374_c105770/f3p0/2414,cb3288_c4/f1p0/5214,cb10137_c2/f1p0/6581,cb4665_c118/f1p0/2818,cb10491_c32518/f1p0/1801,cb10229_c17/f1p1/6122,cb8771_c5/f1p0/1455,cb4902_c32/f4p2/1255,cb7287_c0/f15p0/1975,cb7374_c45941/f1p0/2737,cb5703_c12/f1p0/1736,cb7374_c159330/f1p0/2713,cb7374_c223391/f1p1/3017,cb7374_c21091/f2p0/4480,cb4998_c1/f2p0/2777,cb345_c11/f1p0/3097,cb2101_c27/f1p1/5358,cb5119_c15/f1p1/2711,cb7374_c77249/f1p0/3982,cb3345_c10/f1p0/2484,cb397_c16/f1p0/4301,cb7374_c331603/f1p0/2912,cb7374_c213550/f1p0/2494,cb7374_c156496/f1p0/2943,cb7374_c290384/f1p1/2388,cb7374_c172955/f1p0/2063,cb7374_c164672/f1p2/3765,cb7374_c43573/f8p3/3742,cb7374_c1271/f1p0/2060,cb345_c13/f1p0/1467,cb6476_c38/f3p0/1012,cb6910_c5/f5p0/3236,cb9571_c0/f5p0/1268,cb7374_c45163/f3p0/2447,cb1353_c9/f1p0/4338,cb397_c3/f2p1/3604,cb7374_c267084/f102p2/3305,cb9571_c10/f1p0/1772,cb1388_c7/f1p0/4463,cb7374_c19518/f2p0/2521,cb7374_c225193/f1p0/2359,cb397_c1/f4p2/3943,cb7374_c66203/f1p0/4536,cb7374_c107849/f1p0/2418,cb6910_c51/f1p0/3411,cb8990_c21/f2p0/1659,cb6476_c165/f1p0/816,cb7374_c394561/f1p0/2661,cb7374_c169932/f2p0/2572,cb7374_c65911/f5p0/4323,cb7287_c5/f2p0/1867,cb4822_c5/f1p0/2317,cb7374_c151741/f1p0/2321,cb1388_c8/f1p0/4245,cb4902_c17/f1p3/1517,cb6416_c1/f1p0/2281,cb13866_c1/f1p0/1106,cb7374_c3467/f1p0/2268,cb10229_c2/f3p0/1828,cb7374_c4652/f1p0/4886,cb10491_c16000/f1p0/1462,cb7374_c397384/f1p3/2294,cb7374_c231750/f1p0/2385,cb5119_c20/f1p0/1912,cb7374_c151237/f2p0/2485,cb7374_c124976/f2p0/3851,cb9322_c4/f1p0/1204,cb7374_c13477/f1p0/4887,cb7374_c6377/f1p1/3939,cb7374_c100694/f3p0/2477,cb7374_c3460/f1p0/2828,cb7374_c2157/f2p0/2403,cb7374_c338354/f1p0/4636,cb7374_c103645/f1p0/2076,cb7374_c250318/f1p0/2691,cb4665_c122/f1p0/1939,cb10229_c16/f1p0/6256,cb7374_c129046/f2p2/2596,cb7374_c11851/f1p0/3940,cb10491_c534706/f1p0/1433,cb6910_c45/f1p0/3132,cb1870_c6/f1p0/1603,cb1458_c305/f1p0/2708,cb7374_c292692/f1p0/2049,cb4665_c101/f38p2/2212,cb10170_c3/f1p0/1380,cb10491_c694/f7p3/1918,cb4665_c164/f1p0/1578,cb7374_c292724/f2p0/3104,cb7374_c9126/f4p0/3424,cb9571_c2/f2p0/1069,cb13256_c1/f1p0/1108,cb10491_c679298/f3p0/1801,cb2791_c106/f1p0/1372,cb10491_c31285/f1p0/1732,cb7374_c32036/f1p0/3741,cb1458_c65/f6p0/2723,cb11571_c4/f1p0/5900,cb4313_c9/f1p0/2248,cb10356_c27/f1p0/5401,cb7374_c345340/f8p2/2862,cb7374_c266450/f13p0/3132,cb10491_c560839/f1p0/1307,cb7374_c32840/f2p0/2732,cb12230_c0/f1p0/1103,cb8990_c17/f1p0/5840,cb7374_c108919/f1p0/2451,cb7374_c115457/f1p0/2180,cb7374_c4373/f1p1/3210,cb11601_c360/f1p0/5733,cb10491_c391083/f1p0/1798,cb7374_c81416/f1p0/3199,cb10491_c549007/f1p0/1780,cb10389_c175/f1p0/1078,cb10491_c23813/f1p0/1724,cb7374_c10058/f1p0/3978,cb7374_c3452/f1p0/2810,cb10491_c681153/f3p0/1764,cb7374_c35154/f2p0/3270,cb7374_c334169/f1p0/2731,cb4665_c360/f1p0/1142,cb7374_c29853/f2p0/4049,cb10229_c13/f1p4/7047,cb4488_c2/f2p0/1524,cb7374_c123424/f1p0/2186,cb7374_c278271/f1p0/3737,cb2101_c25/f1p0/916,cb7374_c105313/f1p0/2127,cb14294_c30/f1p1/5308,cb7287_c1/f2p0/1936,cb13843_c13/f1p0/1083,cb5119_c19/f1p0/2206,cb4488_c0/f3p0/3039,cb7374_c104045/f1p0/3251,cb9968_c4/f1p0/5713,cb10491_c31993/f1p0/1812,cb7374_c328545/f10p0/2764,cb7374_c8939/f2p0/2684,cb7374_c237731/f1p0/2614,cb7374_c127150/f3p0/4957,cb1388_c6/f1p0/3682,cb8990_c16/f1p0/5956,cb7587_c19/f1p0/1212,cb7374_c293608/f1p0/4757,cb6910_c57/f1p0/3200,cb10491_c369119/f1p0/1425,cb4665_c356/f1p0/1262,cb7374_c45609/f1p0/3019,cb7374_c3470/f1p0/2376,cb1388_c9/f1p0/2717,cb7374_c168375/f1p0/2214,cb7374_c76071/f1p0/2934,cb7374_c393056/f1p3/2123,cb3345_c0/f10p0/2879,cb7374_c148386/f4p0/2411,cb13855_c0/f2p0/1175,cb7374_c285103/f1p0/2404,cb10356_c25/f1p0/5501,cb10491_c38630/f1p0/1235,cb1458_c168/f1p1/2519,cb10491_c587069/f1p0/1580,cb10356_c21/f1p0/5567,cb13843_c10/f1p0/1055,cb7374_c9323/f2p0/3983,cb5119_c5/f3p0/2046,cb9993_c30/f1p0/1011,cb7374_c37364/f7p1/4806,cb7374_c1057/f1p0/1977,cb5589_c2/f1p0/2288,cb6910_c11/f3p0/3095,cb7374_c270500/f1p0/3822,cb11601_c358/f1p0/1159,cb13843_c11/f1p0/1085,cb5703_c7/f1p0/3427,cb7374_c6673/f1p4/2409,cb7587_c29/f6p1/1162,cb397_c29/f1p1/5871,cb10491_c590998/f1p0/1405,cb10491_c883448/f1p0/1542,cb7374_c57996/f2p0/4527,cb7374_c332391/f1p0/2180,cb7374_c123633/f1p2/4340,cb7587_c5/f1p0/2078,cb1870_c10/f1p0/1416,cb397_c11/f1p2/4330,cb4235_c5/f2p0/2761,cb7374_c237014/f1p0/5090,cb3345_c8/f1p0/2457,cb6910_c53/f1p0/3454,cb13256_c2/f1p0/1211,cb7374_c10052/f1p0/4409,cb7374_c175419/f2p0/2680,cb7374_c150106/f7p0/2605,cb7374_c105707/f1p0/2172,cb7374_c21720/f1p0/4572,cb10229_c19/f1p0/5486,cb4822_c2/f1p0/2903,cb4773_c24/f1p0/3531,cb7374_c178047/f1p0/2100,cb3345_c1/f2p0/2825,cb7374_c234959/f1p0/2244,cb10491_c22872/f1p0/1839,cb3783_c2/f1p0/1793,cb1631_c23/f1p1/3406,cb1388_c3/f1p0/4712,cb7374_c44245/f3p1/4205,cb7374_c124870/f1p0/3248,cb4665_c153/f1p0/1578,cb10491_c33235/f1p0/1381,cb7374_c223314/f1p0/2442,cb13843_c7/f1p0/1008,cb4665_c116/f1p0/1527,cb7374_c114764/f1p0/2231,cb1458_c214/f1p0/3760,cb10843_c0/f1p0/1787,cb7374_c4370/f1p1/3883,cb7374_c331821/f5p2/2860,cb9971_c4/f1p1/5363,cb9322_c2/f1p0/1700,cb9712_c7/f1p0/1740,cb9322_c0/f3p0/1102,cb9971_c3/f1p1/5926,cb3345_c4/f1p0/2914,cb7374_c314183/f1p0/1960,cb9971_c2/f1p1/6404,cb7374_c347689/f1p0/2274,cb14676_c2/f1p0/6166,cb13790_c3/f1p0/1086,cb4665_c334/f1p0/1509,cb397_c24/f1p1/6007,cb1388_c4/f1p0/3514,cb7374_c273697/f1p0/2139,cb7374_c690/f6p0/2320,cb4665_c319/f1p0/1541,cb7374_c1371/f1p0/4447,cb7374_c330295/f4p0/2396,cb6910_c56/f1p0/3233,cb10491_c548260/f1p0/1479,cb4822_c8/f1p0/2168,cb6910_c2/f14p0/3662,cb7374_c3456/f1p0/2713,cb7374_c9311/f3p0/2812,cb7374_c361814/f1p0/3125,cb7374_c64139/f1p0/4074,cb4488_c1/f3p0/3046,cb6910_c39/f1p0/4449,cb7374_c21105/f5p0/3095,cb7374_c326848/f4p2/2589,cb185_c0/f2p0/1471,cb7374_c62483/f1p0/3086,cb7374_c111869/f1p0/3120,cb7374_c72367/f1p0/2900,cb7374_c147817/f11p0/2829,cb13910_c5/f2p3/5742,cb10356_c26/f1p0/5464,cb7374_c76167/f1p0/3863,cb11601_c539/f1p0/6534,cb1631_c14/f2p0/3614,cb7374_c106216/f1p1/4005,cb7374_c76543/f1p0/2101,cb6910_c54/f1p0/4296,cb7374_c267102/f8p0/3184,cb7374_c227189/f1p3/2027,cb14294_c12/f1p1/5622,cb11036_c6/f1p0/5611,cb7374_c38435/f1p0/3891,cb7374_c9125/f4p0/3272,cb10491_c681027/f5p0/1799,cb7374_c126466/f1p0/3240,cb7374_c3468/f1p0/2621,cb7374_c34423/f1p0/3531,cb7374_c271246/f1p0/3961,cb7374_c276655/f1p0/2544,cb13843_c20/f1p0/1026,cb4855_c3/f1p0/5359,cb7374_c207822/f2p0/2530,cb10229_c20/f1p1/5116,cb7374_c119592/f2p0/2576,cb7374_c179961/f1p0/2725,cb7374_c338883/f1p0/2974,cb7374_c118387/f2p0/3325,cb7374_c408696/f1p0/2171,cb7374_c218236/f1p0/2138,cb6805_c1/f1p0/2494,cb7374_c359484/f1p0/2390,cb185_c5/f1p0/3846,cb7374_c949/f2p0/3308,cb4235_c16/f1p0/2034,cb1458_c112/f1p0/3492,cb345_c12/f1p0/2338,cb7374_c232245/f1p0/2469,cb4998_c2/f2p0/3049,cb2013_c1/f1p0/4233,cb7374_c21446/f7p0/3614,cb7374_c333002/f1p0/2134,cb7374_c216629/f1p0/3380,cb13843_c5/f1p0/1195,cb7374_c307752/f1p0/2484,cb10491_c19677/f1p0/1747,cb7374_c97436/f4p0/2520,cb7374_c225165/f1p0/2647,cb7374_c15474/f1p1/2930,cb1631_c19/f1p0/3354,cb3288_c2/f1p0/3287,cb7374_c161509/f1p0/2132,cb7374_c328523/f41p2/2467,cb7374_c41062/f1p0/3217,cb1870_c3/f1p0/4222,cb16_c0/f1p0/5092,cb1458_c297/f1p0/2384,cb7374_c107104/f1p0/1957,cb7374_c169848/f1p0/2616,cb4235_c24/f1p0/3072,cb7374_c282457/f1p0/2009,cb7374_c400243/f1p0/2157,cb7374_c37927/f1p0/4274,cb7287_c3/f1p0/1637,cb4773_c27/f1p0/2523,cb4773_c4/f2p0/2694,cb4665_c151/f1p0/1909,cb1631_c39/f49p1/3128,cb10356_c20/f1p0/5579,cb13843_c23/f8p0/1028,cb10491_c513696/f3p0/1829,cb7374_c274571/f1p0/2155,cb10356_c35/f1p0/5130,cb7374_c150442/f3p0/4138,cb7374_c73290/f1p0/3149,cb7374_c289593/f1p0/2274,cb7374_c276919/f1p0/2348,cb10491_c653/f2p0/1513,cb7587_c10/f1p0/1478,cb4902_c28/f1p2/1392,cb7374_c406151/f1p0/2102,cb4665_c152/f1p0/1753,cb7374_c71282/f1p0/3046,cb11601_c321/f2p0/1031,cb7374_c39151/f3p0/4045,cb4235_c14/f1p0/2643,cb1353_c0/f2p0/4348,cb1353_c12/f1p0/2276,cb7374_c172653/f1p0/2792,cb7374_c156742/f1p0/3326,cb4665_c137/f1p0/2943,cb11601_c1787/f6p0/5225,cb5119_c4/f3p0/2010,cb7587_c31/f3p0/1184,cb7374_c221504/f1p0/3054,cb7374_c176860/f1p0/2695,cb6910_c17/f2p0/2218,cb7374_c73092/f1p0/2377,cb7374_c106213/f1p0/2107,cb7374_c113303/f1p0/2144,cb7374_c37076/f1p0/3297,cb7374_c1214/f1p0/2849,cb4998_c8/f1p0/1241,cb4665_c340/f1p0/1488,cb6910_c13/f2p0/2889,cb397_c28/f1p1/5876,cb345_c8/f1p0/3154,cb1001_c4/f1p0/4109,cb3288_c1/f1p0/3666,cb9993_c16/f1p0/1396,cb6910_c70/f1p0/1360,cb7587_c2/f3p0/1531,cb8090_c0/f1p0/1627,cb345_c1/f3p0/5006,cb1631_c40/f6p1/3360,cb10491_c818780/f1p0/1813,cb7374_c106520/f1p0/2130,cb10356_c34/f1p0/5197,cb1631_c1/f37p1/3820,cb345_c5/f1p0/4911,cb4665_c132/f1p0/2201,cb7374_c116276/f1p0/2233,cb1870_c0/f9p0/1716,cb7374_c17634/f1p0/4094,cb6910_c47/f1p0/3223,cb4665_c121/f1p0/2371,cb3345_c3/f1p0/3313,cb7374_c19783/f1p0/2983,cb7374_c44884/f1p0/4291,cb7374_c334179/f3p3/3014,cb7374_c15209/f1p0/3660,cb7374_c103796/f1p0/2066,cb4822_c7/f1p0/2585,cb7374_c166796/f1p0/2637,cb7374_c72843/f1p0/2362,cb1388_c14/f1p0/2221,cb1458_c336/f1p0/5461,cb7374_c117365/f1p0/2093,cb4282_c1/f1p0/3250,cb7374_c14971/f3p4/3952,cb1353_c3/f1p0/4309,cb7587_c13/f1p0/1351,cb7374_c179198/f1p0/2604,cb1458_c229/f1p2/2451,cb7374_c340620/f1p0/2780,cb7374_c105001/f1p0/2024,cb7374_c21655/f1p0/4696,cb7587_c22/f1p0/1133,cb7374_c164520/f1p0/2532,cb4665_c359/f1p0/1162,cb7374_c156117/f1p0/3015,cb1631_c26/f1p0/3116,cb10491_c905728/f1p0/1856,cb7374_c10772/f1p0/4844,cb4902_c13/f1p1/2412,cb7374_c332856/f1p0/2195,cb4665_c117/f1p0/2982,cb9881_c2/f1p0/1781,cb7374_c4247/f2p0/3353,cb7374_c332552/f17p0/3995,cb1250_c4/f1p1/4961,cb7374_c236555/f1p0/1988,cb4998_c7/f1p0/2225,cb13843_c9/f1p0/1202,cb7374_c4242/f1p0/4230,cb1458_c357/f1p0/1013,cb7374_c3454/f1p2/2731,cb7374_c222201/f1p0/2621,cb10491_c18794/f1p0/1327,cb4902_c30/f1p1/1152,cb6910_c43/f1p1/3653,cb7374_c43996/f4p0/4020,cb7374_c223198/f6p0/3181,cb4665_c112/f2p0/1437,cb4665_c99/f1p2/1556,cb1258_c5/f1p0/6953,cb6910_c1/f16p0/3658,cb397_c25/f1p3/5979,cb7374_c175274/f1p0/2748,cb10491_c513156/f4p0/1828,cb9993_c34/f5p0/1006,cb7374_c401911/f1p0/3186,cb7374_c3239/f1p0/2746,cb5038_c2/f1p0/2351,cb7587_c14/f1p0/1231,cb1631_c15/f2p0/4104,cb2101_c10/f1p0/2671,cb7374_c116753/f1p0/2213,cb10491_c679180/f1p0/1286,cb10491_c13902/f1p0/1319,cb2791_c81/f1p0/2224,cb7374_c1373/f1p0/2094,cb5119_c18/f1p0/2326,cb7374_c80967/f2p0/3373,cb11601_c594/f1p0/5939,cb7374_c230330/f1p0/2212,cb4665_c347/f1p0/1416,cb7374_c118315/f1p0/2134,cb7374_c173736/f1p1/2516,cb7374_c253454/f1p0/2766,cb1250_c3/f1p1/3232,cb7374_c117081/f1p0/2568,cb1336_c23/f1p0/1734,cb3345_c15/f1p0/2433,cb13843_c14/f1p0/1204,cb4665_c124/f1p2/2030,cb5038_c5/f1p0/5363,cb397_c19/f1p0/1750,cb9993_c14/f2p0/1127,cb8990_c19/f1p0/5383,cb14133_c2/f1p0/1143,cb7374_c14464/f8p0/2582,cb7374_c359286/f1p0/3128,cb7587_c23/f1p0/1131,cb11571_c5/f1p0/5875,cb7374_c407131/f1p0/2055,cb345_c2/f3p0/4968,cb7374_c9237/f3p0/3225,cb1250_c11/f1p1/5270,cb7374_c4375/f1p1/3853,cb5589_c3/f1p0/1020,cb7374_c266176/f7p5/4226,cb4235_c10/f1p0/3195,cb7374_c43671/f1p0/2957,cb10356_c29/f1p0/5386,cb9571_c9/f3p0/1769,cb7374_c178905/f1p0/2067,cb7374_c336370/f1p0/2627,cb3345_c9/f1p0/2768,cb1250_c2/f1p1/4397,cb7374_c107123/f1p0/2166,cb7374_c160958/f1p0/3548,cb7374_c176436/f1p0/1912,cb5119_c17/f1p0/2474,cb7374_c173544/f1p0/4292,cb7374_c352236/f1p1/2187,cb7374_c302606/f1p0/2262,cb7732_c0/f1p0/1519,cb7374_c223189/f1p0/2515,cb7374_c387566/f3p0/2413,cb7374_c118397/f1p0/2487,cb7374_c119199/f1p0/2883,cb7374_c1226/f1p0/2340,cb10229_c14/f1p2/6714,cb10491_c904963/f1p0/1377,cb7374_c3453/f1p0/2241,cb7374_c46330/f1p0/2489,cb7374_c4369/f1p1/4217,cb3345_c20/f1p0/1513,cb7374_c59829/f3p2/3163,cb7374_c166655/f1p0/2674,cb13843_c17/f1p0/922,cb7587_c21/f1p0/1150,cb185_c8/f1p0/1903,cb397_c14/f1p0/4651,cb3345_c6/f1p0/2928,cb10491_c857131/f1p0/1343,cb185_c1/f1p0/5066,cb7374_c110842/f1p0/2175,cb13790_c0/f6p0/982,cb7374_c116277/f1p0/3442,cb7374_c20991/f1p0/4121,cb2967_c1/f1p0/2517,cb4665_c138/f1p0/2000,cb2791_c124/f1p0/930,cb7374_c10158/f1p0/4093,cb5589_c0/f7p0/2214,cb7374_c268060/f4p0/2986,cb1458_c356/f1p0/2461,cb10356_c33/f1p0/5206,cb10843_c1/f1p0/1913,cb4998_c0/f3p0/2006,cb6910_c4/f7p0/3372,cb13583_c1/f1p0/1177,cb4665_c150/f1p0/2667,cb10491_c25833/f1p0/1420,cb1458_c97/f1p0/2242,cb7374_c155630/f1p0/4840,cb7374_c336243/f1p0/2190,cb10491_c432605/f1p0/1289,cb1336_c20/f1p0/2013,cb7374_c296817/f1p0/1973,cb7374_c44438/f3p0/4154,cb10491_c680917/f7p0/1770,cb185_c7/f1p0/2233,cb1631_c25/f1p0/3230,cb6910_c52/f1p0/4223,cb7374_c115421/f1p0/3849,cb7374_c174716/f1p0/2774,cb7374_c47061/f1p0/3332,cb10491_c1528/f1p0/1643,cb1458_c81/f1p1/4476,cb1062_c1/f1p0/4681,cb9571_c5/f1p0/1638,cb7374_c20028/f1p0/2427,cb14220_c2/f1p0/5636,cb1458_c339/f11p0/2437,cb10491_c36760/f1p0/1785,cb10968_c5/f1p1/5163,cb7374_c66148/f1p0/4301,cb7374_c30657/f1p0/2104,cb7374_c400567/f1p0/2136,cb7374_c40751/f1p0/3640,cb1458_c358/f1p0/2433,cb7374_c154040/f1p0/2560,cb5703_c11/f1p0/1909,cb7374_c3449/f1p0/2460,cb7374_c119957/f1p0/2156,cb10491_c366128/f1p0/1504,cb3073_c0/f1p0/3764,cb7374_c299311/f1p0/4411,cb7374_c4376/f1p0/4001,cb7374_c170752/f1p0/1964,cb7374_c165779/f1p0/1942,cb10491_c841693/f5p0/1886,cb7374_c363322/f2p1/2961,cb1001_c5/f1p0/3954,cb10356_c28/f1p0/5359,cb10356_c24/f1p0/5509,cb10356_c32/f1p0/5242,cb10491_c753228/f1p0/1788,cb10491_c374456/f1p0/1350,cb10491_c530691/f1p0/1757,cb7374_c125500/f1p0/2110,cb10356_c2/f2p0/5693,cb7374_c3238/f1p0/2784,cb7374_c123863/f1p0/2290"
Cellular Processes	Transport and catabolism	Lysosome	ko04142	1164	"cb7374_c343129/f5p4/4302,cb7374_c339520/f1p0/2932,cb11431_c2/f1p0/6001,cb9979_c7/f1p0/839,cb5321_c0/f2p0/2634,cb4065_c0/f1p0/3278,cb7374_c17651/f1p0/2346,cb6052_c7/f2p2/1563,cb7374_c298763/f1p0/1973,cb7374_c233643/f1p1/2402,cb7374_c73569/f1p0/4179,cb7374_c20727/f1p0/1932,cb7374_c5712/f1p0/2943,cb1897_c15/f1p0/1514,cb7374_c3314/f1p0/4079,cb7374_c229913/f1p1/2476,cb7374_c77239/f1p0/3455,cb7374_c42829/f1p0/2674,cb4281_c16/f1p0/2801,cb2109_c4/f1p0/4191,cb7374_c216372/f1p2/3093,cb7374_c329552/f1p0/2082,cb7374_c14184/f1p0/2834,cb7374_c34213/f1p0/4935,cb7374_c68809/f1p0/3241,cb7374_c307433/f1p0/3567,cb7374_c64234/f1p0/4194,cb2300_c9/f1p0/3961,cb7374_c3321/f1p0/4349,cb7374_c234761/f1p0/2557,cb4281_c12/f1p0/2852,cb7374_c15234/f1p0/3545,cb7374_c302620/f1p0/1946,cb7374_c19871/f1p2/2418,cb7374_c208124/f1p1/2939,cb7374_c346240/f1p0/2608,cb7374_c68277/f1p1/4105,cb7374_c889/f2p0/2878,cb7374_c333514/f2p1/2726,cb7374_c337478/f1p0/2574,cb7374_c124272/f1p0/3311,cb7374_c174170/f4p1/2609,cb7374_c64681/f1p0/4035,cb4300_c1/f1p0/3442,cb7374_c75536/f1p0/4178,cb5687_c2/f1p0/2443,cb2300_c3/f1p0/3834,cb7374_c20321/f1p0/4514,cb7374_c151642/f1p1/2470,cb7374_c190836/f1p0/2607,cb3851_c4/f1p0/2365,cb7374_c15206/f1p0/3892,cb7374_c72718/f1p0/4245,cb6073_c116/f1p0/1641,cb10229_c15/f1p2/6472,cb7374_c332468/f5p2/1922,cb7374_c274361/f1p0/2061,cb7374_c284280/f1p0/2089,cb7374_c251690/f1p0/3028,cb11345_c15/f1p0/6399,cb7374_c96162/f1p0/2565,cb7374_c15425/f1p0/4204,cb7374_c124683/f1p0/2050,cb6915_c24/f1p0/1020,cb11779_c3/f1p1/6526,cb7374_c299656/f1p0/2021,cb7374_c168280/f1p0/2601,cb6073_c78/f1p0/2266,cb6915_c14/f1p1/1604,cb7374_c340373/f1p0/2715,cb7374_c388860/f1p1/2107,cb3851_c6/f1p0/1441,cb7374_c395910/f1p0/3297,cb7374_c65696/f1p2/4231,cb7374_c219809/f2p0/2936,cb7374_c162426/f1p1/2590,cb7374_c3309/f1p0/4396,cb7374_c159683/f1p0/3115,cb4609_c1/f1p0/2989,cb6073_c70/f1p0/2257,cb7374_c21373/f1p1/4872,cb7374_c300708/f1p0/2502,cb4736_c4/f1p0/2185,cb6052_c10/f1p2/1938,cb8389_c4/f1p0/879,cb7374_c347360/f1p0/2643,cb4957_c5/f1p0/2097,cb7374_c60437/f3p0/4257,cb7374_c9209/f3p0/4595,cb6915_c25/f1p0/957,cb7374_c18117/f1p0/2905,cb7374_c269140/f5p0/2658,cb7374_c393672/f1p0/2785,cb7374_c79467/f1p0/4206,cb7374_c4568/f1p0/3126,cb4768_c1/f1p0/3067,cb7374_c37533/f1p0/2408,cb4957_c7/f1p0/1683,cb7374_c22581/f1p0/2619,cb7374_c311944/f1p0/2090,cb7374_c63335/f1p0/3103,cb6052_c23/f24p1/1074,cb7374_c3320/f1p0/3004,cb7374_c8899/f2p0/4248,cb7374_c297369/f1p0/2240,cb7374_c3322/f1p0/3959,cb4957_c4/f1p0/2810,cb7374_c38492/f2p0/4967,cb4281_c23/f1p0/2441,cb7374_c387317/f6p2/1987,cb7374_c333190/f1p0/2295,cb7374_c84500/f1p0/2454,cb7374_c165405/f1p0/2541,cb7374_c60559/f1p0/3255,cb7374_c173970/f1p0/2258,cb2300_c8/f1p0/4017,cb8466_c8/f3p0/1410,cb7469_c7/f1p0/1127,cb7374_c265907/f3p0/2894,cb9994_c4/f1p0/1515,cb7374_c34476/f1p0/4974,cb7374_c215081/f1p0/2598,cb9979_c3/f1p0/1861,cb11831_c2/f1p0/906,cb2120_c1/f1p0/4188,cb4957_c2/f1p0/3078,cb7374_c290792/f1p0/2577,cb7374_c16330/f1p0/2379,cb7374_c15424/f1p0/2485,cb7374_c332653/f2p0/2420,cb7374_c311969/f1p1/3050,cb7374_c27140/f6p2/3748,cb12540_c53/f1p1/5770,cb7374_c22058/f1p1/2426,cb4957_c0/f3p0/3027,cb7374_c394961/f1p1/2418,cb7374_c217199/f1p0/3672,cb8286_c19/f1p0/1570,cb11345_c17/f1p0/1748,cb9994_c8/f1p0/1187,cb7374_c20242/f8p3/3880,cb1897_c21/f1p0/1140,cb10496_c6/f1p0/1738,cb10491_c624/f4p0/1816,cb8466_c24/f4p0/1347,cb7374_c3310/f1p0/4010,cb7374_c161184/f1p0/4380,cb8405_c12/f10p0/1545,cb10566_c12/f1p0/1421,cb7374_c148278/f7p0/2772,cb1400_c0/f6p0/2782,cb7374_c10213/f1p0/2879,cb1400_c2/f1p0/4528,cb7374_c241651/f2p0/2208,cb12441_c0/f1p0/1006,cb12441_c1/f1p0/3167,cb7374_c371227/f1p0/2070,cb11390_c18/f2p0/1426,cb7374_c9856/f1p0/2652,cb7374_c175278/f1p0/3232,cb7374_c19859/f1p1/3345,cb7374_c16346/f1p0/3663,cb7374_c18944/f1p0/4192,cb7469_c2/f1p0/1967,cb9979_c8/f1p0/6882,cb4281_c10/f1p0/2726,cb7374_c60824/f1p1/4068,cb7374_c20349/f1p0/2471,cb7841_c1/f1p0/2262,cb7374_c288860/f1p0/2450,cb4281_c2/f3p0/2503,cb7374_c300881/f1p0/2265,cb10605_c1/f1p0/1309,cb7374_c218174/f1p0/2029,cb9979_c2/f1p0/1663,cb6915_c6/f1p0/1751,cb7374_c110871/f1p0/2491,cb11390_c9/f1p0/1526,cb7374_c151125/f1p0/2604,cb10300_c16/f1p0/1913,cb6052_c20/f1p0/999,cb7374_c3044/f1p0/2328,cb7374_c3688/f1p0/3096,cb7374_c171472/f1p1/2607,cb6073_c112/f1p0/1750,cb7374_c178577/f1p1/2556,cb4281_c3/f2p0/2621,cb6073_c135/f4p0/1686,cb10491_c518291/f1p0/1309,cb7469_c4/f1p0/1286,cb10566_c0/f43p4/1918,cb7374_c289535/f1p0/2301,cb7374_c292265/f1p0/2052,cb7374_c354531/f1p0/3482,cb7374_c15697/f1p0/3025,cb10566_c5/f2p1/1898,cb6073_c129/f5p0/2376,cb7374_c74575/f1p0/3588,cb11345_c24/f1p0/1793,cb10566_c13/f1p0/1022,cb7374_c333294/f4p1/2342,cb7374_c4774/f1p0/2910,cb7374_c259230/f1p0/2337,cb7374_c61949/f1p0/3725,cb7374_c283657/f1p0/2311,cb7374_c80740/f1p0/4263,cb7374_c267904/f1p0/2109,cb7374_c224407/f1p0/2595,cb7374_c409526/f1p1/2921,cb10300_c7/f1p0/1625,cb1897_c7/f1p0/2779,cb7374_c14138/f1p0/3369,cb10300_c19/f1p0/1017,cb7374_c17254/f1p0/2728,cb7374_c285514/f1p0/2219,cb7374_c98443/f3p1/4186,cb7374_c402036/f1p0/2048,cb7374_c268347/f3p0/2470,cb7374_c227785/f1p2/2172,cb7374_c80639/f1p0/2750,cb7374_c289264/f1p0/1909,cb9001_c31/f2p0/1899,cb7374_c235746/f1p0/2020,cb7374_c334496/f1p0/2551,cb7374_c332521/f1p0/2442,cb7374_c269826/f2p0/3095,cb2109_c8/f1p0/1683,cb7374_c355056/f2p0/2731,cb6073_c102/f1p0/2001,cb7374_c127240/f1p3/4230,cb7374_c101168/f2p4/4232,cb7374_c238221/f1p0/2453,cb7374_c20097/f1p2/4039,cb7374_c281123/f1p0/2013,cb7374_c401044/f1p0/1967,cb7374_c274875/f1p0/2437,cb7374_c39770/f4p0/4432,cb6073_c128/f335p0/2334,cb7374_c83858/f1p0/3298,cb7374_c68865/f1p0/2846,cb7374_c406703/f1p0/2022,cb6073_c74/f1p0/2761,cb7374_c80529/f1p0/3603,cb9036_c9/f1p0/1580,cb7374_c65869/f2p0/4299,cb8405_c2/f8p0/1592,cb7374_c387628/f2p0/2499,cb6052_c18/f1p0/1146,cb7374_c18795/f1p0/2638,cb7374_c334130/f2p0/2754,cb10566_c4/f2p0/1777,cb7374_c165426/f1p0/3400,cb6073_c110/f1p0/1830,cb7374_c162485/f1p0/2753,cb11390_c5/f1p0/1877,cb11900_c0/f1p0/1630,cb7374_c13107/f1p0/3000,cb7374_c2609/f1p0/2476,cb7374_c125118/f5p0/2766,cb7374_c116883/f1p0/1944,cb7374_c207587/f2p4/2175,cb6052_c27/f1p0/859,cb14106_c3/f1p0/906,cb7374_c47514/f2p0/5086,cb10300_c6/f1p0/1625,cb14106_c0/f1p0/1004,cb7374_c62559/f1p0/4164,cb7374_c285553/f1p2/1996,cb7374_c18923/f1p0/2246,cb7374_c297509/f1p0/1962,cb7374_c15764/f2p0/4745,cb7374_c332489/f1p3/2439,cb5687_c8/f1p0/1240,cb7374_c293382/f1p0/3045,cb7374_c394676/f1p0/2917,cb7374_c220366/f1p0/2381,cb7374_c303763/f1p1/2683,cb7374_c18736/f1p2/3597,cb7374_c63092/f1p0/4149,cb4065_c6/f1p0/1822,cb7374_c74593/f1p0/4213,cb7374_c332796/f5p0/2409,cb4281_c20/f1p0/2797,cb7374_c811/f2p0/3786,cb7374_c293752/f1p0/2159,cb7374_c331135/f1p0/2438,cb7374_c336671/f2p0/2492,cb7374_c22320/f1p1/3618,cb8705_c3/f1p1/1381,cb1400_c3/f1p0/2710,cb11774_c1/f1p0/1289,cb11390_c10/f1p0/1541,cb4736_c8/f1p0/1244,cb7374_c22840/f1p0/2696,cb7374_c77545/f1p0/4220,cb14561_c0/f2p0/5433,cb10496_c2/f1p1/1901,cb6915_c27/f1p1/1603,cb7374_c208242/f1p0/2486,cb7374_c267112/f14p2/2859,cb1264_c16/f2p0/4404,cb7374_c334367/f1p0/2625,cb6073_c127/f1p0/983,cb7374_c339590/f1p0/2290,cb11779_c4/f1p0/6046,cb7374_c272292/f1p0/2188,cb2120_c9/f1p0/2156,cb7374_c13151/f1p0/2482,cb7374_c65128/f2p0/2274,cb7374_c334036/f1p0/2954,cb6915_c5/f1p0/1760,cb9994_c10/f1p0/917,cb7374_c231298/f1p0/2303,cb7374_c148694/f2p0/2489,cb7374_c71350/f1p0/3883,cb7917_c5/f1p0/910,cb7374_c232219/f1p0/2216,cb8641_c5/f1p0/1681,cb4281_c15/f1p0/2377,cb7374_c18915/f1p0/3177,cb1264_c10/f1p0/3269,cb7374_c66991/f1p0/4088,cb7374_c21441/f1p0/3429,cb7374_c6661/f10p1/3564,cb8705_c2/f2p0/1673,cb7374_c275539/f2p0/2753,cb7374_c224786/f1p0/2940,cb7374_c339163/f1p0/2577,cb7374_c3689/f1p0/2990,cb10496_c10/f4p1/1736,cb7374_c220014/f1p0/2294,cb7374_c150793/f4p0/2680,cb7374_c100860/f11p2/2425,cb7374_c401892/f1p0/2060,cb10769_c2/f1p0/1854,cb7374_c279670/f1p3/2182,cb1400_c5/f1p0/2667,cb10496_c5/f1p0/1650,cb7374_c328443/f4p0/2962,cb7374_c4806/f1p0/2825,cb6073_c37/f1p0/3132,cb11390_c16/f1p0/5126,cb6915_c11/f1p1/1654,cb7374_c79490/f1p0/4221,cb7374_c73482/f1p0/3314,cb1106_c1/f1p0/3982,cb7374_c329071/f2p0/2614,cb7374_c229964/f1p0/2250,cb7374_c331372/f3p0/2636,cb4736_c6/f1p0/2491,cb7374_c119986/f2p0/2760,cb7374_c179890/f1p0/2799,cb9001_c29/f2p0/1275,cb7374_c8024/f12p2/4004,cb7374_c169314/f1p1/2589,cb5687_c7/f1p0/2025,cb1897_c16/f1p0/1432,cb7374_c10237/f1p0/4458,cb11431_c1/f1p0/1770,cb6073_c93/f1p0/2110,cb7374_c282499/f1p0/3637,cb7374_c328600/f34p1/2860,cb7374_c383620/f1p0/2744,cb7374_c3325/f1p0/3663,cb8405_c10/f1p0/927,cb7374_c334306/f2p0/2721,cb7374_c4570/f1p0/2449,cb8705_c1/f10p1/1628,cb7374_c97990/f11p1/3627,cb7374_c296929/f1p0/2035,cb11390_c2/f3p0/1831,cb4281_c21/f1p0/2368,cb1897_c11/f1p0/1873,cb3851_c1/f2p0/3078,cb7374_c287593/f1p0/2600,cb4065_c3/f1p0/3172,cb7374_c11293/f1p0/3608,cb8389_c3/f1p0/1002,cb7374_c340016/f1p0/2922,cb7374_c292160/f1p0/2232,cb6073_c123/f2p0/1302,cb4281_c14/f1p0/2683,cb7374_c103499/f1p0/2242,cb7374_c152847/f1p0/2461,cb7374_c37792/f1p0/3041,cb7374_c69291/f1p0/4189,cb4609_c0/f3p0/2818,cb7487_c4/f1p0/1014,cb7374_c19143/f1p1/4888,cb7374_c18536/f1p0/4023,cb7374_c72515/f1p0/4388,cb7374_c156355/f1p0/3262,cb7374_c376131/f1p0/2417,cb7374_c15161/f1p0/2455,cb7374_c179985/f1p0/3686,cb7374_c12160/f1p0/2877,cb7374_c61500/f1p0/2450,cb7374_c276421/f1p0/2170,cb7374_c41848/f1p0/3587,cb7374_c80793/f1p0/4228,cb10566_c6/f1p0/1416,cb2109_c1/f3p0/2173,cb7374_c62223/f2p0/4094,cb7374_c330078/f1p1/2094,cb7374_c14205/f2p0/2895,cb7374_c246869/f1p1/3518,cb7374_c9844/f1p1/3061,cb7374_c12052/f1p0/2168,cb7374_c152082/f1p0/3461,cb7374_c171060/f1p0/2654,cb8466_c12/f1p0/1744,cb8466_c0/f29p3/1897,cb7374_c289526/f1p0/1966,cb7374_c170677/f1p0/2303,cb7374_c343163/f1p0/2720,cb6052_c17/f1p0/1155,cb7832_c1/f1p0/2519,cb4281_c11/f1p0/2764,cb7374_c125617/f1p0/2941,cb7374_c393023/f1p1/2734,cb6073_c114/f1p0/1674,cb7374_c65328/f1p0/4007,cb7374_c14010/f2p0/3809,cb7374_c208728/f1p0/2872,cb7374_c346082/f1p0/2904,cb10605_c2/f1p0/1119,cb7374_c68525/f1p0/4221,cb7374_c69645/f1p0/4138,cb11774_c0/f2p0/1278,cb1897_c8/f1p0/2149,cb7374_c235941/f1p0/2089,cb7374_c370383/f1p0/2422,cb7374_c20998/f1p0/2629,cb7374_c227056/f1p1/2436,cb6073_c71/f1p0/2295,cb7374_c297992/f1p0/2000,cb7374_c233332/f1p1/2580,cb5676_c3/f1p0/2369,cb7374_c105799/f2p2/3837,cb7374_c7727/f14p4/3975,cb10300_c3/f2p0/1763,cb9979_c5/f1p0/1566,cb1897_c3/f2p0/1034,cb7374_c110817/f1p0/2538,cb8705_c5/f1p0/1258,cb5357_c2/f1p0/4942,cb7487_c6/f5p0/1175,cb9450_c5/f1p0/1907,cb7374_c101099/f4p1/3808,cb7374_c18302/f1p0/2384,cb4065_c2/f1p0/2215,cb5901_c0/f4p1/2430,cb7374_c126894/f1p1/2767,cb1897_c9/f1p0/2620,cb9450_c4/f1p0/1737,cb7374_c13683/f1p0/3732,cb7487_c3/f1p0/1146,cb7374_c41657/f1p0/4864,cb4281_c24/f1p0/2404,cb9994_c7/f1p0/1370,cb7374_c229634/f1p0/1942,cb7374_c9381/f1p0/2263,cb6915_c22/f1p0/1096,cb7917_c1/f1p0/2112,cb1897_c12/f1p0/1868,cb7374_c83677/f2p0/4221,cb6073_c36/f1p0/2379,cb7374_c270906/f1p0/4396,cb7374_c174583/f3p0/2326,cb7374_c333446/f1p0/2423,cb11831_c1/f1p0/1271,cb7374_c157941/f1p1/2604,cb7374_c152993/f1p0/3433,cb7374_c307945/f3p0/2070,cb7374_c224119/f1p0/2528,cb7374_c120507/f1p0/2305,cb12210_c13/f1p1/1843,cb7374_c329445/f1p0/2555,cb7374_c238614/f1p0/2151,cb7374_c266568/f7p1/3550,cb7374_c79233/f1p0/4205,cb7058_c0/f3p0/2062,cb7374_c332604/f1p0/2431,cb6073_c130/f2p1/1912,cb6073_c40/f1p0/2167,cb2300_c7/f1p0/4053,cb7374_c3555/f1p0/3013,cb7374_c108802/f1p2/4191,cb11345_c8/f2p0/1676,cb7374_c344881/f1p0/2229,cb7374_c75553/f1p0/4223,cb7374_c331677/f1p0/2916,cb14234_c0/f3p0/1037,cb7374_c20217/f5p0/3011,cb7374_c162843/f1p0/3570,cb8389_c1/f1p0/1649,cb7374_c163526/f1p0/3199,cb6073_c122/f1p1/1338,cb7374_c377199/f1p0/2429,cb6073_c86/f1p0/2289,cb7374_c244794/f1p0/1985,cb7374_c19812/f1p0/3716,cb6915_c3/f1p0/2555,cb7374_c223082/f1p0/2751,cb9450_c3/f1p0/1755,cb7374_c342791/f1p0/2077,cb10229_c18/f1p1/5741,cb8466_c18/f1p0/1270,cb6073_c117/f1p0/1517,cb1897_c0/f33p0/1457,cb4281_c6/f1p0/3163,cb7374_c63605/f1p0/4264,cb7374_c105654/f1p0/2870,cb10496_c11/f1p0/1281,cb10300_c2/f2p0/1230,cb7374_c18663/f2p0/4701,cb1400_c6/f1p0/1764,cb7374_c220068/f1p0/2862,cb7374_c332687/f1p0/2414,cb7374_c4571/f2p0/2111,cb10300_c13/f1p0/1271,cb4065_c8/f1p0/1466,cb7374_c286613/f1p0/1943,cb10566_c1/f5p2/1708,cb6915_c10/f1p1/1680,cb7374_c4458/f1p1/3493,cb7374_c275515/f1p0/2188,cb7374_c76986/f1p0/4175,cb101_c5/f1p0/2434,cb5687_c5/f1p0/2398,cb7374_c22379/f1p1/4778,cb7374_c107297/f1p4/4280,cb1264_c5/f1p0/4277,cb5357_c0/f3p0/2617,cb1897_c13/f1p0/1697,cb7374_c230134/f2p0/2832,cb7374_c159307/f1p0/2189,cb7374_c293479/f1p0/1972,cb7374_c66057/f1p0/3822,cb7374_c223968/f1p0/2200,cb7374_c328669/f47p0/3083,cb7374_c16822/f1p2/4095,cb7374_c19817/f1p0/2165,cb7374_c63919/f1p1/4153,cb11929_c1/f1p0/1552,cb7374_c278974/f1p0/2292,cb7374_c6044/f1p0/2949,cb7374_c74214/f1p0/4179,cb7374_c105951/f1p1/2635,cb8641_c4/f1p0/1634,cb7374_c72654/f1p0/3884,cb533_c1/f1p0/4946,cb7374_c331578/f3p0/2740,cb9979_c0/f2p0/1291,cb7374_c296993/f1p0/1930,cb7374_c866/f1p0/3222,cb7374_c328744/f12p0/2709,cb2694_c0/f1p0/3936,cb7374_c165857/f1p0/2690,cb7374_c211276/f1p0/2973,cb11345_c32/f1p0/1639,cb11900_c1/f1p0/1665,cb7374_c21004/f1p0/4699,cb7374_c210037/f1p1/2769,cb2300_c4/f1p0/3977,cb7374_c266769/f97p1/4514,cb7374_c297310/f1p0/5027,cb6915_c2/f1p0/2124,cb7374_c172771/f1p1/3105,cb6073_c77/f1p0/2291,cb7374_c60257/f2p0/4242,cb7374_c3327/f1p0/3017,cb7374_c328667/f11p1/2840,cb7374_c318406/f1p0/2427,cb7374_c79327/f1p0/3517,cb8466_c9/f3p0/1130,cb7374_c48112/f14p1/4720,cb8286_c21/f1p0/1752,cb7374_c17776/f1p0/2266,cb13334_c922/f2p0/1207,cb13334_c1551/f1p0/939,cb4281_c8/f1p0/4064,cb9036_c15/f1p0/1487,cb7374_c210067/f1p0/2050,cb7374_c121004/f1p0/2083,cb7374_c363357/f3p1/4219,cb7374_c408398/f1p0/2177,cb7374_c263091/f2p1/2541,cb6052_c5/f6p2/2294,cb7374_c19357/f1p2/4585,cb7374_c331335/f44p1/2628,cb7374_c3425/f1p3/2107,cb7374_c12018/f1p0/2980,cb7374_c15800/f1p0/4009,cb7374_c289573/f1p1/2112,cb5357_c3/f1p0/1224,cb7374_c4569/f1p1/3559,cb7374_c16641/f1p2/2040,cb12210_c3/f2p0/1808,cb7374_c59697/f4p0/4244,cb7374_c97993/f11p1/3766,cb7374_c73935/f1p0/3553,cb10566_c3/f3p2/1475,cb7374_c68802/f1p0/3340,cb7374_c266397/f3p0/3639,cb1264_c4/f1p0/4449,cb6915_c18/f1p0/1499,cb7374_c210260/f1p0/2649,cb11345_c16/f1p0/1815,cb7374_c13189/f1p1/2089,cb7374_c22183/f11p2/4639,cb7374_c162286/f1p0/2552,cb10769_c1/f1p0/1260,cb7374_c279346/f1p0/2246,cb7374_c13190/f1p0/4063,cb7374_c268225/f12p1/3141,cb12210_c15/f1p1/1670,cb7374_c117217/f1p0/2892,cb10229_c17/f1p1/6122,cb7374_c218631/f1p0/2571,cb7374_c331572/f99p1/2823,cb6052_c26/f5p0/1078,cb7374_c111488/f1p0/2256,cb6915_c23/f1p0/1072,cb7374_c39962/f1p0/3212,cb7374_c10483/f1p0/3434,cb7374_c332423/f6p0/2625,cb1264_c7/f1p0/4262,cb2300_c0/f9p0/3961,cb13334_c1548/f1p0/1047,cb7374_c38265/f1p0/3909,cb7374_c180555/f1p2/3002,cb10300_c8/f1p0/1502,cb9159_c1/f1p0/1794,cb6073_c28/f5p0/2316,cb9762_c0/f8p0/1401,cb6052_c22/f1p0/923,cb7469_c3/f1p0/1310,cb7374_c243722/f3p4/2814,cb6073_c50/f1p1/2460,cb6915_c26/f3p1/1634,cb8466_c25/f6p1/1646,cb7374_c296068/f1p0/1970,cb7374_c14100/f2p0/4272,cb7374_c45163/f3p0/2447,cb7374_c206628/f3p5/2004,cb8405_c9/f1p0/1121,cb7374_c397984/f1p0/2011,cb7374_c17700/f1p1/2961,cb7374_c18131/f1p0/3205,cb11345_c23/f1p0/1277,cb7374_c22431/f1p0/3183,cb6073_c73/f1p0/2317,cb7374_c16799/f2p1/3560,cb7374_c66203/f1p0/4536,cb7374_c62742/f1p0/4139,cb7374_c332494/f1p0/2422,cb10300_c21/f1p0/991,cb7374_c361387/f1p0/2664,cb7374_c394561/f1p0/2661,cb10491_c1554/f1p0/1408,cb7374_c173240/f4p0/2543,cb7374_c267421/f10p2/2747,cb7374_c389691/f1p0/2435,cb7374_c17767/f1p0/2663,cb7374_c286459/f1p1/2352,cb7374_c70621/f1p0/4047,cb10491_c581620/f1p0/1691,cb7374_c115834/f1p0/2575,cb7374_c330673/f15p1/2742,cb10566_c10/f1p0/1838,cb7374_c328442/f2p0/2630,cb13334_c1371/f1p0/1083,cb7374_c216268/f1p0/2491,cb1897_c4/f2p0/1390,cb11390_c17/f3p0/1562,cb7374_c388626/f1p0/2244,cb7374_c356654/f1p0/2621,cb7374_c281296/f1p0/2299,cb8466_c15/f1p1/1853,cb7374_c348727/f1p0/2418,cb10229_c2/f3p0/1828,cb9001_c16/f1p0/1845,cb7374_c13702/f2p0/3537,cb7374_c9359/f1p0/2512,cb7374_c169081/f1p1/2235,cb9994_c3/f2p0/1401,cb1106_c3/f1p0/5581,cb10566_c11/f1p0/1889,cb4303_c2/f1p0/3048,cb4609_c2/f1p0/2526,cb6073_c34/f2p2/2625,cb7374_c67079/f1p1/4664,cb7374_c7965/f12p4/4315,cb11188_c5/f1p2/5320,cb7374_c330717/f4p4/4190,cb4065_c7/f1p0/1517,cb14106_c4/f1p1/5178,cb6073_c89/f1p1/2102,cb10229_c16/f1p0/6256,cb6073_c92/f1p0/2196,cb7374_c74491/f1p0/3877,cb7374_c62448/f1p1/4385,cb6052_c9/f1p0/2386,cb7374_c66448/f3p0/4544,cb7374_c115317/f1p0/2218,cb12210_c1/f1p0/1710,cb1106_c2/f1p0/3008,cb10491_c592925/f1p0/1768,cb1897_c20/f1p0/1222,cb7374_c21792/f4p1/4776,cb7374_c280892/f1p0/2232,cb9994_c11/f8p0/1545,cb10769_c0/f4p0/1270,cb7374_c4768/f1p0/3631,cb10300_c17/f1p0/1754,cb7374_c42811/f1p0/2818,cb7374_c296481/f1p0/2134,cb7374_c73302/f1p0/3546,cb7374_c32036/f1p0/3741,cb7374_c39399/f1p0/2815,cb7374_c284154/f1p0/2604,cb7374_c69897/f1p0/4177,cb7374_c14988/f1p0/4186,cb7374_c17006/f1p3/2028,cb5357_c1/f1p0/3133,cb7374_c98828/f2p0/2730,cb7374_c123624/f1p1/3620,cb7374_c230917/f1p0/2334,cb7374_c127073/f1p4/3413,cb6915_c4/f1p0/1798,cb11345_c26/f1p0/1240,cb7374_c170815/f1p0/2196,cb8641_c7/f1p0/1174,cb8389_c2/f1p0/1158,cb10491_c391083/f1p0/1798,cb8641_c0/f8p0/1573,cb7374_c3313/f1p0/4171,cb7374_c331403/f1p0/2206,cb10491_c585407/f1p0/1863,cb7374_c35154/f2p0/3270,cb7374_c152757/f2p1/2846,cb13334_c1370/f1p0/1049,cb4281_c19/f1p0/2808,cb10229_c13/f1p4/7047,cb7374_c17148/f1p0/4149,cb7374_c19342/f11p4/4238,cb7374_c60027/f4p0/2780,cb7374_c275386/f1p0/2623,cb7374_c164682/f5p0/2753,cb7374_c170295/f2p0/3328,cb7374_c332860/f1p0/2061,cb7374_c75856/f1p0/3107,cb4065_c10/f1p0/956,cb7374_c395976/f1p0/2787,cb4281_c7/f1p0/2698,cb7374_c74211/f1p0/2460,cb7374_c344218/f1p0/2679,cb7374_c286788/f1p0/2307,cb7374_c387296/f6p0/2226,cb7374_c266984/f1p0/2151,cb6073_c72/f1p0/2317,cb1897_c6/f1p0/4234,cb3851_c3/f1p0/2467,cb7487_c2/f1p0/2304,cb7374_c45609/f1p0/3019,cb7374_c116811/f1p0/2658,cb7374_c162688/f1p1/2554,cb4980_c0/f3p0/2796,cb6073_c118/f1p1/1507,cb7374_c35966/f1p0/3447,cb9994_c0/f49p0/1440,cb2300_c1/f1p0/4102,cb7917_c0/f1p0/1829,cb7374_c47138/f1p0/3843,cb7374_c295902/f1p0/2217,cb11345_c33/f1p0/1657,cb7374_c10354/f1p1/2915,cb7487_c5/f6p0/1276,cb7374_c207719/f2p0/2839,cb7374_c45451/f1p0/3350,cb6915_c21/f1p0/1251,cb10491_c15101/f8p0/1706,cb7374_c18353/f1p0/1998,cb7374_c37364/f7p1/4806,cb7374_c355596/f1p2/2629,cb7374_c61983/f1p0/4231,cb10566_c8/f1p0/1811,cb7374_c46950/f1p0/2434,cb7374_c339488/f1p0/2503,cb1106_c0/f1p0/4674,cb7374_c325297/f1p0/2929,cb7374_c387504/f3p1/2013,cb6073_c133/f5p0/1120,cb10566_c7/f1p2/1862,cb8466_c16/f1p0/1663,cb7374_c69070/f1p0/3069,cb7374_c391483/f1p1/2782,cb7374_c304976/f1p2/3711,cb4281_c18/f1p0/2864,cb7374_c281721/f1p0/2088,cb6073_c87/f1p0/2181,cb1400_c7/f1p0/2781,cb2109_c5/f1p0/4097,cb10229_c19/f1p0/5486,cb7374_c19480/f1p0/3349,cb7374_c280569/f1p0/2226,cb5687_c4/f1p0/2038,cb7374_c276839/f1p0/2360,cb10491_c538745/f3p0/1773,cb9001_c27/f124p0/1413,cb9979_c4/f1p0/1347,cb7374_c78319/f1p0/4130,cb7374_c15236/f1p0/2403,cb7374_c332929/f2p0/2429,cb7374_c44245/f3p1/4205,cb1897_c22/f1p0/1119,cb7374_c11607/f7p2/4632,cb7374_c21180/f1p1/2893,cb11390_c15/f1p2/5178,cb7374_c330330/f12p1/3231,cb7374_c12084/f1p0/4836,cb7374_c18641/f1p1/2297,cb7374_c264118/f1p0/2494,cb7374_c310704/f1p0/2645,cb7374_c315167/f1p0/2438,cb1264_c6/f1p0/3992,cb7374_c158292/f1p0/2768,cb7374_c3424/f1p3/2926,cb7374_c67993/f1p1/4102,cb7374_c356033/f1p0/1944,cb7374_c332276/f1p2/1989,cb11390_c12/f1p0/1525,cb7374_c120444/f1p4/4085,cb8641_c3/f2p0/1555,cb7374_c70370/f1p0/4186,cb7374_c20246/f1p1/3436,cb7374_c22917/f1p0/2990,cb7374_c15899/f1p0/2684,cb6915_c20/f1p0/1464,cb7374_c170492/f1p0/2384,cb7374_c3316/f1p0/3354,cb7374_c3426/f4p3/2101,cb8466_c21/f9p1/1834,cb7374_c81523/f11p1/2417,cb4065_c4/f1p0/2483,cb7374_c115254/f1p0/3841,cb7469_c5/f1p0/1445,cb6106_c0/f2p0/2358,cb7374_c4793/f3p0/3046,cb1635_c0/f1p1/4417,cb7374_c328532/f2p0/2665,cb11345_c25/f1p0/1546,cb5901_c1/f1p0/2672,cb7374_c12559/f1p0/3664,cb7374_c126923/f1p0/3788,cb7374_c16348/f1p0/3329,cb7374_c361814/f1p0/3125,cb7374_c100959/f3p0/2644,cb7374_c69969/f1p0/3622,cb4281_c22/f1p0/2381,cb6052_c12/f1p0/1467,cb7374_c339356/f1p0/2676,cb11390_c8/f1p0/1249,cb7374_c19233/f3p2/4270,cb7374_c4459/f2p1/3412,cb8705_c4/f1p0/1662,cb7374_c283915/f1p0/2477,cb13334_c1549/f1p0/1052,cb7374_c335720/f1p0/2441,cb7374_c390887/f1p0/2077,cb7374_c236625/f1p0/2541,cb7374_c22466/f1p0/2516,cb7374_c302623/f2p1/2204,cb5687_c1/f1p0/2497,cb7374_c9081/f15p1/4059,cb7374_c75452/f2p0/4083,cb1897_c18/f1p0/1270,cb7374_c35451/f1p0/3179,cb3851_c5/f1p0/2195,cb7374_c121842/f3p0/2327,cb7374_c328854/f9p0/2750,cb3851_c2/f1p0/3336,cb2109_c2/f2p0/3929,cb7374_c69271/f1p0/4182,cb7374_c266441/f3p2/4184,cb7374_c302946/f2p2/3973,cb7374_c212508/f1p0/3400,cb7374_c387186/f9p0/2656,cb7374_c74049/f1p0/2426,cb1264_c11/f3p0/4299,cb7374_c117187/f1p0/4545,cb7374_c34423/f1p0/3531,cb1400_c1/f2p0/1011,cb10229_c20/f1p1/5116,cb7374_c266433/f4p4/4246,cb7374_c359484/f1p0/2390,cb6915_c19/f1p0/1486,cb7374_c18834/f1p0/4570,cb9036_c32/f266p1/1675,cb7374_c37081/f1p0/4183,cb5687_c6/f1p0/2110,cb7374_c126773/f1p0/2139,cb10566_c9/f1p0/1878,cb11390_c3/f3p0/1618,cb7374_c80738/f1p0/4189,cb7374_c64047/f1p0/4415,cb10491_c587200/f1p0/1758,cb7469_c0/f13p0/1342,cb7374_c405439/f1p0/2317,cb10300_c11/f1p0/1750,cb7374_c3323/f2p1/4175,cb10491_c627/f1p0/1524,cb7374_c16236/f1p0/3340,cb7374_c11504/f6p0/2317,cb9979_c6/f1p0/1137,cb7374_c395899/f1p0/2178,cb7374_c398302/f1p0/2166,cb7374_c293361/f1p0/1926,cb7374_c126800/f1p0/3184,cb7374_c351664/f1p0/2322,cb7374_c277343/f1p0/2445,cb8466_c22/f3p1/1913,cb11431_c0/f1p0/1310,cb7374_c65044/f1p0/4080,cb7374_c270436/f1p2/2147,cb9036_c6/f3p0/1610,cb7374_c81159/f1p0/2374,cb7374_c39151/f3p0/4045,cb7374_c150543/f2p1/3301,cb7374_c152773/f1p0/2807,cb7374_c16504/f1p0/4153,cb7374_c110668/f2p0/3459,cb7374_c147862/f1p0/2463,cb10300_c1/f2p0/1899,cb7374_c276703/f1p1/3255,cb2300_c6/f1p0/3610,cb7374_c39204/f1p0/3437,cb4957_c3/f1p0/2725,cb7374_c16136/f1p0/2007,cb6073_c109/f1p0/1864,cb7374_c12654/f1p0/2354,cb7374_c63090/f1p0/2681,cb11390_c14/f1p0/5816,cb8286_c13/f1p0/1897,cb7374_c47004/f1p0/2871,cb7374_c588/f1p1/2580,cb7374_c73716/f1p2/4101,cb7374_c21427/f1p0/2475,cb4281_c4/f2p0/2597,cb7374_c22864/f1p0/3083,cb4281_c25/f1p0/2120,cb7374_c21403/f1p0/4013,cb7374_c382458/f1p0/2416,cb7374_c208123/f1p0/2435,cb7374_c331963/f1p1/2936,cb4957_c6/f1p0/2015,cb7374_c44884/f1p0/4291,cb6915_c1/f2p0/1631,cb7374_c72843/f1p0/2362,cb7374_c21199/f6p1/4486,cb10605_c0/f6p0/1437,cb7374_c18039/f1p0/2414,cb7374_c408327/f1p0/2428,cb2109_c3/f2p0/3467,cb2109_c7/f1p0/4086,cb1897_c1/f6p0/1351,cb2109_c0/f3p0/4170,cb7374_c3556/f1p0/3026,cb13334_c6192/f1p0/1133,cb8641_c8/f8p0/1574,cb7374_c395556/f1p0/2242,cb1897_c10/f1p0/2599,cb11345_c29/f1p0/1228,cb7846_c0/f1p0/1897,cb7374_c19547/f1p0/4304,cb14106_c1/f1p0/1202,cb6073_c88/f1p0/2149,cb6915_c9/f1p1/1685,cb7374_c16871/f1p0/2511,cb10491_c405897/f1p0/1399,cb1897_c14/f1p0/1534,cb7374_c63576/f1p0/4186,cb7374_c9492/f1p0/2864,cb7374_c17798/f1p1/3655,cb1897_c23/f1p0/1022,cb7374_c339493/f1p0/3011,cb7374_c276046/f1p0/2127,cb7374_c43996/f4p0/4020,cb10491_c20534/f1p0/1613,cb1400_c4/f1p0/2501,cb12210_c16/f2p0/1593,cb7374_c210935/f1p0/2625,cb7374_c333482/f3p2/1922,cb7374_c388832/f1p0/2171,cb12210_c14/f1p1/1804,cb11390_c7/f2p0/1293,cb7374_c128847/f1p1/4189,cb7374_c68682/f1p0/4175,cb7374_c235189/f1p0/1958,cb7374_c15782/f1p2/2562,cb11831_c0/f1p0/1683,cb7374_c313810/f1p0/1953,cb7374_c173736/f1p1/2516,cb7374_c22710/f1p4/4137,cb7374_c209636/f1p0/2892,cb4281_c26/f1p0/1683,cb14602_c0/f1p0/5860,cb5865_c0/f3p0/2441,cb14106_c2/f1p0/926,cb4065_c5/f1p0/2415,cb7469_c1/f12p0/1568,cb7374_c104384/f1p0/2645,cb7374_c63770/f1p0/4288,cb7374_c399375/f1p0/2595,cb7374_c97496/f3p0/4213,cb7374_c8774/f2p0/4193,cb11390_c13/f1p1/6001,cb7374_c282531/f1p0/2385,cb7374_c72959/f1p0/4059,cb1264_c3/f1p0/4569,cb4281_c9/f1p0/2721,cb7374_c15946/f1p1/3561,cb7374_c210585/f1p0/2839,cb7374_c151186/f3p0/3298,cb7374_c64895/f1p0/4222,cb7374_c68146/f1p0/4153,cb7374_c71882/f1p0/4259,cb7374_c22366/f1p2/3515,cb8573_c4/f1p3/6954,cb8405_c3/f2p0/1132,cb7374_c97553/f2p0/4212,cb4065_c9/f1p0/972,cb7374_c73867/f1p0/4207,cb6073_c85/f1p0/2256,cb4281_c17/f1p0/3146,cb10566_c2/f3p0/1265,cb4957_c8/f1p0/1562,cb6073_c91/f1p0/2126,cb8288_c122/f1p0/952,cb7374_c71764/f1p0/4179,cb7374_c300904/f1p0/2089,cb4695_c1/f1p0/2828,cb7374_c363397/f1p1/2910,cb6915_c16/f1p1/1552,cb7374_c77223/f2p0/4197,cb7374_c15048/f2p2/3942,cb11188_c8/f1p0/1854,cb7374_c117815/f3p1/4070,cb7374_c330786/f1p0/2710,cb7374_c18973/f1p0/2965,cb7374_c60286/f3p0/4270,cb7374_c15660/f1p1/3550,cb7374_c13536/f1p0/2380,cb7374_c174561/f1p0/2459,cb7374_c3690/f1p0/2781,cb8405_c13/f6p0/1540,cb7374_c286565/f1p0/1983,cb10229_c14/f1p2/6714,cb7374_c8622/f5p3/2881,cb9001_c3/f5p0/1745,cb7374_c100589/f4p0/2765,cb2300_c5/f1p0/4068,cb6073_c108/f1p0/2290,cb7374_c251246/f1p2/2491,cb7374_c332988/f1p0/2305,cb7374_c292050/f1p0/2052,cb7374_c331076/f1p1/2400,cb1897_c5/f1p0/4286,cb7374_c19542/f1p0/3536,cb7374_c227206/f1p0/2816,cb7374_c10598/f1p0/2449,cb10496_c13/f1p0/1644,cb13334_c1550/f1p0/1021,cb6052_c11/f1p0/1684,cb11345_c20/f1p0/1810,cb7374_c62153/f1p0/4153,cb7917_c2/f1p0/1520,cb7374_c148454/f2p0/2862,cb7374_c173612/f2p0/3166,cb6915_c8/f1p1/1706,cb7846_c1/f1p0/2378,cb7374_c151235/f5p0/2946,cb7374_c272280/f1p1/1994,cb11390_c6/f2p0/1464,cb7374_c226644/f1p0/2640,cb1897_c17/f1p0/1383,cb7374_c229829/f1p0/3114,cb7374_c239856/f1p0/2221,cb7374_c167142/f1p1/2544,cb7374_c32413/f1p1/2213,cb7374_c21695/f1p0/3427,cb7374_c71623/f1p0/4154,cb7374_c340536/f1p0/2942,cb7374_c22239/f1p2/4735,cb7374_c11373/f1p0/2378,cb7374_c19288/f1p0/3794,cb10491_c579931/f1p0/1699,cb7374_c282220/f1p0/2130,cb8641_c2/f2p0/1419,cb7469_c6/f1p0/1231,cb7374_c459/f5p0/2796,cb7374_c342099/f1p0/2923,cb9994_c9/f1p0/1034,cb4281_c13/f1p0/2596,cb7374_c80563/f1p0/4171,cb6915_c7/f1p0/1742,cb7374_c53290/f1p0/3559,cb7374_c4460/f6p0/3363,cb7374_c296571/f1p0/2056,cb7374_c221429/f3p5/2145,cb4281_c5/f2p0/2507,cb5687_c0/f2p0/2126,cb8466_c14/f1p0/1567,cb7374_c275372/f1p0/2285,cb1897_c19/f1p0/1243,cb4281_c1/f3p0/2285,cb7374_c100525/f12p4/4141,cb7374_c44438/f3p0/4154,cb7374_c68884/f1p0/3532,cb7374_c12074/f1p2/2000,cb1264_c8/f1p0/3489,cb3851_c0/f2p0/2114,cb10300_c12/f1p0/1283,cb6073_c99/f1p0/2200,cb4065_c1/f1p0/2872,cb6073_c134/f5p0/1401,cb7374_c397422/f1p0/2018,cb9001_c34/f2p0/944,cb7374_c346744/f1p0/2933,cb7374_c47061/f1p0/3332,cb7374_c332040/f1p0/2928,cb7374_c405889/f1p0/2516,cb7374_c3508/f1p0/2970,cb7374_c168664/f2p0/2691,cb7374_c34994/f1p0/3722,cb8705_c6/f1p0/1608,cb7374_c6153/f1p0/2464,cb7374_c11739/f1p0/2765,cb9036_c20/f1p0/1386,cb7374_c387603/f3p1/2084,cb7374_c40751/f1p0/3640,cb4768_c0/f1p0/2931,cb7374_c213769/f1p0/2940,cb7374_c79627/f1p2/2433,cb4957_c1/f3p0/2804,cb7374_c3324/f1p0/3957,cb7374_c110367/f1p0/2624,cb7374_c61675/f1p0/2028,cb9979_c1/f1p0/1448,cb7374_c333153/f1p0/2441,cb6052_c24/f146p1/1249,cb7374_c98746/f1p0/3016,cb7374_c394746/f1p0/2006,cb7374_c3311/f1p0/3509,cb1897_c2/f2p0/1186,cb10491_c475/f2p0/1614,cb11345_c22/f1p0/1585,cb2109_c6/f1p0/2385,cb8389_c0/f5p0/1504,cb7374_c117082/f1p0/2320,cb11423_c11/f1p0/1775,cb7374_c3326/f3p0/3971,cb7841_c0/f1p0/1892"
Cellular Processes	Transport and catabolism	Mitophagy - animal	ko04137	370	"cb7374_c111525/f1p0/2326,cb11437_c17/f2p0/1261,cb7374_c232610/f1p0/4556,cb7374_c297319/f1p0/2453,cb7374_c101124/f5p0/2859,cb7374_c116790/f1p0/3327,cb7374_c107900/f1p0/2597,cb7374_c43096/f1p0/3624,cb7374_c3963/f1p0/3404,cb220_c7/f1p0/3171,cb7374_c105448/f1p0/2123,cb11601_c725/f1p0/1920,cb7374_c284507/f6p0/2991,cb5254_c3/f1p0/2947,cb8867_c9/f1p0/1722,cb3454_c0/f1p0/3584,cb10602_c6/f1p0/1664,cb7374_c15368/f1p0/2299,cb7374_c330844/f2p0/2587,cb7374_c178396/f1p0/2597,cb7374_c212281/f2p1/4809,cb7374_c348775/f3p0/4295,cb6797_c5/f1p2/2994,cb220_c3/f1p1/5049,cb1818_c9/f1p0/3029,cb7374_c1952/f1p0/3235,cb3783_c0/f1p0/3424,cb7374_c115266/f1p0/2554,cb7374_c119592/f2p0/2576,cb5254_c7/f1p0/2549,cb7374_c109807/f5p0/3091,cb1818_c1/f7p1/3141,cb5254_c6/f1p0/2820,cb5100_c5/f1p0/1405,cb7374_c332592/f2p0/2362,cb7374_c108641/f1p0/4040,cb7374_c221023/f1p0/2480,cb4998_c2/f2p0/3049,cb8867_c10/f1p0/1485,cb1818_c6/f2p0/2359,cb1818_c7/f1p0/4326,cb7374_c98001/f14p0/2877,cb7374_c267686/f2p1/4137,cb7374_c76149/f1p0/2874,cb7374_c107093/f1p0/4030,cb5254_c4/f1p0/2832,cb10602_c7/f1p0/1645,cb11437_c4/f3p0/1815,cb10491_c14302/f7p0/1544,cb4073_c4/f1p0/2282,cb7374_c162936/f1p0/3453,cb3454_c1/f1p0/2395,cb7374_c342016/f1p0/2482,cb12334_c0/f3p0/1193,cb14097_c0/f1p0/1158,cb5100_c3/f1p0/1770,cb7374_c2384/f1p0/3160,cb340_c3/f1p0/3242,cb1818_c17/f1p1/3080,cb7374_c220122/f1p0/4285,cb7374_c65079/f1p0/2945,cb7587_c8/f1p0/1261,cb7374_c299860/f1p0/2242,cb10292_c1/f1p0/991,cb7374_c205281/f3p0/2599,cb3783_c5/f1p0/5512,cb7374_c15311/f1p0/4279,cb7374_c239291/f1p0/2183,cb7374_c211578/f1p0/2861,cb10491_c705/f1p0/1316,cb7374_c330318/f3p0/2466,cb7374_c102630/f1p0/3395,cb7374_c41321/f1p0/4442,cb7374_c105770/f3p0/2414,cb1818_c10/f1p0/2357,cb7374_c16550/f1p0/3096,cb7374_c112746/f1p0/2651,cb7374_c2385/f1p0/3377,cb5285_c0/f4p0/2648,cb4998_c5/f1p0/2324,cb7374_c165383/f1p0/3204,cb7374_c78325/f1p1/2952,cb7374_c220864/f1p1/2556,cb13734_c2/f1p0/5684,cb7374_c127418/f2p0/3007,cb4998_c1/f2p0/2777,cb7374_c123445/f1p0/3236,cb220_c0/f4p1/2549,cb7374_c12202/f1p0/2787,cb7374_c10143/f1p0/3679,cb3712_c2/f1p1/3240,cb7374_c387518/f3p0/2471,cb7374_c107798/f1p0/4443,cb4998_c6/f1p0/1980,cb7374_c162964/f1p0/3342,cb7374_c12620/f1p0/4074,cb7374_c12330/f1p0/3332,cb7374_c13639/f1p0/3311,cb7374_c104925/f1p0/2470,cb1818_c13/f1p0/2744,cb7374_c151255/f2p0/2986,cb5100_c1/f1p0/2743,cb7374_c10774/f1p0/3560,cb4998_c8/f1p0/1241,cb7374_c284677/f1p0/4054,cb10292_c0/f2p0/1588,cb7374_c2366/f1p0/4083,cb5254_c9/f1p0/1740,cb7374_c115784/f1p0/3304,cb3902_c4/f1p0/3340,cb1818_c8/f1p0/3281,cb7374_c105670/f1p0/4150,cb7374_c12967/f1p0/3859,cb7374_c97944/f10p0/4185,cb7374_c13650/f3p0/4093,cb7374_c165906/f6p0/3814,cb7374_c76463/f1p0/2642,cb1818_c2/f3p0/3106,cb10602_c2/f3p0/1675,cb7374_c20627/f2p0/3796,cb7374_c12086/f1p0/3295,cb3712_c0/f4p1/3330,cb5285_c1/f1p0/2231,cb7374_c116567/f1p0/2554,cb1818_c11/f1p0/2976,cb7374_c37170/f4p0/4639,cb7374_c9680/f1p0/2818,cb3712_c3/f1p0/2150,cb7374_c342712/f1p0/2218,cb7374_c9454/f1p0/2348,cb10602_c0/f14p0/1716,cb7374_c235393/f1p0/4092,cb7374_c101025/f2p0/3331,cb7374_c108589/f1p0/3100,cb3902_c8/f1p0/2456,cb11437_c19/f1p0/1711,cb7374_c38089/f2p0/4795,cb4073_c5/f1p0/2484,cb7374_c125426/f1p0/3188,cb7374_c9395/f1p0/4685,cb7374_c224256/f1p1/4548,cb4073_c1/f2p0/1205,cb7374_c408460/f1p0/1993,cb7222_c1/f1p0/1827,cb4998_c3/f1p0/2697,cb7374_c11377/f1p0/3132,cb7374_c267132/f1p1/2789,cb3454_c3/f1p0/2452,cb4307_c2/f1p0/2668,cb5100_c6/f1p0/1063,cb7374_c41069/f1p0/5027,cb7374_c101306/f1p0/3211,cb7374_c333438/f1p0/2937,cb3902_c3/f1p0/2908,cb9522_c6/f1p0/1543,cb7374_c351480/f1p0/2366,cb7374_c207569/f3p1/2454,cb10258_c4/f1p0/5267,cb7374_c21071/f1p0/4554,cb4998_c7/f1p0/2225,cb10602_c8/f1p0/1679,cb5100_c2/f1p0/2677,cb7222_c2/f1p0/1316,cb7374_c154255/f2p0/2871,cb7374_c266535/f1p0/2911,cb7374_c292692/f1p0/2049,cb7374_c219845/f1p0/2462,cb7374_c101094/f4p0/3816,cb10491_c359857/f2p0/1864,cb6112_c1/f1p0/2370,cb7374_c373671/f1p0/2353,cb7374_c159282/f1p0/2474,cb10491_c576546/f1p0/1592,cb10491_c580649/f1p0/1912,cb7374_c268074/f2p0/4219,cb7374_c2121/f2p0/2357,cb7374_c2370/f1p0/3357,cb7374_c155709/f1p0/3096,cb7374_c121193/f1p0/3659,cb7374_c271056/f1p1/4761,cb7374_c296263/f1p0/2278,cb7374_c293708/f1p0/2353,cb7374_c11107/f1p0/2827,cb7374_c158202/f1p0/3069,cb7374_c20990/f1p0/3331,cb7374_c105816/f1p0/2756,cb7374_c340440/f4p0/2934,cb7374_c298177/f1p0/2009,cb7374_c258155/f1p0/2539,cb7374_c12002/f1p0/2751,cb10491_c706/f1p0/1661,cb7374_c105512/f1p0/2426,cb7374_c62085/f1p0/2445,cb7374_c337957/f1p0/2916,cb7374_c14910/f1p0/4616,cb7374_c362488/f1p0/2267,cb7374_c19110/f1p0/4059,cb4073_c0/f8p0/3248,cb7374_c68984/f3p0/4416,cb7374_c343823/f2p1/2926,cb7374_c101197/f2p0/2978,cb7374_c277155/f1p0/2324,cb14532_c1/f1p0/1521,cb7374_c103864/f1p0/4019,cb8867_c8/f1p0/1605,cb5254_c1/f4p0/2667,cb12883_c1/f1p0/2073,cb7374_c341743/f1p0/2359,cb7222_c0/f3p0/1998,cb4307_c6/f1p1/5492,cb7374_c330057/f5p0/2411,cb3712_c7/f1p0/2290,cb7374_c9434/f4p0/3905,cb10970_c1/f1p0/1346,cb8867_c6/f2p0/1376,cb7374_c19978/f4p0/4157,cb7374_c193640/f1p0/3067,cb7374_c100933/f2p0/4560,cb7374_c108509/f3p0/3859,cb8867_c7/f1p0/1481,cb11437_c9/f1p0/1590,cb7374_c21923/f1p0/2798,cb7374_c221320/f1p0/2790,cb340_c4/f1p0/2596,cb7374_c109897/f2p0/4086,cb7374_c14048/f1p0/3253,cb9522_c8/f1p0/6550,cb6112_c2/f1p0/2096,cb6112_c0/f3p0/2344,cb7374_c113824/f1p0/3479,cb7374_c119086/f1p0/4019,cb7374_c19521/f2p0/3987,cb9966_c1/f1p0/1351,cb7374_c341108/f1p0/2915,cb6797_c2/f2p1/2888,cb7374_c178104/f1p1/2951,cb7374_c127508/f1p0/3016,cb14550_c2/f1p0/5200,cb7374_c110772/f1p0/3151,cb220_c6/f1p0/3233,cb7374_c207607/f2p0/2449,cb7374_c331279/f1p0/2263,cb6743_c0/f5p0/2178,cb7374_c118397/f1p0/2487,cb7374_c329652/f11p1/4692,cb7374_c337284/f1p0/2940,cb7374_c2387/f1p0/2471,cb7374_c117725/f1p0/3664,cb10970_c4/f1p0/984,cb5100_c0/f6p0/1760,cb7374_c295638/f7p0/2825,cb10557_c1/f1p0/1844,cb7374_c122178/f1p0/2359,cb5254_c10/f1p0/1498,cb12679_c0/f1p0/1136,cb7374_c179630/f1p0/3037,cb7374_c14103/f1p0/3215,cb5055_c7/f1p0/803,cb7374_c238073/f1p0/2596,cb7374_c19006/f4p0/3927,cb7374_c2364/f4p0/3654,cb1818_c5/f2p1/3273,cb1818_c12/f1p0/2524,cb3712_c4/f1p0/2702,cb7374_c119642/f2p0/2661,cb7374_c2381/f4p0/3529,cb4998_c0/f3p0/2006,cb8867_c2/f1p0/1502,cb7374_c217330/f1p0/3117,cb7374_c18869/f1p0/3233,cb7587_c5/f1p0/2078,cb7374_c332603/f1p0/2351,cb7374_c276233/f1p0/2292,cb7374_c22537/f1p0/3802,cb5254_c0/f7p0/2632,cb7374_c282713/f1p0/2146,cb7374_c123346/f1p0/3139,cb7374_c276288/f1p0/2333,cb7374_c122131/f1p0/3728,cb7374_c62143/f1p0/2688,cb3902_c2/f1p0/3403,cb7374_c823/f11p0/2637,cb12359_c17/f7p2/5405,cb7374_c356027/f1p0/3351,cb11437_c10/f1p0/1306,cb7374_c1953/f1p0/3886,cb7374_c109386/f1p0/3077,cb7374_c2330/f2p0/2375,cb7374_c60169/f3p0/4292,cb10602_c1/f7p0/1884,cb7374_c13655/f1p0/3530,cb1818_c4/f2p1/2207,cb7374_c22500/f1p0/4027,cb7374_c19944/f3p0/3820,cb340_c1/f1p0/4999,cb7374_c17289/f1p0/4038,cb10491_c431229/f1p0/1799,cb3783_c2/f1p0/1793,cb7374_c2376/f1p0/3953,cb7374_c103797/f1p0/2220,cb4073_c3/f1p0/3793,cb7374_c112141/f2p0/3968,cb14097_c1/f1p0/1167,cb4307_c0/f84p1/3119,cb9064_c4/f1p0/947,cb10970_c2/f1p0/1503,cb7374_c333197/f1p0/2954,cb10602_c5/f1p0/1727,cb7374_c80150/f1p0/2960,cb3902_c5/f1p0/3270,cb7374_c292318/f1p0/2285,cb7374_c120126/f1p0/2704,cb7374_c2365/f5p0/4105,cb7374_c17051/f1p0/2348,cb7374_c2383/f1p0/3767,cb7374_c212433/f1p0/2989,cb7374_c2363/f1p0/4337,cb7374_c205377/f2p1/2642,cb8867_c3/f2p0/1010,cb7374_c233988/f1p0/3529,cb4073_c6/f1p0/1633,cb7374_c18322/f1p0/3277,cb7374_c46554/f1p0/4174,cb3712_c5/f1p1/2876,cb7374_c101177/f4p0/4685,cb7374_c65409/f1p0/2932,cb7374_c9101/f9p0/2743,cb3454_c2/f1p0/2658,cb7374_c334242/f2p1/4655,cb5254_c2/f2p0/2653,cb7374_c2386/f1p0/4080,cb10970_c0/f1p0/1489,cb10602_c4/f2p0/1724,cb7374_c2375/f1p0/3855,cb3712_c8/f1p1/2250,cb7374_c332955/f1p0/2929,cb7374_c10594/f1p0/4148,cb7374_c330295/f4p0/2396,cb7374_c104097/f4p0/3972,cb7374_c15489/f1p0/2600,cb7374_c328470/f4p0/3282,cb7374_c22189/f1p0/2723,cb1717_c7/f1p0/2901,cb4307_c3/f1p0/1837,cb7374_c233269/f1p0/2642,cb3712_c1/f1p1/3453,cb7374_c79258/f1p0/3022,cb1818_c0/f25p2/3089,cb7374_c300401/f1p0/2188,cb7374_c2373/f2p0/4148,cb14550_c0/f1p0/5363,cb7374_c37741/f16p1/4180,cb7374_c239147/f1p0/2165,cb7374_c2379/f1p0/3737,cb7374_c328746/f48p1/2803,cb7374_c62240/f5p1/2943,cb3902_c1/f1p0/3319,cb7374_c20882/f1p0/2892,cb3902_c0/f1p0/3368,cb7374_c330556/f46p1/4285,cb5254_c8/f1p0/2524,cb3902_c7/f1p0/2391,cb3712_c6/f1p1/3212,cb7374_c124395/f1p0/3979,cb3902_c6/f1p0/2453,cb7374_c207246/f1p0/4226,cb1818_c3/f2p1/1940,cb5100_c4/f1p0/1620,cb7374_c2388/f1p0/3808,cb7374_c124532/f1p0/4133"
Cellular Processes	Transport and catabolism	Mitophagy - yeast	ko04139	99	"cb4085_c16/f1p0/1732,cb6770_c7/f1p0/4941,cb218_c16/f1p0/2555,cb7374_c3235/f1p0/2759,cb13061_c2/f1p0/1060,cb218_c15/f1p0/3010,cb218_c1/f6p0/5074,cb1818_c13/f1p0/2744,cb7374_c282341/f1p0/2754,cb7374_c151255/f2p0/2986,cb7664_c2/f1p0/4177,cb7374_c272230/f1p0/2427,cb10484_c5/f1p0/992,cb4085_c4/f1p0/2888,cb6770_c5/f1p0/2988,cb6590_c0/f1p0/2223,cb7374_c823/f11p0/2637,cb4085_c3/f1p0/3247,cb1818_c8/f1p0/3281,cb7374_c178396/f1p0/2597,cb1818_c4/f2p1/2207,cb12883_c1/f1p0/2073,cb6770_c8/f1p0/4708,cb1818_c2/f3p0/3106,cb6797_c5/f1p2/2994,cb10491_c431229/f1p0/1799,cb7374_c277293/f1p0/3259,cb1818_c9/f1p0/3029,cb7374_c3236/f1p0/2377,cb2308_c1/f1p0/4103,cb770_c3/f1p0/3389,cb7374_c235287/f1p0/2674,cb1818_c1/f7p1/3141,cb218_c11/f1p0/2723,cb4085_c12/f1p0/1843,cb1818_c11/f1p0/2976,cb6590_c2/f1p0/2014,cb9064_c4/f1p0/947,cb770_c0/f1p0/4797,cb13061_c0/f16p0/952,cb13061_c3/f1p0/1058,cb7374_c271877/f1p0/2807,cb7374_c329047/f10p1/3615,cb218_c5/f1p0/3616,cb2308_c0/f3p0/5476,cb770_c6/f1p0/2657,cb6590_c4/f1p0/2047,cb1818_c6/f2p0/2359,cb1818_c7/f1p0/4326,cb770_c2/f1p0/2789,cb218_c13/f1p0/2446,cb770_c7/f1p0/2254,cb7374_c276294/f1p0/2894,cb6770_c2/f1p0/5056,cb218_c10/f1p0/3712,cb1062_c1/f1p0/4681,cb7664_c0/f3p0/1736,cb6590_c5/f1p0/1556,cb4085_c11/f1p0/1934,cb218_c4/f1p0/3746,cb4085_c10/f1p0/2100,cb6797_c2/f2p1/2888,cb10491_c14302/f7p0/1544,cb218_c7/f1p0/2993,cb6770_c4/f1p0/2546,cb12334_c0/f3p0/1193,cb6590_c1/f1p0/4349,cb4085_c2/f2p0/3057,cb1818_c17/f1p1/3080,cb6770_c6/f1p0/3614,cb7374_c290483/f1p0/1974,cb7587_c8/f1p0/1261,cb7374_c299860/f1p0/2242,cb7374_c285337/f1p1/3388,cb218_c9/f1p0/4981,cb10484_c4/f1p0/1674,cb1062_c2/f1p0/3503,cb770_c5/f1p0/3064,cb218_c6/f1p0/3705,cb7374_c270635/f1p1/3829,cb218_c22/f7p0/4979,cb1818_c10/f1p0/2357,cb7374_c3237/f1p0/2406,cb10484_c3/f1p0/1769,cb10491_c359857/f2p0/1864,cb1818_c0/f25p2/3089,cb7374_c238073/f1p0/2596,cb1818_c5/f2p1/3273,cb770_c1/f1p0/3654,cb1818_c12/f1p0/2524,cb2308_c5/f1p0/2285,cb6770_c3/f1p0/4914,cb770_c4/f1p0/3887,cb7374_c298346/f1p0/5075,cb218_c8/f1p0/2731,cb1818_c3/f2p1/1940,cb218_c3/f1p0/4815,cb218_c12/f1p0/3159,cb218_c21/f1p0/5341"
Cellular Processes	Transport and catabolism	Peroxisome	ko04146	623	"cb6166_c30/f74p1/1481,cb10491_c532851/f1p0/1250,cb7374_c46022/f1p2/4475,cb6136_c11/f66p1/1556,cb6166_c24/f1p0/1100,cb12800_c0/f1p0/897,cb10241_c0/f11p0/1222,cb11531_c4/f1p0/1554,cb8569_c9/f1p0/1916,cb7374_c177626/f4p0/2943,cb7374_c341614/f1p0/2881,cb351_c8/f1p0/4464,cb8569_c4/f1p0/1408,cb7374_c29311/f4p2/4700,cb10491_c23842/f2p0/1493,cb3466_c4/f1p0/3132,cb2000_c0/f31p0/3689,cb10491_c536174/f1p0/1787,cb6166_c7/f2p0/1322,cb3283_c19/f1p0/1726,cb6071_c4/f1p1/2379,cb7374_c354655/f1p0/3002,cb7374_c278952/f2p0/5093,cb6071_c20/f1p0/1303,cb6166_c11/f1p0/1738,cb7374_c147467/f1p0/2980,cb6166_c26/f1p0/1041,cb7374_c165531/f1p0/2636,cb6777_c8/f1p0/1204,cb7374_c45685/f1p0/4879,cb7374_c164689/f1p0/4242,cb6166_c3/f4p0/943,cb4492_c5/f1p1/2239,cb10491_c15567/f1p0/1634,cb10491_c32423/f1p0/1497,cb10491_c421/f4p0/1281,cb7374_c163175/f1p0/3003,cb2000_c8/f1p0/2512,cb6136_c1/f2p0/2303,cb10491_c739692/f1p0/1545,cb7374_c295997/f1p0/2093,cb7374_c3364/f1p0/3044,cb6071_c1/f5p0/2206,cb7374_c239048/f1p0/2131,cb7374_c299943/f1p0/3395,cb7374_c301037/f1p0/2297,cb4147_c2/f1p0/3230,cb7374_c173054/f1p0/2644,cb7374_c162273/f1p0/3062,cb7374_c128574/f1p1/3032,cb6071_c5/f1p0/2741,cb8588_c34/f1p0/1289,cb7374_c149505/f1p0/2798,cb10491_c513309/f3p0/1467,cb7374_c180380/f1p0/2157,cb6876_c0/f36p2/1659,cb6777_c3/f2p0/1091,cb10451_c1/f1p0/1339,cb7374_c231799/f1p0/2563,cb4413_c9/f1p0/1529,cb7374_c203697/f12p0/3549,cb7374_c115462/f1p0/3128,cb6136_c4/f1p1/1629,cb6166_c18/f1p0/1317,cb5033_c3/f1p1/2752,cb9989_c0/f4p0/1459,cb2000_c2/f3p0/3397,cb11601_c269/f2p0/1681,cb5783_c0/f1p0/2458,cb8588_c12/f58p1/1322,cb7374_c76139/f1p0/2635,cb7374_c4264/f1p1/2667,cb7374_c176360/f1p0/2505,cb7374_c363479/f1p0/2847,cb10838_c0/f3p0/1338,cb4413_c5/f1p0/3112,cb7374_c4256/f1p0/4883,cb5033_c0/f4p0/2782,cb5304_c9/f1p0/1360,cb7374_c276404/f1p0/2836,cb7374_c104700/f1p0/3517,cb7374_c388336/f1p0/2655,cb6071_c0/f10p0/2251,cb7374_c28702/f6p0/2799,cb6477_c1/f14p0/1977,cb7374_c117177/f1p0/2477,cb6345_c8/f1p0/1603,cb3617_c2/f1p0/4674,cb7374_c57796/f10p2/4521,cb7374_c154186/f5p0/2848,cb7374_c105740/f1p0/2795,cb7374_c173185/f1p0/2796,cb7374_c217266/f1p0/1935,cb7374_c333254/f1p0/2819,cb7374_c151539/f1p1/2401,cb7374_c400006/f1p0/2139,cb7374_c117776/f5p1/3080,cb6071_c18/f1p0/1987,cb7374_c254920/f2p0/2633,cb351_c6/f1p0/4962,cb10378_c2/f1p0/1373,cb3734_c12/f1p0/1163,cb7374_c98420/f1p0/2831,cb6876_c3/f1p1/2131,cb7374_c287644/f1p0/2363,cb7374_c29809/f2p0/3503,cb10491_c23270/f2p0/1742,cb6071_c16/f1p0/2188,cb2696_c6/f1p0/3398,cb351_c11/f1p0/3922,cb2813_c15/f1p0/3658,cb7374_c178360/f1p0/3284,cb7374_c343641/f1p0/2865,cb8569_c0/f3p0/1066,cb7374_c247208/f1p2/2972,cb7374_c1422/f1p0/2380,cb7374_c154355/f1p0/2334,cb6477_c4/f1p0/2035,cb5304_c11/f1p0/1189,cb8588_c32/f1p0/1291,cb8569_c8/f1p0/1253,cb7374_c278961/f1p0/2470,cb7374_c46129/f1p0/3335,cb7374_c154930/f1p0/3127,cb7374_c179590/f1p0/2099,cb6071_c12/f1p0/2250,cb7374_c3368/f1p0/2666,cb7374_c60315/f5p0/3087,cb7374_c71926/f1p0/2754,cb7374_c279201/f1p0/3919,cb7374_c16189/f1p0/2419,cb6071_c10/f1p0/2210,cb7374_c405285/f1p0/2613,cb351_c13/f1p0/2395,cb7374_c357780/f1p0/2546,cb7374_c333486/f1p0/2875,cb7374_c45547/f1p0/5016,cb7374_c340324/f2p1/2014,cb8569_c3/f1p0/1462,cb6166_c25/f1p0/1074,cb7374_c9308/f4p4/3020,cb4492_c1/f1p0/2667,cb3901_c1/f2p0/2407,cb3466_c1/f4p0/3511,cb7374_c391519/f1p0/2273,cb6071_c17/f1p0/2222,cb6777_c7/f1p0/1525,cb7374_c333066/f1p0/2832,cb7374_c167274/f1p0/2284,cb7374_c74169/f1p2/2970,cb6477_c10/f1p0/1789,cb7374_c234116/f1p0/2134,cb2000_c4/f1p0/3784,cb3466_c0/f6p0/3249,cb3283_c13/f1p0/1907,cb7374_c363308/f1p0/2897,cb5304_c6/f1p0/1606,cb2696_c7/f1p0/3851,cb7374_c159520/f1p0/2790,cb13724_c1/f1p0/1040,cb7374_c298576/f1p0/4609,cb7374_c180626/f9p1/1947,cb7374_c284849/f1p0/4396,cb7374_c266962/f15p1/2658,cb7374_c67647/f1p0/2761,cb7374_c59417/f7p0/2879,cb5304_c2/f1p0/3222,cb5033_c7/f1p0/2558,cb7374_c105677/f1p0/2900,cb7374_c410718/f1p0/2493,cb7374_c62993/f2p0/4190,cb7374_c43345/f1p0/3484,cb7374_c296431/f1p0/2824,cb7374_c387305/f6p0/2991,cb2696_c0/f2p0/2119,cb10491_c434957/f1p0/1612,cb8588_c23/f1p0/1641,cb6166_c22/f1p0/1137,cb7374_c292625/f1p0/1987,cb10491_c556634/f1p0/1878,cb3734_c8/f1p0/1914,cb6071_c11/f1p0/2121,cb7374_c124226/f1p0/2502,cb7374_c177666/f2p2/3112,cb7374_c64445/f1p0/4257,cb7374_c171918/f1p0/2690,cb7374_c45727/f1p0/2421,cb6166_c14/f1p0/1347,cb7374_c400419/f1p0/2345,cb4492_c0/f9p0/3064,cb7374_c331532/f3p0/2779,cb7374_c166557/f1p0/2625,cb7374_c216296/f1p0/2721,cb5304_c5/f1p1/1788,cb6071_c6/f1p0/2218,cb7374_c152147/f1p0/2381,cb351_c10/f1p0/4137,cb6136_c6/f1p0/1481,cb7374_c19720/f1p0/2854,cb8685_c2/f6p0/1642,cb7374_c158592/f1p0/2647,cb2813_c17/f1p0/2069,cb7374_c281062/f1p0/3205,cb5033_c2/f2p0/2763,cb6980_c1/f1p0/2576,cb7374_c155837/f2p0/2779,cb6345_c3/f1p0/1986,cb10838_c1/f2p0/1091,cb7374_c168725/f1p0/2585,cb7374_c180104/f1p0/3508,cb4413_c4/f2p0/2811,cb7374_c33153/f11p2/4883,cb3734_c11/f1p0/1452,cb5783_c2/f1p0/5628,cb7374_c389634/f1p0/2136,cb7374_c124274/f1p0/2850,cb7374_c69561/f1p0/3734,cb3617_c4/f1p0/3687,cb10490_c0/f5p0/1747,cb6876_c10/f1p1/1256,cb9457_c11/f2p1/1705,cb10451_c2/f1p0/1632,cb13724_c0/f1p0/1057,cb7374_c348576/f1p0/2764,cb6477_c5/f1p0/2173,cb7374_c180915/f5p0/3180,cb7374_c163929/f3p0/3402,cb7374_c274257/f1p0/3463,cb7374_c113893/f1p0/2563,cb7374_c333315/f1p0/2847,cb7374_c164165/f1p0/2609,cb7374_c466/f6p1/4122,cb7374_c157618/f1p0/2694,cb6477_c12/f15p0/2029,cb7374_c404156/f1p0/2426,cb7374_c172339/f1p0/2734,cb4413_c10/f1p1/1234,cb10491_c14912/f2p0/1541,cb6777_c1/f2p0/1226,cb6477_c2/f3p0/2056,cb2813_c10/f1p1/2904,cb3466_c3/f1p0/3521,cb10491_c537811/f1p0/1898,cb8569_c12/f1p0/1474,cb7374_c13621/f1p0/2807,cb7374_c33599/f1p0/3750,cb7345_c3/f2p0/1873,cb7374_c337199/f1p0/1995,cb5304_c3/f1p0/2441,cb7374_c208084/f2p0/3145,cb7374_c3363/f2p1/3451,cb4492_c3/f1p0/2499,cb10491_c945/f3p0/1230,cb6876_c1/f3p1/1315,cb7374_c192965/f1p0/2472,cb7374_c79114/f1p0/2850,cb5033_c1/f3p1/2774,cb7374_c290533/f1p0/2526,cb2696_c2/f1p0/3935,cb7374_c71237/f1p0/4667,cb2813_c7/f1p1/3591,cb6345_c6/f1p0/1747,cb7374_c13591/f1p0/3791,cb7374_c118949/f1p0/3054,cb2813_c8/f1p1/3786,cb7374_c39159/f1p0/2858,cb8588_c49/f3p0/1149,cb3466_c5/f1p0/3370,cb7374_c281120/f1p0/4416,cb3617_c5/f1p0/2058,cb4413_c7/f1p0/1765,cb5033_c10/f1p0/1664,cb2000_c9/f1p0/1946,cb5033_c4/f1p0/2574,cb5033_c5/f1p0/2782,cb7374_c105423/f1p2/2884,cb2813_c18/f1p0/1871,cb7374_c60077/f2p1/2846,cb10491_c23029/f1p0/1283,cb7374_c175342/f1p0/2335,cb8569_c11/f1p0/1709,cb7374_c172686/f1p0/4756,cb7374_c341873/f1p0/2845,cb7374_c345057/f1p0/2855,cb7374_c57455/f10p1/2648,cb2813_c24/f1p0/3635,cb8588_c24/f1p1/1644,cb6166_c4/f3p0/1590,cb7374_c31953/f1p0/2738,cb6166_c15/f1p0/1342,cb3283_c14/f1p0/1834,cb351_c5/f1p0/4929,cb7374_c41833/f1p0/2930,cb7374_c348314/f1p0/2978,cb7374_c170335/f1p0/2579,cb7374_c203651/f6p1/2532,cb2696_c1/f2p0/3855,cb7374_c26772/f2p0/2674,cb10491_c514208/f1p0/1470,cb351_c7/f1p0/4364,cb6166_c8/f2p0/1374,cb7374_c160179/f1p0/2811,cb10491_c394300/f1p0/1840,cb7374_c331985/f1p1/2863,cb7374_c97704/f22p1/2597,cb7374_c207968/f1p0/2566,cb4413_c1/f2p0/1459,cb5304_c10/f1p0/1359,cb9916_c0/f2p0/1840,cb7374_c102785/f1p1/2532,cb7374_c105312/f1p0/2537,cb3901_c0/f9p0/2814,cb10491_c564627/f1p0/1361,cb7374_c395599/f1p0/2625,cb5304_c1/f1p0/2641,cb7374_c156320/f2p0/2481,cb3734_c3/f1p0/3450,cb7374_c4258/f1p0/2508,cb9989_c1/f2p0/1341,cb3901_c2/f1p0/3366,cb7374_c174091/f1p0/2787,cb7374_c400787/f1p0/2522,cb7374_c362484/f1p0/2861,cb3734_c0/f9p0/1916,cb7374_c408151/f1p1/2400,cb2000_c10/f1p0/2240,cb7374_c38237/f1p0/3513,cb8588_c27/f1p0/1561,cb7374_c209362/f1p0/2497,cb2696_c4/f1p0/3479,cb7374_c174701/f1p0/2346,cb8588_c29/f1p0/1632,cb8588_c28/f1p1/1558,cb7374_c110294/f1p0/2406,cb3734_c7/f1p0/2102,cb7374_c164919/f1p0/2314,cb7374_c29396/f1p0/2785,cb6071_c2/f2p1/2270,cb7374_c341623/f1p0/2531,cb11601_c593/f1p0/1164,cb2696_c5/f1p0/2596,cb2813_c14/f1p1/2856,cb7374_c98822/f1p2/2315,cb11601_c268/f2p4/5512,cb6166_c5/f2p0/1298,cb6777_c6/f1p0/1524,cb7374_c335/f10p1/3377,cb351_c12/f1p0/3939,cb2813_c4/f2p0/2073,cb6136_c10/f1p0/1223,cb7374_c328674/f15p0/2532,cb7374_c106464/f3p4/2679,cb6876_c4/f1p2/3035,cb3283_c15/f1p0/1822,cb7374_c333583/f1p0/2828,cb10378_c1/f1p0/1856,cb9457_c5/f1p0/1734,cb7374_c65635/f1p0/3270,cb9458_c0/f2p0/1509,cb4413_c6/f1p0/2325,cb5304_c8/f1p0/1423,cb7374_c295730/f1p0/3601,cb7374_c97700/f3p0/3449,cb4413_c3/f2p0/938,cb7374_c65210/f1p0/2452,cb7374_c277192/f3p1/2654,cb7374_c19830/f5p0/3855,cb6345_c9/f1p0/1564,cb3283_c3/f2p0/1979,cb7374_c1419/f1p0/3894,cb3734_c4/f1p0/2627,cb351_c3/f2p0/5917,cb11531_c1/f1p0/1264,cb7374_c297744/f1p0/3445,cb7374_c2982/f2p0/2589,cb501_c5/f1p0/4306,cb4413_c8/f1p0/1759,cb11531_c0/f2p0/5153,cb6071_c7/f1p0/2553,cb7374_c111799/f1p1/4811,cb6166_c16/f1p0/1330,cb2000_c1/f4p0/4195,cb7374_c178014/f1p0/2610,cb6136_c9/f1p0/1260,cb6345_c1/f2p0/1719,cb7374_c332532/f1p0/2481,cb7374_c266985/f5p0/2925,cb10997_c0/f2p0/1834,cb2813_c9/f1p0/3313,cb6166_c6/f2p0/1068,cb7374_c362788/f1p0/2751,cb6876_c7/f1p0/1435,cb351_c18/f1p0/5236,cb12591_c0/f1p0/1187,cb6166_c21/f1p0/1206,cb10491_c306857/f1p0/1330,cb7374_c296164/f1p0/2189,cb7374_c22681/f1p2/2659,cb7374_c2983/f1p0/1935,cb11601_c1662/f1p0/1158,cb7374_c234796/f1p0/2359,cb7374_c238473/f1p1/3098,cb7374_c151045/f6p0/2504,cb7374_c220209/f1p0/2433,cb10997_c1/f1p0/1477,cb5304_c4/f1p0/1953,cb7374_c332465/f1p0/2853,cb6166_c23/f1p0/1113,cb9457_c10/f4p1/1854,cb2696_c8/f1p0/2029,cb6071_c15/f1p0/2207,cb501_c3/f1p0/4188,cb6477_c3/f1p0/2264,cb6777_c9/f1p0/1166,cb7374_c178525/f1p1/2885,cb7374_c289470/f1p0/2052,cb7374_c401604/f1p0/2197,cb8569_c5/f1p0/1616,cb6166_c9/f1p0/2355,cb7374_c175122/f1p0/2673,cb3734_c9/f1p0/1761,cb5304_c0/f3p1/2291,cb7374_c175147/f1p0/2533,cb9457_c7/f1p4/5523,cb2813_c21/f6p0/3543,cb7374_c156923/f1p0/2357,cb7374_c175392/f1p0/3084,cb10491_c677/f1p0/1448,cb3734_c13/f1p0/1123,cb7374_c225580/f1p0/2524,cb6166_c12/f1p0/1527,cb7374_c22724/f1p2/2159,cb7374_c227057/f1p0/2590,cb7374_c59906/f5p0/3058,cb12591_c1/f1p0/1675,cb8569_c6/f1p0/1903,cb7374_c272783/f1p0/1996,cb3617_c1/f1p0/3352,cb4492_c2/f1p0/2880,cb7374_c103175/f1p3/3060,cb7374_c110477/f1p0/2831,cb2696_c3/f1p0/3821,cb10490_c2/f1p0/1668,cb6345_c2/f1p0/2209,cb7374_c223778/f1p0/2510,cb8588_c13/f4p0/1701,cb7374_c389252/f1p0/2181,cb9989_c3/f1p0/1289,cb8588_c21/f1p0/1581,cb7374_c4260/f1p0/4630,cb3901_c3/f1p1/2423,cb6136_c3/f1p0/1672,cb6166_c29/f1p0/905,cb7374_c350010/f1p0/2770,cb5033_c9/f1p0/1962,cb8569_c2/f1p0/1672,cb6166_c2/f4p0/1069,cb2000_c7/f1p0/2368,cb7374_c66984/f1p0/2960,cb6876_c5/f1p2/1718,cb7374_c331581/f6p0/2519,cb7374_c32668/f1p0/2019,cb7374_c343345/f1p0/2810,cb7374_c211653/f1p0/2544,cb2813_c11/f1p1/3667,cb7374_c10830/f1p0/2948,cb8588_c44/f1p0/1113,cb7374_c43149/f3p0/3155,cb3617_c0/f4p0/3518,cb4413_c11/f1p0/1119,cb2813_c5/f1p1/3884,cb5304_c7/f1p0/1541,cb6477_c8/f1p0/1959,cb11601_c1661/f1p0/850,cb7374_c356098/f1p0/2753,cb10491_c680282/f40p0/1529,cb7374_c62118/f1p0/3378,cb7374_c224408/f1p0/2152,cb7374_c234699/f1p0/2326,cb2000_c3/f1p0/3599,cb11531_c2/f1p0/1326,cb3734_c2/f2p0/2208,cb9458_c2/f1p0/1645,cb8588_c31/f1p0/1469,cb5033_c8/f1p0/2118,cb2813_c2/f5p1/3680,cb7374_c388475/f1p0/2414,cb2000_c6/f1p0/3382,cb7374_c409290/f1p0/1959,cb6876_c13/f2p2/1286,cb6777_c0/f6p0/1287,cb7374_c80504/f1p0/2767,cb6071_c19/f1p0/1469,cb3734_c6/f1p0/1977,cb7374_c18111/f1p0/3898,cb7374_c352534/f2p0/2874,cb7374_c271973/f1p0/3440,cb8588_c48/f187p3/1687,cb7374_c4259/f1p0/2252,cb7374_c281354/f1p0/3410,cb2813_c12/f1p0/3742,cb7374_c15250/f1p0/2990,cb9457_c8/f1p4/5291,cb7374_c168668/f1p0/2630,cb7374_c109024/f1p0/3066,cb8588_c17/f1p2/1737,cb8588_c26/f1p0/1595,cb7374_c74335/f2p0/2161,cb7374_c3369/f1p0/2889,cb7374_c169479/f2p1/2796,cb6166_c27/f1p0/1012,cb7374_c168798/f4p0/4474,cb6166_c28/f1p0/972,cb6345_c4/f1p0/1869,cb8569_c14/f1p0/1036,cb6136_c8/f1p0/1337,cb7374_c343964/f1p0/2844,cb7374_c60230/f3p1/2832,cb8569_c13/f1p0/1278,cb10491_c375553/f1p0/1834,cb6166_c17/f1p0/1323,cb7374_c320343/f1p1/3065,cb4413_c12/f1p0/976,cb7345_c1/f9p0/1872,cb7374_c31109/f1p0/2616,cb7374_c205078/f3p0/3317,cb7374_c4262/f1p0/2245,cb7374_c284179/f1p0/2266,cb6071_c8/f1p0/2440,cb351_c0/f4p0/5850,cb7374_c172469/f1p0/2605,cb7345_c5/f4p0/1934,cb5033_c6/f1p0/2734,cb7374_c122166/f1p1/2402,cb4492_c4/f1p0/2297,cb8569_c7/f1p0/1715,cb7374_c177871/f1p0/2863,cb7374_c210963/f1p0/1973,cb6166_c1/f9p0/1436,cb8569_c10/f1p0/1252,cb8569_c1/f2p0/1603,cb7374_c282194/f1p0/2215,cb7374_c36507/f1p1/4164,cb7374_c39587/f1p0/2944,cb7374_c167445/f1p0/2506,cb7374_c401034/f1p0/2162,cb6345_c0/f2p0/2301,cb11531_c7/f1p0/5258,cb6071_c14/f1p0/2204,cb7374_c211837/f1p0/2545,cb3734_c14/f5p0/2187,cb8588_c15/f2p0/1900,cb7374_c15222/f1p0/2780,cb6136_c7/f1p1/1434,cb7374_c270782/f1p0/2074,cb7374_c99883/f16p0/3131,cb3466_c2/f3p0/3366,cb10491_c679871/f8p0/1703,cb7374_c332234/f1p0/2964,cb7374_c120732/f2p0/3150,cb10491_c532174/f1p1/1894,cb501_c6/f1p0/2091,cb6166_c20/f1p0/1271,cb7374_c43308/f1p0/2455,cb10490_c4/f1p0/1102,cb7374_c361827/f2p0/3148,cb7374_c205537/f15p0/2938,cb7374_c64793/f1p0/2877,cb7374_c60881/f1p0/4478,cb7374_c15893/f1p0/2931,cb6876_c6/f1p2/1659,cb7374_c29537/f3p2/4688,cb7374_c284415/f1p1/3313,cb7374_c4263/f1p1/2664,cb6980_c0/f1p0/2091,cb7374_c61691/f1p0/2828,cb6477_c11/f1p0/1621,cb6777_c5/f1p0/2243,cb2813_c16/f1p0/2200,cb6166_c19/f1p0/1275,cb7374_c20280/f1p0/3418,cb7374_c220642/f1p0/2278,cb11531_c3/f1p0/1256,cb7374_c60349/f2p0/3638,cb4413_c14/f25p1/1494,cb7374_c328587/f30p0/2231,cb10491_c15067/f2p0/1450,cb7374_c210114/f1p0/2685,cb7374_c28826/f7p0/3175,cb7374_c407759/f1p0/2410,cb10490_c1/f1p0/1799,cb7374_c4255/f1p0/3384,cb8588_c46/f1p0/991,cb7374_c334194/f1p0/2938,cb7374_c29176/f4p2/4204,cb7374_c347757/f1p0/2850,cb6136_c2/f1p1/3703,cb7374_c33222/f1p0/3525,cb14664_c2/f1p0/5663,cb12573_c0/f2p0/842,cb7374_c332102/f1p0/2493,cb7374_c331699/f1p0/2841,cb7374_c175856/f1p0/2720,cb12573_c1/f1p0/1250,cb7374_c88436/f1p0/3778,cb9457_c6/f1p0/1763,cb7374_c295955/f1p0/4167,cb351_c9/f1p0/4070,cb7374_c120132/f1p0/2881,cb7374_c76998/f2p0/2842,cb6166_c10/f1p0/2521,cb7374_c375583/f1p0/3033,cb7374_c159274/f1p0/2947,cb6071_c13/f1p0/2147,cb3734_c10/f1p0/1493,cb2000_c12/f1p0/1733,cb14215_c0/f2p0/1095,cb6477_c9/f1p0/2022,cb7374_c71069/f1p0/2845,cb6071_c9/f1p0/2221,cb7374_c57976/f1p0/2776,cb7374_c30015/f1p0/3460,cb7374_c176498/f1p0/2881"
Cellular Processes	Transport and catabolism	Phagosome	ko04145	1978	"cb7374_c339520/f1p0/2932,cb7374_c38636/f1p0/2675,cb7374_c14956/f1p0/3380,cb13052_c83/f1p0/883,cb13542_c0/f1p0/1120,cb10491_c649326/f1p0/1544,cb7374_c112742/f1p0/3539,cb7374_c123197/f1p1/3476,cb10491_c390013/f1p0/1385,cb7374_c109411/f1p0/2822,cb11679_c1/f1p0/1131,cb10491_c431473/f1p1/1368,cb10491_c406587/f1p0/1721,cb7374_c229624/f1p0/2486,cb7374_c123094/f1p0/2480,cb10491_c389294/f1p0/1497,cb6012_c13/f2p0/2333,cb6012_c25/f1p0/3093,cb12925_c86/f1p0/1165,cb7374_c65031/f1p0/2838,cb6961_c3/f1p0/3249,cb7374_c170650/f1p0/1947,cb10491_c516537/f1p0/1852,cb10491_c359307/f5p0/1501,cb7374_c394619/f1p0/2193,cb10491_c857197/f1p0/1292,cb6012_c11/f2p0/3470,cb6131_c4/f1p0/1837,cb7374_c17651/f1p0/2346,cb7374_c122541/f1p0/3468,cb6052_c7/f2p2/1563,cb7374_c33500/f17p2/4177,cb7374_c42404/f1p0/2331,cb7374_c149857/f8p0/2840,cb7374_c298763/f1p0/1973,cb7374_c20727/f1p0/1932,cb13387_c6/f1p0/1056,cb7374_c5712/f1p0/2943,cb7374_c2171/f1p0/2400,cb7374_c229913/f1p1/2476,cb7374_c171009/f1p0/2881,cb5067_c11/f1p0/1960,cb10491_c32332/f1p0/1607,cb3967_c28/f1p0/1993,cb7374_c113802/f1p0/3322,cb10491_c432383/f1p0/1635,cb7374_c151283/f2p0/2995,cb7374_c173639/f1p0/2064,cb10491_c28685/f1p0/1588,cb7374_c2790/f2p0/2508,cb5067_c20/f1p0/1605,cb7374_c216372/f1p2/3093,cb3256_c31/f1p0/2449,cb7374_c329552/f1p0/2082,cb11601_c266/f2p0/1490,cb7374_c14184/f1p0/2834,cb6056_c2/f3p2/2421,cb7374_c307433/f1p0/3567,cb7374_c211459/f1p0/2876,cb7374_c127409/f1p0/3161,cb3967_c18/f1p0/3237,cb13545_c20/f1p0/1197,cb7374_c158117/f1p0/2722,cb5067_c10/f1p0/2076,cb7374_c117956/f1p0/3763,cb12925_c63/f1p0/1163,cb10491_c14455/f9p1/1725,cb10491_c35509/f1p0/1547,cb6012_c32/f1p0/2362,cb7374_c119639/f1p0/3200,cb7374_c166314/f1p0/3331,cb7374_c179539/f1p0/3279,cb7374_c176046/f1p0/4207,cb7374_c15234/f1p0/3545,cb10389_c129/f1p0/2111,cb7374_c302620/f1p0/1946,cb10491_c877410/f1p1/1492,cb13545_c25/f1p0/1142,cb7374_c19871/f1p2/2418,cb10491_c627204/f1p0/1321,cb7374_c208124/f1p1/2939,cb7374_c101009/f2p1/3259,cb5700_c2/f1p0/2391,cb14269_c1/f1p0/1146,cb10491_c435391/f1p0/1357,cb7374_c889/f2p0/2878,cb10389_c128/f1p1/3995,cb8412_c6/f2p0/1259,cb1004_c9/f1p0/2867,cb7374_c110083/f1p0/3052,cb7374_c333514/f2p1/2726,cb7374_c156376/f1p0/2348,cb7374_c44724/f1p0/5002,cb7374_c337478/f1p0/2574,cb7374_c124272/f1p0/3311,cb10491_c27276/f2p0/1793,cb7374_c105582/f1p0/3623,cb7374_c176347/f4p5/2961,cb7374_c788/f2p0/2978,cb3967_c7/f2p0/2986,cb10491_c889512/f1p0/1272,cb13387_c20/f3p0/1059,cb10491_c387985/f1p0/1287,cb10491_c717160/f1p0/1319,cb1004_c1/f1p0/4746,cb10491_c733352/f1p0/1367,cb10491_c431011/f1p0/1380,cb10491_c577246/f1p0/1559,cb10491_c412982/f1p0/1608,cb7374_c212243/f1p0/2432,cb13545_c8/f1p0/1041,cb7374_c172533/f1p0/2271,cb4998_c5/f1p0/2324,cb7374_c284066/f1p1/1921,cb7374_c109160/f1p0/3860,cb10491_c437890/f1p0/1297,cb7374_c274361/f1p0/2061,cb7374_c155182/f1p0/3368,cb7374_c12726/f1p0/3411,cb10491_c378598/f1p0/1302,cb7374_c284280/f1p0/2089,cb10491_c756311/f1p1/1648,cb7374_c251690/f1p0/3028,cb10389_c189/f1p0/840,cb1004_c2/f1p0/4418,cb10389_c172/f1p0/1126,cb11345_c15/f1p0/6399,cb7374_c96162/f1p0/2565,cb7374_c21080/f1p0/3609,cb5067_c40/f1p0/2186,cb7374_c404748/f1p0/1943,cb6012_c37/f1p1/3242,cb7374_c124683/f1p0/2050,cb7374_c40991/f1p0/2485,cb10491_c430877/f1p0/1292,cb10491_c681505/f1p0/1552,cb6012_c18/f2p0/3493,cb10052_c8/f1p0/1032,cb7374_c16358/f1p0/4269,cb7374_c299656/f1p0/2021,cb7374_c169034/f1p0/2280,cb3256_c18/f1p0/2278,cb12925_c85/f1p0/1211,cb10491_c386897/f1p0/1483,cb7374_c220456/f1p1/2359,cb7374_c289801/f1p0/2032,cb7374_c340373/f1p0/2715,cb10491_c373150/f1p0/1303,cb10491_c405049/f1p0/1478,cb7374_c105144/f1p0/2987,cb10476_c5/f3p0/1425,cb7374_c331256/f45p0/2297,cb10491_c362267/f1p0/1258,cb13545_c12/f3p0/863,cb7374_c388860/f1p1/2107,cb10491_c379535/f1p0/1554,cb7374_c395910/f1p0/3297,cb7374_c16497/f6p0/4935,cb7374_c155308/f1p0/3185,cb7374_c209155/f1p0/4274,cb7374_c62721/f1p0/2265,cb10491_c914928/f1p0/1381,cb7374_c159683/f1p0/3115,cb12925_c67/f1p0/1135,cb10491_c680236/f39p3/1583,cb7374_c34820/f1p0/3186,cb10491_c380808/f1p0/1653,cb7374_c168063/f1p0/2503,cb7374_c21373/f1p1/4872,cb7374_c215995/f1p0/2574,cb7374_c300708/f1p0/2502,cb7374_c269653/f1p0/2518,cb10491_c405804/f1p0/1319,cb7374_c71426/f1p0/3082,cb7374_c117248/f1p0/3349,cb10491_c21430/f1p0/1652,cb1004_c4/f1p0/2570,cb10491_c420553/f1p0/1456,cb10389_c40/f2p0/1413,cb6052_c10/f1p2/1938,cb7374_c158268/f1p1/2906,cb6012_c36/f1p2/3781,cb6012_c8/f2p0/3481,cb7374_c393672/f1p0/2785,cb7374_c269140/f5p0/2658,cb3256_c7/f2p0/2160,cb7374_c399084/f1p0/2478,cb1631_c28/f1p0/3892,cb10491_c877518/f1p0/1259,cb10491_c416250/f1p0/1455,cb10491_c361344/f1p0/1359,cb7374_c5366/f1p0/2266,cb10491_c373958/f1p0/1301,cb7374_c22581/f1p0/2619,cb10491_c890049/f1p0/1320,cb7374_c311944/f1p0/2090,cb6052_c23/f24p1/1074,cb1631_c35/f1p0/1467,cb7374_c124660/f1p0/2540,cb1631_c22/f1p1/3660,cb10491_c679877/f1p0/1283,cb10491_c425691/f1p0/1544,cb6056_c0/f11p0/1935,cb10491_c23787/f1p0/1540,cb11922_c6/f1p0/1120,cb10491_c680868/f1p0/1345,cb7374_c159570/f1p0/3246,cb6012_c31/f1p0/3556,cb7374_c333190/f1p0/2295,cb5067_c15/f1p0/1928,cb7374_c84500/f1p0/2454,cb7374_c287076/f2p0/4128,cb3967_c6/f4p0/2970,cb10491_c380531/f1p0/1538,cb8466_c8/f3p0/1410,cb7374_c265907/f3p0/2894,cb9994_c4/f1p0/1515,cb10491_c934/f1p0/1258,cb3967_c24/f1p0/2897,cb10491_c394952/f1p0/1290,cb10491_c28320/f1p0/1532,cb5067_c8/f2p0/1747,cb7374_c223833/f1p0/2163,cb7374_c258844/f1p0/2940,cb10389_c149/f1p0/1673,cb10491_c747231/f1p0/1281,cb7374_c171130/f1p0/3604,cb7374_c37574/f1p0/3448,cb1631_c17/f1p1/3570,cb7374_c47858/f1p0/2538,cb7374_c117121/f1p0/3317,cb7374_c27257/f5p0/3472,cb7824_c4/f1p1/1361,cb7374_c177418/f1p2/3296,cb7374_c101770/f1p0/3683,cb7374_c290792/f1p0/2577,cb7374_c16330/f1p0/2379,cb10491_c435487/f1p0/1234,cb7374_c116280/f1p0/2749,cb7374_c221380/f1p0/2246,cb10491_c408057/f1p0/1866,cb10491_c380392/f1p0/1350,cb10491_c433972/f1p0/1855,cb7374_c116627/f1p0/3462,cb7374_c177805/f1p0/3194,cb7374_c15424/f1p0/2485,cb12925_c102/f1p0/1121,cb7374_c332653/f2p0/2420,cb10491_c395885/f1p0/1717,cb10491_c681120/f1p0/1370,cb7374_c311969/f1p1/3050,cb10491_c697346/f1p0/1303,cb12925_c98/f1p0/1205,cb11601_c1635/f1p0/1409,cb7374_c300328/f1p0/2041,cb7374_c113072/f1p0/3283,cb13545_c14/f1p0/1083,cb7374_c330961/f2p0/3455,cb7374_c10193/f2p0/3794,cb7374_c165487/f1p0/2704,cb7374_c104762/f1p1/2451,cb7374_c22058/f1p1/2426,cb7374_c163533/f2p0/3194,cb7374_c291388/f1p0/2305,cb11345_c17/f1p0/1748,cb9994_c8/f1p0/1187,cb7374_c296897/f1p0/2600,cb6012_c3/f3p0/3427,cb10491_c17315/f1p0/1541,cb6012_c45/f1p0/1989,cb7374_c152429/f1p0/2286,cb10491_c854971/f1p0/1288,cb10491_c403753/f1p0/1760,cb7374_c216643/f1p5/2120,cb10491_c899752/f1p0/1265,cb10491_c431102/f1p0/1441,cb10496_c6/f1p0/1738,cb7374_c170392/f1p1/3445,cb8466_c24/f4p0/1347,cb10491_c365817/f1p0/1297,cb13545_c3/f2p0/1067,cb7374_c148278/f7p0/2772,cb7374_c179847/f1p0/2657,cb10491_c653952/f1p0/1402,cb10885_c1/f1p0/1589,cb7374_c40616/f1p0/2396,cb10491_c402431/f1p0/1296,cb5700_c0/f19p0/2267,cb7374_c241651/f2p0/2208,cb7374_c161312/f1p0/2753,cb7374_c371227/f1p0/2070,cb6131_c5/f1p0/1759,cb11601_c1630/f1p0/1532,cb7374_c9856/f1p0/2652,cb11390_c18/f2p0/1426,cb9235_c4/f1p0/1635,cb7374_c153559/f1p0/3135,cb7374_c177572/f1p0/2629,cb7374_c16346/f1p0/3663,cb7374_c19859/f1p1/3345,cb10491_c413954/f1p0/1312,cb7374_c18944/f1p0/4192,cb10491_c21387/f1p0/1757,cb7374_c207812/f2p0/2362,cb7374_c20349/f1p0/2471,cb10170_c2/f1p0/1406,cb12925_c78/f1p1/921,cb7374_c100953/f2p0/4461,cb9129_c7/f1p2/1744,cb9235_c0/f3p0/1841,cb3256_c24/f1p0/2338,cb7374_c110871/f1p0/2491,cb10491_c36939/f1p0/1545,cb7374_c116563/f1p0/3975,cb11390_c9/f1p0/1526,cb7374_c215289/f1p0/3630,cb10491_c1012/f1p0/1496,cb7374_c165863/f2p0/2265,cb10491_c412573/f1p0/1295,cb10491_c431273/f1p1/1291,cb7374_c3342/f1p0/2838,cb6052_c20/f1p0/999,cb7374_c163506/f1p0/3145,cb12925_c54/f1p0/1129,cb7374_c330130/f1p0/2624,cb10491_c422851/f1p0/1423,cb10491_c512036/f5p0/1556,cb13387_c18/f1p0/821,cb9787_c5/f1p0/5258,cb7374_c176394/f1p0/3174,cb10491_c841564/f9p1/1480,cb10491_c761557/f1p1/1661,cb7374_c207655/f2p0/2636,cb10476_c9/f1p0/1553,cb10885_c0/f6p0/1589,cb10491_c428849/f1p0/1467,cb6131_c1/f1p0/2262,cb10491_c679457/f4p0/1394,cb10491_c390721/f1p0/1304,cb7374_c218111/f1p0/2241,cb7374_c80530/f1p0/2992,cb7374_c20495/f1p0/3394,cb10491_c532248/f1p0/1569,cb10491_c381411/f1p0/1736,cb10491_c359733/f2p0/1533,cb7374_c3339/f1p0/2860,cb10491_c747062/f1p1/1642,cb7374_c289535/f1p0/2301,cb7374_c121551/f1p0/2752,cb7374_c292265/f1p0/2052,cb7374_c104858/f1p0/3502,cb7374_c15697/f1p0/3025,cb7374_c208157/f1p0/2145,cb7374_c40646/f1p0/2523,cb7374_c213387/f1p0/2552,cb5067_c3/f9p0/2135,cb11345_c24/f1p0/1793,cb10491_c397830/f1p0/1262,cb7374_c962/f9p4/2237,cb4806_c23/f4p0/1313,cb7374_c20810/f1p0/3822,cb7374_c237059/f2p0/2866,cb10491_c711346/f1p0/1633,cb7374_c259230/f1p0/2337,cb7374_c4774/f1p0/2910,cb7374_c304/f7p0/3226,cb7374_c161315/f1p0/2235,cb10170_c1/f1p0/1494,cb10491_c694106/f1p0/1856,cb10491_c902371/f1p1/1535,cb7374_c409526/f1p1/2921,cb10491_c415987/f1p0/1271,cb3352_c10/f1p0/6647,cb7374_c41333/f1p0/2080,cb10491_c371257/f1p0/1541,cb10491_c404975/f1p0/1544,cb7374_c403152/f1p0/2780,cb7374_c119974/f1p0/3129,cb10491_c406484/f1p0/1325,cb7374_c14138/f1p0/3369,cb10491_c860562/f1p0/1527,cb10491_c895612/f1p0/1268,cb7374_c2843/f1p0/4734,cb7374_c275339/f1p0/1981,cb7374_c402036/f1p0/2048,cb7374_c34986/f1p0/2552,cb7374_c268347/f3p0/2470,cb13052_c110/f1p0/972,cb10491_c17935/f1p0/1540,cb10491_c521137/f1p0/1604,cb7374_c289264/f1p0/1909,cb3967_c21/f1p0/2714,cb7374_c235746/f1p0/2020,cb7374_c150480/f4p1/1914,cb5067_c28/f1p0/1412,cb7374_c230244/f1p0/2337,cb7374_c334496/f1p0/2551,cb12925_c45/f1p0/1190,cb10052_c6/f1p1/6980,cb7374_c332521/f1p0/2442,cb7374_c269826/f2p0/3095,cb8412_c12/f61p0/1419,cb5067_c9/f1p0/2763,cb10491_c286249/f1p0/1508,cb7374_c151061/f1p0/2639,cb7374_c165320/f1p1/2249,cb7374_c14602/f1p0/3283,cb7374_c20097/f1p2/4039,cb7374_c209701/f1p0/2204,cb10491_c571148/f1p0/1328,cb4806_c16/f1p1/1916,cb7374_c281123/f1p0/2013,cb7374_c401044/f1p0/1967,cb12925_c34/f2p0/1056,cb7374_c169626/f3p0/2593,cb7374_c274875/f1p0/2437,cb5067_c25/f1p0/1471,cb3967_c23/f1p1/2462,cb7374_c116562/f1p0/3540,cb10491_c432286/f1p1/1351,cb7374_c406703/f1p0/2022,cb5067_c33/f1p0/1189,cb7374_c108199/f1p0/3327,cb6056_c9/f1p0/1769,cb9453_c6/f1p0/1303,cb10491_c29248/f1p0/1640,cb1631_c9/f2p0/4305,cb8445_c48/f1p0/1654,cb6052_c18/f1p0/1146,cb6012_c10/f2p0/2272,cb7374_c352634/f1p0/2533,cb7374_c105048/f1p0/4059,cb7374_c334130/f2p0/2754,cb10491_c359038/f7p0/1366,cb7374_c225941/f1p0/2166,cb11390_c5/f1p0/1877,cb7374_c13107/f1p0/3000,cb1004_c11/f1p1/2067,cb10491_c866279/f1p0/1588,cb9129_c11/f1p0/607,cb10491_c571719/f1p0/1812,cb7374_c157057/f1p0/3184,cb1004_c3/f1p0/3401,cb1791_c9/f1p0/2033,cb10491_c871293/f1p0/1234,cb10491_c25296/f1p0/1501,cb10491_c15445/f1p0/1539,cb10491_c432541/f1p0/1714,cb7374_c116883/f1p0/1944,cb6052_c27/f1p0/859,cb7374_c179261/f1p0/3135,cb10491_c33861/f1p0/1343,cb7374_c210290/f1p0/2504,cb7374_c47514/f2p0/5086,cb10491_c30722/f1p0/1538,cb10491_c24655/f1p0/1301,cb10491_c427953/f1p0/1284,cb10491_c369829/f1p0/1331,cb10389_c151/f1p0/1272,cb10491_c390796/f1p0/1742,cb7374_c3018/f1p0/2248,cb7374_c283291/f1p0/2282,cb3967_c11/f1p0/3085,cb7374_c18923/f1p0/2246,cb3967_c10/f1p0/3327,cb7374_c210202/f1p0/2367,cb10491_c519618/f1p0/1544,cb7374_c332489/f1p3/2439,cb7374_c124062/f1p0/3275,cb6131_c2/f1p0/1886,cb7374_c156637/f1p0/3015,cb10491_c379448/f1p0/1295,cb7374_c394676/f1p0/2917,cb13052_c59/f1p0/1028,cb7374_c34517/f1p0/5034,cb10491_c386961/f1p0/1817,cb6012_c17/f2p0/2227,cb10389_c166/f1p0/1171,cb7374_c119417/f1p0/2463,cb10491_c676093/f1p0/1612,cb3256_c30/f1p0/2030,cb11601_c259/f2p0/1552,cb7374_c332308/f3p0/3244,cb7374_c332796/f5p0/2409,cb3967_c9/f2p0/2996,cb10491_c578522/f1p0/1700,cb7374_c293752/f1p0/2159,cb3352_c1/f1p0/4613,cb7374_c336671/f2p0/2492,cb7374_c38270/f1p0/3259,cb10491_c918644/f1p0/1402,cb10491_c415285/f1p0/1649,cb10491_c900468/f1p0/1296,cb7374_c102895/f1p0/1959,cb7374_c22320/f1p1/3618,cb7374_c119842/f2p0/3017,cb10491_c721414/f1p0/1574,cb6476_c144/f1p0/1072,cb11390_c10/f1p0/1541,cb7374_c22840/f1p0/2696,cb10496_c2/f1p1/1901,cb7374_c102582/f1p0/3421,cb7374_c173374/f1p0/2845,cb9453_c0/f10p0/890,cb7374_c218455/f1p0/2127,cb7374_c218572/f1p0/2385,cb1631_c3/f6p1/3470,cb10491_c360325/f1p0/1291,cb1004_c6/f1p0/2690,cb7374_c223659/f4p2/2561,cb7374_c354989/f2p0/3668,cb6012_c29/f1p0/3502,cb5067_c23/f1p0/1540,cb10491_c1010/f1p0/1755,cb7374_c162927/f1p0/3711,cb7374_c269896/f2p0/2174,cb7374_c339590/f1p0/2290,cb10491_c391279/f1p0/1370,cb7374_c22830/f1p4/3447,cb7374_c272292/f1p0/2188,cb10491_c414913/f1p0/1855,cb3352_c9/f1p0/6652,cb7374_c105479/f1p0/2142,cb10491_c377935/f1p0/1334,cb7374_c13151/f1p0/2482,cb9994_c10/f1p0/917,cb5700_c1/f8p0/2492,cb3967_c16/f1p0/3017,cb7374_c45831/f1p0/2459,cb10491_c434389/f1p0/1553,cb10491_c397607/f1p0/1430,cb10491_c679741/f1p0/1364,cb7374_c16335/f1p0/4935,cb7374_c111952/f1p0/3506,cb13052_c46/f12p0/1137,cb7374_c147904/f61p3/3176,cb13387_c11/f1p0/1113,cb7374_c107737/f1p3/3386,cb10491_c17082/f1p0/1495,cb12925_c30/f3p0/1043,cb10491_c392088/f1p0/1352,cb10491_c567324/f1p0/1728,cb7374_c148333/f4p0/4399,cb7374_c153979/f1p0/3278,cb6012_c20/f1p0/2314,cb7374_c10230/f1p0/3341,cb7374_c41906/f1p0/2281,cb7374_c18915/f1p0/3177,cb7374_c296463/f1p0/2438,cb10491_c427652/f1p0/1597,cb10491_c28474/f1p0/1535,cb7374_c188657/f1p0/3269,cb7374_c21441/f1p0/3429,cb7374_c46013/f1p1/3865,cb7374_c176912/f1p0/3375,cb5067_c17/f1p0/1801,cb7374_c14501/f1p0/3028,cb7374_c178884/f1p0/2363,cb10491_c406432/f1p0/1854,cb3256_c9/f2p0/2346,cb7374_c340624/f1p0/2569,cb10491_c371940/f1p0/1349,cb7374_c111290/f1p1/3492,cb6961_c5/f1p0/2286,cb7374_c127410/f1p0/2388,cb7374_c1765/f1p0/2050,cb7374_c275539/f2p0/2753,cb7374_c339163/f1p0/2577,cb7374_c224786/f1p0/2940,cb7374_c167804/f1p0/2237,cb7374_c2167/f1p0/2630,cb10496_c10/f4p1/1736,cb10491_c422861/f1p0/1351,cb6056_c1/f7p2/2195,cb10491_c368495/f1p0/1307,cb7374_c209896/f1p0/2042,cb7374_c100860/f11p2/2425,cb12925_c41/f1p0/1215,cb7374_c114431/f1p0/3378,cb10491_c401125/f1p0/1293,cb7374_c216416/f1p3/2761,cb7374_c116561/f1p1/3136,cb3256_c16/f1p0/2459,cb9235_c1/f1p0/1643,cb10496_c5/f1p0/1650,cb7374_c178283/f2p1/2566,cb10491_c359569/f4p0/1430,cb7374_c4806/f1p0/2825,cb10491_c378013/f1p0/1470,cb7374_c360383/f1p0/3449,cb10491_c34803/f1p0/1382,cb7374_c37579/f1p0/2586,cb11390_c16/f1p0/5126,cb10491_c913164/f1p0/1480,cb7374_c232346/f1p0/2031,cb7374_c363631/f1p0/2737,cb10491_c888373/f1p0/1377,cb9129_c3/f1p0/1602,cb3256_c2/f25p0/2388,cb10491_c865265/f1p0/1323,cb7374_c400928/f1p0/1936,cb10491_c372005/f1p0/1742,cb7374_c178616/f1p0/2500,cb4998_c6/f1p0/1980,cb10491_c434435/f1p0/1288,cb7374_c1750/f1p0/2239,cb12925_c88/f1p0/1186,cb7374_c228961/f1p0/2554,cb10491_c874684/f1p0/1336,cb13387_c10/f1p0/1148,cb7374_c104316/f1p1/3611,cb7374_c108799/f1p0/3358,cb7374_c13925/f1p0/3363,cb7374_c329071/f2p0/2614,cb7374_c105656/f1p0/3659,cb8136_c2/f1p0/2449,cb3256_c3/f15p0/2059,cb10905_c6/f1p0/1741,cb10491_c385971/f1p0/1329,cb7374_c331372/f3p0/2636,cb7374_c155007/f2p0/2987,cb10491_c389043/f1p0/1852,cb3256_c29/f1p0/2226,cb13045_c4/f1p0/1016,cb5067_c4/f5p0/1629,cb10491_c532291/f1p0/1625,cb7374_c117782/f1p0/2926,cb10491_c868080/f1p0/1314,cb10491_c371876/f1p0/1254,cb7374_c10237/f1p0/4458,cb7374_c8794/f4p1/3474,cb10491_c362440/f1p0/1652,cb7656_c1/f3p0/1509,cb13542_c3/f1p0/796,cb10491_c24088/f1p0/1541,cb7374_c176902/f1p0/2328,cb10491_c427665/f1p0/1346,cb7374_c282499/f1p0/3637,cb7374_c109498/f1p0/2917,cb7374_c328600/f34p1/2860,cb7374_c383620/f1p0/2744,cb7374_c389840/f1p0/2519,cb7374_c171605/f1p0/3278,cb10491_c381079/f1p0/1334,cb6012_c12/f2p0/3466,cb7374_c237342/f1p1/1946,cb10491_c430281/f1p0/1256,cb7374_c97990/f11p1/3627,cb7374_c109309/f1p0/3515,cb7374_c106049/f1p0/3325,cb3256_c15/f1p0/2288,cb7374_c222411/f1p0/1937,cb7824_c5/f1p0/1130,cb10491_c827496/f1p0/1545,cb10491_c364895/f1p0/1615,cb7374_c37755/f1p0/2359,cb11390_c2/f3p0/1831,cb7374_c228957/f1p0/2001,cb8412_c10/f1p0/1122,cb7374_c287593/f1p0/2600,cb10491_c657524/f1p0/1338,cb10491_c436516/f1p0/1358,cb7374_c2025/f1p2/2888,cb6012_c41/f1p1/2831,cb7374_c285487/f1p0/1936,cb7374_c11293/f1p0/3608,cb10491_c375436/f1p0/1291,cb7374_c154793/f3p1/1978,cb7374_c340016/f1p0/2922,cb3256_c22/f1p0/2998,cb10491_c16362/f1p1/1917,cb4998_c3/f1p0/2697,cb7374_c46315/f1p0/2471,cb7374_c287232/f1p0/3024,cb13052_c44/f33p1/1054,cb7374_c122517/f3p1/4336,cb13045_c2/f1p0/1088,cb7374_c106999/f1p0/2150,cb12925_c82/f1p0/1000,cb10491_c911416/f1p0/1441,cb7374_c163378/f1p0/2812,cb7374_c103499/f1p0/2242,cb10491_c372274/f1p0/1338,cb10491_c762494/f1p0/1365,cb7374_c121837/f1p1/3544,cb7374_c61879/f1p0/2905,cb10491_c853052/f1p0/1329,cb5067_c26/f1p0/1445,cb7374_c118465/f1p0/4281,cb1392_c6/f1p1/1701,cb10491_c655107/f1p1/1485,cb10491_c863162/f1p0/1301,cb1631_c2/f23p1/3641,cb7374_c403700/f1p0/2488,cb7374_c3233/f1p0/2720,cb13545_c5/f2p0/1113,cb10491_c681221/f1p0/1356,cb13387_c15/f1p0/1168,cb7824_c3/f1p1/2518,cb10491_c747407/f1p0/1522,cb10905_c10/f1p0/1180,cb1791_c2/f1p0/4338,cb7374_c115920/f1p0/3416,cb3256_c0/f62p0/2339,cb7374_c120204/f1p0/3392,cb7374_c151205/f2p0/2405,cb7374_c286480/f1p0/2099,cb13545_c10/f1p0/1214,cb7374_c376131/f1p0/2417,cb7374_c15161/f1p0/2455,cb6131_c6/f1p0/1737,cb6012_c38/f1p1/3462,cb10491_c400147/f1p0/1492,cb10491_c1014/f1p0/1372,cb7374_c3244/f1p1/2797,cb7374_c61500/f1p0/2450,cb7374_c12160/f1p0/2877,cb7374_c276421/f1p0/2170,cb10491_c493/f3p0/1829,cb10491_c424416/f1p0/1314,cb7374_c3341/f1p0/2887,cb10491_c873391/f1p0/1310,cb9129_c9/f1p0/1112,cb7374_c396553/f1p0/2500,cb10491_c393413/f1p0/1285,cb13545_c21/f1p0/966,cb7374_c330078/f1p1/2094,cb7374_c14205/f2p0/2895,cb7374_c9844/f1p1/3061,cb7374_c12052/f1p0/2168,cb13545_c13/f1p0/1215,cb7374_c65436/f1p0/3101,cb7374_c3970/f1p0/2744,cb8466_c12/f1p0/1744,cb12925_c101/f1p1/1166,cb8466_c0/f29p3/1897,cb7374_c289526/f1p0/1966,cb5067_c19/f1p0/1640,cb10491_c869437/f1p0/1508,cb10491_c409632/f1p0/1276,cb10491_c886537/f1p0/1456,cb11601_c161/f7p0/1652,cb6052_c17/f1p0/1155,cb10491_c358967/f1p0/1366,cb10491_c910094/f1p0/1429,cb7374_c125617/f1p0/2941,cb7374_c28996/f4p2/5048,cb7374_c173972/f17p0/3354,cb10491_c875161/f1p0/1438,cb8136_c0/f22p0/860,cb7374_c346082/f1p0/2904,cb10491_c391164/f1p0/1294,cb1631_c16/f2p0/2619,cb9129_c8/f1p2/1641,cb7374_c224450/f1p0/1953,cb7374_c112287/f1p0/3405,cb10491_c38292/f1p0/1453,cb7374_c61218/f1p0/2604,cb10491_c584278/f1p0/1696,cb7374_c124726/f1p0/3299,cb10491_c388307/f1p0/1312,cb10491_c681415/f1p0/1537,cb10491_c851160/f1p0/1609,cb7374_c171150/f1p0/3285,cb9453_c5/f1p0/1539,cb7374_c370383/f1p0/2422,cb10491_c679729/f1p0/1323,cb7374_c111156/f1p0/2711,cb3352_c4/f1p0/2339,cb10491_c429490/f1p0/1815,cb7374_c100915/f1p1/3753,cb10491_c910363/f1p0/1569,cb10052_c2/f2p0/1612,cb7374_c28602/f17p2/4204,cb12436_c0/f3p0/1222,cb10491_c27979/f1p0/1440,cb7374_c110817/f1p0/2538,cb7374_c63269/f1p0/2534,cb7374_c155591/f1p0/2354,cb12925_c91/f1p0/1007,cb9450_c5/f1p0/1907,cb3256_c36/f1p0/2036,cb7374_c101099/f4p1/3808,cb7374_c234269/f1p1/2047,cb3256_c10/f2p0/2190,cb7374_c18302/f1p0/2384,cb10491_c863749/f1p0/1624,cb7374_c126894/f1p1/2767,cb10491_c907738/f1p0/1287,cb9450_c4/f1p0/1737,cb7374_c13683/f1p0/3732,cb7374_c41657/f1p0/4864,cb10491_c22640/f1p0/1535,cb6012_c24/f1p1/3361,cb7374_c117463/f1p0/3332,cb7374_c107871/f1p0/2888,cb9994_c7/f1p0/1370,cb10491_c681411/f1p0/1541,cb7374_c126897/f1p0/3508,cb7374_c9381/f1p0/2263,cb12925_c74/f21p3/1145,cb7374_c150576/f4p0/3453,cb7374_c162997/f1p1/3570,cb10491_c887837/f1p0/1246,cb7374_c38751/f1p1/2737,cb10491_c429547/f1p0/1902,cb12925_c72/f1p0/1210,cb7374_c270906/f1p0/4396,cb10491_c412219/f1p0/1233,cb10647_c3/f1p0/1794,cb10491_c389689/f1p0/1279,cb10491_c371194/f1p0/1534,cb7374_c333446/f1p0/2423,cb7374_c302/f3p0/2698,cb3352_c11/f1p0/5910,cb7374_c355675/f1p0/1968,cb7374_c144896/f1p0/2508,cb7374_c307945/f3p0/2070,cb10491_c848647/f1p0/1233,cb10491_c400365/f1p0/1297,cb10491_c906093/f1p0/1228,cb7374_c266940/f66p3/2359,cb7374_c120507/f1p0/2305,cb2647_c1/f1p0/3959,cb7374_c329445/f1p0/2555,cb7374_c148347/f1p0/3500,cb10389_c146/f1p0/2093,cb7374_c10542/f1p0/2896,cb7374_c123840/f1p0/3659,cb7374_c362816/f1p0/3444,cb9129_c5/f1p0/1358,cb7374_c332604/f1p0/2431,cb10491_c406456/f1p0/1353,cb7374_c122249/f1p0/3383,cb7374_c3214/f1p0/3119,cb7374_c13713/f1p0/2237,cb7374_c74848/f1p0/2954,cb10491_c731022/f1p1/1640,cb13545_c7/f1p0/1144,cb7374_c158692/f1p0/1992,cb7374_c162756/f1p0/3134,cb10491_c1561/f1p1/1799,cb10491_c401920/f1p0/1409,cb10491_c674174/f1p0/1336,cb7374_c118480/f1p0/2803,cb10491_c406188/f1p0/1291,cb3352_c0/f2p0/3597,cb11345_c8/f2p0/1676,cb10491_c898879/f1p0/1259,cb7374_c121932/f1p0/3549,cb8412_c8/f1p0/1379,cb7374_c331677/f1p0/2916,cb7374_c20217/f5p0/3011,cb3967_c0/f38p1/3001,cb10491_c893524/f1p0/1380,cb10389_c193/f87p0/1782,cb10389_c39/f2p1/1484,cb10491_c15103/f2p0/1694,cb7374_c377199/f1p0/2429,cb10491_c903981/f1p0/1561,cb7374_c19812/f1p0/3716,cb7374_c32344/f1p0/2584,cb10491_c359237/f1p0/1712,cb7374_c151172/f2p0/3347,cb7028_c1/f1p0/4434,cb7374_c223082/f1p0/2751,cb9450_c3/f1p0/1755,cb7374_c100533/f4p1/4439,cb7374_c153405/f1p0/3181,cb10491_c854430/f1p0/1317,cb7374_c342791/f1p0/2077,cb7374_c268667/f5p2/1924,cb7374_c156516/f1p0/2237,cb12925_c73/f1p0/1170,cb8466_c18/f1p0/1270,cb10491_c24342/f1p0/1385,cb10476_c3/f3p0/1300,cb10491_c34392/f1p0/1473,cb10491_c733839/f1p0/1299,cb3967_c3/f12p1/3146,cb12925_c97/f1p0/1213,cb7374_c121822/f1p0/2973,cb10491_c434019/f1p0/1296,cb10491_c918323/f1p1/1284,cb10496_c11/f1p0/1281,cb7374_c101765/f1p0/3557,cb7374_c126203/f1p0/3269,cb10491_c569128/f1p0/1848,cb7374_c511/f1p0/2132,cb7374_c157301/f1p1/3122,cb10491_c681047/f1p0/1713,cb12925_c29/f3p0/1191,cb7374_c106448/f1p0/3272,cb7374_c223479/f1p0/2150,cb10491_c512028/f1p0/1556,cb8929_c7/f1p0/5668,cb7374_c332687/f1p0/2414,cb7374_c15419/f3p0/2489,cb13387_c13/f1p0/1079,cb7374_c15219/f1p0/3474,cb10491_c437789/f1p0/1294,cb7374_c212056/f1p0/2299,cb4806_c1/f5p1/1525,cb10491_c390508/f1p0/1349,cb7374_c221334/f1p0/2126,cb10491_c721149/f1p0/1553,cb10491_c917101/f1p0/1304,cb10491_c13880/f3p1/1252,cb3967_c26/f1p0/2813,cb10491_c382563/f1p0/1293,cb10491_c361545/f1p0/1298,cb10491_c889597/f1p0/1522,cb7374_c331799/f1p0/3246,cb5067_c41/f1p0/2097,cb7374_c14775/f1p0/3330,cb10170_c0/f1p0/1887,cb7374_c334578/f1p0/3251,cb10491_c195323/f1p0/1538,cb7374_c230134/f2p0/2832,cb7374_c159307/f1p0/2189,cb7374_c293479/f1p0/1972,cb4806_c21/f4p1/1854,cb1004_c8/f1p0/4458,cb10491_c721430/f1p0/1553,cb10491_c404169/f1p0/1233,cb7374_c63764/f1p0/2382,cb9129_c2/f1p1/1821,cb7374_c121413/f1p0/4402,cb7374_c71819/f1p0/3446,cb11601_c753/f1p0/1180,cb3967_c17/f1p0/3194,cb11601_c1634/f2p0/1329,cb7374_c295960/f1p0/2069,cb7374_c328669/f47p0/3083,cb7374_c1752/f1p0/2229,cb7374_c19817/f1p0/2165,cb7374_c5441/f1p0/2053,cb10491_c380653/f1p0/1330,cb12925_c46/f1p0/1002,cb6012_c44/f1p1/2324,cb7374_c6044/f1p0/2949,cb7374_c98753/f1p0/2517,cb13545_c9/f1p0/1159,cb7374_c8349/f4p0/3506,cb7374_c290208/f1p0/2002,cb7374_c174886/f1p0/2866,cb10491_c919763/f1p0/1329,cb7374_c106749/f1p0/3121,cb10491_c729933/f1p0/1542,cb7374_c3219/f1p0/3122,cb7374_c331578/f3p0/2740,cb7374_c110788/f1p0/3758,cb7374_c167126/f1p0/2383,cb10491_c433498/f1p0/1481,cb7374_c273087/f1p1/3062,cb7374_c228321/f1p0/2346,cb12925_c93/f1p0/1212,cb10491_c360972/f1p0/1294,cb12925_c70/f1p0/614,cb10491_c33416/f1p0/1439,cb11601_c228/f3p0/1775,cb10491_c427022/f1p0/1591,cb10491_c437312/f1p0/1323,cb10491_c1006/f2p0/1580,cb10647_c1/f1p0/1304,cb1631_c10/f3p1/2778,cb7374_c211276/f1p0/2973,cb11345_c32/f1p0/1639,cb10491_c404142/f1p0/1671,cb7374_c229200/f1p0/5005,cb10491_c18504/f1p0/1747,cb7374_c327531/f1p0/3475,cb10491_c370816/f1p0/1290,cb5067_c18/f1p0/1665,cb7374_c21004/f1p0/4699,cb7374_c61266/f1p0/2450,cb12925_c81/f1p0/995,cb10491_c411404/f1p0/1285,cb7374_c154483/f1p0/2731,cb7374_c15657/f1p0/3247,cb10491_c882120/f1p0/1378,cb7374_c117407/f1p0/2613,cb7374_c166222/f1p0/2157,cb5067_c27/f1p0/1433,cb10491_c28129/f1p0/1718,cb7374_c297310/f1p0/5027,cb13502_c0/f8p0/1025,cb13045_c5/f1p0/982,cb3352_c2/f1p0/2727,cb10491_c176106/f1p0/1527,cb10491_c700856/f1p0/1623,cb7374_c173316/f1p0/2352,cb12925_c36/f1p0/1207,cb10491_c523932/f1p0/1366,cb7374_c157366/f1p0/3204,cb7374_c157794/f1p0/2595,cb7374_c3250/f1p1/2314,cb8466_c9/f3p0/1130,cb10491_c679665/f6p2/1632,cb7374_c318406/f1p0/2427,cb10389_c145/f1p0/2091,cb3967_c20/f1p1/2822,cb7374_c35050/f4p1/2293,cb7374_c40200/f1p0/3263,cb5700_c4/f1p0/1820,cb10491_c1007/f1p0/1663,cb6131_c9/f1p0/1523,cb7374_c167444/f1p0/3184,cb7374_c288833/f1p0/2107,cb6012_c39/f1p0/3526,cb8412_c11/f2p0/1151,cb10491_c25072/f1p0/1719,cb7374_c210067/f1p0/2050,cb10389_c148/f1p0/1684,cb7374_c121004/f1p0/2083,cb7374_c408398/f1p0/2177,cb10491_c385225/f1p0/1289,cb7374_c18987/f1p0/3179,cb10389_c147/f1p0/2156,cb13545_c15/f1p0/1175,cb10491_c416855/f1p0/1394,cb10491_c402460/f1p0/1320,cb7374_c6681/f2p0/2681,cb7374_c263091/f2p1/2541,cb12925_c28/f5p0/1038,cb7374_c35540/f1p0/3561,cb10491_c753862/f1p0/1530,cb7374_c127094/f1p0/1969,cb7374_c164617/f1p0/2867,cb10491_c374209/f1p1/1492,cb6052_c5/f6p2/2294,cb7374_c230762/f1p0/2171,cb7374_c331335/f44p1/2628,cb7374_c111014/f1p0/3411,cb7374_c19357/f1p2/4585,cb7374_c2844/f1p0/4037,cb7374_c292402/f1p0/2110,cb7374_c224629/f1p0/2307,cb7374_c15800/f1p0/4009,cb7374_c225744/f1p0/2257,cb10491_c36460/f1p0/1535,cb10491_c681104/f1p0/1358,cb7374_c110898/f1p0/3343,cb7374_c162651/f1p0/2037,cb7374_c1751/f1p0/2224,cb7374_c9256/f2p0/3765,cb3967_c22/f1p0/2392,cb10491_c898670/f1p0/1474,cb10491_c897214/f1p0/1475,cb7374_c344940/f1p0/2635,cb11345_c16/f1p0/1815,cb7374_c13189/f1p1/2089,cb10491_c23531/f1p0/1638,cb10491_c372721/f1p0/1786,cb10476_c6/f1p0/1501,cb7374_c219712/f1p1/2699,cb10491_c513299/f1p0/1329,cb7374_c17072/f1p0/3155,cb10491_c412506/f1p0/1496,cb10491_c417740/f1p0/1628,cb10491_c156188/f1p0/1526,cb7374_c350631/f1p0/2529,cb12925_c107/f2p0/974,cb1791_c10/f1p0/5896,cb6012_c28/f1p0/2762,cb10491_c386276/f1p0/1321,cb6056_c3/f2p0/1265,cb10491_c32524/f1p0/1369,cb10491_c30090/f1p0/1543,cb7374_c16878/f4p0/3485,cb7374_c268225/f12p1/3141,cb10491_c421900/f1p0/1489,cb10491_c388556/f1p0/1286,cb7374_c117217/f1p0/2892,cb6961_c2/f1p0/3427,cb7374_c227778/f1p1/2285,cb7374_c20890/f1p0/3511,cb7374_c177972/f1p1/2155,cb7374_c331572/f99p1/2823,cb6052_c26/f5p0/1078,cb10491_c33541/f1p0/1612,cb10491_c398680/f1p0/1554,cb7374_c157468/f1p0/3322,cb10491_c423370/f1p1/1326,cb10491_c681599/f1p0/1334,cb4998_c1/f2p0/2777,cb10491_c390583/f1p0/1609,cb11601_c1629/f1p0/1842,cb10491_c203155/f1p0/1548,cb3256_c34/f1p0/2048,cb7374_c10483/f1p0/3434,cb7374_c331473/f43p2/3588,cb13716_c0/f1p0/1093,cb10491_c369267/f1p0/1310,cb6012_c9/f2p0/2336,cb7374_c348658/f1p1/2639,cb7374_c396/f3p0/2870,cb7374_c76482/f1p0/2443,cb7374_c180555/f1p2/3002,cb10491_c359870/f2p0/1438,cb10491_c31704/f1p0/1660,cb7374_c179527/f1p0/2616,cb10491_c399074/f1p0/1322,cb6052_c22/f1p0/923,cb10491_c372367/f1p0/1625,cb10491_c391714/f1p0/1835,cb7374_c180106/f1p0/3123,cb7374_c273108/f1p0/2195,cb10491_c431709/f1p0/1554,cb7374_c296068/f1p0/1970,cb8466_c25/f6p1/1646,cb7374_c299352/f1p0/2258,cb10491_c394892/f1p0/1285,cb7374_c173003/f1p2/2274,cb7374_c152434/f1p0/2451,cb6012_c47/f1p0/1660,cb10491_c383576/f1p0/1221,cb10389_c150/f1p0/1433,cb7374_c159700/f1p0/2394,cb5407_c0/f1p0/2594,cb12925_c77/f1p1/1079,cb7374_c151988/f1p0/2445,cb7374_c121890/f1p0/2317,cb7374_c106363/f2p2/2269,cb11679_c0/f2p0/1533,cb7374_c17700/f1p1/2961,cb7374_c397984/f1p0/2011,cb11345_c23/f1p0/1277,cb7374_c2026/f1p2/2344,cb7374_c161160/f1p0/2603,cb7374_c35737/f1p0/2321,cb7374_c330043/f1p0/2542,cb10491_c679051/f1p2/1539,cb10491_c429823/f1p0/1222,cb13545_c4/f2p0/931,cb7374_c332494/f1p0/2422,cb10491_c28128/f1p0/1335,cb6131_c3/f1p0/1864,cb12925_c42/f1p0/1203,cb7374_c389691/f1p0/2435,cb7374_c167386/f1p0/3167,cb7374_c207636/f3p0/2858,cb7374_c236949/f1p1/2542,cb3967_c27/f1p0/2158,cb7374_c156989/f2p1/4510,cb7374_c286459/f1p1/2352,cb13716_c1/f1p0/1033,cb7374_c403919/f1p0/1963,cb7374_c127346/f1p0/2043,cb7374_c115834/f1p0/2575,cb7374_c5936/f1p0/2269,cb10491_c881187/f1p0/1281,cb11390_c17/f3p0/1562,cb7374_c125606/f1p4/3088,cb7374_c388626/f1p0/2244,cb8466_c15/f1p1/1853,cb7374_c281296/f1p0/2299,cb7374_c348727/f1p0/2418,cb7374_c330221/f5p2/2446,cb8412_c2/f3p0/1764,cb10389_c152/f1p0/1270,cb7374_c234510/f1p0/2039,cb9994_c3/f2p0/1401,cb10491_c681159/f1p0/1315,cb7374_c9359/f1p0/2512,cb10476_c12/f5p0/1557,cb13542_c1/f1p0/1105,cb7374_c158678/f1p0/2822,cb7374_c14455/f1p0/3556,cb13545_c18/f1p0/1064,cb7374_c460/f5p0/2873,cb10491_c841982/f1p0/1553,cb7374_c13477/f1p0/4887,cb10491_c412807/f1p0/1478,cb7374_c177669/f1p0/3556,cb7374_c329207/f2p0/2544,cb7374_c177804/f1p0/3041,cb11188_c5/f1p2/5320,cb7374_c112838/f1p0/3555,cb5067_c29/f1p0/1358,cb10491_c25870/f1p0/1232,cb10491_c893966/f1p0/1282,cb7374_c175772/f1p0/3201,cb10491_c364609/f1p0/1616,cb10491_c423758/f1p0/1292,cb7374_c62448/f1p1/4385,cb10491_c30100/f1p0/1288,cb10491_c417054/f1p0/1721,cb6052_c9/f1p0/2386,cb12925_c71/f1p0/1203,cb7374_c15318/f1p0/3736,cb7374_c115317/f1p0/2218,cb11601_c1633/f1p0/1474,cb7374_c47868/f9p1/2172,cb7374_c212378/f1p0/2031,cb10491_c359918/f2p0/1901,cb3967_c30/f1p0/1660,cb6012_c21/f1p0/3867,cb3967_c12/f1p0/2995,cb2647_c7/f1p0/2315,cb7374_c280892/f1p0/2232,cb9994_c11/f8p0/1545,cb7374_c158683/f1p0/2710,cb7374_c2850/f6p0/4081,cb7374_c4768/f1p0/3631,cb10491_c743099/f1p1/1658,cb10491_c848290/f1p0/1524,cb6131_c7/f1p0/1600,cb7374_c122990/f1p0/3257,cb7374_c3213/f1p0/3466,cb10491_c882160/f1p0/1431,cb1004_c5/f1p0/3778,cb7374_c338735/f1p0/2746,cb7374_c13375/f1p0/3042,cb13387_c17/f1p0/1139,cb7374_c284154/f1p0/2604,cb7374_c1755/f1p0/2222,cb10491_c359361/f3p0/1615,cb10491_c396621/f1p0/1381,cb10389_c165/f1p0/1175,cb10052_c3/f1p0/1281,cb7374_c98828/f2p0/2730,cb10647_c2/f1p0/1254,cb3967_c29/f1p0/1968,cb7374_c230917/f1p0/2334,cb7374_c3234/f2p0/2285,cb10389_c51/f2p0/1000,cb9129_c4/f1p0/1788,cb7374_c328478/f3p0/2906,cb11345_c26/f1p0/1240,cb9129_c6/f1p1/1497,cb5067_c32/f1p0/1256,cb9453_c2/f4p0/1293,cb7374_c205181/f2p0/2101,cb13545_c6/f1p0/1191,cb7374_c111636/f1p0/3405,cb1004_c10/f1p0/2426,cb3967_c15/f1p0/2950,cb6131_c11/f1p0/1389,cb10476_c0/f34p0/1575,cb3256_c12/f2p0/1947,cb7374_c42120/f1p0/2838,cb11679_c2/f1p0/996,cb10491_c378685/f1p0/1271,cb7374_c31342/f1p0/2282,cb7374_c329699/f1p0/2279,cb12925_c55/f1p0/1004,cb7374_c162772/f1p0/2729,cb11601_c1822/f4p0/1505,cb7374_c170534/f1p0/3477,cb7374_c104536/f1p0/3640,cb10052_c7/f1p1/6743,cb7374_c120694/f1p0/3352,cb3352_c8/f1p0/6695,cb7374_c118725/f1p0/3405,cb10491_c379418/f1p0/1485,cb6012_c33/f1p0/2324,cb10491_c25114/f1p0/1846,cb10491_c728881/f1p0/1284,cb10491_c863333/f1p1/1572,cb13052_c163/f9p0/614,cb8445_c66/f1p0/962,cb7374_c328527/f12p0/3301,cb10491_c870929/f1p0/1448,cb7374_c153174/f1p0/2108,cb10491_c31945/f1p0/1526,cb7374_c203953/f4p1/2389,cb7374_c105644/f1p0/3680,cb7374_c120500/f1p0/2524,cb10491_c1555/f1p0/1232,cb7374_c275386/f1p0/2623,cb7374_c118727/f1p0/3385,cb10491_c29501/f1p0/1538,cb10491_c371177/f1p0/1623,cb7374_c212405/f1p0/2595,cb10491_c874730/f1p0/1237,cb10491_c13903/f3p0/1493,cb7374_c332860/f1p0/2061,cb3967_c19/f1p0/2161,cb7374_c45447/f1p0/2605,cb10491_c359349/f4p0/1682,cb12925_c56/f1p0/1018,cb7374_c395976/f1p0/2787,cb7374_c3247/f1p0/4127,cb10491_c376797/f1p0/1260,cb7374_c15723/f1p0/3610,cb5067_c36/f1p0/1110,cb7374_c332185/f1p0/3404,cb7374_c165730/f1p1/2789,cb9968_c4/f1p0/5713,cb6012_c19/f1p0/2395,cb10491_c403786/f1p0/1420,cb11601_c773/f1p0/1158,cb10491_c402581/f1p0/1327,cb10491_c681469/f1p0/1360,cb7374_c126468/f1p0/2612,cb7374_c114404/f1p0/3528,cb7374_c266984/f1p0/2151,cb7374_c111330/f1p0/3486,cb6012_c30/f1p1/3299,cb12925_c59/f1p0/1016,cb10491_c842932/f1p0/1277,cb10491_c914747/f1p0/1345,cb10491_c750661/f1p0/1725,cb10491_c379239/f1p0/1427,cb7374_c1754/f1p0/2223,cb7374_c167646/f1p0/2473,cb7374_c80610/f1p0/3361,cb10491_c636352/f1p0/1346,cb10491_c400596/f1p0/1463,cb13545_c11/f1p0/965,cb10491_c409107/f1p0/1688,cb7374_c110394/f1p0/3865,cb7374_c109028/f1p0/2932,cb7374_c116811/f1p0/2658,cb7374_c3248/f1p0/2515,cb10491_c680965/f1p0/1296,cb12421_c1/f1p0/3170,cb7374_c33139/f1p0/4436,cb9994_c0/f49p0/1440,cb13855_c0/f2p0/1175,cb3256_c33/f1p0/2346,cb7374_c151521/f1p1/3395,cb7374_c114483/f1p0/2963,cb10491_c428400/f1p0/1425,cb11345_c33/f1p0/1657,cb10491_c862537/f1p0/1288,cb5067_c30/f1p0/1280,cb7374_c207719/f2p0/2839,cb7374_c391051/f1p0/2186,cb10491_c400880/f1p0/1283,cb10491_c371756/f1p0/1353,cb7374_c983/f2p0/3756,cb10491_c914039/f1p0/1506,cb7374_c18353/f1p0/1998,cb7374_c204541/f42p2/4217,cb7374_c14421/f1p0/3534,cb7374_c232023/f1p0/2698,cb11601_c862/f1p0/1097,cb10491_c858809/f1p0/1255,cb7374_c207856/f2p0/2283,cb7374_c355596/f1p2/2629,cb7374_c207593/f2p0/2588,cb7374_c46950/f1p0/2434,cb10491_c730955/f1p0/1531,cb7374_c339488/f1p0/2503,cb6131_c8/f1p0/1561,cb12925_c80/f1p0/905,cb7374_c13760/f1p0/2876,cb1004_c7/f1p0/3760,cb5067_c12/f1p0/1976,cb7374_c325297/f1p0/2929,cb7374_c174880/f1p0/3037,cb7374_c103721/f1p0/4202,cb7374_c293250/f1p0/2064,cb8466_c16/f1p0/1663,cb10491_c16014/f1p0/1251,cb7374_c391483/f1p1/2782,cb7374_c281721/f1p0/2088,cb7374_c150689/f6p1/2144,cb7374_c3249/f1p0/2264,cb10052_c4/f1p0/1268,cb7374_c3246/f1p1/1938,cb7374_c21720/f1p0/4572,cb10491_c368541/f1p0/1531,cb3967_c25/f1p1/2940,cb5067_c42/f12p0/2117,cb13545_c26/f6p0/1181,cb7374_c180546"
"f1p1/2094,cb7374_c280569/f1p0/2226,cb10491_c879145/f1p1/1273,cb7374_c37525/f1p0/2497,cb10491_c679803/f1p0/1529,cb7374_c151157/f1p4/2856,cb7374_c33559/f1p0/2508,cb13545_c22/f1p0/1095,cb10491_c395799/f1p0/1545,cb7374_c177761/f1p0/2179,cb10491_c397996/f1p0/1256,cb10491_c296/f7p2/1645,cb7374_c30084/f1p0/2012,cb1631_c23/f1p1/3406,cb7374_c332929/f2p0/2429,cb7374_c15236/f1p0/2403,cb7374_c21180/f1p1/2893,cb10491_c360368/f2p0/1304,cb11390_c15/f1p2/5178,cb10491_c392613/f1p0/1801,cb7374_c150451/f4p1/2283,cb7374_c18641/f1p1/2297,cb10491_c378520/f1p0/1546,cb10491_c681201/f1p1/1615,cb7374_c300005/f1p0/2067,cb7374_c315167/f1p0/2438,cb7374_c148335/f1p1/4328,cb10491_c18299/f1p0/1416,cb7374_c210337/f1p0/2282,cb6012_c26/f1p0/3523,cb10491_c881653/f1p0/1342,cb7374_c102416/f1p1/3511,cb7374_c20836/f2p0/3186,cb12925_c38/f1p0/1199,cb7374_c158264/f1p0/2211,cb7374_c151795/f1p0/2597,cb7374_c113256/f1p2/3502,cb7374_c356033/f1p0/1944,cb10491_c865299/f1p0/1444,cb10491_c23120/f1p0/1895,cb7374_c43034/f1p0/2524,cb10491_c389168/f1p0/1430,cb11390_c12/f1p0/1525,cb10491_c760257/f2p0/1616,cb10491_c365176/f1p0/1358,cb10491_c1564/f1p1/1900,cb7374_c166666/f1p0/3663,cb7374_c400457/f1p2/2280,cb7374_c158783/f1p1/2249,cb6131_c12/f1p0/1264,cb7374_c180013/f1p0/2725,cb7374_c15899/f1p0/2684,cb7374_c238826/f1p1/2387,cb7374_c170492/f1p0/2384,cb7374_c235861/f1p4/1975,cb7374_c12738/f1p0/3256,cb11601_c1631/f1p0/1760,cb8466_c21/f9p1/1834,cb13387_c19/f6p0/1194,cb3256_c14/f1p0/2944,cb11601_c1772/f22p0/1447,cb7374_c81523/f11p1/2417,cb13052_c106/f1p1/1112,cb7374_c2788/f1p0/2749,cb7374_c108208/f1p0/2936,cb7374_c267199/f12p0/2256,cb10491_c384034/f1p0/1228,cb8929_c6/f1p0/6305,cb11922_c4/f1p0/1690,cb7374_c39821/f1p0/2250,cb7374_c276870/f1p0/2135,cb10491_c910717/f1p0/1673,cb7374_c328516/f95p0/3070,cb7374_c12101/f1p0/3175,cb7374_c122604/f1p0/3410,cb7374_c4793/f3p0/3046,cb10491_c410915/f1p0/1457,cb7374_c236628/f1p0/2018,cb7374_c28695/f10p1/4196,cb11345_c25/f1p0/1546,cb10491_c409847/f1p0/1293,cb3256_c25/f1p0/2222,cb7374_c16348/f1p0/3329,cb10491_c359020/f7p0/1617,cb3352_c3/f1p0/2974,cb10491_c854993/f1p0/1534,cb10491_c360359/f1p0/1306,cb10491_c430300/f1p0/1567,cb10491_c853126/f1p0/1286,cb7374_c100959/f3p0/2644,cb6052_c12/f1p0/1467,cb7374_c339356/f1p0/2676,cb11390_c8/f1p0/1249,cb7824_c2/f1p1/1209,cb10491_c361429/f1p0/1844,cb7374_c283915/f1p0/2477,cb10491_c16920/f1p0/1462,cb7374_c335720/f1p0/2441,cb10491_c359455/f4p0/1571,cb6012_c23/f1p0/2588,cb13545_c24/f1p0/961,cb7374_c168632/f1p0/3199,cb10491_c905946/f1p0/1479,cb7374_c13494/f1p0/4423,cb11601_c224/f3p0/1540,cb7374_c127462/f1p0/3329,cb7374_c390887/f1p0/2077,cb7374_c32004/f1p0/2167,cb10491_c432308/f1p0/1314,cb7374_c10085/f1p0/3292,cb6012_c0/f9p0/3442,cb10491_c359441/f1p0/1275,cb7374_c122016/f1p0/3364,cb7374_c123043/f1p0/3559,cb10491_c383249/f1p0/1825,cb7374_c226872/f1p0/2359,cb10491_c854869/f1p0/1329,cb1631_c14/f2p0/3614,cb7374_c340487/f1p0/3235,cb13387_c4/f1p0/1010,cb10491_c377127/f1p0/1320,cb10491_c368318/f1p0/1366,cb11601_c1638/f1p0/1904,cb10491_c453028/f2p0/1863,cb7374_c46803/f1p0/2539,cb10491_c431658/f1p0/1292,cb10491_c381170/f1p0/1475,cb7374_c121842/f3p0/2327,cb7374_c10365/f2p0/2219,cb7374_c17303/f1p0/3101,cb7374_c150641/f5p0/2756,cb7374_c266283/f6p0/2927,cb10491_c894311/f1p0/1484,cb7374_c111847/f1p0/3329,cb7374_c105285/f1p0/3345,cb10491_c437556/f1p0/1552,cb12925_c95/f1p0/957,cb7374_c79003/f1p0/1995,cb10491_c400934/f2p1/1803,cb10491_c369859/f1p0/1491,cb10052_c5/f1p0/8958,cb10491_c108472/f1p0/1535,cb7374_c387186/f9p0/2656,cb7374_c74049/f1p0/2426,cb7374_c117187/f1p0/4545,cb7374_c62596/f1p0/2829,cb7374_c159500/f1p0/2504,cb7374_c161791/f1p0/2182,cb7374_c164307/f1p0/3344,cb12925_c79/f1p0/984,cb7374_c1769/f1p1/2290,cb10491_c753690/f1p0/1529,cb10491_c16270/f1p0/1725,cb6012_c15/f2p0/2943,cb10905_c8/f1p0/1612,cb7374_c18834/f1p0/4570,cb7374_c238335/f1p0/2241,cb4998_c2/f2p0/3049,cb10491_c512216/f1p0/1541,cb10491_c414881/f1p0/1615,cb4806_c15/f1p2/5548,cb7374_c11685/f1p0/3264,cb13545_c19/f1p0/1142,cb7374_c214261/f1p0/2235,cb7374_c351430/f1p1/2737,cb10491_c421421/f1p0/1503,cb11922_c1/f19p0/871,cb13387_c5/f1p0/1172,cb7374_c126773/f1p0/2139,cb11390_c3/f3p0/1618,cb1631_c19/f1p0/3354,cb7374_c22154/f1p0/3374,cb7374_c148383/f4p1/4337,cb10905_c9/f1p0/1705,cb10491_c38778/f1p0/1490,cb7374_c405439/f1p0/2317,cb7374_c9276/f5p1/3475,cb10491_c897302/f1p0/1229,cb10491_c1011/f1p0/1743,cb7374_c153800/f1p1/2355,cb7374_c156115/f1p0/2586,cb7374_c107282/f1p0/2473,cb3256_c6/f3p0/2340,cb9129_c10/f1p0/948,cb10491_c598640/f1p0/1230,cb7374_c235386/f1p1/2036,cb7374_c2862/f1p0/3291,cb888_c31/f1p0/1062,cb7374_c11504/f6p0/2317,cb7374_c125102/f2p0/2930,cb7374_c15600/f1p0/3108,cb7374_c395899/f1p0/2178,cb10491_c397664/f1p0/1560,cb7374_c288933/f1p0/2280,cb3256_c26/f1p0/2362,cb7374_c114127/f1p1/4403,cb10491_c368419/f1p0/1552,cb10491_c418380/f1p0/1270,cb10491_c20963/f1p0/1740,cb7374_c14692/f1p0/3398,cb1631_c39/f49p1/3128,cb7374_c174279/f1p0/2395,cb7374_c398302/f1p0/2166,cb10389_c154/f1p0/1238,cb7374_c390458/f1p0/2184,cb10491_c14845/f4p0/1593,cb7374_c170849/f1p5/2904,cb7374_c268839/f4p1/1931,cb4806_c3/f6p0/1161,cb10491_c892647/f1p0/1288,cb10491_c403052/f1p0/1408,cb7374_c126800/f1p0/3184,cb6012_c7/f3p1/2346,cb7374_c351664/f1p0/2322,cb7374_c277343/f1p0/2445,cb7374_c109732/f1p0/3251,cb13052_c165/f3p0/897,cb8466_c22/f3p1/1913,cb7374_c406606/f1p0/2315,cb7374_c3017/f1p0/2616,cb10491_c414444/f1p0/1333,cb7374_c162758/f5p1/2436,cb10491_c379758/f1p0/1329,cb7374_c81159/f1p0/2374,cb10491_c35516/f2p0/1907,cb7374_c219884/f1p0/2052,cb10491_c367688/f1p1/1328,cb7374_c178498/f1p0/3479,cb7374_c100924/f3p0/3305,cb10491_c411900/f1p0/1437,cb10491_c388649/f1p0/1430,cb7374_c2165/f1p0/4202,cb6012_c35/f1p0/3474,cb10491_c368386/f1p0/1382,cb7374_c3251/f1p1/2156,cb10491_c859487/f1p0/1431,cb10491_c680435/f8p1/1645,cb10491_c762481/f1p0/1302,cb7374_c283176/f1p1/2331,cb6056_c10/f1p0/1520,cb7374_c1757/f1p0/2156,cb10491_c721030/f1p0/1357,cb7374_c42632/f1p0/2181,cb7374_c16504/f1p0/4153,cb5067_c22/f1p0/1558,cb7374_c3216/f1p3/3169,cb7374_c154817/f1p0/2201,cb7374_c16136/f1p0/2007,cb7374_c151919/f1p1/2964,cb4998_c8/f1p0/1241,cb7374_c38533/f1p0/3150,cb7374_c104267/f1p0/2812,cb10491_c387636/f1p0/1817,cb7374_c38021/f1p0/3675,cb7374_c12654/f1p0/2354,cb12925_c48/f1p0/1116,cb10491_c398527/f1p0/1720,cb7374_c233242/f1p0/2115,cb11390_c14/f1p0/5816,cb3256_c1/f34p0/2499,cb7374_c334510/f1p0/2571,cb6056_c5/f1p2/2316,cb7374_c116745/f1p0/3421,cb10491_c360472/f1p0/1286,cb1631_c40/f6p1/3360,cb6012_c27/f1p0/3423,cb1631_c1/f37p1/3820,cb10491_c368076/f1p0/1295,cb7374_c106275/f1p0/3103,cb7374_c331490/f3p0/2518,cb7374_c160857/f1p0/2399,cb7374_c21427/f1p0/2475,cb7374_c230249/f1p0/2673,cb10491_c381523/f1p0/1297,cb9453_c1/f10p0/902,cb10905_c11/f1p0/1071,cb10491_c373238/f1p0/1628,cb10491_c359306/f5p0/1606,cb7374_c175845/f1p0/2488,cb6961_c4/f1p0/3344,cb7374_c178485/f1p0/3216,cb10491_c511627/f1p0/1850,cb7374_c392186/f1p0/2064,cb7374_c21403/f1p0/4013,cb11601_c1639/f1p0/1147,cb7374_c341498/f1p3/3504,cb7374_c382458/f1p0/2416,cb6012_c1/f5p1/3484,cb7374_c175570/f1p0/4390,cb7374_c331963/f1p1/2936,cb7374_c16426/f1p1/3109,cb10491_c413074/f1p0/1238,cb7374_c158884/f1p0/3007,cb10491_c386969/f1p0/1544,cb7374_c158977/f1p0/1950,cb10491_c751234/f1p0/1322,cb10491_c418518/f1p0/1300,cb13052_c80/f1p0/1108,cb10491_c920039/f1p0/1463,cb7374_c18039/f1p0/2414,cb7374_c408327/f1p0/2428,cb7374_c22304/f1p0/3720,cb7374_c160498/f1p0/2197,cb1004_c0/f9p0/4713,cb7374_c395556/f1p0/2242,cb7374_c30489/f2p0/3302,cb10491_c398337/f1p0/1867,cb7374_c232570/f1p0/2302,cb10491_c30479/f1p0/1542,cb7374_c43381/f1p0/2513,cb10491_c416746/f1p0/1294,cb10491_c387052/f1p0/1634,cb7374_c209406/f1p0/1943,cb10491_c19433/f1p0/1531,cb13387_c16/f1p0/943,cb7374_c121069/f1p0/2749,cb11345_c29/f1p0/1228,cb10491_c514467/f1p0/1229,cb1631_c26/f1p0/3116,cb11601_c290/f2p0/1676,cb11601_c1637/f1p0/1629,cb10491_c869045/f1p0/1341,cb7374_c10772/f1p0/4844,cb10389_c31/f13p1/2183,cb7374_c118546/f1p0/3286,cb7374_c16871/f1p0/2511,cb10491_c23616/f1p0/1681,cb7374_c233916/f1p0/2801,cb7374_c9602/f1p0/2382,cb4998_c7/f1p0/2225,cb10491_c919728/f1p0/1237,cb7374_c233756/f1p0/2126,cb6012_c16/f2p1/3459,cb7374_c112875/f1p1/3380,cb7374_c40075/f1p2/2726,cb10491_c359799/f2p0/1666,cb7374_c9492/f1p0/2864,cb6131_c15/f1p0/1035,cb7374_c8887/f2p0/3352,cb7374_c118399/f1p0/3117,cb7374_c339493/f1p0/3011,cb10491_c595472/f1p0/1534,cb7374_c276046/f1p0/2127,cb7374_c151158/f2p1/2669,cb7374_c156605/f1p1/2175,cb10491_c901446/f1p0/1516,cb7374_c19319/f1p0/2855,cb7374_c207074/f3p0/2557,cb7374_c116306/f1p0/3476,cb7374_c175073/f1p0/3517,cb1631_c15/f2p0/4104,cb7374_c6139/f1p0/2296,cb10491_c23770/f1p0/1411,cb7374_c78068/f1p2/2192,cb11390_c7/f2p0/1293,cb10491_c911354/f1p0/1460,cb7374_c216882/f1p0/1983,cb7374_c235189/f1p0/1958,cb10491_c397752/f1p0/1765,cb7374_c220737/f1p0/2509,cb7374_c276895/f1p1/2030,cb12925_c75/f1p0/1194,cb10389_c153/f1p0/1259,cb7374_c15782/f1p2/2562,cb7374_c228513/f3p0/2472,cb9129_c1/f2p0/1896,cb7374_c313810/f1p0/1953,cb12925_c33/f2p0/1002,cb7374_c108342/f1p0/3325,cb10491_c387854/f1p0/1294,cb7374_c209636/f1p0/2892,cb6012_c6/f3p0/3470,cb7374_c102397/f1p0/3290,cb6961_c6/f1p0/6342,cb10491_c544622/f1p1/1347,cb7374_c344703/f1p0/3246,cb10491_c360617/f1p0/1297,cb7374_c2984/f3p0/2580,cb7374_c104384/f1p0/2645,cb7374_c399375/f1p0/2595,cb6012_c22/f1p1/3847,cb7374_c282531/f1p0/2385,cb11390_c13/f1p1/6001,cb10491_c573729/f1p1/1335,cb7374_c30352/f1p0/2397,cb10491_c436152/f1p1/1656,cb6012_c34/f1p0/3702,cb7374_c15946/f1p1/3561,cb7374_c73556/f1p0/4675,cb6012_c50/f4p1/3429,cb12925_c61/f1p0/978,cb3256_c4/f6p0/2054,cb10491_c24550/f1p0/1542,cb10491_c434689/f1p0/1312,cb10491_c14577/f3p0/1566,cb4806_c24/f2p1/1684,cb7374_c168841/f1p0/3340,cb7374_c331230/f1p0/2183,cb10491_c681080/f1p0/1347,cb7374_c349779/f2p0/4388,cb7374_c166789/f1p0/2979,cb7374_c239226/f1p1/2180,cb10491_c399881/f1p0/1331,cb10491_c881182/f1p0/1286,cb7374_c124811/f1p0/3687,cb7374_c363397/f1p1/2910,cb7374_c122068/f1p0/2181,cb7374_c9736/f1p0/3454,cb7374_c15048/f2p2/3942,cb7656_c0/f7p0/1585,cb7374_c174917/f1p0/2432,cb7374_c2861/f1p0/2382,cb5067_c43/f11p1/2097,cb11188_c8/f1p0/1854,cb10491_c397398/f2p0/1342,cb10491_c16740/f1p0/1440,cb7374_c150805/f3p1/2179,cb7374_c330786/f1p0/2710,cb13542_c2/f1p0/1123,cb7374_c13536/f1p0/2380,cb7374_c220587/f1p0/3061,cb10491_c384164/f1p0/1355,cb7374_c114785/f1p0/2648,cb7374_c286565/f1p0/1983,cb7374_c5365/f1p0/2072,cb3256_c5/f3p0/2325,cb10491_c412047/f1p0/1351,cb7374_c80185/f3p0/2011,cb7374_c100589/f4p0/2765,cb10491_c398186/f1p0/1530,cb7374_c358225/f3p0/2189,cb10491_c396839/f1p0/1315,cb7374_c117002/f1p0/3611,cb7374_c251246/f1p2/2491,cb10491_c180570/f1p2/1549,cb7374_c332988/f1p0/2305,cb7374_c292050/f1p0/2052,cb10491_c21845/f1p0/1498,cb10491_c918715/f1p0/1345,cb7374_c390741/f1p0/2514,cb7374_c19542/f1p0/3536,cb7374_c227206/f1p0/2816,cb10491_c431834/f1p0/1670,cb7374_c10598/f1p0/2449,cb13387_c9/f1p0/761,cb10491_c432826/f1p0/1370,cb7374_c205638/f2p0/2080,cb7374_c14438/f1p0/3681,cb10496_c13/f1p0/1644,cb7374_c167271/f1p0/2584,cb10491_c410055/f6p0/1916,cb7374_c220144/f1p0/1971,cb7374_c123027/f1p0/2647,cb10491_c885226/f1p0/1320,cb6052_c11/f1p0/1684,cb11345_c20/f1p0/1810,cb7374_c28142/f1p0/2501,cb10491_c373750/f1p0/1313,cb7374_c148454/f2p0/2862,cb6056_c6/f1p0/2480,cb3967_c14/f1p2/3172,cb7374_c287362/f1p0/2012,cb10491_c359697/f2p0/1897,cb4998_c0/f3p0/2006,cb10491_c421083/f1p0/1362,cb11390_c6/f2p0/1464,cb7374_c157805/f1p2/2849,cb7374_c408590/f1p0/2080,cb7374_c226644/f1p0/2640,cb7374_c229829/f1p0/3114,cb7374_c331748/f2p0/3388,cb7374_c32413/f1p1/2213,cb7374_c21695/f1p0/3427,cb10491_c30875/f1p0/1489,cb7374_c340536/f1p0/2942,cb7374_c1766/f1p0/2053,cb7374_c22239/f1p2/4735,cb7374_c3969/f1p0/3274,cb7374_c11373/f1p0/2378,cb7374_c16600/f1p0/2460,cb7374_c120023/f8p1/4838,cb6012_c40/f1p0/2759,cb10476_c10/f1p0/1591,cb10491_c25997/f1p0/1277,cb7374_c409427/f1p0/2223,cb11922_c2/f3p0/1055,cb6131_c14/f1p0/1129,cb7374_c266027/f1p0/2519,cb10491_c34426/f1p0/1471,cb13052_c55/f2p0/1193,cb7374_c342099/f1p0/2923,cb7374_c107461/f1p0/3804,cb7374_c121382/f1p0/3552,cb13052_c58/f1p0/1157,cb10491_c555094/f1p0/1569,cb10491_c410723/f1p0/1243,cb10491_c512544/f1p0/1352,cb7374_c219888/f1p0/3353,cb7374_c159899/f1p1/2167,cb3967_c8/f2p1/2855,cb13387_c12/f1p0/953,cb7374_c171586/f1p0/2892,cb7374_c21306/f1p0/4759,cb9994_c9/f1p0/1034,cb10905_c4/f1p0/1818,cb7374_c111822/f1p0/3286,cb7374_c156994/f1p1/2510,cb7374_c42813/f1p1/2771,cb7374_c12404/f1p0/3122,cb7374_c53290/f1p0/3559,cb10491_c894263/f1p0/1225,cb7374_c44670/f1p0/2721,cb12925_c60/f1p0/1037,cb10491_c437889/f1p0/1389,cb7374_c45077/f1p0/2411,cb8466_c14/f1p0/1567,cb7374_c29912/f3p0/4187,cb3256_c11/f2p0/2475,cb10491_c29245/f1p0/1538,cb7374_c101952/f1p0/3580,cb7374_c162284/f1p0/2021,cb3256_c35/f1p0/2087,cb10491_c430806/f1p0/1355,cb1631_c25/f1p0/3230,cb10491_c35072/f1p0/1471,cb12925_c69/f1p0/973,cb3256_c8/f2p0/2736,cb10491_c25393/f1p0/1305,cb7374_c209083/f1p0/2095,cb8136_c1/f1p0/1798,cb11601_c1627/f1p0/1649,cb10491_c419501/f1p0/1448,cb10491_c369092/f1p0/1308,cb10491_c398117/f1p0/1382,cb7374_c397422/f1p0/2018,cb10491_c36853/f1p0/1659,cb7374_c346744/f1p0/2933,cb5067_c44/f3p1/2162,cb7374_c332040/f1p0/2928,cb10389_c160/f1p0/1568,cb7374_c170524/f1p0/2275,cb7374_c405889/f1p0/2516,cb10491_c817923/f1p0/1324,cb5067_c13/f1p0/2062,cb6012_c4/f3p0/3502,cb10491_c890808/f1p0/1253,cb12925_c109/f1p0/942,cb7374_c229258/f1p0/2433,cb10491_c369530/f1p0/1653,cb7374_c107529/f1p0/3510,cb10491_c18222/f1p0/1306,cb10491_c400895/f1p0/1670,cb7374_c208732/f1p0/2054,cb7374_c360591/f1p0/3371,cb7374_c29214/f3p0/2597,cb7374_c317637/f1p1/2450,cb7374_c6153/f1p0/2464,cb7374_c122175/f1p0/2754,cb7374_c387603/f3p1/2084,cb6056_c11/f1p0/922,cb7374_c118950/f1p0/3037,cb12925_c37/f1p0/1015,cb12925_c99/f1p0/1202,cb2647_c2/f1p0/3617,cb10491_c393134/f1p1/1334,cb10491_c379076/f1p0/1325,cb7374_c213769/f1p0/2940,cb7374_c79627/f1p2/2433,cb10476_c8/f1p0/1464,cb7374_c108844/f1p1/3825,cb10491_c418537/f1p0/1311,cb7374_c3245/f1p1/2314,cb10491_c426463/f1p1/1725,cb7374_c211116/f1p0/2305,cb7374_c218295/f1p0/3085,cb7374_c109765/f1p0/3329,cb10491_c412889/f1p0/1300,cb4806_c19/f1p1/1877,cb7374_c61675/f1p0/2028,cb7374_c11044/f1p0/2097,cb13052_c51/f2p0/917,cb7374_c333153/f1p0/2441,cb6052_c24/f146p1/1249,cb7374_c207222/f3p0/2437,cb7374_c98746/f1p0/3016,cb10491_c437170/f1p2/1291,cb7374_c331667/f1p1/3425,cb10491_c569283/f1p0/1281,cb7374_c394746/f1p0/2006,cb11345_c22/f1p0/1585,cb7374_c41616/f1p0/2874,cb10491_c372625/f1p0/1376,cb10491_c23191/f1p0/1533,cb12925_c32/f2p0/1142,cb7374_c204582/f10p0/2832,cb10491_c709986/f1p0/1381,cb7374_c117082/f1p0/2320,cb6012_c46/f1p0/1857,cb10491_c400014/f1p0/1233,cb7374_c16724/f1p0/3904,cb7374_c3337/f1p1/2420,cb7374_c148509/f2p0/2759,cb7374_c230829/f1p1/2135,cb10491_c31844/f1p0/1797,cb3967_c5/f5p0/3100,cb7374_c155209/f1p0/2829,cb6012_c14/f2p0/2411,cb7374_c204816/f7p0/2047,cb10491_c865210/f1p0/1324,cb7374_c231088/f1p3/2015"					
Environmental Information Processing	Membrane transport	ABC transporters	ko02010	89	"cb7374_c292973/f1p0/2322,cb11601_c1489/f1p0/6941,cb1084_c5/f1p0/3738,cb7374_c227493/f1p0/2674,cb1949_c0/f3p0/2874,cb7374_c70339/f1p0/2902,cb33_c9/f1p1/2482,cb7374_c79669/f1p0/3777,cb7374_c272952/f1p0/2180,cb33_c0/f3p0/5021,cb7374_c217678/f1p0/2751,cb7374_c212801/f1p0/2418,cb7374_c301018/f1p0/2077,cb33_c13/f1p0/996,cb1588_c8/f1p0/1874,cb7374_c78923/f1p0/3719,cb1588_c6/f1p0/2201,cb4175_c2/f1p0/2395,cb33_c2/f2p1/5139,cb1084_c10/f1p1/5126,cb5552_c1/f1p0/2535,cb1084_c8/f1p0/977,cb501_c6/f1p0/2091,cb33_c8/f1p1/3174,cb1084_c1/f2p1/4649,cb33_c6/f1p0/5099,cb1588_c12/f1p1/5772,cb11601_c1490/f1p0/6873,cb1949_c2/f1p0/2616,cb5315_c2/f1p0/1965,cb33_c3/f1p1/5095,cb7374_c41722/f4p0/5125,cb10364_c0/f1p0/1397,cb33_c14/f1p1/5861,cb501_c3/f1p0/4188,cb7374_c75026/f1p0/3078,cb7374_c37884/f2p0/4911,cb33_c5/f1p1/2608,cb1588_c13/f1p1/5189,cb4303_c2/f1p0/3048,cb7374_c8880/f2p0/4283,cb7374_c216306/f2p0/2298,cb1084_c7/f1p0/1585,cb1588_c2/f1p1/4434,cb1084_c6/f1p0/2652,cb13334_c1067/f1p0/1140,cb7374_c34123/f2p0/4666,cb10491_c389622/f1p0/1547,cb1084_c4/f1p0/4678,cb10364_c1/f1p0/1375,cb7374_c74286/f3p1/4518,cb1588_c7/f1p0/2003,cb7374_c74640/f1p0/3813,cb13334_c1064/f1p0/1204,cb1588_c1/f2p1/6775,cb1949_c3/f1p0/1200,cb33_c1/f3p2/5104,cb7374_c291856/f1p0/2212,cb7374_c212815/f1p0/3158,cb5552_c2/f1p0/2141,cb1588_c5/f1p0/3383,cb7374_c108499/f1p0/3522,cb33_c4/f1p1/4994,cb1588_c4/f1p0/3069,cb11601_c1498/f1p0/6590,cb5561_c1/f1p0/2508,cb4303_c1/f1p0/2910,cb33_c7/f1p1/4924,cb33_c12/f1p0/1368,cb5552_c0/f1p0/2528,cb5561_c0/f1p0/2517,cb1084_c9/f1p0/5459,cb1588_c10/f1p0/1584,cb7374_c43306/f1p0/3614,cb4175_c3/f1p0/4966,cb10364_c2/f1p0/1222,cb1588_c3/f1p0/2852,cb7374_c71357/f1p1/3818,cb7374_c21895/f1p0/2731,cb7374_c48064/f3p0/3433,cb33_c11/f1p1/1733,cb1084_c3/f2p0/3914,cb33_c15/f1p1/5730,cb1588_c0/f2p0/1563,cb33_c10/f1p0/2227,cb1949_c1/f1p0/4266,cb501_c5/f1p0/4306,cb7374_c238203/f1p0/2474,cb1588_c9/f1p0/1712"
Environmental Information Processing	Membrane transport	Bacterial secretion system	ko03070	13	"cb6053_c2/f1p0/3137,cb6053_c8/f1p0/1832,cb6053_c0/f1p0/2353,cb6415_c1/f3p0/1941,cb6053_c1/f1p0/2367,cb6053_c6/f1p0/2316,cb6415_c3/f1p0/2189,cb6415_c2/f2p0/2277,cb6053_c4/f1p0/3121,cb6053_c3/f1p0/2906,cb6053_c7/f1p0/2810,cb6415_c0/f3p0/2177,cb6053_c5/f1p0/2241"
[truncated: 2,186,289 more chars]
