# Supplementary material for: Full-length transcriptome sequencing and comparative transcriptome analysis of Eriocheir sinensis in response to infection by the microsporidian Hepatospora eriocheir
Source: Front Cell Infect Microbiol. 2022 Dec 1;12:997574. doi: 10.3389/fcimb.2022.997574 (PMC9754153; doi:10.3389/fcimb.2022.997574)
Supplement: Supplementary Table 3 — The KOG classification of all unigenes. [file Table_3.xls]

Class	Abbreviation	Gene Numbers	Gene IDs
RNA processing and modification	A	1959	cb7374_c159851/f1p0/2806,cb7566_c1/f1p0/2412,cb10406_c6/f1p0/2418,cb5006_c7/f1p0/1546,cb5795_c7/f1p0/3481,cb5699_c15/f1p0/1940,cb6327_c1/f1p0/3620,cb8544_c0/f13p0/1767,cb3541_c4/f1p1/2188,cb7063_c3/f1p0/2044,cb7374_c300614/f1p0/1954,cb7374_c14505/f1p0/3981,cb7374_c19479/f1p0/4143,cb7374_c128774/f3p0/2893,cb1734_c3/f1p0/4283,cb5734_c4/f1p0/1788,cb638_c9/f1p0/2439,cb5699_c7/f1p0/3557,cb3152_c2/f1p0…
Chromatin structure and dynamics	B	439	cb3052_c2/f1p1/3585,cb7374_c43896/f1p0/2729,cb4155_c10/f1p0/1320,cb10408_c25/f1p0/4049,cb7374_c110116/f1p0/3930,cb7374_c227970/f1p0/3044,cb9506_c126/f1p0/1076,cb4514_c66/f76p0/1593,cb7374_c37067/f1p0/3616,cb1908_c1/f1p0/4285,cb14026_c3/f1p0/5942,cb7374_c871/f2p0/3687,cb8488_c1/f2p0/1453,cb7374_c44014/f1p0/2965,cb7374_c2124/f1p0/3095,cb7837_c3/f1p0/1154,cb7374_c299683/f1p0/2980,cb7374_c172697/f1p1…
Energy production and conversion	C	3074	cb10491_c680934/f1p0/1437,cb3746_c2/f2p0/3156,cb3967_c28/f1p0/1993,cb7374_c113802/f1p0/3322,cb4064_c8/f1p0/2426,cb14481_c0/f2p0/5823,cb3967_c18/f1p0/3237,cb2985_c12/f1p0/2341,cb10491_c851773/f1p0/1349,cb6960_c11/f1p0/2048,cb8686_c2/f3p0/1002,cb7374_c13861/f1p0/2265,cb930_c3/f1p0/1887,cb2970_c496/f1p0/2360,cb7374_c167988/f1p0/2955,cb7374_c41270/f1p8/2997,cb7374_c113072/f1p0/3283,cb10491_c896017/f1…
Cell cycle control, cell division. chromosome partitioning	D	663	cb10491_c365405/f1p0/1898,cb1010_c5/f1p0/3237,cb3052_c2/f1p1/3585,cb11142_c1/f1p0/1380,cb4708_c14/f1p0/2212,cb10408_c25/f1p0/4049,cb2817_c1/f1p0/3522,cb7374_c4064/f1p0/4036,cb4190_c1/f1p0/3196,cb2192_c1/f1p0/4151,cb7374_c60355/f2p0/4720,cb7374_c328369/f2p0/2180,cb7374_c294437/f1p0/2233,cb129_c1/f2p0/3181,cb12871_c1/f1p0/1712,cb3315_c3/f1p0/3449,cb7374_c9227/f2p0/3095,cb14524_c5/f1p0/5200,cb7374_c…
Amino acid transport and metabolism	E	1189	cb7374_c175747/f1p0/3571,cb7374_c294188/f1p0/2160,cb10491_c59373/f1p0/1425,cb9989_c0/f4p0/1459,cb11381_c2/f1p0/1273,cb7374_c39800/f1p0/3894,cb930_c3/f1p0/1887,cb306_c3/f2p0/3363,cb7374_c30427/f1p0/4186,cb6218_c7/f1p0/2300,cb7374_c17951/f1p0/4904,cb5107_c0/f15p1/2700,cb2353_c8/f1p1/2104,cb2167_c22/f2p1/4047,cb7487_c6/f5p0/1175,cb1983_c0/f2p0/4198,cb5001_c1/f1p0/2802,cb7900_c0/f2p0/1571,cb10491_c43…
Nucleotide transport and metabolism	F	344	cb9657_c1/f4p0/1411,cb1055_c8/f1p0/5281,cb9609_c0/f10p0/1887,cb7374_c284849/f1p0/4396,cb722_c1/f1p0/3231,cb7374_c269970/f2p0/3580,cb3722_c5/f1p0/2461,cb3125_c5/f1p0/2572,cb11735_c0/f1p0/1464,cb7374_c269954/f2p0/2000,cb4840_c10/f1p0/1137,cb1055_c6/f1p0/1790,cb7374_c30881/f1p0/2593,cb4337_c8/f1p0/2698,cb369_c3/f1p0/2753,cb1055_c4/f1p0/4597,cb7374_c180395/f1p0/3302,cb7374_c207708/f2p1/3865,cb7374_c2…
Carbohydrate transport and metabolism	G	1823	cb7374_c276477/f1p1/2256,cb7561_c5/f1p0/1740,cb7374_c27412/f2p1/3392,cb6664_c65/f1p0/1795,cb7374_c39800/f1p0/3894,cb7374_c214758/f1p0/2517,cb7374_c107112/f1p0/2090,cb14496_c1/f1p0/1260,cb7374_c2952/f1p0/2478,cb5828_c2/f2p0/2254,cb7374_c120806/f1p0/2602,cb7374_c165990/f1p2/2585,cb4132_c56/f1p0/2239,cb4391_c8/f4p0/3096,cb8545_c16/f1p0/1720,cb7374_c296788/f1p0/2148,cb4132_c108/f1p0/1682,cb5107_c0/f1…
Coenzyme transport and metabolism	H	379	cb10279_c10/f1p0/1330,cb7374_c40113/f1p0/2505,cb3183_c5/f1p0/2934,cb7374_c70514/f1p0/4048,cb3696_c8/f1p0/3471,cb7679_c0/f6p0/1661,cb7374_c179790/f3p0/2376,cb7374_c233791/f1p0/2750,cb7374_c293499/f1p0/2253,cb9730_c4/f1p0/1188,cb3696_c22/f1p0/2005,cb7374_c213480/f1p0/3155,cb5399_c3/f1p0/1613,cb7374_c41570/f1p0/2243,cb6071_c0/f10p0/2251,cb7374_c47489/f1p0/3386,cb10279_c16/f1p0/1553,cb10279_c26/f2p0/…
Lipid transport and metabolism	I	1245	cb7374_c126405/f1p0/2624,cb3875_c1/f5p0/3060,cb8569_c3/f1p0/1462,cb7374_c214478/f3p0/1960,cb6512_c13/f2p2/1463,cb1588_c9/f1p0/1712,cb2400_c1/f1p0/3224,cb7374_c76791/f1p1/4903,cb10491_c306857/f1p0/1330,cb1380_c1/f1p0/2529,cb10569_c0/f1p0/1315,cb3617_c1/f1p0/3352,cb7374_c147981/f14p0/3682,cb9302_c1/f1p0/1496,cb538_c45/f1p0/1554,cb2498_c2/f1p1/3639,cb7374_c150404/f9p1/2390,cb7374_c149505/f1p0/2798,c…
Translation, ribosomal structure and biogenesis	J	2602	cb10634_c2/f1p0/1470,cb5981_c8/f7p0/2044,cb1936_c8/f1p0/3723,cb6476_c98/f1p0/873,cb7374_c179358/f1p1/2920,cb5142_c142/f1p1/1471,cb7374_c328446/f2p0/2733,cb7374_c271678/f1p0/4510,cb10491_c438992/f1p0/1555,cb10491_c31476/f1p0/1329,cb7706_c2/f1p0/3663,cb7374_c332148/f1p0/2550,cb7374_c159761/f1p0/2994,cb11927_c1/f1p0/918,cb638_c9/f1p0/2439,cb7374_c115976/f1p1/3197,cb7374_c651/f2p0/2640,cb7374_c268146…
Transcription	K	1453	cb7374_c4243/f1p0/3295,cb3445_c0/f13p1/3446,cb6213_c1/f8p0/2335,cb5158_c1/f1p0/3144,cb10834_c7/f1p0/1096,cb2279_c9/f1p0/5533,cb4155_c10/f1p0/1320,cb7374_c179358/f1p1/2920,cb7374_c328446/f2p0/2733,cb7374_c179504/f2p3/2122,cb3964_c1/f4p1/1949,cb7374_c14083/f1p0/3369,cb7374_c271172/f1p0/2264,cb7374_c159761/f1p0/2994,cb2400_c1/f1p0/3224,cb7374_c284717/f1p0/2193,cb14465_c2/f1p0/745,cb4514_c66/f76p0/15…
Replication, recombination and repair	L	514	cb1743_c9/f1p1/3583,cb3052_c2/f1p1/3585,cb3445_c0/f13p1/3446,cb10924_c6/f1p0/5655,cb13033_c2/f1p0/1166,cb6729_c0/f1p0/2184,cb4525_c13/f1p0/2304,cb7938_c3/f1p0/5395,cb7374_c228717/f1p0/2277,cb3970_c1/f3p0/3241,cb2821_c1/f1p0/4763,cb4666_c0/f1p0/2979,cb11719_c4/f1p0/898,cb4184_c11/f1p0/2005,cb5914_c1/f1p0/2125,cb5914_c4/f1p0/1973,cb6626_c1/f1p0/2215,cb10491_c425990/f2p0/1500,cb7374_c3579/f1p0/2582,…
Cell wall/membrane/envelope biogenesis	M	642	cb2539_c32/f1p0/1785,cb14496_c1/f1p0/1260,cb7374_c235716/f1p0/3391,cb10491_c533/f3p1/1907,cb7374_c39009/f2p1/4075,cb7374_c17370/f1p0/4595,cb6644_c1/f2p0/2164,cb3274_c4/f1p0/2853,cb7374_c10003/f1p2/3618,cb2445_c21/f1p0/6922,cb14605_c0/f1p1/5181,cb2661_c5/f2p1/3919,cb7374_c9038/f2p0/3457,cb7374_c39099/f1p1/3413,cb3843_c2/f1p0/2382,cb7374_c377733/f1p0/2125,cb7374_c18201/f1p2/3627,cb7374_c10098/f1p0/…
Cell motility	N	77	cb7374_c61696/f1p1/2616,cb7374_c60274/f7p2/4305,cb1577_c4/f1p0/3879,cb7374_c18864/f1p0/4048,cb7374_c64552/f1p0/3223,cb12940_c505/f2p0/943,cb7374_c29361/f4p1/2890,cb7374_c284092/f1p0/3109,cb1577_c0/f1p0/4441,cb14466_c6/f1p1/6094,cb1577_c2/f1p0/4688,cb14466_c4/f1p1/6271,cb7374_c159706/f1p0/2000,cb5426_c2/f1p0/2195,cb7374_c160261/f1p0/3082,cb5426_c1/f1p0/2463,cb7374_c62046/f1p0/4423,cb7374_c97604/f1…
Posttranslational modification, protein turnover, chaperones	O	4619	cb10491_c862283/f1p0/1690,cb7374_c154945/f1p2/2144,cb7374_c73569/f1p0/4179,cb9205_c0/f3p0/1450,cb7374_c11446/f1p0/4117,cb7374_c209326/f4p6/2358,cb9134_c0/f1p0/1790,cb7374_c79776/f1p0/2899,cb7374_c117601/f1p0/2800,cb51_c1/f3p0/5031,cb1251_c7/f1p0/2702,cb6469_c12/f1p0/1598,cb3627_c8/f1p0/3220,cb2911_c61/f4p0/1120,cb2970_c462/f1p0/2799,cb14496_c1/f1p0/1260,cb7374_c298718/f1p0/1934,cb7374_c12186/f1p2…
Inorganic ion transport and metabolism	P	1559	cb7374_c173630/f1p0/2472,cb7374_c125357/f2p0/2931,cb7374_c154930/f1p0/3127,cb7374_c117010/f1p0/2833,cb9320_c0/f1p0/1657,cb7374_c118109/f1p0/2842,cb7374_c218717/f5p3/4766,cb8282_c6/f4p1/5441,cb7374_c269626/f3p0/2714,cb5958_c17/f1p0/2376,cb8834_c13/f1p0/1477,cb8992_c956/f6p0/977,cb7374_c123230/f1p1/2505,cb7374_c2142/f1p0/3389,cb8282_c3/f8p0/1847,cb7374_c115865/f1p0/2900,cb9451_c8/f2p1/5443,cb7374_c…
Secondary metabolites biosynthesis, transport and catabolism	Q	493	cb722_c1/f1p0/3231,cb7374_c214227/f2p0/2604,cb11549_c0/f1p0/1728,cb7374_c204287/f2p0/3263,cb7374_c1560/f18p1/4094,cb9642_c40/f1p1/4473,cb4743_c7/f1p0/2945,cb7374_c150404/f9p1/2390,cb7406_c6/f1p0/1460,cb4175_c3/f1p0/4966,cb7374_c214210/f1p0/2514,cb3554_c0/f1p0/3526,cb7374_c3843/f1p0/3180,cb7374_c216649/f1p0/3455,cb10535_c3/f1p0/1879,cb5970_c21/f1p0/1299,cb33_c4/f1p1/4994,cb7374_c62227/f1p0/2870,cb…
General function prediction only	R	5284	cb4755_c0/f2p0/2946,cb7374_c3045/f1p0/4415,cb6123_c5/f1p0/4284,cb2059_c8/f1p0/2588,cb6037_c6/f1p0/2510,cb7374_c391281/f1p0/3221,cb6274_c2/f2p0/2083,cb8284_c10/f1p0/998,cb13334_c1157/f1p0/1172,cb5153_c25/f1p1/5705,cb7374_c4114/f1p0/2948,cb73_c5/f2p1/3917,cb7374_c203697/f12p0/3549,cb2356_c2/f1p0/2808,cb10491_c910084/f1p0/1334,cb14532_c0/f1p0/5625,cb2176_c44/f1p0/3037,cb7374_c294872/f1p0/2257,cb6714…
Function unknown	S	1215	cb7374_c215487/f1p0/4394,cb7374_c213558/f1p0/2319,cb4251_c11/f1p0/3140,cb6851_c5/f1p0/1428,cb7374_c71709/f1p0/4596,cb5378_c5/f1p0/1380,cb10410_c14/f1p0/5109,cb8886_c2/f2p0/1348,cb7556_c5/f1p0/1844,cb7374_c113907/f1p0/3725,cb13460_c0/f1p0/1085,cb10491_c23464/f1p0/1801,cb5077_c27/f1p0/2428,cb3437_c4/f3p0/2568,cb7374_c220394/f1p0/2785,cb552_c6/f1p0/2533,cb3488_c4/f1p0/3559,cb7084_c0/f5p0/2058,cb4742…
Signal transduction mechanisms	T	4705	cb7374_c329089/f2p1/4956,cb7374_c273735/f1p1/1934,cb3052_c2/f1p1/3585,cb7374_c279765/f1p0/1982,cb11758_c1/f3p0/1127,cb5703_c9/f1p0/2834,cb7374_c74389/f1p0/3264,cb7374_c251386/f1p1/3255,cb6983_c45/f1p0/1861,cb5101_c1/f1p0/2565,cb7374_c228237/f1p0/3267,cb14248_c6/f1p4/5218,cb7374_c157565/f1p0/3203,cb7374_c105512/f1p0/2426,cb11998_c3/f1p1/1044,cb4282_c2/f1p0/3036,cb7374_c86950/f1p2/2357,cb10807_c4/f…
Intracellular trafficking, secretion, and vesicular transport	U	2544	cb10491_c365405/f1p0/1898,cb10396_c2/f1p0/1195,cb10356_c17/f1p0/5654,cb7385_c6/f1p0/1148,cb6476_c169/f1p0/854,cb7587_c4/f1p1/1422,cb7374_c330737/f3p0/2937,cb4822_c16/f5p1/2890,cb8973_c11/f12p0/1752,cb7374_c157565/f1p0/3203,cb2429_c0/f5p0/3403,cb7374_c79033/f1p1/3557,cb7374_c332658/f2p1/3044,cb7374_c278190/f1p0/2399,cb7374_c316004/f1p8/4618,cb2659_c2/f1p0/2763,cb5607_c104/f1p0/1454,cb7374_c8864/f7…
Defense mechanisms	V	314	cb7374_c279765/f1p0/1982,cb7374_c292239/f1p0/2343,cb7374_c333900/f1p0/2050,cb13052_c138/f1p1/1212,cb7374_c296959/f1p0/2276,cb4767_c3/f1p0/2885,cb7374_c118265/f1p0/2293,cb10491_c697182/f2p0/1675,cb1564_c0/f1p0/4447,cb7374_c293825/f1p0/2308,cb11601_c266/f2p0/1490,cb7374_c180875/f1p0/2722,cb7374_c12092/f1p0/3537,cb7374_c169626/f3p0/2593,cb7374_c288820/f1p0/1987,cb7362_c0/f12p0/1942,cb2399_c18/f1p1/3…
Extracellular structures	W	305	cb7374_c273735/f1p1/1934,cb7374_c277159/f1p0/2052,cb7374_c273187/f1p0/2161,cb7374_c270915/f1p0/2291,cb8440_c2/f1p0/1846,cb1791_c10/f1p0/5896,cb9823_c2/f1p0/1868,cb7374_c18201/f1p2/3627,cb13542_c0/f1p0/1120,cb10686_c0/f2p1/6902,cb7374_c37755/f1p0/2359,cb7374_c113179/f1p0/3777,cb8440_c3/f1p0/1820,cb10491_c13903/f3p0/1493,cb10491_c1011/f1p0/1743,cb11459_c0/f1p0/1353,cb7374_c18895/f1p0/3292,cb4671_c0…
Unamed protein	X	1	cb7374_c276098/f1p0/1979
Nuclear structure	Y	109	cb4708_c14/f1p0/2212,cb6682_c2/f1p0/4797,cb4708_c8/f1p0/2163,cb4708_c15/f1p0/2019,cb991_c8/f1p0/3720,cb40_c11/f1p0/3821,cb40_c16/f1p0/3910,cb7540_c13/f8p0/1425,cb40_c13/f1p0/3451,cb40_c18/f1p0/2605,cb9682_c37/f1p0/1434,cb991_c9/f1p0/2485,cb40_c2/f4p0/5081,cb7849_c1/f1p0/4942,cb1115_c2/f1p1/4687,cb40_c21/f1p0/3777,cb7374_c174667/f1p0/3364,cb5489_c3/f1p0/2336,cb991_c11/f1p0/1951,cb7374_c269503/f4p0…
Cytoskeleton	Z	2581	cb10491_c365405/f1p0/1898,cb10491_c516537/f1p0/1852,cb8778_c0/f5p0/1889,cb10491_c30807/f1p0/1595,cb5803_c5/f5p0/2368,cb6012_c37/f1p1/3242,cb7374_c331256/f45p0/2297,cb7374_c251386/f1p1/3255,cb1334_c13/f1p0/4299,cb10491_c680236/f39p3/1583,cb10491_c420553/f1p0/1456,cb6332_c2/f15p0/2266,cb7374_c16853/f4p3/5023,cb7374_c177805/f1p0/3194,cb7374_c231894/f1p0/3749,cb7374_c86950/f1p2/2357,cb9514_c4/f1p0/18…
