# Supplementary material for: Full-length transcriptome sequencing and comparative transcriptome analysis of Eriocheir sinensis in response to infection by the microsporidian Hepatospora eriocheir
Source: Front Cell Infect Microbiol. 2022 Dec 1;12:997574. doi: 10.3389/fcimb.2022.997574 (PMC9754153; doi:10.3389/fcimb.2022.997574)
Supplement: Supplementary Table 4 — Transcription factors analysis of all unigenes. [file Table_4.xls]

Isoform_ID	Ensembl_ID	Species	Family	HYPERLINK
cb10334_c0/f6p0/1699	ENSMLUG00000002648	Myotis_lucifugus	zf-C2H2	http://bioinfo.life.hust.edu.cn/AnimalTFDB#!/tf_detail?species=Myotis_lucifugus&family=zf-C2H2
cb10334_c1/f2p0/1734	ENSMLUG00000002648	Myotis_lucifugus	zf-C2H2	http://bioinfo.life.hust.edu.cn/AnimalTFDB#!/tf_detail?species=Myotis_lucifugus&family=zf-C2H2
cb10389_c194/f3p0/1812	ENSTNIG00000018605	Tetraodon_nigroviridis	Homeobox	http://bioinfo.life.hust.edu.cn/AnimalTFDB#!/tf_detail?species=Tetraodon_nigroviridis&family=Homeobox
cb10345_c0/f2p0/1257	ENSGMOG00000009913	Gadus_morhua	MYB	http://bioinfo.life.hust.edu.cn/AnimalTFDB#!/tf_detail?species=Gadus_morhua&family=MYB
cb10313_c0/f2p0/1775	ENSPFOG00000017300	Poecilia_formosa	HMG	http://bioinfo.life.hust.edu.cn/AnimalTFDB#!/tf_detail?species=Poecilia_formosa&family=HMG
cb10371_c0/f6p0/1285	ENSCSAVG00000006318	Ciona_savignyi	THAP	http://bioinfo.life.hust.edu.cn/AnimalTFDB#!/tf_detail?species=Ciona_savignyi&family=THAP
cb10491_c16580/f2p0/1778	ENSPSIG00000011635	Pelodiscus_sinensis	HMG	http://bioinfo.life.hust.edu.cn/AnimalTFDB#!/tf_detail?species=Pelodiscus_sinensis&family=HMG
cb10290_c0/f6p0/1356	ENSMPUG00000001856	Mustela_putorius_furo	bHLH	http://bioinfo.life.hust.edu.cn/AnimalTFDB#!/tf_detail?species=Mustela_putorius_furo&family=bHLH
cb10111_c186/f8p0/1376	ENSMPUG00000001856	Mustela_putorius_furo	bHLH	http://bioinfo.life.hust.edu.cn/AnimalTFDB#!/tf_detail?species=Mustela_putorius_furo&family=bHLH
cb10111_c187/f465p0/1841	ENSMPUG00000001856	Mustela_putorius_furo	bHLH	http://bioinfo.life.hust.edu.cn/AnimalTFDB#!/tf_detail?species=Mustela_putorius_furo&family=bHLH
cb10300_c3/f2p0/1763	ENSOCUG00000015389	Oryctolagus_cuniculus	TEA	http://bioinfo.life.hust.edu.cn/AnimalTFDB#!/tf_detail?species=Oryctolagus_cuniculus&family=TEA
cb10300_c2/f2p0/1230	ENSOCUG00000015389	Oryctolagus_cuniculus	TEA	http://bioinfo.life.hust.edu.cn/AnimalTFDB#!/tf_detail?species=Oryctolagus_cuniculus&family=TEA
cb10300_c1/f2p0/1899	ENSOCUG00000015389	Oryctolagus_cuniculus	TEA	http://bioinfo.life.hust.edu.cn/AnimalTFDB#!/tf_detail?species=Oryctolagus_cuniculus&family=TEA
cb10465_c1/f3p1/1800	ENSCAFG00000003081	Canis_familiaris	bHLH	http://bioinfo.life.hust.edu.cn/AnimalTFDB#!/tf_detail?species=Canis_familiaris&family=bHLH
cb10491_c14923/f2p0/1520	ENSTRUG00000017921	Takifugu_rubripes	HMG	http://bioinfo.life.hust.edu.cn/AnimalTFDB#!/tf_detail?species=Takifugu_rubripes&family=HMG
cb10491_c13904/f3p0/1757	FBgn0014018	Drosophila_melanogaster	RHD	http://bioinfo.life.hust.edu.cn/AnimalTFDB#!/tf_detail?species=Drosophila_melanogaster&family=RHD
cb10398_c0/f2p0/1849	FBgn0004870	Drosophila_melanogaster	ZBTB	http://bioinfo.life.hust.edu.cn/AnimalTFDB#!/tf_detail?species=Drosophila_melanogaster&family=ZBTB
cb10491_c14969/f2p0/1617	ENSPSIG00000000027	Pelodiscus_sinensis	zf-C2H2	http://bioinfo.life.hust.edu.cn/AnimalTFDB#!/tf_detail?species=Pelodiscus_sinensis&family=zf-C2H2
cb10408_c11/f2p0/2034	ENSCJAG00000013324	Callithrix_jacchus	SAND	http://bioinfo.life.hust.edu.cn/AnimalTFDB#!/tf_detail?species=Callithrix_jacchus&family=SAND
cb10408_c12/f2p0/2254	ENSCJAG00000013324	Callithrix_jacchus	SAND	http://bioinfo.life.hust.edu.cn/AnimalTFDB#!/tf_detail?species=Callithrix_jacchus&family=SAND
cb10491_c22103/f2p0/1745	ENSMODG00000011021	Monodelphis_domestica	zf-C2H2	http://bioinfo.life.hust.edu.cn/AnimalTFDB#!/tf_detail?species=Monodelphis_domestica&family=zf-C2H2
cb10491_c128152/f7p0/1589	ENSETEG00000012263	Echinops_telfairi	Others	http://bioinfo.life.hust.edu.cn/AnimalTFDB#!/tf_detail?species=Echinops_telfairi&family=Others
cb10111_c185/f5p0/1689	ENSMPUG00000001856	Mustela_putorius_furo	bHLH	http://bioinfo.life.hust.edu.cn/AnimalTFDB#!/tf_detail?species=Mustela_putorius_furo&family=bHLH
cb10111_c188/f3p0/1575	ENSMPUG00000001856	Mustela_putorius_furo	bHLH	http://bioinfo.life.hust.edu.cn/AnimalTFDB#!/tf_detail?species=Mustela_putorius_furo&family=bHLH
cb10491_c15032/f2p0/1655	ENSPSIG00000000027	Pelodiscus_sinensis	zf-C2H2	http://bioinfo.life.hust.edu.cn/AnimalTFDB#!/tf_detail?species=Pelodiscus_sinensis&family=zf-C2H2
cb10491_c14512/f4p0/1591	ENSPSIG00000000027	Pelodiscus_sinensis	zf-C2H2	http://bioinfo.life.hust.edu.cn/AnimalTFDB#!/tf_detail?species=Pelodiscus_sinensis&family=zf-C2H2
cb10111_c53/f2p0/1484	ENSMPUG00000001856	Mustela_putorius_furo	bHLH	http://bioinfo.life.hust.edu.cn/AnimalTFDB#!/tf_detail?species=Mustela_putorius_furo&family=bHLH
cb10408_c6/f2p0/4194	ENSCJAG00000013324	Callithrix_jacchus	SAND	http://bioinfo.life.hust.edu.cn/AnimalTFDB#!/tf_detail?species=Callithrix_jacchus&family=SAND
cb10491_c15876/f2p0/1918	ENSRBIG00000028167	Rhinopithecus_bieti	zf-C2H2	http://bioinfo.life.hust.edu.cn/AnimalTFDB#!/tf_detail?species=Rhinopithecus_bieti&family=zf-C2H2
cb10442_c0/f4p0/1393	ENSAPLG00000008530	Anas_platyrhynchos	HMG	http://bioinfo.life.hust.edu.cn/AnimalTFDB#!/tf_detail?species=Anas_platyrhynchos&family=HMG
cb10442_c1/f2p0/1612	ENSAPLG00000008530	Anas_platyrhynchos	HMG	http://bioinfo.life.hust.edu.cn/AnimalTFDB#!/tf_detail?species=Anas_platyrhynchos&family=HMG
cb10491_c15074/f2p0/1599	ENSPCOG00000018011	Propithecus_coquereli	zf-MIZ	http://bioinfo.life.hust.edu.cn/AnimalTFDB#!/tf_detail?species=Propithecus_coquereli&family=zf-MIZ
cb1011_c0/f10p0/4705	ENSLACG00000009851	Latimeria_chalumnae	THR-like	http://bioinfo.life.hust.edu.cn/AnimalTFDB#!/tf_detail?species=Latimeria_chalumnae&family=THR-like
cb10408_c3/f2p0/2205	ENSCJAG00000013324	Callithrix_jacchus	SAND	http://bioinfo.life.hust.edu.cn/AnimalTFDB#!/tf_detail?species=Callithrix_jacchus&family=SAND
cb10408_c5/f5p0/2323	ENSCJAG00000013324	Callithrix_jacchus	SAND	http://bioinfo.life.hust.edu.cn/AnimalTFDB#!/tf_detail?species=Callithrix_jacchus&family=SAND
cb10363_c1/f2p0/1551	ENSCAPG00000017436	Cavia_aperea	MYB	http://bioinfo.life.hust.edu.cn/AnimalTFDB#!/tf_detail?species=Cavia_aperea&family=MYB
cb10491_c15125/f3p0/1679	ENSPSIG00000000027	Pelodiscus_sinensis	zf-C2H2	http://bioinfo.life.hust.edu.cn/AnimalTFDB#!/tf_detail?species=Pelodiscus_sinensis&family=zf-C2H2
cb10491_c1723/f3p0/1768	ENSRNOG00000061499	Rattus_norvegicus	HMG	http://bioinfo.life.hust.edu.cn/AnimalTFDB#!/tf_detail?species=Rattus_norvegicus&family=HMG
cb10491_c13901/f3p0/1800	ENSRNOG00000061499	Rattus_norvegicus	HMG	http://bioinfo.life.hust.edu.cn/AnimalTFDB#!/tf_detail?species=Rattus_norvegicus&family=HMG
cb10159_c7/f4p0/1434	WBGene00006970	Caenorhabditis_elegans	zf-C2H2	http://bioinfo.life.hust.edu.cn/AnimalTFDB#!/tf_detail?species=Caenorhabditis_elegans&family=zf-C2H2
cb10418_c2/f4p0/1022	ENSGMOG00000011950	Gadus_morhua	Others	http://bioinfo.life.hust.edu.cn/AnimalTFDB#!/tf_detail?species=Gadus_morhua&family=Others
cb10418_c4/f2p1/998	ENSGMOG00000011950	Gadus_morhua	Others	http://bioinfo.life.hust.edu.cn/AnimalTFDB#!/tf_detail?species=Gadus_morhua&family=Others
cb10149_c1/f2p0/5418	ENSDARG00000061810	Danio_rerio	MBD	http://bioinfo.life.hust.edu.cn/AnimalTFDB#!/tf_detail?species=Danio_rerio&family=MBD
cb10491_c15044/f2p0/1894	ENSCAFG00000003081	Canis_familiaris	bHLH	http://bioinfo.life.hust.edu.cn/AnimalTFDB#!/tf_detail?species=Canis_familiaris&family=bHLH
cb10359_c0/f5p0/1535	FBgn0263108	Drosophila_melanogaster	ZBTB	http://bioinfo.life.hust.edu.cn/AnimalTFDB#!/tf_detail?species=Drosophila_melanogaster&family=ZBTB
cb10491_c16646/f2p0/1666	ENSPSIG00000000027	Pelodiscus_sinensis	zf-C2H2	http://bioinfo.life.hust.edu.cn/AnimalTFDB#!/tf_detail?species=Pelodiscus_sinensis&family=zf-C2H2
cb10491_c14689/f2p0/1614	ENSPSIG00000000027	Pelodiscus_sinensis	zf-C2H2	http://bioinfo.life.hust.edu.cn/AnimalTFDB#!/tf_detail?species=Pelodiscus_sinensis&family=zf-C2H2
cb10359_c1/f3p0/1764	FBgn0263108	Drosophila_melanogaster	ZBTB	http://bioinfo.life.hust.edu.cn/AnimalTFDB#!/tf_detail?species=Drosophila_melanogaster&family=ZBTB
cb10363_c5/f5p0/1423	ENSDARG00000077581	Danio_rerio	MYB	http://bioinfo.life.hust.edu.cn/AnimalTFDB#!/tf_detail?species=Danio_rerio&family=MYB
cb10457_c0/f2p0/1625	ENSMPUG00000017206	Mustela_putorius_furo	zf-C2H2	http://bioinfo.life.hust.edu.cn/AnimalTFDB#!/tf_detail?species=Mustela_putorius_furo&family=zf-C2H2
cb10491_c14970/f2p0/1278	FBgn0010278	Drosophila_melanogaster	HMG	http://bioinfo.life.hust.edu.cn/AnimalTFDB#!/tf_detail?species=Drosophila_melanogaster&family=HMG
cb10408_c28/f2p0/2336	ENSCJAG00000013324	Callithrix_jacchus	SAND	http://bioinfo.life.hust.edu.cn/AnimalTFDB#!/tf_detail?species=Callithrix_jacchus&family=SAND
cb1003_c0/f8p1/4669	ENSJJAG00000001974	Jaculus_jaculus	ARID	http://bioinfo.life.hust.edu.cn/AnimalTFDB#!/tf_detail?species=Jaculus_jaculus&family=ARID
cb10292_c0/f2p0/1588	ENSECAG00000002551	Equus_caballus	Fork_head	http://bioinfo.life.hust.edu.cn/AnimalTFDB#!/tf_detail?species=Equus_caballus&family=Fork_head
cb10069_c8/f10p0/1903	ENSMPUG00000005584	Mustela_putorius_furo	Pou	http://bioinfo.life.hust.edu.cn/AnimalTFDB#!/tf_detail?species=Mustela_putorius_furo&family=Pou
cb10491_c1945/f3p0/1240	ENSGACG00000016592	Gasterosteus_aculeatus	Homeobox	http://bioinfo.life.hust.edu.cn/AnimalTFDB#!/tf_detail?species=Gasterosteus_aculeatus&family=Homeobox
cb10491_c18627/f2p0/1669	ENSPSIG00000000027	Pelodiscus_sinensis	zf-C2H2	http://bioinfo.life.hust.edu.cn/AnimalTFDB#!/tf_detail?species=Pelodiscus_sinensis&family=zf-C2H2
cb10491_c13882/f9p0/1866	ENSPFOG00000010956	Poecilia_formosa	Homeobox	http://bioinfo.life.hust.edu.cn/AnimalTFDB#!/tf_detail?species=Poecilia_formosa&family=Homeobox
cb10389_c49/f2p0/4641	ENSTNIG00000018605	Tetraodon_nigroviridis	Homeobox	http://bioinfo.life.hust.edu.cn/AnimalTFDB#!/tf_detail?species=Tetraodon_nigroviridis&family=Homeobox
cb10111_c190/f5p0/1228	ENSMPUG00000001856	Mustela_putorius_furo	bHLH	http://bioinfo.life.hust.edu.cn/AnimalTFDB#!/tf_detail?species=Mustela_putorius_furo&family=bHLH
cb10418_c0/f8p0/1665	ENSXMAG00000016391	Xiphophorus_maculatus	Others	http://bioinfo.life.hust.edu.cn/AnimalTFDB#!/tf_detail?species=Xiphophorus_maculatus&family=Others
cb10272_c0/f4p0/1713	ENSLOCG00000011784	Lepisosteus_oculatus	zf-C2H2	http://bioinfo.life.hust.edu.cn/AnimalTFDB#!/tf_detail?species=Lepisosteus_oculatus&family=zf-C2H2
cb10408_c41/f3p0/2213	ENSCJAG00000013324	Callithrix_jacchus	SAND	http://bioinfo.life.hust.edu.cn/AnimalTFDB#!/tf_detail?species=Callithrix_jacchus&family=SAND
cb10491_c359349/f4p0/1682	ENSPFOG00000022627	Poecilia_formosa	zf-C2H2	http://bioinfo.life.hust.edu.cn/AnimalTFDB#!/tf_detail?species=Poecilia_formosa&family=zf-C2H2
cb10491_c359361/f3p0/1615	ENSPFOG00000022627	Poecilia_formosa	zf-C2H2	http://bioinfo.life.hust.edu.cn/AnimalTFDB#!/tf_detail?species=Poecilia_formosa&family=zf-C2H2
cb10491_c359133/f6p0/1841	ENSCATG00000032260	Cercocebus_atys	Homeobox	http://bioinfo.life.hust.edu.cn/AnimalTFDB#!/tf_detail?species=Cercocebus_atys&family=Homeobox
cb10491_c359307/f5p0/1501	ENSPFOG00000022627	Poecilia_formosa	zf-C2H2	http://bioinfo.life.hust.edu.cn/AnimalTFDB#!/tf_detail?species=Poecilia_formosa&family=zf-C2H2
cb10491_c398313/f2p0/1467	ENSMUSG00000095993	Mus_musculus	zf-C2H2	http://bioinfo.life.hust.edu.cn/AnimalTFDB#!/tf_detail?species=Mus_musculus&family=zf-C2H2
cb10491_c358497/f2p0/1634	ENSPSIG00000000027	Pelodiscus_sinensis	zf-C2H2	http://bioinfo.life.hust.edu.cn/AnimalTFDB#!/tf_detail?species=Pelodiscus_sinensis&family=zf-C2H2
cb10491_c359211/f2p0/1514	ENSCAFG00000003081	Canis_familiaris	bHLH	http://bioinfo.life.hust.edu.cn/AnimalTFDB#!/tf_detail?species=Canis_familiaris&family=bHLH
cb10491_c359020/f7p0/1617	ENSPFOG00000022627	Poecilia_formosa	zf-C2H2	http://bioinfo.life.hust.edu.cn/AnimalTFDB#!/tf_detail?species=Poecilia_formosa&family=zf-C2H2
cb10491_c370138/f3p0/1456	ENSGACG00000017801	Gasterosteus_aculeatus	HMG	http://bioinfo.life.hust.edu.cn/AnimalTFDB#!/tf_detail?species=Gasterosteus_aculeatus&family=HMG
cb10491_c318/f7p0/1544	ENSOCUG00000010580	Oryctolagus_cuniculus	ETS	http://bioinfo.life.hust.edu.cn/AnimalTFDB#!/tf_detail?species=Oryctolagus_cuniculus&family=ETS
cb10491_c359865/f2p1/1553	ENSOPRG00000013696	Ochotona_princeps	Others	http://bioinfo.life.hust.edu.cn/AnimalTFDB#!/tf_detail?species=Ochotona_princeps&family=Others
cb10491_c359799/f2p0/1666	ENSPFOG00000022627	Poecilia_formosa	zf-C2H2	http://bioinfo.life.hust.edu.cn/AnimalTFDB#!/tf_detail?species=Poecilia_formosa&family=zf-C2H2
cb10491_c384049/f2p1/1598	ENSGALG00000002514	Gallus_gallus	Others	http://bioinfo.life.hust.edu.cn/AnimalTFDB#!/tf_detail?species=Gallus_gallus&family=Others
cb10491_c359697/f2p0/1897	ENSPFOG00000007333	Poecilia_formosa	zf-C2H2	http://bioinfo.life.hust.edu.cn/AnimalTFDB#!/tf_detail?species=Poecilia_formosa&family=zf-C2H2
cb10491_c359674/f2p0/1912	FBgn0031779	Drosophila_melanogaster	Others	http://bioinfo.life.hust.edu.cn/AnimalTFDB#!/tf_detail?species=Drosophila_melanogaster&family=Others
cb10491_c512036/f5p0/1556	ENSPFOG00000007333	Poecilia_formosa	zf-C2H2	http://bioinfo.life.hust.edu.cn/AnimalTFDB#!/tf_detail?species=Poecilia_formosa&family=zf-C2H2
cb10491_c511703/f5p0/1606	ENSDNOG00000003595	Dasypus_novemcinctus	HMG	http://bioinfo.life.hust.edu.cn/AnimalTFDB#!/tf_detail?species=Dasypus_novemcinctus&family=HMG
cb10491_c598281/f3p0/1636	ENSPSIG00000000027	Pelodiscus_sinensis	zf-C2H2	http://bioinfo.life.hust.edu.cn/AnimalTFDB#!/tf_detail?species=Pelodiscus_sinensis&family=zf-C2H2
cb10491_c679977/f4p0/1760	ENSAPLG00000006286	Anas_platyrhynchos	zf-C2H2	http://bioinfo.life.hust.edu.cn/AnimalTFDB#!/tf_detail?species=Anas_platyrhynchos&family=zf-C2H2
cb10491_c679122/f88p2/1870	ENSTRUG00000000529	Takifugu_rubripes	NCU-G1	http://bioinfo.life.hust.edu.cn/AnimalTFDB#!/tf_detail?species=Takifugu_rubripes&family=NCU-G1
cb10491_c679625/f6p0/1600	ENSPSIG00000000027	Pelodiscus_sinensis	zf-C2H2	http://bioinfo.life.hust.edu.cn/AnimalTFDB#!/tf_detail?species=Pelodiscus_sinensis&family=zf-C2H2
cb10491_c681459/f2p0/1813	ENSDORG00000001449	Dipodomys_ordii	Others	http://bioinfo.life.hust.edu.cn/AnimalTFDB#!/tf_detail?species=Dipodomys_ordii&family=Others
cb10491_c512178/f3p0/1406	ENSCAFG00000003081	Canis_familiaris	bHLH	http://bioinfo.life.hust.edu.cn/AnimalTFDB#!/tf_detail?species=Canis_familiaris&family=bHLH
cb10491_c679621/f14p0/1867	ENSDORG00000001449	Dipodomys_ordii	Others	http://bioinfo.life.hust.edu.cn/AnimalTFDB#!/tf_detail?species=Dipodomys_ordii&family=Others
cb10491_c534/f2p0/1644	ENSCAFG00000003081	Canis_familiaris	bHLH	http://bioinfo.life.hust.edu.cn/AnimalTFDB#!/tf_detail?species=Canis_familiaris&family=bHLH
cb10491_c680236/f39p3/1583	ENSPFOG00000007333	Poecilia_formosa	zf-C2H2	http://bioinfo.life.hust.edu.cn/AnimalTFDB#!/tf_detail?species=Poecilia_formosa&family=zf-C2H2
cb10491_c498/f2p0/1519	ENSOCUG00000010580	Oryctolagus_cuniculus	ETS	http://bioinfo.life.hust.edu.cn/AnimalTFDB#!/tf_detail?species=Oryctolagus_cuniculus&family=ETS
cb10491_c559/f2p0/1690	ENSMPUG00000001856	Mustela_putorius_furo	bHLH	http://bioinfo.life.hust.edu.cn/AnimalTFDB#!/tf_detail?species=Mustela_putorius_furo&family=bHLH
cb10491_c681090/f3p0/1786	ENSTRUG00000000529	Takifugu_rubripes	NCU-G1	http://bioinfo.life.hust.edu.cn/AnimalTFDB#!/tf_detail?species=Takifugu_rubripes&family=NCU-G1
cb10491_c479/f2p0/1599	ENSCAFG00000003081	Canis_familiaris	bHLH	http://bioinfo.life.hust.edu.cn/AnimalTFDB#!/tf_detail?species=Canis_familiaris&family=bHLH
cb10491_c573/f6p1/1663	ENSPSIG00000000027	Pelodiscus_sinensis	zf-C2H2	http://bioinfo.life.hust.edu.cn/AnimalTFDB#!/tf_detail?species=Pelodiscus_sinensis&family=zf-C2H2
cb10491_c438749/f4p0/1729	ENSCAFG00000003081	Canis_familiaris	bHLH	http://bioinfo.life.hust.edu.cn/AnimalTFDB#!/tf_detail?species=Canis_familiaris&family=bHLH
cb10491_c680435/f8p1/1645	ENSPFOG00000007333	Poecilia_formosa	zf-C2H2	http://bioinfo.life.hust.edu.cn/AnimalTFDB#!/tf_detail?species=Poecilia_formosa&family=zf-C2H2
cb10491_c841812/f3p0/1607	ENSPSIG00000000027	Pelodiscus_sinensis	zf-C2H2	http://bioinfo.life.hust.edu.cn/AnimalTFDB#!/tf_detail?species=Pelodiscus_sinensis&family=zf-C2H2
cb10491_c841543/f10p0/1421	ENSOCUG00000010580	Oryctolagus_cuniculus	ETS	http://bioinfo.life.hust.edu.cn/AnimalTFDB#!/tf_detail?species=Oryctolagus_cuniculus&family=ETS
cb10491_c841749/f3p0/1793	ENSTRUG00000017921	Takifugu_rubripes	HMG	http://bioinfo.life.hust.edu.cn/AnimalTFDB#!/tf_detail?species=Takifugu_rubripes&family=HMG
cb10491_c841913/f2p1/1625	ENSPSIG00000000027	Pelodiscus_sinensis	zf-C2H2	http://bioinfo.life.hust.edu.cn/AnimalTFDB#!/tf_detail?species=Pelodiscus_sinensis&family=zf-C2H2
cb10491_c760257/f2p0/1616	ENSPFOG00000022627	Poecilia_formosa	zf-C2H2	http://bioinfo.life.hust.edu.cn/AnimalTFDB#!/tf_detail?species=Poecilia_formosa&family=zf-C2H2
cb10491_c895/f2p0/1377	ENSCAFG00000003081	Canis_familiaris	bHLH	http://bioinfo.life.hust.edu.cn/AnimalTFDB#!/tf_detail?species=Canis_familiaris&family=bHLH
cb11601_c162/f7p0/1485	ENSMPUG00000001856	Mustela_putorius_furo	bHLH	http://bioinfo.life.hust.edu.cn/AnimalTFDB#!/tf_detail?species=Mustela_putorius_furo&family=bHLH
cb10636_c1/f3p0/1102	ENSPMAG00000001234	Petromyzon_marinus	NF-YB	http://bioinfo.life.hust.edu.cn/AnimalTFDB#!/tf_detail?species=Petromyzon_marinus&family=NF-YB
cb10636_c0/f10p0/1293	ENSPMAG00000001234	Petromyzon_marinus	NF-YB	http://bioinfo.life.hust.edu.cn/AnimalTFDB#!/tf_detail?species=Petromyzon_marinus&family=NF-YB
cb10636_c2/f2p0/1337	ENSPMAG00000001234	Petromyzon_marinus	NF-YB	http://bioinfo.life.hust.edu.cn/AnimalTFDB#!/tf_detail?species=Petromyzon_marinus&family=NF-YB
cb11601_c1634/f2p0/1329	ENSAMXG00000007534	Astyanax_mexicanus	TF_bZIP	http://bioinfo.life.hust.edu.cn/AnimalTFDB#!/tf_detail?species=Astyanax_mexicanus&family=TF_bZIP
cb11601_c77/f60p0/1725	ENSMPUG00000001856	Mustela_putorius_furo	bHLH	http://bioinfo.life.hust.edu.cn/AnimalTFDB#!/tf_detail?species=Mustela_putorius_furo&family=bHLH
cb11476_c2/f2p0/5753	ENSTNIG00000005314	Tetraodon_nigroviridis	ZBTB	http://bioinfo.life.hust.edu.cn/AnimalTFDB#!/tf_detail?species=Tetraodon_nigroviridis&family=ZBTB
cb11476_c0/f3p0/2549	ENSTNIG00000005314	Tetraodon_nigroviridis	ZBTB	http://bioinfo.life.hust.edu.cn/AnimalTFDB#!/tf_detail?species=Tetraodon_nigroviridis&family=ZBTB
cb11476_c1/f3p0/2525	ENSTNIG00000005314	Tetraodon_nigroviridis	ZBTB	http://bioinfo.life.hust.edu.cn/AnimalTFDB#!/tf_detail?species=Tetraodon_nigroviridis&family=ZBTB
cb11476_c5/f2p0/2303	ENSTNIG00000005314	Tetraodon_nigroviridis	ZBTB	http://bioinfo.life.hust.edu.cn/AnimalTFDB#!/tf_detail?species=Tetraodon_nigroviridis&family=ZBTB
cb11601_c1822/f4p0/1505	ENSAMXG00000007534	Astyanax_mexicanus	TF_bZIP	http://bioinfo.life.hust.edu.cn/AnimalTFDB#!/tf_detail?species=Astyanax_mexicanus&family=TF_bZIP
cb10539_c1/f2p0/1245	FBgn0283521	Drosophila_melanogaster	ZBTB	http://bioinfo.life.hust.edu.cn/AnimalTFDB#!/tf_detail?species=Drosophila_melanogaster&family=ZBTB
cb10539_c0/f3p0/1708	FBgn0283521	Drosophila_melanogaster	ZBTB	http://bioinfo.life.hust.edu.cn/AnimalTFDB#!/tf_detail?species=Drosophila_melanogaster&family=ZBTB
cb11306_c0/f2p0/1549	ENSLOCG00000006572	Lepisosteus_oculatus	zf-C2H2	http://bioinfo.life.hust.edu.cn/AnimalTFDB#!/tf_detail?species=Lepisosteus_oculatus&family=zf-C2H2
cb11601_c1795/f2p0/1211	ENSMPUG00000001856	Mustela_putorius_furo	bHLH	http://bioinfo.life.hust.edu.cn/AnimalTFDB#!/tf_detail?species=Mustela_putorius_furo&family=bHLH
cb11601_c325/f2p0/5605	ENSGACG00000010367	Gasterosteus_aculeatus	Homeobox	http://bioinfo.life.hust.edu.cn/AnimalTFDB#!/tf_detail?species=Gasterosteus_aculeatus&family=Homeobox
cb116_c3/f2p0/5091	ENSDARG00000037872	Danio_rerio	Fork_head	http://bioinfo.life.hust.edu.cn/AnimalTFDB#!/tf_detail?species=Danio_rerio&family=Fork_head
cb116_c2/f3p0/4003	ENSDARG00000037872	Danio_rerio	Fork_head	http://bioinfo.life.hust.edu.cn/AnimalTFDB#!/tf_detail?species=Danio_rerio&family=Fork_head
cb116_c1/f4p0/3673	ENSDARG00000037872	Danio_rerio	Fork_head	http://bioinfo.life.hust.edu.cn/AnimalTFDB#!/tf_detail?species=Danio_rerio&family=Fork_head
cb11154_c49/f2p0/3535	FBgn0038016	Drosophila_melanogaster	MBD	http://bioinfo.life.hust.edu.cn/AnimalTFDB#!/tf_detail?species=Drosophila_melanogaster&family=MBD
cb11619_c3/f3p0/1223	ENSCAFG00000003081	Canis_familiaris	bHLH	http://bioinfo.life.hust.edu.cn/AnimalTFDB#!/tf_detail?species=Canis_familiaris&family=bHLH
cb11698_c0/f2p1/5964	ENSCAFG00000003081	Canis_familiaris	bHLH	http://bioinfo.life.hust.edu.cn/AnimalTFDB#!/tf_detail?species=Canis_familiaris&family=bHLH
cb11542_c0/f2p0/1235	FBgn0283521	Drosophila_melanogaster	ZBTB	http://bioinfo.life.hust.edu.cn/AnimalTFDB#!/tf_detail?species=Drosophila_melanogaster&family=ZBTB
cb11542_c1/f2p0/1837	FBgn0283521	Drosophila_melanogaster	ZBTB	http://bioinfo.life.hust.edu.cn/AnimalTFDB#!/tf_detail?species=Drosophila_melanogaster&family=ZBTB
cb10700_c9/f2p0/1087	ENSTRUG00000002300	Takifugu_rubripes	MYB	http://bioinfo.life.hust.edu.cn/AnimalTFDB#!/tf_detail?species=Takifugu_rubripes&family=MYB
cb11498_c0/f2p0/1638	ENSPCAG00000001204	Procavia_capensis	zf-C2H2	http://bioinfo.life.hust.edu.cn/AnimalTFDB#!/tf_detail?species=Procavia_capensis&family=zf-C2H2
cb11116_c0/f2p0/1198	FBgn0278608	Drosophila_melanogaster	HMG	http://bioinfo.life.hust.edu.cn/AnimalTFDB#!/tf_detail?species=Drosophila_melanogaster&family=HMG
cb10602_c4/f2p0/1724	ENSCAPG00000009594	Cavia_aperea	P53	http://bioinfo.life.hust.edu.cn/AnimalTFDB#!/tf_detail?species=Cavia_aperea&family=P53
cb11601_c1772/f22p0/1447	ENSAMXG00000007534	Astyanax_mexicanus	TF_bZIP	http://bioinfo.life.hust.edu.cn/AnimalTFDB#!/tf_detail?species=Astyanax_mexicanus&family=TF_bZIP
cb10852_c0/f2p0/1331	ENSPSIG00000011104	Pelodiscus_sinensis	Others	http://bioinfo.life.hust.edu.cn/AnimalTFDB#!/tf_detail?species=Pelodiscus_sinensis&family=Others
cb11601_c296/f2p0/1689	ENSMPUG00000001856	Mustela_putorius_furo	bHLH	http://bioinfo.life.hust.edu.cn/AnimalTFDB#!/tf_detail?species=Mustela_putorius_furo&family=bHLH
cb11601_c293/f2p0/5200	ENSMPUG00000001856	Mustela_putorius_furo	bHLH	http://bioinfo.life.hust.edu.cn/AnimalTFDB#!/tf_detail?species=Mustela_putorius_furo&family=bHLH
cb11050_c0/f2p0/1350	ENSLOCG00000015276	Lepisosteus_oculatus	Homeobox	http://bioinfo.life.hust.edu.cn/AnimalTFDB#!/tf_detail?species=Lepisosteus_oculatus&family=Homeobox
cb10602_c3/f2p0/1309	ENSCAPG00000009594	Cavia_aperea	P53	http://bioinfo.life.hust.edu.cn/AnimalTFDB#!/tf_detail?species=Cavia_aperea&family=P53
cb10602_c0/f14p0/1716	ENSCAPG00000009594	Cavia_aperea	P53	http://bioinfo.life.hust.edu.cn/AnimalTFDB#!/tf_detail?species=Cavia_aperea&family=P53
cb10602_c1/f7p0/1884	ENSCAPG00000009594	Cavia_aperea	P53	http://bioinfo.life.hust.edu.cn/AnimalTFDB#!/tf_detail?species=Cavia_aperea&family=P53
cb11631_c0/f2p0/908	ENSANAG00000027438	Aotus_nancymaae	Others	http://bioinfo.life.hust.edu.cn/AnimalTFDB#!/tf_detail?species=Aotus_nancymaae&family=Others
cb1164_c30/f51p2/1845	ENSOCUG00000004711	Oryctolagus_cuniculus	RHD	http://bioinfo.life.hust.edu.cn/AnimalTFDB#!/tf_detail?species=Oryctolagus_cuniculus&family=RHD
cb11601_c135/f15p2/5362	ENSMPUG00000001856	Mustela_putorius_furo	bHLH	http://bioinfo.life.hust.edu.cn/AnimalTFDB#!/tf_detail?species=Mustela_putorius_furo&family=bHLH
cb11601_c286/f2p0/1796	ENSPSIG00000000027	Pelodiscus_sinensis	zf-C2H2	http://bioinfo.life.hust.edu.cn/AnimalTFDB#!/tf_detail?species=Pelodiscus_sinensis&family=zf-C2H2
cb1149_c0/f3p0/1247	ENSMPUG00000001856	Mustela_putorius_furo	bHLH	http://bioinfo.life.hust.edu.cn/AnimalTFDB#!/tf_detail?species=Mustela_putorius_furo&family=bHLH
cb10826_c14/f2p0/4291	ENSMPUG00000001856	Mustela_putorius_furo	bHLH	http://bioinfo.life.hust.edu.cn/AnimalTFDB#!/tf_detail?species=Mustela_putorius_furo&family=bHLH
cb10826_c12/f2p0/2444	ENSMPUG00000001856	Mustela_putorius_furo	bHLH	http://bioinfo.life.hust.edu.cn/AnimalTFDB#!/tf_detail?species=Mustela_putorius_furo&family=bHLH
cb11601_c179/f5p1/1165	ENSOPRG00000013696	Ochotona_princeps	Others	http://bioinfo.life.hust.edu.cn/AnimalTFDB#!/tf_detail?species=Ochotona_princeps&family=Others
cb10826_c8/f2p0/3557	ENSMPUG00000001856	Mustela_putorius_furo	bHLH	http://bioinfo.life.hust.edu.cn/AnimalTFDB#!/tf_detail?species=Mustela_putorius_furo&family=bHLH
cb10840_c20/f16p0/1192	ENSCAFG00000003081	Canis_familiaris	bHLH	http://bioinfo.life.hust.edu.cn/AnimalTFDB#!/tf_detail?species=Canis_familiaris&family=bHLH
cb11154_c50/f2p0/3415	FBgn0038016	Drosophila_melanogaster	MBD	http://bioinfo.life.hust.edu.cn/AnimalTFDB#!/tf_detail?species=Drosophila_melanogaster&family=MBD
cb10925_c2/f2p0/1615	ENSCAFG00000003081	Canis_familiaris	bHLH	http://bioinfo.life.hust.edu.cn/AnimalTFDB#!/tf_detail?species=Canis_familiaris&family=bHLH
cb10652_c0/f3p0/1323	ENSDNOG00000005811	Dasypus_novemcinctus	bHLH	http://bioinfo.life.hust.edu.cn/AnimalTFDB#!/tf_detail?species=Dasypus_novemcinctus&family=bHLH
cb11571_c0/f4p0/5928	ENSMPUG00000001856	Mustela_putorius_furo	bHLH	http://bioinfo.life.hust.edu.cn/AnimalTFDB#!/tf_detail?species=Mustela_putorius_furo&family=bHLH
cb11623_c0/f2p0/1134	ENSMLEG00000042383	Mandrillus_leucophaeus	zf-C2H2	http://bioinfo.life.hust.edu.cn/AnimalTFDB#!/tf_detail?species=Mandrillus_leucophaeus&family=zf-C2H2
cb1121_c34/f4p0/3955	ENSMPUG00000001856	Mustela_putorius_furo	bHLH	http://bioinfo.life.hust.edu.cn/AnimalTFDB#!/tf_detail?species=Mustela_putorius_furo&family=bHLH
cb10543_c1/f2p0/1810	ENSLOCG00000011784	Lepisosteus_oculatus	zf-C2H2	http://bioinfo.life.hust.edu.cn/AnimalTFDB#!/tf_detail?species=Lepisosteus_oculatus&family=zf-C2H2
cb11601_c327/f2p0/3570	ENSTNIG00000005314	Tetraodon_nigroviridis	ZBTB	http://bioinfo.life.hust.edu.cn/AnimalTFDB#!/tf_detail?species=Tetraodon_nigroviridis&family=ZBTB
cb11601_c328/f2p1/1216	ENSOPRG00000013696	Ochotona_princeps	Others	http://bioinfo.life.hust.edu.cn/AnimalTFDB#!/tf_detail?species=Ochotona_princeps&family=Others
cb1149_c28/f2p0/1619	ENSMPUG00000001856	Mustela_putorius_furo	bHLH	http://bioinfo.life.hust.edu.cn/AnimalTFDB#!/tf_detail?species=Mustela_putorius_furo&family=bHLH
cb10508_c0/f2p0/1374	FBgn0001983	Drosophila_melanogaster	zf-C2H2	http://bioinfo.life.hust.edu.cn/AnimalTFDB#!/tf_detail?species=Drosophila_melanogaster&family=zf-C2H2
cb11318_c0/f48p2/1497	ENSTRUG00000016020	Takifugu_rubripes	THAP	http://bioinfo.life.hust.edu.cn/AnimalTFDB#!/tf_detail?species=Takifugu_rubripes&family=THAP
cb10840_c6/f2p0/1136	ENSCAFG00000003081	Canis_familiaris	bHLH	http://bioinfo.life.hust.edu.cn/AnimalTFDB#!/tf_detail?species=Canis_familiaris&family=bHLH
cb10840_c4/f2p0/1017	ENSCAFG00000003081	Canis_familiaris	bHLH	http://bioinfo.life.hust.edu.cn/AnimalTFDB#!/tf_detail?species=Canis_familiaris&family=bHLH
cb11732_c0/f2p0/1895	ENSGMOG00000017880	Gadus_morhua	Others	http://bioinfo.life.hust.edu.cn/AnimalTFDB#!/tf_detail?species=Gadus_morhua&family=Others
cb10826_c2/f5p0/3607	ENSMPUG00000001856	Mustela_putorius_furo	bHLH	http://bioinfo.life.hust.edu.cn/AnimalTFDB#!/tf_detail?species=Mustela_putorius_furo&family=bHLH
cb11773_c0/f7p7/5420	ENSMPUG00000000119	Mustela_putorius_furo	bHLH	http://bioinfo.life.hust.edu.cn/AnimalTFDB#!/tf_detail?species=Mustela_putorius_furo&family=bHLH
cb10688_c0/f10p0/1773	ENSXMAG00000008869	Xiphophorus_maculatus	zf-MIZ	http://bioinfo.life.hust.edu.cn/AnimalTFDB#!/tf_detail?species=Xiphophorus_maculatus&family=zf-MIZ
cb10688_c1/f7p0/1759	ENSXMAG00000008869	Xiphophorus_maculatus	zf-MIZ	http://bioinfo.life.hust.edu.cn/AnimalTFDB#!/tf_detail?species=Xiphophorus_maculatus&family=zf-MIZ
cb10688_c3/f3p0/1965	ENSXMAG00000008869	Xiphophorus_maculatus	zf-MIZ	http://bioinfo.life.hust.edu.cn/AnimalTFDB#!/tf_detail?species=Xiphophorus_maculatus&family=zf-MIZ
cb1121_c3/f2p0/4616	ENSMPUG00000001856	Mustela_putorius_furo	bHLH	http://bioinfo.life.hust.edu.cn/AnimalTFDB#!/tf_detail?species=Mustela_putorius_furo&family=bHLH
cb1121_c2/f3p0/3400	ENSMPUG00000001856	Mustela_putorius_furo	bHLH	http://bioinfo.life.hust.edu.cn/AnimalTFDB#!/tf_detail?species=Mustela_putorius_furo&family=bHLH
cb1121_c5/f2p0/2134	ENSMPUG00000001856	Mustela_putorius_furo	bHLH	http://bioinfo.life.hust.edu.cn/AnimalTFDB#!/tf_detail?species=Mustela_putorius_furo&family=bHLH
cb1121_c4/f2p0/3001	ENSMPUG00000001856	Mustela_putorius_furo	bHLH	http://bioinfo.life.hust.edu.cn/AnimalTFDB#!/tf_detail?species=Mustela_putorius_furo&family=bHLH
cb10925_c0/f10p0/1833	ENSCAFG00000003081	Canis_familiaris	bHLH	http://bioinfo.life.hust.edu.cn/AnimalTFDB#!/tf_detail?species=Canis_familiaris&family=bHLH
cb11489_c0/f20p0/1825	ENSXMAG00000009823	Xiphophorus_maculatus	HMG	http://bioinfo.life.hust.edu.cn/AnimalTFDB#!/tf_detail?species=Xiphophorus_maculatus&family=HMG
cb1055_c0/f2p0/4671	WBGene00009119	Caenorhabditis_elegans	Others	http://bioinfo.life.hust.edu.cn/AnimalTFDB#!/tf_detail?species=Caenorhabditis_elegans&family=Others
cb10602_c2/f3p0/1675	ENSCAPG00000009594	Cavia_aperea	P53	http://bioinfo.life.hust.edu.cn/AnimalTFDB#!/tf_detail?species=Cavia_aperea&family=P53
cb11601_c223/f3p0/1030	ENSMPUG00000001856	Mustela_putorius_furo	bHLH	http://bioinfo.life.hust.edu.cn/AnimalTFDB#!/tf_detail?species=Mustela_putorius_furo&family=bHLH
cb10700_c2/f2p0/1185	FBgn0002783	Drosophila_melanogaster	MYB	http://bioinfo.life.hust.edu.cn/AnimalTFDB#!/tf_detail?species=Drosophila_melanogaster&family=MYB
cb10700_c1/f2p0/1708	ENSTRUG00000002300	Takifugu_rubripes	MYB	http://bioinfo.life.hust.edu.cn/AnimalTFDB#!/tf_detail?species=Takifugu_rubripes&family=MYB
cb11170_c0/f3p0/1475	ENSMICG00000001827	Microcebus_murinus	IRF	http://bioinfo.life.hust.edu.cn/AnimalTFDB#!/tf_detail?species=Microcebus_murinus&family=IRF
cb11601_c265/f2p0/5448	ENSPSIG00000001545	Pelodiscus_sinensis	zf-C2H2	http://bioinfo.life.hust.edu.cn/AnimalTFDB#!/tf_detail?species=Pelodiscus_sinensis&family=zf-C2H2
cb11193_c0/f4p1/5184	FBgn0262975	Drosophila_melanogaster	TF_bZIP	http://bioinfo.life.hust.edu.cn/AnimalTFDB#!/tf_detail?species=Drosophila_melanogaster&family=TF_bZIP
cb10743_c2/f2p0/5568	ENSSHAG00000007124	Sarcophilus_harrisii	zf-C2H2	http://bioinfo.life.hust.edu.cn/AnimalTFDB#!/tf_detail?species=Sarcophilus_harrisii&family=zf-C2H2
cb10743_c0/f21p2/5192	ENSSHAG00000007124	Sarcophilus_harrisii	zf-C2H2	http://bioinfo.life.hust.edu.cn/AnimalTFDB#!/tf_detail?species=Sarcophilus_harrisii&family=zf-C2H2
cb10619_c5/f9p0/1400	ENSPFOG00000014912	Poecilia_formosa	zf-CCCH	http://bioinfo.life.hust.edu.cn/AnimalTFDB#!/tf_detail?species=Poecilia_formosa&family=zf-CCCH
cb10619_c1/f2p0/1266	ENSXETG00000004641	Xenopus_tropicalis	zf-CCCH	http://bioinfo.life.hust.edu.cn/AnimalTFDB#!/tf_detail?species=Xenopus_tropicalis&family=zf-CCCH
cb13334_c826/f3p0/915	ENSPSIG00000000027	Pelodiscus_sinensis	zf-C2H2	http://bioinfo.life.hust.edu.cn/AnimalTFDB#!/tf_detail?species=Pelodiscus_sinensis&family=zf-C2H2
cb13334_c7206/f5p0/1053	ENSPSIG00000000027	Pelodiscus_sinensis	zf-C2H2	http://bioinfo.life.hust.edu.cn/AnimalTFDB#!/tf_detail?species=Pelodiscus_sinensis&family=zf-C2H2
cb13457_c0/f11p0/752	ENSAMXG00000015044	Astyanax_mexicanus	TF_bZIP	http://bioinfo.life.hust.edu.cn/AnimalTFDB#!/tf_detail?species=Astyanax_mexicanus&family=TF_bZIP
cb12524_c2/f2p0/1829	ENSCAFG00000003081	Canis_familiaris	bHLH	http://bioinfo.life.hust.edu.cn/AnimalTFDB#!/tf_detail?species=Canis_familiaris&family=bHLH
cb13630_c0/f2p0/1190	ENSTRUG00000000529	Takifugu_rubripes	NCU-G1	http://bioinfo.life.hust.edu.cn/AnimalTFDB#!/tf_detail?species=Takifugu_rubripes&family=NCU-G1
cb13334_c7183/f15p0/1005	ENSPSIG00000000027	Pelodiscus_sinensis	zf-C2H2	http://bioinfo.life.hust.edu.cn/AnimalTFDB#!/tf_detail?species=Pelodiscus_sinensis&family=zf-C2H2
cb13334_c7180/f13p0/1000	ENSPSIG00000000027	Pelodiscus_sinensis	zf-C2H2	http://bioinfo.life.hust.edu.cn/AnimalTFDB#!/tf_detail?species=Pelodiscus_sinensis&family=zf-C2H2
cb13253_c0/f10p0/1181	ENSCSAG00000005462	Chlorocebus_sabaeus	HMG	http://bioinfo.life.hust.edu.cn/AnimalTFDB#!/tf_detail?species=Chlorocebus_sabaeus&family=HMG
cb13070_c6/f2p0/1041	ENSGMOG00000003709	Gadus_morhua	zf-C2H2	http://bioinfo.life.hust.edu.cn/AnimalTFDB#!/tf_detail?species=Gadus_morhua&family=zf-C2H2
cb1298_c6/f2p0/3356	ENSFDAG00000014638	Fukomys_damarensis	HMG	http://bioinfo.life.hust.edu.cn/AnimalTFDB#!/tf_detail?species=Fukomys_damarensis&family=HMG
cb1298_c2/f4p0/4022	ENSFDAG00000014638	Fukomys_damarensis	HMG	http://bioinfo.life.hust.edu.cn/AnimalTFDB#!/tf_detail?species=Fukomys_damarensis&family=HMG
cb1298_c0/f28p0/3926	ENSFDAG00000014638	Fukomys_damarensis	HMG	http://bioinfo.life.hust.edu.cn/AnimalTFDB#!/tf_detail?species=Fukomys_damarensis&family=HMG
cb1393_c30/f2p0/4595	ENSDNOG00000005811	Dasypus_novemcinctus	bHLH	http://bioinfo.life.hust.edu.cn/AnimalTFDB#!/tf_detail?species=Dasypus_novemcinctus&family=bHLH
cb1393_c31/f3p0/4541	ENSDNOG00000005811	Dasypus_novemcinctus	bHLH	http://bioinfo.life.hust.edu.cn/AnimalTFDB#!/tf_detail?species=Dasypus_novemcinctus&family=bHLH
cb13725_c0/f3p1/1193	ENSGMOG00000003709	Gadus_morhua	zf-C2H2	http://bioinfo.life.hust.edu.cn/AnimalTFDB#!/tf_detail?species=Gadus_morhua&family=zf-C2H2
cb13970_c0/f5p0/1099	ENSG00000258724	Homo_sapiens	HMG	http://bioinfo.life.hust.edu.cn/AnimalTFDB#!/tf_detail?species=Homo_sapiens&family=HMG
cb1298_c4/f2p0/2014	ENSFDAG00000014638	Fukomys_damarensis	HMG	http://bioinfo.life.hust.edu.cn/AnimalTFDB#!/tf_detail?species=Fukomys_damarensis&family=HMG
cb12825_c0/f2p1/5262	ENSLOCG00000002070	Lepisosteus_oculatus	CP2	http://bioinfo.life.hust.edu.cn/AnimalTFDB#!/tf_detail?species=Lepisosteus_oculatus&family=CP2
cb13334_c922/f2p0/1207	ENSOCUG00000015389	Oryctolagus_cuniculus	TEA	http://bioinfo.life.hust.edu.cn/AnimalTFDB#!/tf_detail?species=Oryctolagus_cuniculus&family=TEA
cb11921_c6/f3p1/1022	ENSCAFG00000003081	Canis_familiaris	bHLH	http://bioinfo.life.hust.edu.cn/AnimalTFDB#!/tf_detail?species=Canis_familiaris&family=bHLH
cb13334_c7331/f2p0/1010	ENSPSIG00000000027	Pelodiscus_sinensis	zf-C2H2	http://bioinfo.life.hust.edu.cn/AnimalTFDB#!/tf_detail?species=Pelodiscus_sinensis&family=zf-C2H2
cb13302_c2/f2p0/1206	ENSGACG00000016592	Gasterosteus_aculeatus	Homeobox	http://bioinfo.life.hust.edu.cn/AnimalTFDB#!/tf_detail?species=Gasterosteus_aculeatus&family=Homeobox
cb13302_c0/f2p0/1183	ENSGACG00000016592	Gasterosteus_aculeatus	Homeobox	http://bioinfo.life.hust.edu.cn/AnimalTFDB#!/tf_detail?species=Gasterosteus_aculeatus&family=Homeobox
cb13302_c1/f2p0/1164	ENSGACG00000016592	Gasterosteus_aculeatus	Homeobox	http://bioinfo.life.hust.edu.cn/AnimalTFDB#!/tf_detail?species=Gasterosteus_aculeatus&family=Homeobox
cb13442_c0/f20p0/1038	FBgn0002733	Drosophila_melanogaster	bHLH	http://bioinfo.life.hust.edu.cn/AnimalTFDB#!/tf_detail?species=Drosophila_melanogaster&family=bHLH
cb13231_c1/f2p0/1171	ENSECAG00000022931	Equus_caballus	HMG	http://bioinfo.life.hust.edu.cn/AnimalTFDB#!/tf_detail?species=Equus_caballus&family=HMG
cb13231_c0/f3p0/1198	ENSECAG00000022931	Equus_caballus	HMG	http://bioinfo.life.hust.edu.cn/AnimalTFDB#!/tf_detail?species=Equus_caballus&family=HMG
cb1259_c6/f2p0/4136	ENSONIG00000005794	Oreochromis_niloticus	bHLH	http://bioinfo.life.hust.edu.cn/AnimalTFDB#!/tf_detail?species=Oreochromis_niloticus&family=bHLH
cb1259_c1/f6p1/3934	ENSOANG00000009462	Ornithorhynchus_anatinus	bHLH	http://bioinfo.life.hust.edu.cn/AnimalTFDB#!/tf_detail?species=Ornithorhynchus_anatinus&family=bHLH
cb1259_c0/f6p0/3958	ENSOANG00000009462	Ornithorhynchus_anatinus	bHLH	http://bioinfo.life.hust.edu.cn/AnimalTFDB#!/tf_detail?species=Ornithorhynchus_anatinus&family=bHLH
cb1259_c3/f3p0/3905	ENSONIG00000005794	Oreochromis_niloticus	bHLH	http://bioinfo.life.hust.edu.cn/AnimalTFDB#!/tf_detail?species=Oreochromis_niloticus&family=bHLH
cb1259_c2/f2p0/4182	FBgn0267821	Drosophila_melanogaster	bHLH	http://bioinfo.life.hust.edu.cn/AnimalTFDB#!/tf_detail?species=Drosophila_melanogaster&family=bHLH
cb1259_c9/f2p0/3923	ENSFDAG00000012520	Fukomys_damarensis	bHLH	http://bioinfo.life.hust.edu.cn/AnimalTFDB#!/tf_detail?species=Fukomys_damarensis&family=bHLH
cb1259_c8/f2p0/3929	FBgn0267821	Drosophila_melanogaster	bHLH	http://bioinfo.life.hust.edu.cn/AnimalTFDB#!/tf_detail?species=Drosophila_melanogaster&family=bHLH
cb1259_c11/f2p0/3971	FBgn0267821	Drosophila_melanogaster	bHLH	http://bioinfo.life.hust.edu.cn/AnimalTFDB#!/tf_detail?species=Drosophila_melanogaster&family=bHLH
cb1259_c10/f2p0/3491	ENSHGLG00100001654	Heterocephalus_glaber_male	bHLH	http://bioinfo.life.hust.edu.cn/AnimalTFDB#!/tf_detail?species=Heterocephalus_glaber_male&family=bHLH
cb1259_c13/f2p0/4195	ENSOANG00000009462	Ornithorhynchus_anatinus	bHLH	http://bioinfo.life.hust.edu.cn/AnimalTFDB#!/tf_detail?species=Ornithorhynchus_anatinus&family=bHLH
cb13940_c0/f2p0/1141	ENSSSCG00000000169	Sus_scrofa	RFX	http://bioinfo.life.hust.edu.cn/AnimalTFDB#!/tf_detail?species=Sus_scrofa&family=RFX
cb1296_c2/f2p0/4580	ENSMPUG00000001856	Mustela_putorius_furo	bHLH	http://bioinfo.life.hust.edu.cn/AnimalTFDB#!/tf_detail?species=Mustela_putorius_furo&family=bHLH
cb13218_c6/f2p0/848	ENSTRUG00000017921	Takifugu_rubripes	HMG	http://bioinfo.life.hust.edu.cn/AnimalTFDB#!/tf_detail?species=Takifugu_rubripes&family=HMG
cb11784_c4/f2p0/5809	ENSPFOG00000002172	Poecilia_formosa	Others	http://bioinfo.life.hust.edu.cn/AnimalTFDB#!/tf_detail?species=Poecilia_formosa&family=Others
cb13334_c648/f5p0/951	ENSPSIG00000000027	Pelodiscus_sinensis	zf-C2H2	http://bioinfo.life.hust.edu.cn/AnimalTFDB#!/tf_detail?species=Pelodiscus_sinensis&family=zf-C2H2
cb12535_c0/f2p0/1200	WBGene00022738	Caenorhabditis_elegans	Others	http://bioinfo.life.hust.edu.cn/AnimalTFDB#!/tf_detail?species=Caenorhabditis_elegans&family=Others
cb12531_c0/f3p1/4180	ENSXMAG00000008869	Xiphophorus_maculatus	zf-MIZ	http://bioinfo.life.hust.edu.cn/AnimalTFDB#!/tf_detail?species=Xiphophorus_maculatus&family=zf-MIZ
cb13092_c3/f10p0/1049	ENSGMOG00000003709	Gadus_morhua	zf-C2H2	http://bioinfo.life.hust.edu.cn/AnimalTFDB#!/tf_detail?species=Gadus_morhua&family=zf-C2H2
cb1259_c5/f2p1/3881	ENSONIG00000005794	Oreochromis_niloticus	bHLH	http://bioinfo.life.hust.edu.cn/AnimalTFDB#!/tf_detail?species=Oreochromis_niloticus&family=bHLH
cb13334_c855/f2p0/969	ENSPSIG00000000027	Pelodiscus_sinensis	zf-C2H2	http://bioinfo.life.hust.edu.cn/AnimalTFDB#!/tf_detail?species=Pelodiscus_sinensis&family=zf-C2H2
cb14094_c0/f11p0/760	ENSGMOG00000003709	Gadus_morhua	zf-C2H2	http://bioinfo.life.hust.edu.cn/AnimalTFDB#!/tf_detail?species=Gadus_morhua&family=zf-C2H2
cb11947_c1/f9p0/875	ENSCPOG00000035487	Cavia_porcellus	Others	http://bioinfo.life.hust.edu.cn/AnimalTFDB#!/tf_detail?species=Cavia_porcellus&family=Others
cb11947_c0/f28p0/946	ENSCHIG00000016920	Capra_hircus	Others	http://bioinfo.life.hust.edu.cn/AnimalTFDB#!/tf_detail?species=Capra_hircus&family=Others
cb11947_c3/f9p0/862	ENSTSYG00000033984	Carlito_syrichta	Others	http://bioinfo.life.hust.edu.cn/AnimalTFDB#!/tf_detail?species=Carlito_syrichta&family=Others
cb11947_c9/f3p0/1038	ENSTSYG00000033984	Carlito_syrichta	Others	http://bioinfo.life.hust.edu.cn/AnimalTFDB#!/tf_detail?species=Carlito_syrichta&family=Others
cb13301_c0/f9p0/1203	ENSCAFG00000003081	Canis_familiaris	bHLH	http://bioinfo.life.hust.edu.cn/AnimalTFDB#!/tf_detail?species=Canis_familiaris&family=bHLH
cb13480_c0/f2p0/1218	ENSXMAG00000019793	Xiphophorus_maculatus	PAX	http://bioinfo.life.hust.edu.cn/AnimalTFDB#!/tf_detail?species=Xiphophorus_maculatus&family=PAX
cb13334_c7175/f39p0/986	ENSPSIG00000000027	Pelodiscus_sinensis	zf-C2H2	http://bioinfo.life.hust.edu.cn/AnimalTFDB#!/tf_detail?species=Pelodiscus_sinensis&family=zf-C2H2
cb13376_c0/f3p0/1074	ENSTRUG00000000529	Takifugu_rubripes	NCU-G1	http://bioinfo.life.hust.edu.cn/AnimalTFDB#!/tf_detail?species=Takifugu_rubripes&family=NCU-G1
cb13092_c2/f7p0/985	ENSGMOG00000003709	Gadus_morhua	zf-C2H2	http://bioinfo.life.hust.edu.cn/AnimalTFDB#!/tf_detail?species=Gadus_morhua&family=zf-C2H2
cb14010_c3/f12p0/1201	ENSCAFG00000003081	Canis_familiaris	bHLH	http://bioinfo.life.hust.edu.cn/AnimalTFDB#!/tf_detail?species=Canis_familiaris&family=bHLH
cb13442_c3/f10p1/1076	FBgn0002733	Drosophila_melanogaster	bHLH	http://bioinfo.life.hust.edu.cn/AnimalTFDB#!/tf_detail?species=Drosophila_melanogaster&family=bHLH
cb12170_c0/f9p0/1057	ENSCAFG00000003081	Canis_familiaris	bHLH	http://bioinfo.life.hust.edu.cn/AnimalTFDB#!/tf_detail?species=Canis_familiaris&family=bHLH
cb13334_c760/f4p0/1030	ENSPSIG00000000027	Pelodiscus_sinensis	zf-C2H2	http://bioinfo.life.hust.edu.cn/AnimalTFDB#!/tf_detail?species=Pelodiscus_sinensis&family=zf-C2H2
cb11932_c7/f22p0/1137	ENSGACG00000001511	Gasterosteus_aculeatus	MYB	http://bioinfo.life.hust.edu.cn/AnimalTFDB#!/tf_detail?species=Gasterosteus_aculeatus&family=MYB
cb11932_c8/f2p0/1036	ENSGACG00000001511	Gasterosteus_aculeatus	MYB	http://bioinfo.life.hust.edu.cn/AnimalTFDB#!/tf_detail?species=Gasterosteus_aculeatus&family=MYB
cb142_c0/f3p0/5130	ENSXMAG00000005859	Xiphophorus_maculatus	Others	http://bioinfo.life.hust.edu.cn/AnimalTFDB#!/tf_detail?species=Xiphophorus_maculatus&family=Others
cb1342_c0/f2p0/3759	ENSDNOG00000005811	Dasypus_novemcinctus	bHLH	http://bioinfo.life.hust.edu.cn/AnimalTFDB#!/tf_detail?species=Dasypus_novemcinctus&family=bHLH
cb1417_c1/f2p0/4526	ENSXMAG00000008869	Xiphophorus_maculatus	zf-MIZ	http://bioinfo.life.hust.edu.cn/AnimalTFDB#!/tf_detail?species=Xiphophorus_maculatus&family=zf-MIZ
cb13795_c0/f3p0/922	ENSGMOG00000017438	Gadus_morhua	MYB	http://bioinfo.life.hust.edu.cn/AnimalTFDB#!/tf_detail?species=Gadus_morhua&family=MYB
cb126_c0/f3p0/3808	ENSOANG00000014124	Ornithorhynchus_anatinus	zf-C2H2	http://bioinfo.life.hust.edu.cn/AnimalTFDB#!/tf_detail?species=Ornithorhynchus_anatinus&family=zf-C2H2
cb13334_c685/f4p0/979	ENSPSIG00000000027	Pelodiscus_sinensis	zf-C2H2	http://bioinfo.life.hust.edu.cn/AnimalTFDB#!/tf_detail?species=Pelodiscus_sinensis&family=zf-C2H2
cb13218_c23/f2p0/1163	ENSTRUG00000017921	Takifugu_rubripes	HMG	http://bioinfo.life.hust.edu.cn/AnimalTFDB#!/tf_detail?species=Takifugu_rubripes&family=HMG
cb13218_c24/f34p0/1098	ENSTRUG00000017921	Takifugu_rubripes	HMG	http://bioinfo.life.hust.edu.cn/AnimalTFDB#!/tf_detail?species=Takifugu_rubripes&family=HMG
cb13258_c0/f7p0/932	FBgn0000575	Drosophila_melanogaster	bHLH	http://bioinfo.life.hust.edu.cn/AnimalTFDB#!/tf_detail?species=Drosophila_melanogaster&family=bHLH
cb11921_c15/f142p1/1048	ENSCAFG00000003081	Canis_familiaris	bHLH	http://bioinfo.life.hust.edu.cn/AnimalTFDB#!/tf_detail?species=Canis_familiaris&family=bHLH
cb13334_c7325/f7p0/1006	ENSPSIG00000000027	Pelodiscus_sinensis	zf-C2H2	http://bioinfo.life.hust.edu.cn/AnimalTFDB#!/tf_detail?species=Pelodiscus_sinensis&family=zf-C2H2
cb1361_c10/f2p0/4155	ENSMICG00000001827	Microcebus_murinus	IRF	http://bioinfo.life.hust.edu.cn/AnimalTFDB#!/tf_detail?species=Microcebus_murinus&family=IRF
cb1298_c50/f14p0/2417	ENSFDAG00000014638	Fukomys_damarensis	HMG	http://bioinfo.life.hust.edu.cn/AnimalTFDB#!/tf_detail?species=Fukomys_damarensis&family=HMG
cb1417_c12/f2p0/4487	ENSXMAG00000008869	Xiphophorus_maculatus	zf-MIZ	http://bioinfo.life.hust.edu.cn/AnimalTFDB#!/tf_detail?species=Xiphophorus_maculatus&family=zf-MIZ
cb13008_c0/f2p0/6299	ENSAMXG00000000658	Astyanax_mexicanus	zf-C2H2	http://bioinfo.life.hust.edu.cn/AnimalTFDB#!/tf_detail?species=Astyanax_mexicanus&family=zf-C2H2
cb13669_c0/f3p0/874	ENSAMXG00000011680	Astyanax_mexicanus	THAP	http://bioinfo.life.hust.edu.cn/AnimalTFDB#!/tf_detail?species=Astyanax_mexicanus&family=THAP
cb13494_c0/f3p0/894	ENSGMOG00000003709	Gadus_morhua	zf-C2H2	http://bioinfo.life.hust.edu.cn/AnimalTFDB#!/tf_detail?species=Gadus_morhua&family=zf-C2H2
cb1584_c3/f2p0/2248	ENSTRUG00000014764	Takifugu_rubripes	AF-4	http://bioinfo.life.hust.edu.cn/AnimalTFDB#!/tf_detail?species=Takifugu_rubripes&family=AF-4
cb2279_c0/f2p0/5412	FBgn0000611	Drosophila_melanogaster	Homeobox	http://bioinfo.life.hust.edu.cn/AnimalTFDB#!/tf_detail?species=Drosophila_melanogaster&family=Homeobox
cb3116_c0/f4p0/3732	ENSSSCG00000000169	Sus_scrofa	RFX	http://bioinfo.life.hust.edu.cn/AnimalTFDB#!/tf_detail?species=Sus_scrofa&family=RFX
cb2618_c1/f3p0/2641	FBgn0035769	Drosophila_melanogaster	zf-C2H2	http://bioinfo.life.hust.edu.cn/AnimalTFDB#!/tf_detail?species=Drosophila_melanogaster&family=zf-C2H2
cb2618_c6/f4p0/3952	FBgn0035769	Drosophila_melanogaster	zf-C2H2	http://bioinfo.life.hust.edu.cn/AnimalTFDB#!/tf_detail?species=Drosophila_melanogaster&family=zf-C2H2
cb2069_c0/f2p0/2569	WBGene00004856	Caenorhabditis_elegans	MH1	http://bioinfo.life.hust.edu.cn/AnimalTFDB#!/tf_detail?species=Caenorhabditis_elegans&family=MH1
cb2828_c0/f20p1/2877	FBgn0052056	Drosophila_melanogaster	Others	http://bioinfo.life.hust.edu.cn/AnimalTFDB#!/tf_detail?species=Drosophila_melanogaster&family=Others
cb2828_c3/f2p0/3883	ENSBTAG00000022227	Bos_taurus	Others	http://bioinfo.life.hust.edu.cn/AnimalTFDB#!/tf_detail?species=Bos_taurus&family=Others
cb2970_c576/f3p0/1828	ENSCATG00000032260	Cercocebus_atys	Homeobox	http://bioinfo.life.hust.edu.cn/AnimalTFDB#!/tf_detail?species=Cercocebus_atys&family=Homeobox
cb2970_c577/f4p0/1400	ENSCATG00000032260	Cercocebus_atys	Homeobox	http://bioinfo.life.hust.edu.cn/AnimalTFDB#!/tf_detail?species=Cercocebus_atys&family=Homeobox
cb2970_c571/f193p0/2060	ENSCATG00000032260	Cercocebus_atys	Homeobox	http://bioinfo.life.hust.edu.cn/AnimalTFDB#!/tf_detail?species=Cercocebus_atys&family=Homeobox
cb2258_c24/f4p0/4118	ENSTNIG00000019008	Tetraodon_nigroviridis	THAP	http://bioinfo.life.hust.edu.cn/AnimalTFDB#!/tf_detail?species=Tetraodon_nigroviridis&family=THAP
cb1627_c0/f10p0/2222	ENSMODG00000015487	Monodelphis_domestica	MYB	http://bioinfo.life.hust.edu.cn/AnimalTFDB#!/tf_detail?species=Monodelphis_domestica&family=MYB
cb1627_c2/f2p0/4389	ENSMODG00000015487	Monodelphis_domestica	MYB	http://bioinfo.life.hust.edu.cn/AnimalTFDB#!/tf_detail?species=Monodelphis_domestica&family=MYB
cb2934_c2/f2p0/5352	ENSORLG00000001817	Oryzias_latipes	MYB	http://bioinfo.life.hust.edu.cn/AnimalTFDB#!/tf_detail?species=Oryzias_latipes&family=MYB
cb2134_c1/f4p0/4174	ENSCING00000005289	Ciona_intestinalis	zf-C2H2	http://bioinfo.life.hust.edu.cn/AnimalTFDB#!/tf_detail?species=Ciona_intestinalis&family=zf-C2H2
cb1984_c2/f3p0/1615	ENSTRUG00000000529	Takifugu_rubripes	NCU-G1	http://bioinfo.life.hust.edu.cn/AnimalTFDB#!/tf_detail?species=Takifugu_rubripes&family=NCU-G1
cb1984_c0/f91p0/2490	ENSTRUG00000000529	Takifugu_rubripes	NCU-G1	http://bioinfo.life.hust.edu.cn/AnimalTFDB#!/tf_detail?species=Takifugu_rubripes&family=NCU-G1
cb1984_c1/f3p0/1994	ENSTRUG00000000529	Takifugu_rubripes	NCU-G1	http://bioinfo.life.hust.edu.cn/AnimalTFDB#!/tf_detail?species=Takifugu_rubripes&family=NCU-G1
cb1984_c4/f2p0/1312	ENSTRUG00000000529	Takifugu_rubripes	NCU-G1	http://bioinfo.life.hust.edu.cn/AnimalTFDB#!/tf_detail?species=Takifugu_rubripes&family=NCU-G1
cb2533_c0/f4p0/3339	ENSOANG00000014124	Ornithorhynchus_anatinus	zf-C2H2	http://bioinfo.life.hust.edu.cn/AnimalTFDB#!/tf_detail?species=Ornithorhynchus_anatinus&family=zf-C2H2
cb1818_c0/f25p2/3089	ENSMPUG00000001856	Mustela_putorius_furo	bHLH	http://bioinfo.life.hust.edu.cn/AnimalTFDB#!/tf_detail?species=Mustela_putorius_furo&family=bHLH
cb1818_c1/f7p1/3141	ENSMPUG00000001856	Mustela_putorius_furo	bHLH	http://bioinfo.life.hust.edu.cn/AnimalTFDB#!/tf_detail?species=Mustela_putorius_furo&family=bHLH
cb1818_c2/f3p0/3106	ENSMPUG00000001856	Mustela_putorius_furo	bHLH	http://bioinfo.life.hust.edu.cn/AnimalTFDB#!/tf_detail?species=Mustela_putorius_furo&family=bHLH
cb1818_c5/f2p1/3273	ENSMPUG00000001856	Mustela_putorius_furo	bHLH	http://bioinfo.life.hust.edu.cn/AnimalTFDB#!/tf_detail?species=Mustela_putorius_furo&family=bHLH
cb14433_c0/f2p0/6253	ENSSBOG00000027693	Saimiri_boliviensis_boliviensis	RHD	http://bioinfo.life.hust.edu.cn/AnimalTFDB#!/tf_detail?species=Saimiri_boliviensis_boliviensis&family=RHD
cb3031_c0/f7p0/3766	ENSDARG00000042969	Danio_rerio	zf-C2H2	http://bioinfo.life.hust.edu.cn/AnimalTFDB#!/tf_detail?species=Danio_rerio&family=zf-C2H2
cb2828_c2/f4p0/1980	FBgn0052056	Drosophila_melanogaster	Others	http://bioinfo.life.hust.edu.cn/AnimalTFDB#!/tf_detail?species=Drosophila_melanogaster&family=Others
cb2828_c4/f2p0/3406	FBgn0052056	Drosophila_melanogaster	Others	http://bioinfo.life.hust.edu.cn/AnimalTFDB#!/tf_detail?species=Drosophila_melanogaster&family=Others
cb2053_c3/f2p2/3587	ENSAPLG00000004386	Anas_platyrhynchos	TF_bZIP	http://bioinfo.life.hust.edu.cn/AnimalTFDB#!/tf_detail?species=Anas_platyrhynchos&family=TF_bZIP
cb2053_c0/f5p2/3997	ENSLOCG00000012233	Lepisosteus_oculatus	TF_bZIP	http://bioinfo.life.hust.edu.cn/AnimalTFDB#!/tf_detail?species=Lepisosteus_oculatus&family=TF_bZIP
cb2053_c1/f2p2/4149	ENSLOCG00000012233	Lepisosteus_oculatus	TF_bZIP	http://bioinfo.life.hust.edu.cn/AnimalTFDB#!/tf_detail?species=Lepisosteus_oculatus&family=TF_bZIP
cb2179_c0/f2p0/2964	ENSCING00000013716	Ciona_intestinalis	MBD	http://bioinfo.life.hust.edu.cn/AnimalTFDB#!/tf_detail?species=Ciona_intestinalis&family=MBD
cb1970_c0/f5p0/4121	ENSPFOG00000017300	Poecilia_formosa	HMG	http://bioinfo.life.hust.edu.cn/AnimalTFDB#!/tf_detail?species=Poecilia_formosa&family=HMG
cb1970_c2/f2p0/3565	ENSPFOG00000017300	Poecilia_formosa	HMG	http://bioinfo.life.hust.edu.cn/AnimalTFDB#!/tf_detail?species=Poecilia_formosa&family=HMG
cb2970_c591/f8p0/1242	ENSCATG00000032260	Cercocebus_atys	Homeobox	http://bioinfo.life.hust.edu.cn/AnimalTFDB#!/tf_detail?species=Cercocebus_atys&family=Homeobox
cb1696_c1/f2p0/2352	ENSTTRG00000000916	Tursiops_truncatus	zf-C2H2	http://bioinfo.life.hust.edu.cn/AnimalTFDB#!/tf_detail?species=Tursiops_truncatus&family=zf-C2H2
cb2860_c10/f2p0/3364	ENSXMAG00000006827	Xiphophorus_maculatus	zf-C2H2	http://bioinfo.life.hust.edu.cn/AnimalTFDB#!/tf_detail?species=Xiphophorus_maculatus&family=zf-C2H2
cb1839_c12/f2p0/3695	ENSCAFG00000003081	Canis_familiaris	bHLH	http://bioinfo.life.hust.edu.cn/AnimalTFDB#!/tf_detail?species=Canis_familiaris&family=bHLH
cb14652_c0/f3p3/6281	ENSDARG00000061810	Danio_rerio	MBD	http://bioinfo.life.hust.edu.cn/AnimalTFDB#!/tf_detail?species=Danio_rerio&family=MBD
cb14656_c0/f2p0/5247	ENSTGUG00000008737	Taeniopygia_guttata	zf-BED	http://bioinfo.life.hust.edu.cn/AnimalTFDB#!/tf_detail?species=Taeniopygia_guttata&family=zf-BED
cb1581_c0/f22p1/4436	ENSLOCG00000000814	Lepisosteus_oculatus	TF_bZIP	http://bioinfo.life.hust.edu.cn/AnimalTFDB#!/tf_detail?species=Lepisosteus_oculatus&family=TF_bZIP
cb1581_c2/f3p0/4217	ENSLOCG00000000814	Lepisosteus_oculatus	TF_bZIP	http://bioinfo.life.hust.edu.cn/AnimalTFDB#!/tf_detail?species=Lepisosteus_oculatus&family=TF_bZIP
cb3348_c0/f7p0/2943	ENSCSAVG00000008749	Ciona_savignyi	Others	http://bioinfo.life.hust.edu.cn/AnimalTFDB#!/tf_detail?species=Ciona_savignyi&family=Others
cb3348_c1/f2p0/1294	ENSTNIG00000003155	Tetraodon_nigroviridis	Others	http://bioinfo.life.hust.edu.cn/AnimalTFDB#!/tf_detail?species=Tetraodon_nigroviridis&family=Others
cb1986_c0/f2p0/3399	ENSMICG00000001827	Microcebus_murinus	IRF	http://bioinfo.life.hust.edu.cn/AnimalTFDB#!/tf_detail?species=Microcebus_murinus&family=IRF
cb2758_c8/f3p0/3927	ENSTNIG00000015416	Tetraodon_nigroviridis	Others	http://bioinfo.life.hust.edu.cn/AnimalTFDB#!/tf_detail?species=Tetraodon_nigroviridis&family=Others
cb2477_c0/f3p1/2471	FBgn0263108	Drosophila_melanogaster	ZBTB	http://bioinfo.life.hust.edu.cn/AnimalTFDB#!/tf_detail?species=Drosophila_melanogaster&family=ZBTB
cb2477_c1/f2p0/4035	FBgn0263108	Drosophila_melanogaster	ZBTB	http://bioinfo.life.hust.edu.cn/AnimalTFDB#!/tf_detail?species=Drosophila_melanogaster&family=ZBTB
cb2081_c1/f2p0/1409	ENSGALG00000006806	Gallus_gallus	zf-C2H2	http://bioinfo.life.hust.edu.cn/AnimalTFDB#!/tf_detail?species=Gallus_gallus&family=zf-C2H2
cb2081_c0/f4p0/2485	ENSANAG00000030158	Aotus_nancymaae	zf-C2H2	http://bioinfo.life.hust.edu.cn/AnimalTFDB#!/tf_detail?species=Aotus_nancymaae&family=zf-C2H2
cb2828_c5/f2p1/2559	FBgn0052056	Drosophila_melanogaster	Others	http://bioinfo.life.hust.edu.cn/AnimalTFDB#!/tf_detail?species=Drosophila_melanogaster&family=Others
cb14524_c0/f2p0/5224	ENSMPUG00000001856	Mustela_putorius_furo	bHLH	http://bioinfo.life.hust.edu.cn/AnimalTFDB#!/tf_detail?species=Mustela_putorius_furo&family=bHLH
cb1763_c8/f4p1/4226	FBgn0052280	Drosophila_melanogaster	zf-LITAF-like	http://bioinfo.life.hust.edu.cn/AnimalTFDB#!/tf_detail?species=Drosophila_melanogaster&family=zf-LITAF-like
cb1763_c7/f3p1/4240	FBgn0052280	Drosophila_melanogaster	zf-LITAF-like	http://bioinfo.life.hust.edu.cn/AnimalTFDB#!/tf_detail?species=Drosophila_melanogaster&family=zf-LITAF-like
cb1763_c6/f3p0/4283	FBgn0052280	Drosophila_melanogaster	zf-LITAF-like	http://bioinfo.life.hust.edu.cn/AnimalTFDB#!/tf_detail?species=Drosophila_melanogaster&family=zf-LITAF-like
cb1763_c4/f4p0/4305	FBgn0052280	Drosophila_melanogaster	zf-LITAF-like	http://bioinfo.life.hust.edu.cn/AnimalTFDB#!/tf_detail?species=Drosophila_melanogaster&family=zf-LITAF-like
cb2539_c5/f2p0/1463	ENSDORG00000007447	Dipodomys_ordii	RHD	http://bioinfo.life.hust.edu.cn/AnimalTFDB#!/tf_detail?species=Dipodomys_ordii&family=RHD
cb2539_c4/f2p0/924	ENSDORG00000007447	Dipodomys_ordii	RHD	http://bioinfo.life.hust.edu.cn/AnimalTFDB#!/tf_detail?species=Dipodomys_ordii&family=RHD
cb2539_c6/f2p0/3011	ENSSBOG00000027693	Saimiri_boliviensis_boliviensis	RHD	http://bioinfo.life.hust.edu.cn/AnimalTFDB#!/tf_detail?species=Saimiri_boliviensis_boliviensis&family=RHD
cb2539_c1/f35p0/4009	ENSDORG00000007447	Dipodomys_ordii	RHD	http://bioinfo.life.hust.edu.cn/AnimalTFDB#!/tf_detail?species=Dipodomys_ordii&family=RHD
cb2539_c0/f49p0/3653	ENSDORG00000007447	Dipodomys_ordii	RHD	http://bioinfo.life.hust.edu.cn/AnimalTFDB#!/tf_detail?species=Dipodomys_ordii&family=RHD
cb2539_c3/f3p0/3632	ENSDORG00000007447	Dipodomys_ordii	RHD	http://bioinfo.life.hust.edu.cn/AnimalTFDB#!/tf_detail?species=Dipodomys_ordii&family=RHD
cb2539_c2/f7p0/1745	ENSDORG00000007447	Dipodomys_ordii	RHD	http://bioinfo.life.hust.edu.cn/AnimalTFDB#!/tf_detail?species=Dipodomys_ordii&family=RHD
cb1696_c11/f2p0/3701	ENSMODG00000017252	Monodelphis_domestica	zf-C2H2	http://bioinfo.life.hust.edu.cn/AnimalTFDB#!/tf_detail?species=Monodelphis_domestica&family=zf-C2H2
cb2984_c0/f5p0/2760	ENSMPUG00000001856	Mustela_putorius_furo	bHLH	http://bioinfo.life.hust.edu.cn/AnimalTFDB#!/tf_detail?species=Mustela_putorius_furo&family=bHLH
cb1858_c0/f4p0/2297	ENSLOCG00000006024	Lepisosteus_oculatus	MBD	http://bioinfo.life.hust.edu.cn/AnimalTFDB#!/tf_detail?species=Lepisosteus_oculatus&family=MBD
cb155_c5/f2p0/2315	ENSMPUG00000001856	Mustela_putorius_furo	bHLH	http://bioinfo.life.hust.edu.cn/AnimalTFDB#!/tf_detail?species=Mustela_putorius_furo&family=bHLH
cb1508_c17/f3p0/2086	FBgn0263108	Drosophila_melanogaster	ZBTB	http://bioinfo.life.hust.edu.cn/AnimalTFDB#!/tf_detail?species=Drosophila_melanogaster&family=ZBTB
cb155_c0/f5p0/3136	ENSMPUG00000001856	Mustela_putorius_furo	bHLH	http://bioinfo.life.hust.edu.cn/AnimalTFDB#!/tf_detail?species=Mustela_putorius_furo&family=bHLH
cb2596_c0/f8p1/3990	ENSMPUG00000000119	Mustela_putorius_furo	bHLH	http://bioinfo.life.hust.edu.cn/AnimalTFDB#!/tf_detail?species=Mustela_putorius_furo&family=bHLH
cb14555_c0/f3p0/5616	ENSBTAG00000008883	Bos_taurus	Others	http://bioinfo.life.hust.edu.cn/AnimalTFDB#!/tf_detail?species=Bos_taurus&family=Others
cb1831_c12/f3p0/4246	ENSTNIG00000011331	Tetraodon_nigroviridis	Others	http://bioinfo.life.hust.edu.cn/AnimalTFDB#!/tf_detail?species=Tetraodon_nigroviridis&family=Others
cb2149_c0/f2p0/2403	ENSDARG00000056213	Danio_rerio	THAP	http://bioinfo.life.hust.edu.cn/AnimalTFDB#!/tf_detail?species=Danio_rerio&family=THAP
cb2163_c0/f9p1/4172	ENSXMAG00000008869	Xiphophorus_maculatus	zf-MIZ	http://bioinfo.life.hust.edu.cn/AnimalTFDB#!/tf_detail?species=Xiphophorus_maculatus&family=zf-MIZ
cb2163_c1/f3p0/2332	ENSXMAG00000008869	Xiphophorus_maculatus	zf-MIZ	http://bioinfo.life.hust.edu.cn/AnimalTFDB#!/tf_detail?species=Xiphophorus_maculatus&family=zf-MIZ
cb1984_c19/f2p0/2165	ENSTRUG00000000529	Takifugu_rubripes	NCU-G1	http://bioinfo.life.hust.edu.cn/AnimalTFDB#!/tf_detail?species=Takifugu_rubripes&family=NCU-G1
cb2359_c1/f2p0/1027	ENSACAG00000006705	Anolis_carolinensis	zf-C2H2	http://bioinfo.life.hust.edu.cn/AnimalTFDB#!/tf_detail?species=Anolis_carolinensis&family=zf-C2H2
cb2359_c0/f4p0/3319	ENSMLUG00000015541	Myotis_lucifugus	zf-C2H2	http://bioinfo.life.hust.edu.cn/AnimalTFDB#!/tf_detail?species=Myotis_lucifugus&family=zf-C2H2
cb2359_c2/f2p0/5622	ENSMLUG00000015541	Myotis_lucifugus	zf-C2H2	http://bioinfo.life.hust.edu.cn/AnimalTFDB#!/tf_detail?species=Myotis_lucifugus&family=zf-C2H2
cb2701_c0/f5p0/3935	ENSXETG00000017776	Xenopus_tropicalis	E2F	http://bioinfo.life.hust.edu.cn/AnimalTFDB#!/tf_detail?species=Xenopus_tropicalis&family=E2F
cb1573_c5/f2p0/2921	ENSCAFG00000003081	Canis_familiaris	bHLH	http://bioinfo.life.hust.edu.cn/AnimalTFDB#!/tf_detail?species=Canis_familiaris&family=bHLH
cb1908_c0/f2p0/4118	FBgn0086908	Drosophila_melanogaster	MBD	http://bioinfo.life.hust.edu.cn/AnimalTFDB#!/tf_detail?species=Drosophila_melanogaster&family=MBD
cb3061_c32/f3p1/3743	ENSTRUG00000016020	Takifugu_rubripes	THAP	http://bioinfo.life.hust.edu.cn/AnimalTFDB#!/tf_detail?species=Takifugu_rubripes&family=THAP
cb3061_c30/f9p1/3727	ENSTRUG00000016020	Takifugu_rubripes	THAP	http://bioinfo.life.hust.edu.cn/AnimalTFDB#!/tf_detail?species=Takifugu_rubripes&family=THAP
cb3306_c0/f3p0/3608	ENSTRUG00000004038	Takifugu_rubripes	MYB	http://bioinfo.life.hust.edu.cn/AnimalTFDB#!/tf_detail?species=Takifugu_rubripes&family=MYB
cb3306_c1/f2p0/3655	ENSTRUG00000004038	Takifugu_rubripes	MYB	http://bioinfo.life.hust.edu.cn/AnimalTFDB#!/tf_detail?species=Takifugu_rubripes&family=MYB
cb2258_c1/f8p0/3086	ENSTNIG00000019008	Tetraodon_nigroviridis	THAP	http://bioinfo.life.hust.edu.cn/AnimalTFDB#!/tf_detail?species=Tetraodon_nigroviridis&family=THAP
cb2258_c0/f12p0/4061	ENSTNIG00000019008	Tetraodon_nigroviridis	THAP	http://bioinfo.life.hust.edu.cn/AnimalTFDB#!/tf_detail?species=Tetraodon_nigroviridis&family=THAP
cb2737_c0/f4p0/3930	ENSDARG00000042496	Danio_rerio	Others	http://bioinfo.life.hust.edu.cn/AnimalTFDB#!/tf_detail?species=Danio_rerio&family=Others
cb1584_c4/f2p0/1133	ENSTRUG00000014764	Takifugu_rubripes	AF-4	http://bioinfo.life.hust.edu.cn/AnimalTFDB#!/tf_detail?species=Takifugu_rubripes&family=AF-4
cb1584_c1/f7p0/3536	ENSTRUG00000014764	Takifugu_rubripes	AF-4	http://bioinfo.life.hust.edu.cn/AnimalTFDB#!/tf_detail?species=Takifugu_rubripes&family=AF-4
cb223_c0/f3p1/5861	ENSLOCG00000000130	Lepisosteus_oculatus	CSL	http://bioinfo.life.hust.edu.cn/AnimalTFDB#!/tf_detail?species=Lepisosteus_oculatus&family=CSL
cb2760_c0/f2p0/3915	ENSHGLG00000000069	Heterocephalus_glaber_female	zf-C2H2	http://bioinfo.life.hust.edu.cn/AnimalTFDB#!/tf_detail?species=Heterocephalus_glaber_female&family=zf-C2H2
cb1830_c0/f3p0/4280	ENSTRUG00000016020	Takifugu_rubripes	THAP	http://bioinfo.life.hust.edu.cn/AnimalTFDB#!/tf_detail?species=Takifugu_rubripes&family=THAP
cb2423_c0/f2p1/5849	ENSPPAG00000031717	Pan_paniscus	zf-GATA	http://bioinfo.life.hust.edu.cn/AnimalTFDB#!/tf_detail?species=Pan_paniscus&family=zf-GATA
cb1584_c23/f11p0/3269	ENSTRUG00000014764	Takifugu_rubripes	AF-4	http://bioinfo.life.hust.edu.cn/AnimalTFDB#!/tf_detail?species=Takifugu_rubripes&family=AF-4
cb2207_c0/f2p0/3940	ENSMPUG00000001856	Mustela_putorius_furo	bHLH	http://bioinfo.life.hust.edu.cn/AnimalTFDB#!/tf_detail?species=Mustela_putorius_furo&family=bHLH
cb14661_c0/f2p0/5502	ENSDARG00000105669	Danio_rerio	zf-NF-X1	http://bioinfo.life.hust.edu.cn/AnimalTFDB#!/tf_detail?species=Danio_rerio&family=zf-NF-X1
cb3061_c1/f4p0/3741	ENSTRUG00000016020	Takifugu_rubripes	THAP	http://bioinfo.life.hust.edu.cn/AnimalTFDB#!/tf_detail?species=Takifugu_rubripes&family=THAP
cb3061_c6/f2p0/2364	ENSTRUG00000016020	Takifugu_rubripes	THAP	http://bioinfo.life.hust.edu.cn/AnimalTFDB#!/tf_detail?species=Takifugu_rubripes&family=THAP
cb3376_c0/f2p0/3627	ENSODEG00000014098	Octodon_degus	zf-C2H2	http://bioinfo.life.hust.edu.cn/AnimalTFDB#!/tf_detail?species=Octodon_degus&family=zf-C2H2
cb2987_c0/f6p0/3820	ENSLOCG00000000130	Lepisosteus_oculatus	CSL	http://bioinfo.life.hust.edu.cn/AnimalTFDB#!/tf_detail?species=Lepisosteus_oculatus&family=CSL
cb1900_c1/f2p2/4152	ENSMPUG00000001856	Mustela_putorius_furo	bHLH	http://bioinfo.life.hust.edu.cn/AnimalTFDB#!/tf_detail?species=Mustela_putorius_furo&family=bHLH
cb3277_c1/f2p0/3673	ENSSTOG00000015403	Ictidomys_tridecemlineatus	RXR-like	http://bioinfo.life.hust.edu.cn/AnimalTFDB#!/tf_detail?species=Ictidomys_tridecemlineatus&family=RXR-like
cb3277_c0/f5p1/3652	ENSMNEG00000026061	Macaca_nemestrina	RXR-like	http://bioinfo.life.hust.edu.cn/AnimalTFDB#!/tf_detail?species=Macaca_nemestrina&family=RXR-like
cb1443_c0/f3p1/4508	ENSGALG00000007914	Gallus_gallus	MYB	http://bioinfo.life.hust.edu.cn/AnimalTFDB#!/tf_detail?species=Gallus_gallus&family=MYB
cb284_c4/f2p0/3204	ENSLOCG00000013945	Lepisosteus_oculatus	zf-GATA	http://bioinfo.life.hust.edu.cn/AnimalTFDB#!/tf_detail?species=Lepisosteus_oculatus&family=zf-GATA
cb284_c3/f2p0/5033	ENSDARG00000007198	Danio_rerio	zf-GATA	http://bioinfo.life.hust.edu.cn/AnimalTFDB#!/tf_detail?species=Danio_rerio&family=zf-GATA
cb1857_c0/f5p1/5331	ENSXETG00000017921	Xenopus_tropicalis	ZBTB	http://bioinfo.life.hust.edu.cn/AnimalTFDB#!/tf_detail?species=Xenopus_tropicalis&family=ZBTB
cb1717_c0/f10p1/3924	ENSGACG00000013629	Gasterosteus_aculeatus	P53	http://bioinfo.life.hust.edu.cn/AnimalTFDB#!/tf_detail?species=Gasterosteus_aculeatus&family=P53
cb284_c30/f5p0/4553	ENSGALG00000002803	Gallus_gallus	zf-GATA	http://bioinfo.life.hust.edu.cn/AnimalTFDB#!/tf_detail?species=Gallus_gallus&family=zf-GATA
cb2286_c0/f5p0/3588	ENSXETG00000008503	Xenopus_tropicalis	zf-C2H2	http://bioinfo.life.hust.edu.cn/AnimalTFDB#!/tf_detail?species=Xenopus_tropicalis&family=zf-C2H2
cb2286_c1/f3p0/3724	ENSXETG00000008503	Xenopus_tropicalis	zf-C2H2	http://bioinfo.life.hust.edu.cn/AnimalTFDB#!/tf_detail?species=Xenopus_tropicalis&family=zf-C2H2
cb201_c0/f2p0/5030	FBgn0001078	Drosophila_melanogaster	SF-like	http://bioinfo.life.hust.edu.cn/AnimalTFDB#!/tf_detail?species=Drosophila_melanogaster&family=SF-like
cb2501_c0/f19p1/3909	FBgn0033748	Drosophila_melanogaster	Homeobox	http://bioinfo.life.hust.edu.cn/AnimalTFDB#!/tf_detail?species=Drosophila_melanogaster&family=Homeobox
cb2501_c1/f12p1/3412	FBgn0033748	Drosophila_melanogaster	Homeobox	http://bioinfo.life.hust.edu.cn/AnimalTFDB#!/tf_detail?species=Drosophila_melanogaster&family=Homeobox
cb1763_c31/f8p0/4247	FBgn0052280	Drosophila_melanogaster	zf-LITAF-like	http://bioinfo.life.hust.edu.cn/AnimalTFDB#!/tf_detail?species=Drosophila_melanogaster&family=zf-LITAF-like
cb1508_c3/f2p0/1941	FBgn0263108	Drosophila_melanogaster	ZBTB	http://bioinfo.life.hust.edu.cn/AnimalTFDB#!/tf_detail?species=Drosophila_melanogaster&family=ZBTB
cb1508_c1/f3p0/2305	FBgn0263108	Drosophila_melanogaster	ZBTB	http://bioinfo.life.hust.edu.cn/AnimalTFDB#!/tf_detail?species=Drosophila_melanogaster&family=ZBTB
cb1508_c4/f2p0/1752	FBgn0263108	Drosophila_melanogaster	ZBTB	http://bioinfo.life.hust.edu.cn/AnimalTFDB#!/tf_detail?species=Drosophila_melanogaster&family=ZBTB
cb2377_c1/f2p0/3104	ENSTRUG00000005215	Takifugu_rubripes	MYB	http://bioinfo.life.hust.edu.cn/AnimalTFDB#!/tf_detail?species=Takifugu_rubripes&family=MYB
cb2377_c0/f2p0/3312	ENSTRUG00000005215	Takifugu_rubripes	MYB	http://bioinfo.life.hust.edu.cn/AnimalTFDB#!/tf_detail?species=Takifugu_rubripes&family=MYB
cb284_c1/f2p0/3451	ENSLOCG00000013945	Lepisosteus_oculatus	zf-GATA	http://bioinfo.life.hust.edu.cn/AnimalTFDB#!/tf_detail?species=Lepisosteus_oculatus&family=zf-GATA
cb14677_c0/f2p0/5308	ENSPFOG00000017492	Poecilia_formosa	zf-C2H2	http://bioinfo.life.hust.edu.cn/AnimalTFDB#!/tf_detail?species=Poecilia_formosa&family=zf-C2H2
cb2970_c580/f5p0/1671	ENSCATG00000032260	Cercocebus_atys	Homeobox	http://bioinfo.life.hust.edu.cn/AnimalTFDB#!/tf_detail?species=Cercocebus_atys&family=Homeobox
cb155_c2/f2p0/3840	ENSMPUG00000001856	Mustela_putorius_furo	bHLH	http://bioinfo.life.hust.edu.cn/AnimalTFDB#!/tf_detail?species=Mustela_putorius_furo&family=bHLH
cb1763_c11/f2p0/4289	FBgn0052280	Drosophila_melanogaster	zf-LITAF-like	http://bioinfo.life.hust.edu.cn/AnimalTFDB#!/tf_detail?species=Drosophila_melanogaster&family=zf-LITAF-like
cb1763_c10/f2p0/3727	FBgn0052280	Drosophila_melanogaster	zf-LITAF-like	http://bioinfo.life.hust.edu.cn/AnimalTFDB#!/tf_detail?species=Drosophila_melanogaster&family=zf-LITAF-like
cb2123_c2/f3p0/3083	ENSXETG00000018528	Xenopus_tropicalis	zf-GATA	http://bioinfo.life.hust.edu.cn/AnimalTFDB#!/tf_detail?species=Xenopus_tropicalis&family=zf-GATA
cb2123_c3/f2p0/1093	ENSXETG00000018528	Xenopus_tropicalis	zf-GATA	http://bioinfo.life.hust.edu.cn/AnimalTFDB#!/tf_detail?species=Xenopus_tropicalis&family=zf-GATA
cb2123_c0/f11p0/1062	ENSXETG00000018528	Xenopus_tropicalis	zf-GATA	http://bioinfo.life.hust.edu.cn/AnimalTFDB#!/tf_detail?species=Xenopus_tropicalis&family=zf-GATA
cb2123_c1/f7p0/1644	ENSXETG00000018528	Xenopus_tropicalis	zf-GATA	http://bioinfo.life.hust.edu.cn/AnimalTFDB#!/tf_detail?species=Xenopus_tropicalis&family=zf-GATA
cb1791_c0/f4p0/4106	ENSSHAG00000007124	Sarcophilus_harrisii	zf-C2H2	http://bioinfo.life.hust.edu.cn/AnimalTFDB#!/tf_detail?species=Sarcophilus_harrisii&family=zf-C2H2
cb2671_c8/f2p0/2321	ENSPMAG00000003030	Petromyzon_marinus	ARID	http://bioinfo.life.hust.edu.cn/AnimalTFDB#!/tf_detail?species=Petromyzon_marinus&family=ARID
cb2671_c7/f2p1/3192	ENSPMAG00000003030	Petromyzon_marinus	ARID	http://bioinfo.life.hust.edu.cn/AnimalTFDB#!/tf_detail?species=Petromyzon_marinus&family=ARID
cb2410_c12/f2p0/3060	FBgn0004396	Drosophila_melanogaster	TF_bZIP	http://bioinfo.life.hust.edu.cn/AnimalTFDB#!/tf_detail?species=Drosophila_melanogaster&family=TF_bZIP
cb291_c3/f5p0/2218	ENSMPUG00000000119	Mustela_putorius_furo	bHLH	http://bioinfo.life.hust.edu.cn/AnimalTFDB#!/tf_detail?species=Mustela_putorius_furo&family=bHLH
cb291_c2/f6p0/1453	ENSMPUG00000000119	Mustela_putorius_furo	bHLH	http://bioinfo.life.hust.edu.cn/AnimalTFDB#!/tf_detail?species=Mustela_putorius_furo&family=bHLH
cb291_c1/f11p0/1350	ENSMPUG00000000119	Mustela_putorius_furo	bHLH	http://bioinfo.life.hust.edu.cn/AnimalTFDB#!/tf_detail?species=Mustela_putorius_furo&family=bHLH
cb291_c0/f43p0/1293	ENSMPUG00000000119	Mustela_putorius_furo	bHLH	http://bioinfo.life.hust.edu.cn/AnimalTFDB#!/tf_detail?species=Mustela_putorius_furo&family=bHLH
cb291_c5/f2p0/1246	ENSMPUG00000000119	Mustela_putorius_furo	bHLH	http://bioinfo.life.hust.edu.cn/AnimalTFDB#!/tf_detail?species=Mustela_putorius_furo&family=bHLH
cb291_c4/f2p0/1254	ENSMPUG00000000119	Mustela_putorius_furo	bHLH	http://bioinfo.life.hust.edu.cn/AnimalTFDB#!/tf_detail?species=Mustela_putorius_furo&family=bHLH
cb1573_c4/f2p0/4195	ENSCAFG00000003081	Canis_familiaris	bHLH	http://bioinfo.life.hust.edu.cn/AnimalTFDB#!/tf_detail?species=Canis_familiaris&family=bHLH
cb2410_c0/f15p0/3547	FBgn0004396	Drosophila_melanogaster	TF_bZIP	http://bioinfo.life.hust.edu.cn/AnimalTFDB#!/tf_detail?species=Drosophila_melanogaster&family=TF_bZIP
cb212_c6/f3p0/2703	ENSMPUG00000001856	Mustela_putorius_furo	bHLH	http://bioinfo.life.hust.edu.cn/AnimalTFDB#!/tf_detail?species=Mustela_putorius_furo&family=bHLH
cb212_c4/f5p0/4761	ENSMPUG00000001856	Mustela_putorius_furo	bHLH	http://bioinfo.life.hust.edu.cn/AnimalTFDB#!/tf_detail?species=Mustela_putorius_furo&family=bHLH
cb212_c2/f7p0/5122	ENSMPUG00000001856	Mustela_putorius_furo	bHLH	http://bioinfo.life.hust.edu.cn/AnimalTFDB#!/tf_detail?species=Mustela_putorius_furo&family=bHLH
cb212_c3/f6p0/4811	ENSMPUG00000001856	Mustela_putorius_furo	bHLH	http://bioinfo.life.hust.edu.cn/AnimalTFDB#!/tf_detail?species=Mustela_putorius_furo&family=bHLH
cb212_c0/f27p1/4976	ENSMPUG00000001856	Mustela_putorius_furo	bHLH	http://bioinfo.life.hust.edu.cn/AnimalTFDB#!/tf_detail?species=Mustela_putorius_furo&family=bHLH
cb212_c1/f18p0/4652	ENSMPUG00000001856	Mustela_putorius_furo	bHLH	http://bioinfo.life.hust.edu.cn/AnimalTFDB#!/tf_detail?species=Mustela_putorius_furo&family=bHLH
cb3259_c0/f2p0/2810	FBgn0283451	Drosophila_melanogaster	ZBTB	http://bioinfo.life.hust.edu.cn/AnimalTFDB#!/tf_detail?species=Drosophila_melanogaster&family=ZBTB
cb3061_c2/f9p1/3703	ENSTRUG00000016020	Takifugu_rubripes	THAP	http://bioinfo.life.hust.edu.cn/AnimalTFDB#!/tf_detail?species=Takifugu_rubripes&family=THAP
cb14504_c0/f2p1/6041	ENSLACG00000016421	Latimeria_chalumnae	Others	http://bioinfo.life.hust.edu.cn/AnimalTFDB#!/tf_detail?species=Latimeria_chalumnae&family=Others
cb332_c0/f3p0/3770	ENSTNIG00000004033	Tetraodon_nigroviridis	zf-C2H2	http://bioinfo.life.hust.edu.cn/AnimalTFDB#!/tf_detail?species=Tetraodon_nigroviridis&family=zf-C2H2
cb1793_c0/f4p0/4323	ENSDNOG00000032784	Dasypus_novemcinctus	RHD	http://bioinfo.life.hust.edu.cn/AnimalTFDB#!/tf_detail?species=Dasypus_novemcinctus&family=RHD
cb2020_c0/f4p0/5337	FBgn0000283	Drosophila_melanogaster	ZBTB	http://bioinfo.life.hust.edu.cn/AnimalTFDB#!/tf_detail?species=Drosophila_melanogaster&family=ZBTB
cb3061_c29/f5p1/3713	ENSTRUG00000016020	Takifugu_rubripes	THAP	http://bioinfo.life.hust.edu.cn/AnimalTFDB#!/tf_detail?species=Takifugu_rubripes&family=THAP
cb2423_c1/f2p0/1572	ENSPPAG00000031717	Pan_paniscus	zf-GATA	http://bioinfo.life.hust.edu.cn/AnimalTFDB#!/tf_detail?species=Pan_paniscus&family=zf-GATA
cb1900_c2/f2p2/2220	ENSMPUG00000001856	Mustela_putorius_furo	bHLH	http://bioinfo.life.hust.edu.cn/AnimalTFDB#!/tf_detail?species=Mustela_putorius_furo&family=bHLH
cb1900_c0/f2p3/4140	ENSMPUG00000001856	Mustela_putorius_furo	bHLH	http://bioinfo.life.hust.edu.cn/AnimalTFDB#!/tf_detail?species=Mustela_putorius_furo&family=bHLH
cb1732_c0/f9p1/5200	ENSVPAG00000001318	Vicugna_pacos	Others	http://bioinfo.life.hust.edu.cn/AnimalTFDB#!/tf_detail?species=Vicugna_pacos&family=Others
cb3274_c0/f13p0/3700	ENSTGUG00000003595	Taeniopygia_guttata	RHD	http://bioinfo.life.hust.edu.cn/AnimalTFDB#!/tf_detail?species=Taeniopygia_guttata&family=RHD
cb1653_c0/f5p0/3530	ENSMPUG00000001856	Mustela_putorius_furo	bHLH	http://bioinfo.life.hust.edu.cn/AnimalTFDB#!/tf_detail?species=Mustela_putorius_furo&family=bHLH
cb3011_c1/f2p0/3710	ENSTRUG00000017921	Takifugu_rubripes	HMG	http://bioinfo.life.hust.edu.cn/AnimalTFDB#!/tf_detail?species=Takifugu_rubripes&family=HMG
cb3011_c0/f3p0/3711	ENSTRUG00000017921	Takifugu_rubripes	HMG	http://bioinfo.life.hust.edu.cn/AnimalTFDB#!/tf_detail?species=Takifugu_rubripes&family=HMG
cb3312_c0/f4p0/2535	ENSSHAG00000007374	Sarcophilus_harrisii	RHD	http://bioinfo.life.hust.edu.cn/AnimalTFDB#!/tf_detail?species=Sarcophilus_harrisii&family=RHD
cb3312_c2/f2p0/3644	ENSSHAG00000007374	Sarcophilus_harrisii	RHD	http://bioinfo.life.hust.edu.cn/AnimalTFDB#!/tf_detail?species=Sarcophilus_harrisii&family=RHD
cb1535_c0/f2p1/4450	FBgn0000567	Drosophila_melanogaster	ETS	http://bioinfo.life.hust.edu.cn/AnimalTFDB#!/tf_detail?species=Drosophila_melanogaster&family=ETS
cb1535_c1/f2p0/3277	FBgn0000567	Drosophila_melanogaster	ETS	http://bioinfo.life.hust.edu.cn/AnimalTFDB#!/tf_detail?species=Drosophila_melanogaster&family=ETS
cb3785_c3/f2p0/3347	ENSOPRG00000016532	Ochotona_princeps	Others	http://bioinfo.life.hust.edu.cn/AnimalTFDB#!/tf_detail?species=Ochotona_princeps&family=Others
cb3785_c2/f3p0/1856	ENSOPRG00000016532	Ochotona_princeps	Others	http://bioinfo.life.hust.edu.cn/AnimalTFDB#!/tf_detail?species=Ochotona_princeps&family=Others
cb3785_c5/f2p0/1472	ENSOPRG00000016532	Ochotona_princeps	Others	http://bioinfo.life.hust.edu.cn/AnimalTFDB#!/tf_detail?species=Ochotona_princeps&family=Others
cb3785_c4/f2p1/4108	ENSOPRG00000016532	Ochotona_princeps	Others	http://bioinfo.life.hust.edu.cn/AnimalTFDB#!/tf_detail?species=Ochotona_princeps&family=Others
cb5082_c19/f10p0/2595	ENSORLG00000011106	Oryzias_latipes	zf-CCCH	http://bioinfo.life.hust.edu.cn/AnimalTFDB#!/tf_detail?species=Oryzias_latipes&family=zf-CCCH
cb5082_c18/f22p0/2619	ENSORLG00000011106	Oryzias_latipes	zf-CCCH	http://bioinfo.life.hust.edu.cn/AnimalTFDB#!/tf_detail?species=Oryzias_latipes&family=zf-CCCH
cb4126_c3/f2p0/3249	ENSMPUG00000000119	Mustela_putorius_furo	bHLH	http://bioinfo.life.hust.edu.cn/AnimalTFDB#!/tf_detail?species=Mustela_putorius_furo&family=bHLH
cb4126_c0/f41p0/2561	ENSMPUG00000000119	Mustela_putorius_furo	bHLH	http://bioinfo.life.hust.edu.cn/AnimalTFDB#!/tf_detail?species=Mustela_putorius_furo&family=bHLH
cb4126_c4/f2p0/2395	ENSMPUG00000000119	Mustela_putorius_furo	bHLH	http://bioinfo.life.hust.edu.cn/AnimalTFDB#!/tf_detail?species=Mustela_putorius_furo&family=bHLH
cb5103_c3/f5p0/1859	ENSXMAG00000002950	Xiphophorus_maculatus	Others	http://bioinfo.life.hust.edu.cn/AnimalTFDB#!/tf_detail?species=Xiphophorus_maculatus&family=Others
cb5103_c1/f10p0/1562	ENSXMAG00000002950	Xiphophorus_maculatus	Others	http://bioinfo.life.hust.edu.cn/AnimalTFDB#!/tf_detail?species=Xiphophorus_maculatus&family=Others
cb5103_c0/f27p0/1687	ENSXMAG00000002950	Xiphophorus_maculatus	Others	http://bioinfo.life.hust.edu.cn/AnimalTFDB#!/tf_detail?species=Xiphophorus_maculatus&family=Others
cb5103_c7/f2p0/1666	ENSXMAG00000002950	Xiphophorus_maculatus	Others	http://bioinfo.life.hust.edu.cn/AnimalTFDB#!/tf_detail?species=Xiphophorus_maculatus&family=Others
cb5103_c6/f2p0/1386	ENSXMAG00000002950	Xiphophorus_maculatus	Others	http://bioinfo.life.hust.edu.cn/AnimalTFDB#!/tf_detail?species=Xiphophorus_maculatus&family=Others
cb5103_c5/f4p0/1420	ENSXMAG00000002950	Xiphophorus_maculatus	Others	http://bioinfo.life.hust.edu.cn/AnimalTFDB#!/tf_detail?species=Xiphophorus_maculatus&family=Others
cb5103_c4/f3p0/1586	ENSXMAG00000002950	Xiphophorus_maculatus	Others	http://bioinfo.life.hust.edu.cn/AnimalTFDB#!/tf_detail?species=Xiphophorus_maculatus&family=Others
cb5103_c9/f2p0/1219	ENSXMAG00000002950	Xiphophorus_maculatus	Others	http://bioinfo.life.hust.edu.cn/AnimalTFDB#!/tf_detail?species=Xiphophorus_maculatus&family=Others
cb4178_c0/f2p0/3216	ENSDARG00000109672	Danio_rerio	THAP	http://bioinfo.life.hust.edu.cn/AnimalTFDB#!/tf_detail?species=Danio_rerio&family=THAP
cb4663_c0/f2p0/2983	ENSMPUG00000001856	Mustela_putorius_furo	bHLH	http://bioinfo.life.hust.edu.cn/AnimalTFDB#!/tf_detail?species=Mustela_putorius_furo&family=bHLH
cb3418_c3/f4p0/3926	ENSDARG00000042496	Danio_rerio	Others	http://bioinfo.life.hust.edu.cn/AnimalTFDB#!/tf_detail?species=Danio_rerio&family=Others
cb3418_c4/f3p0/3369	ENSDARG00000042496	Danio_rerio	Others	http://bioinfo.life.hust.edu.cn/AnimalTFDB#!/tf_detail?species=Danio_rerio&family=Others
cb3785_c43/f2p0/2373	ENSOPRG00000016532	Ochotona_princeps	Others	http://bioinfo.life.hust.edu.cn/AnimalTFDB#!/tf_detail?species=Ochotona_princeps&family=Others
cb406_c3/f7p0/4970	ENSAMEG00000005557	Ailuropoda_melanoleuca	zf-C2H2	http://bioinfo.life.hust.edu.cn/AnimalTFDB#!/tf_detail?species=Ailuropoda_melanoleuca&family=zf-C2H2
cb406_c2/f8p0/4835	ENSAMEG00000005557	Ailuropoda_melanoleuca	zf-C2H2	http://bioinfo.life.hust.edu.cn/AnimalTFDB#!/tf_detail?species=Ailuropoda_melanoleuca&family=zf-C2H2
cb4126_c14/f3p0/2613	ENSMPUG00000000119	Mustela_putorius_furo	bHLH	http://bioinfo.life.hust.edu.cn/AnimalTFDB#!/tf_detail?species=Mustela_putorius_furo&family=bHLH
cb3418_c20/f18p1/3574	ENSDARG00000042496	Danio_rerio	Others	http://bioinfo.life.hust.edu.cn/AnimalTFDB#!/tf_detail?species=Danio_rerio&family=Others
cb3453_c0/f3p0/3562	ENSXETG00000021325	Xenopus_tropicalis	RHD	http://bioinfo.life.hust.edu.cn/AnimalTFDB#!/tf_detail?species=Xenopus_tropicalis&family=RHD
cb450_c2/f2p0/2295	ENSOARG00000017855	Ovis_aries	HMG	http://bioinfo.life.hust.edu.cn/AnimalTFDB#!/tf_detail?species=Ovis_aries&family=HMG
cb450_c0/f3p0/1953	ENSORLG00000007107	Oryzias_latipes	HMG	http://bioinfo.life.hust.edu.cn/AnimalTFDB#!/tf_detail?species=Oryzias_latipes&family=HMG
cb450_c1/f3p0/1404	ENSECAG00000010051	Equus_caballus	HMG	http://bioinfo.life.hust.edu.cn/AnimalTFDB#!/tf_detail?species=Equus_caballus&family=HMG
cb4107_c0/f3p0/3251	FBgn0004606	Drosophila_melanogaster	zf-C2H2	http://bioinfo.life.hust.edu.cn/AnimalTFDB#!/tf_detail?species=Drosophila_melanogaster&family=zf-C2H2
cb4896_c0/f3p0/2324	ENSTRUG00000000237	Takifugu_rubripes	ZBTB	http://bioinfo.life.hust.edu.cn/AnimalTFDB#!/tf_detail?species=Takifugu_rubripes&family=ZBTB
cb5086_c0/f13p0/2705	ENSGACG00000002524	Gasterosteus_aculeatus	MYB	http://bioinfo.life.hust.edu.cn/AnimalTFDB#!/tf_detail?species=Gasterosteus_aculeatus&family=MYB
cb4648_c0/f3p0/2994	ENSONIG00000013710	Oreochromis_niloticus	zf-BED	http://bioinfo.life.hust.edu.cn/AnimalTFDB#!/tf_detail?species=Oreochromis_niloticus&family=zf-BED
cb3685_c0/f3p0/3473	ENSPSIG00000015227	Pelodiscus_sinensis	E2F	http://bioinfo.life.hust.edu.cn/AnimalTFDB#!/tf_detail?species=Pelodiscus_sinensis&family=E2F
cb3685_c1/f3p0/1758	ENSPSIG00000015227	Pelodiscus_sinensis	E2F	http://bioinfo.life.hust.edu.cn/AnimalTFDB#!/tf_detail?species=Pelodiscus_sinensis&family=E2F
cb4884_c1/f2p0/2874	FBgn0005659	Drosophila_melanogaster	ETS	http://bioinfo.life.hust.edu.cn/AnimalTFDB#!/tf_detail?species=Drosophila_melanogaster&family=ETS
cb4755_c0/f2p0/2946	ENSDARG00000015998	Danio_rerio	HMG	http://bioinfo.life.hust.edu.cn/AnimalTFDB#!/tf_detail?species=Danio_rerio&family=HMG
cb4516_c14/f4p0/2774	ENSDARG00000034693	Danio_rerio	MYB	http://bioinfo.life.hust.edu.cn/AnimalTFDB#!/tf_detail?species=Danio_rerio&family=MYB
cb4516_c15/f4p0/2765	ENSDARG00000034693	Danio_rerio	MYB	http://bioinfo.life.hust.edu.cn/AnimalTFDB#!/tf_detail?species=Danio_rerio&family=MYB
cb4516_c13/f4p0/2792	ENSDARG00000034693	Danio_rerio	MYB	http://bioinfo.life.hust.edu.cn/AnimalTFDB#!/tf_detail?species=Danio_rerio&family=MYB
cb4298_c1/f2p0/3155	ENSCING00000024473	Ciona_intestinalis	Others	http://bioinfo.life.hust.edu.cn/AnimalTFDB#!/tf_detail?species=Ciona_intestinalis&family=Others
cb4298_c0/f4p0/2483	ENSCING00000024473	Ciona_intestinalis	Others	http://bioinfo.life.hust.edu.cn/AnimalTFDB#!/tf_detail?species=Ciona_intestinalis&family=Others
cb5517_c0/f2p0/2510	ENSPFOG00000005929	Poecilia_formosa	bHLH	http://bioinfo.life.hust.edu.cn/AnimalTFDB#!/tf_detail?species=Poecilia_formosa&family=bHLH
cb4411_c2/f2p0/1469	FBgn0016076	Drosophila_melanogaster	TF_bZIP	http://bioinfo.life.hust.edu.cn/AnimalTFDB#!/tf_detail?species=Drosophila_melanogaster&family=TF_bZIP
cb4411_c3/f2p0/1319	FBgn0016076	Drosophila_melanogaster	TF_bZIP	http://bioinfo.life.hust.edu.cn/AnimalTFDB#!/tf_detail?species=Drosophila_melanogaster&family=TF_bZIP
cb4411_c0/f10p0/1960	FBgn0016076	Drosophila_melanogaster	TF_bZIP	http://bioinfo.life.hust.edu.cn/AnimalTFDB#!/tf_detail?species=Drosophila_melanogaster&family=TF_bZIP
cb4411_c1/f9p0/1956	FBgn0016076	Drosophila_melanogaster	TF_bZIP	http://bioinfo.life.hust.edu.cn/AnimalTFDB#!/tf_detail?species=Drosophila_melanogaster&family=TF_bZIP
cb5264_c11/f31p1/1468	ENSOCUG00000010580	Oryctolagus_cuniculus	ETS	http://bioinfo.life.hust.edu.cn/AnimalTFDB#!/tf_detail?species=Oryctolagus_cuniculus&family=ETS
cb4806_c21/f4p1/1854	ENSCATG00000032260	Cercocebus_atys	Homeobox	http://bioinfo.life.hust.edu.cn/AnimalTFDB#!/tf_detail?species=Cercocebus_atys&family=Homeobox
cb5103_c25/f6p0/1548	ENSXMAG00000002950	Xiphophorus_maculatus	Others	http://bioinfo.life.hust.edu.cn/AnimalTFDB#!/tf_detail?species=Xiphophorus_maculatus&family=Others
cb3605_c0/f4p0/3590	ENSPFOG00000017723	Poecilia_formosa	HMG	http://bioinfo.life.hust.edu.cn/AnimalTFDB#!/tf_detail?species=Poecilia_formosa&family=HMG
cb4831_c0/f2p0/1326	ENSAPLG00000012229	Anas_platyrhynchos	GCFC	http://bioinfo.life.hust.edu.cn/AnimalTFDB#!/tf_detail?species=Anas_platyrhynchos&family=GCFC
cb4831_c4/f2p0/1336	ENSAPLG00000012229	Anas_platyrhynchos	GCFC	http://bioinfo.life.hust.edu.cn/AnimalTFDB#!/tf_detail?species=Anas_platyrhynchos&family=GCFC
cb4806_c24/f2p1/1684	ENSCATG00000032260	Cercocebus_atys	Homeobox	http://bioinfo.life.hust.edu.cn/AnimalTFDB#!/tf_detail?species=Cercocebus_atys&family=Homeobox
cb3601_c5/f4p0/3509	ENSTRUG00000017921	Takifugu_rubripes	HMG	http://bioinfo.life.hust.edu.cn/AnimalTFDB#!/tf_detail?species=Takifugu_rubripes&family=HMG
cb4664_c0/f3p0/2446	ENSTRUG00000000529	Takifugu_rubripes	NCU-G1	http://bioinfo.life.hust.edu.cn/AnimalTFDB#!/tf_detail?species=Takifugu_rubripes&family=NCU-G1
cb4664_c1/f3p0/2442	ENSTRUG00000000529	Takifugu_rubripes	NCU-G1	http://bioinfo.life.hust.edu.cn/AnimalTFDB#!/tf_detail?species=Takifugu_rubripes&family=NCU-G1
cb4664_c2/f2p0/2798	ENSTRUG00000000529	Takifugu_rubripes	NCU-G1	http://bioinfo.life.hust.edu.cn/AnimalTFDB#!/tf_detail?species=Takifugu_rubripes&family=NCU-G1
cb4664_c3/f2p0/2875	ENSTRUG00000000529	Takifugu_rubripes	NCU-G1	http://bioinfo.life.hust.edu.cn/AnimalTFDB#!/tf_detail?species=Takifugu_rubripes&family=NCU-G1
cb5026_c0/f42p1/2743	ENSBTAG00000008482	Bos_taurus	Others	http://bioinfo.life.hust.edu.cn/AnimalTFDB#!/tf_detail?species=Bos_taurus&family=Others
cb4653_c6/f9p0/2993	ENSCHIG00000011923	Capra_hircus	zf-BED	http://bioinfo.life.hust.edu.cn/AnimalTFDB#!/tf_detail?species=Capra_hircus&family=zf-BED
cb4359_c0/f5p0/2462	ENSTRUG00000013773	Takifugu_rubripes	ZBTB	http://bioinfo.life.hust.edu.cn/AnimalTFDB#!/tf_detail?species=Takifugu_rubripes&family=ZBTB
cb5086_c1/f3p0/1579	ENSGACG00000002524	Gasterosteus_aculeatus	MYB	http://bioinfo.life.hust.edu.cn/AnimalTFDB#!/tf_detail?species=Gasterosteus_aculeatus&family=MYB
cb3421_c0/f28p0/1578	ENSTRUG00000013527	Takifugu_rubripes	Homeobox	http://bioinfo.life.hust.edu.cn/AnimalTFDB#!/tf_detail?species=Takifugu_rubripes&family=Homeobox
cb3421_c4/f3p0/1620	ENSTRUG00000013527	Takifugu_rubripes	Homeobox	http://bioinfo.life.hust.edu.cn/AnimalTFDB#!/tf_detail?species=Takifugu_rubripes&family=Homeobox
cb4742_c0/f4p0/2947	ENSAMXG00000018736	Astyanax_mexicanus	ZBTB	http://bioinfo.life.hust.edu.cn/AnimalTFDB#!/tf_detail?species=Astyanax_mexicanus&family=ZBTB
cb4806_c3/f6p0/1161	ENSCATG00000032260	Cercocebus_atys	Homeobox	http://bioinfo.life.hust.edu.cn/AnimalTFDB#!/tf_detail?species=Cercocebus_atys&family=Homeobox
cb4806_c0/f25p1/2900	ENSODEG00000002142	Octodon_degus	ZBTB	http://bioinfo.life.hust.edu.cn/AnimalTFDB#!/tf_detail?species=Octodon_degus&family=ZBTB
cb4806_c1/f5p1/1525	ENSCATG00000032260	Cercocebus_atys	Homeobox	http://bioinfo.life.hust.edu.cn/AnimalTFDB#!/tf_detail?species=Cercocebus_atys&family=Homeobox
cb4952_c1/f2p0/2840	ENSMICG00000014491	Microcebus_murinus	RHD	http://bioinfo.life.hust.edu.cn/AnimalTFDB#!/tf_detail?species=Microcebus_murinus&family=RHD
cb397_c1/f4p2/3943	ENSTNIG00000005314	Tetraodon_nigroviridis	ZBTB	http://bioinfo.life.hust.edu.cn/AnimalTFDB#!/tf_detail?species=Tetraodon_nigroviridis&family=ZBTB
cb363_c4/f2p0/1342	ENSMPUG00000001856	Mustela_putorius_furo	bHLH	http://bioinfo.life.hust.edu.cn/AnimalTFDB#!/tf_detail?species=Mustela_putorius_furo&family=bHLH
cb5378_c1/f2p0/2336	ENSDNOG00000035782	Dasypus_novemcinctus	Fork_head	http://bioinfo.life.hust.edu.cn/AnimalTFDB#!/tf_detail?species=Dasypus_novemcinctus&family=Fork_head
cb5378_c0/f4p0/2603	ENSDNOG00000035782	Dasypus_novemcinctus	Fork_head	http://bioinfo.life.hust.edu.cn/AnimalTFDB#!/tf_detail?species=Dasypus_novemcinctus&family=Fork_head
cb3695_c0/f7p0/3323	ENSACAG00000013485	Anolis_carolinensis	THR-like	http://bioinfo.life.hust.edu.cn/AnimalTFDB#!/tf_detail?species=Anolis_carolinensis&family=THR-like
cb3880_c2/f2p0/4611	ENSAMXG00000014397	Astyanax_mexicanus	zf-C2H2	http://bioinfo.life.hust.edu.cn/AnimalTFDB#!/tf_detail?species=Astyanax_mexicanus&family=zf-C2H2
cb3452_c0/f3p2/3509	FBgn0263108	Drosophila_melanogaster	ZBTB	http://bioinfo.life.hust.edu.cn/AnimalTFDB#!/tf_detail?species=Drosophila_melanogaster&family=ZBTB
cb4393_c1/f2p0/3115	ENSDARG00000100915	Danio_rerio	zf-C2H2	http://bioinfo.life.hust.edu.cn/AnimalTFDB#!/tf_detail?species=Danio_rerio&family=zf-C2H2
cb4393_c2/f2p0/2242	ENSDARG00000100915	Danio_rerio	zf-C2H2	http://bioinfo.life.hust.edu.cn/AnimalTFDB#!/tf_detail?species=Danio_rerio&family=zf-C2H2
cb5176_c1/f6p0/2588	ENSDARG00000094443	Danio_rerio	zf-C2H2	http://bioinfo.life.hust.edu.cn/AnimalTFDB#!/tf_detail?species=Danio_rerio&family=zf-C2H2
cb4645_c1/f5p0/2914	ENSMPUG00000001856	Mustela_putorius_furo	bHLH	http://bioinfo.life.hust.edu.cn/AnimalTFDB#!/tf_detail?species=Mustela_putorius_furo&family=bHLH
cb4645_c0/f18p0/2987	ENSMPUG00000001856	Mustela_putorius_furo	bHLH	http://bioinfo.life.hust.edu.cn/AnimalTFDB#!/tf_detail?species=Mustela_putorius_furo&family=bHLH
cb4843_c1/f2p0/2121	ENSMICG00000047897	Microcebus_murinus	ZBTB	http://bioinfo.life.hust.edu.cn/AnimalTFDB#!/tf_detail?species=Microcebus_murinus&family=ZBTB
cb4843_c0/f19p0/2878	ENSMICG00000047897	Microcebus_murinus	ZBTB	http://bioinfo.life.hust.edu.cn/AnimalTFDB#!/tf_detail?species=Microcebus_murinus&family=ZBTB
cb5082_c21/f2p0/2616	ENSORLG00000011106	Oryzias_latipes	zf-CCCH	http://bioinfo.life.hust.edu.cn/AnimalTFDB#!/tf_detail?species=Oryzias_latipes&family=zf-CCCH
cb5180_c0/f5p1/2692	ENSCAFG00000003081	Canis_familiaris	bHLH	http://bioinfo.life.hust.edu.cn/AnimalTFDB#!/tf_detail?species=Canis_familiaris&family=bHLH
cb5176_c10/f24p0/2739	ENSDARG00000094443	Danio_rerio	zf-C2H2	http://bioinfo.life.hust.edu.cn/AnimalTFDB#!/tf_detail?species=Danio_rerio&family=zf-C2H2
cb4384_c1/f3p0/3301	ENSDARG00000113005	Danio_rerio	zf-C2H2	http://bioinfo.life.hust.edu.cn/AnimalTFDB#!/tf_detail?species=Danio_rerio&family=zf-C2H2
cb4384_c0/f24p1/1867	ENSDARG00000109840	Danio_rerio	zf-C2H2	http://bioinfo.life.hust.edu.cn/AnimalTFDB#!/tf_detail?species=Danio_rerio&family=zf-C2H2
cb4516_c3/f2p0/3058	ENSAMXG00000013289	Astyanax_mexicanus	MYB	http://bioinfo.life.hust.edu.cn/AnimalTFDB#!/tf_detail?species=Astyanax_mexicanus&family=MYB
cb4806_c23/f4p0/1313	ENSCATG00000032260	Cercocebus_atys	Homeobox	http://bioinfo.life.hust.edu.cn/AnimalTFDB#!/tf_detail?species=Cercocebus_atys&family=Homeobox
cb3414_c0/f2p0/3512	ENSGMOG00000003709	Gadus_morhua	zf-C2H2	http://bioinfo.life.hust.edu.cn/AnimalTFDB#!/tf_detail?species=Gadus_morhua&family=zf-C2H2
cb3406_c4/f2p1/2515	ENSCAFG00000003081	Canis_familiaris	bHLH	http://bioinfo.life.hust.edu.cn/AnimalTFDB#!/tf_detail?species=Canis_familiaris&family=bHLH
cb3490_c2/f2p0/2751	ENSMGAG00000008332	Meleagris_gallopavo	Others	http://bioinfo.life.hust.edu.cn/AnimalTFDB#!/tf_detail?species=Meleagris_gallopavo&family=Others
cb3490_c0/f8p0/3312	ENSMGAG00000008332	Meleagris_gallopavo	Others	http://bioinfo.life.hust.edu.cn/AnimalTFDB#!/tf_detail?species=Meleagris_gallopavo&family=Others
cb4650_c0/f4p0/2980	ENSECAG00000001767	Equus_caballus	ZBTB	http://bioinfo.life.hust.edu.cn/AnimalTFDB#!/tf_detail?species=Equus_caballus&family=ZBTB
cb3750_c0/f3p0/3457	ENSXMAG00000005890	Xiphophorus_maculatus	Others	http://bioinfo.life.hust.edu.cn/AnimalTFDB#!/tf_detail?species=Xiphophorus_maculatus&family=Others
cb3885_c0/f8p0/3380	ENSMPUG00000001856	Mustela_putorius_furo	bHLH	http://bioinfo.life.hust.edu.cn/AnimalTFDB#!/tf_detail?species=Mustela_putorius_furo&family=bHLH
cb3885_c1/f2p0/5503	ENSMPUG00000001856	Mustela_putorius_furo	bHLH	http://bioinfo.life.hust.edu.cn/AnimalTFDB#!/tf_detail?species=Mustela_putorius_furo&family=bHLH
cb3673_c2/f8p0/3235	ENSCING00000004227	Ciona_intestinalis	Others	http://bioinfo.life.hust.edu.cn/AnimalTFDB#!/tf_detail?species=Ciona_intestinalis&family=Others
cb3673_c1/f8p0/3190	ENSCING00000004227	Ciona_intestinalis	Others	http://bioinfo.life.hust.edu.cn/AnimalTFDB#!/tf_detail?species=Ciona_intestinalis&family=Others
cb5142_c445/f2p0/908	MGP_CAROLIEiJ_G0015655	Mus_caroli	zf-C2H2	http://bioinfo.life.hust.edu.cn/AnimalTFDB#!/tf_detail?species=Mus_caroli&family=zf-C2H2
cb3998_c0/f5p0/2045	WBGene00004011	Caenorhabditis_elegans	Homeobox	http://bioinfo.life.hust.edu.cn/AnimalTFDB#!/tf_detail?species=Caenorhabditis_elegans&family=Homeobox
cb5360_c2/f2p0/2452	FBgn0025525	Drosophila_melanogaster	ZBTB	http://bioinfo.life.hust.edu.cn/AnimalTFDB#!/tf_detail?species=Drosophila_melanogaster&family=ZBTB
cb5360_c3/f2p0/2330	FBgn0025525	Drosophila_melanogaster	ZBTB	http://bioinfo.life.hust.edu.cn/AnimalTFDB#!/tf_detail?species=Drosophila_melanogaster&family=ZBTB
cb5360_c0/f6p0/2657	FBgn0025525	Drosophila_melanogaster	ZBTB	http://bioinfo.life.hust.edu.cn/AnimalTFDB#!/tf_detail?species=Drosophila_melanogaster&family=ZBTB
cb5360_c1/f2p0/2350	FBgn0025525	Drosophila_melanogaster	ZBTB	http://bioinfo.life.hust.edu.cn/AnimalTFDB#!/tf_detail?species=Drosophila_melanogaster&family=ZBTB
cb3643_c0/f2p0/3817	ENSPFOG00000017300	Poecilia_formosa	HMG	http://bioinfo.life.hust.edu.cn/AnimalTFDB#!/tf_detail?species=Poecilia_formosa&family=HMG
cb3643_c1/f2p0/2328	ENSPFOG00000017300	Poecilia_formosa	HMG	http://bioinfo.life.hust.edu.cn/AnimalTFDB#!/tf_detail?species=Poecilia_formosa&family=HMG
cb4085_c2/f2p0/3057	ENSMPUG00000001856	Mustela_putorius_furo	bHLH	http://bioinfo.life.hust.edu.cn/AnimalTFDB#!/tf_detail?species=Mustela_putorius_furo&family=bHLH
cb440_c2/f2p2/4115	ENSXETG00000019921	Xenopus_tropicalis	zf-GATA	http://bioinfo.life.hust.edu.cn/AnimalTFDB#!/tf_detail?species=Xenopus_tropicalis&family=zf-GATA
cb440_c4/f2p1/4554	ENSXETG00000019921	Xenopus_tropicalis	zf-GATA	http://bioinfo.life.hust.edu.cn/AnimalTFDB#!/tf_detail?species=Xenopus_tropicalis&family=zf-GATA
cb3556_c0/f2p0/3267	ENSGACG00000010367	Gasterosteus_aculeatus	Homeobox	http://bioinfo.life.hust.edu.cn/AnimalTFDB#!/tf_detail?species=Gasterosteus_aculeatus&family=Homeobox
cb344_c0/f3p0/4983	FBgn0025525	Drosophila_melanogaster	ZBTB	http://bioinfo.life.hust.edu.cn/AnimalTFDB#!/tf_detail?species=Drosophila_melanogaster&family=ZBTB
cb4788_c4/f2p0/1709	ENSPFOG00000003127	Poecilia_formosa	Others	http://bioinfo.life.hust.edu.cn/AnimalTFDB#!/tf_detail?species=Poecilia_formosa&family=Others
cb4788_c1/f10p0/1555	ENSPFOG00000003127	Poecilia_formosa	Others	http://bioinfo.life.hust.edu.cn/AnimalTFDB#!/tf_detail?species=Poecilia_formosa&family=Others
cb4788_c2/f8p0/2376	ENSPFOG00000003127	Poecilia_formosa	Others	http://bioinfo.life.hust.edu.cn/AnimalTFDB#!/tf_detail?species=Poecilia_formosa&family=Others
cb4536_c0/f2p0/3002	ENSLAFG00000006463	Loxodonta_africana	TF_bZIP	http://bioinfo.life.hust.edu.cn/AnimalTFDB#!/tf_detail?species=Loxodonta_africana&family=TF_bZIP
cb3938_c0/f6p0/2318	FBgn0283521	Drosophila_melanogaster	ZBTB	http://bioinfo.life.hust.edu.cn/AnimalTFDB#!/tf_detail?species=Drosophila_melanogaster&family=ZBTB
cb5542_c0/f8p1/2381	FBgn0004870	Drosophila_melanogaster	ZBTB	http://bioinfo.life.hust.edu.cn/AnimalTFDB#!/tf_detail?species=Drosophila_melanogaster&family=ZBTB
cb5542_c1/f5p1/2541	FBgn0004870	Drosophila_melanogaster	ZBTB	http://bioinfo.life.hust.edu.cn/AnimalTFDB#!/tf_detail?species=Drosophila_melanogaster&family=ZBTB
cb3406_c0/f32p1/2233	ENSCAFG00000003081	Canis_familiaris	bHLH	http://bioinfo.life.hust.edu.cn/AnimalTFDB#!/tf_detail?species=Canis_familiaris&family=bHLH
cb3782_c0/f2p0/2852	ENSACAG00000029453	Anolis_carolinensis	zf-C2H2	http://bioinfo.life.hust.edu.cn/AnimalTFDB#!/tf_detail?species=Anolis_carolinensis&family=zf-C2H2
cb5226_c0/f2p0/2130	ENSCAFG00000003081	Canis_familiaris	bHLH	http://bioinfo.life.hust.edu.cn/AnimalTFDB#!/tf_detail?species=Canis_familiaris&family=bHLH
cb4461_c8/f6p0/3086	ENSSARG00000002742	Sorex_araneus	zf-BED	http://bioinfo.life.hust.edu.cn/AnimalTFDB#!/tf_detail?species=Sorex_araneus&family=zf-BED
cb5456_c0/f5p0/2165	ENSCPOG00000008827	Cavia_porcellus	Others	http://bioinfo.life.hust.edu.cn/AnimalTFDB#!/tf_detail?species=Cavia_porcellus&family=Others
cb5456_c1/f2p0/2195	ENSCPOG00000008827	Cavia_porcellus	Others	http://bioinfo.life.hust.edu.cn/AnimalTFDB#!/tf_detail?species=Cavia_porcellus&family=Others
cb3468_c1/f2p1/3562	ENSSHAG00000007124	Sarcophilus_harrisii	zf-C2H2	http://bioinfo.life.hust.edu.cn/AnimalTFDB#!/tf_detail?species=Sarcophilus_harrisii&family=zf-C2H2
cb3468_c0/f3p1/3559	ENSSHAG00000007124	Sarcophilus_harrisii	zf-C2H2	http://bioinfo.life.hust.edu.cn/AnimalTFDB#!/tf_detail?species=Sarcophilus_harrisii&family=zf-C2H2
cb4306_c8/f31p2/3148	ENSMUSG00000033964	Mus_musculus	ZBTB	http://bioinfo.life.hust.edu.cn/AnimalTFDB#!/tf_detail?species=Mus_musculus&family=ZBTB
cb3452_c1/f3p1/3598	FBgn0263108	Drosophila_melanogaster	ZBTB	http://bioinfo.life.hust.edu.cn/AnimalTFDB#!/tf_detail?species=Drosophila_melanogaster&family=ZBTB
cb5642_c1/f11p0/2462	MGP_PahariEiJ_G0024661	Mus_pahari	MYB	http://bioinfo.life.hust.edu.cn/AnimalTFDB#!/tf_detail?species=Mus_pahari&family=MYB
cb5642_c0/f85p1/2488	ENSDARG00000001940	Danio_rerio	MYB	http://bioinfo.life.hust.edu.cn/AnimalTFDB#!/tf_detail?species=Danio_rerio&family=MYB
cb5651_c0/f2p0/2508	ENSGACG00000010367	Gasterosteus_aculeatus	Homeobox	http://bioinfo.life.hust.edu.cn/AnimalTFDB#!/tf_detail?species=Gasterosteus_aculeatus&family=Homeobox
cb5255_c7/f2p0/3772	ENSLAFG00000005021	Loxodonta_africana	zf-C2H2	http://bioinfo.life.hust.edu.cn/AnimalTFDB#!/tf_detail?species=Loxodonta_africana&family=zf-C2H2
cb5255_c0/f4p0/3869	ENSHGLG00000005106	Heterocephalus_glaber_female	zf-C2H2	http://bioinfo.life.hust.edu.cn/AnimalTFDB#!/tf_detail?species=Heterocephalus_glaber_female&family=zf-C2H2
cb3406_c1/f19p2/2155	ENSCAFG00000003081	Canis_familiaris	bHLH	http://bioinfo.life.hust.edu.cn/AnimalTFDB#!/tf_detail?species=Canis_familiaris&family=bHLH
cb4409_c0/f3p0/1796	ENSXMAG00000008869	Xiphophorus_maculatus	zf-MIZ	http://bioinfo.life.hust.edu.cn/AnimalTFDB#!/tf_detail?species=Xiphophorus_maculatus&family=zf-MIZ
cb3971_c0/f5p0/3237	ENSCING00000024473	Ciona_intestinalis	Others	http://bioinfo.life.hust.edu.cn/AnimalTFDB#!/tf_detail?species=Ciona_intestinalis&family=Others
cb5264_c2/f6p0/1459	ENSOCUG00000010580	Oryctolagus_cuniculus	ETS	http://bioinfo.life.hust.edu.cn/AnimalTFDB#!/tf_detail?species=Oryctolagus_cuniculus&family=ETS
cb4451_c0/f3p0/3095	ENSNLEG00000004285	Nomascus_leucogenys	Others	http://bioinfo.life.hust.edu.cn/AnimalTFDB#!/tf_detail?species=Nomascus_leucogenys&family=Others
cb5786_c0/f5p0/1684	FBgn0283521	Drosophila_melanogaster	ZBTB	http://bioinfo.life.hust.edu.cn/AnimalTFDB#!/tf_detail?species=Drosophila_melanogaster&family=ZBTB
cb5786_c6/f2p0/2988	FBgn0283521	Drosophila_melanogaster	ZBTB	http://bioinfo.life.hust.edu.cn/AnimalTFDB#!/tf_detail?species=Drosophila_melanogaster&family=ZBTB
cb5786_c7/f2p0/2370	FBgn0283521	Drosophila_melanogaster	ZBTB	http://bioinfo.life.hust.edu.cn/AnimalTFDB#!/tf_detail?species=Drosophila_melanogaster&family=ZBTB
cb5786_c3/f3p0/1740	FBgn0283521	Drosophila_melanogaster	ZBTB	http://bioinfo.life.hust.edu.cn/AnimalTFDB#!/tf_detail?species=Drosophila_melanogaster&family=ZBTB
cb6910_c13/f2p0/2889	ENSNGAG00000020332	Nannospalax_galili	Others	http://bioinfo.life.hust.edu.cn/AnimalTFDB#!/tf_detail?species=Nannospalax_galili&family=Others
cb6910_c11/f3p0/3095	ENSNGAG00000020332	Nannospalax_galili	Others	http://bioinfo.life.hust.edu.cn/AnimalTFDB#!/tf_detail?species=Nannospalax_galili&family=Others
cb616_c2/f2p2/4244	ENSAMXG00000008335	Astyanax_mexicanus	zf-C2HC	http://bioinfo.life.hust.edu.cn/AnimalTFDB#!/tf_detail?species=Astyanax_mexicanus&family=zf-C2HC
cb616_c0/f11p1/4384	ENSAMXG00000008335	Astyanax_mexicanus	zf-C2HC	http://bioinfo.life.hust.edu.cn/AnimalTFDB#!/tf_detail?species=Astyanax_mexicanus&family=zf-C2HC
cb616_c1/f2p1/4097	ENSAMXG00000008335	Astyanax_mexicanus	zf-C2HC	http://bioinfo.life.hust.edu.cn/AnimalTFDB#!/tf_detail?species=Astyanax_mexicanus&family=zf-C2HC
cb7087_c0/f8p0/2026	FBgn0030990	Drosophila_melanogaster	MYB	http://bioinfo.life.hust.edu.cn/AnimalTFDB#!/tf_detail?species=Drosophila_melanogaster&family=MYB
cb642_c2/f2p0/1357	ENSNLEG00000004285	Nomascus_leucogenys	Others	http://bioinfo.life.hust.edu.cn/AnimalTFDB#!/tf_detail?species=Nomascus_leucogenys&family=Others
cb6229_c10/f2p0/2003	ENSLOCG00000004456	Lepisosteus_oculatus	Others	http://bioinfo.life.hust.edu.cn/AnimalTFDB#!/tf_detail?species=Lepisosteus_oculatus&family=Others
cb6113_c2/f4p2/2030	ENSBTAG00000030744	Bos_taurus	NF-YB	http://bioinfo.life.hust.edu.cn/AnimalTFDB#!/tf_detail?species=Bos_taurus&family=NF-YB
cb6114_c18/f3p0/1224	ENSCSAVG00000004034	Ciona_savignyi	ETS	http://bioinfo.life.hust.edu.cn/AnimalTFDB#!/tf_detail?species=Ciona_savignyi&family=ETS
cb7374_c1079/f4p2/1980	ENSTNIG00000019008	Tetraodon_nigroviridis	THAP	http://bioinfo.life.hust.edu.cn/AnimalTFDB#!/tf_detail?species=Tetraodon_nigroviridis&family=THAP
cb7080_c0/f6p0/2056	ENSCAFG00000003081	Canis_familiaris	bHLH	http://bioinfo.life.hust.edu.cn/AnimalTFDB#!/tf_detail?species=Canis_familiaris&family=bHLH
cb6126_c0/f4p0/2340	FBgn0263108	Drosophila_melanogaster	ZBTB	http://bioinfo.life.hust.edu.cn/AnimalTFDB#!/tf_detail?species=Drosophila_melanogaster&family=ZBTB
cb5741_c0/f3p0/2475	ENSANAG00000027438	Aotus_nancymaae	Others	http://bioinfo.life.hust.edu.cn/AnimalTFDB#!/tf_detail?species=Aotus_nancymaae&family=Others
cb7374_c101108/f2p0/2733	ENSCAFG00000003081	Canis_familiaris	bHLH	http://bioinfo.life.hust.edu.cn/AnimalTFDB#!/tf_detail?species=Canis_familiaris&family=bHLH
cb651_c0/f21p1/4709	ENSMICG00000001827	Microcebus_murinus	IRF	http://bioinfo.life.hust.edu.cn/AnimalTFDB#!/tf_detail?species=Microcebus_murinus&family=IRF
cb7374_c102629/f2p0/4184	ENSMGAG00000003603	Meleagris_gallopavo	Homeobox	http://bioinfo.life.hust.edu.cn/AnimalTFDB#!/tf_detail?species=Meleagris_gallopavo&family=Homeobox
cb7374_c1010/f6p0/3129	FBgn0263108	Drosophila_melanogaster	ZBTB	http://bioinfo.life.hust.edu.cn/AnimalTFDB#!/tf_detail?species=Drosophila_melanogaster&family=ZBTB
cb6130_c0/f5p0/2291	ENSFDAG00000019046	Fukomys_damarensis	zf-C2H2	http://bioinfo.life.hust.edu.cn/AnimalTFDB#!/tf_detail?species=Fukomys_damarensis&family=zf-C2H2
cb7374_c100977/f2p0/3752	ENSMPUG00000001856	Mustela_putorius_furo	bHLH	http://bioinfo.life.hust.edu.cn/AnimalTFDB#!/tf_detail?species=Mustela_putorius_furo&family=bHLH
cb7374_c100978/f2p0/2908	ENSRNOG00000061499	Rattus_norvegicus	HMG	http://bioinfo.life.hust.edu.cn/AnimalTFDB#!/tf_detail?species=Rattus_norvegicus&family=HMG
cb5822_c0/f5p2/4400	ENSAPLG00000005557	Anas_platyrhynchos	HMG	http://bioinfo.life.hust.edu.cn/AnimalTFDB#!/tf_detail?species=Anas_platyrhynchos&family=HMG
cb5822_c2/f3p1/4439	ENSAPLG00000005557	Anas_platyrhynchos	HMG	http://bioinfo.life.hust.edu.cn/AnimalTFDB#!/tf_detail?species=Anas_platyrhynchos&family=HMG
cb6114_c17/f2p0/1586	ENSCSAVG00000004028	Ciona_savignyi	ETS	http://bioinfo.life.hust.edu.cn/AnimalTFDB#!/tf_detail?species=Ciona_savignyi&family=ETS
cb6113_c4/f2p1/2061	ENSBTAG00000030744	Bos_taurus	NF-YB	http://bioinfo.life.hust.edu.cn/AnimalTFDB#!/tf_detail?species=Bos_taurus&family=NF-YB
cb6671_c0/f2p0/2216	ENSCPOG00000005720	Cavia_porcellus	Others	http://bioinfo.life.hust.edu.cn/AnimalTFDB#!/tf_detail?species=Cavia_porcellus&family=Others
cb604_c0/f2p0/2768	FBgn0003028	Drosophila_melanogaster	zf-C2H2	http://bioinfo.life.hust.edu.cn/AnimalTFDB#!/tf_detail?species=Drosophila_melanogaster&family=zf-C2H2
cb6761_c0/f2p0/2190	ENSTRUG00000016020	Takifugu_rubripes	THAP	http://bioinfo.life.hust.edu.cn/AnimalTFDB#!/tf_detail?species=Takifugu_rubripes&family=THAP
cb6862_c0/f10p0/2135	ENSLOCG00000011784	Lepisosteus_oculatus	zf-C2H2	http://bioinfo.life.hust.edu.cn/AnimalTFDB#!/tf_detail?species=Lepisosteus_oculatus&family=zf-C2H2
cb6862_c7/f2p0/2769	ENSLOCG00000011784	Lepisosteus_oculatus	zf-C2H2	http://bioinfo.life.hust.edu.cn/AnimalTFDB#!/tf_detail?species=Lepisosteus_oculatus&family=zf-C2H2
cb5956_c0/f2p0/2429	ENSPFOG00000020201	Poecilia_formosa	HTH	http://bioinfo.life.hust.edu.cn/AnimalTFDB#!/tf_detail?species=Poecilia_formosa&family=HTH
cb662_c1/f2p0/3819	ENSAMXG00000025873	Astyanax_mexicanus	bHLH	http://bioinfo.life.hust.edu.cn/AnimalTFDB#!/tf_detail?species=Astyanax_mexicanus&family=bHLH
cb7374_c100933/f2p0/4560	ENSXETG00000014449	Xenopus_tropicalis	bHLH	http://bioinfo.life.hust.edu.cn/AnimalTFDB#!/tf_detail?species=Xenopus_tropicalis&family=bHLH
cb7374_c10388/f2p0/3857	ENSODEG00000002142	Octodon_degus	ZBTB	http://bioinfo.life.hust.edu.cn/AnimalTFDB#!/tf_detail?species=Octodon_degus&family=ZBTB
cb6983_c13/f2p0/3654	ENSMICG00000001827	Microcebus_murinus	IRF	http://bioinfo.life.hust.edu.cn/AnimalTFDB#!/tf_detail?species=Microcebus_murinus&family=IRF
cb6983_c11/f2p0/2764	ENSMICG00000001827	Microcebus_murinus	IRF	http://bioinfo.life.hust.edu.cn/AnimalTFDB#!/tf_detail?species=Microcebus_murinus&family=IRF
cb6421_c0/f22p0/2282	FBgn0005771	Drosophila_melanogaster	zf-C2H2	http://bioinfo.life.hust.edu.cn/AnimalTFDB#!/tf_detail?species=Drosophila_melanogaster&family=zf-C2H2
cb6983_c8/f3p0/3050	ENSMICG00000001827	Microcebus_murinus	IRF	http://bioinfo.life.hust.edu.cn/AnimalTFDB#!/tf_detail?species=Microcebus_murinus&family=IRF
cb6582_c8/f2p0/2212	ENSACAG00000000871	Anolis_carolinensis	Others	http://bioinfo.life.hust.edu.cn/AnimalTFDB#!/tf_detail?species=Anolis_carolinensis&family=Others
cb6449_c31/f15p2/3419	ENSCPOG00000022385	Cavia_porcellus	zf-C2H2	http://bioinfo.life.hust.edu.cn/AnimalTFDB#!/tf_detail?species=Cavia_porcellus&family=zf-C2H2
cb6449_c30/f30p0/2094	ENSCPOG00000022385	Cavia_porcellus	zf-C2H2	http://bioinfo.life.hust.edu.cn/AnimalTFDB#!/tf_detail?species=Cavia_porcellus&family=zf-C2H2
cb6333_c1/f2p0/2023	ENSONIG00000010608	Oreochromis_niloticus	zf-C2H2	http://bioinfo.life.hust.edu.cn/AnimalTFDB#!/tf_detail?species=Oreochromis_niloticus&family=zf-C2H2
cb6333_c0/f11p0/1990	ENSONIG00000010608	Oreochromis_niloticus	zf-C2H2	http://bioinfo.life.hust.edu.cn/AnimalTFDB#!/tf_detail?species=Oreochromis_niloticus&family=zf-C2H2
cb6114_c0/f24p0/2028	ENSCSAVG00000004028	Ciona_savignyi	ETS	http://bioinfo.life.hust.edu.cn/AnimalTFDB#!/tf_detail?species=Ciona_savignyi&family=ETS
cb6114_c5/f2p0/1368	ENSAPLG00000013161	Anas_platyrhynchos	ETS	http://bioinfo.life.hust.edu.cn/AnimalTFDB#!/tf_detail?species=Anas_platyrhynchos&family=ETS
cb6796_c0/f3p0/2167	ENSAMXG00000007216	Astyanax_mexicanus	MYB	http://bioinfo.life.hust.edu.cn/AnimalTFDB#!/tf_detail?species=Astyanax_mexicanus&family=MYB
cb6796_c1/f3p0/959	ENSAMXG00000007216	Astyanax_mexicanus	MYB	http://bioinfo.life.hust.edu.cn/AnimalTFDB#!/tf_detail?species=Astyanax_mexicanus&family=MYB
cb7151_c0/f2p0/2033	ENSGACG00000002634	Gasterosteus_aculeatus	HMG	http://bioinfo.life.hust.edu.cn/AnimalTFDB#!/tf_detail?species=Gasterosteus_aculeatus&family=HMG
cb7374_c101009/f2p1/3259	ENSCATG00000032260	Cercocebus_atys	Homeobox	http://bioinfo.life.hust.edu.cn/AnimalTFDB#!/tf_detail?species=Cercocebus_atys&family=Homeobox
cb6983_c50/f3p0/3507	ENSMICG00000001827	Microcebus_murinus	IRF	http://bioinfo.life.hust.edu.cn/AnimalTFDB#!/tf_detail?species=Microcebus_murinus&family=IRF
cb6771_c1/f3p0/2170	FBgn0004854	Drosophila_melanogaster	Homeobox	http://bioinfo.life.hust.edu.cn/AnimalTFDB#!/tf_detail?species=Drosophila_melanogaster&family=Homeobox
cb6771_c0/f4p0/1954	FBgn0004854	Drosophila_melanogaster	Homeobox	http://bioinfo.life.hust.edu.cn/AnimalTFDB#!/tf_detail?species=Drosophila_melanogaster&family=Homeobox
cb7374_c101025/f2p0/3331	ENSGACG00000014608	Gasterosteus_aculeatus	TF_bZIP	http://bioinfo.life.hust.edu.cn/AnimalTFDB#!/tf_detail?species=Gasterosteus_aculeatus&family=TF_bZIP
cb6461_c0/f59p0/2228	ENSTRUG00000000529	Takifugu_rubripes	NCU-G1	http://bioinfo.life.hust.edu.cn/AnimalTFDB#!/tf_detail?species=Takifugu_rubripes&family=NCU-G1
cb5703_c1/f3p0/2751	ENSMPUG00000001856	Mustela_putorius_furo	bHLH	http://bioinfo.life.hust.edu.cn/AnimalTFDB#!/tf_detail?species=Mustela_putorius_furo&family=bHLH
cb7374_c100924/f3p0/3305	ENSCATG00000032260	Cercocebus_atys	Homeobox	http://bioinfo.life.hust.edu.cn/AnimalTFDB#!/tf_detail?species=Cercocebus_atys&family=Homeobox
cb654_c0/f2p2/3619	ENSGACG00000011765	Gasterosteus_aculeatus	ZBTB	http://bioinfo.life.hust.edu.cn/AnimalTFDB#!/tf_detail?species=Gasterosteus_aculeatus&family=ZBTB
cb7047_c2/f2p0/1201	ENSPSIG00000003263	Pelodiscus_sinensis	MYB	http://bioinfo.life.hust.edu.cn/AnimalTFDB#!/tf_detail?species=Pelodiscus_sinensis&family=MYB
cb7047_c0/f3p0/1163	ENSTNIG00000007681	Tetraodon_nigroviridis	MYB	http://bioinfo.life.hust.edu.cn/AnimalTFDB#!/tf_detail?species=Tetraodon_nigroviridis&family=MYB
cb6862_c20/f2p0/2000	ENSLOCG00000011784	Lepisosteus_oculatus	zf-C2H2	http://bioinfo.life.hust.edu.cn/AnimalTFDB#!/tf_detail?species=Lepisosteus_oculatus&family=zf-C2H2
cb6627_c6/f8p0/2162	ENSTRUG00000000529	Takifugu_rubripes	NCU-G1	http://bioinfo.life.hust.edu.cn/AnimalTFDB#!/tf_detail?species=Takifugu_rubripes&family=NCU-G1
cb6627_c2/f3p1/2142	ENSTRUG00000000529	Takifugu_rubripes	NCU-G1	http://bioinfo.life.hust.edu.cn/AnimalTFDB#!/tf_detail?species=Takifugu_rubripes&family=NCU-G1
cb6627_c1/f4p0/2140	ENSTRUG00000000529	Takifugu_rubripes	NCU-G1	http://bioinfo.life.hust.edu.cn/AnimalTFDB#!/tf_detail?species=Takifugu_rubripes&family=NCU-G1
cb5876_c0/f3p1/5652	ENSMPUG00000001856	Mustela_putorius_furo	bHLH	http://bioinfo.life.hust.edu.cn/AnimalTFDB#!/tf_detail?species=Mustela_putorius_furo&family=bHLH
cb5876_c2/f2p0/3326	ENSMPUG00000001856	Mustela_putorius_furo	bHLH	http://bioinfo.life.hust.edu.cn/AnimalTFDB#!/tf_detail?species=Mustela_putorius_furo&family=bHLH
cb6977_c0/f2p0/2082	ENSXMAG00000005715	Xiphophorus_maculatus	T-box	http://bioinfo.life.hust.edu.cn/AnimalTFDB#!/tf_detail?species=Xiphophorus_maculatus&family=T-box
cb7356_c0/f4p0/1944	ENSLACG00000009668	Latimeria_chalumnae	THAP	http://bioinfo.life.hust.edu.cn/AnimalTFDB#!/tf_detail?species=Latimeria_chalumnae&family=THAP
cb6869_c1/f2p0/1232	ENSGMOG00000003709	Gadus_morhua	zf-C2H2	http://bioinfo.life.hust.edu.cn/AnimalTFDB#!/tf_detail?species=Gadus_morhua&family=zf-C2H2
cb7374_c104446/f2p0/3966	FBgn0032169	Drosophila_melanogaster	Others	http://bioinfo.life.hust.edu.cn/AnimalTFDB#!/tf_detail?species=Drosophila_melanogaster&family=Others
cb6211_c2/f2p0/1615	ENSSTOG00000009616	Ictidomys_tridecemlineatus	zf-C2H2	http://bioinfo.life.hust.edu.cn/AnimalTFDB#!/tf_detail?species=Ictidomys_tridecemlineatus&family=zf-C2H2
cb6211_c0/f13p0/2341	ENSSTOG00000009616	Ictidomys_tridecemlineatus	zf-C2H2	http://bioinfo.life.hust.edu.cn/AnimalTFDB#!/tf_detail?species=Ictidomys_tridecemlineatus&family=zf-C2H2
cb6211_c8/f2p0/1956	ENSSTOG00000009616	Ictidomys_tridecemlineatus	zf-C2H2	http://bioinfo.life.hust.edu.cn/AnimalTFDB#!/tf_detail?species=Ictidomys_tridecemlineatus&family=zf-C2H2
cb7374_c101197/f2p0/2978	ENSGMOG00000019642	Gadus_morhua	TF_bZIP	http://bioinfo.life.hust.edu.cn/AnimalTFDB#!/tf_detail?species=Gadus_morhua&family=TF_bZIP
cb6862_c4/f5p0/1843	ENSLOCG00000011784	Lepisosteus_oculatus	zf-C2H2	http://bioinfo.life.hust.edu.cn/AnimalTFDB#!/tf_detail?species=Lepisosteus_oculatus&family=zf-C2H2
cb7374_c100525/f12p4/4141	ENSOCUG00000015389	Oryctolagus_cuniculus	TEA	http://bioinfo.life.hust.edu.cn/AnimalTFDB#!/tf_detail?species=Oryctolagus_cuniculus&family=TEA
cb7102_c0/f3p0/2043	ENSACAG00000026852	Anolis_carolinensis	zf-C2H2	http://bioinfo.life.hust.edu.cn/AnimalTFDB#!/tf_detail?species=Anolis_carolinensis&family=zf-C2H2
cb7374_c10011/f3p0/3307	FBgn0283521	Drosophila_melanogaster	ZBTB	http://bioinfo.life.hust.edu.cn/AnimalTFDB#!/tf_detail?species=Drosophila_melanogaster&family=ZBTB
cb6534_c2/f2p0/1083	ENSORLG00000003032	Oryzias_latipes	zf-C2H2	http://bioinfo.life.hust.edu.cn/AnimalTFDB#!/tf_detail?species=Oryzias_latipes&family=zf-C2H2
cb6534_c0/f80p1/2218	ENSORLG00000003032	Oryzias_latipes	zf-C2H2	http://bioinfo.life.hust.edu.cn/AnimalTFDB#!/tf_detail?species=Oryzias_latipes&family=zf-C2H2
cb6534_c1/f2p0/1440	ENSORLG00000003032	Oryzias_latipes	zf-C2H2	http://bioinfo.life.hust.edu.cn/AnimalTFDB#!/tf_detail?species=Oryzias_latipes&family=zf-C2H2
cb6732_c0/f2p0/2231	ENSDARG00000089107	Danio_rerio	bHLH	http://bioinfo.life.hust.edu.cn/AnimalTFDB#!/tf_detail?species=Danio_rerio&family=bHLH
cb5786_c61/f4p0/3684	FBgn0283521	Drosophila_melanogaster	ZBTB	http://bioinfo.life.hust.edu.cn/AnimalTFDB#!/tf_detail?species=Drosophila_melanogaster&family=ZBTB
cb7374_c105971/f9p1/4958	ENSMPUG00000001856	Mustela_putorius_furo	bHLH	http://bioinfo.life.hust.edu.cn/AnimalTFDB#!/tf_detail?species=Mustela_putorius_furo&family=bHLH
cb567_c7/f2p0/2987	FBgn0001297	Drosophila_melanogaster	TF_bZIP	http://bioinfo.life.hust.edu.cn/AnimalTFDB#!/tf_detail?species=Drosophila_melanogaster&family=TF_bZIP
cb567_c6/f2p1/2980	FBgn0001297	Drosophila_melanogaster	TF_bZIP	http://bioinfo.life.hust.edu.cn/AnimalTFDB#!/tf_detail?species=Drosophila_melanogaster&family=TF_bZIP
cb567_c5/f2p0/3022	FBgn0001297	Drosophila_melanogaster	TF_bZIP	http://bioinfo.life.hust.edu.cn/AnimalTFDB#!/tf_detail?species=Drosophila_melanogaster&family=TF_bZIP
cb567_c4/f2p0/3117	FBgn0001297	Drosophila_melanogaster	TF_bZIP	http://bioinfo.life.hust.edu.cn/AnimalTFDB#!/tf_detail?species=Drosophila_melanogaster&family=TF_bZIP
cb567_c3/f2p0/3167	FBgn0001297	Drosophila_melanogaster	TF_bZIP	http://bioinfo.life.hust.edu.cn/AnimalTFDB#!/tf_detail?species=Drosophila_melanogaster&family=TF_bZIP
cb567_c2/f2p1/3011	FBgn0001297	Drosophila_melanogaster	TF_bZIP	http://bioinfo.life.hust.edu.cn/AnimalTFDB#!/tf_detail?species=Drosophila_melanogaster&family=TF_bZIP
cb567_c1/f4p1/3138	FBgn0001297	Drosophila_melanogaster	TF_bZIP	http://bioinfo.life.hust.edu.cn/AnimalTFDB#!/tf_detail?species=Drosophila_melanogaster&family=TF_bZIP
cb567_c0/f5p1/3173	FBgn0001297	Drosophila_melanogaster	TF_bZIP	http://bioinfo.life.hust.edu.cn/AnimalTFDB#!/tf_detail?species=Drosophila_melanogaster&family=TF_bZIP
cb6983_c9/f3p0/4489	ENSMICG00000001827	Microcebus_murinus	IRF	http://bioinfo.life.hust.edu.cn/AnimalTFDB#!/tf_detail?species=Microcebus_murinus&family=IRF
cb7374_c100751/f7p0/3472	ENSNLEG00000004285	Nomascus_leucogenys	Others	http://bioinfo.life.hust.edu.cn/AnimalTFDB#!/tf_detail?species=Nomascus_leucogenys&family=Others
cb6229_c1/f4p0/2644	ENSLOCG00000004456	Lepisosteus_oculatus	Others	http://bioinfo.life.hust.edu.cn/AnimalTFDB#!/tf_detail?species=Lepisosteus_oculatus&family=Others
cb6229_c0/f12p0/2340	ENSLOCG00000004456	Lepisosteus_oculatus	Others	http://bioinfo.life.hust.edu.cn/AnimalTFDB#!/tf_detail?species=Lepisosteus_oculatus&family=Others
cb6229_c3/f3p0/2291	ENSLOCG00000004456	Lepisosteus_oculatus	Others	http://bioinfo.life.hust.edu.cn/AnimalTFDB#!/tf_detail?species=Lepisosteus_oculatus&family=Others
cb6229_c2/f4p0/2589	ENSLOCG00000004456	Lepisosteus_oculatus	Others	http://bioinfo.life.hust.edu.cn/AnimalTFDB#!/tf_detail?species=Lepisosteus_oculatus&family=Others
cb6229_c9/f2p0/2291	ENSLOCG00000004456	Lepisosteus_oculatus	Others	http://bioinfo.life.hust.edu.cn/AnimalTFDB#!/tf_detail?species=Lepisosteus_oculatus&family=Others
cb6398_c0/f2p0/2285	ENSCATG00000044477	Cercocebus_atys	zf-C2H2	http://bioinfo.life.hust.edu.cn/AnimalTFDB#!/tf_detail?species=Cercocebus_atys&family=zf-C2H2
cb7257_c1/f3p0/1976	ENSAMXG00000007534	Astyanax_mexicanus	TF_bZIP	http://bioinfo.life.hust.edu.cn/AnimalTFDB#!/tf_detail?species=Astyanax_mexicanus&family=TF_bZIP
cb7257_c0/f4p0/1899	ENSAMXG00000007534	Astyanax_mexicanus	TF_bZIP	http://bioinfo.life.hust.edu.cn/AnimalTFDB#!/tf_detail?species=Astyanax_mexicanus&family=TF_bZIP
cb6401_c0/f3p0/1991	ENSAPLG00000008530	Anas_platyrhynchos	HMG	http://bioinfo.life.hust.edu.cn/AnimalTFDB#!/tf_detail?species=Anas_platyrhynchos&family=HMG
cb7088_c2/f2p0/2015	FBgn0000157	Drosophila_melanogaster	Homeobox	http://bioinfo.life.hust.edu.cn/AnimalTFDB#!/tf_detail?species=Drosophila_melanogaster&family=Homeobox
cb7088_c1/f3p0/1986	FBgn0000157	Drosophila_melanogaster	Homeobox	http://bioinfo.life.hust.edu.cn/AnimalTFDB#!/tf_detail?species=Drosophila_melanogaster&family=Homeobox
cb7088_c0/f3p0/2045	FBgn0000157	Drosophila_melanogaster	Homeobox	http://bioinfo.life.hust.edu.cn/AnimalTFDB#!/tf_detail?species=Drosophila_melanogaster&family=Homeobox
cb6130_c2/f5p0/2250	ENSFDAG00000019046	Fukomys_damarensis	zf-C2H2	http://bioinfo.life.hust.edu.cn/AnimalTFDB#!/tf_detail?species=Fukomys_damarensis&family=zf-C2H2
cb7374_c101131/f2p0/3552	ENSMGAG00000003603	Meleagris_gallopavo	Homeobox	http://bioinfo.life.hust.edu.cn/AnimalTFDB#!/tf_detail?species=Meleagris_gallopavo&family=Homeobox
cb7374_c101136/f6p2/2264	ENSSBOG00000023549	Saimiri_boliviensis_boliviensis	zf-C2H2	http://bioinfo.life.hust.edu.cn/AnimalTFDB#!/tf_detail?species=Saimiri_boliviensis_boliviensis&family=zf-C2H2
cb6113_c1/f3p0/2168	ENSBTAG00000030744	Bos_taurus	NF-YB	http://bioinfo.life.hust.edu.cn/AnimalTFDB#!/tf_detail?species=Bos_taurus&family=NF-YB
cb7374_c100982/f2p0/4135	ENSXMAG00000007733	Xiphophorus_maculatus	zf-C2H2	http://bioinfo.life.hust.edu.cn/AnimalTFDB#!/tf_detail?species=Xiphophorus_maculatus&family=zf-C2H2
cb6113_c0/f6p0/2174	ENSBTAG00000030744	Bos_taurus	NF-YB	http://bioinfo.life.hust.edu.cn/AnimalTFDB#!/tf_detail?species=Bos_taurus&family=NF-YB
cb6113_c3/f2p0/2157	ENSCGRG00000001200	Cricetulus_griseus_crigri	NF-YB	http://bioinfo.life.hust.edu.cn/AnimalTFDB#!/tf_detail?species=Cricetulus_griseus_crigri&family=NF-YB
cb6662_c0/f2p0/2206	ENSONIG00000003797	Oreochromis_niloticus	CUT	http://bioinfo.life.hust.edu.cn/AnimalTFDB#!/tf_detail?species=Oreochromis_niloticus&family=CUT
cb6468_c0/f21p1/2218	ENSDARG00000092027	Danio_rerio	zf-C2H2	http://bioinfo.life.hust.edu.cn/AnimalTFDB#!/tf_detail?species=Danio_rerio&family=zf-C2H2
cb6468_c1/f4p1/2203	ENSDARG00000092027	Danio_rerio	zf-C2H2	http://bioinfo.life.hust.edu.cn/AnimalTFDB#!/tf_detail?species=Danio_rerio&family=zf-C2H2
cb5786_c2/f3p0/2211	FBgn0263108	Drosophila_melanogaster	ZBTB	http://bioinfo.life.hust.edu.cn/AnimalTFDB#!/tf_detail?species=Drosophila_melanogaster&family=ZBTB
cb678_c2/f2p0/2436	ENSGACG00000006012	Gasterosteus_aculeatus	HTH	http://bioinfo.life.hust.edu.cn/AnimalTFDB#!/tf_detail?species=Gasterosteus_aculeatus&family=HTH
cb678_c0/f4p0/2736	ENSGACG00000006012	Gasterosteus_aculeatus	HTH	http://bioinfo.life.hust.edu.cn/AnimalTFDB#!/tf_detail?species=Gasterosteus_aculeatus&family=HTH
cb7374_c100968/f2p0/2525	FBgn0283521	Drosophila_melanogaster	ZBTB	http://bioinfo.life.hust.edu.cn/AnimalTFDB#!/tf_detail?species=Drosophila_melanogaster&family=ZBTB
cb5786_c5/f2p0/2905	FBgn0283521	Drosophila_melanogaster	ZBTB	http://bioinfo.life.hust.edu.cn/AnimalTFDB#!/tf_detail?species=Drosophila_melanogaster&family=ZBTB
cb5786_c8/f2p0/2517	FBgn0283521	Drosophila_melanogaster	ZBTB	http://bioinfo.life.hust.edu.cn/AnimalTFDB#!/tf_detail?species=Drosophila_melanogaster&family=ZBTB
cb7013_c0/f23p1/2075	FBgn0000097	Drosophila_melanogaster	ETS	http://bioinfo.life.hust.edu.cn/AnimalTFDB#!/tf_detail?species=Drosophila_melanogaster&family=ETS
cb7374_c101177/f4p0/4685	ENSXETG00000014449	Xenopus_tropicalis	bHLH	http://bioinfo.life.hust.edu.cn/AnimalTFDB#!/tf_detail?species=Xenopus_tropicalis&family=bHLH
cb6644_c2/f2p0/2167	ENSAPLG00000013878	Anas_platyrhynchos	RHD	http://bioinfo.life.hust.edu.cn/AnimalTFDB#!/tf_detail?species=Anas_platyrhynchos&family=RHD
cb7080_c28/f3p2/5121	ENSCAFG00000003081	Canis_familiaris	bHLH	http://bioinfo.life.hust.edu.cn/AnimalTFDB#!/tf_detail?species=Canis_familiaris&family=bHLH
cb7374_c105799/f2p2/3837	ENSOCUG00000015389	Oryctolagus_cuniculus	TEA	http://bioinfo.life.hust.edu.cn/AnimalTFDB#!/tf_detail?species=Oryctolagus_cuniculus&family=TEA
cb6449_c8/f2p1/3288	ENSCPOG00000022385	Cavia_porcellus	zf-C2H2	http://bioinfo.life.hust.edu.cn/AnimalTFDB#!/tf_detail?species=Cavia_porcellus&family=zf-C2H2
cb6449_c5/f7p1/3395	ENSCPOG00000022385	Cavia_porcellus	zf-C2H2	http://bioinfo.life.hust.edu.cn/AnimalTFDB#!/tf_detail?species=Cavia_porcellus&family=zf-C2H2
cb6449_c4/f8p0/1868	ENSCPOG00000022385	Cavia_porcellus	zf-C2H2	http://bioinfo.life.hust.edu.cn/AnimalTFDB#!/tf_detail?species=Cavia_porcellus&family=zf-C2H2
cb6449_c7/f2p1/2061	ENSCPOG00000022385	Cavia_porcellus	zf-C2H2	http://bioinfo.life.hust.edu.cn/AnimalTFDB#!/tf_detail?species=Cavia_porcellus&family=zf-C2H2
cb6832_c0/f2p0/2147	ENSPFOG00000020201	Poecilia_formosa	HTH	http://bioinfo.life.hust.edu.cn/AnimalTFDB#!/tf_detail?species=Poecilia_formosa&family=HTH
cb7374_c100948/f2p0/2828	ENSPSIG00000013064	Pelodiscus_sinensis	MBD	http://bioinfo.life.hust.edu.cn/AnimalTFDB#!/tf_detail?species=Pelodiscus_sinensis&family=MBD
cb6082_c0/f5p1/2354	ENSMPUG00000001856	Mustela_putorius_furo	bHLH	http://bioinfo.life.hust.edu.cn/AnimalTFDB#!/tf_detail?species=Mustela_putorius_furo&family=bHLH
cb6082_c1/f2p0/2298	ENSMPUG00000001856	Mustela_putorius_furo	bHLH	http://bioinfo.life.hust.edu.cn/AnimalTFDB#!/tf_detail?species=Mustela_putorius_furo&family=bHLH
cb7121_c0/f2p0/2029	ENSPSIG00000001545	Pelodiscus_sinensis	zf-C2H2	http://bioinfo.life.hust.edu.cn/AnimalTFDB#!/tf_detail?species=Pelodiscus_sinensis&family=zf-C2H2
cb7374_c100693/f9p1/4700	ENSTNIG00000007518	Tetraodon_nigroviridis	zf-C2H2	http://bioinfo.life.hust.edu.cn/AnimalTFDB#!/tf_detail?species=Tetraodon_nigroviridis&family=zf-C2H2
cb7374_c100072/f3p0/2820	ENSCAFG00000003081	Canis_familiaris	bHLH	http://bioinfo.life.hust.edu.cn/AnimalTFDB#!/tf_detail?species=Canis_familiaris&family=bHLH
cb6983_c12/f2p0/2571	ENSMICG00000001827	Microcebus_murinus	IRF	http://bioinfo.life.hust.edu.cn/AnimalTFDB#!/tf_detail?species=Microcebus_murinus&family=IRF
cb6983_c14/f2p0/4842	ENSMICG00000001827	Microcebus_murinus	IRF	http://bioinfo.life.hust.edu.cn/AnimalTFDB#!/tf_detail?species=Microcebus_murinus&family=IRF
cb6539_c0/f2p0/2237	ENSPMAG00000006487	Petromyzon_marinus	HMG	http://bioinfo.life.hust.edu.cn/AnimalTFDB#!/tf_detail?species=Petromyzon_marinus&family=HMG
cb7374_c107936/f2p0/3922	ENSPFOG00000002172	Poecilia_formosa	Others	http://bioinfo.life.hust.edu.cn/AnimalTFDB#!/tf_detail?species=Poecilia_formosa&family=Others
cb6185_c0/f4p0/2350	ENSGACG00000010367	Gasterosteus_aculeatus	Homeobox	http://bioinfo.life.hust.edu.cn/AnimalTFDB#!/tf_detail?species=Gasterosteus_aculeatus&family=Homeobox
cb7374_c100671/f4p0/4080	ENSOCUG00000015389	Oryctolagus_cuniculus	TEA	http://bioinfo.life.hust.edu.cn/AnimalTFDB#!/tf_detail?species=Oryctolagus_cuniculus&family=TEA
cb6910_c8/f4p0/3414	ENSNGAG00000020332	Nannospalax_galili	Others	http://bioinfo.life.hust.edu.cn/AnimalTFDB#!/tf_detail?species=Nannospalax_galili&family=Others
cb6910_c4/f7p0/3372	ENSNGAG00000020332	Nannospalax_galili	Others	http://bioinfo.life.hust.edu.cn/AnimalTFDB#!/tf_detail?species=Nannospalax_galili&family=Others
cb6910_c5/f5p0/3236	ENSDARG00000104325	Danio_rerio	Others	http://bioinfo.life.hust.edu.cn/AnimalTFDB#!/tf_detail?species=Danio_rerio&family=Others
cb6910_c6/f2p0/3128	ENSNGAG00000020332	Nannospalax_galili	Others	http://bioinfo.life.hust.edu.cn/AnimalTFDB#!/tf_detail?species=Nannospalax_galili&family=Others
cb6910_c7/f2p1/4348	ENSNGAG00000020332	Nannospalax_galili	Others	http://bioinfo.life.hust.edu.cn/AnimalTFDB#!/tf_detail?species=Nannospalax_galili&family=Others
cb6910_c0/f15p0/4328	ENSNGAG00000020332	Nannospalax_galili	Others	http://bioinfo.life.hust.edu.cn/AnimalTFDB#!/tf_detail?species=Nannospalax_galili&family=Others
cb6910_c1/f16p0/3658	ENSNGAG00000020332	Nannospalax_galili	Others	http://bioinfo.life.hust.edu.cn/AnimalTFDB#!/tf_detail?species=Nannospalax_galili&family=Others
cb6910_c2/f14p0/3662	ENSNGAG00000020332	Nannospalax_galili	Others	http://bioinfo.life.hust.edu.cn/AnimalTFDB#!/tf_detail?species=Nannospalax_galili&family=Others
cb6910_c3/f11p0/3627	ENSNGAG00000020332	Nannospalax_galili	Others	http://bioinfo.life.hust.edu.cn/AnimalTFDB#!/tf_detail?species=Nannospalax_galili&family=Others
cb6058_c1/f2p0/2310	ENSTNIG00000001178	Tetraodon_nigroviridis	THAP	http://bioinfo.life.hust.edu.cn/AnimalTFDB#!/tf_detail?species=Tetraodon_nigroviridis&family=THAP
cb6058_c0/f2p0/2390	ENSTNIG00000001178	Tetraodon_nigroviridis	THAP	http://bioinfo.life.hust.edu.cn/AnimalTFDB#!/tf_detail?species=Tetraodon_nigroviridis&family=THAP
cb719_c0/f4p1/4849	ENSTGUG00000013161	Taeniopygia_guttata	TEA	http://bioinfo.life.hust.edu.cn/AnimalTFDB#!/tf_detail?species=Taeniopygia_guttata&family=TEA
cb642_c33/f4p0/1376	ENSNLEG00000004285	Nomascus_leucogenys	Others	http://bioinfo.life.hust.edu.cn/AnimalTFDB#!/tf_detail?species=Nomascus_leucogenys&family=Others
cb6862_c3/f5p0/3767	ENSLOCG00000011784	Lepisosteus_oculatus	zf-C2H2	http://bioinfo.life.hust.edu.cn/AnimalTFDB#!/tf_detail?species=Lepisosteus_oculatus&family=zf-C2H2
cb6427_c8/f7p0/2259	FBgn0031779	Drosophila_melanogaster	Others	http://bioinfo.life.hust.edu.cn/AnimalTFDB#!/tf_detail?species=Drosophila_melanogaster&family=Others
cb6427_c1/f4p0/2244	FBgn0031779	Drosophila_melanogaster	Others	http://bioinfo.life.hust.edu.cn/AnimalTFDB#!/tf_detail?species=Drosophila_melanogaster&family=Others
cb717_c0/f2p0/4834	ENSFDAG00000011179	Fukomys_damarensis	Others	http://bioinfo.life.hust.edu.cn/AnimalTFDB#!/tf_detail?species=Fukomys_damarensis&family=Others
cb6123_c0/f2p0/4353	ENSMAUG00000012905	Mesocricetus_auratus	ARID	http://bioinfo.life.hust.edu.cn/AnimalTFDB#!/tf_detail?species=Mesocricetus_auratus&family=ARID
cb6123_c1/f2p0/4268	ENSMAUG00000012905	Mesocricetus_auratus	ARID	http://bioinfo.life.hust.edu.cn/AnimalTFDB#!/tf_detail?species=Mesocricetus_auratus&family=ARID
cb7374_c101012/f3p0/2318	ENSOCUG00000015389	Oryctolagus_cuniculus	TEA	http://bioinfo.life.hust.edu.cn/AnimalTFDB#!/tf_detail?species=Oryctolagus_cuniculus&family=TEA
cb6908_c6/f2p0/3025	ENSDARG00000074453	Danio_rerio	zf-C2H2	http://bioinfo.life.hust.edu.cn/AnimalTFDB#!/tf_detail?species=Danio_rerio&family=zf-C2H2
cb7374_c105104/f3p0/3762	ENSMPUG00000001856	Mustela_putorius_furo	bHLH	http://bioinfo.life.hust.edu.cn/AnimalTFDB#!/tf_detail?species=Mustela_putorius_furo&family=bHLH
cb6747_c0/f5p0/1874	FBgn0036193	Drosophila_melanogaster	THAP	http://bioinfo.life.hust.edu.cn/AnimalTFDB#!/tf_detail?species=Drosophila_melanogaster&family=THAP
cb7157_c2/f4p0/2023	FBgn0024184	Drosophila_melanogaster	Homeobox	http://bioinfo.life.hust.edu.cn/AnimalTFDB#!/tf_detail?species=Drosophila_melanogaster&family=Homeobox
cb6661_c1/f2p0/4043	ENSGMOG00000009913	Gadus_morhua	MYB	http://bioinfo.life.hust.edu.cn/AnimalTFDB#!/tf_detail?species=Gadus_morhua&family=MYB
cb6243_c0/f4p0/1255	ENSLOCG00000011784	Lepisosteus_oculatus	zf-C2H2	http://bioinfo.life.hust.edu.cn/AnimalTFDB#!/tf_detail?species=Lepisosteus_oculatus&family=zf-C2H2
cb7374_c10225/f3p2/3738	ENSDORG00000014472	Dipodomys_ordii	Others	http://bioinfo.life.hust.edu.cn/AnimalTFDB#!/tf_detail?species=Dipodomys_ordii&family=Others
cb678_c1/f4p0/2706	ENSGACG00000006012	Gasterosteus_aculeatus	HTH	http://bioinfo.life.hust.edu.cn/AnimalTFDB#!/tf_detail?species=Gasterosteus_aculeatus&family=HTH
cb7214_c0/f2p0/2001	FBgn0263108	Drosophila_melanogaster	ZBTB	http://bioinfo.life.hust.edu.cn/AnimalTFDB#!/tf_detail?species=Drosophila_melanogaster&family=ZBTB
cb6112_c0/f3p0/2344	ENSORLG00000006390	Oryzias_latipes	P53	http://bioinfo.life.hust.edu.cn/AnimalTFDB#!/tf_detail?species=Oryzias_latipes&family=P53
cb6114_c1/f12p0/2369	ENSCSAVG00000004028	Ciona_savignyi	ETS	http://bioinfo.life.hust.edu.cn/AnimalTFDB#!/tf_detail?species=Ciona_savignyi&family=ETS
cb6114_c4/f2p0/1850	ENSCSAVG00000004028	Ciona_savignyi	ETS	http://bioinfo.life.hust.edu.cn/AnimalTFDB#!/tf_detail?species=Ciona_savignyi&family=ETS
cb6114_c6/f2p0/2212	ENSCSAVG00000004028	Ciona_savignyi	ETS	http://bioinfo.life.hust.edu.cn/AnimalTFDB#!/tf_detail?species=Ciona_savignyi&family=ETS
cb6908_c4/f3p0/3184	ENSAPLG00000011089	Anas_platyrhynchos	zf-C2H2	http://bioinfo.life.hust.edu.cn/AnimalTFDB#!/tf_detail?species=Anas_platyrhynchos&family=zf-C2H2
cb6908_c1/f8p0/3205	ENSLOCG00000016466	Lepisosteus_oculatus	zf-C2H2	http://bioinfo.life.hust.edu.cn/AnimalTFDB#!/tf_detail?species=Lepisosteus_oculatus&family=zf-C2H2
cb6908_c3/f4p0/3283	ENSDARG00000074453	Danio_rerio	zf-C2H2	http://bioinfo.life.hust.edu.cn/AnimalTFDB#!/tf_detail?species=Danio_rerio&family=zf-C2H2
cb6908_c2/f5p0/3451	ENSLOCG00000016466	Lepisosteus_oculatus	zf-C2H2	http://bioinfo.life.hust.edu.cn/AnimalTFDB#!/tf_detail?species=Lepisosteus_oculatus&family=zf-C2H2
cb6323_c0/f2p0/1974	ENSAMXG00000016698	Astyanax_mexicanus	zf-C2H2	http://bioinfo.life.hust.edu.cn/AnimalTFDB#!/tf_detail?species=Astyanax_mexicanus&family=zf-C2H2
cb5842_c0/f2p0/2453	ENSDNOG00000035782	Dasypus_novemcinctus	Fork_head	http://bioinfo.life.hust.edu.cn/AnimalTFDB#!/tf_detail?species=Dasypus_novemcinctus&family=Fork_head
cb7095_c0/f7p0/2050	ENSLACG00000009033	Latimeria_chalumnae	HMG	http://bioinfo.life.hust.edu.cn/AnimalTFDB#!/tf_detail?species=Latimeria_chalumnae&family=HMG
cb7374_c16094/f4p0/3846	ENSLOCG00000001067	Lepisosteus_oculatus	Others	http://bioinfo.life.hust.edu.cn/AnimalTFDB#!/tf_detail?species=Lepisosteus_oculatus&family=Others
cb7374_c150451/f4p1/2283	ENSPFOG00000022627	Poecilia_formosa	zf-C2H2	http://bioinfo.life.hust.edu.cn/AnimalTFDB#!/tf_detail?species=Poecilia_formosa&family=zf-C2H2
cb7374_c156441/f2p0/2321	ENSCGRG00001004533	Cricetulus_griseus_chok1gshd	zf-C2H2	http://bioinfo.life.hust.edu.cn/AnimalTFDB#!/tf_detail?species=Cricetulus_griseus_chok1gshd&family=zf-C2H2
cb7374_c110794/f2p0/3268	ENSNLEG00000004285	Nomascus_leucogenys	Others	http://bioinfo.life.hust.edu.cn/AnimalTFDB#!/tf_detail?species=Nomascus_leucogenys&family=Others
cb7374_c151158/f2p1/2669	ENSPFOG00000022627	Poecilia_formosa	zf-C2H2	http://bioinfo.life.hust.edu.cn/AnimalTFDB#!/tf_detail?species=Poecilia_formosa&family=zf-C2H2
cb7374_c151341/f3p0/3886	ENSLOCG00000006468	Lepisosteus_oculatus	zf-C2H2	http://bioinfo.life.hust.edu.cn/AnimalTFDB#!/tf_detail?species=Lepisosteus_oculatus&family=zf-C2H2
cb7374_c152544/f2p0/2889	ENSTNIG00000019008	Tetraodon_nigroviridis	THAP	http://bioinfo.life.hust.edu.cn/AnimalTFDB#!/tf_detail?species=Tetraodon_nigroviridis&family=THAP
cb7374_c151368/f3p1/2814	ENSCAFG00000003081	Canis_familiaris	bHLH	http://bioinfo.life.hust.edu.cn/AnimalTFDB#!/tf_detail?species=Canis_familiaris&family=bHLH
cb7374_c15583/f2p0/2465	ENSCAPG00000006902	Cavia_aperea	ETS	http://bioinfo.life.hust.edu.cn/AnimalTFDB#!/tf_detail?species=Cavia_aperea&family=ETS
cb7374_c151172/f2p0/3347	ENSPFOG00000007333	Poecilia_formosa	zf-C2H2	http://bioinfo.life.hust.edu.cn/AnimalTFDB#!/tf_detail?species=Poecilia_formosa&family=zf-C2H2
cb7374_c151283/f2p0/2995	ENSPFOG00000022627	Poecilia_formosa	zf-C2H2	http://bioinfo.life.hust.edu.cn/AnimalTFDB#!/tf_detail?species=Poecilia_formosa&family=zf-C2H2
cb7374_c151287/f2p0/3289	ENSMPUG00000001856	Mustela_putorius_furo	bHLH	http://bioinfo.life.hust.edu.cn/AnimalTFDB#!/tf_detail?species=Mustela_putorius_furo&family=bHLH
cb7374_c116167/f2p0/3129	ENSMPUG00000001856	Mustela_putorius_furo	bHLH	http://bioinfo.life.hust.edu.cn/AnimalTFDB#!/tf_detail?species=Mustela_putorius_furo&family=bHLH
cb7374_c154255/f2p0/2871	ENSDORG00000026783	Dipodomys_ordii	P53	http://bioinfo.life.hust.edu.cn/AnimalTFDB#!/tf_detail?species=Dipodomys_ordii&family=P53
cb7374_c154186/f5p0/2848	ENSGACG00000010367	Gasterosteus_aculeatus	Homeobox	http://bioinfo.life.hust.edu.cn/AnimalTFDB#!/tf_detail?species=Gasterosteus_aculeatus&family=Homeobox
cb7374_c151320/f3p0/3272	ENSMPUG00000001856	Mustela_putorius_furo	bHLH	http://bioinfo.life.hust.edu.cn/AnimalTFDB#!/tf_detail?species=Mustela_putorius_furo&family=bHLH
cb7374_c15871/f3p2/3739	ENSDORG00000014472	Dipodomys_ordii	Others	http://bioinfo.life.hust.edu.cn/AnimalTFDB#!/tf_detail?species=Dipodomys_ordii&family=Others
cb7374_c16013/f2p1/4288	ENSLOCG00000002070	Lepisosteus_oculatus	CP2	http://bioinfo.life.hust.edu.cn/AnimalTFDB#!/tf_detail?species=Lepisosteus_oculatus&family=CP2
cb7374_c14915/f3p7/4861	ENSMPUG00000000119	Mustela_putorius_furo	bHLH	http://bioinfo.life.hust.edu.cn/AnimalTFDB#!/tf_detail?species=Mustela_putorius_furo&family=bHLH
cb7374_c11401/f2p1/4115	ENSMPUG00000001856	Mustela_putorius_furo	bHLH	http://bioinfo.life.hust.edu.cn/AnimalTFDB#!/tf_detail?species=Mustela_putorius_furo&family=bHLH
cb7374_c127427/f3p0/2864	ENSRNOG00000061499	Rattus_norvegicus	HMG	http://bioinfo.life.hust.edu.cn/AnimalTFDB#!/tf_detail?species=Rattus_norvegicus&family=HMG
cb7374_c149959/f9p0/2785	FBgn0026573	Drosophila_melanogaster	MYB	http://bioinfo.life.hust.edu.cn/AnimalTFDB#!/tf_detail?species=Drosophila_melanogaster&family=MYB
cb7374_c114777/f2p1/2827	ENSCAFG00000003081	Canis_familiaris	bHLH	http://bioinfo.life.hust.edu.cn/AnimalTFDB#!/tf_detail?species=Canis_familiaris&family=bHLH
cb7374_c114999/f2p1/3919	ENSXMAG00000005859	Xiphophorus_maculatus	Others	http://bioinfo.life.hust.edu.cn/AnimalTFDB#!/tf_detail?species=Xiphophorus_maculatus&family=Others
cb7374_c14537/f4p0/2361	FBgn0263108	Drosophila_melanogaster	ZBTB	http://bioinfo.life.hust.edu.cn/AnimalTFDB#!/tf_detail?species=Drosophila_melanogaster&family=ZBTB
cb7374_c112031/f2p0/3233	ENSMGAG00000003603	Meleagris_gallopavo	Homeobox	http://bioinfo.life.hust.edu.cn/AnimalTFDB#!/tf_detail?species=Meleagris_gallopavo&family=Homeobox
cb7374_c127440/f2p0/2682	ENSXMAG00000019793	Xiphophorus_maculatus	PAX	http://bioinfo.life.hust.edu.cn/AnimalTFDB#!/tf_detail?species=Xiphophorus_maculatus&family=PAX
cb7374_c155367/f2p0/4497	ENSMPUG00000001856	Mustela_putorius_furo	bHLH	http://bioinfo.life.hust.edu.cn/AnimalTFDB#!/tf_detail?species=Mustela_putorius_furo&family=bHLH
cb7374_c1345/f2p0/2088	ENSCAFG00000003081	Canis_familiaris	bHLH	http://bioinfo.life.hust.edu.cn/AnimalTFDB#!/tf_detail?species=Canis_familiaris&family=bHLH
cb7374_c148282/f3p1/2151	ENSGALG00000003247	Gallus_gallus	NF-YA	http://bioinfo.life.hust.edu.cn/AnimalTFDB#!/tf_detail?species=Gallus_gallus&family=NF-YA
cb7374_c149939/f7p0/2546	ENSOPRG00000011087	Ochotona_princeps	MYB	http://bioinfo.life.hust.edu.cn/AnimalTFDB#!/tf_detail?species=Ochotona_princeps&family=MYB
cb7374_c148228/f4p1/4186	ENSTNIG00000007518	Tetraodon_nigroviridis	zf-C2H2	http://bioinfo.life.hust.edu.cn/AnimalTFDB#!/tf_detail?species=Tetraodon_nigroviridis&family=zf-C2H2
cb7374_c132545/f2p0/3606	ENSPMAG00000004309	Petromyzon_marinus	TF_bZIP	http://bioinfo.life.hust.edu.cn/AnimalTFDB#!/tf_detail?species=Petromyzon_marinus&family=TF_bZIP
cb7374_c148509/f2p0/2759	ENSCATG00000032260	Cercocebus_atys	Homeobox	http://bioinfo.life.hust.edu.cn/AnimalTFDB#!/tf_detail?species=Cercocebus_atys&family=Homeobox
cb7374_c159397/f2p0/4121	WBGene00001324	Caenorhabditis_elegans	ZBTB	http://bioinfo.life.hust.edu.cn/AnimalTFDB#!/tf_detail?species=Caenorhabditis_elegans&family=ZBTB
cb7374_c147247/f11p2/4307	ENSDARG00000061810	Danio_rerio	MBD	http://bioinfo.life.hust.edu.cn/AnimalTFDB#!/tf_detail?species=Danio_rerio&family=MBD
cb7374_c1360/f2p0/2024	FBgn0283521	Drosophila_melanogaster	ZBTB	http://bioinfo.life.hust.edu.cn/AnimalTFDB#!/tf_detail?species=Drosophila_melanogaster&family=ZBTB
cb7374_c152284/f2p0/2011	ENSAPLG00000000568	Anas_platyrhynchos	TF_bZIP	http://bioinfo.life.hust.edu.cn/AnimalTFDB#!/tf_detail?species=Anas_platyrhynchos&family=TF_bZIP
cb7374_c13650/f3p0/4093	ENSGACG00000014608	Gasterosteus_aculeatus	TF_bZIP	http://bioinfo.life.hust.edu.cn/AnimalTFDB#!/tf_detail?species=Gasterosteus_aculeatus&family=TF_bZIP
cb7374_c147760/f16p1/4985	ENSCAFG00000003081	Canis_familiaris	bHLH	http://bioinfo.life.hust.edu.cn/AnimalTFDB#!/tf_detail?species=Canis_familiaris&family=bHLH
cb7374_c12062/f2p0/4183	ENSCING00000000421	Ciona_intestinalis	Homeobox	http://bioinfo.life.hust.edu.cn/AnimalTFDB#!/tf_detail?species=Ciona_intestinalis&family=Homeobox
cb7374_c142815/f4p2/4168	ENSTNIG00000006064	Tetraodon_nigroviridis	Others	http://bioinfo.life.hust.edu.cn/AnimalTFDB#!/tf_detail?species=Tetraodon_nigroviridis&family=Others
cb7374_c156205/f3p0/3468	ENSCAFG00000003081	Canis_familiaris	bHLH	http://bioinfo.life.hust.edu.cn/AnimalTFDB#!/tf_detail?species=Canis_familiaris&family=bHLH
cb7374_c150547/f6p0/3488	ENSONIG00000005810	Oreochromis_niloticus	zf-C2H2	http://bioinfo.life.hust.edu.cn/AnimalTFDB#!/tf_detail?species=Oreochromis_niloticus&family=zf-C2H2
cb7374_c15486/f2p0/2974	ENSPSIG00000001545	Pelodiscus_sinensis	zf-C2H2	http://bioinfo.life.hust.edu.cn/AnimalTFDB#!/tf_detail?species=Pelodiscus_sinensis&family=zf-C2H2
cb7374_c114853/f4p0/2961	ENSFALG00000004909	Ficedula_albicollis	Others	http://bioinfo.life.hust.edu.cn/AnimalTFDB#!/tf_detail?species=Ficedula_albicollis&family=Others
cb7374_c16115/f2p0/3881	ENSGALG00000003941	Gallus_gallus	Others	http://bioinfo.life.hust.edu.cn/AnimalTFDB#!/tf_detail?species=Gallus_gallus&family=Others
cb7374_c15136/f2p1/2478	ENSGALG00000003247	Gallus_gallus	NF-YA	http://bioinfo.life.hust.edu.cn/AnimalTFDB#!/tf_detail?species=Gallus_gallus&family=NF-YA
cb7374_c122243/f3p0/2832	ENSBTAG00000008883	Bos_taurus	Others	http://bioinfo.life.hust.edu.cn/AnimalTFDB#!/tf_detail?species=Bos_taurus&family=Others
cb7374_c117393/f3p1/4075	ENSTNIG00000007518	Tetraodon_nigroviridis	zf-C2H2	http://bioinfo.life.hust.edu.cn/AnimalTFDB#!/tf_detail?species=Tetraodon_nigroviridis&family=zf-C2H2
cb7374_c125536/f5p1/4415	ENSMPUG00000001856	Mustela_putorius_furo	bHLH	http://bioinfo.life.hust.edu.cn/AnimalTFDB#!/tf_detail?species=Mustela_putorius_furo&family=bHLH
cb7374_c12140/f2p0/3885	ENSTRUG00000008738	Takifugu_rubripes	Homeobox	http://bioinfo.life.hust.edu.cn/AnimalTFDB#!/tf_detail?species=Takifugu_rubripes&family=Homeobox
cb7374_c128450/f7p1/3692	ENSCING00000000421	Ciona_intestinalis	Homeobox	http://bioinfo.life.hust.edu.cn/AnimalTFDB#!/tf_detail?species=Ciona_intestinalis&family=Homeobox
cb7374_c150730/f5p0/3388	ENSCAFG00000003081	Canis_familiaris	bHLH	http://bioinfo.life.hust.edu.cn/AnimalTFDB#!/tf_detail?species=Canis_familiaris&family=bHLH
cb7374_c147597/f3p0/4273	ENSTNIG00000019008	Tetraodon_nigroviridis	THAP	http://bioinfo.life.hust.edu.cn/AnimalTFDB#!/tf_detail?species=Tetraodon_nigroviridis&family=THAP
cb7374_c13309/f2p2/4186	ENSDARG00000061810	Danio_rerio	MBD	http://bioinfo.life.hust.edu.cn/AnimalTFDB#!/tf_detail?species=Danio_rerio&family=MBD
cb7374_c159696/f3p1/3055	ENSTRUG00000016020	Takifugu_rubripes	THAP	http://bioinfo.life.hust.edu.cn/AnimalTFDB#!/tf_detail?species=Takifugu_rubripes&family=THAP
cb7374_c15796/f2p1/3906	ENSLOCG00000002070	Lepisosteus_oculatus	CP2	http://bioinfo.life.hust.edu.cn/AnimalTFDB#!/tf_detail?species=Lepisosteus_oculatus&family=CP2
cb7374_c151275/f2p0/3205	ENSAMXG00000014667	Astyanax_mexicanus	Homeobox	http://bioinfo.life.hust.edu.cn/AnimalTFDB#!/tf_detail?species=Astyanax_mexicanus&family=Homeobox
cb7374_c151032/f2p0/2627	ENSOARG00000018627	Ovis_aries	TSC22	http://bioinfo.life.hust.edu.cn/AnimalTFDB#!/tf_detail?species=Ovis_aries&family=TSC22
cb7374_c155795/f2p0/3384	ENSRNOG00000061499	Rattus_norvegicus	HMG	http://bioinfo.life.hust.edu.cn/AnimalTFDB#!/tf_detail?species=Rattus_norvegicus&family=HMG
cb7374_c13828/f9p1/2971	ENSODEG00000002142	Octodon_degus	ZBTB	http://bioinfo.life.hust.edu.cn/AnimalTFDB#!/tf_detail?species=Octodon_degus&family=ZBTB
cb7374_c15636/f2p0/3106	ENSCING00000000421	Ciona_intestinalis	Homeobox	http://bioinfo.life.hust.edu.cn/AnimalTFDB#!/tf_detail?species=Ciona_intestinalis&family=Homeobox
cb7374_c130751/f2p3/3651	ENSDORG00000014472	Dipodomys_ordii	Others	http://bioinfo.life.hust.edu.cn/AnimalTFDB#!/tf_detail?species=Dipodomys_ordii&family=Others
cb7374_c147722/f3p2/3137	ENSDORG00000014472	Dipodomys_ordii	Others	http://bioinfo.life.hust.edu.cn/AnimalTFDB#!/tf_detail?species=Dipodomys_ordii&family=Others
cb7374_c150813/f3p0/3372	ENSONIG00000005810	Oreochromis_niloticus	zf-C2H2	http://bioinfo.life.hust.edu.cn/AnimalTFDB#!/tf_detail?species=Oreochromis_niloticus&family=zf-C2H2
cb7374_c1193/f3p1/4412	ENSPFOG00000015158	Poecilia_formosa	bHLH	http://bioinfo.life.hust.edu.cn/AnimalTFDB#!/tf_detail?species=Poecilia_formosa&family=bHLH
cb7374_c150480/f4p1/1914	ENSPFOG00000022627	Poecilia_formosa	zf-C2H2	http://bioinfo.life.hust.edu.cn/AnimalTFDB#!/tf_detail?species=Poecilia_formosa&family=zf-C2H2
cb7374_c14560/f2p1/4148	ENSMPUG00000001856	Mustela_putorius_furo	bHLH	http://bioinfo.life.hust.edu.cn/AnimalTFDB#!/tf_detail?species=Mustela_putorius_furo&family=bHLH
cb7374_c120717/f4p2/3388	ENSTRUG00000016020	Takifugu_rubripes	THAP	http://bioinfo.life.hust.edu.cn/AnimalTFDB#!/tf_detail?species=Takifugu_rubripes&family=THAP
cb7374_c151234/f3p0/3463	ENSDNOG00000005811	Dasypus_novemcinctus	bHLH	http://bioinfo.life.hust.edu.cn/AnimalTFDB#!/tf_detail?species=Dasypus_novemcinctus&family=bHLH
cb7374_c125729/f4p0/2712	ENSCING00000000421	Ciona_intestinalis	Homeobox	http://bioinfo.life.hust.edu.cn/AnimalTFDB#!/tf_detail?species=Ciona_intestinalis&family=Homeobox
cb7374_c148603/f3p0/2621	ENSTRUG00000017921	Takifugu_rubripes	HMG	http://bioinfo.life.hust.edu.cn/AnimalTFDB#!/tf_detail?species=Takifugu_rubripes&family=HMG
cb7374_c14052/f2p1/4086	ENSSBOG00000023549	Saimiri_boliviensis_boliviensis	zf-C2H2	http://bioinfo.life.hust.edu.cn/AnimalTFDB#!/tf_detail?species=Saimiri_boliviensis_boliviensis&family=zf-C2H2
cb7374_c151337/f2p0/2933	ENSCAFG00000003081	Canis_familiaris	bHLH	http://bioinfo.life.hust.edu.cn/AnimalTFDB#!/tf_detail?species=Canis_familiaris&family=bHLH
cb7374_c150625/f4p0/3934	ENSLOCG00000006468	Lepisosteus_oculatus	zf-C2H2	http://bioinfo.life.hust.edu.cn/AnimalTFDB#!/tf_detail?species=Lepisosteus_oculatus&family=zf-C2H2
cb7374_c151375/f2p0/4155	WBGene00001324	Caenorhabditis_elegans	ZBTB	http://bioinfo.life.hust.edu.cn/AnimalTFDB#!/tf_detail?species=Caenorhabditis_elegans&family=ZBTB
cb7374_c148933/f5p0/3892	ENSGALG00000003941	Gallus_gallus	Others	http://bioinfo.life.hust.edu.cn/AnimalTFDB#!/tf_detail?species=Gallus_gallus&family=Others
cb7374_c108527/f2p0/3006	ENSGMOG00000012602	Gadus_morhua	THAP	http://bioinfo.life.hust.edu.cn/AnimalTFDB#!/tf_detail?species=Gadus_morhua&family=THAP
cb7374_c148687/f6p0/3843	ENSGALG00000003941	Gallus_gallus	Others	http://bioinfo.life.hust.edu.cn/AnimalTFDB#!/tf_detail?species=Gallus_gallus&family=Others
cb7374_c11253/f5p1/4237	ENSDNOG00000005811	Dasypus_novemcinctus	bHLH	http://bioinfo.life.hust.edu.cn/AnimalTFDB#!/tf_detail?species=Dasypus_novemcinctus&family=bHLH
cb7374_c126170/f3p1/2285	ENSOPRG00000013696	Ochotona_princeps	Others	http://bioinfo.life.hust.edu.cn/AnimalTFDB#!/tf_detail?species=Ochotona_princeps&family=Others
cb7374_c16028/f2p0/3649	ENSCAPG00000006902	Cavia_aperea	ETS	http://bioinfo.life.hust.edu.cn/AnimalTFDB#!/tf_detail?species=Cavia_aperea&family=ETS
cb7374_c150982/f6p0/2433	ENSECAG00000008832	Equus_caballus	Homeobox	http://bioinfo.life.hust.edu.cn/AnimalTFDB#!/tf_detail?species=Equus_caballus&family=Homeobox
cb7374_c1492/f3p1/3043	WBGene00006424	Caenorhabditis_elegans	THAP	http://bioinfo.life.hust.edu.cn/AnimalTFDB#!/tf_detail?species=Caenorhabditis_elegans&family=THAP
cb7374_c1495/f2p1/4350	WBGene00006424	Caenorhabditis_elegans	THAP	http://bioinfo.life.hust.edu.cn/AnimalTFDB#!/tf_detail?species=Caenorhabditis_elegans&family=THAP
cb7374_c150689/f6p1/2144	ENSPFOG00000022627	Poecilia_formosa	zf-C2H2	http://bioinfo.life.hust.edu.cn/AnimalTFDB#!/tf_detail?species=Poecilia_formosa&family=zf-C2H2
cb7374_c119842/f2p0/3017	ENSCATG00000032260	Cercocebus_atys	Homeobox	http://bioinfo.life.hust.edu.cn/AnimalTFDB#!/tf_detail?species=Cercocebus_atys&family=Homeobox
cb7374_c10882/f4p0/3963	ENSCING00000000421	Ciona_intestinalis	Homeobox	http://bioinfo.life.hust.edu.cn/AnimalTFDB#!/tf_detail?species=Ciona_intestinalis&family=Homeobox
cb7374_c116119/f2p0/3609	ENSTRUG00000016020	Takifugu_rubripes	THAP	http://bioinfo.life.hust.edu.cn/AnimalTFDB#!/tf_detail?species=Takifugu_rubripes&family=THAP
cb7374_c1359/f2p0/3077	FBgn0263108	Drosophila_melanogaster	ZBTB	http://bioinfo.life.hust.edu.cn/AnimalTFDB#!/tf_detail?species=Drosophila_melanogaster&family=ZBTB
cb7374_c126538/f2p0/3018	ENSMPUG00000001856	Mustela_putorius_furo	bHLH	http://bioinfo.life.hust.edu.cn/AnimalTFDB#!/tf_detail?species=Mustela_putorius_furo&family=bHLH
cb7374_c151338/f2p0/2654	ENSJJAG00000016612	Jaculus_jaculus	MYB	http://bioinfo.life.hust.edu.cn/AnimalTFDB#!/tf_detail?species=Jaculus_jaculus&family=MYB
cb7374_c150929/f3p0/3448	ENSCAFG00000003081	Canis_familiaris	bHLH	http://bioinfo.life.hust.edu.cn/AnimalTFDB#!/tf_detail?species=Canis_familiaris&family=bHLH
cb7374_c123315/f2p1/2652	ENSSHAG00000013594	Sarcophilus_harrisii	AF-4	http://bioinfo.life.hust.edu.cn/AnimalTFDB#!/tf_detail?species=Sarcophilus_harrisii&family=AF-4
cb7374_c123203/f2p0/3765	ENSAPLG00000011929	Anas_platyrhynchos	ZBTB	http://bioinfo.life.hust.edu.cn/AnimalTFDB#!/tf_detail?species=Anas_platyrhynchos&family=ZBTB
cb7374_c110961/f3p0/3835	ENSDARG00000061810	Danio_rerio	MBD	http://bioinfo.life.hust.edu.cn/AnimalTFDB#!/tf_detail?species=Danio_rerio&family=MBD
cb7374_c115872/f2p0/3586	ENSGACG00000018323	Gasterosteus_aculeatus	Homeobox	http://bioinfo.life.hust.edu.cn/AnimalTFDB#!/tf_detail?species=Gasterosteus_aculeatus&family=Homeobox
cb7374_c11394/f2p0/2382	FBgn0283521	Drosophila_melanogaster	ZBTB	http://bioinfo.life.hust.edu.cn/AnimalTFDB#!/tf_detail?species=Drosophila_melanogaster&family=ZBTB
cb7374_c11134/f3p1/4400	ENSGALG00000003247	Gallus_gallus	NF-YA	http://bioinfo.life.hust.edu.cn/AnimalTFDB#!/tf_detail?species=Gallus_gallus&family=NF-YA
cb7374_c154708/f2p0/3341	FBgn0026573	Drosophila_melanogaster	MYB	http://bioinfo.life.hust.edu.cn/AnimalTFDB#!/tf_detail?species=Drosophila_melanogaster&family=MYB
cb7374_c15919/f3p0/2630	ENSPFOG00000017492	Poecilia_formosa	zf-C2H2	http://bioinfo.life.hust.edu.cn/AnimalTFDB#!/tf_detail?species=Poecilia_formosa&family=zf-C2H2
cb7374_c162001/f2p0/3872	FBgn0022959	Drosophila_melanogaster	CSD	http://bioinfo.life.hust.edu.cn/AnimalTFDB#!/tf_detail?species=Drosophila_melanogaster&family=CSD
cb7374_c114841/f2p0/4823	ENSAMXG00000017271	Astyanax_mexicanus	MBD	http://bioinfo.life.hust.edu.cn/AnimalTFDB#!/tf_detail?species=Astyanax_mexicanus&family=MBD
cb7374_c147796/f17p2/4632	ENSMPUG00000001856	Mustela_putorius_furo	bHLH	http://bioinfo.life.hust.edu.cn/AnimalTFDB#!/tf_detail?species=Mustela_putorius_furo&family=bHLH
cb7374_c150576/f4p0/3453	ENSCATG00000032260	Cercocebus_atys	Homeobox	http://bioinfo.life.hust.edu.cn/AnimalTFDB#!/tf_detail?species=Cercocebus_atys&family=Homeobox
cb7374_c151244/f4p0/3598	ENSCAFG00000003081	Canis_familiaris	bHLH	http://bioinfo.life.hust.edu.cn/AnimalTFDB#!/tf_detail?species=Canis_familiaris&family=bHLH
cb7374_c151031/f2p0/2819	ENSCAFG00000003081	Canis_familiaris	bHLH	http://bioinfo.life.hust.edu.cn/AnimalTFDB#!/tf_detail?species=Canis_familiaris&family=bHLH
cb7374_c122012/f2p0/3090	ENSNLEG00000004285	Nomascus_leucogenys	Others	http://bioinfo.life.hust.edu.cn/AnimalTFDB#!/tf_detail?species=Nomascus_leucogenys&family=Others
cb7374_c150510/f3p0/3434	ENSCAFG00000003081	Canis_familiaris	bHLH	http://bioinfo.life.hust.edu.cn/AnimalTFDB#!/tf_detail?species=Canis_familiaris&family=bHLH
cb7374_c15314/f2p0/4090	ENSONIG00000009837	Oreochromis_niloticus	THAP	http://bioinfo.life.hust.edu.cn/AnimalTFDB#!/tf_detail?species=Oreochromis_niloticus&family=THAP
cb7374_c151011/f3p1/3126	ENSMPUG00000001856	Mustela_putorius_furo	bHLH	http://bioinfo.life.hust.edu.cn/AnimalTFDB#!/tf_detail?species=Mustela_putorius_furo&family=bHLH
cb7374_c116227/f2p1/2131	ENSOPRG00000013696	Ochotona_princeps	Others	http://bioinfo.life.hust.edu.cn/AnimalTFDB#!/tf_detail?species=Ochotona_princeps&family=Others
cb7374_c12378/f2p0/2680	ENSLACG00000001157	Latimeria_chalumnae	bHLH	http://bioinfo.life.hust.edu.cn/AnimalTFDB#!/tf_detail?species=Latimeria_chalumnae&family=bHLH
cb7374_c12376/f3p0/4206	ENSMPUG00000001856	Mustela_putorius_furo	bHLH	http://bioinfo.life.hust.edu.cn/AnimalTFDB#!/tf_detail?species=Mustela_putorius_furo&family=bHLH
cb7374_c151205/f2p0/2405	ENSAMXG00000007534	Astyanax_mexicanus	TF_bZIP	http://bioinfo.life.hust.edu.cn/AnimalTFDB#!/tf_detail?species=Astyanax_mexicanus&family=TF_bZIP
cb7374_c148265/f2p0/2273	ENSCAFG00000003081	Canis_familiaris	bHLH	http://bioinfo.life.hust.edu.cn/AnimalTFDB#!/tf_detail?species=Canis_familiaris&family=bHLH
cb7374_c120025/f5p0/3309	ENSRNOG00000061499	Rattus_norvegicus	HMG	http://bioinfo.life.hust.edu.cn/AnimalTFDB#!/tf_detail?species=Rattus_norvegicus&family=HMG
cb7374_c151071/f2p0/2483	ENSOPRG00000011087	Ochotona_princeps	MYB	http://bioinfo.life.hust.edu.cn/AnimalTFDB#!/tf_detail?species=Ochotona_princeps&family=MYB
cb7374_c152253/f8p0/3345	FBgn0026573	Drosophila_melanogaster	MYB	http://bioinfo.life.hust.edu.cn/AnimalTFDB#!/tf_detail?species=Drosophila_melanogaster&family=MYB
cb7374_c149857/f8p0/2840	ENSAMXG00000007534	Astyanax_mexicanus	TF_bZIP	http://bioinfo.life.hust.edu.cn/AnimalTFDB#!/tf_detail?species=Astyanax_mexicanus&family=TF_bZIP
cb7374_c147735/f4p0/3906	ENSNLEG00000004285	Nomascus_leucogenys	Others	http://bioinfo.life.hust.edu.cn/AnimalTFDB#!/tf_detail?species=Nomascus_leucogenys&family=Others
cb7374_c152030/f2p0/3457	ENSCAFG00000003081	Canis_familiaris	bHLH	http://bioinfo.life.hust.edu.cn/AnimalTFDB#!/tf_detail?species=Canis_familiaris&family=bHLH
cb7374_c148180/f18p0/3436	ENSNLEG00000004285	Nomascus_leucogenys	Others	http://bioinfo.life.hust.edu.cn/AnimalTFDB#!/tf_detail?species=Nomascus_leucogenys&family=Others
cb7374_c150805/f3p1/2179	ENSPFOG00000022627	Poecilia_formosa	zf-C2H2	http://bioinfo.life.hust.edu.cn/AnimalTFDB#!/tf_detail?species=Poecilia_formosa&family=zf-C2H2
cb7374_c13374/f2p0/3699	ENSDNOG00000005811	Dasypus_novemcinctus	bHLH	http://bioinfo.life.hust.edu.cn/AnimalTFDB#!/tf_detail?species=Dasypus_novemcinctus&family=bHLH
cb7374_c151192/f5p0/3463	ENSLOCG00000012080	Lepisosteus_oculatus	RHD	http://bioinfo.life.hust.edu.cn/AnimalTFDB#!/tf_detail?species=Lepisosteus_oculatus&family=RHD
cb7374_c1180/f2p0/4063	ENSPFOG00000015158	Poecilia_formosa	bHLH	http://bioinfo.life.hust.edu.cn/AnimalTFDB#!/tf_detail?species=Poecilia_formosa&family=bHLH
cb7374_c1181/f5p1/4396	ENSPFOG00000015158	Poecilia_formosa	bHLH	http://bioinfo.life.hust.edu.cn/AnimalTFDB#!/tf_detail?species=Poecilia_formosa&family=bHLH
cb7374_c151057/f2p0/2883	ENSCAFG00000003081	Canis_familiaris	bHLH	http://bioinfo.life.hust.edu.cn/AnimalTFDB#!/tf_detail?species=Canis_familiaris&family=bHLH
cb7374_c17921/f2p0/4859	ENSSBOG00000034933	Saimiri_boliviensis_boliviensis	RHD	http://bioinfo.life.hust.edu.cn/AnimalTFDB#!/tf_detail?species=Saimiri_boliviensis_boliviensis&family=RHD
cb7374_c205/f3p0/4344	FBgn0261703	Drosophila_melanogaster	bHLH	http://bioinfo.life.hust.edu.cn/AnimalTFDB#!/tf_detail?species=Drosophila_melanogaster&family=bHLH
cb7374_c207243/f3p0/3197	ENSDARG00000100915	Danio_rerio	zf-C2H2	http://bioinfo.life.hust.edu.cn/AnimalTFDB#!/tf_detail?species=Danio_rerio&family=zf-C2H2
cb7374_c223659/f4p2/2561	ENSCATG00000032260	Cercocebus_atys	Homeobox	http://bioinfo.life.hust.edu.cn/AnimalTFDB#!/tf_detail?species=Cercocebus_atys&family=Homeobox
cb7374_c206553/f7p1/2061	ENSTRUG00000000529	Takifugu_rubripes	NCU-G1	http://bioinfo.life.hust.edu.cn/AnimalTFDB#!/tf_detail?species=Takifugu_rubripes&family=NCU-G1
cb7374_c2027/f6p0/3491	ENSGMOG00000003709	Gadus_morhua	zf-C2H2	http://bioinfo.life.hust.edu.cn/AnimalTFDB#!/tf_detail?species=Gadus_morhua&family=zf-C2H2
cb7374_c19641/f2p1/3289	ENSCING00000000421	Ciona_intestinalis	Homeobox	http://bioinfo.life.hust.edu.cn/AnimalTFDB#!/tf_detail?species=Ciona_intestinalis&family=Homeobox
cb7374_c19006/f4p0/3927	ENSGACG00000014608	Gasterosteus_aculeatus	TF_bZIP	http://bioinfo.life.hust.edu.cn/AnimalTFDB#!/tf_detail?species=Gasterosteus_aculeatus&family=TF_bZIP
cb7374_c165906/f6p0/3814	ENSCAPG00000009594	Cavia_aperea	P53	http://bioinfo.life.hust.edu.cn/AnimalTFDB#!/tf_detail?species=Cavia_aperea&family=P53
cb7374_c204582/f10p0/2832	ENSPFOG00000007333	Poecilia_formosa	zf-C2H2	http://bioinfo.life.hust.edu.cn/AnimalTFDB#!/tf_detail?species=Poecilia_formosa&family=zf-C2H2
cb7374_c215806/f2p1/3645	ENSCSAVG00000003063	Ciona_savignyi	RHD	http://bioinfo.life.hust.edu.cn/AnimalTFDB#!/tf_detail?species=Ciona_savignyi&family=RHD
cb7374_c169924/f2p0/2567	ENSTRUG00000017921	Takifugu_rubripes	HMG	http://bioinfo.life.hust.edu.cn/AnimalTFDB#!/tf_detail?species=Takifugu_rubripes&family=HMG
cb7374_c207569/f3p1/2454	ENSTGUG00000008737	Taeniopygia_guttata	zf-BED	http://bioinfo.life.hust.edu.cn/AnimalTFDB#!/tf_detail?species=Taeniopygia_guttata&family=zf-BED
cb7374_c16747/f5p0/4201	FBgn0283521	Drosophila_melanogaster	ZBTB	http://bioinfo.life.hust.edu.cn/AnimalTFDB#!/tf_detail?species=Drosophila_melanogaster&family=ZBTB
cb7374_c18089/f2p0/2624	ENSTNIG00000001178	Tetraodon_nigroviridis	THAP	http://bioinfo.life.hust.edu.cn/AnimalTFDB#!/tf_detail?species=Tetraodon_nigroviridis&family=THAP
cb7374_c18968/f6p1/4365	ENSGALG00000003941	Gallus_gallus	Others	http://bioinfo.life.hust.edu.cn/AnimalTFDB#!/tf_detail?species=Gallus_gallus&family=Others
cb7374_c214088/f4p2/4440	ENSMPUG00000001856	Mustela_putorius_furo	bHLH	http://bioinfo.life.hust.edu.cn/AnimalTFDB#!/tf_detail?species=Mustela_putorius_furo&family=bHLH
cb7374_c20948/f8p0/4503	WBGene00003774	Caenorhabditis_elegans	zf-LITAF-like	http://bioinfo.life.hust.edu.cn/AnimalTFDB#!/tf_detail?species=Caenorhabditis_elegans&family=zf-LITAF-like
cb7374_c207545/f3p0/2495	ENSPFOG00000016307	Poecilia_formosa	zf-C2H2	http://bioinfo.life.hust.edu.cn/AnimalTFDB#!/tf_detail?species=Poecilia_formosa&family=zf-C2H2
cb7374_c219817/f4p0/3532	ENSCAFG00000019373	Canis_familiaris	SAND	http://bioinfo.life.hust.edu.cn/AnimalTFDB#!/tf_detail?species=Canis_familiaris&family=SAND
cb7374_c204934/f13p2/4701	ENSGACG00000013602	Gasterosteus_aculeatus	THAP	http://bioinfo.life.hust.edu.cn/AnimalTFDB#!/tf_detail?species=Gasterosteus_aculeatus&family=THAP
cb7374_c17304/f3p0/3787	ENSCING00000000421	Ciona_intestinalis	Homeobox	http://bioinfo.life.hust.edu.cn/AnimalTFDB#!/tf_detail?species=Ciona_intestinalis&family=Homeobox
cb7374_c19797/f2p1/4107	ENSMPUG00000001856	Mustela_putorius_furo	bHLH	http://bioinfo.life.hust.edu.cn/AnimalTFDB#!/tf_detail?species=Mustela_putorius_furo&family=bHLH
cb7374_c175714/f2p0/4503	ENSBTAG00000018902	Bos_taurus	zf-C2H2	http://bioinfo.life.hust.edu.cn/AnimalTFDB#!/tf_detail?species=Bos_taurus&family=zf-C2H2
cb7374_c174290/f2p1/3531	ENSMPUG00000001856	Mustela_putorius_furo	bHLH	http://bioinfo.life.hust.edu.cn/AnimalTFDB#!/tf_detail?species=Mustela_putorius_furo&family=bHLH
cb7374_c169626/f3p0/2593	ENSAMXG00000007534	Astyanax_mexicanus	TF_bZIP	http://bioinfo.life.hust.edu.cn/AnimalTFDB#!/tf_detail?species=Astyanax_mexicanus&family=TF_bZIP
cb7374_c207529/f2p0/4108	ENSTRUG00000016020	Takifugu_rubripes	THAP	http://bioinfo.life.hust.edu.cn/AnimalTFDB#!/tf_detail?species=Takifugu_rubripes&family=THAP
cb7374_c18886/f2p0/3415	ENSETEG00000006036	Echinops_telfairi	MYB	http://bioinfo.life.hust.edu.cn/AnimalTFDB#!/tf_detail?species=Echinops_telfairi&family=MYB
cb7374_c165558/f2p0/2332	ENSMPUG00000001856	Mustela_putorius_furo	bHLH	http://bioinfo.life.hust.edu.cn/AnimalTFDB#!/tf_detail?species=Mustela_putorius_furo&family=bHLH
cb7374_c19521/f2p0/3987	ENSDORG00000026783	Dipodomys_ordii	P53	http://bioinfo.life.hust.edu.cn/AnimalTFDB#!/tf_detail?species=Dipodomys_ordii&family=P53
cb7374_c209841/f2p0/3337	ENSONIG00000007261	Oreochromis_niloticus	STAT	http://bioinfo.life.hust.edu.cn/AnimalTFDB#!/tf_detail?species=Oreochromis_niloticus&family=STAT
cb7374_c223773/f5p0/5043	ENSTRUG00000016020	Takifugu_rubripes	THAP	http://bioinfo.life.hust.edu.cn/AnimalTFDB#!/tf_detail?species=Takifugu_rubripes&family=THAP
cb7374_c206872/f5p0/3850	ENSDARG00000071868	Danio_rerio	zf-C2H2	http://bioinfo.life.hust.edu.cn/AnimalTFDB#!/tf_detail?species=Danio_rerio&family=zf-C2H2
cb7374_c19844/f5p1/4647	ENSPMAG00000007860	Petromyzon_marinus	zf-C2H2	http://bioinfo.life.hust.edu.cn/AnimalTFDB#!/tf_detail?species=Petromyzon_marinus&family=zf-C2H2
cb7374_c21917/f2p0/3725	ENSMPUG00000001856	Mustela_putorius_furo	bHLH	http://bioinfo.life.hust.edu.cn/AnimalTFDB#!/tf_detail?species=Mustela_putorius_furo&family=bHLH
cb7374_c204974/f6p5/4351	ENSLAFG00000026180	Loxodonta_africana	TF_bZIP	http://bioinfo.life.hust.edu.cn/AnimalTFDB#!/tf_detail?species=Loxodonta_africana&family=TF_bZIP
cb7374_c170480/f2p0/3641	ENSGMOG00000003709	Gadus_morhua	zf-C2H2	http://bioinfo.life.hust.edu.cn/AnimalTFDB#!/tf_detail?species=Gadus_morhua&family=zf-C2H2
cb7374_c20242/f8p3/3880	ENSOCUG00000015389	Oryctolagus_cuniculus	TEA	http://bioinfo.life.hust.edu.cn/AnimalTFDB#!/tf_detail?species=Oryctolagus_cuniculus&family=TEA
cb7374_c18731/f11p1/4087	ENSMPUG00000001856	Mustela_putorius_furo	bHLH	http://bioinfo.life.hust.edu.cn/AnimalTFDB#!/tf_detail?species=Mustela_putorius_furo&family=bHLH
cb7374_c207334/f3p0/3743	ENSTRUG00000016020	Takifugu_rubripes	THAP	http://bioinfo.life.hust.edu.cn/AnimalTFDB#!/tf_detail?species=Takifugu_rubripes&family=THAP
cb7374_c175790/f3p1/2508	FBgn0036538	Drosophila_melanogaster	Others	http://bioinfo.life.hust.edu.cn/AnimalTFDB#!/tf_detail?species=Drosophila_melanogaster&family=Others
cb7374_c16367/f2p0/3261	ENSCING00000000421	Ciona_intestinalis	Homeobox	http://bioinfo.life.hust.edu.cn/AnimalTFDB#!/tf_detail?species=Ciona_intestinalis&family=Homeobox
cb7374_c207686/f2p0/4081	ENSAMXG00000012794	Astyanax_mexicanus	GCFC	http://bioinfo.life.hust.edu.cn/AnimalTFDB#!/tf_detail?species=Astyanax_mexicanus&family=GCFC
cb7374_c18754/f3p0/4716	ENSSBOG00000034933	Saimiri_boliviensis_boliviensis	RHD	http://bioinfo.life.hust.edu.cn/AnimalTFDB#!/tf_detail?species=Saimiri_boliviensis_boliviensis&family=RHD
cb7374_c204816/f7p0/2047	ENSPFOG00000007333	Poecilia_formosa	zf-C2H2	http://bioinfo.life.hust.edu.cn/AnimalTFDB#!/tf_detail?species=Poecilia_formosa&family=zf-C2H2
cb7374_c19342/f11p4/4238	ENSOCUG00000015389	Oryctolagus_cuniculus	TEA	http://bioinfo.life.hust.edu.cn/AnimalTFDB#!/tf_detail?species=Oryctolagus_cuniculus&family=TEA
cb7374_c22221/f3p0/2471	ENSCAPG00000006902	Cavia_aperea	ETS	http://bioinfo.life.hust.edu.cn/AnimalTFDB#!/tf_detail?species=Cavia_aperea&family=ETS
cb7374_c168550/f2p2/4251	ENSDARG00000061810	Danio_rerio	MBD	http://bioinfo.life.hust.edu.cn/AnimalTFDB#!/tf_detail?species=Danio_rerio&family=MBD
cb7374_c207809/f2p0/3181	ENSCSAVG00000001314	Ciona_savignyi	zf-C2H2	http://bioinfo.life.hust.edu.cn/AnimalTFDB#!/tf_detail?species=Ciona_savignyi&family=zf-C2H2
cb7374_c165863/f2p0/2265	ENSAMXG00000007534	Astyanax_mexicanus	TF_bZIP	http://bioinfo.life.hust.edu.cn/AnimalTFDB#!/tf_detail?species=Astyanax_mexicanus&family=TF_bZIP
cb7374_c19835/f2p0/3784	ENSDNOG00000005811	Dasypus_novemcinctus	bHLH	http://bioinfo.life.hust.edu.cn/AnimalTFDB#!/tf_detail?species=Dasypus_novemcinctus&family=bHLH
cb7374_c18401/f3p1/4091	ENSLOCG00000002070	Lepisosteus_oculatus	CP2	http://bioinfo.life.hust.edu.cn/AnimalTFDB#!/tf_detail?species=Lepisosteus_oculatus&family=CP2
cb7374_c176/f10p2/1946	ENSAMXG00000008099	Astyanax_mexicanus	zf-C2H2	http://bioinfo.life.hust.edu.cn/AnimalTFDB#!/tf_detail?species=Astyanax_mexicanus&family=zf-C2H2
cb7374_c18798/f5p2/2965	ENSDORG00000014472	Dipodomys_ordii	Others	http://bioinfo.life.hust.edu.cn/AnimalTFDB#!/tf_detail?species=Dipodomys_ordii&family=Others
cb7374_c175696/f3p0/3000	ENSMPUG00000001856	Mustela_putorius_furo	bHLH	http://bioinfo.life.hust.edu.cn/AnimalTFDB#!/tf_detail?species=Mustela_putorius_furo&family=bHLH
cb7374_c19944/f3p0/3820	ENSGACG00000014608	Gasterosteus_aculeatus	TF_bZIP	http://bioinfo.life.hust.edu.cn/AnimalTFDB#!/tf_detail?species=Gasterosteus_aculeatus&family=TF_bZIP
cb7374_c206917/f5p0/2487	ENSLACG00000005196	Latimeria_chalumnae	THAP	http://bioinfo.life.hust.edu.cn/AnimalTFDB#!/tf_detail?species=Latimeria_chalumnae&family=THAP
cb7374_c210889/f5p0/2005	FBgn0263108	Drosophila_melanogaster	ZBTB	http://bioinfo.life.hust.edu.cn/AnimalTFDB#!/tf_detail?species=Drosophila_melanogaster&family=ZBTB
cb7374_c166732/f2p0/3250	ENSMPUG00000001856	Mustela_putorius_furo	bHLH	http://bioinfo.life.hust.edu.cn/AnimalTFDB#!/tf_detail?species=Mustela_putorius_furo&family=bHLH
cb7374_c20555/f2p0/2612	ENSPSIG00000001545	Pelodiscus_sinensis	zf-C2H2	http://bioinfo.life.hust.edu.cn/AnimalTFDB#!/tf_detail?species=Pelodiscus_sinensis&family=zf-C2H2
cb7374_c20087/f2p0/2455	ENSMPUG00000001856	Mustela_putorius_furo	bHLH	http://bioinfo.life.hust.edu.cn/AnimalTFDB#!/tf_detail?species=Mustela_putorius_furo&family=bHLH
cb7374_c2099/f2p0/2355	ENSCSAVG00000001314	Ciona_savignyi	zf-C2H2	http://bioinfo.life.hust.edu.cn/AnimalTFDB#!/tf_detail?species=Ciona_savignyi&family=zf-C2H2
cb7374_c16805/f26p2/4987	ENSSHAG00000007124	Sarcophilus_harrisii	zf-C2H2	http://bioinfo.life.hust.edu.cn/AnimalTFDB#!/tf_detail?species=Sarcophilus_harrisii&family=zf-C2H2
cb7374_c173385/f2p0/3765	FBgn0264442	Drosophila_melanogaster	ZBTB	http://bioinfo.life.hust.edu.cn/AnimalTFDB#!/tf_detail?species=Drosophila_melanogaster&family=ZBTB
cb7374_c18075/f3p0/3381	ENSDNOG00000005811	Dasypus_novemcinctus	bHLH	http://bioinfo.life.hust.edu.cn/AnimalTFDB#!/tf_detail?species=Dasypus_novemcinctus&family=bHLH
cb7374_c207470/f2p0/4873	ENSTNIG00000016985	Tetraodon_nigroviridis	Homeobox	http://bioinfo.life.hust.edu.cn/AnimalTFDB#!/tf_detail?species=Tetraodon_nigroviridis&family=Homeobox
cb7374_c205103/f2p0/1955	FBgn0283521	Drosophila_melanogaster	ZBTB	http://bioinfo.life.hust.edu.cn/AnimalTFDB#!/tf_detail?species=Drosophila_melanogaster&family=ZBTB
cb7374_c204687/f2p0/2432	ENSLACG00000001157	Latimeria_chalumnae	bHLH	http://bioinfo.life.hust.edu.cn/AnimalTFDB#!/tf_detail?species=Latimeria_chalumnae&family=bHLH
cb7374_c168798/f4p0/4474	ENSGACG00000010367	Gasterosteus_aculeatus	Homeobox	http://bioinfo.life.hust.edu.cn/AnimalTFDB#!/tf_detail?species=Gasterosteus_aculeatus&family=Homeobox
cb7374_c169222/f3p0/3519	ENSGMOG00000003709	Gadus_morhua	zf-C2H2	http://bioinfo.life.hust.edu.cn/AnimalTFDB#!/tf_detail?species=Gadus_morhua&family=zf-C2H2
cb7374_c22187/f2p3/4292	ENSTNIG00000006064	Tetraodon_nigroviridis	Others	http://bioinfo.life.hust.edu.cn/AnimalTFDB#!/tf_detail?species=Tetraodon_nigroviridis&family=Others
cb7374_c19380/f2p0/3966	ENSPSIG00000004176	Pelodiscus_sinensis	zf-C2H2	http://bioinfo.life.hust.edu.cn/AnimalTFDB#!/tf_detail?species=Pelodiscus_sinensis&family=zf-C2H2
cb7374_c174756/f2p0/3859	ENSLOCG00000006468	Lepisosteus_oculatus	zf-C2H2	http://bioinfo.life.hust.edu.cn/AnimalTFDB#!/tf_detail?species=Lepisosteus_oculatus&family=zf-C2H2
cb7374_c175157/f2p0/2888	ENSCAFG00000003081	Canis_familiaris	bHLH	http://bioinfo.life.hust.edu.cn/AnimalTFDB#!/tf_detail?species=Canis_familiaris&family=bHLH
cb7374_c209193/f2p0/2459	ENSAMXG00000012794	Astyanax_mexicanus	GCFC	http://bioinfo.life.hust.edu.cn/AnimalTFDB#!/tf_detail?species=Astyanax_mexicanus&family=GCFC
cb7374_c17378/f3p0/3943	ENSNLEG00000004285	Nomascus_leucogenys	Others	http://bioinfo.life.hust.edu.cn/AnimalTFDB#!/tf_detail?species=Nomascus_leucogenys&family=Others
cb7374_c207237/f3p0/2481	ENSAMXG00000012794	Astyanax_mexicanus	GCFC	http://bioinfo.life.hust.edu.cn/AnimalTFDB#!/tf_detail?species=Astyanax_mexicanus&family=GCFC
cb7374_c17749/f2p1/3814	ENSCAFG00000003081	Canis_familiaris	bHLH	http://bioinfo.life.hust.edu.cn/AnimalTFDB#!/tf_detail?species=Canis_familiaris&family=bHLH
cb7374_c173688/f3p0/2812	ENSOCUG00000015389	Oryctolagus_cuniculus	TEA	http://bioinfo.life.hust.edu.cn/AnimalTFDB#!/tf_detail?species=Oryctolagus_cuniculus&family=TEA
cb7374_c22183/f11p2/4639	ENSOCUG00000015389	Oryctolagus_cuniculus	TEA	http://bioinfo.life.hust.edu.cn/AnimalTFDB#!/tf_detail?species=Oryctolagus_cuniculus&family=TEA
cb7374_c206438/f8p1/4397	ENSECAG00000014299	Equus_caballus	Others	http://bioinfo.life.hust.edu.cn/AnimalTFDB#!/tf_detail?species=Equus_caballus&family=Others
cb7374_c206294/f9p0/2628	ENSGMOG00000012602	Gadus_morhua	THAP	http://bioinfo.life.hust.edu.cn/AnimalTFDB#!/tf_detail?species=Gadus_morhua&family=THAP
cb7374_c207744/f4p0/3444	ENSCSAVG00000003063	Ciona_savignyi	RHD	http://bioinfo.life.hust.edu.cn/AnimalTFDB#!/tf_detail?species=Ciona_savignyi&family=RHD
cb7374_c205524/f2p0/3575	ENSCAFG00000003081	Canis_familiaris	bHLH	http://bioinfo.life.hust.edu.cn/AnimalTFDB#!/tf_detail?species=Canis_familiaris&family=bHLH
cb7374_c16250/f3p1/4282	ENSLOCG00000002070	Lepisosteus_oculatus	CP2	http://bioinfo.life.hust.edu.cn/AnimalTFDB#!/tf_detail?species=Lepisosteus_oculatus&family=CP2
cb7374_c19928/f2p0/2986	ENSLOCG00000007273	Lepisosteus_oculatus	TF_bZIP	http://bioinfo.life.hust.edu.cn/AnimalTFDB#!/tf_detail?species=Lepisosteus_oculatus&family=TF_bZIP
cb7374_c21433/f2p0/3876	ENSJJAG00000011904	Jaculus_jaculus	zf-C2H2	http://bioinfo.life.hust.edu.cn/AnimalTFDB#!/tf_detail?species=Jaculus_jaculus&family=zf-C2H2
cb7374_c207701/f4p1/3476	ENSCSAVG00000003063	Ciona_savignyi	RHD	http://bioinfo.life.hust.edu.cn/AnimalTFDB#!/tf_detail?species=Ciona_savignyi&family=RHD
cb7374_c19558/f4p0/4418	ENSSHAG00000007124	Sarcophilus_harrisii	zf-C2H2	http://bioinfo.life.hust.edu.cn/AnimalTFDB#!/tf_detail?species=Sarcophilus_harrisii&family=zf-C2H2
cb7374_c222527/f2p0/5048	ENSMPUG00000001856	Mustela_putorius_furo	bHLH	http://bioinfo.life.hust.edu.cn/AnimalTFDB#!/tf_detail?species=Mustela_putorius_furo&family=bHLH
cb7374_c22071/f2p3/4014	ENSDORG00000014472	Dipodomys_ordii	Others	http://bioinfo.life.hust.edu.cn/AnimalTFDB#!/tf_detail?species=Dipodomys_ordii&family=Others
cb7374_c207727/f3p0/3140	ENSTRUG00000008738	Takifugu_rubripes	Homeobox	http://bioinfo.life.hust.edu.cn/AnimalTFDB#!/tf_detail?species=Takifugu_rubripes&family=Homeobox
cb7374_c163929/f3p0/3402	ENSGACG00000010367	Gasterosteus_aculeatus	Homeobox	http://bioinfo.life.hust.edu.cn/AnimalTFDB#!/tf_detail?species=Gasterosteus_aculeatus&family=Homeobox
cb7374_c18919/f8p0/4548	ENSMPUG00000001856	Mustela_putorius_furo	bHLH	http://bioinfo.life.hust.edu.cn/AnimalTFDB#!/tf_detail?species=Mustela_putorius_furo&family=bHLH
cb7374_c20627/f2p0/3796	ENSDARG00000067850	Danio_rerio	TF_bZIP	http://bioinfo.life.hust.edu.cn/AnimalTFDB#!/tf_detail?species=Danio_rerio&family=TF_bZIP
cb7374_c20442/f2p0/3502	WBGene00003774	Caenorhabditis_elegans	zf-LITAF-like	http://bioinfo.life.hust.edu.cn/AnimalTFDB#!/tf_detail?species=Caenorhabditis_elegans&family=zf-LITAF-like
cb7374_c207060/f5p2/2280	ENSTRUG00000000529	Takifugu_rubripes	NCU-G1	http://bioinfo.life.hust.edu.cn/AnimalTFDB#!/tf_detail?species=Takifugu_rubripes&family=NCU-G1
cb7374_c208847/f2p0/2700	ENSAMXG00000007534	Astyanax_mexicanus	TF_bZIP	http://bioinfo.life.hust.edu.cn/AnimalTFDB#!/tf_detail?species=Astyanax_mexicanus&family=TF_bZIP
cb7374_c182/f15p0/3338	ENSLACG00000009945	Latimeria_chalumnae	TSC22	http://bioinfo.life.hust.edu.cn/AnimalTFDB#!/tf_detail?species=Latimeria_chalumnae&family=TSC22
cb7374_c18159/f2p2/4330	ENSDARG00000061810	Danio_rerio	MBD	http://bioinfo.life.hust.edu.cn/AnimalTFDB#!/tf_detail?species=Danio_rerio&family=MBD
cb7374_c204658/f2p0/2713	ENSCAFG00000003081	Canis_familiaris	bHLH	http://bioinfo.life.hust.edu.cn/AnimalTFDB#!/tf_detail?species=Canis_familiaris&family=bHLH
cb7374_c204304/f2p0/2441	ENSCAFG00000003081	Canis_familiaris	bHLH	http://bioinfo.life.hust.edu.cn/AnimalTFDB#!/tf_detail?species=Canis_familiaris&family=bHLH
cb7374_c177543/f2p0/2769	ENSAMXG00000018929	Astyanax_mexicanus	zf-C2H2	http://bioinfo.life.hust.edu.cn/AnimalTFDB#!/tf_detail?species=Astyanax_mexicanus&family=zf-C2H2
cb7374_c220252/f2p0/2865	ENSMPUG00000001856	Mustela_putorius_furo	bHLH	http://bioinfo.life.hust.edu.cn/AnimalTFDB#!/tf_detail?species=Mustela_putorius_furo&family=bHLH
cb7374_c17393/f8p2/2711	ENSTRUG00000005182	Takifugu_rubripes	bHLH	http://bioinfo.life.hust.edu.cn/AnimalTFDB#!/tf_detail?species=Takifugu_rubripes&family=bHLH
cb7374_c20343/f2p0/4824	ENSPMAG00000006794	Petromyzon_marinus	CP2	http://bioinfo.life.hust.edu.cn/AnimalTFDB#!/tf_detail?species=Petromyzon_marinus&family=CP2
cb7374_c22260/f9p0/3947	ENSPFOG00000003127	Poecilia_formosa	Others	http://bioinfo.life.hust.edu.cn/AnimalTFDB#!/tf_detail?species=Poecilia_formosa&family=Others
cb7374_c163625/f2p0/3467	ENSCAFG00000003081	Canis_familiaris	bHLH	http://bioinfo.life.hust.edu.cn/AnimalTFDB#!/tf_detail?species=Canis_familiaris&family=bHLH
cb7374_c220933/f2p0/3635	ENSCSAVG00000003063	Ciona_savignyi	RHD	http://bioinfo.life.hust.edu.cn/AnimalTFDB#!/tf_detail?species=Ciona_savignyi&family=RHD
cb7374_c207345/f3p0/3147	ENSCSAVG00000001314	Ciona_savignyi	zf-C2H2	http://bioinfo.life.hust.edu.cn/AnimalTFDB#!/tf_detail?species=Ciona_savignyi&family=zf-C2H2
cb7374_c20132/f3p0/3142	ENSMPUG00000001856	Mustela_putorius_furo	bHLH	http://bioinfo.life.hust.edu.cn/AnimalTFDB#!/tf_detail?species=Mustela_putorius_furo&family=bHLH
cb7374_c177562/f2p0/3183	ENSEEUG00000013869	Erinaceus_europaeus	Homeobox	http://bioinfo.life.hust.edu.cn/AnimalTFDB#!/tf_detail?species=Erinaceus_europaeus&family=Homeobox
cb7374_c203697/f12p0/3549	ENSCSAVG00000000769	Ciona_savignyi	HTH	http://bioinfo.life.hust.edu.cn/AnimalTFDB#!/tf_detail?species=Ciona_savignyi&family=HTH
cb7374_c19741/f3p1/3456	ENSTRUG00000008738	Takifugu_rubripes	Homeobox	http://bioinfo.life.hust.edu.cn/AnimalTFDB#!/tf_detail?species=Takifugu_rubripes&family=Homeobox
cb7374_c167765/f2p0/3110	ENSCAFG00000003081	Canis_familiaris	bHLH	http://bioinfo.life.hust.edu.cn/AnimalTFDB#!/tf_detail?species=Canis_familiaris&family=bHLH
cb7374_c204131/f27p1/4715	ENSECAG00000010051	Equus_caballus	HMG	http://bioinfo.life.hust.edu.cn/AnimalTFDB#!/tf_detail?species=Equus_caballus&family=HMG
cb7374_c219763/f3p2/3790	ENSMPUG00000001856	Mustela_putorius_furo	bHLH	http://bioinfo.life.hust.edu.cn/AnimalTFDB#!/tf_detail?species=Mustela_putorius_furo&family=bHLH
cb7374_c167168/f2p0/2468	ENSSARG00000004264	Sorex_araneus	Others	http://bioinfo.life.hust.edu.cn/AnimalTFDB#!/tf_detail?species=Sorex_araneus&family=Others
cb7374_c22220/f2p0/3097	ENSTNIG00000001178	Tetraodon_nigroviridis	THAP	http://bioinfo.life.hust.edu.cn/AnimalTFDB#!/tf_detail?species=Tetraodon_nigroviridis&family=THAP
cb7374_c207832/f2p1/2534	ENSAPLG00000008530	Anas_platyrhynchos	HMG	http://bioinfo.life.hust.edu.cn/AnimalTFDB#!/tf_detail?species=Anas_platyrhynchos&family=HMG
cb7374_c176296/f2p0/2184	ENSGACG00000006447	Gasterosteus_aculeatus	CSD	http://bioinfo.life.hust.edu.cn/AnimalTFDB#!/tf_detail?species=Gasterosteus_aculeatus&family=CSD
cb7374_c207443/f2p0/2678	ENSXMAG00000019793	Xiphophorus_maculatus	PAX	http://bioinfo.life.hust.edu.cn/AnimalTFDB#!/tf_detail?species=Xiphophorus_maculatus&family=PAX
cb7374_c22025/f4p0/2383	FBgn0283521	Drosophila_melanogaster	ZBTB	http://bioinfo.life.hust.edu.cn/AnimalTFDB#!/tf_detail?species=Drosophila_melanogaster&family=ZBTB
cb7374_c171490/f3p0/3477	ENSPSIG00000000027	Pelodiscus_sinensis	zf-C2H2	http://bioinfo.life.hust.edu.cn/AnimalTFDB#!/tf_detail?species=Pelodiscus_sinensis&family=zf-C2H2
cb7374_c207635/f2p0/3137	ENSORLG00000004962	Oryzias_latipes	TF_bZIP	http://bioinfo.life.hust.edu.cn/AnimalTFDB#!/tf_detail?species=Oryzias_latipes&family=TF_bZIP
cb7374_c21208/f4p0/2408	ENSTRUG00000016020	Takifugu_rubripes	THAP	http://bioinfo.life.hust.edu.cn/AnimalTFDB#!/tf_detail?species=Takifugu_rubripes&family=THAP
cb7374_c168934/f2p0/3592	ENSCAFG00000003081	Canis_familiaris	bHLH	http://bioinfo.life.hust.edu.cn/AnimalTFDB#!/tf_detail?species=Canis_familiaris&family=bHLH
cb7374_c207612/f2p0/3132	ENSTRUG00000008738	Takifugu_rubripes	Homeobox	http://bioinfo.life.hust.edu.cn/AnimalTFDB#!/tf_detail?species=Takifugu_rubripes&family=Homeobox
cb7374_c204993/f9p0/3470	ENSPSIG00000011104	Pelodiscus_sinensis	Others	http://bioinfo.life.hust.edu.cn/AnimalTFDB#!/tf_detail?species=Pelodiscus_sinensis&family=Others
cb7374_c21266/f2p0/2712	ENSBTAG00000008883	Bos_taurus	Others	http://bioinfo.life.hust.edu.cn/AnimalTFDB#!/tf_detail?species=Bos_taurus&family=Others
cb7374_c176924/f3p0/4286	ENSSBOG00000034933	Saimiri_boliviensis_boliviensis	RHD	http://bioinfo.life.hust.edu.cn/AnimalTFDB#!/tf_detail?species=Saimiri_boliviensis_boliviensis&family=RHD
cb7374_c21516/f3p0/2392	ENSECAG00000008832	Equus_caballus	Homeobox	http://bioinfo.life.hust.edu.cn/AnimalTFDB#!/tf_detail?species=Equus_caballus&family=Homeobox
cb7374_c215247/f2p0/2708	FBgn0000157	Drosophila_melanogaster	Homeobox	http://bioinfo.life.hust.edu.cn/AnimalTFDB#!/tf_detail?species=Drosophila_melanogaster&family=Homeobox
cb7374_c17736/f2p1/4945	WBGene00003774	Caenorhabditis_elegans	zf-LITAF-like	http://bioinfo.life.hust.edu.cn/AnimalTFDB#!/tf_detail?species=Caenorhabditis_elegans&family=zf-LITAF-like
cb7374_c206677/f6p0/2739	ENSDNOG00000010537	Dasypus_novemcinctus	zf-C2H2	http://bioinfo.life.hust.edu.cn/AnimalTFDB#!/tf_detail?species=Dasypus_novemcinctus&family=zf-C2H2
cb7374_c269558/f3p1/2473	ENSOCUG00000015389	Oryctolagus_cuniculus	TEA	http://bioinfo.life.hust.edu.cn/AnimalTFDB#!/tf_detail?species=Oryctolagus_cuniculus&family=TEA
cb7374_c27147/f8p0/2565	MGP_CAROLIEiJ_G0024222	Mus_caroli	Others	http://bioinfo.life.hust.edu.cn/AnimalTFDB#!/tf_detail?species=Mus_caroli&family=Others
cb7374_c235679/f2p0/2492	ENSSHAG00000013594	Sarcophilus_harrisii	AF-4	http://bioinfo.life.hust.edu.cn/AnimalTFDB#!/tf_detail?species=Sarcophilus_harrisii&family=AF-4
cb7374_c281033/f2p1/2382	ENSOCUG00000015389	Oryctolagus_cuniculus	TEA	http://bioinfo.life.hust.edu.cn/AnimalTFDB#!/tf_detail?species=Oryctolagus_cuniculus&family=TEA
cb7374_c270108/f2p1/3527	FBgn0000568	Drosophila_melanogaster	THR-like	http://bioinfo.life.hust.edu.cn/AnimalTFDB#!/tf_detail?species=Drosophila_melanogaster&family=THR-like
cb7374_c270186/f2p0/1948	ENSLAFG00000005114	Loxodonta_africana	Homeobox	http://bioinfo.life.hust.edu.cn/AnimalTFDB#!/tf_detail?species=Loxodonta_africana&family=Homeobox
cb7374_c28711/f3p1/2664	ENSCAFG00000003081	Canis_familiaris	bHLH	http://bioinfo.life.hust.edu.cn/AnimalTFDB#!/tf_detail?species=Canis_familiaris&family=bHLH
cb7374_c226/f8p0/2263	ENSSHAG00000007287	Sarcophilus_harrisii	Others	http://bioinfo.life.hust.edu.cn/AnimalTFDB#!/tf_detail?species=Sarcophilus_harrisii&family=Others
cb7374_c226147/f3p0/3334	ENSCSAVG00000003063	Ciona_savignyi	RHD	http://bioinfo.life.hust.edu.cn/AnimalTFDB#!/tf_detail?species=Ciona_savignyi&family=RHD
cb7374_c267488/f5p0/3432	ENSCSAVG00000003063	Ciona_savignyi	RHD	http://bioinfo.life.hust.edu.cn/AnimalTFDB#!/tf_detail?species=Ciona_savignyi&family=RHD
cb7374_c268356/f3p1/3470	ENSMPUG00000001856	Mustela_putorius_furo	bHLH	http://bioinfo.life.hust.edu.cn/AnimalTFDB#!/tf_detail?species=Mustela_putorius_furo&family=bHLH
cb7374_c29617/f5p0/4406	ENSAMXG00000002457	Astyanax_mexicanus	Homeobox	http://bioinfo.life.hust.edu.cn/AnimalTFDB#!/tf_detail?species=Astyanax_mexicanus&family=Homeobox
cb7374_c268988/f7p0/2437	ENSOCUG00000015389	Oryctolagus_cuniculus	TEA	http://bioinfo.life.hust.edu.cn/AnimalTFDB#!/tf_detail?species=Oryctolagus_cuniculus&family=TEA
cb7374_c28932/f16p0/4635	ENSSARG00000004264	Sorex_araneus	Others	http://bioinfo.life.hust.edu.cn/AnimalTFDB#!/tf_detail?species=Sorex_araneus&family=Others
cb7374_c2289/f2p0/4190	FBgn0036538	Drosophila_melanogaster	Others	http://bioinfo.life.hust.edu.cn/AnimalTFDB#!/tf_detail?species=Drosophila_melanogaster&family=Others
cb7374_c2284/f4p0/4512	FBgn0036538	Drosophila_melanogaster	Others	http://bioinfo.life.hust.edu.cn/AnimalTFDB#!/tf_detail?species=Drosophila_melanogaster&family=Others
cb7374_c269976/f2p0/2872	ENSTNIG00000016985	Tetraodon_nigroviridis	Homeobox	http://bioinfo.life.hust.edu.cn/AnimalTFDB#!/tf_detail?species=Tetraodon_nigroviridis&family=Homeobox
cb7374_c22761/f3p1/4439	ENSTNIG00000006064	Tetraodon_nigroviridis	Others	http://bioinfo.life.hust.edu.cn/AnimalTFDB#!/tf_detail?species=Tetraodon_nigroviridis&family=Others
cb7374_c29303/f8p2/5035	ENSCING00000006933	Ciona_intestinalis	RHD	http://bioinfo.life.hust.edu.cn/AnimalTFDB#!/tf_detail?species=Ciona_intestinalis&family=RHD
cb7374_c27422/f3p0/2486	ENSCAPG00000006902	Cavia_aperea	ETS	http://bioinfo.life.hust.edu.cn/AnimalTFDB#!/tf_detail?species=Cavia_aperea&family=ETS
cb7374_c230557/f3p0/3242	ENSCAFG00000003081	Canis_familiaris	bHLH	http://bioinfo.life.hust.edu.cn/AnimalTFDB#!/tf_detail?species=Canis_familiaris&family=bHLH
cb7374_c269065/f4p0/2499	ENSDARG00000077946	Danio_rerio	MYB	http://bioinfo.life.hust.edu.cn/AnimalTFDB#!/tf_detail?species=Danio_rerio&family=MYB
cb7374_c267385/f19p0/2553	ENSPFOG00000016307	Poecilia_formosa	zf-C2H2	http://bioinfo.life.hust.edu.cn/AnimalTFDB#!/tf_detail?species=Poecilia_formosa&family=zf-C2H2
cb7374_c265851/f26p0/2802	ENSTRUG00000004038	Takifugu_rubripes	MYB	http://bioinfo.life.hust.edu.cn/AnimalTFDB#!/tf_detail?species=Takifugu_rubripes&family=MYB
cb7374_c268883/f7p0/2356	ENSCHIG00000011875	Capra_hircus	GTF2I	http://bioinfo.life.hust.edu.cn/AnimalTFDB#!/tf_detail?species=Capra_hircus&family=GTF2I
cb7374_c233236/f2p0/4734	ENSMPUG00000001856	Mustela_putorius_furo	bHLH	http://bioinfo.life.hust.edu.cn/AnimalTFDB#!/tf_detail?species=Mustela_putorius_furo&family=bHLH
cb7374_c28956/f3p1/3899	ENSCAFG00000003081	Canis_familiaris	bHLH	http://bioinfo.life.hust.edu.cn/AnimalTFDB#!/tf_detail?species=Canis_familiaris&family=bHLH
cb7374_c28958/f9p0/2775	ENSCSAVG00000002846	Ciona_savignyi	IRF	http://bioinfo.life.hust.edu.cn/AnimalTFDB#!/tf_detail?species=Ciona_savignyi&family=IRF
cb7374_c270128/f2p0/2461	FBgn0263108	Drosophila_melanogaster	ZBTB	http://bioinfo.life.hust.edu.cn/AnimalTFDB#!/tf_detail?species=Drosophila_melanogaster&family=ZBTB
cb7374_c225487/f2p0/3592	ENSCING00000006933	Ciona_intestinalis	RHD	http://bioinfo.life.hust.edu.cn/AnimalTFDB#!/tf_detail?species=Ciona_intestinalis&family=RHD
cb7374_c269311/f4p0/2208	FBgn0263108	Drosophila_melanogaster	ZBTB	http://bioinfo.life.hust.edu.cn/AnimalTFDB#!/tf_detail?species=Drosophila_melanogaster&family=ZBTB
cb7374_c2318/f2p1/2176	FBgn0036538	Drosophila_melanogaster	Others	http://bioinfo.life.hust.edu.cn/AnimalTFDB#!/tf_detail?species=Drosophila_melanogaster&family=Others
cb7374_c266183/f3p0/2364	ENSTRUG00000005182	Takifugu_rubripes	bHLH	http://bioinfo.life.hust.edu.cn/AnimalTFDB#!/tf_detail?species=Takifugu_rubripes&family=bHLH
cb7374_c268785/f3p1/3637	ENSTRUG00000008738	Takifugu_rubripes	Homeobox	http://bioinfo.life.hust.edu.cn/AnimalTFDB#!/tf_detail?species=Takifugu_rubripes&family=Homeobox
cb7374_c269783/f2p0/4069	ENSDARG00000092027	Danio_rerio	zf-C2H2	http://bioinfo.life.hust.edu.cn/AnimalTFDB#!/tf_detail?species=Danio_rerio&family=zf-C2H2
cb7374_c269780/f5p0/3855	ENSOCUG00000015389	Oryctolagus_cuniculus	TEA	http://bioinfo.life.hust.edu.cn/AnimalTFDB#!/tf_detail?species=Oryctolagus_cuniculus&family=TEA
cb7374_c22896/f2p0/3643	ENSRBIG00000035993	Rhinopithecus_bieti	bHLH	http://bioinfo.life.hust.edu.cn/AnimalTFDB#!/tf_detail?species=Rhinopithecus_bieti&family=bHLH
cb7374_c29526/f2p1/4268	ENSCAFG00000003081	Canis_familiaris	bHLH	http://bioinfo.life.hust.edu.cn/AnimalTFDB#!/tf_detail?species=Canis_familiaris&family=bHLH
cb7374_c27117/f14p0/3913	ENSMPUG00000001856	Mustela_putorius_furo	bHLH	http://bioinfo.life.hust.edu.cn/AnimalTFDB#!/tf_detail?species=Mustela_putorius_furo&family=bHLH
cb7374_c229031/f2p0/4483	ENSMPUG00000001856	Mustela_putorius_furo	bHLH	http://bioinfo.life.hust.edu.cn/AnimalTFDB#!/tf_detail?species=Mustela_putorius_furo&family=bHLH
cb7374_c28812/f7p1/3331	ENSAMXG00000001021	Astyanax_mexicanus	Others	http://bioinfo.life.hust.edu.cn/AnimalTFDB#!/tf_detail?species=Astyanax_mexicanus&family=Others
cb7374_c2352/f8p0/2427	ENSLOCG00000015276	Lepisosteus_oculatus	Homeobox	http://bioinfo.life.hust.edu.cn/AnimalTFDB#!/tf_detail?species=Lepisosteus_oculatus&family=Homeobox
cb7374_c2458/f3p0/2453	ENSTRUG00000008738	Takifugu_rubripes	Homeobox	http://bioinfo.life.hust.edu.cn/AnimalTFDB#!/tf_detail?species=Takifugu_rubripes&family=Homeobox
cb7374_c236094/f3p0/2499	ENSCAPG00000006902	Cavia_aperea	ETS	http://bioinfo.life.hust.edu.cn/AnimalTFDB#!/tf_detail?species=Cavia_aperea&family=ETS
cb7374_c267367/f14p0/3242	ENSCSAVG00000001314	Ciona_savignyi	zf-C2H2	http://bioinfo.life.hust.edu.cn/AnimalTFDB#!/tf_detail?species=Ciona_savignyi&family=zf-C2H2
cb7374_c266585/f6p1/2614	WBGene00006424	Caenorhabditis_elegans	THAP	http://bioinfo.life.hust.edu.cn/AnimalTFDB#!/tf_detail?species=Caenorhabditis_elegans&family=THAP
cb7374_c273370/f2p0/3257	FBgn0000568	Drosophila_melanogaster	THR-like	http://bioinfo.life.hust.edu.cn/AnimalTFDB#!/tf_detail?species=Drosophila_melanogaster&family=THR-like
cb7374_c286976/f9p1/4989	ENSDNOG00000005811	Dasypus_novemcinctus	bHLH	http://bioinfo.life.hust.edu.cn/AnimalTFDB#!/tf_detail?species=Dasypus_novemcinctus&family=bHLH
cb7374_c268130/f11p0/2473	ENSAMXG00000012794	Astyanax_mexicanus	GCFC	http://bioinfo.life.hust.edu.cn/AnimalTFDB#!/tf_detail?species=Astyanax_mexicanus&family=GCFC
cb7374_c29214/f3p0/2597	ENSCATG00000032260	Cercocebus_atys	Homeobox	http://bioinfo.life.hust.edu.cn/AnimalTFDB#!/tf_detail?species=Cercocebus_atys&family=Homeobox
cb7374_c267525/f2p0/2739	ENSLACG00000005196	Latimeria_chalumnae	THAP	http://bioinfo.life.hust.edu.cn/AnimalTFDB#!/tf_detail?species=Latimeria_chalumnae&family=THAP
cb7374_c2330/f2p0/2375	ENSTGUG00000008737	Taeniopygia_guttata	zf-BED	http://bioinfo.life.hust.edu.cn/AnimalTFDB#!/tf_detail?species=Taeniopygia_guttata&family=zf-BED
cb7374_c270141/f2p0/2848	ENSNGAG00000016440	Nannospalax_galili	THAP	http://bioinfo.life.hust.edu.cn/AnimalTFDB#!/tf_detail?species=Nannospalax_galili&family=THAP
cb7374_c224931/f3p1/2949	ENSTRUG00000016020	Takifugu_rubripes	THAP	http://bioinfo.life.hust.edu.cn/AnimalTFDB#!/tf_detail?species=Takifugu_rubripes&family=THAP
cb7374_c276639/f2p0/4493	ENSTRUG00000016020	Takifugu_rubripes	THAP	http://bioinfo.life.hust.edu.cn/AnimalTFDB#!/tf_detail?species=Takifugu_rubripes&family=THAP
cb7374_c269867/f2p0/2035	FBgn0263108	Drosophila_melanogaster	ZBTB	http://bioinfo.life.hust.edu.cn/AnimalTFDB#!/tf_detail?species=Drosophila_melanogaster&family=ZBTB
cb7374_c291359/f6p0/2415	ENSOCUG00000015389	Oryctolagus_cuniculus	TEA	http://bioinfo.life.hust.edu.cn/AnimalTFDB#!/tf_detail?species=Oryctolagus_cuniculus&family=TEA
cb7374_c275197/f7p1/3492	ENSCING00000000421	Ciona_intestinalis	Homeobox	http://bioinfo.life.hust.edu.cn/AnimalTFDB#!/tf_detail?species=Ciona_intestinalis&family=Homeobox
cb7374_c29276/f12p0/4817	ENSSARG00000004264	Sorex_araneus	Others	http://bioinfo.life.hust.edu.cn/AnimalTFDB#!/tf_detail?species=Sorex_araneus&family=Others
cb7374_c270086/f2p0/2168	ENSOCUG00000015389	Oryctolagus_cuniculus	TEA	http://bioinfo.life.hust.edu.cn/AnimalTFDB#!/tf_detail?species=Oryctolagus_cuniculus&family=TEA
cb7374_c22857/f4p0/3970	ENSAMXG00000001995	Astyanax_mexicanus	MBD	http://bioinfo.life.hust.edu.cn/AnimalTFDB#!/tf_detail?species=Astyanax_mexicanus&family=MBD
cb7374_c268873/f8p0/2486	ENSOCUG00000015389	Oryctolagus_cuniculus	TEA	http://bioinfo.life.hust.edu.cn/AnimalTFDB#!/tf_detail?species=Oryctolagus_cuniculus&family=TEA
cb7374_c269654/f3p0/3519	ENSTRUG00000017921	Takifugu_rubripes	HMG	http://bioinfo.life.hust.edu.cn/AnimalTFDB#!/tf_detail?species=Takifugu_rubripes&family=HMG
cb7374_c267041/f4p1/4027	ENSPSIG00000000027	Pelodiscus_sinensis	zf-C2H2	http://bioinfo.life.hust.edu.cn/AnimalTFDB#!/tf_detail?species=Pelodiscus_sinensis&family=zf-C2H2
cb7374_c230135/f2p0/3092	ENSCSAVG00000001314	Ciona_savignyi	zf-C2H2	http://bioinfo.life.hust.edu.cn/AnimalTFDB#!/tf_detail?species=Ciona_savignyi&family=zf-C2H2
cb7374_c271/f5p0/2324	ENSMPUG00000005584	Mustela_putorius_furo	Pou	http://bioinfo.life.hust.edu.cn/AnimalTFDB#!/tf_detail?species=Mustela_putorius_furo&family=Pou
cb7374_c225234/f2p0/2539	ENSMPUG00000001856	Mustela_putorius_furo	bHLH	http://bioinfo.life.hust.edu.cn/AnimalTFDB#!/tf_detail?species=Mustela_putorius_furo&family=bHLH
cb7374_c272015/f2p1/4980	ENSDARG00000061810	Danio_rerio	MBD	http://bioinfo.life.hust.edu.cn/AnimalTFDB#!/tf_detail?species=Danio_rerio&family=MBD
cb7374_c269755/f3p0/2149	FBgn0278608	Drosophila_melanogaster	HMG	http://bioinfo.life.hust.edu.cn/AnimalTFDB#!/tf_detail?species=Drosophila_melanogaster&family=HMG
cb7374_c267492/f5p0/2665	ENSAPLG00000008530	Anas_platyrhynchos	HMG	http://bioinfo.life.hust.edu.cn/AnimalTFDB#!/tf_detail?species=Anas_platyrhynchos&family=HMG
cb7374_c277120/f2p1/4705	ENSDARG00000061810	Danio_rerio	MBD	http://bioinfo.life.hust.edu.cn/AnimalTFDB#!/tf_detail?species=Danio_rerio&family=MBD
cb7374_c29295/f4p0/2304	ENSAMXG00000006165	Astyanax_mexicanus	zf-GATA	http://bioinfo.life.hust.edu.cn/AnimalTFDB#!/tf_detail?species=Astyanax_mexicanus&family=zf-GATA
cb7374_c2296/f2p1/2157	FBgn0036538	Drosophila_melanogaster	Others	http://bioinfo.life.hust.edu.cn/AnimalTFDB#!/tf_detail?species=Drosophila_melanogaster&family=Others
cb7374_c269013/f9p0/3818	ENSMPUG00000001856	Mustela_putorius_furo	bHLH	http://bioinfo.life.hust.edu.cn/AnimalTFDB#!/tf_detail?species=Mustela_putorius_furo&family=bHLH
cb7374_c269712/f2p0/2120	FBgn0278608	Drosophila_melanogaster	HMG	http://bioinfo.life.hust.edu.cn/AnimalTFDB#!/tf_detail?species=Drosophila_melanogaster&family=HMG
cb7374_c29410/f9p2/5052	FBgn0014018	Drosophila_melanogaster	RHD	http://bioinfo.life.hust.edu.cn/AnimalTFDB#!/tf_detail?species=Drosophila_melanogaster&family=RHD
cb7374_c294/f5p0/4951	FBgn0261703	Drosophila_melanogaster	bHLH	http://bioinfo.life.hust.edu.cn/AnimalTFDB#!/tf_detail?species=Drosophila_melanogaster&family=bHLH
cb7374_c27263/f15p1/3880	ENSLACG00000014214	Latimeria_chalumnae	P53	http://bioinfo.life.hust.edu.cn/AnimalTFDB#!/tf_detail?species=Latimeria_chalumnae&family=P53
cb7374_c269962/f2p0/2812	ENSMPUG00000001856	Mustela_putorius_furo	bHLH	http://bioinfo.life.hust.edu.cn/AnimalTFDB#!/tf_detail?species=Mustela_putorius_furo&family=bHLH
cb7374_c269964/f2p0/2287	FBgn0263108	Drosophila_melanogaster	ZBTB	http://bioinfo.life.hust.edu.cn/AnimalTFDB#!/tf_detail?species=Drosophila_melanogaster&family=ZBTB
cb7374_c283673/f2p0/5088	ENSDARG00000061810	Danio_rerio	MBD	http://bioinfo.life.hust.edu.cn/AnimalTFDB#!/tf_detail?species=Danio_rerio&family=MBD
cb7374_c2620/f3p1/2449	ENSTNIG00000015135	Tetraodon_nigroviridis	NF-YA	http://bioinfo.life.hust.edu.cn/AnimalTFDB#!/tf_detail?species=Tetraodon_nigroviridis&family=NF-YA
cb7374_c267435/f6p0/2533	ENSAPLG00000008530	Anas_platyrhynchos	HMG	http://bioinfo.life.hust.edu.cn/AnimalTFDB#!/tf_detail?species=Anas_platyrhynchos&family=HMG
cb7374_c266918/f16p0/4340	ENSGALG00000003941	Gallus_gallus	Others	http://bioinfo.life.hust.edu.cn/AnimalTFDB#!/tf_detail?species=Gallus_gallus&family=Others
cb7374_c282463/f2p0/2372	ENSOCUG00000015389	Oryctolagus_cuniculus	TEA	http://bioinfo.life.hust.edu.cn/AnimalTFDB#!/tf_detail?species=Oryctolagus_cuniculus&family=TEA
cb7374_c29554/f2p0/3496	ENSETEG00000017303	Echinops_telfairi	MBD	http://bioinfo.life.hust.edu.cn/AnimalTFDB#!/tf_detail?species=Echinops_telfairi&family=MBD
cb7374_c2459/f5p0/2197	ENSTRUG00000008738	Takifugu_rubripes	Homeobox	http://bioinfo.life.hust.edu.cn/AnimalTFDB#!/tf_detail?species=Takifugu_rubripes&family=Homeobox
cb7374_c269897/f2p0/2044	FBgn0003870	Drosophila_melanogaster	ZBTB	http://bioinfo.life.hust.edu.cn/AnimalTFDB#!/tf_detail?species=Drosophila_melanogaster&family=ZBTB
cb7374_c269890/f2p1/1997	ENSOPRG00000013696	Ochotona_princeps	Others	http://bioinfo.life.hust.edu.cn/AnimalTFDB#!/tf_detail?species=Ochotona_princeps&family=Others
cb7374_c270176/f2p0/4525	ENSCSAG00000005462	Chlorocebus_sabaeus	HMG	http://bioinfo.life.hust.edu.cn/AnimalTFDB#!/tf_detail?species=Chlorocebus_sabaeus&family=HMG
cb7374_c2944/f2p0/4718	FBgn0262975	Drosophila_melanogaster	TF_bZIP	http://bioinfo.life.hust.edu.cn/AnimalTFDB#!/tf_detail?species=Drosophila_melanogaster&family=TF_bZIP
cb7374_c269796/f2p0/2868	ENSMPUG00000001856	Mustela_putorius_furo	bHLH	http://bioinfo.life.hust.edu.cn/AnimalTFDB#!/tf_detail?species=Mustela_putorius_furo&family=bHLH
cb7374_c29494/f4p0/4316	ENSAMXG00000002457	Astyanax_mexicanus	Homeobox	http://bioinfo.life.hust.edu.cn/AnimalTFDB#!/tf_detail?species=Astyanax_mexicanus&family=Homeobox
cb7374_c29535/f8p0/4652	ENSPCAG00000001204	Procavia_capensis	zf-C2H2	http://bioinfo.life.hust.edu.cn/AnimalTFDB#!/tf_detail?species=Procavia_capensis&family=zf-C2H2
cb7374_c2772/f5p0/2279	ENSECAG00000008832	Equus_caballus	Homeobox	http://bioinfo.life.hust.edu.cn/AnimalTFDB#!/tf_detail?species=Equus_caballus&family=Homeobox
cb7374_c230263/f2p0/2018	ENSAPLG00000000568	Anas_platyrhynchos	TF_bZIP	http://bioinfo.life.hust.edu.cn/AnimalTFDB#!/tf_detail?species=Anas_platyrhynchos&family=TF_bZIP
cb7374_c29519/f2p1/2311	ENSLOCG00000012080	Lepisosteus_oculatus	RHD	http://bioinfo.life.hust.edu.cn/AnimalTFDB#!/tf_detail?species=Lepisosteus_oculatus&family=RHD
cb7374_c292724/f2p0/3104	ENSMPUG00000001856	Mustela_putorius_furo	bHLH	http://bioinfo.life.hust.edu.cn/AnimalTFDB#!/tf_detail?species=Mustela_putorius_furo&family=bHLH
cb7374_c225458/f2p0/2580	ENSCSAVG00000003063	Ciona_savignyi	RHD	http://bioinfo.life.hust.edu.cn/AnimalTFDB#!/tf_detail?species=Ciona_savignyi&family=RHD
cb7374_c272290/f2p0/3722	FBgn0264442	Drosophila_melanogaster	ZBTB	http://bioinfo.life.hust.edu.cn/AnimalTFDB#!/tf_detail?species=Drosophila_melanogaster&family=ZBTB
cb7374_c270048/f6p1/4832	ENSDARG00000061810	Danio_rerio	MBD	http://bioinfo.life.hust.edu.cn/AnimalTFDB#!/tf_detail?species=Danio_rerio&family=MBD
cb7374_c266819/f6p0/3143	ENSDARG00000100915	Danio_rerio	zf-C2H2	http://bioinfo.life.hust.edu.cn/AnimalTFDB#!/tf_detail?species=Danio_rerio&family=zf-C2H2
cb7374_c269816/f2p0/2194	ENSPEMG00000010391	Peromyscus_maniculatus_bairdii	CSD	http://bioinfo.life.hust.edu.cn/AnimalTFDB#!/tf_detail?species=Peromyscus_maniculatus_bairdii&family=CSD
cb7374_c2291/f2p1/3840	FBgn0036538	Drosophila_melanogaster	Others	http://bioinfo.life.hust.edu.cn/AnimalTFDB#!/tf_detail?species=Drosophila_melanogaster&family=Others
cb7374_c280110/f5p3/3108	ENSTRUG00000016020	Takifugu_rubripes	THAP	http://bioinfo.life.hust.edu.cn/AnimalTFDB#!/tf_detail?species=Takifugu_rubripes&family=THAP
cb7374_c276315/f3p0/3942	ENSGALG00000003941	Gallus_gallus	Others	http://bioinfo.life.hust.edu.cn/AnimalTFDB#!/tf_detail?species=Gallus_gallus&family=Others
cb7374_c29031/f5p0/4991	FBgn0283521	Drosophila_melanogaster	ZBTB	http://bioinfo.life.hust.edu.cn/AnimalTFDB#!/tf_detail?species=Drosophila_melanogaster&family=ZBTB
cb7374_c29208/f3p0/2346	ENSAMXG00000006165	Astyanax_mexicanus	zf-GATA	http://bioinfo.life.hust.edu.cn/AnimalTFDB#!/tf_detail?species=Astyanax_mexicanus&family=zf-GATA
cb7374_c248/f14p0/3759	ENSPMAG00000004309	Petromyzon_marinus	TF_bZIP	http://bioinfo.life.hust.edu.cn/AnimalTFDB#!/tf_detail?species=Petromyzon_marinus&family=TF_bZIP
cb7374_c244/f12p0/2024	ENSGMOG00000003709	Gadus_morhua	zf-C2H2	http://bioinfo.life.hust.edu.cn/AnimalTFDB#!/tf_detail?species=Gadus_morhua&family=zf-C2H2
cb7374_c247/f7p1/3318	ENSGMOG00000003709	Gadus_morhua	zf-C2H2	http://bioinfo.life.hust.edu.cn/AnimalTFDB#!/tf_detail?species=Gadus_morhua&family=zf-C2H2
cb7374_c266726/f4p0/4464	ENSEEUG00000013869	Erinaceus_europaeus	Homeobox	http://bioinfo.life.hust.edu.cn/AnimalTFDB#!/tf_detail?species=Erinaceus_europaeus&family=Homeobox
cb7374_c269997/f2p0/3126	ENSBTAG00000026286	Bos_taurus	GTF2I	http://bioinfo.life.hust.edu.cn/AnimalTFDB#!/tf_detail?species=Bos_taurus&family=GTF2I
cb7374_c267091/f6p0/2565	ENSSARG00000004264	Sorex_araneus	Others	http://bioinfo.life.hust.edu.cn/AnimalTFDB#!/tf_detail?species=Sorex_araneus&family=Others
cb7374_c268591/f7p1/2027	ENSTRUG00000000529	Takifugu_rubripes	NCU-G1	http://bioinfo.life.hust.edu.cn/AnimalTFDB#!/tf_detail?species=Takifugu_rubripes&family=NCU-G1
cb7374_c28504/f8p0/3865	ENSPSIG00000001009	Pelodiscus_sinensis	zf-C2H2	http://bioinfo.life.hust.edu.cn/AnimalTFDB#!/tf_detail?species=Pelodiscus_sinensis&family=zf-C2H2
cb7374_c331532/f3p0/2779	ENSGACG00000010367	Gasterosteus_aculeatus	Homeobox	http://bioinfo.life.hust.edu.cn/AnimalTFDB#!/tf_detail?species=Gasterosteus_aculeatus&family=Homeobox
cb7374_c30489/f2p0/3302	ENSPFOG00000022627	Poecilia_formosa	zf-C2H2	http://bioinfo.life.hust.edu.cn/AnimalTFDB#!/tf_detail?species=Poecilia_formosa&family=zf-C2H2
cb7374_c328997/f3p0/2383	ENSMPUG00000001856	Mustela_putorius_furo	bHLH	http://bioinfo.life.hust.edu.cn/AnimalTFDB#!/tf_detail?species=Mustela_putorius_furo&family=bHLH
cb7374_c30921/f2p0/3659	FBgn0030878	Drosophila_melanogaster	zf-C2H2	http://bioinfo.life.hust.edu.cn/AnimalTFDB#!/tf_detail?species=Drosophila_melanogaster&family=zf-C2H2
cb7374_c330139/f3p0/3361	ENSMPUG00000001856	Mustela_putorius_furo	bHLH	http://bioinfo.life.hust.edu.cn/AnimalTFDB#!/tf_detail?species=Mustela_putorius_furo&family=bHLH
cb7374_c330092/f3p0/3356	ENSAMXG00000018929	Astyanax_mexicanus	zf-C2H2	http://bioinfo.life.hust.edu.cn/AnimalTFDB#!/tf_detail?species=Astyanax_mexicanus&family=zf-C2H2
cb7374_c32204/f3p1/3327	ENSXETG00000021325	Xenopus_tropicalis	RHD	http://bioinfo.life.hust.edu.cn/AnimalTFDB#!/tf_detail?species=Xenopus_tropicalis&family=RHD
cb7374_c302785/f2p0/2047	ENSAMXG00000001995	Astyanax_mexicanus	MBD	http://bioinfo.life.hust.edu.cn/AnimalTFDB#!/tf_detail?species=Astyanax_mexicanus&family=MBD
cb7374_c300561/f2p0/2273	FBgn0259176	Drosophila_melanogaster	TSC22	http://bioinfo.life.hust.edu.cn/AnimalTFDB#!/tf_detail?species=Drosophila_melanogaster&family=TSC22
cb7374_c330151/f23p1/3605	ENSPSIG00000001545	Pelodiscus_sinensis	zf-C2H2	http://bioinfo.life.hust.edu.cn/AnimalTFDB#!/tf_detail?species=Pelodiscus_sinensis&family=zf-C2H2
cb7374_c331960/f2p2/4302	ENSMPUG00000001856	Mustela_putorius_furo	bHLH	http://bioinfo.life.hust.edu.cn/AnimalTFDB#!/tf_detail?species=Mustela_putorius_furo&family=bHLH
cb7374_c331748/f2p0/3388	ENSCATG00000032260	Cercocebus_atys	Homeobox	http://bioinfo.life.hust.edu.cn/AnimalTFDB#!/tf_detail?species=Cercocebus_atys&family=Homeobox
cb7374_c333294/f4p1/2342	ENSOCUG00000015389	Oryctolagus_cuniculus	TEA	http://bioinfo.life.hust.edu.cn/AnimalTFDB#!/tf_detail?species=Oryctolagus_cuniculus&family=TEA
cb7374_c330177/f10p0/4377	ENSTRUG00000006878	Takifugu_rubripes	RXR-like	http://bioinfo.life.hust.edu.cn/AnimalTFDB#!/tf_detail?species=Takifugu_rubripes&family=RXR-like
cb7374_c329087/f2p0/3435	ENSMPUG00000001856	Mustela_putorius_furo	bHLH	http://bioinfo.life.hust.edu.cn/AnimalTFDB#!/tf_detail?species=Mustela_putorius_furo&family=bHLH
cb7374_c329089/f2p1/4956	ENSLAFG00000007132	Loxodonta_africana	TF_bZIP	http://bioinfo.life.hust.edu.cn/AnimalTFDB#!/tf_detail?species=Loxodonta_africana&family=TF_bZIP
cb7374_c328356/f9p1/2223	FBgn0004870	Drosophila_melanogaster	ZBTB	http://bioinfo.life.hust.edu.cn/AnimalTFDB#!/tf_detail?species=Drosophila_melanogaster&family=ZBTB
cb7374_c33818/f4p0/3056	ENSPSIG00000001009	Pelodiscus_sinensis	zf-C2H2	http://bioinfo.life.hust.edu.cn/AnimalTFDB#!/tf_detail?species=Pelodiscus_sinensis&family=zf-C2H2
cb7374_c330251/f2p0/2254	ENSAMXG00000012794	Astyanax_mexicanus	GCFC	http://bioinfo.life.hust.edu.cn/AnimalTFDB#!/tf_detail?species=Astyanax_mexicanus&family=GCFC
cb7374_c331256/f45p0/2297	ENSPFOG00000007333	Poecilia_formosa	zf-C2H2	http://bioinfo.life.hust.edu.cn/AnimalTFDB#!/tf_detail?species=Poecilia_formosa&family=zf-C2H2
cb7374_c339636/f7p2/4544	ENSPFOG00000015158	Poecilia_formosa	bHLH	http://bioinfo.life.hust.edu.cn/AnimalTFDB#!/tf_detail?species=Poecilia_formosa&family=bHLH
cb7374_c328582/f14p0/4878	ENSMPUG00000001856	Mustela_putorius_furo	bHLH	http://bioinfo.life.hust.edu.cn/AnimalTFDB#!/tf_detail?species=Mustela_putorius_furo&family=bHLH
cb7374_c328589/f7p1/4280	ENSMPUG00000001856	Mustela_putorius_furo	bHLH	http://bioinfo.life.hust.edu.cn/AnimalTFDB#!/tf_detail?species=Mustela_putorius_furo&family=bHLH
cb7374_c3123/f14p1/2692	WBGene00006424	Caenorhabditis_elegans	THAP	http://bioinfo.life.hust.edu.cn/AnimalTFDB#!/tf_detail?species=Caenorhabditis_elegans&family=THAP
cb7374_c346107/f2p0/3312	ENSTNIG00000019008	Tetraodon_nigroviridis	THAP	http://bioinfo.life.hust.edu.cn/AnimalTFDB#!/tf_detail?species=Tetraodon_nigroviridis&family=THAP
cb7374_c328629/f6p1/2750	ENSAMXG00000012794	Astyanax_mexicanus	GCFC	http://bioinfo.life.hust.edu.cn/AnimalTFDB#!/tf_detail?species=Astyanax_mexicanus&family=GCFC
cb7374_c332290/f6p1/2183	ENSSBOG00000023549	Saimiri_boliviensis_boliviensis	zf-C2H2	http://bioinfo.life.hust.edu.cn/AnimalTFDB#!/tf_detail?species=Saimiri_boliviensis_boliviensis&family=zf-C2H2
cb7374_c334227/f2p1/2054	FBgn0278608	Drosophila_melanogaster	HMG	http://bioinfo.life.hust.edu.cn/AnimalTFDB#!/tf_detail?species=Drosophila_melanogaster&family=HMG
cb7374_c332/f5p1/4749	ENSPFOG00000015158	Poecilia_formosa	bHLH	http://bioinfo.life.hust.edu.cn/AnimalTFDB#!/tf_detail?species=Poecilia_formosa&family=bHLH
cb7374_c328477/f5p1/4181	ENSPFOG00000015158	Poecilia_formosa	bHLH	http://bioinfo.life.hust.edu.cn/AnimalTFDB#!/tf_detail?species=Poecilia_formosa&family=bHLH
cb7374_c334289/f2p0/3867	ENSPSIG00000001009	Pelodiscus_sinensis	zf-C2H2	http://bioinfo.life.hust.edu.cn/AnimalTFDB#!/tf_detail?species=Pelodiscus_sinensis&family=zf-C2H2
cb7374_c330961/f2p0/3455	ENSCATG00000032260	Cercocebus_atys	Homeobox	http://bioinfo.life.hust.edu.cn/AnimalTFDB#!/tf_detail?species=Cercocebus_atys&family=Homeobox
cb7374_c331619/f32p4/4642	ENSTNIG00000006064	Tetraodon_nigroviridis	Others	http://bioinfo.life.hust.edu.cn/AnimalTFDB#!/tf_detail?species=Tetraodon_nigroviridis&family=Others
cb7374_c3423/f2p0/2673	ENSGACG00000010367	Gasterosteus_aculeatus	Homeobox	http://bioinfo.life.hust.edu.cn/AnimalTFDB#!/tf_detail?species=Gasterosteus_aculeatus&family=Homeobox
cb7374_c3422/f2p0/2920	ENSGACG00000010367	Gasterosteus_aculeatus	Homeobox	http://bioinfo.life.hust.edu.cn/AnimalTFDB#!/tf_detail?species=Gasterosteus_aculeatus&family=Homeobox
cb7374_c329108/f2p0/4031	ENSCPOG00000022385	Cavia_porcellus	zf-C2H2	http://bioinfo.life.hust.edu.cn/AnimalTFDB#!/tf_detail?species=Cavia_porcellus&family=zf-C2H2
cb7374_c30106/f5p0/3771	ENSSHAG00000007124	Sarcophilus_harrisii	zf-C2H2	http://bioinfo.life.hust.edu.cn/AnimalTFDB#!/tf_detail?species=Sarcophilus_harrisii&family=zf-C2H2
cb7374_c29733/f2p0/4067	ENSNLEG00000004285	Nomascus_leucogenys	Others	http://bioinfo.life.hust.edu.cn/AnimalTFDB#!/tf_detail?species=Nomascus_leucogenys&family=Others
cb7374_c329842/f5p0/2199	ENSPSIG00000011635	Pelodiscus_sinensis	HMG	http://bioinfo.life.hust.edu.cn/AnimalTFDB#!/tf_detail?species=Pelodiscus_sinensis&family=HMG
cb7374_c328436/f34p1/3486	ENSMPUG00000001856	Mustela_putorius_furo	bHLH	http://bioinfo.life.hust.edu.cn/AnimalTFDB#!/tf_detail?species=Mustela_putorius_furo&family=bHLH
cb7374_c330359/f5p1/2084	FBgn0278608	Drosophila_melanogaster	HMG	http://bioinfo.life.hust.edu.cn/AnimalTFDB#!/tf_detail?species=Drosophila_melanogaster&family=HMG
cb7374_c31434/f2p0/3577	ENSCSAVG00000001314	Ciona_savignyi	zf-C2H2	http://bioinfo.life.hust.edu.cn/AnimalTFDB#!/tf_detail?species=Ciona_savignyi&family=zf-C2H2
cb7374_c332468/f5p2/1922	ENSOCUG00000015389	Oryctolagus_cuniculus	TEA	http://bioinfo.life.hust.edu.cn/AnimalTFDB#!/tf_detail?species=Oryctolagus_cuniculus&family=TEA
cb7374_c329502/f4p0/2267	ENSDNOG00000005811	Dasypus_novemcinctus	bHLH	http://bioinfo.life.hust.edu.cn/AnimalTFDB#!/tf_detail?species=Dasypus_novemcinctus&family=bHLH
cb7374_c33714/f3p1/2780	ENSAMXG00000001021	Astyanax_mexicanus	Others	http://bioinfo.life.hust.edu.cn/AnimalTFDB#!/tf_detail?species=Astyanax_mexicanus&family=Others
cb7374_c331877/f5p0/4656	ENSPSIG00000011635	Pelodiscus_sinensis	HMG	http://bioinfo.life.hust.edu.cn/AnimalTFDB#!/tf_detail?species=Pelodiscus_sinensis&family=HMG
cb7374_c329603/f4p1/2631	ENSTRUG00000005182	Takifugu_rubripes	bHLH	http://bioinfo.life.hust.edu.cn/AnimalTFDB#!/tf_detail?species=Takifugu_rubripes&family=bHLH
cb7374_c332647/f3p0/2390	ENSOCUG00000015389	Oryctolagus_cuniculus	TEA	http://bioinfo.life.hust.edu.cn/AnimalTFDB#!/tf_detail?species=Oryctolagus_cuniculus&family=TEA
cb7374_c328499/f6p0/4547	ENSMPUG00000001856	Mustela_putorius_furo	bHLH	http://bioinfo.life.hust.edu.cn/AnimalTFDB#!/tf_detail?species=Mustela_putorius_furo&family=bHLH
cb7374_c328941/f5p0/3538	ENSMPUG00000001856	Mustela_putorius_furo	bHLH	http://bioinfo.life.hust.edu.cn/AnimalTFDB#!/tf_detail?species=Mustela_putorius_furo&family=bHLH
cb7374_c335424/f2p2/3645	ENSTRUG00000016020	Takifugu_rubripes	THAP	http://bioinfo.life.hust.edu.cn/AnimalTFDB#!/tf_detail?species=Takifugu_rubripes&family=THAP
cb7374_c329958/f3p0/2683	ENSCAFG00000003081	Canis_familiaris	bHLH	http://bioinfo.life.hust.edu.cn/AnimalTFDB#!/tf_detail?species=Canis_familiaris&family=bHLH
cb7374_c329547/f47p1/3174	ENSTNIG00000007518	Tetraodon_nigroviridis	zf-C2H2	http://bioinfo.life.hust.edu.cn/AnimalTFDB#!/tf_detail?species=Tetraodon_nigroviridis&family=zf-C2H2
cb7374_c302560/f2p0/4414	ENSPSIG00000011635	Pelodiscus_sinensis	HMG	http://bioinfo.life.hust.edu.cn/AnimalTFDB#!/tf_detail?species=Pelodiscus_sinensis&family=HMG
cb7374_c31529/f2p0/2585	ENSGMOG00000016480	Gadus_morhua	TF_bZIP	http://bioinfo.life.hust.edu.cn/AnimalTFDB#!/tf_detail?species=Gadus_morhua&family=TF_bZIP
cb7374_c330430/f6p0/3591	ENSCSAVG00000003063	Ciona_savignyi	RHD	http://bioinfo.life.hust.edu.cn/AnimalTFDB#!/tf_detail?species=Ciona_savignyi&family=RHD
cb7374_c328516/f95p0/3070	ENSPFOG00000007333	Poecilia_formosa	zf-C2H2	http://bioinfo.life.hust.edu.cn/AnimalTFDB#!/tf_detail?species=Poecilia_formosa&family=zf-C2H2
cb7374_c32790/f2p0/3646	FBgn0263108	Drosophila_melanogaster	ZBTB	http://bioinfo.life.hust.edu.cn/AnimalTFDB#!/tf_detail?species=Drosophila_melanogaster&family=ZBTB
cb7374_c328726/f2p0/2435	ENSAMXG00000012794	Astyanax_mexicanus	GCFC	http://bioinfo.life.hust.edu.cn/AnimalTFDB#!/tf_detail?species=Astyanax_mexicanus&family=GCFC
cb7374_c343129/f5p4/4302	ENSOCUG00000015389	Oryctolagus_cuniculus	TEA	http://bioinfo.life.hust.edu.cn/AnimalTFDB#!/tf_detail?species=Oryctolagus_cuniculus&family=TEA
cb7374_c29761/f4p0/2399	ENSLOCG00000016192	Lepisosteus_oculatus	Others	http://bioinfo.life.hust.edu.cn/AnimalTFDB#!/tf_detail?species=Lepisosteus_oculatus&family=Others
cb7374_c329239/f3p0/3392	ENSCAFG00000003081	Canis_familiaris	bHLH	http://bioinfo.life.hust.edu.cn/AnimalTFDB#!/tf_detail?species=Canis_familiaris&family=bHLH
cb7374_c33261/f2p0/4947	ENSDARG00000090160	Danio_rerio	zf-C2H2	http://bioinfo.life.hust.edu.cn/AnimalTFDB#!/tf_detail?species=Danio_rerio&family=zf-C2H2
cb7374_c333482/f3p2/1922	ENSOCUG00000015389	Oryctolagus_cuniculus	TEA	http://bioinfo.life.hust.edu.cn/AnimalTFDB#!/tf_detail?species=Oryctolagus_cuniculus&family=TEA
cb7374_c302217/f3p0/4191	ENSORLG00000003540	Oryzias_latipes	Others	http://bioinfo.life.hust.edu.cn/AnimalTFDB#!/tf_detail?species=Oryzias_latipes&family=Others
cb7374_c330724/f17p1/2227	ENSSBOG00000023549	Saimiri_boliviensis_boliviensis	zf-C2H2	http://bioinfo.life.hust.edu.cn/AnimalTFDB#!/tf_detail?species=Saimiri_boliviensis_boliviensis&family=zf-C2H2
cb7374_c329526/f4p0/4512	ENSTRUG00000006878	Takifugu_rubripes	RXR-like	http://bioinfo.life.hust.edu.cn/AnimalTFDB#!/tf_detail?species=Takifugu_rubripes&family=RXR-like
cb7374_c328349/f5p1/2212	ENSTRUG00000008738	Takifugu_rubripes	Homeobox	http://bioinfo.life.hust.edu.cn/AnimalTFDB#!/tf_detail?species=Takifugu_rubripes&family=Homeobox
cb7374_c3098/f2p0/2660	ENSGACG00000014563	Gasterosteus_aculeatus	AF-4	http://bioinfo.life.hust.edu.cn/AnimalTFDB#!/tf_detail?species=Gasterosteus_aculeatus&family=AF-4
cb7374_c3283/f3p0/3509	FBgn0004870	Drosophila_melanogaster	ZBTB	http://bioinfo.life.hust.edu.cn/AnimalTFDB#!/tf_detail?species=Drosophila_melanogaster&family=ZBTB
cb7374_c3287/f2p0/2805	FBgn0004870	Drosophila_melanogaster	ZBTB	http://bioinfo.life.hust.edu.cn/AnimalTFDB#!/tf_detail?species=Drosophila_melanogaster&family=ZBTB
cb7374_c333935/f2p0/3035	ENSCAFG00000003081	Canis_familiaris	bHLH	http://bioinfo.life.hust.edu.cn/AnimalTFDB#!/tf_detail?species=Canis_familiaris&family=bHLH
cb7374_c333119/f2p1/2387	ENSOCUG00000015389	Oryctolagus_cuniculus	TEA	http://bioinfo.life.hust.edu.cn/AnimalTFDB#!/tf_detail?species=Oryctolagus_cuniculus&family=TEA
cb7374_c33219/f2p0/3520	ENSDORG00000003466	Dipodomys_ordii	MYB	http://bioinfo.life.hust.edu.cn/AnimalTFDB#!/tf_detail?species=Dipodomys_ordii&family=MYB
cb7374_c29686/f4p0/2979	ENSPSIG00000001009	Pelodiscus_sinensis	zf-C2H2	http://bioinfo.life.hust.edu.cn/AnimalTFDB#!/tf_detail?species=Pelodiscus_sinensis&family=zf-C2H2
cb7374_c329716/f3p0/3772	ENSGALG00000003941	Gallus_gallus	Others	http://bioinfo.life.hust.edu.cn/AnimalTFDB#!/tf_detail?species=Gallus_gallus&family=Others
cb7374_c328613/f3p0/3335	ENSCSAVG00000003063	Ciona_savignyi	RHD	http://bioinfo.life.hust.edu.cn/AnimalTFDB#!/tf_detail?species=Ciona_savignyi&family=RHD
cb7374_c328639/f9p1/2632	ENSGALG00000007520	Gallus_gallus	HMG	http://bioinfo.life.hust.edu.cn/AnimalTFDB#!/tf_detail?species=Gallus_gallus&family=HMG
cb7374_c328858/f2p1/2397	ENSDARG00000077946	Danio_rerio	MYB	http://bioinfo.life.hust.edu.cn/AnimalTFDB#!/tf_detail?species=Danio_rerio&family=MYB
cb7374_c29820/f2p0/5015	ENSMPUG00000001856	Mustela_putorius_furo	bHLH	http://bioinfo.life.hust.edu.cn/AnimalTFDB#!/tf_detail?species=Mustela_putorius_furo&family=bHLH
cb7374_c30449/f11p0/2066	ENSLOCG00000016192	Lepisosteus_oculatus	Others	http://bioinfo.life.hust.edu.cn/AnimalTFDB#!/tf_detail?species=Lepisosteus_oculatus&family=Others
cb7374_c330384/f3p0/2497	ENSAMXG00000012794	Astyanax_mexicanus	GCFC	http://bioinfo.life.hust.edu.cn/AnimalTFDB#!/tf_detail?species=Astyanax_mexicanus&family=GCFC
cb7374_c331381/f2p0/2425	ENSOCUG00000015389	Oryctolagus_cuniculus	TEA	http://bioinfo.life.hust.edu.cn/AnimalTFDB#!/tf_detail?species=Oryctolagus_cuniculus&family=TEA
cb7374_c34146/f4p0/3392	ENSTRUG00000017921	Takifugu_rubripes	HMG	http://bioinfo.life.hust.edu.cn/AnimalTFDB#!/tf_detail?species=Takifugu_rubripes&family=HMG
cb7374_c346894/f7p0/2323	ENSTRUG00000008738	Takifugu_rubripes	Homeobox	http://bioinfo.life.hust.edu.cn/AnimalTFDB#!/tf_detail?species=Takifugu_rubripes&family=Homeobox
cb7374_c330507/f13p1/2272	ENSSBOG00000023549	Saimiri_boliviensis_boliviensis	zf-C2H2	http://bioinfo.life.hust.edu.cn/AnimalTFDB#!/tf_detail?species=Saimiri_boliviensis_boliviensis&family=zf-C2H2
cb7374_c328938/f5p0/2328	ENSOCUG00000015389	Oryctolagus_cuniculus	TEA	http://bioinfo.life.hust.edu.cn/AnimalTFDB#!/tf_detail?species=Oryctolagus_cuniculus&family=TEA
cb7374_c343/f8p0/3290	ENSTGUG00000004282	Taeniopygia_guttata	ZBTB	http://bioinfo.life.hust.edu.cn/AnimalTFDB#!/tf_detail?species=Taeniopygia_guttata&family=ZBTB
cb7374_c330772/f8p0/3890	ENSCSAG00000005462	Chlorocebus_sabaeus	HMG	http://bioinfo.life.hust.edu.cn/AnimalTFDB#!/tf_detail?species=Chlorocebus_sabaeus&family=HMG
cb7374_c311269/f3p2/2736	ENSPSIG00000011635	Pelodiscus_sinensis	HMG	http://bioinfo.life.hust.edu.cn/AnimalTFDB#!/tf_detail?species=Pelodiscus_sinensis&family=HMG
cb7374_c330194/f2p1/3985	ENSTNIG00000005314	Tetraodon_nigroviridis	ZBTB	http://bioinfo.life.hust.edu.cn/AnimalTFDB#!/tf_detail?species=Tetraodon_nigroviridis&family=ZBTB
cb7374_c332592/f2p0/2362	ENSTGUG00000008737	Taeniopygia_guttata	zf-BED	http://bioinfo.life.hust.edu.cn/AnimalTFDB#!/tf_detail?species=Taeniopygia_guttata&family=zf-BED
cb7374_c331747/f8p4/4603	ENSTNIG00000006064	Tetraodon_nigroviridis	Others	http://bioinfo.life.hust.edu.cn/AnimalTFDB#!/tf_detail?species=Tetraodon_nigroviridis&family=Others
cb7374_c31945/f4p0/2220	FBgn0283521	Drosophila_melanogaster	ZBTB	http://bioinfo.life.hust.edu.cn/AnimalTFDB#!/tf_detail?species=Drosophila_melanogaster&family=ZBTB
cb7374_c30272/f2p1/3415	ENSAMXG00000001021	Astyanax_mexicanus	Others	http://bioinfo.life.hust.edu.cn/AnimalTFDB#!/tf_detail?species=Astyanax_mexicanus&family=Others
cb7374_c34461/f7p1/4126	ENSXETG00000021325	Xenopus_tropicalis	RHD	http://bioinfo.life.hust.edu.cn/AnimalTFDB#!/tf_detail?species=Xenopus_tropicalis&family=RHD
cb7374_c3478/f3p0/2496	ENSDARG00000100915	Danio_rerio	zf-C2H2	http://bioinfo.life.hust.edu.cn/AnimalTFDB#!/tf_detail?species=Danio_rerio&family=zf-C2H2
cb7374_c3351/f2p0/2258	ENSPMAG00000004309	Petromyzon_marinus	TF_bZIP	http://bioinfo.life.hust.edu.cn/AnimalTFDB#!/tf_detail?species=Petromyzon_marinus&family=TF_bZIP
cb7374_c331496/f2p0/3086	ENSCAFG00000003081	Canis_familiaris	bHLH	http://bioinfo.life.hust.edu.cn/AnimalTFDB#!/tf_detail?species=Canis_familiaris&family=bHLH
cb7374_c328977/f31p5/2041	ENSTRUG00000000529	Takifugu_rubripes	NCU-G1	http://bioinfo.life.hust.edu.cn/AnimalTFDB#!/tf_detail?species=Takifugu_rubripes&family=NCU-G1
cb7374_c34073/f2p0/2319	ENSEEUG00000003060	Erinaceus_europaeus	THAP	http://bioinfo.life.hust.edu.cn/AnimalTFDB#!/tf_detail?species=Erinaceus_europaeus&family=THAP
cb7374_c31650/f4p2/3559	ENSDORG00000014472	Dipodomys_ordii	Others	http://bioinfo.life.hust.edu.cn/AnimalTFDB#!/tf_detail?species=Dipodomys_ordii&family=Others
cb7374_c31964/f3p0/3366	FBgn0031779	Drosophila_melanogaster	Others	http://bioinfo.life.hust.edu.cn/AnimalTFDB#!/tf_detail?species=Drosophila_melanogaster&family=Others
cb7374_c296653/f2p0/3631	ENSPMAG00000005067	Petromyzon_marinus	bHLH	http://bioinfo.life.hust.edu.cn/AnimalTFDB#!/tf_detail?species=Petromyzon_marinus&family=bHLH
cb7374_c328776/f51p2/3368	ENSAMXG00000001021	Astyanax_mexicanus	Others	http://bioinfo.life.hust.edu.cn/AnimalTFDB#!/tf_detail?species=Astyanax_mexicanus&family=Others
cb7374_c328775/f54p0/4555	ENSMPUG00000001856	Mustela_putorius_furo	bHLH	http://bioinfo.life.hust.edu.cn/AnimalTFDB#!/tf_detail?species=Mustela_putorius_furo&family=bHLH
cb7374_c330877/f4p4/4622	ENSMEUG00000016023	Notamacropus_eugenii	Others	http://bioinfo.life.hust.edu.cn/AnimalTFDB#!/tf_detail?species=Notamacropus_eugenii&family=Others
cb7374_c330462/f3p0/3535	ENSTRUG00000008738	Takifugu_rubripes	Homeobox	http://bioinfo.life.hust.edu.cn/AnimalTFDB#!/tf_detail?species=Takifugu_rubripes&family=Homeobox
cb7374_c330587/f3p0/2461	ENSPSIG00000001545	Pelodiscus_sinensis	zf-C2H2	http://bioinfo.life.hust.edu.cn/AnimalTFDB#!/tf_detail?species=Pelodiscus_sinensis&family=zf-C2H2
cb7374_c328375/f4p1/2205	ENSTRUG00000008738	Takifugu_rubripes	Homeobox	http://bioinfo.life.hust.edu.cn/AnimalTFDB#!/tf_detail?species=Takifugu_rubripes&family=Homeobox
cb7374_c329006/f4p0/2087	FBgn0278608	Drosophila_melanogaster	HMG	http://bioinfo.life.hust.edu.cn/AnimalTFDB#!/tf_detail?species=Drosophila_melanogaster&family=HMG
cb7374_c3716/f2p0/3142	ENSMODG00000016290	Monodelphis_domestica	Others	http://bioinfo.life.hust.edu.cn/AnimalTFDB#!/tf_detail?species=Monodelphis_domestica&family=Others
cb7374_c3515/f2p0/2988	ENSTGUG00000006303	Taeniopygia_guttata	MYB	http://bioinfo.life.hust.edu.cn/AnimalTFDB#!/tf_detail?species=Taeniopygia_guttata&family=MYB
cb7374_c387269/f7p1/3045	FBgn0004606	Drosophila_melanogaster	zf-C2H2	http://bioinfo.life.hust.edu.cn/AnimalTFDB#!/tf_detail?species=Drosophila_melanogaster&family=zf-C2H2
cb7374_c37148/f4p1/4305	ENSMGAG00000011299	Meleagris_gallopavo	RHD	http://bioinfo.life.hust.edu.cn/AnimalTFDB#!/tf_detail?species=Meleagris_gallopavo&family=RHD
cb7374_c35299/f2p0/3422	FBgn0283521	Drosophila_melanogaster	ZBTB	http://bioinfo.life.hust.edu.cn/AnimalTFDB#!/tf_detail?species=Drosophila_melanogaster&family=ZBTB
cb7374_c387426/f4p0/2955	ENSMPUG00000001856	Mustela_putorius_furo	bHLH	http://bioinfo.life.hust.edu.cn/AnimalTFDB#!/tf_detail?species=Mustela_putorius_furo&family=bHLH
cb7374_c3845/f3p0/3182	ENSTRUG00000016020	Takifugu_rubripes	THAP	http://bioinfo.life.hust.edu.cn/AnimalTFDB#!/tf_detail?species=Takifugu_rubripes&family=THAP
cb7374_c36115/f2p1/3307	ENSETEG00000017303	Echinops_telfairi	MBD	http://bioinfo.life.hust.edu.cn/AnimalTFDB#!/tf_detail?species=Echinops_telfairi&family=MBD
cb7374_c35189/f2p0/3006	ENSTRUG00000017921	Takifugu_rubripes	HMG	http://bioinfo.life.hust.edu.cn/AnimalTFDB#!/tf_detail?species=Takifugu_rubripes&family=HMG
cb7374_c351/f2p0/4930	FBgn0261703	Drosophila_melanogaster	bHLH	http://bioinfo.life.hust.edu.cn/AnimalTFDB#!/tf_detail?species=Drosophila_melanogaster&family=bHLH
cb7374_c39108/f3p0/4013	ENSAMXG00000002457	Astyanax_mexicanus	Homeobox	http://bioinfo.life.hust.edu.cn/AnimalTFDB#!/tf_detail?species=Astyanax_mexicanus&family=Homeobox
cb7374_c387292/f6p0/2511	ENSTRUG00000005182	Takifugu_rubripes	bHLH	http://bioinfo.life.hust.edu.cn/AnimalTFDB#!/tf_detail?species=Takifugu_rubripes&family=bHLH
cb7374_c371/f12p1/4869	FBgn0262975	Drosophila_melanogaster	TF_bZIP	http://bioinfo.life.hust.edu.cn/AnimalTFDB#!/tf_detail?species=Drosophila_melanogaster&family=TF_bZIP
cb7374_c35068/f5p0/4682	ENSNLEG00000004285	Nomascus_leucogenys	Others	http://bioinfo.life.hust.edu.cn/AnimalTFDB#!/tf_detail?species=Nomascus_leucogenys&family=Others
cb7374_c387214/f8p1/2280	ENSOCUG00000015389	Oryctolagus_cuniculus	TEA	http://bioinfo.life.hust.edu.cn/AnimalTFDB#!/tf_detail?species=Oryctolagus_cuniculus&family=TEA
cb7374_c387219/f8p1/2982	ENSMPUG00000001856	Mustela_putorius_furo	bHLH	http://bioinfo.life.hust.edu.cn/AnimalTFDB#!/tf_detail?species=Mustela_putorius_furo&family=bHLH
cb7374_c35953/f2p0/3262	FBgn0283451	Drosophila_melanogaster	ZBTB	http://bioinfo.life.hust.edu.cn/AnimalTFDB#!/tf_detail?species=Drosophila_melanogaster&family=ZBTB
cb7374_c36200/f4p1/4514	ENSCSAG00000003448	Chlorocebus_sabaeus	MYB	http://bioinfo.life.hust.edu.cn/AnimalTFDB#!/tf_detail?species=Chlorocebus_sabaeus&family=MYB
cb7374_c362644/f2p0/2730	ENSDARG00000069289	Danio_rerio	ETS	http://bioinfo.life.hust.edu.cn/AnimalTFDB#!/tf_detail?species=Danio_rerio&family=ETS
cb7374_c387198/f7p3/2379	ENSOCUG00000015389	Oryctolagus_cuniculus	TEA	http://bioinfo.life.hust.edu.cn/AnimalTFDB#!/tf_detail?species=Oryctolagus_cuniculus&family=TEA
cb7374_c36671/f2p1/3355	ENSXETG00000021325	Xenopus_tropicalis	RHD	http://bioinfo.life.hust.edu.cn/AnimalTFDB#!/tf_detail?species=Xenopus_tropicalis&family=RHD
cb7374_c36832/f2p4/3751	ENSMMUG00000013590	Macaca_mulatta	Homeobox	http://bioinfo.life.hust.edu.cn/AnimalTFDB#!/tf_detail?species=Macaca_mulatta&family=Homeobox
cb7374_c38479/f2p0/2873	ENSPSIG00000001545	Pelodiscus_sinensis	zf-C2H2	http://bioinfo.life.hust.edu.cn/AnimalTFDB#!/tf_detail?species=Pelodiscus_sinensis&family=zf-C2H2
cb7374_c387750/f2p0/2001	ENSMPUG00000001856	Mustela_putorius_furo	bHLH	http://bioinfo.life.hust.edu.cn/AnimalTFDB#!/tf_detail?species=Mustela_putorius_furo&family=bHLH
cb7374_c36194/f4p0/3890	ENSSHAG00000007124	Sarcophilus_harrisii	zf-C2H2	http://bioinfo.life.hust.edu.cn/AnimalTFDB#!/tf_detail?species=Sarcophilus_harrisii&family=zf-C2H2
cb7374_c35116/f2p0/3418	FBgn0263108	Drosophila_melanogaster	ZBTB	http://bioinfo.life.hust.edu.cn/AnimalTFDB#!/tf_detail?species=Drosophila_melanogaster&family=ZBTB
cb7374_c387317/f6p2/1987	ENSOCUG00000015389	Oryctolagus_cuniculus	TEA	http://bioinfo.life.hust.edu.cn/AnimalTFDB#!/tf_detail?species=Oryctolagus_cuniculus&family=TEA
cb7374_c358225/f3p0/2189	ENSAMXG00000007534	Astyanax_mexicanus	TF_bZIP	http://bioinfo.life.hust.edu.cn/AnimalTFDB#!/tf_detail?species=Astyanax_mexicanus&family=TF_bZIP
cb7374_c387484/f4p3/2047	ENSTRUG00000000529	Takifugu_rubripes	NCU-G1	http://bioinfo.life.hust.edu.cn/AnimalTFDB#!/tf_detail?species=Takifugu_rubripes&family=NCU-G1
cb7374_c38623/f3p1/3823	ENSXETG00000021325	Xenopus_tropicalis	RHD	http://bioinfo.life.hust.edu.cn/AnimalTFDB#!/tf_detail?species=Xenopus_tropicalis&family=RHD
cb7374_c3982/f5p0/2790	ENSDARG00000100915	Danio_rerio	zf-C2H2	http://bioinfo.life.hust.edu.cn/AnimalTFDB#!/tf_detail?species=Danio_rerio&family=zf-C2H2
cb7374_c3978/f3p3/2482	ENSCATG00000032260	Cercocebus_atys	Homeobox	http://bioinfo.life.hust.edu.cn/AnimalTFDB#!/tf_detail?species=Cercocebus_atys&family=Homeobox
cb7374_c4010/f4p0/3121	ENSPVAG00000000845	Pteropus_vampyrus	HMG	http://bioinfo.life.hust.edu.cn/AnimalTFDB#!/tf_detail?species=Pteropus_vampyrus&family=HMG
cb7374_c4515/f2p1/2462	ENSCAPG00000009816	Cavia_aperea	zf-C2H2	http://bioinfo.life.hust.edu.cn/AnimalTFDB#!/tf_detail?species=Cavia_aperea&family=zf-C2H2
cb7374_c411/f7p0/2558	ENSCAFG00000003081	Canis_familiaris	bHLH	http://bioinfo.life.hust.edu.cn/AnimalTFDB#!/tf_detail?species=Canis_familiaris&family=bHLH
cb7374_c423/f11p0/2290	ENSXMAG00000017339	Xiphophorus_maculatus	Others	http://bioinfo.life.hust.edu.cn/AnimalTFDB#!/tf_detail?species=Xiphophorus_maculatus&family=Others
cb7374_c40457/f2p0/3203	ENSOCUG00000015389	Oryctolagus_cuniculus	TEA	http://bioinfo.life.hust.edu.cn/AnimalTFDB#!/tf_detail?species=Oryctolagus_cuniculus&family=TEA
cb7374_c4520/f2p0/3665	ENSMPUG00000001856	Mustela_putorius_furo	bHLH	http://bioinfo.life.hust.edu.cn/AnimalTFDB#!/tf_detail?species=Mustela_putorius_furo&family=bHLH
cb7374_c41169/f2p0/3751	ENSPSIG00000001545	Pelodiscus_sinensis	zf-C2H2	http://bioinfo.life.hust.edu.cn/AnimalTFDB#!/tf_detail?species=Pelodiscus_sinensis&family=zf-C2H2
cb7374_c41596/f2p0/3706	ENSSHAG00000007124	Sarcophilus_harrisii	zf-C2H2	http://bioinfo.life.hust.edu.cn/AnimalTFDB#!/tf_detail?species=Sarcophilus_harrisii&family=zf-C2H2
cb7374_c45586/f2p0/4741	ENSMPUG00000001856	Mustela_putorius_furo	bHLH	http://bioinfo.life.hust.edu.cn/AnimalTFDB#!/tf_detail?species=Mustela_putorius_furo&family=bHLH
cb7374_c46962/f3p0/5010	ENSOPRG00000006070	Ochotona_princeps	ZBTB	http://bioinfo.life.hust.edu.cn/AnimalTFDB#!/tf_detail?species=Ochotona_princeps&family=ZBTB
cb7374_c43020/f2p0/3688	FBgn0283451	Drosophila_melanogaster	ZBTB	http://bioinfo.life.hust.edu.cn/AnimalTFDB#!/tf_detail?species=Drosophila_melanogaster&family=ZBTB
cb7374_c40546/f2p0/4943	ENSXMAG00000019793	Xiphophorus_maculatus	PAX	http://bioinfo.life.hust.edu.cn/AnimalTFDB#!/tf_detail?species=Xiphophorus_maculatus&family=PAX
cb7374_c44036/f2p0/4622	FBgn0263108	Drosophila_melanogaster	ZBTB	http://bioinfo.life.hust.edu.cn/AnimalTFDB#!/tf_detail?species=Drosophila_melanogaster&family=ZBTB
cb7374_c40905/f4p1/3353	ENSAMXG00000001021	Astyanax_mexicanus	Others	http://bioinfo.life.hust.edu.cn/AnimalTFDB#!/tf_detail?species=Astyanax_mexicanus&family=Others
cb7374_c435/f4p0/3529	ENSCAFG00000003081	Canis_familiaris	bHLH	http://bioinfo.life.hust.edu.cn/AnimalTFDB#!/tf_detail?species=Canis_familiaris&family=bHLH
cb7374_c45926/f2p0/2807	ENSDORG00000003466	Dipodomys_ordii	MYB	http://bioinfo.life.hust.edu.cn/AnimalTFDB#!/tf_detail?species=Dipodomys_ordii&family=MYB
cb7374_c4134/f2p0/2521	ENSTRUG00000000529	Takifugu_rubripes	NCU-G1	http://bioinfo.life.hust.edu.cn/AnimalTFDB#!/tf_detail?species=Takifugu_rubripes&family=NCU-G1
cb7374_c470/f4p1/3164	FBgn0283521	Drosophila_melanogaster	ZBTB	http://bioinfo.life.hust.edu.cn/AnimalTFDB#!/tf_detail?species=Drosophila_melanogaster&family=ZBTB
cb7374_c457/f6p0/3665	ENSPVAG00000000845	Pteropus_vampyrus	HMG	http://bioinfo.life.hust.edu.cn/AnimalTFDB#!/tf_detail?species=Pteropus_vampyrus&family=HMG
cb7374_c42445/f2p0/3825	ENSSHAG00000007124	Sarcophilus_harrisii	zf-C2H2	http://bioinfo.life.hust.edu.cn/AnimalTFDB#!/tf_detail?species=Sarcophilus_harrisii&family=zf-C2H2
cb7374_c43697/f2p0/3265	ENSAMEG00000005557	Ailuropoda_melanoleuca	zf-C2H2	http://bioinfo.life.hust.edu.cn/AnimalTFDB#!/tf_detail?species=Ailuropoda_melanoleuca&family=zf-C2H2
cb7374_c41198/f2p0/4620	ENSSARG00000004264	Sorex_araneus	Others	http://bioinfo.life.hust.edu.cn/AnimalTFDB#!/tf_detail?species=Sorex_araneus&family=Others
cb7374_c43967/f2p1/3670	ENSTGUG00000003595	Taeniopygia_guttata	RHD	http://bioinfo.life.hust.edu.cn/AnimalTFDB#!/tf_detail?species=Taeniopygia_guttata&family=RHD
cb7374_c41212/f2p0/4998	FBgn0038548	Drosophila_melanogaster	zf-C2H2	http://bioinfo.life.hust.edu.cn/AnimalTFDB#!/tf_detail?species=Drosophila_melanogaster&family=zf-C2H2
cb7374_c698/f2p0/2350	ENSMPUG00000005584	Mustela_putorius_furo	Pou	http://bioinfo.life.hust.edu.cn/AnimalTFDB#!/tf_detail?species=Mustela_putorius_furo&family=Pou
cb7374_c697/f2p1/4410	ENSPVAG00000002166	Pteropus_vampyrus	bHLH	http://bioinfo.life.hust.edu.cn/AnimalTFDB#!/tf_detail?species=Pteropus_vampyrus&family=bHLH
cb7452_c0/f66p1/1693	ENSAPLG00000005557	Anas_platyrhynchos	HMG	http://bioinfo.life.hust.edu.cn/AnimalTFDB#!/tf_detail?species=Anas_platyrhynchos&family=HMG
cb7374_c9094/f6p1/4956	MGP_PahariEiJ_G0025894	Mus_pahari	Others	http://bioinfo.life.hust.edu.cn/AnimalTFDB#!/tf_detail?species=Mus_pahari&family=Others
cb7374_c59463/f12p0/3828	FBgn0264442	Drosophila_melanogaster	ZBTB	http://bioinfo.life.hust.edu.cn/AnimalTFDB#!/tf_detail?species=Drosophila_melanogaster&family=ZBTB
cb7374_c75567/f2p0/4123	ENSDORG00000014472	Dipodomys_ordii	Others	http://bioinfo.life.hust.edu.cn/AnimalTFDB#!/tf_detail?species=Dipodomys_ordii&family=Others
cb7374_c8976/f4p0/2517	MGP_CAROLIEiJ_G0024222	Mus_caroli	Others	http://bioinfo.life.hust.edu.cn/AnimalTFDB#!/tf_detail?species=Mus_caroli&family=Others
cb7374_c954/f2p1/4646	ENSPFOG00000015158	Poecilia_formosa	bHLH	http://bioinfo.life.hust.edu.cn/AnimalTFDB#!/tf_detail?species=Poecilia_formosa&family=bHLH
cb7374_c956/f2p0/3084	ENSAMXG00000017271	Astyanax_mexicanus	MBD	http://bioinfo.life.hust.edu.cn/AnimalTFDB#!/tf_detail?species=Astyanax_mexicanus&family=MBD
cb7374_c8303/f4p0/4692	ENSG00000067646	Homo_sapiens	zf-C2H2	http://bioinfo.life.hust.edu.cn/AnimalTFDB#!/tf_detail?species=Homo_sapiens&family=zf-C2H2
cb7374_c60305/f2p0/4475	ENSLOCG00000007215	Lepisosteus_oculatus	NCU-G1	http://bioinfo.life.hust.edu.cn/AnimalTFDB#!/tf_detail?species=Lepisosteus_oculatus&family=NCU-G1
cb7374_c59659/f4p0/3376	ENSLOCG00000012080	Lepisosteus_oculatus	RHD	http://bioinfo.life.hust.edu.cn/AnimalTFDB#!/tf_detail?species=Lepisosteus_oculatus&family=RHD
cb7374_c74392/f2p0/2477	FBgn0263108	Drosophila_melanogaster	ZBTB	http://bioinfo.life.hust.edu.cn/AnimalTFDB#!/tf_detail?species=Drosophila_melanogaster&family=ZBTB
cb7374_c8895/f2p0/3696	ENSAMXG00000000658	Astyanax_mexicanus	zf-C2H2	http://bioinfo.life.hust.edu.cn/AnimalTFDB#!/tf_detail?species=Astyanax_mexicanus&family=zf-C2H2
cb7374_c60093/f3p0/4911	ENSMNEG00000039622	Macaca_nemestrina	Others	http://bioinfo.life.hust.edu.cn/AnimalTFDB#!/tf_detail?species=Macaca_nemestrina&family=Others
cb7374_c59981/f3p0/3857	ENSLOCG00000012080	Lepisosteus_oculatus	RHD	http://bioinfo.life.hust.edu.cn/AnimalTFDB#!/tf_detail?species=Lepisosteus_oculatus&family=RHD
cb7374_c9854/f2p1/3685	ENSLACG00000014214	Latimeria_chalumnae	P53	http://bioinfo.life.hust.edu.cn/AnimalTFDB#!/tf_detail?species=Latimeria_chalumnae&family=P53
cb7374_c562/f2p1/2298	ENSMPUG00000005584	Mustela_putorius_furo	Pou	http://bioinfo.life.hust.edu.cn/AnimalTFDB#!/tf_detail?species=Mustela_putorius_furo&family=Pou
cb7374_c8533/f6p0/3045	ENSLOCG00000001067	Lepisosteus_oculatus	Others	http://bioinfo.life.hust.edu.cn/AnimalTFDB#!/tf_detail?species=Lepisosteus_oculatus&family=Others
cb7374_c972/f14p3/3289	ENSCATG00000032260	Cercocebus_atys	Homeobox	http://bioinfo.life.hust.edu.cn/AnimalTFDB#!/tf_detail?species=Cercocebus_atys&family=Homeobox
cb7374_c47144/f2p0/3308	ENSLOCG00000011784	Lepisosteus_oculatus	zf-C2H2	http://bioinfo.life.hust.edu.cn/AnimalTFDB#!/tf_detail?species=Lepisosteus_oculatus&family=zf-C2H2
cb7374_c9052/f2p0/3394	ENSLACG00000014214	Latimeria_chalumnae	P53	http://bioinfo.life.hust.edu.cn/AnimalTFDB#!/tf_detail?species=Latimeria_chalumnae&family=P53
cb7374_c9057/f3p0/4548	ENSCLAG00000001864	Chinchilla_lanigera	HMG	http://bioinfo.life.hust.edu.cn/AnimalTFDB#!/tf_detail?species=Chinchilla_lanigera&family=HMG
cb7374_c74375/f2p0/3156	ENSCING00000000421	Ciona_intestinalis	Homeobox	http://bioinfo.life.hust.edu.cn/AnimalTFDB#!/tf_detail?species=Ciona_intestinalis&family=Homeobox
cb7374_c582/f3p1/4426	ENSDARG00000071868	Danio_rerio	zf-C2H2	http://bioinfo.life.hust.edu.cn/AnimalTFDB#!/tf_detail?species=Danio_rerio&family=zf-C2H2
cb7374_c9028/f4p1/5032	MGP_PahariEiJ_G0025894	Mus_pahari	Others	http://bioinfo.life.hust.edu.cn/AnimalTFDB#!/tf_detail?species=Mus_pahari&family=Others
cb7374_c9079/f2p0/2628	ENSMPUG00000001856	Mustela_putorius_furo	bHLH	http://bioinfo.life.hust.edu.cn/AnimalTFDB#!/tf_detail?species=Mustela_putorius_furo&family=bHLH
cb7374_c70933/f2p0/4480	ENSFDAG00000015279	Fukomys_damarensis	RXR-like	http://bioinfo.life.hust.edu.cn/AnimalTFDB#!/tf_detail?species=Fukomys_damarensis&family=RXR-like
cb7374_c8854/f8p0/4278	ENSPTRG00000011338	Pan_troglodytes	ETS	http://bioinfo.life.hust.edu.cn/AnimalTFDB#!/tf_detail?species=Pan_troglodytes&family=ETS
cb7374_c8858/f5p0/3523	ENSMPUG00000001856	Mustela_putorius_furo	bHLH	http://bioinfo.life.hust.edu.cn/AnimalTFDB#!/tf_detail?species=Mustela_putorius_furo&family=bHLH
cb7374_c98207/f56p3/2791	ENSCATG00000032260	Cercocebus_atys	Homeobox	http://bioinfo.life.hust.edu.cn/AnimalTFDB#!/tf_detail?species=Cercocebus_atys&family=Homeobox
cb7457_c13/f2p1/1514	ENSCAFG00000003081	Canis_familiaris	bHLH	http://bioinfo.life.hust.edu.cn/AnimalTFDB#!/tf_detail?species=Canis_familiaris&family=bHLH
cb7374_c8542/f3p0/3157	ENSMPUG00000001856	Mustela_putorius_furo	bHLH	http://bioinfo.life.hust.edu.cn/AnimalTFDB#!/tf_detail?species=Mustela_putorius_furo&family=bHLH
cb7374_c99946/f8p0/4054	ENSMPUG00000001856	Mustela_putorius_furo	bHLH	http://bioinfo.life.hust.edu.cn/AnimalTFDB#!/tf_detail?species=Mustela_putorius_furo&family=bHLH
cb7374_c9113/f2p0/3719	ENSCING00000000421	Ciona_intestinalis	Homeobox	http://bioinfo.life.hust.edu.cn/AnimalTFDB#!/tf_detail?species=Ciona_intestinalis&family=Homeobox
cb7374_c934/f2p5/3315	ENSTRUG00000000529	Takifugu_rubripes	NCU-G1	http://bioinfo.life.hust.edu.cn/AnimalTFDB#!/tf_detail?species=Takifugu_rubripes&family=NCU-G1
cb7374_c59807/f6p1/2804	ENSPMAG00000009034	Petromyzon_marinus	Others	http://bioinfo.life.hust.edu.cn/AnimalTFDB#!/tf_detail?species=Petromyzon_marinus&family=Others
cb7374_c59802/f6p0/2423	ENSMPUG00000001856	Mustela_putorius_furo	bHLH	http://bioinfo.life.hust.edu.cn/AnimalTFDB#!/tf_detail?species=Mustela_putorius_furo&family=bHLH
cb7374_c59801/f7p0/4091	ENSTNIG00000019008	Tetraodon_nigroviridis	THAP	http://bioinfo.life.hust.edu.cn/AnimalTFDB#!/tf_detail?species=Tetraodon_nigroviridis&family=THAP
cb7374_c60368/f3p2/4335	ENSTNIG00000006064	Tetraodon_nigroviridis	Others	http://bioinfo.life.hust.edu.cn/AnimalTFDB#!/tf_detail?species=Tetraodon_nigroviridis&family=Others
cb7374_c8499/f3p0/3670	ENSDARG00000102867	Danio_rerio	SRF	http://bioinfo.life.hust.edu.cn/AnimalTFDB#!/tf_detail?species=Danio_rerio&family=SRF
cb7374_c57987/f3p0/4247	ENSAMXG00000002457	Astyanax_mexicanus	Homeobox	http://bioinfo.life.hust.edu.cn/AnimalTFDB#!/tf_detail?species=Astyanax_mexicanus&family=Homeobox
cb7374_c634/f2p0/4514	ENSONIG00000008133	Oreochromis_niloticus	bHLH	http://bioinfo.life.hust.edu.cn/AnimalTFDB#!/tf_detail?species=Oreochromis_niloticus&family=bHLH
cb7374_c638/f2p0/2216	ENSCSAVG00000000769	Ciona_savignyi	HTH	http://bioinfo.life.hust.edu.cn/AnimalTFDB#!/tf_detail?species=Ciona_savignyi&family=HTH
cb7374_c6716/f5p0/2310	ENSTRUG00000017921	Takifugu_rubripes	HMG	http://bioinfo.life.hust.edu.cn/AnimalTFDB#!/tf_detail?species=Takifugu_rubripes&family=HMG
cb7374_c8600/f6p0/3035	ENSLOCG00000011784	Lepisosteus_oculatus	zf-C2H2	http://bioinfo.life.hust.edu.cn/AnimalTFDB#!/tf_detail?species=Lepisosteus_oculatus&family=zf-C2H2
cb7374_c8607/f3p0/4477	ENSDARG00000110922	Danio_rerio	THAP	http://bioinfo.life.hust.edu.cn/AnimalTFDB#!/tf_detail?species=Danio_rerio&family=THAP
cb7374_c97477/f14p3/4620	ENSTNIG00000006064	Tetraodon_nigroviridis	Others	http://bioinfo.life.hust.edu.cn/AnimalTFDB#!/tf_detail?species=Tetraodon_nigroviridis&family=Others
cb7374_c59827/f3p0/3002	ENSGACG00000008307	Gasterosteus_aculeatus	MYB	http://bioinfo.life.hust.edu.cn/AnimalTFDB#!/tf_detail?species=Gasterosteus_aculeatus&family=MYB
cb7374_c9031/f5p1/4174	ENSDARG00000061810	Danio_rerio	MBD	http://bioinfo.life.hust.edu.cn/AnimalTFDB#!/tf_detail?species=Danio_rerio&family=MBD
cb7374_c58021/f6p0/3388	ENSPSIG00000001545	Pelodiscus_sinensis	zf-C2H2	http://bioinfo.life.hust.edu.cn/AnimalTFDB#!/tf_detail?species=Pelodiscus_sinensis&family=zf-C2H2
cb7374_c8813/f5p0/3877	ENSLOCG00000001067	Lepisosteus_oculatus	Others	http://bioinfo.life.hust.edu.cn/AnimalTFDB#!/tf_detail?species=Lepisosteus_oculatus&family=Others
cb7374_c871/f2p0/3687	ENSPVAG00000000845	Pteropus_vampyrus	HMG	http://bioinfo.life.hust.edu.cn/AnimalTFDB#!/tf_detail?species=Pteropus_vampyrus&family=HMG
cb7374_c9195/f3p0/4922	ENSLOCG00000001067	Lepisosteus_oculatus	Others	http://bioinfo.life.hust.edu.cn/AnimalTFDB#!/tf_detail?species=Lepisosteus_oculatus&family=Others
cb7374_c9194/f2p0/3782	ENSCAFG00000003081	Canis_familiaris	bHLH	http://bioinfo.life.hust.edu.cn/AnimalTFDB#!/tf_detail?species=Canis_familiaris&family=bHLH
cb7374_c60029/f4p0/3083	ENSMPUG00000001856	Mustela_putorius_furo	bHLH	http://bioinfo.life.hust.edu.cn/AnimalTFDB#!/tf_detail?species=Mustela_putorius_furo&family=bHLH
cb7374_c7822/f14p0/4632	ENSMPUG00000001856	Mustela_putorius_furo	bHLH	http://bioinfo.life.hust.edu.cn/AnimalTFDB#!/tf_detail?species=Mustela_putorius_furo&family=bHLH
cb7374_c97568/f10p0/4791	ENSPMAG00000004309	Petromyzon_marinus	TF_bZIP	http://bioinfo.life.hust.edu.cn/AnimalTFDB#!/tf_detail?species=Petromyzon_marinus&family=TF_bZIP
cb7374_c65288/f2p0/3148	ENSOCUG00000010580	Oryctolagus_cuniculus	ETS	http://bioinfo.life.hust.edu.cn/AnimalTFDB#!/tf_detail?species=Oryctolagus_cuniculus&family=ETS
cb7374_c8761/f3p0/4132	ENSGALG00000003941	Gallus_gallus	Others	http://bioinfo.life.hust.edu.cn/AnimalTFDB#!/tf_detail?species=Gallus_gallus&family=Others
cb7374_c65873/f2p0/3643	ENSTNIG00000006064	Tetraodon_nigroviridis	Others	http://bioinfo.life.hust.edu.cn/AnimalTFDB#!/tf_detail?species=Tetraodon_nigroviridis&family=Others
cb7374_c852/f5p0/3167	ENSECAG00000010542	Equus_caballus	zf-GATA	http://bioinfo.life.hust.edu.cn/AnimalTFDB#!/tf_detail?species=Equus_caballus&family=zf-GATA
cb7374_c8597/f9p0/2408	ENSMPUG00000001856	Mustela_putorius_furo	bHLH	http://bioinfo.life.hust.edu.cn/AnimalTFDB#!/tf_detail?species=Mustela_putorius_furo&family=bHLH
cb7374_c8592/f7p0/4043	FBgn0283521	Drosophila_melanogaster	ZBTB	http://bioinfo.life.hust.edu.cn/AnimalTFDB#!/tf_detail?species=Drosophila_melanogaster&family=ZBTB
cb7374_c72455/f2p0/3637	ENSLOCG00000012080	Lepisosteus_oculatus	RHD	http://bioinfo.life.hust.edu.cn/AnimalTFDB#!/tf_detail?species=Lepisosteus_oculatus&family=RHD
cb7374_c60223/f2p0/2299	ENSMPUG00000001856	Mustela_putorius_furo	bHLH	http://bioinfo.life.hust.edu.cn/AnimalTFDB#!/tf_detail?species=Mustela_putorius_furo&family=bHLH
cb7374_c60048/f2p0/4550	ENSMPUG00000001856	Mustela_putorius_furo	bHLH	http://bioinfo.life.hust.edu.cn/AnimalTFDB#!/tf_detail?species=Mustela_putorius_furo&family=bHLH
cb7374_c655/f3p0/3481	ENSLOCG00000011784	Lepisosteus_oculatus	zf-C2H2	http://bioinfo.life.hust.edu.cn/AnimalTFDB#!/tf_detail?species=Lepisosteus_oculatus&family=zf-C2H2
cb7374_c75292/f2p0/3310	ENSGACG00000010367	Gasterosteus_aculeatus	Homeobox	http://bioinfo.life.hust.edu.cn/AnimalTFDB#!/tf_detail?species=Gasterosteus_aculeatus&family=Homeobox
cb7374_c651/f2p0/2640	ENSTRUG00000017921	Takifugu_rubripes	HMG	http://bioinfo.life.hust.edu.cn/AnimalTFDB#!/tf_detail?species=Takifugu_rubripes&family=HMG
cb7374_c7979/f9p0/3690	ENSDNOG00000005811	Dasypus_novemcinctus	bHLH	http://bioinfo.life.hust.edu.cn/AnimalTFDB#!/tf_detail?species=Dasypus_novemcinctus&family=bHLH
cb7374_c73999/f3p0/4161	ENSMPUG00000001856	Mustela_putorius_furo	bHLH	http://bioinfo.life.hust.edu.cn/AnimalTFDB#!/tf_detail?species=Mustela_putorius_furo&family=bHLH
cb7374_c8783/f3p0/3941	ENSGALG00000003941	Gallus_gallus	Others	http://bioinfo.life.hust.edu.cn/AnimalTFDB#!/tf_detail?species=Gallus_gallus&family=Others
cb7409_c26/f4p4/1259	ENSTRUG00000000529	Takifugu_rubripes	NCU-G1	http://bioinfo.life.hust.edu.cn/AnimalTFDB#!/tf_detail?species=Takifugu_rubripes&family=NCU-G1
cb7409_c25/f141p9/1865	ENSTRUG00000000529	Takifugu_rubripes	NCU-G1	http://bioinfo.life.hust.edu.cn/AnimalTFDB#!/tf_detail?species=Takifugu_rubripes&family=NCU-G1
cb7409_c24/f2p0/1049	ENSTRUG00000000529	Takifugu_rubripes	NCU-G1	http://bioinfo.life.hust.edu.cn/AnimalTFDB#!/tf_detail?species=Takifugu_rubripes&family=NCU-G1
cb7374_c9238/f2p0/3833	ENSOCUG00000015389	Oryctolagus_cuniculus	TEA	http://bioinfo.life.hust.edu.cn/AnimalTFDB#!/tf_detail?species=Oryctolagus_cuniculus&family=TEA
cb7374_c80173/f2p0/2383	ENSMPUG00000001856	Mustela_putorius_furo	bHLH	http://bioinfo.life.hust.edu.cn/AnimalTFDB#!/tf_detail?species=Mustela_putorius_furo&family=bHLH
cb7374_c97647/f4p0/4256	ENSAMXG00000002457	Astyanax_mexicanus	Homeobox	http://bioinfo.life.hust.edu.cn/AnimalTFDB#!/tf_detail?species=Astyanax_mexicanus&family=Homeobox
cb7374_c76960/f2p0/2467	ENSMPUG00000001856	Mustela_putorius_furo	bHLH	http://bioinfo.life.hust.edu.cn/AnimalTFDB#!/tf_detail?species=Mustela_putorius_furo&family=bHLH
cb7374_c61927/f2p0/3729	ENSLOCG00000003795	Lepisosteus_oculatus	zf-GAGA	http://bioinfo.life.hust.edu.cn/AnimalTFDB#!/tf_detail?species=Lepisosteus_oculatus&family=zf-GAGA
cb7374_c9132/f2p0/3747	ENSMPUG00000001856	Mustela_putorius_furo	bHLH	http://bioinfo.life.hust.edu.cn/AnimalTFDB#!/tf_detail?species=Mustela_putorius_furo&family=bHLH
cb7374_c60082/f2p1/4406	ENSMODG00000021457	Monodelphis_domestica	zf-C2HC	http://bioinfo.life.hust.edu.cn/AnimalTFDB#!/tf_detail?species=Monodelphis_domestica&family=zf-C2HC
cb7374_c8622/f5p3/2881	ENSOCUG00000015389	Oryctolagus_cuniculus	TEA	http://bioinfo.life.hust.edu.cn/AnimalTFDB#!/tf_detail?species=Oryctolagus_cuniculus&family=TEA
cb7374_c8625/f4p1/3457	ENSOCUG00000015389	Oryctolagus_cuniculus	TEA	http://bioinfo.life.hust.edu.cn/AnimalTFDB#!/tf_detail?species=Oryctolagus_cuniculus&family=TEA
cb7374_c481/f3p0/2083	ENSSHAG00000007287	Sarcophilus_harrisii	Others	http://bioinfo.life.hust.edu.cn/AnimalTFDB#!/tf_detail?species=Sarcophilus_harrisii&family=Others
cb7374_c98127/f3p2/3402	ENSCAFG00000003081	Canis_familiaris	bHLH	http://bioinfo.life.hust.edu.cn/AnimalTFDB#!/tf_detail?species=Canis_familiaris&family=bHLH
cb7374_c7727/f14p4/3975	ENSOCUG00000015389	Oryctolagus_cuniculus	TEA	http://bioinfo.life.hust.edu.cn/AnimalTFDB#!/tf_detail?species=Oryctolagus_cuniculus&family=TEA
cb7374_c9276/f5p1/3475	ENSCATG00000032260	Cercocebus_atys	Homeobox	http://bioinfo.life.hust.edu.cn/AnimalTFDB#!/tf_detail?species=Cercocebus_atys&family=Homeobox
cb7374_c60243/f3p0/3724	ENSACAG00000029066	Anolis_carolinensis	zf-BED	http://bioinfo.life.hust.edu.cn/AnimalTFDB#!/tf_detail?species=Anolis_carolinensis&family=zf-BED
cb7374_c9110/f2p0/2442	FBgn0283521	Drosophila_melanogaster	ZBTB	http://bioinfo.life.hust.edu.cn/AnimalTFDB#!/tf_detail?species=Drosophila_melanogaster&family=ZBTB
cb7374_c8529/f3p0/3104	ENSMPUG00000001856	Mustela_putorius_furo	bHLH	http://bioinfo.life.hust.edu.cn/AnimalTFDB#!/tf_detail?species=Mustela_putorius_furo&family=bHLH
cb7374_c97654/f2p1/2634	ENSPSIG00000001545	Pelodiscus_sinensis	zf-C2H2	http://bioinfo.life.hust.edu.cn/AnimalTFDB#!/tf_detail?species=Pelodiscus_sinensis&family=zf-C2H2
cb7396_c0/f32p1/1464	MGP_SPRETEiJ_G0029887	Mus_spretus	Others	http://bioinfo.life.hust.edu.cn/AnimalTFDB#!/tf_detail?species=Mus_spretus&family=Others
cb7374_c867/f3p0/2623	ENSDNOG00000041139	Dasypus_novemcinctus	E2F	http://bioinfo.life.hust.edu.cn/AnimalTFDB#!/tf_detail?species=Dasypus_novemcinctus&family=E2F
cb7374_c72985/f4p0/3465	ENSTNIG00000019008	Tetraodon_nigroviridis	THAP	http://bioinfo.life.hust.edu.cn/AnimalTFDB#!/tf_detail?species=Tetraodon_nigroviridis&family=THAP
cb7374_c61393/f2p0/3413	ENSTNIG00000006064	Tetraodon_nigroviridis	Others	http://bioinfo.life.hust.edu.cn/AnimalTFDB#!/tf_detail?species=Tetraodon_nigroviridis&family=Others
cb7374_c97857/f5p0/3066	ENSAMXG00000017271	Astyanax_mexicanus	MBD	http://bioinfo.life.hust.edu.cn/AnimalTFDB#!/tf_detail?species=Astyanax_mexicanus&family=MBD
cb7374_c60164/f5p0/3919	ENSNLEG00000004285	Nomascus_leucogenys	Others	http://bioinfo.life.hust.edu.cn/AnimalTFDB#!/tf_detail?species=Nomascus_leucogenys&family=Others
cb7374_c6698/f5p0/2433	FBgn0283521	Drosophila_melanogaster	ZBTB	http://bioinfo.life.hust.edu.cn/AnimalTFDB#!/tf_detail?species=Drosophila_melanogaster&family=ZBTB
cb7374_c77053/f2p0/3208	ENSAMXG00000014049	Astyanax_mexicanus	Homeobox	http://bioinfo.life.hust.edu.cn/AnimalTFDB#!/tf_detail?species=Astyanax_mexicanus&family=Homeobox
cb7374_c60399/f3p0/2354	ENSMPUG00000001856	Mustela_putorius_furo	bHLH	http://bioinfo.life.hust.edu.cn/AnimalTFDB#!/tf_detail?species=Mustela_putorius_furo&family=bHLH
cb7374_c7965/f12p4/4315	ENSOCUG00000015389	Oryctolagus_cuniculus	TEA	http://bioinfo.life.hust.edu.cn/AnimalTFDB#!/tf_detail?species=Oryctolagus_cuniculus&family=TEA
cb7374_c8921/f2p0/3967	ENSMODG00000020382	Monodelphis_domestica	zf-C2H2	http://bioinfo.life.hust.edu.cn/AnimalTFDB#!/tf_detail?species=Monodelphis_domestica&family=zf-C2H2
cb7374_c62399/f3p0/2575	ENSMPUG00000001856	Mustela_putorius_furo	bHLH	http://bioinfo.life.hust.edu.cn/AnimalTFDB#!/tf_detail?species=Mustela_putorius_furo&family=bHLH
cb7374_c9040/f2p0/3759	ENSPTRG00000022471	Pan_troglodytes	zf-C2H2	http://bioinfo.life.hust.edu.cn/AnimalTFDB#!/tf_detail?species=Pan_troglodytes&family=zf-C2H2
cb7374_c9048/f2p0/4403	ENSEEUG00000013869	Erinaceus_europaeus	Homeobox	http://bioinfo.life.hust.edu.cn/AnimalTFDB#!/tf_detail?species=Erinaceus_europaeus&family=Homeobox
cb7374_c732/f2p0/2759	ENSACAG00000029453	Anolis_carolinensis	zf-C2H2	http://bioinfo.life.hust.edu.cn/AnimalTFDB#!/tf_detail?species=Anolis_carolinensis&family=zf-C2H2
cb7374_c47815/f3p0/4966	ENSGACG00000010367	Gasterosteus_aculeatus	Homeobox	http://bioinfo.life.hust.edu.cn/AnimalTFDB#!/tf_detail?species=Gasterosteus_aculeatus&family=Homeobox
cb7374_c8478/f3p0/3485	ENSPCAG00000001204	Procavia_capensis	zf-C2H2	http://bioinfo.life.hust.edu.cn/AnimalTFDB#!/tf_detail?species=Procavia_capensis&family=zf-C2H2
cb7374_c8024/f12p2/4004	ENSOCUG00000015389	Oryctolagus_cuniculus	TEA	http://bioinfo.life.hust.edu.cn/AnimalTFDB#!/tf_detail?species=Oryctolagus_cuniculus&family=TEA
cb7374_c79001/f2p0/3465	ENSDARG00000015506	Danio_rerio	zf-C2H2	http://bioinfo.life.hust.edu.cn/AnimalTFDB#!/tf_detail?species=Danio_rerio&family=zf-C2H2
cb7399_c1/f2p0/1473	ENSGMOG00000003709	Gadus_morhua	zf-C2H2	http://bioinfo.life.hust.edu.cn/AnimalTFDB#!/tf_detail?species=Gadus_morhua&family=zf-C2H2
cb7399_c3/f2p0/1155	ENSGMOG00000003709	Gadus_morhua	zf-C2H2	http://bioinfo.life.hust.edu.cn/AnimalTFDB#!/tf_detail?species=Gadus_morhua&family=zf-C2H2
cb7374_c66507/f2p1/3162	ENSDORG00000014472	Dipodomys_ordii	Others	http://bioinfo.life.hust.edu.cn/AnimalTFDB#!/tf_detail?species=Dipodomys_ordii&family=Others
cb7374_c66878/f2p0/4073	ENSGALG00000003247	Gallus_gallus	NF-YA	http://bioinfo.life.hust.edu.cn/AnimalTFDB#!/tf_detail?species=Gallus_gallus&family=NF-YA
cb7374_c9088/f2p0/2596	ENSCAPG00000006902	Cavia_aperea	ETS	http://bioinfo.life.hust.edu.cn/AnimalTFDB#!/tf_detail?species=Cavia_aperea&family=ETS
cb7374_c59783/f3p0/3506	ENSTNIG00000019008	Tetraodon_nigroviridis	THAP	http://bioinfo.life.hust.edu.cn/AnimalTFDB#!/tf_detail?species=Tetraodon_nigroviridis&family=THAP
cb7374_c66465/f4p1/3581	ENSTNIG00000006064	Tetraodon_nigroviridis	Others	http://bioinfo.life.hust.edu.cn/AnimalTFDB#!/tf_detail?species=Tetraodon_nigroviridis&family=Others
cb7409_c8/f4p4/1459	ENSTRUG00000000529	Takifugu_rubripes	NCU-G1	http://bioinfo.life.hust.edu.cn/AnimalTFDB#!/tf_detail?species=Takifugu_rubripes&family=NCU-G1
cb7374_c94883/f3p0/2629	ENSMPUG00000001856	Mustela_putorius_furo	bHLH	http://bioinfo.life.hust.edu.cn/AnimalTFDB#!/tf_detail?species=Mustela_putorius_furo&family=bHLH
cb7374_c67810/f2p0/3995	ENSNLEG00000004285	Nomascus_leucogenys	Others	http://bioinfo.life.hust.edu.cn/AnimalTFDB#!/tf_detail?species=Nomascus_leucogenys&family=Others
cb7374_c8779/f8p0/4185	ENSMPUG00000001856	Mustela_putorius_furo	bHLH	http://bioinfo.life.hust.edu.cn/AnimalTFDB#!/tf_detail?species=Mustela_putorius_furo&family=bHLH
cb7374_c571/f3p0/2722	FBgn0283521	Drosophila_melanogaster	ZBTB	http://bioinfo.life.hust.edu.cn/AnimalTFDB#!/tf_detail?species=Drosophila_melanogaster&family=ZBTB
cb7374_c5339/f2p0/2099	ENSLOCG00000015276	Lepisosteus_oculatus	Homeobox	http://bioinfo.life.hust.edu.cn/AnimalTFDB#!/tf_detail?species=Lepisosteus_oculatus&family=Homeobox
cb7374_c557/f4p0/2293	ENSTRUG00000008738	Takifugu_rubripes	Homeobox	http://bioinfo.life.hust.edu.cn/AnimalTFDB#!/tf_detail?species=Takifugu_rubripes&family=Homeobox
cb7374_c558/f3p0/3189	ENSSARG00000004264	Sorex_araneus	Others	http://bioinfo.life.hust.edu.cn/AnimalTFDB#!/tf_detail?species=Sorex_araneus&family=Others
cb7374_c8523/f3p0/3620	FBgn0263108	Drosophila_melanogaster	ZBTB	http://bioinfo.life.hust.edu.cn/AnimalTFDB#!/tf_detail?species=Drosophila_melanogaster&family=ZBTB
cb7374_c59620/f7p0/4625	ENSMPUG00000001856	Mustela_putorius_furo	bHLH	http://bioinfo.life.hust.edu.cn/AnimalTFDB#!/tf_detail?species=Mustela_putorius_furo&family=bHLH
cb7374_c8461/f3p0/2351	FBgn0283521	Drosophila_melanogaster	ZBTB	http://bioinfo.life.hust.edu.cn/AnimalTFDB#!/tf_detail?species=Drosophila_melanogaster&family=ZBTB
cb7374_c8882/f5p0/4013	ENSXMAG00000007733	Xiphophorus_maculatus	zf-C2H2	http://bioinfo.life.hust.edu.cn/AnimalTFDB#!/tf_detail?species=Xiphophorus_maculatus&family=zf-C2H2
cb7374_c8085/f9p0/4637	ENSODEG00000002142	Octodon_degus	ZBTB	http://bioinfo.life.hust.edu.cn/AnimalTFDB#!/tf_detail?species=Octodon_degus&family=ZBTB
cb7374_c8081/f6p1/3293	ENSGACG00000013629	Gasterosteus_aculeatus	P53	http://bioinfo.life.hust.edu.cn/AnimalTFDB#!/tf_detail?species=Gasterosteus_aculeatus&family=P53
cb7374_c57926/f6p0/3361	ENSCSAVG00000001314	Ciona_savignyi	zf-C2H2	http://bioinfo.life.hust.edu.cn/AnimalTFDB#!/tf_detail?species=Ciona_savignyi&family=zf-C2H2
cb7374_c71656/f2p1/3426	ENSPSIG00000000027	Pelodiscus_sinensis	zf-C2H2	http://bioinfo.life.hust.edu.cn/AnimalTFDB#!/tf_detail?species=Pelodiscus_sinensis&family=zf-C2H2
cb7374_c47541/f2p0/4870	ENSCATG00000020983	Cercocebus_atys	zf-BED	http://bioinfo.life.hust.edu.cn/AnimalTFDB#!/tf_detail?species=Cercocebus_atys&family=zf-BED
cb7374_c61571/f3p0/2791	ENSSARG00000004264	Sorex_araneus	Others	http://bioinfo.life.hust.edu.cn/AnimalTFDB#!/tf_detail?species=Sorex_araneus&family=Others
cb7374_c7409/f18p1/3908	ENSXETG00000007438	Xenopus_tropicalis	Others	http://bioinfo.life.hust.edu.cn/AnimalTFDB#!/tf_detail?species=Xenopus_tropicalis&family=Others
cb7374_c47291/f3p0/2780	ENSTRUG00000017921	Takifugu_rubripes	HMG	http://bioinfo.life.hust.edu.cn/AnimalTFDB#!/tf_detail?species=Takifugu_rubripes&family=HMG
cb7457_c0/f49p2/1613	ENSCAFG00000003081	Canis_familiaris	bHLH	http://bioinfo.life.hust.edu.cn/AnimalTFDB#!/tf_detail?species=Canis_familiaris&family=bHLH
cb7374_c69386/f2p0/4148	ENSEEUG00000013869	Erinaceus_europaeus	Homeobox	http://bioinfo.life.hust.edu.cn/AnimalTFDB#!/tf_detail?species=Erinaceus_europaeus&family=Homeobox
cb7374_c8718/f13p1/4130	ENSLOCG00000002876	Lepisosteus_oculatus	THAP	http://bioinfo.life.hust.edu.cn/AnimalTFDB#!/tf_detail?species=Lepisosteus_oculatus&family=THAP
cb7374_c67406/f5p1/4086	ENSGALG00000003247	Gallus_gallus	NF-YA	http://bioinfo.life.hust.edu.cn/AnimalTFDB#!/tf_detail?species=Gallus_gallus&family=NF-YA
cb7389_c2/f2p0/1185	ENSSBOG00000023549	Saimiri_boliviensis_boliviensis	zf-C2H2	http://bioinfo.life.hust.edu.cn/AnimalTFDB#!/tf_detail?species=Saimiri_boliviensis_boliviensis&family=zf-C2H2
cb7374_c47666/f2p1/3941	ENSLOCG00000002876	Lepisosteus_oculatus	THAP	http://bioinfo.life.hust.edu.cn/AnimalTFDB#!/tf_detail?species=Lepisosteus_oculatus&family=THAP
cb7374_c58046/f5p1/2479	ENSTGUG00000003595	Taeniopygia_guttata	RHD	http://bioinfo.life.hust.edu.cn/AnimalTFDB#!/tf_detail?species=Taeniopygia_guttata&family=RHD
cb7374_c63419/f4p1/3009	ENSDORG00000014472	Dipodomys_ordii	Others	http://bioinfo.life.hust.edu.cn/AnimalTFDB#!/tf_detail?species=Dipodomys_ordii&family=Others
cb7374_c718/f3p0/3031	FBgn0036538	Drosophila_melanogaster	Others	http://bioinfo.life.hust.edu.cn/AnimalTFDB#!/tf_detail?species=Drosophila_melanogaster&family=Others
cb7374_c9024/f2p0/3244	ENSOCUG00000009321	Oryctolagus_cuniculus	Homeobox	http://bioinfo.life.hust.edu.cn/AnimalTFDB#!/tf_detail?species=Oryctolagus_cuniculus&family=Homeobox
cb7374_c8484/f4p0/3617	ENSCING00000000421	Ciona_intestinalis	Homeobox	http://bioinfo.life.hust.edu.cn/AnimalTFDB#!/tf_detail?species=Ciona_intestinalis&family=Homeobox
cb7374_c8737/f4p0/3618	ENSOCUG00000015389	Oryctolagus_cuniculus	TEA	http://bioinfo.life.hust.edu.cn/AnimalTFDB#!/tf_detail?species=Oryctolagus_cuniculus&family=TEA
cb7374_c628/f3p0/3051	ENSAMXG00000017271	Astyanax_mexicanus	MBD	http://bioinfo.life.hust.edu.cn/AnimalTFDB#!/tf_detail?species=Astyanax_mexicanus&family=MBD
cb7374_c61707/f2p1/3437	ENSDORG00000014472	Dipodomys_ordii	Others	http://bioinfo.life.hust.edu.cn/AnimalTFDB#!/tf_detail?species=Dipodomys_ordii&family=Others
cb7374_c7631/f15p0/2911	ENSBTAG00000008883	Bos_taurus	Others	http://bioinfo.life.hust.edu.cn/AnimalTFDB#!/tf_detail?species=Bos_taurus&family=Others
cb7374_c646/f2p0/4756	ENSAMXG00000000658	Astyanax_mexicanus	zf-C2H2	http://bioinfo.life.hust.edu.cn/AnimalTFDB#!/tf_detail?species=Astyanax_mexicanus&family=zf-C2H2
cb7478_c0/f39p0/1374	ENSDORG00000016661	Dipodomys_ordii	Nrf1	http://bioinfo.life.hust.edu.cn/AnimalTFDB#!/tf_detail?species=Dipodomys_ordii&family=Nrf1
cb7374_c72582/f2p0/4638	ENSMEUG00000010643	Notamacropus_eugenii	zf-C2H2	http://bioinfo.life.hust.edu.cn/AnimalTFDB#!/tf_detail?species=Notamacropus_eugenii&family=zf-C2H2
cb7374_c8775/f3p0/4252	FBgn0283521	Drosophila_melanogaster	ZBTB	http://bioinfo.life.hust.edu.cn/AnimalTFDB#!/tf_detail?species=Drosophila_melanogaster&family=ZBTB
cb7374_c70495/f5p2/4523	ENSDORG00000014472	Dipodomys_ordii	Others	http://bioinfo.life.hust.edu.cn/AnimalTFDB#!/tf_detail?species=Dipodomys_ordii&family=Others
cb7374_c97986/f5p1/3594	ENSLACG00000014214	Latimeria_chalumnae	P53	http://bioinfo.life.hust.edu.cn/AnimalTFDB#!/tf_detail?species=Latimeria_chalumnae&family=P53
cb7374_c99878/f10p0/4120	ENSOCUG00000015389	Oryctolagus_cuniculus	TEA	http://bioinfo.life.hust.edu.cn/AnimalTFDB#!/tf_detail?species=Oryctolagus_cuniculus&family=TEA
cb7374_c9223/f2p0/2663	ENSCAPG00000006902	Cavia_aperea	ETS	http://bioinfo.life.hust.edu.cn/AnimalTFDB#!/tf_detail?species=Cavia_aperea&family=ETS
cb7374_c9227/f2p0/3095	ENSMPUG00000001856	Mustela_putorius_furo	bHLH	http://bioinfo.life.hust.edu.cn/AnimalTFDB#!/tf_detail?species=Mustela_putorius_furo&family=bHLH
cb7374_c98354/f7p0/4251	ENSTNIG00000019008	Tetraodon_nigroviridis	THAP	http://bioinfo.life.hust.edu.cn/AnimalTFDB#!/tf_detail?species=Tetraodon_nigroviridis&family=THAP
cb7505_c0/f3p0/1298	ENSPCOG00000013722	Propithecus_coquereli	zf-C2H2	http://bioinfo.life.hust.edu.cn/AnimalTFDB#!/tf_detail?species=Propithecus_coquereli&family=zf-C2H2
cb7374_c76391/f2p0/3220	ENSCING00000000421	Ciona_intestinalis	Homeobox	http://bioinfo.life.hust.edu.cn/AnimalTFDB#!/tf_detail?species=Ciona_intestinalis&family=Homeobox
cb7374_c8797/f5p0/4245	ENSCSAVG00000001314	Ciona_savignyi	zf-C2H2	http://bioinfo.life.hust.edu.cn/AnimalTFDB#!/tf_detail?species=Ciona_savignyi&family=zf-C2H2
cb7374_c68797/f3p1/3524	ENSDORG00000014472	Dipodomys_ordii	Others	http://bioinfo.life.hust.edu.cn/AnimalTFDB#!/tf_detail?species=Dipodomys_ordii&family=Others
cb7374_c9149/f5p0/2689	FBgn0283521	Drosophila_melanogaster	ZBTB	http://bioinfo.life.hust.edu.cn/AnimalTFDB#!/tf_detail?species=Drosophila_melanogaster&family=ZBTB
cb7374_c9145/f6p0/4433	ENSPEMG00000006286	Peromyscus_maniculatus_bairdii	Others	http://bioinfo.life.hust.edu.cn/AnimalTFDB#!/tf_detail?species=Peromyscus_maniculatus_bairdii&family=Others
cb7374_c59755/f5p0/2496	ENSTNIG00000019008	Tetraodon_nigroviridis	THAP	http://bioinfo.life.hust.edu.cn/AnimalTFDB#!/tf_detail?species=Tetraodon_nigroviridis&family=THAP
cb7374_c76041/f2p0/4462	ENSFDAG00000019046	Fukomys_damarensis	zf-C2H2	http://bioinfo.life.hust.edu.cn/AnimalTFDB#!/tf_detail?species=Fukomys_damarensis&family=zf-C2H2
cb7374_c497/f3p1/4022	ENSAPLG00000011206	Anas_platyrhynchos	Others	http://bioinfo.life.hust.edu.cn/AnimalTFDB#!/tf_detail?species=Anas_platyrhynchos&family=Others
cb7374_c7735/f12p1/4136	ENSMPUG00000001856	Mustela_putorius_furo	bHLH	http://bioinfo.life.hust.edu.cn/AnimalTFDB#!/tf_detail?species=Mustela_putorius_furo&family=bHLH
cb7374_c809/f3p2/2588	ENSTRUG00000000529	Takifugu_rubripes	NCU-G1	http://bioinfo.life.hust.edu.cn/AnimalTFDB#!/tf_detail?species=Takifugu_rubripes&family=NCU-G1
cb7374_c800/f2p0/1926	FBgn0026573	Drosophila_melanogaster	MYB	http://bioinfo.life.hust.edu.cn/AnimalTFDB#!/tf_detail?species=Drosophila_melanogaster&family=MYB
cb7465_c5/f3p0/956	ENSAMXG00000011680	Astyanax_mexicanus	THAP	http://bioinfo.life.hust.edu.cn/AnimalTFDB#!/tf_detail?species=Astyanax_mexicanus&family=THAP
cb7374_c9269/f2p0/3752	ENSMPUG00000001856	Mustela_putorius_furo	bHLH	http://bioinfo.life.hust.edu.cn/AnimalTFDB#!/tf_detail?species=Mustela_putorius_furo&family=bHLH
cb7374_c9127/f2p1/4203	ENSMGAG00000003603	Meleagris_gallopavo	Homeobox	http://bioinfo.life.hust.edu.cn/AnimalTFDB#!/tf_detail?species=Meleagris_gallopavo&family=Homeobox
cb7374_c8612/f3p0/2965	ENSPSIG00000001545	Pelodiscus_sinensis	zf-C2H2	http://bioinfo.life.hust.edu.cn/AnimalTFDB#!/tf_detail?species=Pelodiscus_sinensis&family=zf-C2H2
cb7374_c9294/f3p0/2838	ENSBTAG00000008883	Bos_taurus	Others	http://bioinfo.life.hust.edu.cn/AnimalTFDB#!/tf_detail?species=Bos_taurus&family=Others
cb7374_c6663/f4p1/3846	ENSOCUG00000015389	Oryctolagus_cuniculus	TEA	http://bioinfo.life.hust.edu.cn/AnimalTFDB#!/tf_detail?species=Oryctolagus_cuniculus&family=TEA
cb7374_c98436/f7p1/4159	ENSTNIG00000019008	Tetraodon_nigroviridis	THAP	http://bioinfo.life.hust.edu.cn/AnimalTFDB#!/tf_detail?species=Tetraodon_nigroviridis&family=THAP
cb7374_c9248/f3p0/4345	ENSEEUG00000013869	Erinaceus_europaeus	Homeobox	http://bioinfo.life.hust.edu.cn/AnimalTFDB#!/tf_detail?species=Erinaceus_europaeus&family=Homeobox
cb7442_c0/f2p0/1892	FBgn0283451	Drosophila_melanogaster	ZBTB	http://bioinfo.life.hust.edu.cn/AnimalTFDB#!/tf_detail?species=Drosophila_melanogaster&family=ZBTB
cb7374_c97665/f4p0/3247	ENSGMOG00000002201	Gadus_morhua	zf-BED	http://bioinfo.life.hust.edu.cn/AnimalTFDB#!/tf_detail?species=Gadus_morhua&family=zf-BED
cb7374_c8654/f3p0/3647	ENSDARG00000102867	Danio_rerio	SRF	http://bioinfo.life.hust.edu.cn/AnimalTFDB#!/tf_detail?species=Danio_rerio&family=SRF
cb7374_c8656/f4p0/2689	ENSMPUG00000001856	Mustela_putorius_furo	bHLH	http://bioinfo.life.hust.edu.cn/AnimalTFDB#!/tf_detail?species=Mustela_putorius_furo&family=bHLH
cb7374_c7548/f16p0/3183	ENSDNOG00000005811	Dasypus_novemcinctus	bHLH	http://bioinfo.life.hust.edu.cn/AnimalTFDB#!/tf_detail?species=Dasypus_novemcinctus&family=bHLH
cb7374_c8541/f3p0/3358	ENSCSAVG00000001314	Ciona_savignyi	zf-C2H2	http://bioinfo.life.hust.edu.cn/AnimalTFDB#!/tf_detail?species=Ciona_savignyi&family=zf-C2H2
cb7374_c60178/f2p0/3943	ENSNLEG00000004285	Nomascus_leucogenys	Others	http://bioinfo.life.hust.edu.cn/AnimalTFDB#!/tf_detail?species=Nomascus_leucogenys&family=Others
cb7374_c7972/f10p0/3867	ENSAMXG00000000658	Astyanax_mexicanus	zf-C2H2	http://bioinfo.life.hust.edu.cn/AnimalTFDB#!/tf_detail?species=Astyanax_mexicanus&family=zf-C2H2
cb7374_c9282/f3p0/2757	ENSDARG00000102867	Danio_rerio	SRF	http://bioinfo.life.hust.edu.cn/AnimalTFDB#!/tf_detail?species=Danio_rerio&family=SRF
cb7374_c714/f2p0/3499	ENSCAFG00000003081	Canis_familiaris	bHLH	http://bioinfo.life.hust.edu.cn/AnimalTFDB#!/tf_detail?species=Canis_familiaris&family=bHLH
cb7374_c713/f2p1/2949	ENSOCUG00000015389	Oryctolagus_cuniculus	TEA	http://bioinfo.life.hust.edu.cn/AnimalTFDB#!/tf_detail?species=Oryctolagus_cuniculus&family=TEA
cb7374_c70783/f2p0/4105	ENSNLEG00000004285	Nomascus_leucogenys	Others	http://bioinfo.life.hust.edu.cn/AnimalTFDB#!/tf_detail?species=Nomascus_leucogenys&family=Others
cb7397_c0/f40p0/1705	ENSCAFG00000003081	Canis_familiaris	bHLH	http://bioinfo.life.hust.edu.cn/AnimalTFDB#!/tf_detail?species=Canis_familiaris&family=bHLH
cb7374_c60154/f2p0/4720	ENSTNIG00000019008	Tetraodon_nigroviridis	THAP	http://bioinfo.life.hust.edu.cn/AnimalTFDB#!/tf_detail?species=Tetraodon_nigroviridis&family=THAP
cb7374_c505/f2p0/3032	ENSAMXG00000017271	Astyanax_mexicanus	MBD	http://bioinfo.life.hust.edu.cn/AnimalTFDB#!/tf_detail?species=Astyanax_mexicanus&family=MBD
cb7399_c0/f3p0/1146	ENSGMOG00000003709	Gadus_morhua	zf-C2H2	http://bioinfo.life.hust.edu.cn/AnimalTFDB#!/tf_detail?species=Gadus_morhua&family=zf-C2H2
cb7374_c70193/f2p0/3017	ENSEEUG00000013869	Erinaceus_europaeus	Homeobox	http://bioinfo.life.hust.edu.cn/AnimalTFDB#!/tf_detail?species=Erinaceus_europaeus&family=Homeobox
cb7374_c69107/f2p0/3654	ENSLOCG00000003795	Lepisosteus_oculatus	zf-GAGA	http://bioinfo.life.hust.edu.cn/AnimalTFDB#!/tf_detail?species=Lepisosteus_oculatus&family=zf-GAGA
cb7374_c8690/f9p0/4323	ENSSSCG00000000169	Sus_scrofa	RFX	http://bioinfo.life.hust.edu.cn/AnimalTFDB#!/tf_detail?species=Sus_scrofa&family=RFX
cb7374_c9012/f4p0/2969	ENSLOCG00000011784	Lepisosteus_oculatus	zf-C2H2	http://bioinfo.life.hust.edu.cn/AnimalTFDB#!/tf_detail?species=Lepisosteus_oculatus&family=zf-C2H2
cb7374_c679/f3p0/2692	ENSACAG00000029453	Anolis_carolinensis	zf-C2H2	http://bioinfo.life.hust.edu.cn/AnimalTFDB#!/tf_detail?species=Anolis_carolinensis&family=zf-C2H2
cb8849_c28/f22p0/1493	ENSPMAG00000005067	Petromyzon_marinus	bHLH	http://bioinfo.life.hust.edu.cn/AnimalTFDB#!/tf_detail?species=Petromyzon_marinus&family=bHLH
cb8849_c29/f34p1/1589	ENSPMAG00000005067	Petromyzon_marinus	bHLH	http://bioinfo.life.hust.edu.cn/AnimalTFDB#!/tf_detail?species=Petromyzon_marinus&family=bHLH
cb8333_c53/f11p0/1452	ENSLOCG00000017586	Lepisosteus_oculatus	TF_bZIP	http://bioinfo.life.hust.edu.cn/AnimalTFDB#!/tf_detail?species=Lepisosteus_oculatus&family=TF_bZIP
cb8333_c52/f4p0/1075	ENSLAFG00000026180	Loxodonta_africana	TF_bZIP	http://bioinfo.life.hust.edu.cn/AnimalTFDB#!/tf_detail?species=Loxodonta_africana&family=TF_bZIP
cb8333_c54/f152p0/1673	ENSLOCG00000017586	Lepisosteus_oculatus	TF_bZIP	http://bioinfo.life.hust.edu.cn/AnimalTFDB#!/tf_detail?species=Lepisosteus_oculatus&family=TF_bZIP
cb7810_c0/f3p0/1498	FBgn0031874	Drosophila_melanogaster	zf-BED	http://bioinfo.life.hust.edu.cn/AnimalTFDB#!/tf_detail?species=Drosophila_melanogaster&family=zf-BED
cb8849_c6/f4p1/1514	ENSPMAG00000005067	Petromyzon_marinus	bHLH	http://bioinfo.life.hust.edu.cn/AnimalTFDB#!/tf_detail?species=Petromyzon_marinus&family=bHLH
cb8849_c5/f5p0/1383	ENSPMAG00000005067	Petromyzon_marinus	bHLH	http://bioinfo.life.hust.edu.cn/AnimalTFDB#!/tf_detail?species=Petromyzon_marinus&family=bHLH
cb8849_c4/f6p0/1395	ENSPMAG00000005067	Petromyzon_marinus	bHLH	http://bioinfo.life.hust.edu.cn/AnimalTFDB#!/tf_detail?species=Petromyzon_marinus&family=bHLH
cb8849_c0/f40p0/1511	ENSPMAG00000005067	Petromyzon_marinus	bHLH	http://bioinfo.life.hust.edu.cn/AnimalTFDB#!/tf_detail?species=Petromyzon_marinus&family=bHLH
cb8849_c8/f3p1/1477	ENSPMAG00000005067	Petromyzon_marinus	bHLH	http://bioinfo.life.hust.edu.cn/AnimalTFDB#!/tf_detail?species=Petromyzon_marinus&family=bHLH
cb8938_c0/f7p0/1619	WBGene00006424	Caenorhabditis_elegans	THAP	http://bioinfo.life.hust.edu.cn/AnimalTFDB#!/tf_detail?species=Caenorhabditis_elegans&family=THAP
cb8854_c0/f50p0/1322	ENSMODG00000003218	Monodelphis_domestica	zf-C2H2	http://bioinfo.life.hust.edu.cn/AnimalTFDB#!/tf_detail?species=Monodelphis_domestica&family=zf-C2H2
cb8854_c2/f2p0/1099	ENSMODG00000003218	Monodelphis_domestica	zf-C2H2	http://bioinfo.life.hust.edu.cn/AnimalTFDB#!/tf_detail?species=Monodelphis_domestica&family=zf-C2H2
cb9619_c3/f2p0/1698	FBgn0283521	Drosophila_melanogaster	ZBTB	http://bioinfo.life.hust.edu.cn/AnimalTFDB#!/tf_detail?species=Drosophila_melanogaster&family=ZBTB
cb982_c14/f3p1/4726	ENSDARG00000042796	Danio_rerio	zf-C2H2	http://bioinfo.life.hust.edu.cn/AnimalTFDB#!/tf_detail?species=Danio_rerio&family=zf-C2H2
cb8948_c1/f2p0/1863	ENSPVAG00000000845	Pteropus_vampyrus	HMG	http://bioinfo.life.hust.edu.cn/AnimalTFDB#!/tf_detail?species=Pteropus_vampyrus&family=HMG
cb8948_c0/f2p0/1491	ENSPVAG00000000845	Pteropus_vampyrus	HMG	http://bioinfo.life.hust.edu.cn/AnimalTFDB#!/tf_detail?species=Pteropus_vampyrus&family=HMG
cb8892_c0/f5p0/1297	ENSGMOG00000003709	Gadus_morhua	zf-C2H2	http://bioinfo.life.hust.edu.cn/AnimalTFDB#!/tf_detail?species=Gadus_morhua&family=zf-C2H2
cb793_c0/f4p0/2020	ENSTRUG00000016020	Takifugu_rubripes	THAP	http://bioinfo.life.hust.edu.cn/AnimalTFDB#!/tf_detail?species=Takifugu_rubripes&family=THAP
cb7887_c9/f2p3/1667	FBgn0278608	Drosophila_melanogaster	HMG	http://bioinfo.life.hust.edu.cn/AnimalTFDB#!/tf_detail?species=Drosophila_melanogaster&family=HMG
cb8566_c11/f10p0/5320	ENSOCUG00000015389	Oryctolagus_cuniculus	TEA	http://bioinfo.life.hust.edu.cn/AnimalTFDB#!/tf_detail?species=Oryctolagus_cuniculus&family=TEA
cb8447_c10/f3p0/1657	ENSCAFG00000003081	Canis_familiaris	bHLH	http://bioinfo.life.hust.edu.cn/AnimalTFDB#!/tf_detail?species=Canis_familiaris&family=bHLH
cb8447_c15/f2p0/1557	ENSCAFG00000003081	Canis_familiaris	bHLH	http://bioinfo.life.hust.edu.cn/AnimalTFDB#!/tf_detail?species=Canis_familiaris&family=bHLH
cb9453_c1/f10p0/902	ENSAMXG00000007534	Astyanax_mexicanus	TF_bZIP	http://bioinfo.life.hust.edu.cn/AnimalTFDB#!/tf_detail?species=Astyanax_mexicanus&family=TF_bZIP
cb9453_c0/f10p0/890	ENSAMXG00000007534	Astyanax_mexicanus	TF_bZIP	http://bioinfo.life.hust.edu.cn/AnimalTFDB#!/tf_detail?species=Astyanax_mexicanus&family=TF_bZIP
cb9453_c2/f4p0/1293	ENSAMXG00000007534	Astyanax_mexicanus	TF_bZIP	http://bioinfo.life.hust.edu.cn/AnimalTFDB#!/tf_detail?species=Astyanax_mexicanus&family=TF_bZIP
cb9316_c0/f10p0/1720	FBgn0030878	Drosophila_melanogaster	zf-C2H2	http://bioinfo.life.hust.edu.cn/AnimalTFDB#!/tf_detail?species=Drosophila_melanogaster&family=zf-C2H2
cb7900_c0/f2p0/1571	ENSCSAVG00000001314	Ciona_savignyi	zf-C2H2	http://bioinfo.life.hust.edu.cn/AnimalTFDB#!/tf_detail?species=Ciona_savignyi&family=zf-C2H2
cb8975_c1/f5p0/1361	ENSCAFG00000003081	Canis_familiaris	bHLH	http://bioinfo.life.hust.edu.cn/AnimalTFDB#!/tf_detail?species=Canis_familiaris&family=bHLH
cb8975_c0/f6p0/1378	ENSCAFG00000003081	Canis_familiaris	bHLH	http://bioinfo.life.hust.edu.cn/AnimalTFDB#!/tf_detail?species=Canis_familiaris&family=bHLH
cb8566_c3/f4p0/1823	ENSOCUG00000015389	Oryctolagus_cuniculus	TEA	http://bioinfo.life.hust.edu.cn/AnimalTFDB#!/tf_detail?species=Oryctolagus_cuniculus&family=TEA
cb9506_c138/f6p0/975	ENSAPLG00000014819	Anas_platyrhynchos	Others	http://bioinfo.life.hust.edu.cn/AnimalTFDB#!/tf_detail?species=Anas_platyrhynchos&family=Others
cb9506_c139/f3p0/928	ENSAPLG00000014819	Anas_platyrhynchos	Others	http://bioinfo.life.hust.edu.cn/AnimalTFDB#!/tf_detail?species=Anas_platyrhynchos&family=Others
cb8854_c1/f2p0/885	ENSMODG00000023099	Monodelphis_domestica	zf-C2H2	http://bioinfo.life.hust.edu.cn/AnimalTFDB#!/tf_detail?species=Monodelphis_domestica&family=zf-C2H2
cb971_c0/f10p0/4404	ENSCAFG00000003081	Canis_familiaris	bHLH	http://bioinfo.life.hust.edu.cn/AnimalTFDB#!/tf_detail?species=Canis_familiaris&family=bHLH
cb971_c1/f4p0/4475	ENSCAFG00000003081	Canis_familiaris	bHLH	http://bioinfo.life.hust.edu.cn/AnimalTFDB#!/tf_detail?species=Canis_familiaris&family=bHLH
cb971_c2/f3p0/4561	ENSCAFG00000003081	Canis_familiaris	bHLH	http://bioinfo.life.hust.edu.cn/AnimalTFDB#!/tf_detail?species=Canis_familiaris&family=bHLH
cb971_c3/f3p0/1859	ENSCAFG00000003081	Canis_familiaris	bHLH	http://bioinfo.life.hust.edu.cn/AnimalTFDB#!/tf_detail?species=Canis_familiaris&family=bHLH
cb9228_c0/f5p0/1331	ENSTNIG00000005314	Tetraodon_nigroviridis	ZBTB	http://bioinfo.life.hust.edu.cn/AnimalTFDB#!/tf_detail?species=Tetraodon_nigroviridis&family=ZBTB
cb8849_c7/f5p0/1582	ENSPMAG00000005067	Petromyzon_marinus	bHLH	http://bioinfo.life.hust.edu.cn/AnimalTFDB#!/tf_detail?species=Petromyzon_marinus&family=bHLH
cb8849_c9/f3p0/1578	ENSPMAG00000005067	Petromyzon_marinus	bHLH	http://bioinfo.life.hust.edu.cn/AnimalTFDB#!/tf_detail?species=Petromyzon_marinus&family=bHLH
cb9485_c0/f12p0/1839	ENSMPUG00000001856	Mustela_putorius_furo	bHLH	http://bioinfo.life.hust.edu.cn/AnimalTFDB#!/tf_detail?species=Mustela_putorius_furo&family=bHLH
cb9001_c29/f2p0/1275	ENSOCUG00000015389	Oryctolagus_cuniculus	TEA	http://bioinfo.life.hust.edu.cn/AnimalTFDB#!/tf_detail?species=Oryctolagus_cuniculus&family=TEA
cb9001_c27/f124p0/1413	ENSOCUG00000015389	Oryctolagus_cuniculus	TEA	http://bioinfo.life.hust.edu.cn/AnimalTFDB#!/tf_detail?species=Oryctolagus_cuniculus&family=TEA
cb8939_c0/f3p0/1225	ENSAPLG00000014819	Anas_platyrhynchos	Others	http://bioinfo.life.hust.edu.cn/AnimalTFDB#!/tf_detail?species=Anas_platyrhynchos&family=Others
cb9471_c1/f8p1/1826	ENSNGAG00000022459	Nannospalax_galili	AF-4	http://bioinfo.life.hust.edu.cn/AnimalTFDB#!/tf_detail?species=Nannospalax_galili&family=AF-4
cb9471_c0/f12p0/1795	ENSNGAG00000022459	Nannospalax_galili	AF-4	http://bioinfo.life.hust.edu.cn/AnimalTFDB#!/tf_detail?species=Nannospalax_galili&family=AF-4
cb9471_c3/f2p0/1619	ENSNGAG00000022459	Nannospalax_galili	AF-4	http://bioinfo.life.hust.edu.cn/AnimalTFDB#!/tf_detail?species=Nannospalax_galili&family=AF-4
cb9471_c2/f2p0/1642	ENSSHAG00000013594	Sarcophilus_harrisii	AF-4	http://bioinfo.life.hust.edu.cn/AnimalTFDB#!/tf_detail?species=Sarcophilus_harrisii&family=AF-4
cb8563_c5/f6p0/1640	ENSGMOG00000015216	Gadus_morhua	CSD	http://bioinfo.life.hust.edu.cn/AnimalTFDB#!/tf_detail?species=Gadus_morhua&family=CSD
cb982_c0/f3p1/4716	ENSDARG00000042796	Danio_rerio	zf-C2H2	http://bioinfo.life.hust.edu.cn/AnimalTFDB#!/tf_detail?species=Danio_rerio&family=zf-C2H2
cb9772_c2/f2p0/1628	ENSLOCG00000016285	Lepisosteus_oculatus	ESR-like	http://bioinfo.life.hust.edu.cn/AnimalTFDB#!/tf_detail?species=Lepisosteus_oculatus&family=ESR-like
cb7712_c1/f4p1/1730	ENSXMAG00000014519	Xiphophorus_maculatus	MYB	http://bioinfo.life.hust.edu.cn/AnimalTFDB#!/tf_detail?species=Xiphophorus_maculatus&family=MYB
cb8638_c22/f2p0/1268	ENSAMXG00000008099	Astyanax_mexicanus	zf-C2H2	http://bioinfo.life.hust.edu.cn/AnimalTFDB#!/tf_detail?species=Astyanax_mexicanus&family=zf-C2H2
cb7580_c0/f5p0/1313	FBgn0283451	Drosophila_melanogaster	ZBTB	http://bioinfo.life.hust.edu.cn/AnimalTFDB#!/tf_detail?species=Drosophila_melanogaster&family=ZBTB
cb9082_c0/f6p0/1679	ENSTNIG00000007518	Tetraodon_nigroviridis	zf-C2H2	http://bioinfo.life.hust.edu.cn/AnimalTFDB#!/tf_detail?species=Tetraodon_nigroviridis&family=zf-C2H2
cb9447_c7/f2p0/1274	ENSTRUG00000000529	Takifugu_rubripes	NCU-G1	http://bioinfo.life.hust.edu.cn/AnimalTFDB#!/tf_detail?species=Takifugu_rubripes&family=NCU-G1
cb8918_c0/f5p0/1636	ENSLOCG00000015901	Lepisosteus_oculatus	bHLH	http://bioinfo.life.hust.edu.cn/AnimalTFDB#!/tf_detail?species=Lepisosteus_oculatus&family=bHLH
cb9447_c8/f2p0/1024	ENSTRUG00000000529	Takifugu_rubripes	NCU-G1	http://bioinfo.life.hust.edu.cn/AnimalTFDB#!/tf_detail?species=Takifugu_rubripes&family=NCU-G1
cb8851_c0/f2p0/1407	ENSPANG00000022026	Papio_anubis	HMG	http://bioinfo.life.hust.edu.cn/AnimalTFDB#!/tf_detail?species=Papio_anubis&family=HMG
cb8851_c1/f2p0/1236	ENSPANG00000022026	Papio_anubis	HMG	http://bioinfo.life.hust.edu.cn/AnimalTFDB#!/tf_detail?species=Papio_anubis&family=HMG
cb842_c0/f2p0/2134	FBgn0263108	Drosophila_melanogaster	ZBTB	http://bioinfo.life.hust.edu.cn/AnimalTFDB#!/tf_detail?species=Drosophila_melanogaster&family=ZBTB
cb9345_c1/f4p2/6121	ENSPSIG00000011635	Pelodiscus_sinensis	HMG	http://bioinfo.life.hust.edu.cn/AnimalTFDB#!/tf_detail?species=Pelodiscus_sinensis&family=HMG
cb8497_c1/f5p1/6283	ENSDARG00000061810	Danio_rerio	MBD	http://bioinfo.life.hust.edu.cn/AnimalTFDB#!/tf_detail?species=Danio_rerio&family=MBD
cb9899_c0/f2p0/1897	ENSGMOG00000003709	Gadus_morhua	zf-C2H2	http://bioinfo.life.hust.edu.cn/AnimalTFDB#!/tf_detail?species=Gadus_morhua&family=zf-C2H2
cb8849_c30/f3p0/1472	ENSPMAG00000005067	Petromyzon_marinus	bHLH	http://bioinfo.life.hust.edu.cn/AnimalTFDB#!/tf_detail?species=Petromyzon_marinus&family=bHLH
cb9459_c0/f2p0/1831	FBgn0283451	Drosophila_melanogaster	ZBTB	http://bioinfo.life.hust.edu.cn/AnimalTFDB#!/tf_detail?species=Drosophila_melanogaster&family=ZBTB
cb8968_c42/f5p0/4221	ENSPFOG00000002129	Poecilia_formosa	Homeobox	http://bioinfo.life.hust.edu.cn/AnimalTFDB#!/tf_detail?species=Poecilia_formosa&family=Homeobox
cb8849_c10/f2p0/1500	ENSPMAG00000005067	Petromyzon_marinus	bHLH	http://bioinfo.life.hust.edu.cn/AnimalTFDB#!/tf_detail?species=Petromyzon_marinus&family=bHLH
cb951_c3/f2p0/4607	ENSMPUG00000001856	Mustela_putorius_furo	bHLH	http://bioinfo.life.hust.edu.cn/AnimalTFDB#!/tf_detail?species=Mustela_putorius_furo&family=bHLH
cb8872_c4/f2p0/1519	ENSLACG00000009945	Latimeria_chalumnae	TSC22	http://bioinfo.life.hust.edu.cn/AnimalTFDB#!/tf_detail?species=Latimeria_chalumnae&family=TSC22
cb8872_c1/f4p0/1794	ENSOARG00000018627	Ovis_aries	TSC22	http://bioinfo.life.hust.edu.cn/AnimalTFDB#!/tf_detail?species=Ovis_aries&family=TSC22
cb8872_c0/f48p2/1848	ENSLACG00000009945	Latimeria_chalumnae	TSC22	http://bioinfo.life.hust.edu.cn/AnimalTFDB#!/tf_detail?species=Latimeria_chalumnae&family=TSC22
cb8872_c3/f3p0/1408	ENSLACG00000009945	Latimeria_chalumnae	TSC22	http://bioinfo.life.hust.edu.cn/AnimalTFDB#!/tf_detail?species=Latimeria_chalumnae&family=TSC22
cb8872_c2/f4p0/1297	ENSLACG00000009945	Latimeria_chalumnae	TSC22	http://bioinfo.life.hust.edu.cn/AnimalTFDB#!/tf_detail?species=Latimeria_chalumnae&family=TSC22
cb9212_c8/f3p0/1660	ENSMGAG00000006336	Meleagris_gallopavo	HMG	http://bioinfo.life.hust.edu.cn/AnimalTFDB#!/tf_detail?species=Meleagris_gallopavo&family=HMG
cb9212_c9/f14p0/1570	ENSMGAG00000006336	Meleagris_gallopavo	HMG	http://bioinfo.life.hust.edu.cn/AnimalTFDB#!/tf_detail?species=Meleagris_gallopavo&family=HMG
cb9451_c1/f5p0/5466	WBGene00003774	Caenorhabditis_elegans	zf-LITAF-like	http://bioinfo.life.hust.edu.cn/AnimalTFDB#!/tf_detail?species=Caenorhabditis_elegans&family=zf-LITAF-like
cb9451_c8/f2p1/5443	WBGene00003774	Caenorhabditis_elegans	zf-LITAF-like	http://bioinfo.life.hust.edu.cn/AnimalTFDB#!/tf_detail?species=Caenorhabditis_elegans&family=zf-LITAF-like
cb7783_c0/f2p0/1622	ENSCING00000006616	Ciona_intestinalis	zf-C2H2	http://bioinfo.life.hust.edu.cn/AnimalTFDB#!/tf_detail?species=Ciona_intestinalis&family=zf-C2H2
cb7887_c33/f154p2/980	FBgn0278608	Drosophila_melanogaster	HMG	http://bioinfo.life.hust.edu.cn/AnimalTFDB#!/tf_detail?species=Drosophila_melanogaster&family=HMG
cb9055_c2/f3p0/1713	FBgn0034534	Drosophila_melanogaster	TF_bZIP	http://bioinfo.life.hust.edu.cn/AnimalTFDB#!/tf_detail?species=Drosophila_melanogaster&family=TF_bZIP
cb9055_c1/f5p0/1412	FBgn0034534	Drosophila_melanogaster	TF_bZIP	http://bioinfo.life.hust.edu.cn/AnimalTFDB#!/tf_detail?species=Drosophila_melanogaster&family=TF_bZIP
cb9055_c0/f13p0/1563	FBgn0034534	Drosophila_melanogaster	TF_bZIP	http://bioinfo.life.hust.edu.cn/AnimalTFDB#!/tf_detail?species=Drosophila_melanogaster&family=TF_bZIP
cb8333_c46/f2p0/940	ENSLAFG00000026180	Loxodonta_africana	TF_bZIP	http://bioinfo.life.hust.edu.cn/AnimalTFDB#!/tf_detail?species=Loxodonta_africana&family=TF_bZIP
cb8546_c0/f27p0/1543	ENSLOCG00000008884	Lepisosteus_oculatus	MYB	http://bioinfo.life.hust.edu.cn/AnimalTFDB#!/tf_detail?species=Lepisosteus_oculatus&family=MYB
cb7692_c0/f4p0/1742	ENSAMEG00000013874	Ailuropoda_melanoleuca	zf-BED	http://bioinfo.life.hust.edu.cn/AnimalTFDB#!/tf_detail?species=Ailuropoda_melanoleuca&family=zf-BED
cb8638_c5/f2p0/1758	ENSTNIG00000019008	Tetraodon_nigroviridis	THAP	http://bioinfo.life.hust.edu.cn/AnimalTFDB#!/tf_detail?species=Tetraodon_nigroviridis&family=THAP
cb8638_c4/f3p0/1761	ENSTNIG00000019008	Tetraodon_nigroviridis	THAP	http://bioinfo.life.hust.edu.cn/AnimalTFDB#!/tf_detail?species=Tetraodon_nigroviridis&family=THAP
cb8638_c7/f2p0/1885	ENSTNIG00000019008	Tetraodon_nigroviridis	THAP	http://bioinfo.life.hust.edu.cn/AnimalTFDB#!/tf_detail?species=Tetraodon_nigroviridis&family=THAP
cb9447_c29/f48p2/1870	ENSTRUG00000000529	Takifugu_rubripes	NCU-G1	http://bioinfo.life.hust.edu.cn/AnimalTFDB#!/tf_detail?species=Takifugu_rubripes&family=NCU-G1
cb8909_c2/f2p0/5624	ENSMPUG00000001856	Mustela_putorius_furo	bHLH	http://bioinfo.life.hust.edu.cn/AnimalTFDB#!/tf_detail?species=Mustela_putorius_furo&family=bHLH
cb9908_c0/f2p0/1310	ENSGMOG00000002201	Gadus_morhua	zf-BED	http://bioinfo.life.hust.edu.cn/AnimalTFDB#!/tf_detail?species=Gadus_morhua&family=zf-BED
cb8790_c23/f3p0/1622	ENSCING00000000421	Ciona_intestinalis	Homeobox	http://bioinfo.life.hust.edu.cn/AnimalTFDB#!/tf_detail?species=Ciona_intestinalis&family=Homeobox
cb8916_c17/f2p0/1676	ENSAMXG00000012794	Astyanax_mexicanus	GCFC	http://bioinfo.life.hust.edu.cn/AnimalTFDB#!/tf_detail?species=Astyanax_mexicanus&family=GCFC
cb8916_c14/f2p0/1093	ENSAMXG00000012794	Astyanax_mexicanus	GCFC	http://bioinfo.life.hust.edu.cn/AnimalTFDB#!/tf_detail?species=Astyanax_mexicanus&family=GCFC
cb9619_c1/f5p0/1549	FBgn0283521	Drosophila_melanogaster	ZBTB	http://bioinfo.life.hust.edu.cn/AnimalTFDB#!/tf_detail?species=Drosophila_melanogaster&family=ZBTB
cb9619_c0/f8p0/1694	FBgn0283521	Drosophila_melanogaster	ZBTB	http://bioinfo.life.hust.edu.cn/AnimalTFDB#!/tf_detail?species=Drosophila_melanogaster&family=ZBTB
cb9619_c2/f3p0/1717	FBgn0283521	Drosophila_melanogaster	ZBTB	http://bioinfo.life.hust.edu.cn/AnimalTFDB#!/tf_detail?species=Drosophila_melanogaster&family=ZBTB
cb804_c0/f2p0/3786	ENSFDAG00000014638	Fukomys_damarensis	HMG	http://bioinfo.life.hust.edu.cn/AnimalTFDB#!/tf_detail?species=Fukomys_damarensis&family=HMG
cb9952_c1/f2p0/1614	ENSAMEG00000016046	Ailuropoda_melanoleuca	HMG	http://bioinfo.life.hust.edu.cn/AnimalTFDB#!/tf_detail?species=Ailuropoda_melanoleuca&family=HMG
cb9952_c0/f4p0/1084	ENSAMEG00000016046	Ailuropoda_melanoleuca	HMG	http://bioinfo.life.hust.edu.cn/AnimalTFDB#!/tf_detail?species=Ailuropoda_melanoleuca&family=HMG
cb9952_c2/f2p0/1256	ENSAMEG00000016046	Ailuropoda_melanoleuca	HMG	http://bioinfo.life.hust.edu.cn/AnimalTFDB#!/tf_detail?species=Ailuropoda_melanoleuca&family=HMG
cb8756_c36/f145p1/1612	ENSMLUG00000001735	Myotis_lucifugus	TF_bZIP	http://bioinfo.life.hust.edu.cn/AnimalTFDB#!/tf_detail?species=Myotis_lucifugus&family=TF_bZIP
cb8756_c37/f7p0/1387	ENSCHIG00000023667	Capra_hircus	TF_bZIP	http://bioinfo.life.hust.edu.cn/AnimalTFDB#!/tf_detail?species=Capra_hircus&family=TF_bZIP
cb8447_c21/f2p0/1228	ENSCAFG00000003081	Canis_familiaris	bHLH	http://bioinfo.life.hust.edu.cn/AnimalTFDB#!/tf_detail?species=Canis_familiaris&family=bHLH
cb995_c0/f2p0/4715	ENSTRUG00000008044	Takifugu_rubripes	SRF	http://bioinfo.life.hust.edu.cn/AnimalTFDB#!/tf_detail?species=Takifugu_rubripes&family=SRF
cb9793_c0/f6p0/1602	FBgn0283521	Drosophila_melanogaster	ZBTB	http://bioinfo.life.hust.edu.cn/AnimalTFDB#!/tf_detail?species=Drosophila_melanogaster&family=ZBTB
cb9793_c1/f3p0/1775	FBgn0283521	Drosophila_melanogaster	ZBTB	http://bioinfo.life.hust.edu.cn/AnimalTFDB#!/tf_detail?species=Drosophila_melanogaster&family=ZBTB
cb9451_c12/f9p1/5528	WBGene00003774	Caenorhabditis_elegans	zf-LITAF-like	http://bioinfo.life.hust.edu.cn/AnimalTFDB#!/tf_detail?species=Caenorhabditis_elegans&family=zf-LITAF-like
cb9105_c0/f4p0/1690	FBgn0000568	Drosophila_melanogaster	THR-like	http://bioinfo.life.hust.edu.cn/AnimalTFDB#!/tf_detail?species=Drosophila_melanogaster&family=THR-like
cb7970_c0/f2p0/1137	ENSONIG00000010133	Oreochromis_niloticus	MYB	http://bioinfo.life.hust.edu.cn/AnimalTFDB#!/tf_detail?species=Oreochromis_niloticus&family=MYB
cb852_c0/f2p0/4516	ENSMPUG00000001856	Mustela_putorius_furo	bHLH	http://bioinfo.life.hust.edu.cn/AnimalTFDB#!/tf_detail?species=Mustela_putorius_furo&family=bHLH
cb8790_c5/f2p0/1743	ENSCING00000000421	Ciona_intestinalis	Homeobox	http://bioinfo.life.hust.edu.cn/AnimalTFDB#!/tf_detail?species=Ciona_intestinalis&family=Homeobox
cb8756_c6/f4p0/1545	ENSDORG00000004879	Dipodomys_ordii	TF_bZIP	http://bioinfo.life.hust.edu.cn/AnimalTFDB#!/tf_detail?species=Dipodomys_ordii&family=TF_bZIP
cb8756_c7/f2p0/1317	ENSCHIG00000023667	Capra_hircus	TF_bZIP	http://bioinfo.life.hust.edu.cn/AnimalTFDB#!/tf_detail?species=Capra_hircus&family=TF_bZIP
cb8756_c8/f2p0/1484	ENSXETG00000027416	Xenopus_tropicalis	TF_bZIP	http://bioinfo.life.hust.edu.cn/AnimalTFDB#!/tf_detail?species=Xenopus_tropicalis&family=TF_bZIP
cb8756_c9/f2p0/1327	ENSXETG00000027416	Xenopus_tropicalis	TF_bZIP	http://bioinfo.life.hust.edu.cn/AnimalTFDB#!/tf_detail?species=Xenopus_tropicalis&family=TF_bZIP
cb963_c4/f2p1/4734	FBgn0264442	Drosophila_melanogaster	ZBTB	http://bioinfo.life.hust.edu.cn/AnimalTFDB#!/tf_detail?species=Drosophila_melanogaster&family=ZBTB
cb963_c3/f2p0/2243	FBgn0264442	Drosophila_melanogaster	ZBTB	http://bioinfo.life.hust.edu.cn/AnimalTFDB#!/tf_detail?species=Drosophila_melanogaster&family=ZBTB
cb963_c0/f18p0/2468	FBgn0264442	Drosophila_melanogaster	ZBTB	http://bioinfo.life.hust.edu.cn/AnimalTFDB#!/tf_detail?species=Drosophila_melanogaster&family=ZBTB
cb9001_c31/f2p0/1899	ENSOCUG00000015389	Oryctolagus_cuniculus	TEA	http://bioinfo.life.hust.edu.cn/AnimalTFDB#!/tf_detail?species=Oryctolagus_cuniculus&family=TEA
cb9782_c0/f3p0/5158	ENSCAFG00000003081	Canis_familiaris	bHLH	http://bioinfo.life.hust.edu.cn/AnimalTFDB#!/tf_detail?species=Canis_familiaris&family=bHLH
cb9782_c1/f2p0/5997	ENSCAFG00000003081	Canis_familiaris	bHLH	http://bioinfo.life.hust.edu.cn/AnimalTFDB#!/tf_detail?species=Canis_familiaris&family=bHLH
cb9628_c0/f9p0/1671	ENSXMAG00000009823	Xiphophorus_maculatus	HMG	http://bioinfo.life.hust.edu.cn/AnimalTFDB#!/tf_detail?species=Xiphophorus_maculatus&family=HMG
cb9862_c3/f2p1/1594	FBgn0036538	Drosophila_melanogaster	Others	http://bioinfo.life.hust.edu.cn/AnimalTFDB#!/tf_detail?species=Drosophila_melanogaster&family=Others
cb821_c2/f11p0/1561	ENSTRUG00000006050	Takifugu_rubripes	zf-C2H2	http://bioinfo.life.hust.edu.cn/AnimalTFDB#!/tf_detail?species=Takifugu_rubripes&family=zf-C2H2
cb821_c3/f5p0/3644	ENSTRUG00000006050	Takifugu_rubripes	zf-C2H2	http://bioinfo.life.hust.edu.cn/AnimalTFDB#!/tf_detail?species=Takifugu_rubripes&family=zf-C2H2
cb821_c1/f33p0/2223	ENSTRUG00000006050	Takifugu_rubripes	zf-C2H2	http://bioinfo.life.hust.edu.cn/AnimalTFDB#!/tf_detail?species=Takifugu_rubripes&family=zf-C2H2
cb821_c4/f3p0/1776	ENSTRUG00000006050	Takifugu_rubripes	zf-C2H2	http://bioinfo.life.hust.edu.cn/AnimalTFDB#!/tf_detail?species=Takifugu_rubripes&family=zf-C2H2
cb821_c5/f2p0/1460	ENSTRUG00000006050	Takifugu_rubripes	zf-C2H2	http://bioinfo.life.hust.edu.cn/AnimalTFDB#!/tf_detail?species=Takifugu_rubripes&family=zf-C2H2
cb8589_c4/f2p1/6468	ENSOPRG00000010732	Ochotona_princeps	TF_bZIP	http://bioinfo.life.hust.edu.cn/AnimalTFDB#!/tf_detail?species=Ochotona_princeps&family=TF_bZIP
cb8589_c0/f6p1/5468	ENSOPRG00000010732	Ochotona_princeps	TF_bZIP	http://bioinfo.life.hust.edu.cn/AnimalTFDB#!/tf_detail?species=Ochotona_princeps&family=TF_bZIP
cb8447_c1/f14p0/1685	ENSCAFG00000003081	Canis_familiaris	bHLH	http://bioinfo.life.hust.edu.cn/AnimalTFDB#!/tf_detail?species=Canis_familiaris&family=bHLH
cb8447_c0/f16p0/1418	ENSCAFG00000003081	Canis_familiaris	bHLH	http://bioinfo.life.hust.edu.cn/AnimalTFDB#!/tf_detail?species=Canis_familiaris&family=bHLH
cb8447_c3/f8p0/1674	ENSCAFG00000003081	Canis_familiaris	bHLH	http://bioinfo.life.hust.edu.cn/AnimalTFDB#!/tf_detail?species=Canis_familiaris&family=bHLH
cb8447_c2/f13p0/1388	ENSCAFG00000003081	Canis_familiaris	bHLH	http://bioinfo.life.hust.edu.cn/AnimalTFDB#!/tf_detail?species=Canis_familiaris&family=bHLH
cb8447_c4/f6p0/1414	ENSCAFG00000003081	Canis_familiaris	bHLH	http://bioinfo.life.hust.edu.cn/AnimalTFDB#!/tf_detail?species=Canis_familiaris&family=bHLH
cb8447_c7/f5p0/1701	ENSCAFG00000003081	Canis_familiaris	bHLH	http://bioinfo.life.hust.edu.cn/AnimalTFDB#!/tf_detail?species=Canis_familiaris&family=bHLH
cb8949_c1/f4p0/5432	ENSMPUG00000001856	Mustela_putorius_furo	bHLH	http://bioinfo.life.hust.edu.cn/AnimalTFDB#!/tf_detail?species=Mustela_putorius_furo&family=bHLH
cb8566_c12/f2p0/5460	ENSOCUG00000015389	Oryctolagus_cuniculus	TEA	http://bioinfo.life.hust.edu.cn/AnimalTFDB#!/tf_detail?species=Oryctolagus_cuniculus&family=TEA
cb8960_c0/f3p0/1276	ENSTSYG00000036716	Carlito_syrichta	AP-2	http://bioinfo.life.hust.edu.cn/AnimalTFDB#!/tf_detail?species=Carlito_syrichta&family=AP-2
cb8563_c12/f3p0/1601	ENSGACG00000006447	Gasterosteus_aculeatus	CSD	http://bioinfo.life.hust.edu.cn/AnimalTFDB#!/tf_detail?species=Gasterosteus_aculeatus&family=CSD
cb8563_c16/f2p0/1369	ENSAMXG00000014478	Astyanax_mexicanus	CSD	http://bioinfo.life.hust.edu.cn/AnimalTFDB#!/tf_detail?species=Astyanax_mexicanus&family=CSD
cb8563_c17/f2p0/1415	ENSHGLG00000015495	Heterocephalus_glaber_female	CSD	http://bioinfo.life.hust.edu.cn/AnimalTFDB#!/tf_detail?species=Heterocephalus_glaber_female&family=CSD
cb8563_c14/f3p0/1717	ENSGMOG00000015216	Gadus_morhua	CSD	http://bioinfo.life.hust.edu.cn/AnimalTFDB#!/tf_detail?species=Gadus_morhua&family=CSD
cb8563_c15/f2p0/1595	ENSGMOG00000015216	Gadus_morhua	CSD	http://bioinfo.life.hust.edu.cn/AnimalTFDB#!/tf_detail?species=Gadus_morhua&family=CSD
cb9232_c0/f3p0/1388	ENSMODG00000015487	Monodelphis_domestica	MYB	http://bioinfo.life.hust.edu.cn/AnimalTFDB#!/tf_detail?species=Monodelphis_domestica&family=MYB
cb8638_c1/f5p1/1875	ENSAMXG00000008099	Astyanax_mexicanus	zf-C2H2	http://bioinfo.life.hust.edu.cn/AnimalTFDB#!/tf_detail?species=Astyanax_mexicanus&family=zf-C2H2
cb8638_c0/f18p0/1796	ENSTNIG00000019008	Tetraodon_nigroviridis	THAP	http://bioinfo.life.hust.edu.cn/AnimalTFDB#!/tf_detail?species=Tetraodon_nigroviridis&family=THAP
cb8638_c2/f5p0/1658	ENSAMXG00000008099	Astyanax_mexicanus	zf-C2H2	http://bioinfo.life.hust.edu.cn/AnimalTFDB#!/tf_detail?species=Astyanax_mexicanus&family=zf-C2H2
cb8638_c6/f2p0/1695	ENSTNIG00000019008	Tetraodon_nigroviridis	THAP	http://bioinfo.life.hust.edu.cn/AnimalTFDB#!/tf_detail?species=Tetraodon_nigroviridis&family=THAP
cb9750_c0/f23p0/1388	ENSPMAG00000003030	Petromyzon_marinus	ARID	http://bioinfo.life.hust.edu.cn/AnimalTFDB#!/tf_detail?species=Petromyzon_marinus&family=ARID
cb9750_c2/f13p0/1503	ENSPMAG00000003030	Petromyzon_marinus	ARID	http://bioinfo.life.hust.edu.cn/AnimalTFDB#!/tf_detail?species=Petromyzon_marinus&family=ARID
cb983_c4/f2p0/2979	ENSTTRG00000015009	Tursiops_truncatus	zf-C2H2	http://bioinfo.life.hust.edu.cn/AnimalTFDB#!/tf_detail?species=Tursiops_truncatus&family=zf-C2H2
cb9460_c8/f22p1/1746	ENSTGUG00000017336	Taeniopygia_guttata	NF-YC	http://bioinfo.life.hust.edu.cn/AnimalTFDB#!/tf_detail?species=Taeniopygia_guttata&family=NF-YC
cb9460_c2/f2p0/1601	ENSTGUG00000017336	Taeniopygia_guttata	NF-YC	http://bioinfo.life.hust.edu.cn/AnimalTFDB#!/tf_detail?species=Taeniopygia_guttata&family=NF-YC
cb9460_c1/f2p0/1652	ENSTGUG00000017336	Taeniopygia_guttata	NF-YC	http://bioinfo.life.hust.edu.cn/AnimalTFDB#!/tf_detail?species=Taeniopygia_guttata&family=NF-YC
cb9506_c45/f2p0/1299	ENSAPLG00000014819	Anas_platyrhynchos	Others	http://bioinfo.life.hust.edu.cn/AnimalTFDB#!/tf_detail?species=Anas_platyrhynchos&family=Others
cb8859_c0/f11p0/1881	ENSMPUG00000001856	Mustela_putorius_furo	bHLH	http://bioinfo.life.hust.edu.cn/AnimalTFDB#!/tf_detail?species=Mustela_putorius_furo&family=bHLH
cb8447_c14/f2p0/1672	ENSCAFG00000003081	Canis_familiaris	bHLH	http://bioinfo.life.hust.edu.cn/AnimalTFDB#!/tf_detail?species=Canis_familiaris&family=bHLH
cb8704_c0/f100p2/1906	ENSTRUG00000000529	Takifugu_rubripes	NCU-G1	http://bioinfo.life.hust.edu.cn/AnimalTFDB#!/tf_detail?species=Takifugu_rubripes&family=NCU-G1
cb9079_c1/f27p0/1372	ENSLACG00000006091	Latimeria_chalumnae	Others	http://bioinfo.life.hust.edu.cn/AnimalTFDB#!/tf_detail?species=Latimeria_chalumnae&family=Others
cb9079_c0/f73p0/1380	ENSLACG00000006091	Latimeria_chalumnae	Others	http://bioinfo.life.hust.edu.cn/AnimalTFDB#!/tf_detail?species=Latimeria_chalumnae&family=Others
cb9079_c2/f3p0/1120	ENSFALG00000006992	Ficedula_albicollis	Others	http://bioinfo.life.hust.edu.cn/AnimalTFDB#!/tf_detail?species=Ficedula_albicollis&family=Others
cb948_c5/f2p0/2873	ENSNLEG00000013289	Nomascus_leucogenys	Others	http://bioinfo.life.hust.edu.cn/AnimalTFDB#!/tf_detail?species=Nomascus_leucogenys&family=Others
cb10491_c1361/f1p0/1226	ENSOCUG00000010580	Oryctolagus_cuniculus	ETS	http://bioinfo.life.hust.edu.cn/AnimalTFDB#!/tf_detail?species=Oryctolagus_cuniculus&family=ETS
cb10345_c1/f1p0/1447	ENSGMOG00000009913	Gadus_morhua	MYB	http://bioinfo.life.hust.edu.cn/AnimalTFDB#!/tf_detail?species=Gadus_morhua&family=MYB
cb10491_c21473/f1p0/1828	ENSDARG00000074453	Danio_rerio	zf-C2H2	http://bioinfo.life.hust.edu.cn/AnimalTFDB#!/tf_detail?species=Danio_rerio&family=zf-C2H2
cb10491_c18867/f1p0/1537	ENSPSIG00000000027	Pelodiscus_sinensis	zf-C2H2	http://bioinfo.life.hust.edu.cn/AnimalTFDB#!/tf_detail?species=Pelodiscus_sinensis&family=zf-C2H2
cb10371_c2/f1p0/1305	ENSCSAVG00000006318	Ciona_savignyi	THAP	http://bioinfo.life.hust.edu.cn/AnimalTFDB#!/tf_detail?species=Ciona_savignyi&family=THAP
cb10371_c1/f1p0/1417	ENSCSAVG00000006318	Ciona_savignyi	THAP	http://bioinfo.life.hust.edu.cn/AnimalTFDB#!/tf_detail?species=Ciona_savignyi&family=THAP
cb10491_c16116/f1p0/1402	ENSPSIG00000000027	Pelodiscus_sinensis	zf-C2H2	http://bioinfo.life.hust.edu.cn/AnimalTFDB#!/tf_detail?species=Pelodiscus_sinensis&family=zf-C2H2
cb10064_c0/f1p0/1686	FBgn0263108	Drosophila_melanogaster	ZBTB	http://bioinfo.life.hust.edu.cn/AnimalTFDB#!/tf_detail?species=Drosophila_melanogaster&family=ZBTB
cb10064_c1/f1p0/1902	FBgn0263108	Drosophila_melanogaster	ZBTB	http://bioinfo.life.hust.edu.cn/AnimalTFDB#!/tf_detail?species=Drosophila_melanogaster&family=ZBTB
cb10491_c2003/f1p0/1561	ENSTRUG00000000529	Takifugu_rubripes	NCU-G1	http://bioinfo.life.hust.edu.cn/AnimalTFDB#!/tf_detail?species=Takifugu_rubripes&family=NCU-G1
cb10491_c2005/f1p0/1259	ENSTRUG00000000529	Takifugu_rubripes	NCU-G1	http://bioinfo.life.hust.edu.cn/AnimalTFDB#!/tf_detail?species=Takifugu_rubripes&family=NCU-G1
cb10491_c2006/f1p0/1663	ENSTRUG00000000529	Takifugu_rubripes	NCU-G1	http://bioinfo.life.hust.edu.cn/AnimalTFDB#!/tf_detail?species=Takifugu_rubripes&family=NCU-G1
cb10365_c4/f1p0/1855	ENSDARG00000000760	Danio_rerio	zf-C2H2	http://bioinfo.life.hust.edu.cn/AnimalTFDB#!/tf_detail?species=Danio_rerio&family=zf-C2H2
cb10491_c18579/f1p0/1788	ENSAMXG00000024983	Astyanax_mexicanus	zf-C2H2	http://bioinfo.life.hust.edu.cn/AnimalTFDB#!/tf_detail?species=Astyanax_mexicanus&family=zf-C2H2
cb10315_c7/f1p1/8634	ENSAMXG00000008763	Astyanax_mexicanus	bHLH	http://bioinfo.life.hust.edu.cn/AnimalTFDB#!/tf_detail?species=Astyanax_mexicanus&family=bHLH
cb10491_c23349/f1p0/1756	ENSTRUG00000017921	Takifugu_rubripes	HMG	http://bioinfo.life.hust.edu.cn/AnimalTFDB#!/tf_detail?species=Takifugu_rubripes&family=HMG
cb10491_c16481/f1p0/1612	ENSPSIG00000000027	Pelodiscus_sinensis	zf-C2H2	http://bioinfo.life.hust.edu.cn/AnimalTFDB#!/tf_detail?species=Pelodiscus_sinensis&family=zf-C2H2
cb10491_c1814/f1p0/1453	FBgn0031873	Drosophila_melanogaster	Others	http://bioinfo.life.hust.edu.cn/AnimalTFDB#!/tf_detail?species=Drosophila_melanogaster&family=Others
cb10491_c22401/f1p0/1793	ENSCAFG00000003081	Canis_familiaris	bHLH	http://bioinfo.life.hust.edu.cn/AnimalTFDB#!/tf_detail?species=Canis_familiaris&family=bHLH
cb10491_c1719/f1p0/1718	ENSRNOG00000061499	Rattus_norvegicus	HMG	http://bioinfo.life.hust.edu.cn/AnimalTFDB#!/tf_detail?species=Rattus_norvegicus&family=HMG
cb10111_c90/f1p0/1845	ENSMPUG00000001856	Mustela_putorius_furo	bHLH	http://bioinfo.life.hust.edu.cn/AnimalTFDB#!/tf_detail?species=Mustela_putorius_furo&family=bHLH
cb10300_c19/f1p0/1017	ENSOCUG00000015389	Oryctolagus_cuniculus	TEA	http://bioinfo.life.hust.edu.cn/AnimalTFDB#!/tf_detail?species=Oryctolagus_cuniculus&family=TEA
cb10300_c12/f1p0/1283	ENSOCUG00000015389	Oryctolagus_cuniculus	TEA	http://bioinfo.life.hust.edu.cn/AnimalTFDB#!/tf_detail?species=Oryctolagus_cuniculus&family=TEA
cb10300_c11/f1p0/1750	ENSOCUG00000015389	Oryctolagus_cuniculus	TEA	http://bioinfo.life.hust.edu.cn/AnimalTFDB#!/tf_detail?species=Oryctolagus_cuniculus&family=TEA
cb10465_c3/f1p1/1547	ENSCAFG00000003081	Canis_familiaris	bHLH	http://bioinfo.life.hust.edu.cn/AnimalTFDB#!/tf_detail?species=Canis_familiaris&family=bHLH
cb10465_c7/f1p1/5801	ENSCAFG00000003081	Canis_familiaris	bHLH	http://bioinfo.life.hust.edu.cn/AnimalTFDB#!/tf_detail?species=Canis_familiaris&family=bHLH
cb10491_c16691/f1p0/1562	ENSCAFG00000003081	Canis_familiaris	bHLH	http://bioinfo.life.hust.edu.cn/AnimalTFDB#!/tf_detail?species=Canis_familiaris&family=bHLH
cb10491_c21555/f1p0/1318	ENSDNOG00000005811	Dasypus_novemcinctus	bHLH	http://bioinfo.life.hust.edu.cn/AnimalTFDB#!/tf_detail?species=Dasypus_novemcinctus&family=bHLH
cb10491_c21552/f1p0/1677	ENSTRUG00000017921	Takifugu_rubripes	HMG	http://bioinfo.life.hust.edu.cn/AnimalTFDB#!/tf_detail?species=Takifugu_rubripes&family=HMG
cb10389_c108/f1p0/3105	ENSTNIG00000018605	Tetraodon_nigroviridis	Homeobox	http://bioinfo.life.hust.edu.cn/AnimalTFDB#!/tf_detail?species=Tetraodon_nigroviridis&family=Homeobox
cb10491_c19360/f1p0/1415	ENSPSIG00000000027	Pelodiscus_sinensis	zf-C2H2	http://bioinfo.life.hust.edu.cn/AnimalTFDB#!/tf_detail?species=Pelodiscus_sinensis&family=zf-C2H2
cb10111_c128/f1p0/1827	ENSMPUG00000001856	Mustela_putorius_furo	bHLH	http://bioinfo.life.hust.edu.cn/AnimalTFDB#!/tf_detail?species=Mustela_putorius_furo&family=bHLH
cb10398_c3/f1p0/1244	ENSTTRG00000003694	Tursiops_truncatus	ZBTB	http://bioinfo.life.hust.edu.cn/AnimalTFDB#!/tf_detail?species=Tursiops_truncatus&family=ZBTB
cb10408_c33/f1p0/2121	ENSCJAG00000013324	Callithrix_jacchus	SAND	http://bioinfo.life.hust.edu.cn/AnimalTFDB#!/tf_detail?species=Callithrix_jacchus&family=SAND
cb10408_c34/f1p0/1852	ENSCJAG00000013324	Callithrix_jacchus	SAND	http://bioinfo.life.hust.edu.cn/AnimalTFDB#!/tf_detail?species=Callithrix_jacchus&family=SAND
cb10111_c147/f1p0/1438	ENSMPUG00000001856	Mustela_putorius_furo	bHLH	http://bioinfo.life.hust.edu.cn/AnimalTFDB#!/tf_detail?species=Mustela_putorius_furo&family=bHLH
cb10111_c173/f1p0/1124	ENSMPUG00000001856	Mustela_putorius_furo	bHLH	http://bioinfo.life.hust.edu.cn/AnimalTFDB#!/tf_detail?species=Mustela_putorius_furo&family=bHLH
cb10111_c160/f1p0/1891	ENSMPUG00000001856	Mustela_putorius_furo	bHLH	http://bioinfo.life.hust.edu.cn/AnimalTFDB#!/tf_detail?species=Mustela_putorius_furo&family=bHLH
cb10491_c16774/f1p0/1460	ENSTRUG00000017921	Takifugu_rubripes	HMG	http://bioinfo.life.hust.edu.cn/AnimalTFDB#!/tf_detail?species=Takifugu_rubripes&family=HMG
cb10296_c4/f1p0/6151	ENSTSYG00000010575	Carlito_syrichta	Others	http://bioinfo.life.hust.edu.cn/AnimalTFDB#!/tf_detail?species=Carlito_syrichta&family=Others
cb10296_c2/f1p0/1283	ENSJJAG00000015428	Jaculus_jaculus	Others	http://bioinfo.life.hust.edu.cn/AnimalTFDB#!/tf_detail?species=Jaculus_jaculus&family=Others
cb10296_c1/f1p0/1528	ENSJJAG00000015428	Jaculus_jaculus	Others	http://bioinfo.life.hust.edu.cn/AnimalTFDB#!/tf_detail?species=Jaculus_jaculus&family=Others
cb10296_c0/f1p0/1880	ENSPEMG00000006286	Peromyscus_maniculatus_bairdii	Others	http://bioinfo.life.hust.edu.cn/AnimalTFDB#!/tf_detail?species=Peromyscus_maniculatus_bairdii&family=Others
cb10491_c20990/f1p0/1413	ENSTRUG00000017921	Takifugu_rubripes	HMG	http://bioinfo.life.hust.edu.cn/AnimalTFDB#!/tf_detail?species=Takifugu_rubripes&family=HMG
cb1003_c11/f1p0/3155	ENSORLG00000011620	Oryzias_latipes	ARID	http://bioinfo.life.hust.edu.cn/AnimalTFDB#!/tf_detail?species=Oryzias_latipes&family=ARID
cb10491_c1939/f1p0/1830	ENSDORG00000001449	Dipodomys_ordii	Others	http://bioinfo.life.hust.edu.cn/AnimalTFDB#!/tf_detail?species=Dipodomys_ordii&family=Others
cb10491_c18638/f1p0/1911	ENSCAFG00000003081	Canis_familiaris	bHLH	http://bioinfo.life.hust.edu.cn/AnimalTFDB#!/tf_detail?species=Canis_familiaris&family=bHLH
cb10491_c21656/f1p0/1336	ENSTRUG00000017921	Takifugu_rubripes	HMG	http://bioinfo.life.hust.edu.cn/AnimalTFDB#!/tf_detail?species=Takifugu_rubripes&family=HMG
cb10111_c77/f1p0/1793	ENSMPUG00000001856	Mustela_putorius_furo	bHLH	http://bioinfo.life.hust.edu.cn/AnimalTFDB#!/tf_detail?species=Mustela_putorius_furo&family=bHLH
cb10389_c99/f1p0/5102	ENSMICG00000001827	Microcebus_murinus	IRF	http://bioinfo.life.hust.edu.cn/AnimalTFDB#!/tf_detail?species=Microcebus_murinus&family=IRF
cb10389_c103/f1p0/2773	ENSTNIG00000018605	Tetraodon_nigroviridis	Homeobox	http://bioinfo.life.hust.edu.cn/AnimalTFDB#!/tf_detail?species=Tetraodon_nigroviridis&family=Homeobox
cb10389_c102/f1p0/3930	ENSTNIG00000018605	Tetraodon_nigroviridis	Homeobox	http://bioinfo.life.hust.edu.cn/AnimalTFDB#!/tf_detail?species=Tetraodon_nigroviridis&family=Homeobox
cb10389_c101/f1p0/3203	ENSTNIG00000018605	Tetraodon_nigroviridis	Homeobox	http://bioinfo.life.hust.edu.cn/AnimalTFDB#!/tf_detail?species=Tetraodon_nigroviridis&family=Homeobox
cb10389_c107/f1p0/3282	ENSTNIG00000018605	Tetraodon_nigroviridis	Homeobox	http://bioinfo.life.hust.edu.cn/AnimalTFDB#!/tf_detail?species=Tetraodon_nigroviridis&family=Homeobox
cb10389_c106/f1p0/3780	ENSTNIG00000018605	Tetraodon_nigroviridis	Homeobox	http://bioinfo.life.hust.edu.cn/AnimalTFDB#!/tf_detail?species=Tetraodon_nigroviridis&family=Homeobox
cb10389_c109/f1p0/3094	ENSMICG00000001827	Microcebus_murinus	IRF	http://bioinfo.life.hust.edu.cn/AnimalTFDB#!/tf_detail?species=Microcebus_murinus&family=IRF
cb10389_c104/f1p0/4805	ENSTNIG00000018605	Tetraodon_nigroviridis	Homeobox	http://bioinfo.life.hust.edu.cn/AnimalTFDB#!/tf_detail?species=Tetraodon_nigroviridis&family=Homeobox
cb10442_c3/f1p0/1069	ENSAPLG00000008530	Anas_platyrhynchos	HMG	http://bioinfo.life.hust.edu.cn/AnimalTFDB#!/tf_detail?species=Anas_platyrhynchos&family=HMG
cb10111_c136/f1p0/1363	ENSMPUG00000001856	Mustela_putorius_furo	bHLH	http://bioinfo.life.hust.edu.cn/AnimalTFDB#!/tf_detail?species=Mustela_putorius_furo&family=bHLH
cb10491_c16819/f1p0/1603	ENSPSIG00000000027	Pelodiscus_sinensis	zf-C2H2	http://bioinfo.life.hust.edu.cn/AnimalTFDB#!/tf_detail?species=Pelodiscus_sinensis&family=zf-C2H2
cb10389_c140/f1p0/3199	ENSTNIG00000012003	Tetraodon_nigroviridis	MBD	http://bioinfo.life.hust.edu.cn/AnimalTFDB#!/tf_detail?species=Tetraodon_nigroviridis&family=MBD
cb10111_c129/f1p0/1835	ENSMPUG00000001856	Mustela_putorius_furo	bHLH	http://bioinfo.life.hust.edu.cn/AnimalTFDB#!/tf_detail?species=Mustela_putorius_furo&family=bHLH
cb10449_c5/f1p0/2618	ENSPSIG00000000027	Pelodiscus_sinensis	zf-C2H2	http://bioinfo.life.hust.edu.cn/AnimalTFDB#!/tf_detail?species=Pelodiscus_sinensis&family=zf-C2H2
cb10449_c3/f1p0/2885	ENSPSIG00000000027	Pelodiscus_sinensis	zf-C2H2	http://bioinfo.life.hust.edu.cn/AnimalTFDB#!/tf_detail?species=Pelodiscus_sinensis&family=zf-C2H2
cb10250_c2/f1p0/1649	ENSTNIG00000005314	Tetraodon_nigroviridis	ZBTB	http://bioinfo.life.hust.edu.cn/AnimalTFDB#!/tf_detail?species=Tetraodon_nigroviridis&family=ZBTB
cb10491_c16605/f1p0/1897	ENSPCAG00000009103	Procavia_capensis	zf-C2H2	http://bioinfo.life.hust.edu.cn/AnimalTFDB#!/tf_detail?species=Procavia_capensis&family=zf-C2H2
cb10491_c1781/f1p0/1649	ENSTNIG00000009205	Tetraodon_nigroviridis	Others	http://bioinfo.life.hust.edu.cn/AnimalTFDB#!/tf_detail?species=Tetraodon_nigroviridis&family=Others
cb10491_c1780/f1p0/1436	ENSDARG00000056856	Danio_rerio	Others	http://bioinfo.life.hust.edu.cn/AnimalTFDB#!/tf_detail?species=Danio_rerio&family=Others
cb10127_c2/f1p0/1141	ENSGMOG00000009913	Gadus_morhua	MYB	http://bioinfo.life.hust.edu.cn/AnimalTFDB#!/tf_detail?species=Gadus_morhua&family=MYB
cb10127_c0/f1p0/1283	ENSGMOG00000009913	Gadus_morhua	MYB	http://bioinfo.life.hust.edu.cn/AnimalTFDB#!/tf_detail?species=Gadus_morhua&family=MYB
cb10127_c1/f1p0/1381	ENSGMOG00000009913	Gadus_morhua	MYB	http://bioinfo.life.hust.edu.cn/AnimalTFDB#!/tf_detail?species=Gadus_morhua&family=MYB
cb10159_c5/f1p0/1074	WBGene00006970	Caenorhabditis_elegans	zf-C2H2	http://bioinfo.life.hust.edu.cn/AnimalTFDB#!/tf_detail?species=Caenorhabditis_elegans&family=zf-C2H2
cb10159_c4/f1p0/1219	ENSMLUG00000010631	Myotis_lucifugus	zf-C2H2	http://bioinfo.life.hust.edu.cn/AnimalTFDB#!/tf_detail?species=Myotis_lucifugus&family=zf-C2H2
cb10159_c2/f1p0/1567	ENSPSIG00000016788	Pelodiscus_sinensis	zf-C2H2	http://bioinfo.life.hust.edu.cn/AnimalTFDB#!/tf_detail?species=Pelodiscus_sinensis&family=zf-C2H2
cb10398_c2/f1p0/1677	FBgn0283451	Drosophila_melanogaster	ZBTB	http://bioinfo.life.hust.edu.cn/AnimalTFDB#!/tf_detail?species=Drosophila_melanogaster&family=ZBTB
cb10149_c6/f1p0/5330	ENSDARG00000061810	Danio_rerio	MBD	http://bioinfo.life.hust.edu.cn/AnimalTFDB#!/tf_detail?species=Danio_rerio&family=MBD
cb10359_c2/f1p0/1718	FBgn0263108	Drosophila_melanogaster	ZBTB	http://bioinfo.life.hust.edu.cn/AnimalTFDB#!/tf_detail?species=Drosophila_melanogaster&family=ZBTB
cb10484_c4/f1p0/1674	ENSMPUG00000001856	Mustela_putorius_furo	bHLH	http://bioinfo.life.hust.edu.cn/AnimalTFDB#!/tf_detail?species=Mustela_putorius_furo&family=bHLH
cb10184_c2/f1p0/1606	ENSAMXG00000000379	Astyanax_mexicanus	ARID	http://bioinfo.life.hust.edu.cn/AnimalTFDB#!/tf_detail?species=Astyanax_mexicanus&family=ARID
cb10300_c21/f1p0/991	ENSOCUG00000015389	Oryctolagus_cuniculus	TEA	http://bioinfo.life.hust.edu.cn/AnimalTFDB#!/tf_detail?species=Oryctolagus_cuniculus&family=TEA
cb10491_c12551/f1p0/1578	ENSCAFG00000003081	Canis_familiaris	bHLH	http://bioinfo.life.hust.edu.cn/AnimalTFDB#!/tf_detail?species=Canis_familiaris&family=bHLH
cb10408_c30/f1p0/1970	ENSCJAG00000013324	Callithrix_jacchus	SAND	http://bioinfo.life.hust.edu.cn/AnimalTFDB#!/tf_detail?species=Callithrix_jacchus&family=SAND
cb10408_c31/f1p0/2263	ENSCJAG00000013324	Callithrix_jacchus	SAND	http://bioinfo.life.hust.edu.cn/AnimalTFDB#!/tf_detail?species=Callithrix_jacchus&family=SAND
cb10408_c36/f1p0/1708	ENSCJAG00000013324	Callithrix_jacchus	SAND	http://bioinfo.life.hust.edu.cn/AnimalTFDB#!/tf_detail?species=Callithrix_jacchus&family=SAND
cb10159_c3/f1p0/1685	ENSAMXG00000008022	Astyanax_mexicanus	zf-C2H2	http://bioinfo.life.hust.edu.cn/AnimalTFDB#!/tf_detail?species=Astyanax_mexicanus&family=zf-C2H2
cb10111_c111/f1p0/1643	ENSMPUG00000001856	Mustela_putorius_furo	bHLH	http://bioinfo.life.hust.edu.cn/AnimalTFDB#!/tf_detail?species=Mustela_putorius_furo&family=bHLH
cb10491_c22692/f1p0/1436	ENSTNIG00000010116	Tetraodon_nigroviridis	HMG	http://bioinfo.life.hust.edu.cn/AnimalTFDB#!/tf_detail?species=Tetraodon_nigroviridis&family=HMG
cb10491_c23120/f1p0/1895	ENSCATG00000032260	Cercocebus_atys	Homeobox	http://bioinfo.life.hust.edu.cn/AnimalTFDB#!/tf_detail?species=Cercocebus_atys&family=Homeobox
cb10467_c1/f1p0/1845	ENSCAPG00000014408	Cavia_aperea	ETS	http://bioinfo.life.hust.edu.cn/AnimalTFDB#!/tf_detail?species=Cavia_aperea&family=ETS
cb10467_c0/f1p0/1831	ENSCAPG00000014408	Cavia_aperea	ETS	http://bioinfo.life.hust.edu.cn/AnimalTFDB#!/tf_detail?species=Cavia_aperea&family=ETS
cb10385_c4/f1p0/1659	ENSSBOG00000023549	Saimiri_boliviensis_boliviensis	zf-C2H2	http://bioinfo.life.hust.edu.cn/AnimalTFDB#!/tf_detail?species=Saimiri_boliviensis_boliviensis&family=zf-C2H2
cb10491_c20367/f1p0/1535	ENSTRUG00000017921	Takifugu_rubripes	HMG	http://bioinfo.life.hust.edu.cn/AnimalTFDB#!/tf_detail?species=Takifugu_rubripes&family=HMG
cb10491_c1720/f1p0/1800	ENSRNOG00000061499	Rattus_norvegicus	HMG	http://bioinfo.life.hust.edu.cn/AnimalTFDB#!/tf_detail?species=Rattus_norvegicus&family=HMG
cb10491_c16189/f1p0/1304	ENSCAFG00000003081	Canis_familiaris	bHLH	http://bioinfo.life.hust.edu.cn/AnimalTFDB#!/tf_detail?species=Canis_familiaris&family=bHLH
cb10359_c3/f1p0/1476	FBgn0263108	Drosophila_melanogaster	ZBTB	http://bioinfo.life.hust.edu.cn/AnimalTFDB#!/tf_detail?species=Drosophila_melanogaster&family=ZBTB
cb10359_c5/f1p0/1175	FBgn0263108	Drosophila_melanogaster	ZBTB	http://bioinfo.life.hust.edu.cn/AnimalTFDB#!/tf_detail?species=Drosophila_melanogaster&family=ZBTB
cb10359_c4/f1p0/1304	FBgn0263108	Drosophila_melanogaster	ZBTB	http://bioinfo.life.hust.edu.cn/AnimalTFDB#!/tf_detail?species=Drosophila_melanogaster&family=ZBTB
cb10359_c7/f1p1/5832	ENSPMAG00000002204	Petromyzon_marinus	zf-C2H2	http://bioinfo.life.hust.edu.cn/AnimalTFDB#!/tf_detail?species=Petromyzon_marinus&family=zf-C2H2
cb10359_c6/f1p0/1092	ENSPMAG00000002204	Petromyzon_marinus	zf-C2H2	http://bioinfo.life.hust.edu.cn/AnimalTFDB#!/tf_detail?species=Petromyzon_marinus&family=zf-C2H2
cb10363_c2/f1p0/1848	ENSCAPG00000017436	Cavia_aperea	MYB	http://bioinfo.life.hust.edu.cn/AnimalTFDB#!/tf_detail?species=Cavia_aperea&family=MYB
cb10363_c4/f1p0/1836	ENSORLG00000003342	Oryzias_latipes	MYB	http://bioinfo.life.hust.edu.cn/AnimalTFDB#!/tf_detail?species=Oryzias_latipes&family=MYB
cb10491_c2004/f1p0/1883	ENSTRUG00000000529	Takifugu_rubripes	NCU-G1	http://bioinfo.life.hust.edu.cn/AnimalTFDB#!/tf_detail?species=Takifugu_rubripes&family=NCU-G1
cb10112_c0/f1p0/1864	ENSXETG00000007438	Xenopus_tropicalis	Others	http://bioinfo.life.hust.edu.cn/AnimalTFDB#!/tf_detail?species=Xenopus_tropicalis&family=Others
cb10408_c29/f1p0/2172	ENSCJAG00000013324	Callithrix_jacchus	SAND	http://bioinfo.life.hust.edu.cn/AnimalTFDB#!/tf_detail?species=Callithrix_jacchus&family=SAND
cb10491_c1744/f1p0/1309	FBgn0263108	Drosophila_melanogaster	ZBTB	http://bioinfo.life.hust.edu.cn/AnimalTFDB#!/tf_detail?species=Drosophila_melanogaster&family=ZBTB
cb10491_c1558/f1p0/1883	ENSAMXG00000007534	Astyanax_mexicanus	TF_bZIP	http://bioinfo.life.hust.edu.cn/AnimalTFDB#!/tf_detail?species=Astyanax_mexicanus&family=TF_bZIP
cb1003_c8/f1p1/4535	ENSOARG00000004403	Ovis_aries	ARID	http://bioinfo.life.hust.edu.cn/AnimalTFDB#!/tf_detail?species=Ovis_aries&family=ARID
cb1003_c9/f1p1/4706	ENSGGOG00000004127	Gorilla_gorilla	ARID	http://bioinfo.life.hust.edu.cn/AnimalTFDB#!/tf_detail?species=Gorilla_gorilla&family=ARID
cb1003_c4/f1p0/4858	ENSGACG00000010603	Gasterosteus_aculeatus	ARID	http://bioinfo.life.hust.edu.cn/AnimalTFDB#!/tf_detail?species=Gasterosteus_aculeatus&family=ARID
cb10491_c20184/f1p0/1404	ENSTRUG00000017921	Takifugu_rubripes	HMG	http://bioinfo.life.hust.edu.cn/AnimalTFDB#!/tf_detail?species=Takifugu_rubripes&family=HMG
cb10491_c1287/f1p0/1823	FBgn0014018	Drosophila_melanogaster	RHD	http://bioinfo.life.hust.edu.cn/AnimalTFDB#!/tf_detail?species=Drosophila_melanogaster&family=RHD
cb10292_c1/f1p0/991	ENSRBIG00000040250	Rhinopithecus_bieti	Fork_head	http://bioinfo.life.hust.edu.cn/AnimalTFDB#!/tf_detail?species=Rhinopithecus_bieti&family=Fork_head
cb10069_c6/f1p0/1431	ENSMPUG00000005584	Mustela_putorius_furo	Pou	http://bioinfo.life.hust.edu.cn/AnimalTFDB#!/tf_detail?species=Mustela_putorius_furo&family=Pou
cb10491_c1944/f1p0/1823	ENSPFOG00000010956	Poecilia_formosa	Homeobox	http://bioinfo.life.hust.edu.cn/AnimalTFDB#!/tf_detail?species=Poecilia_formosa&family=Homeobox
cb10491_c1948/f1p0/1523	ENSPFOG00000010956	Poecilia_formosa	Homeobox	http://bioinfo.life.hust.edu.cn/AnimalTFDB#!/tf_detail?species=Poecilia_formosa&family=Homeobox
cb10111_c192/f1p0/870	ENSMPUG00000001856	Mustela_putorius_furo	bHLH	http://bioinfo.life.hust.edu.cn/AnimalTFDB#!/tf_detail?species=Mustela_putorius_furo&family=bHLH
cb10111_c65/f1p0/1825	ENSMPUG00000001856	Mustela_putorius_furo	bHLH	http://bioinfo.life.hust.edu.cn/AnimalTFDB#!/tf_detail?species=Mustela_putorius_furo&family=bHLH
cb10116_c10/f1p0/1545	FBgn0003870	Drosophila_melanogaster	ZBTB	http://bioinfo.life.hust.edu.cn/AnimalTFDB#!/tf_detail?species=Drosophila_melanogaster&family=ZBTB
cb1026_c1/f1p0/2813	ENSDNOG00000005811	Dasypus_novemcinctus	bHLH	http://bioinfo.life.hust.edu.cn/AnimalTFDB#!/tf_detail?species=Dasypus_novemcinctus&family=bHLH
cb1026_c0/f1p0/4735	ENSDNOG00000005811	Dasypus_novemcinctus	bHLH	http://bioinfo.life.hust.edu.cn/AnimalTFDB#!/tf_detail?species=Dasypus_novemcinctus&family=bHLH
cb10365_c3/f1p0/1473	ENSDARG00000000760	Danio_rerio	zf-C2H2	http://bioinfo.life.hust.edu.cn/AnimalTFDB#!/tf_detail?species=Danio_rerio&family=zf-C2H2
cb10408_c44/f1p0/4164	ENSCJAG00000013324	Callithrix_jacchus	SAND	http://bioinfo.life.hust.edu.cn/AnimalTFDB#!/tf_detail?species=Callithrix_jacchus&family=SAND
cb10408_c43/f1p0/2173	ENSCJAG00000013324	Callithrix_jacchus	SAND	http://bioinfo.life.hust.edu.cn/AnimalTFDB#!/tf_detail?species=Callithrix_jacchus&family=SAND
cb10491_c19247/f1p0/1430	ENSPSIG00000000027	Pelodiscus_sinensis	zf-C2H2	http://bioinfo.life.hust.edu.cn/AnimalTFDB#!/tf_detail?species=Pelodiscus_sinensis&family=zf-C2H2
cb10389_c110/f1p0/2988	ENSTNIG00000018605	Tetraodon_nigroviridis	Homeobox	http://bioinfo.life.hust.edu.cn/AnimalTFDB#!/tf_detail?species=Tetraodon_nigroviridis&family=Homeobox
cb10389_c111/f1p0/2769	ENSTNIG00000018605	Tetraodon_nigroviridis	Homeobox	http://bioinfo.life.hust.edu.cn/AnimalTFDB#!/tf_detail?species=Tetraodon_nigroviridis&family=Homeobox
cb10389_c113/f1p0/2418	ENSTNIG00000018605	Tetraodon_nigroviridis	Homeobox	http://bioinfo.life.hust.edu.cn/AnimalTFDB#!/tf_detail?species=Tetraodon_nigroviridis&family=Homeobox
cb10389_c114/f1p0/2207	ENSTNIG00000018605	Tetraodon_nigroviridis	Homeobox	http://bioinfo.life.hust.edu.cn/AnimalTFDB#!/tf_detail?species=Tetraodon_nigroviridis&family=Homeobox
cb10491_c13792/f1p0/1555	ENSCAFG00000003081	Canis_familiaris	bHLH	http://bioinfo.life.hust.edu.cn/AnimalTFDB#!/tf_detail?species=Canis_familiaris&family=bHLH
cb10389_c136/f1p0/3025	ENSTNIG00000012003	Tetraodon_nigroviridis	MBD	http://bioinfo.life.hust.edu.cn/AnimalTFDB#!/tf_detail?species=Tetraodon_nigroviridis&family=MBD
cb10491_c20328/f1p0/1564	ENSTRUG00000017921	Takifugu_rubripes	HMG	http://bioinfo.life.hust.edu.cn/AnimalTFDB#!/tf_detail?species=Takifugu_rubripes&family=HMG
cb10491_c20762/f1p0/1682	ENSTRUG00000017921	Takifugu_rubripes	HMG	http://bioinfo.life.hust.edu.cn/AnimalTFDB#!/tf_detail?species=Takifugu_rubripes&family=HMG
cb10491_c18151/f1p0/1309	ENSPPYG00000008961	Pongo_abelii	zf-C2H2	http://bioinfo.life.hust.edu.cn/AnimalTFDB#!/tf_detail?species=Pongo_abelii&family=zf-C2H2
cb10491_c22191/f1p0/1700	ENSCAFG00000003081	Canis_familiaris	bHLH	http://bioinfo.life.hust.edu.cn/AnimalTFDB#!/tf_detail?species=Canis_familiaris&family=bHLH
cb10491_c17901/f1p0/1509	ENSPSIG00000000027	Pelodiscus_sinensis	zf-C2H2	http://bioinfo.life.hust.edu.cn/AnimalTFDB#!/tf_detail?species=Pelodiscus_sinensis&family=zf-C2H2
cb10491_c1288/f1p0/1866	FBgn0014018	Drosophila_melanogaster	RHD	http://bioinfo.life.hust.edu.cn/AnimalTFDB#!/tf_detail?species=Drosophila_melanogaster&family=RHD
cb10491_c398186/f1p0/1530	ENSPFOG00000022627	Poecilia_formosa	zf-C2H2	http://bioinfo.life.hust.edu.cn/AnimalTFDB#!/tf_detail?species=Poecilia_formosa&family=zf-C2H2
cb10491_c368038/f1p0/1596	ENSCCAG00000036722	Cebus_capucinus	zf-C2H2	http://bioinfo.life.hust.edu.cn/AnimalTFDB#!/tf_detail?species=Cebus_capucinus&family=zf-C2H2
cb10491_c402165/f1p0/1361	FBgn0037877	Drosophila_melanogaster	zf-C2H2	http://bioinfo.life.hust.edu.cn/AnimalTFDB#!/tf_detail?species=Drosophila_melanogaster&family=zf-C2H2
cb10491_c30547/f1p0/1387	ENSTRUG00000017921	Takifugu_rubripes	HMG	http://bioinfo.life.hust.edu.cn/AnimalTFDB#!/tf_detail?species=Takifugu_rubripes&family=HMG
cb10491_c37713/f1p0/1605	ENSTNIG00000010116	Tetraodon_nigroviridis	HMG	http://bioinfo.life.hust.edu.cn/AnimalTFDB#!/tf_detail?species=Tetraodon_nigroviridis&family=HMG
cb10491_c34679/f1p0/1362	ENSDNOG00000005811	Dasypus_novemcinctus	bHLH	http://bioinfo.life.hust.edu.cn/AnimalTFDB#!/tf_detail?species=Dasypus_novemcinctus&family=bHLH
cb10491_c30972/f1p0/1718	ENSTRUG00000017921	Takifugu_rubripes	HMG	http://bioinfo.life.hust.edu.cn/AnimalTFDB#!/tf_detail?species=Takifugu_rubripes&family=HMG
cb10491_c389294/f1p0/1497	ENSPFOG00000007333	Poecilia_formosa	zf-C2H2	http://bioinfo.life.hust.edu.cn/AnimalTFDB#!/tf_detail?species=Poecilia_formosa&family=zf-C2H2
cb10491_c367349/f1p0/1574	FBgn0266450	Drosophila_melanogaster	zf-C2H2	http://bioinfo.life.hust.edu.cn/AnimalTFDB#!/tf_detail?species=Drosophila_melanogaster&family=zf-C2H2
cb10491_c366122/f1p0/1444	ENSGACG00000013321	Gasterosteus_aculeatus	Others	http://bioinfo.life.hust.edu.cn/AnimalTFDB#!/tf_detail?species=Gasterosteus_aculeatus&family=Others
cb10491_c394449/f1p0/1303	ENSPSIG00000000027	Pelodiscus_sinensis	zf-C2H2	http://bioinfo.life.hust.edu.cn/AnimalTFDB#!/tf_detail?species=Pelodiscus_sinensis&family=zf-C2H2
cb10491_c29321/f1p0/1576	ENSTRUG00000017921	Takifugu_rubripes	HMG	http://bioinfo.life.hust.edu.cn/AnimalTFDB#!/tf_detail?species=Takifugu_rubripes&family=HMG
cb10491_c379849/f1p0/1728	ENSCATG00000032260	Cercocebus_atys	Homeobox	http://bioinfo.life.hust.edu.cn/AnimalTFDB#!/tf_detail?species=Cercocebus_atys&family=Homeobox
cb10491_c29498/f1p1/1888	ENSCAFG00000003081	Canis_familiaris	bHLH	http://bioinfo.life.hust.edu.cn/AnimalTFDB#!/tf_detail?species=Canis_familiaris&family=bHLH
cb10491_c24977/f1p0/1337	ENSTRUG00000017921	Takifugu_rubripes	HMG	http://bioinfo.life.hust.edu.cn/AnimalTFDB#!/tf_detail?species=Takifugu_rubripes&family=HMG
cb10491_c418693/f1p0/1454	FBgn0266450	Drosophila_melanogaster	zf-C2H2	http://bioinfo.life.hust.edu.cn/AnimalTFDB#!/tf_detail?species=Drosophila_melanogaster&family=zf-C2H2
cb10491_c359090/f1p0/1680	ENSCATG00000032260	Cercocebus_atys	Homeobox	http://bioinfo.life.hust.edu.cn/AnimalTFDB#!/tf_detail?species=Cercocebus_atys&family=Homeobox
cb10491_c410723/f1p0/1243	ENSPFOG00000007333	Poecilia_formosa	zf-C2H2	http://bioinfo.life.hust.edu.cn/AnimalTFDB#!/tf_detail?species=Poecilia_formosa&family=zf-C2H2
cb10491_c420364/f1p0/1715	ENSCAFG00000003081	Canis_familiaris	bHLH	http://bioinfo.life.hust.edu.cn/AnimalTFDB#!/tf_detail?species=Canis_familiaris&family=bHLH
cb10491_c26625/f1p0/1367	ENSNLEG00000005521	Nomascus_leucogenys	zf-C2H2	http://bioinfo.life.hust.edu.cn/AnimalTFDB#!/tf_detail?species=Nomascus_leucogenys&family=zf-C2H2
cb10491_c421900/f1p0/1489	ENSPFOG00000022627	Poecilia_formosa	zf-C2H2	http://bioinfo.life.hust.edu.cn/AnimalTFDB#!/tf_detail?species=Poecilia_formosa&family=zf-C2H2
cb10491_c28056/f1p0/1738	ENSTRUG00000017921	Takifugu_rubripes	HMG	http://bioinfo.life.hust.edu.cn/AnimalTFDB#!/tf_detail?species=Takifugu_rubripes&family=HMG
cb10491_c361987/f1p0/1287	ENSCAFG00000003081	Canis_familiaris	bHLH	http://bioinfo.life.hust.edu.cn/AnimalTFDB#!/tf_detail?species=Canis_familiaris&family=bHLH
cb10491_c24934/f1p0/1286	ENSTRUG00000017921	Takifugu_rubripes	HMG	http://bioinfo.life.hust.edu.cn/AnimalTFDB#!/tf_detail?species=Takifugu_rubripes&family=HMG
cb10491_c37897/f1p0/1338	ENSTRUG00000017921	Takifugu_rubripes	HMG	http://bioinfo.life.hust.edu.cn/AnimalTFDB#!/tf_detail?species=Takifugu_rubripes&family=HMG
cb10491_c360703/f1p0/1542	ENSTNIG00000001178	Tetraodon_nigroviridis	THAP	http://bioinfo.life.hust.edu.cn/AnimalTFDB#!/tf_detail?species=Tetraodon_nigroviridis&family=THAP
cb10491_c400147/f1p0/1492	ENSPFOG00000007333	Poecilia_formosa	zf-C2H2	http://bioinfo.life.hust.edu.cn/AnimalTFDB#!/tf_detail?species=Poecilia_formosa&family=zf-C2H2
cb10491_c37403/f1p0/1865	ENSTRUG00000017921	Takifugu_rubripes	HMG	http://bioinfo.life.hust.edu.cn/AnimalTFDB#!/tf_detail?species=Takifugu_rubripes&family=HMG
cb10491_c416855/f1p0/1394	ENSPFOG00000022627	Poecilia_formosa	zf-C2H2	http://bioinfo.life.hust.edu.cn/AnimalTFDB#!/tf_detail?species=Poecilia_formosa&family=zf-C2H2
cb10491_c419501/f1p0/1448	ENSPFOG00000022627	Poecilia_formosa	zf-C2H2	http://bioinfo.life.hust.edu.cn/AnimalTFDB#!/tf_detail?species=Poecilia_formosa&family=zf-C2H2
cb10491_c403607/f1p0/1362	ENSCAFG00000003081	Canis_familiaris	bHLH	http://bioinfo.life.hust.edu.cn/AnimalTFDB#!/tf_detail?species=Canis_familiaris&family=bHLH
cb10491_c409632/f1p0/1276	ENSPFOG00000022627	Poecilia_formosa	zf-C2H2	http://bioinfo.life.hust.edu.cn/AnimalTFDB#!/tf_detail?species=Poecilia_formosa&family=zf-C2H2
cb10491_c32591/f1p0/1638	ENSAMXG00000024983	Astyanax_mexicanus	zf-C2H2	http://bioinfo.life.hust.edu.cn/AnimalTFDB#!/tf_detail?species=Astyanax_mexicanus&family=zf-C2H2
cb10491_c38850/f1p0/1763	ENSTGUG00000018309	Taeniopygia_guttata	zf-C2H2	http://bioinfo.life.hust.edu.cn/AnimalTFDB#!/tf_detail?species=Taeniopygia_guttata&family=zf-C2H2
cb10491_c26706/f1p0/1644	ENSPSIG00000000027	Pelodiscus_sinensis	zf-C2H2	http://bioinfo.life.hust.edu.cn/AnimalTFDB#!/tf_detail?species=Pelodiscus_sinensis&family=zf-C2H2
cb10491_c366138/f1p0/1892	ENSLOCG00000016007	Lepisosteus_oculatus	Others	http://bioinfo.life.hust.edu.cn/AnimalTFDB#!/tf_detail?species=Lepisosteus_oculatus&family=Others
cb10491_c27317/f1p0/1401	ENSONIG00000009359	Oreochromis_niloticus	zf-BED	http://bioinfo.life.hust.edu.cn/AnimalTFDB#!/tf_detail?species=Oreochromis_niloticus&family=zf-BED
cb10491_c386969/f1p0/1544	ENSPFOG00000007333	Poecilia_formosa	zf-C2H2	http://bioinfo.life.hust.edu.cn/AnimalTFDB#!/tf_detail?species=Poecilia_formosa&family=zf-C2H2
cb10491_c25432/f1p0/1520	ENSRNOG00000061499	Rattus_norvegicus	HMG	http://bioinfo.life.hust.edu.cn/AnimalTFDB#!/tf_detail?species=Rattus_norvegicus&family=HMG
cb10491_c371257/f1p0/1541	ENSPFOG00000007333	Poecilia_formosa	zf-C2H2	http://bioinfo.life.hust.edu.cn/AnimalTFDB#!/tf_detail?species=Poecilia_formosa&family=zf-C2H2
cb10491_c30710/f1p0/1789	ENSAMXG00000024983	Astyanax_mexicanus	zf-C2H2	http://bioinfo.life.hust.edu.cn/AnimalTFDB#!/tf_detail?species=Astyanax_mexicanus&family=zf-C2H2
cb10491_c363852/f1p1/1266	ENSOPRG00000013696	Ochotona_princeps	Others	http://bioinfo.life.hust.edu.cn/AnimalTFDB#!/tf_detail?species=Ochotona_princeps&family=Others
cb10491_c390796/f1p0/1742	ENSPFOG00000022627	Poecilia_formosa	zf-C2H2	http://bioinfo.life.hust.edu.cn/AnimalTFDB#!/tf_detail?species=Poecilia_formosa&family=zf-C2H2
cb10491_c425691/f1p0/1544	ENSPFOG00000022627	Poecilia_formosa	zf-C2H2	http://bioinfo.life.hust.edu.cn/AnimalTFDB#!/tf_detail?species=Poecilia_formosa&family=zf-C2H2
cb10491_c423174/f1p0/1366	ENSCATG00000032260	Cercocebus_atys	Homeobox	http://bioinfo.life.hust.edu.cn/AnimalTFDB#!/tf_detail?species=Cercocebus_atys&family=Homeobox
cb10491_c417658/f1p0/1674	ENSCATG00000032260	Cercocebus_atys	Homeobox	http://bioinfo.life.hust.edu.cn/AnimalTFDB#!/tf_detail?species=Cercocebus_atys&family=Homeobox
cb10491_c31177/f1p0/1562	ENSTRUG00000017921	Takifugu_rubripes	HMG	http://bioinfo.life.hust.edu.cn/AnimalTFDB#!/tf_detail?species=Takifugu_rubripes&family=HMG
cb10491_c407583/f1p0/1684	FBgn0266450	Drosophila_melanogaster	zf-C2H2	http://bioinfo.life.hust.edu.cn/AnimalTFDB#!/tf_detail?species=Drosophila_melanogaster&family=zf-C2H2
cb10491_c38109/f1p0/1804	ENSTRUG00000017921	Takifugu_rubripes	HMG	http://bioinfo.life.hust.edu.cn/AnimalTFDB#!/tf_detail?species=Takifugu_rubripes&family=HMG
cb10491_c30828/f1p0/1625	ENSCAFG00000003081	Canis_familiaris	bHLH	http://bioinfo.life.hust.edu.cn/AnimalTFDB#!/tf_detail?species=Canis_familiaris&family=bHLH
cb10491_c33677/f1p0/1261	ENSXMAG00000009014	Xiphophorus_maculatus	THAP	http://bioinfo.life.hust.edu.cn/AnimalTFDB#!/tf_detail?species=Xiphophorus_maculatus&family=THAP
cb10491_c368846/f1p0/1633	ENSLACG00000014728	Latimeria_chalumnae	Others	http://bioinfo.life.hust.edu.cn/AnimalTFDB#!/tf_detail?species=Latimeria_chalumnae&family=Others
cb10491_c38126/f1p0/1897	ENSCAFG00000003081	Canis_familiaris	bHLH	http://bioinfo.life.hust.edu.cn/AnimalTFDB#!/tf_detail?species=Canis_familiaris&family=bHLH
cb10491_c35867/f1p0/1619	ENSPSIG00000000027	Pelodiscus_sinensis	zf-C2H2	http://bioinfo.life.hust.edu.cn/AnimalTFDB#!/tf_detail?species=Pelodiscus_sinensis&family=zf-C2H2
cb10491_c29025/f1p0/1544	ENSPSIG00000001545	Pelodiscus_sinensis	zf-C2H2	http://bioinfo.life.hust.edu.cn/AnimalTFDB#!/tf_detail?species=Pelodiscus_sinensis&family=zf-C2H2
cb10491_c414881/f1p0/1615	ENSPFOG00000022627	Poecilia_formosa	zf-C2H2	http://bioinfo.life.hust.edu.cn/AnimalTFDB#!/tf_detail?species=Poecilia_formosa&family=zf-C2H2
cb10491_c416777/f1p0/1480	ENSCAFG00000003081	Canis_familiaris	bHLH	http://bioinfo.life.hust.edu.cn/AnimalTFDB#!/tf_detail?species=Canis_familiaris&family=bHLH
cb10491_c369646/f1p0/1309	FBgn0266450	Drosophila_melanogaster	zf-C2H2	http://bioinfo.life.hust.edu.cn/AnimalTFDB#!/tf_detail?species=Drosophila_melanogaster&family=zf-C2H2
cb10491_c395008/f1p0/1525	ENSLACG00000018355	Latimeria_chalumnae	zf-C2H2	http://bioinfo.life.hust.edu.cn/AnimalTFDB#!/tf_detail?species=Latimeria_chalumnae&family=zf-C2H2
cb10491_c365176/f1p0/1358	ENSPFOG00000007333	Poecilia_formosa	zf-C2H2	http://bioinfo.life.hust.edu.cn/AnimalTFDB#!/tf_detail?species=Poecilia_formosa&family=zf-C2H2
cb10491_c413074/f1p0/1238	ENSPFOG00000022627	Poecilia_formosa	zf-C2H2	http://bioinfo.life.hust.edu.cn/AnimalTFDB#!/tf_detail?species=Poecilia_formosa&family=zf-C2H2
cb10491_c32227/f1p0/1777	ENSCATG00000020983	Cercocebus_atys	zf-BED	http://bioinfo.life.hust.edu.cn/AnimalTFDB#!/tf_detail?species=Cercocebus_atys&family=zf-BED
cb10491_c383249/f1p0/1825	ENSPFOG00000022627	Poecilia_formosa	zf-C2H2	http://bioinfo.life.hust.edu.cn/AnimalTFDB#!/tf_detail?species=Poecilia_formosa&family=zf-C2H2
cb10491_c364140/f1p0/1646	ENSCATG00000032260	Cercocebus_atys	Homeobox	http://bioinfo.life.hust.edu.cn/AnimalTFDB#!/tf_detail?species=Cercocebus_atys&family=Homeobox
cb10491_c400619/f1p0/1297	ENSDNOG00000005811	Dasypus_novemcinctus	bHLH	http://bioinfo.life.hust.edu.cn/AnimalTFDB#!/tf_detail?species=Dasypus_novemcinctus&family=bHLH
cb10491_c35177/f1p0/1621	ENSTRUG00000017921	Takifugu_rubripes	HMG	http://bioinfo.life.hust.edu.cn/AnimalTFDB#!/tf_detail?species=Takifugu_rubripes&family=HMG
cb10491_c26750/f1p0/1377	ENSRBIG00000034784	Rhinopithecus_bieti	zf-BED	http://bioinfo.life.hust.edu.cn/AnimalTFDB#!/tf_detail?species=Rhinopithecus_bieti&family=zf-BED
cb10491_c379418/f1p0/1485	ENSPFOG00000022627	Poecilia_formosa	zf-C2H2	http://bioinfo.life.hust.edu.cn/AnimalTFDB#!/tf_detail?species=Poecilia_formosa&family=zf-C2H2
cb10491_c36911/f1p0/1568	ENSTRUG00000017921	Takifugu_rubripes	HMG	http://bioinfo.life.hust.edu.cn/AnimalTFDB#!/tf_detail?species=Takifugu_rubripes&family=HMG
cb10491_c23580/f1p0/1588	ENSPSIG00000000027	Pelodiscus_sinensis	zf-C2H2	http://bioinfo.life.hust.edu.cn/AnimalTFDB#!/tf_detail?species=Pelodiscus_sinensis&family=zf-C2H2
cb10491_c409107/f1p0/1688	ENSPFOG00000007333	Poecilia_formosa	zf-C2H2	http://bioinfo.life.hust.edu.cn/AnimalTFDB#!/tf_detail?species=Poecilia_formosa&family=zf-C2H2
cb10491_c31379/f1p0/1607	ENSPSIG00000000027	Pelodiscus_sinensis	zf-C2H2	http://bioinfo.life.hust.edu.cn/AnimalTFDB#!/tf_detail?species=Pelodiscus_sinensis&family=zf-C2H2
cb10491_c412639/f1p0/1273	ENSTRUG00000000529	Takifugu_rubripes	NCU-G1	http://bioinfo.life.hust.edu.cn/AnimalTFDB#!/tf_detail?species=Takifugu_rubripes&family=NCU-G1
cb10491_c36054/f1p0/1466	MGP_PahariEiJ_G0021478	Mus_pahari	zf-C2H2	http://bioinfo.life.hust.edu.cn/AnimalTFDB#!/tf_detail?species=Mus_pahari&family=zf-C2H2
cb10491_c31589/f1p0/1798	ENSCSAVG00000000769	Ciona_savignyi	HTH	http://bioinfo.life.hust.edu.cn/AnimalTFDB#!/tf_detail?species=Ciona_savignyi&family=HTH
cb10491_c365701/f1p0/1665	FBgn0266450	Drosophila_melanogaster	zf-C2H2	http://bioinfo.life.hust.edu.cn/AnimalTFDB#!/tf_detail?species=Drosophila_melanogaster&family=zf-C2H2
cb10491_c26517/f1p0/1260	ENSTBEG00000015869	Tupaia_belangeri	zf-C2H2	http://bioinfo.life.hust.edu.cn/AnimalTFDB#!/tf_detail?species=Tupaia_belangeri&family=zf-C2H2
cb10491_c33613/f1p0/1625	ENSPSIG00000000027	Pelodiscus_sinensis	zf-C2H2	http://bioinfo.life.hust.edu.cn/AnimalTFDB#!/tf_detail?species=Pelodiscus_sinensis&family=zf-C2H2
cb10491_c399315/f1p0/1567	ENSDARG00000056856	Danio_rerio	Others	http://bioinfo.life.hust.edu.cn/AnimalTFDB#!/tf_detail?species=Danio_rerio&family=Others
cb10491_c404122/f1p0/1436	ENSACAG00000029453	Anolis_carolinensis	zf-C2H2	http://bioinfo.life.hust.edu.cn/AnimalTFDB#!/tf_detail?species=Anolis_carolinensis&family=zf-C2H2
cb10491_c25526/f1p0/1695	ENSPSIG00000000027	Pelodiscus_sinensis	zf-C2H2	http://bioinfo.life.hust.edu.cn/AnimalTFDB#!/tf_detail?species=Pelodiscus_sinensis&family=zf-C2H2
cb10491_c360418/f1p0/1329	ENSCAFG00000003081	Canis_familiaris	bHLH	http://bioinfo.life.hust.edu.cn/AnimalTFDB#!/tf_detail?species=Canis_familiaris&family=bHLH
cb10491_c395797/f1p0/1317	ENSGMOG00000014568	Gadus_morhua	Others	http://bioinfo.life.hust.edu.cn/AnimalTFDB#!/tf_detail?species=Gadus_morhua&family=Others
cb10491_c388649/f1p0/1430	ENSPFOG00000022627	Poecilia_formosa	zf-C2H2	http://bioinfo.life.hust.edu.cn/AnimalTFDB#!/tf_detail?species=Poecilia_formosa&family=zf-C2H2
cb10491_c27200/f1p0/1372	ENSTRUG00000017921	Takifugu_rubripes	HMG	http://bioinfo.life.hust.edu.cn/AnimalTFDB#!/tf_detail?species=Takifugu_rubripes&family=HMG
cb10491_c370114/f1p0/1359	ENSDNOG00000005811	Dasypus_novemcinctus	bHLH	http://bioinfo.life.hust.edu.cn/AnimalTFDB#!/tf_detail?species=Dasypus_novemcinctus&family=bHLH
cb10491_c35737/f1p0/1314	ENSTRUG00000017921	Takifugu_rubripes	HMG	http://bioinfo.life.hust.edu.cn/AnimalTFDB#!/tf_detail?species=Takifugu_rubripes&family=HMG
cb10491_c26284/f1p0/1852	ENSTRUG00000017921	Takifugu_rubripes	HMG	http://bioinfo.life.hust.edu.cn/AnimalTFDB#!/tf_detail?species=Takifugu_rubripes&family=HMG
cb10491_c369859/f1p0/1491	ENSPFOG00000007333	Poecilia_formosa	zf-C2H2	http://bioinfo.life.hust.edu.cn/AnimalTFDB#!/tf_detail?species=Poecilia_formosa&family=zf-C2H2
cb10491_c380112/f1p0/1450	ENSPSIG00000000027	Pelodiscus_sinensis	zf-C2H2	http://bioinfo.life.hust.edu.cn/AnimalTFDB#!/tf_detail?species=Pelodiscus_sinensis&family=zf-C2H2
cb10491_c405049/f1p0/1478	ENSPFOG00000022627	Poecilia_formosa	zf-C2H2	http://bioinfo.life.hust.edu.cn/AnimalTFDB#!/tf_detail?species=Poecilia_formosa&family=zf-C2H2
cb10491_c387052/f1p0/1634	ENSPFOG00000022627	Poecilia_formosa	zf-C2H2	http://bioinfo.life.hust.edu.cn/AnimalTFDB#!/tf_detail?species=Poecilia_formosa&family=zf-C2H2
cb10491_c28921/f1p0/1648	ENSTRUG00000017921	Takifugu_rubripes	HMG	http://bioinfo.life.hust.edu.cn/AnimalTFDB#!/tf_detail?species=Takifugu_rubripes&family=HMG
cb10491_c31330/f1p0/1720	ENSHGLG00000003266	Heterocephalus_glaber_female	zf-C2H2	http://bioinfo.life.hust.edu.cn/AnimalTFDB#!/tf_detail?species=Heterocephalus_glaber_female&family=zf-C2H2
cb10491_c390490/f1p0/1391	ENSCATG00000032260	Cercocebus_atys	Homeobox	http://bioinfo.life.hust.edu.cn/AnimalTFDB#!/tf_detail?species=Cercocebus_atys&family=Homeobox
cb10491_c370237/f1p0/1632	ENSCAFG00000003081	Canis_familiaris	bHLH	http://bioinfo.life.hust.edu.cn/AnimalTFDB#!/tf_detail?species=Canis_familiaris&family=bHLH
cb10491_c380816/f1p1/1717	ENSOPRG00000013696	Ochotona_princeps	Others	http://bioinfo.life.hust.edu.cn/AnimalTFDB#!/tf_detail?species=Ochotona_princeps&family=Others
cb10491_c378520/f1p0/1546	ENSPFOG00000022627	Poecilia_formosa	zf-C2H2	http://bioinfo.life.hust.edu.cn/AnimalTFDB#!/tf_detail?species=Poecilia_formosa&family=zf-C2H2
cb10491_c403405/f1p0/1744	ENSTRUG00000000529	Takifugu_rubripes	NCU-G1	http://bioinfo.life.hust.edu.cn/AnimalTFDB#!/tf_detail?species=Takifugu_rubripes&family=NCU-G1
cb10491_c362887/f1p0/1839	ENSCATG00000032260	Cercocebus_atys	Homeobox	http://bioinfo.life.hust.edu.cn/AnimalTFDB#!/tf_detail?species=Cercocebus_atys&family=Homeobox
cb10491_c386923/f1p0/1402	ENSDNOG00000005811	Dasypus_novemcinctus	bHLH	http://bioinfo.life.hust.edu.cn/AnimalTFDB#!/tf_detail?species=Dasypus_novemcinctus&family=bHLH
cb10491_c370811/f1p0/1298	ENSDNOG00000005811	Dasypus_novemcinctus	bHLH	http://bioinfo.life.hust.edu.cn/AnimalTFDB#!/tf_detail?species=Dasypus_novemcinctus&family=bHLH
cb10491_c378013/f1p0/1470	ENSPFOG00000022627	Poecilia_formosa	zf-C2H2	http://bioinfo.life.hust.edu.cn/AnimalTFDB#!/tf_detail?species=Poecilia_formosa&family=zf-C2H2
cb10491_c25404/f1p0/1904	ENSTRUG00000017921	Takifugu_rubripes	HMG	http://bioinfo.life.hust.edu.cn/AnimalTFDB#!/tf_detail?species=Takifugu_rubripes&family=HMG
cb10491_c364945/f1p0/1614	ENSTRUG00000017921	Takifugu_rubripes	HMG	http://bioinfo.life.hust.edu.cn/AnimalTFDB#!/tf_detail?species=Takifugu_rubripes&family=HMG
cb10491_c37586/f1p0/1490	ENSDARG00000098424	Danio_rerio	zf-C2H2	http://bioinfo.life.hust.edu.cn/AnimalTFDB#!/tf_detail?species=Danio_rerio&family=zf-C2H2
cb10491_c35976/f1p0/1478	ENSTRUG00000017921	Takifugu_rubripes	HMG	http://bioinfo.life.hust.edu.cn/AnimalTFDB#!/tf_detail?species=Takifugu_rubripes&family=HMG
cb10491_c398680/f1p0/1554	ENSPFOG00000022627	Poecilia_formosa	zf-C2H2	http://bioinfo.life.hust.edu.cn/AnimalTFDB#!/tf_detail?species=Poecilia_formosa&family=zf-C2H2
cb10491_c33765/f1p0/1435	ENSPSIG00000000027	Pelodiscus_sinensis	zf-C2H2	http://bioinfo.life.hust.edu.cn/AnimalTFDB#!/tf_detail?species=Pelodiscus_sinensis&family=zf-C2H2
cb10491_c412506/f1p0/1496	ENSPFOG00000022627	Poecilia_formosa	zf-C2H2	http://bioinfo.life.hust.edu.cn/AnimalTFDB#!/tf_detail?species=Poecilia_formosa&family=zf-C2H2
cb10491_c360027/f1p0/1869	FBgn0031779	Drosophila_melanogaster	Others	http://bioinfo.life.hust.edu.cn/AnimalTFDB#!/tf_detail?species=Drosophila_melanogaster&family=Others
cb10491_c424221/f1p0/1718	FBgn0266450	Drosophila_melanogaster	zf-C2H2	http://bioinfo.life.hust.edu.cn/AnimalTFDB#!/tf_detail?species=Drosophila_melanogaster&family=zf-C2H2
cb10491_c35621/f1p0/1348	ENSTRUG00000017921	Takifugu_rubripes	HMG	http://bioinfo.life.hust.edu.cn/AnimalTFDB#!/tf_detail?species=Takifugu_rubripes&family=HMG
cb10491_c410833/f1p0/1328	FBgn0266450	Drosophila_melanogaster	zf-C2H2	http://bioinfo.life.hust.edu.cn/AnimalTFDB#!/tf_detail?species=Drosophila_melanogaster&family=zf-C2H2
cb10491_c389974/f1p0/1336	ENSPSIG00000001545	Pelodiscus_sinensis	zf-C2H2	http://bioinfo.life.hust.edu.cn/AnimalTFDB#!/tf_detail?species=Pelodiscus_sinensis&family=zf-C2H2
cb10491_c409992/f1p0/1510	ENSTTRG00000004369	Tursiops_truncatus	zf-C2H2	http://bioinfo.life.hust.edu.cn/AnimalTFDB#!/tf_detail?species=Tursiops_truncatus&family=zf-C2H2
cb10491_c420875/f1p0/1376	ENSCATG00000032260	Cercocebus_atys	Homeobox	http://bioinfo.life.hust.edu.cn/AnimalTFDB#!/tf_detail?species=Cercocebus_atys&family=Homeobox
cb10491_c24321/f1p0/1493	ENSTRUG00000017921	Takifugu_rubripes	HMG	http://bioinfo.life.hust.edu.cn/AnimalTFDB#!/tf_detail?species=Takifugu_rubripes&family=HMG
cb10491_c38111/f1p0/1897	ENSCAFG00000003081	Canis_familiaris	bHLH	http://bioinfo.life.hust.edu.cn/AnimalTFDB#!/tf_detail?species=Canis_familiaris&family=bHLH
cb10491_c29588/f1p0/1272	ENSDNOG00000005811	Dasypus_novemcinctus	bHLH	http://bioinfo.life.hust.edu.cn/AnimalTFDB#!/tf_detail?species=Dasypus_novemcinctus&family=bHLH
cb10491_c404975/f1p0/1544	ENSPFOG00000007333	Poecilia_formosa	zf-C2H2	http://bioinfo.life.hust.edu.cn/AnimalTFDB#!/tf_detail?species=Poecilia_formosa&family=zf-C2H2
cb10491_c362494/f1p0/1362	ENSCAFG00000003081	Canis_familiaris	bHLH	http://bioinfo.life.hust.edu.cn/AnimalTFDB#!/tf_detail?species=Canis_familiaris&family=bHLH
cb10491_c372917/f1p0/1848	ENSMICG00000001827	Microcebus_murinus	IRF	http://bioinfo.life.hust.edu.cn/AnimalTFDB#!/tf_detail?species=Microcebus_murinus&family=IRF
cb10491_c390017/f1p0/1474	ENSGACG00000017801	Gasterosteus_aculeatus	HMG	http://bioinfo.life.hust.edu.cn/AnimalTFDB#!/tf_detail?species=Gasterosteus_aculeatus&family=HMG
cb10491_c390013/f1p0/1385	ENSPFOG00000022627	Poecilia_formosa	zf-C2H2	http://bioinfo.life.hust.edu.cn/AnimalTFDB#!/tf_detail?species=Poecilia_formosa&family=zf-C2H2
cb10491_c379535/f1p0/1554	ENSPFOG00000022627	Poecilia_formosa	zf-C2H2	http://bioinfo.life.hust.edu.cn/AnimalTFDB#!/tf_detail?species=Poecilia_formosa&family=zf-C2H2
cb10491_c407145/f1p1/1390	ENSOPRG00000013696	Ochotona_princeps	Others	http://bioinfo.life.hust.edu.cn/AnimalTFDB#!/tf_detail?species=Ochotona_princeps&family=Others
cb10491_c31274/f1p0/1366	ENSPSIG00000000027	Pelodiscus_sinensis	zf-C2H2	http://bioinfo.life.hust.edu.cn/AnimalTFDB#!/tf_detail?species=Pelodiscus_sinensis&family=zf-C2H2
cb10491_c26549/f1p0/1392	ENSTRUG00000017921	Takifugu_rubripes	HMG	http://bioinfo.life.hust.edu.cn/AnimalTFDB#!/tf_detail?species=Takifugu_rubripes&family=HMG
cb10491_c415582/f1p0/1670	FBgn0266450	Drosophila_melanogaster	zf-C2H2	http://bioinfo.life.hust.edu.cn/AnimalTFDB#!/tf_detail?species=Drosophila_melanogaster&family=zf-C2H2
cb10491_c422851/f1p0/1423	ENSPFOG00000022627	Poecilia_formosa	zf-C2H2	http://bioinfo.life.hust.edu.cn/AnimalTFDB#!/tf_detail?species=Poecilia_formosa&family=zf-C2H2
cb10491_c25190/f1p0/1905	ENSTRUG00000017921	Takifugu_rubripes	HMG	http://bioinfo.life.hust.edu.cn/AnimalTFDB#!/tf_detail?species=Takifugu_rubripes&family=HMG
cb10491_c377418/f1p0/1704	ENSTRUG00000000529	Takifugu_rubripes	NCU-G1	http://bioinfo.life.hust.edu.cn/AnimalTFDB#!/tf_detail?species=Takifugu_rubripes&family=NCU-G1
cb10491_c390583/f1p0/1609	ENSPFOG00000007333	Poecilia_formosa	zf-C2H2	http://bioinfo.life.hust.edu.cn/AnimalTFDB#!/tf_detail?species=Poecilia_formosa&family=zf-C2H2
cb10491_c397607/f1p0/1430	ENSPFOG00000022627	Poecilia_formosa	zf-C2H2	http://bioinfo.life.hust.edu.cn/AnimalTFDB#!/tf_detail?species=Poecilia_formosa&family=zf-C2H2
cb10491_c365770/f1p0/1485	ENSMLEG00000038862	Mandrillus_leucophaeus	HMG	http://bioinfo.life.hust.edu.cn/AnimalTFDB#!/tf_detail?species=Mandrillus_leucophaeus&family=HMG
cb10491_c23900/f1p0/1573	ENSTRUG00000017921	Takifugu_rubripes	HMG	http://bioinfo.life.hust.edu.cn/AnimalTFDB#!/tf_detail?species=Takifugu_rubripes&family=HMG
cb10491_c371177/f1p0/1623	ENSPFOG00000007333	Poecilia_formosa	zf-C2H2	http://bioinfo.life.hust.edu.cn/AnimalTFDB#!/tf_detail?species=Poecilia_formosa&family=zf-C2H2
cb10491_c417054/f1p0/1721	ENSCAFG00000003081	Canis_familiaris	bHLH	http://bioinfo.life.hust.edu.cn/AnimalTFDB#!/tf_detail?species=Canis_familiaris&family=bHLH
cb10491_c35597/f1p0/1400	ENSTRUG00000017921	Takifugu_rubripes	HMG	http://bioinfo.life.hust.edu.cn/AnimalTFDB#!/tf_detail?species=Takifugu_rubripes&family=HMG
cb10491_c24840/f1p0/1527	ENSTRUG00000017921	Takifugu_rubripes	HMG	http://bioinfo.life.hust.edu.cn/AnimalTFDB#!/tf_detail?species=Takifugu_rubripes&family=HMG
cb10491_c434389/f1p0/1553	ENSPFOG00000007333	Poecilia_formosa	zf-C2H2	http://bioinfo.life.hust.edu.cn/AnimalTFDB#!/tf_detail?species=Poecilia_formosa&family=zf-C2H2
cb10491_c591450/f1p0/1860	ENSTNIG00000003222	Tetraodon_nigroviridis	zf-C2H2	http://bioinfo.life.hust.edu.cn/AnimalTFDB#!/tf_detail?species=Tetraodon_nigroviridis&family=zf-C2H2
cb10491_c598670/f1p0/1407	ENSOCUG00000010580	Oryctolagus_cuniculus	ETS	http://bioinfo.life.hust.edu.cn/AnimalTFDB#!/tf_detail?species=Oryctolagus_cuniculus&family=ETS
cb10491_c679723/f1p1/1567	ENSTRUG00000000529	Takifugu_rubripes	NCU-G1	http://bioinfo.life.hust.edu.cn/AnimalTFDB#!/tf_detail?species=Takifugu_rubripes&family=NCU-G1
cb10491_c512351/f1p0/1338	ENSOCUG00000010580	Oryctolagus_cuniculus	ETS	http://bioinfo.life.hust.edu.cn/AnimalTFDB#!/tf_detail?species=Oryctolagus_cuniculus&family=ETS
cb10491_c591146/f1p0/1271	ENSGACG00000016592	Gasterosteus_aculeatus	Homeobox	http://bioinfo.life.hust.edu.cn/AnimalTFDB#!/tf_detail?species=Gasterosteus_aculeatus&family=Homeobox
cb10491_c685780/f1p0/1770	ENSTRUG00000000529	Takifugu_rubripes	NCU-G1	http://bioinfo.life.hust.edu.cn/AnimalTFDB#!/tf_detail?species=Takifugu_rubripes&family=NCU-G1
cb10491_c537213/f1p0/1841	ENSDARG00000110922	Danio_rerio	THAP	http://bioinfo.life.hust.edu.cn/AnimalTFDB#!/tf_detail?species=Danio_rerio&family=THAP
cb10491_c432970/f1p0/1616	ENSTNIG00000010116	Tetraodon_nigroviridis	HMG	http://bioinfo.life.hust.edu.cn/AnimalTFDB#!/tf_detail?species=Tetraodon_nigroviridis&family=HMG
cb10491_c431957/f1p0/1656	ENSDNOG00000005811	Dasypus_novemcinctus	bHLH	http://bioinfo.life.hust.edu.cn/AnimalTFDB#!/tf_detail?species=Dasypus_novemcinctus&family=bHLH
cb10491_c525134/f1p0/1503	ENSOANG00000014124	Ornithorhynchus_anatinus	zf-C2H2	http://bioinfo.life.hust.edu.cn/AnimalTFDB#!/tf_detail?species=Ornithorhynchus_anatinus&family=zf-C2H2
cb10491_c519260/f1p0/1694	ENSTNIG00000001178	Tetraodon_nigroviridis	THAP	http://bioinfo.life.hust.edu.cn/AnimalTFDB#!/tf_detail?species=Tetraodon_nigroviridis&family=THAP
cb10491_c525840/f1p0/1403	ENSPFOG00000005109	Poecilia_formosa	THAP	http://bioinfo.life.hust.edu.cn/AnimalTFDB#!/tf_detail?species=Poecilia_formosa&family=THAP
cb10491_c512528/f1p0/1335	ENSOCUG00000010580	Oryctolagus_cuniculus	ETS	http://bioinfo.life.hust.edu.cn/AnimalTFDB#!/tf_detail?species=Oryctolagus_cuniculus&family=ETS
cb10491_c430300/f1p0/1567	ENSPFOG00000007333	Poecilia_formosa	zf-C2H2	http://bioinfo.life.hust.edu.cn/AnimalTFDB#!/tf_detail?species=Poecilia_formosa&family=zf-C2H2
cb10491_c518374/f1p0/1563	ENSPSIG00000000027	Pelodiscus_sinensis	zf-C2H2	http://bioinfo.life.hust.edu.cn/AnimalTFDB#!/tf_detail?species=Pelodiscus_sinensis&family=zf-C2H2
cb10491_c519431/f1p0/1849	ENSDNOG00000005811	Dasypus_novemcinctus	bHLH	http://bioinfo.life.hust.edu.cn/AnimalTFDB#!/tf_detail?species=Dasypus_novemcinctus&family=bHLH
cb10491_c526415/f1p0/1528	ENSLOCG00000002876	Lepisosteus_oculatus	THAP	http://bioinfo.life.hust.edu.cn/AnimalTFDB#!/tf_detail?species=Lepisosteus_oculatus&family=THAP
cb10491_c525199/f1p0/1823	ENSGACG00000012015	Gasterosteus_aculeatus	Homeobox	http://bioinfo.life.hust.edu.cn/AnimalTFDB#!/tf_detail?species=Gasterosteus_aculeatus&family=Homeobox
cb10491_c574270/f1p0/1615	ENSCAFG00000003081	Canis_familiaris	bHLH	http://bioinfo.life.hust.edu.cn/AnimalTFDB#!/tf_detail?species=Canis_familiaris&family=bHLH
cb10491_c514566/f1p0/1429	ENSSHAG00000005831	Sarcophilus_harrisii	Others	http://bioinfo.life.hust.edu.cn/AnimalTFDB#!/tf_detail?species=Sarcophilus_harrisii&family=Others
cb10491_c658171/f1p0/1374	ENSOCUG00000010580	Oryctolagus_cuniculus	ETS	http://bioinfo.life.hust.edu.cn/AnimalTFDB#!/tf_detail?species=Oryctolagus_cuniculus&family=ETS
cb10491_c594/f1p0/1606	ENSTRUG00000000529	Takifugu_rubripes	NCU-G1	http://bioinfo.life.hust.edu.cn/AnimalTFDB#!/tf_detail?species=Takifugu_rubripes&family=NCU-G1
cb10491_c681411/f1p0/1541	ENSPFOG00000007333	Poecilia_formosa	zf-C2H2	http://bioinfo.life.hust.edu.cn/AnimalTFDB#!/tf_detail?species=Poecilia_formosa&family=zf-C2H2
cb10491_c681415/f1p0/1537	ENSPFOG00000007333	Poecilia_formosa	zf-C2H2	http://bioinfo.life.hust.edu.cn/AnimalTFDB#!/tf_detail?species=Poecilia_formosa&family=zf-C2H2
cb10491_c578808/f1p0/1680	ENSCHIG00000018168	Capra_hircus	Homeobox	http://bioinfo.life.hust.edu.cn/AnimalTFDB#!/tf_detail?species=Capra_hircus&family=Homeobox
cb10491_c431102/f1p0/1441	ENSPFOG00000022627	Poecilia_formosa	zf-C2H2	http://bioinfo.life.hust.edu.cn/AnimalTFDB#!/tf_detail?species=Poecilia_formosa&family=zf-C2H2
cb10491_c705/f1p0/1316	ENSDORG00000026289	Dipodomys_ordii	bHLH	http://bioinfo.life.hust.edu.cn/AnimalTFDB#!/tf_detail?species=Dipodomys_ordii&family=bHLH
cb10491_c706/f1p0/1661	ENSCLAG00000002396	Chinchilla_lanigera	bHLH	http://bioinfo.life.hust.edu.cn/AnimalTFDB#!/tf_detail?species=Chinchilla_lanigera&family=bHLH
cb10491_c525723/f1p0/1461	ENSMMUG00000006652	Macaca_mulatta	zf-BED	http://bioinfo.life.hust.edu.cn/AnimalTFDB#!/tf_detail?species=Macaca_mulatta&family=zf-BED
cb10491_c512028/f1p0/1556	ENSPFOG00000007333	Poecilia_formosa	zf-C2H2	http://bioinfo.life.hust.edu.cn/AnimalTFDB#!/tf_detail?species=Poecilia_formosa&family=zf-C2H2
cb10491_c665/f1p0/1581	FBgn0026573	Drosophila_melanogaster	MYB	http://bioinfo.life.hust.edu.cn/AnimalTFDB#!/tf_detail?species=Drosophila_melanogaster&family=MYB
cb10491_c660/f1p0/1747	FBgn0026573	Drosophila_melanogaster	MYB	http://bioinfo.life.hust.edu.cn/AnimalTFDB#!/tf_detail?species=Drosophila_melanogaster&family=MYB
cb10491_c530270/f1p0/1513	ENSMPUG00000001856	Mustela_putorius_furo	bHLH	http://bioinfo.life.hust.edu.cn/AnimalTFDB#!/tf_detail?species=Mustela_putorius_furo&family=bHLH
cb10491_c431834/f1p0/1670	ENSPFOG00000007333	Poecilia_formosa	zf-C2H2	http://bioinfo.life.hust.edu.cn/AnimalTFDB#!/tf_detail?species=Poecilia_formosa&family=zf-C2H2
cb10491_c600655/f1p0/1342	ENSCAFG00000003081	Canis_familiaris	bHLH	http://bioinfo.life.hust.edu.cn/AnimalTFDB#!/tf_detail?species=Canis_familiaris&family=bHLH
cb10491_c529662/f1p0/1657	ENSDNOG00000005811	Dasypus_novemcinctus	bHLH	http://bioinfo.life.hust.edu.cn/AnimalTFDB#!/tf_detail?species=Dasypus_novemcinctus&family=bHLH
[truncated: 4,997 more rows]
