# Supplementary material for: Full-length transcriptome sequencing and comparative transcriptome analysis of Eriocheir sinensis in response to infection by the microsporidian Hepatospora eriocheir
Source: Front Cell Infect Microbiol. 2022 Dec 1;12:997574. doi: 10.3389/fcimb.2022.997574 (PMC9754153; doi:10.3389/fcimb.2022.997574)
Supplement: Supplementary Table 5 — miRNA-mRNA interaction analysis. [file Table_5.xls]

MiRNA	TargetGene	Length	3UTR start	3UTR end	miRNAda_MFE	miRNAda_site	miRNAda_site_in_3UTR	RNAhybrid_MFE	RNAhybrid_site	RNAhybrid_in_3UTR
esi-miR-263b	cb7374_c73110/f1p0/3541	3541	-	-	-29.47	3119	-	-31.1	1771,2091,3119	-
PC-210-5p	cb10491_c145057/f1p0/1421	1421	1257	1421	-25.3	753	-	-28.8	751	-
PC-521-5p	cb7374_c48235/f1p0/2512	2512	-	-	-43.28	2050,2223	-	-26.9	2052,2225	-
PC-esi-93-5p	cb1060_c4/f1p0/4692	4692	1935	4692	-25.74	1142	-	-27.1	1149	-
PC-521-5p	cb7374_c11774/f1p0/3247	3247	2573	3247	-25.63	79	-	-30.7	82	-
PC-210-5p	cb14144_c0/f2p0/1080	1080	-	-	-34.21	854	-	-36.3	714,799,820,853,873	-
esi-miR-34	cb2507_c17/f1p0/5162	5162	456	5162	-31.55	1104	1104	-34.6	1103,265,350,4598	1103,4598
PC-210-5p	cb7374_c147895/f12p0/3605	3605	2466	3605	-25.37	2896	2896	-27.8	2900	2900
PC-506-3p	cb7416_c3/f1p1/2387	2387	-	-	-25.53	325	-	-29	328	-
PC-521-5p	cb6798_c5/f1p0/1596	1596	574	1596	-42.82	1,246	-	-26.7	249,7	-
PC-485-5p	cb9681_c10/f1p1/1129	1129	807	1129	-28.15	687	-	-31.8	665,687	-
esi-miR-34	cb3667_c4/f3p0/1882	1882	1570	1882	-48.01	593,1597	1597	-32.4	1158,1189,1335,1521,1602,535,596	1602
PC-esi-93-5p	cb13008_c5/f1p0/6415	6415	2527	6415	-50.79	2557,3802	2557,3802	-31	2556,3257,3482	2556,3257,3482
PC-210-5p	cb10491_c154504/f1p0/1384	1384	-	-	-25.3	714	-	-28.8	712	-
PC-esi-399-5p	cb10491_c382926/f2p0/1522	1522	620	1522	-26.29	1444	1444	-30	1437	1437
PC-485-5p	cb7374_c111455/f1p0/2291	2291	-	-	-26.32	1905	-	-28.8	1908	-
PC-497-5p	cb7374_c275882/f1p1/2425	2425	1131	2425	-29.06	348	-	-30.2	352	-
PC-210-5p	cb7374_c236819/f1p0/3592	3592	1818	3542	-25.08	96	-	-28.6	96	-
PC-esi-93-5p	cb7374_c116112/f1p0/2375	2375	-	-	-25.09	1162	-	-28.8	1155,1621	-
PC-506-3p	cb10491_c180337/f1p0/1425	1425	391	1425	-50.09	1290,1186	1290,1186	-31.1	1186,1290	1186,1290
esi-miR-275	cb7374_c45869/f1p0/4086	4086	1394	4086	-29.94	976	-	-32.2	977	-
esi-miR-275	cb7374_c290581/f1p0/2858	2858	616	2858	-26.22	2237	2237	-26.6	2238	2238
esi-miR-2a-5p	cb7374_c46703/f1p0/2781	2781	1527	2781	-27.47	870	-	-29	871	-
PC-esi-262-3p	cb7374_c1577/f10p0/5099	5099	1721	5099	-32.44	830	-	-35.2	829	-
PC-210-5p	cb4624_c2/f1p0/1148	1148	-	-	-28.4	1051	-	-32.7	1056	-
PN-esi-miR-278	cb7374_c37669/f1p0/3535	3535	712	3535	-28.66	852	852	-33.7	184,851	851
PC-485-5p	cb8561_c64/f1p0/1685	1685	1226	1685	-50.91	555,469	-	-31.8	469,555,90	-
PC-485-5p	cb7374_c108499/f1p0/3522	3522	2539	3522	-73.37	2187,64,2157	-	-31.6	2154,2182,58	-
PC-210-5p	cb9377_c8/f1p1/6386	6386	2303	6386	-62.6	443,32,342	-	-27.6	29,823	-
PC-210-5p	cb7374_c174418/f1p0/4315	4315	-	-	-32.39	2666	-	-35.6	2665	-
esi-miR-34	cb1352_c16/f1p0/9097	9097	6741	9097	-52.89	319,6035	-	-33.7	2575,2901,3132,316,3641,4850,6018	-
PC-519-3p	cb7374_c70122/f1p0/3541	3541	3276	3541	-28.88	1147	-	-31.3	1148,2141,438	-
PC-485-5p	cb14554_c0/f1p0/5097	5097	1353	5097	-28.96	3550	3550	-31.6	2924,3549	2924,3549
PC-521-5p	cb10491_c1024/f1p0/1752	1752	959	1752	-30.39	174	-	-32.1	178	-
PC-esi-137-3p	cb7374_c13614/f2p0/4262	4262	979	4262	-26.12	2386	2386	-29	2386	2386
PC-210-5p	cb10491_c148335/f1p0/1441	1441	-	-	-25.3	772	-	-28.8	770	-
PC-esi-262-3p	cb273_c132/f1p0/1015	1015	-	-	-27.37	515	-	-31.1	513,560,71,96	-
PC-210-5p	cb7374_c236257/f1p0/2058	2058	1888	2058	-27.2	1509	-	-29.7	1508,1592	-
esi-miR-34	cb5734_c3/f1p0/2413	2413	1049	2413	-25.58	1769	1769	-30.2	1346,1770	1346,1770
PC-210-5p	cb7374_c179991/f1p0/2679	2679	2487	2679	-56.8	2485,2509	2509	-35.2	2490,2514,2520	2490,2514,2520
PN-esi-miR-282	cb7374_c163196/f1p0/2582	2582	307	2582	-27.15	652	652	-29.5	652	652
PC-209-3p	cb10491_c604/f4p0/1625	1625	1405	1625	-27.07	1460	1460	-25.4	1460	1460
PC-esi-399-5p	cb2492_c6/f1p0/3699	3699	2466	3699	-29.8	75	-	-29.6	71	-
esi-miR-34	cb2610_c12/f2p1/2429	2429	1734	2429	-27.33	196	-	-29.9	1275,1804,196	1804
esi-miR-317	cb4948_c6/f1p0/5677	5677	-	-	-42.19	2630,1527	-	-27.6	1526	-
esi-miR-263b	cb2507_c15/f1p0/5799	5799	-	-	-45.38	4120,5287	-	-27.1	4121,5288	-
esi-miR-34	cb2167_c15/f1p0/4150	4150	501	4150	-44.54	3171,264	3171	-32.2	188,267,3163	3163
PC-esi-399-5p	cb6547_c0/f5p1/2248	2248	1939	2248	-26.49	1160	-	-29.8	1155	-
PC-288-3p	cb1032_c6/f1p0/2316	2316	2141	2316	-27.35	1249	-	-31.9	1248	-
PC-esi-93-5p	cb6187_c0/f15p0/2269	2269	1782	2269	-27.95	597	-	-30.3	180,596	-
PC-521-5p	cb7374_c8474/f5p1/3457	3457	1483	3457	-25.72	550	-	-29.3	552	-
PC-esi-93-5p	cb10491_c381523/f1p0/1297	1297	1191	1297	-31.86	590	-	-33.7	590	-
PC-497-5p	cb518_c0/f2p0/4869	4869	3082	4869	-68.21	2391,1427,2590	-	-30.6	1428,2392,3524	3524
PC-491-3p	cb10491_c841596/f5p0/1886	1886	1609	1886	-28.1	1631	1631	-27.8	1632	1632
PN-esi-miR-2b	cb7374_c151255/f2p0/2986	2986	975	2986	-25.66	1525	1525	-30	1529	1529
PC-518-3p	cb7374_c2883/f1p0/4188	4188	2996	4188	-48.62	1718,556	-	-28.5	1715,2083,2942	-
PC-498-3p	cb7374_c1766/f1p0/2053	2053	-	-	-52.96	849,925	-	-29.4	29,855,924	-
esi-miR-317	cb7374_c215234/f1p0/3145	3145	610	3145	-27.29	2583	2583	-30.6	2584	2584
PC-491-3p	cb7374_c17284/f1p0/4158	4158	3883	4158	-28.1	3900	3900	-30.3	1202,1969,3901	3901
PC-497-5p	cb3992_c7/f1p0/4016	4016	1584	4016	-28.32	782	-	-30.2	37,783	-
PC-506-3p	cb7374_c40289/f1p0/2177	2177	1165	2177	-28.24	1049	-	-31.6	1048	-
PC-523-3p	cb7374_c156586/f1p2/4123	4123	3666	4123	-25.47	1516	-	-33.8	1515,2523,2978,3588,3773	3773
esi-miR-34	cb7777_c1/f1p0/1998	1998	432	1998	-43.82	959,1576	959,1576	-30	1578,262,467,505,964	1578,467,505,964
PC-esi-69-3p	cb7374_c225826/f1p0/2401	2401	-	-	-27.83	1182	-	-29.8	1182	-
PN-esi-miR-143	cb7374_c65593/f1p0/2374	2374	879	2374	-29.36	1705	1705	-34.9	1706	1706
PC-esi-69-3p	cb7374_c57976/f1p0/2776	2776	1690	2776	-31.82	198	-	-35	1638,1865,198	1865
PN-esi-let-7	cb7374_c38625/f1p0/3091	3091	2425	3091	-25.59	2660	2660	-28.6	2660	2660
PN-esi-miR-278	cb7522_c0/f1p0/1578	1578	900	1578	-29.87	501	-	-28.7	503	-
PC-506-3p	cb452_c4/f2p0/3861	3861	3188	3861	-28.72	626	-	-32.1	1680,2310,628	-
PC-518-3p	cb7374_c9341/f1p0/3456	3456	1213	3456	-50.74	2598,319	2598	-30.2	2598,324,474,712	2598
PC-521-5p	cb13334_c4857/f1p0/1184	1184	853	1184	-25.42	856	856	-31.2	856	856
PC-203-3p	cb7374_c228881/f1p0/2049	2049	-	-	-26.15	1768	-	-30.3	162,1762	-
PC-506-3p	cb7374_c80465/f1p0/4652	4652	861	4652	-31.81	55	-	-34	173,55	-
PN-esi-miR-184	cb12802_c1/f1p0/1930	1930	683	1930	-25.38	176	-	-25.6	176	-
PC-esi-93-5p	cb3292_c58/f1p0/3218	3218	586	3218	-32.01	602	602	-31.6	603	603
PC-esi-93-5p	cb10491_c16774/f1p0/1460	1460	1331	1460	-25.37	534	-	-25.9	535	-
PC-esi-286-3p	cb3429_c11/f1p0/2275	2275	1493	2275	-26.93	1255	-	-26.7	1256	-
PC-523-5p	cb7374_c43388/f1p0/3779	3779	-	-	-31.73	1290	-	-33.4	1291	-
PC-esi-69-3p	cb7304_c13/f1p0/1086	1086	504	1086	-27.81	251	-	-30.8	250	-
esi-miR-34	cb528_c23/f1p0/3934	3934	2334	3934	-26.4	621	-	-30.9	106,620	-
PC-491-3p	cb7374_c98481/f2p0/2314	2314	2039	2314	-28.1	2061	2061	-27.8	2062	2062
PN-esi-miR-278	cb4702_c5/f1p0/2199	2199	1226	2199	-27.89	285	-	-27.5	287	-
esi-miR-2a	cb7374_c8811/f12p1/3773	3773	3001	3773	-49.45	50,421	-	-28	421,54	-
PC-519-3p	cb12554_c0/f1p0/1176	1176	930	1176	-25.75	612	-	-36.1	298	-
PC-esi-93-5p	cb6363_c28/f1p0/1761	1761	634	1761	-56.38	287,255	-	-30.9	255,288	-
PN-esi-miR-2b	cb9585_c0/f2p0/1718	1718	-	-	-28.26	19	-	-30.4	21	-
PC-517-3p	cb7374_c358817/f1p1/2501	2501	799	2501	-25.15	171	-	-26.4	172	-
PC-210-5p	cb10491_c409883/f1p0/1463	1463	-	-	-25.3	715	-	-28.8	713	-
PC-523-5p	cb7660_c3/f1p0/1597	1597	431	1597	-28.19	473	473	-31.3	472	472
PC-210-5p	cb13015_c13/f1p0/1221	1221	1027	1221	-53.8	664,855	-	-33.5	664,856	-
PC-485-5p	cb2958_c4/f1p0/2560	2560	2485	2560	-26.66	2310	-	-30.9	2310	-
PC-515-5p	cb7374_c163364/f1p0/3546	3546	-	-	-52.26	1860,2033	-	-28.3	1857,2032	-
esi-miR-2a-5p	cb10491_c887074/f1p0/1314	1314	1011	1314	-27.47	354	-	-29	355	-
PC-483-5p	cb10491_c14912/f2p0/1541	1541	693	1541	-25.98	141	-	-28.8	142	-
PC-484-5p	cb9205_c4/f1p0/1249	1249	644	1249	-50.23	362,78	-	-33	341,361	-
esi-miR-2a-5p	cb7374_c32396/f1p0/2582	2582	-	-	-27.47	875	-	-29	876	-
esi-miR-133	cb3452_c0/f3p2/3509	3509	1196	3509	-49.83	84,1610	1610	-30.8	1602,83	1602
esi-miR-275	cb1357_c29/f3p0/2222	2222	1764	2222	-29.86	731	-	-35.2	730	-
PC-esi-69-3p	cb10485_c3/f2p0/1363	1363	-	-	-26.92	964	-	-29	1219,964	-
PC-506-3p	cb10491_c563961/f1p0/1563	1563	1233	1563	-50.09	1429,1326	1429,1326	-31.1	1326,1429	1326,1429
esi-miR-2a-5p	cb1098_c6/f1p0/5181	5181	1109	5181	-26.02	2666	2666	-27.8	2667,3503,528	2667,3503
PC-519-3p	cb13208_c12/f1p2/6810	6810	1182	6810	-47.29	917,3712	3712	-26.8	172,1930,3711,918	1930,3711
PC-497-5p	cb7374_c4411/f1p0/3456	3456	2234	3343	-44.8	481,659	-	-30.4	482	-
PC-485-5p	cb1635_c1/f1p0/3381	3381	3380	3381	-26.1	547	-	-28.8	546	-
PN-esi-miR-184	cb4419_c17/f1p0/2907	2907	1065	2907	-29.54	2601	2601	-30.2	2601	2601
esi-miR-307	cb281_c9/f1p0/1274	1274	-	-	-25.02	988	-	-25.3	989	-
PC-506-3p	cb422_c23/f1p1/3060	3060	2816	3060	-29.99	1819	-	-34.8	1819	-
PC-esi-93-5p	cb5345_c2/f2p0/1858	1858	1332	1858	-28.99	948	-	-28.8	949	-
esi-miR-275	cb291_c27/f1p0/5728	5728	809	5728	-30.2	3432	3432	-31.3	3432	3432
PC-497-5p	cb2482_c13/f1p0/2573	2573	764	2573	-49.1	537,1642	1642	-33.2	1643,537	1643
PC-518-3p	cb7374_c215581/f1p0/2092	2092	1196	2092	-47.44	1569,1145	1569	-30.4	1572	1572
PC-485-5p	cb7374_c230683/f1p0/2451	2451	649	2451	-25.22	568	-	-28.7	567	-
PC-485-5p	cb5286_c14/f1p0/885	885	-	-	-25.85	348	-	-28.8	346	-
PC-esi-93-5p	cb10491_c271039/f1p0/1325	1325	-	-	-31.54	337	-	-33.8	338	-
PC-518-3p	cb7374_c75931/f1p0/3106	3106	799	3106	-27.68	376	-	-30.7	378	-
PC-491-3p	cb1816_c18/f1p0/5484	5484	4498	5484	-25.44	1862	-	-30.9	1863,190,2381	-
PN-esi-let-7	cb7374_c342110/f1p0/2463	2463	1491	2463	-44.03	58,80	-	-26.2	64	-
PC-esi-93-5p	cb13247_c0/f30p0/1178	1178	474	1178	-28.25	225	-	-31.4	225	-
PC-496-3p	cb6953_c8/f1p0/3516	3516	1228	3516	-25.86	1129	-	-28.5	1133	-
PC-523-3p	cb9682_c95/f1p0/6360	6360	-	-	-31.69	5778	-	-33.5	5780	-
PC-498-3p	cb3306_c10/f1p0/2918	2918	908	2918	-26.63	1621	1621	-30.3	1621	1621
PC-523-3p	cb10491_c719439/f1p0/1474	1474	1149	1453	-39.29	1313	1313	-32.4	1313	1313
esi-miR-317	cb5298_c2/f1p0/1374	1374	826	1374	-30.48	574	-	-32.1	573	-
esi-miR-2a	cb2791_c93/f1p0/2745	2745	963	2745	-25.09	2376	2376	-27.1	2376	2376
esi-miR-2a	cb7374_c42533/f2p0/2839	2839	1547	2839	-25.76	40	-	-29.1	1282,43	-
esi-miR-34	cb286_c12/f2p0/3795	3795	1841	3795	-26.58	3453	3453	-30.4	2155,3457,460	2155,3457
esi-miR-34	cb7374_c164652/f1p0/2412	2412	-	-	-26.95	135	-	-29.9	129	-
PC-521-5p	cb13334_c4863/f1p0/945	945	809	945	-25.42	172	-	-31.2	172	-
PC-esi-93-5p	cb13334_c5441/f1p0/962	962	-	-	-57.4	458,447	-	-31.2	459	-
PC-519-3p	cb9854_c4/f1p0/1750	1750	1290	1750	-31.98	302	-	-36.2	302	-
PC-esi-93-5p	cb273_c128/f1p0/3729	3729	1054	3729	-49.36	386,192	-	-27.3	189,387	-
esi-miR-34	cb1581_c8/f1p0/4189	4189	966	4189	-49.61	444,3620	3620	-34.8	2427,3253,3610,443,723	2427,3253,3610
PC-485-5p	cb12040_c5/f1p0/3106	3106	1322	3106	-25.61	619	-	-29.9	622	-
PC-esi-286-3p	cb7374_c37962/f1p0/2335	2335	-	-	-29.77	1937	-	-30.2	1938	-
esi-miR-133	cb2149_c0/f2p0/2403	2403	1732	2403	-45.86	1686,899	-	-26.8	1688	-
PC-498-3p	cb3156_c0/f1p0/3703	3703	-	-	-31.51	3019	-	-36.1	3018,739	-
PC-506-3p	cb7374_c320436/f1p1/2803	2803	1031	2803	-27.61	575	-	-37.1	571	-
PC-210-5p	cb10491_c176353/f1p0/1304	1304	-	-	-25.3	635	-	-28.8	633	-
esi-miR-133	cb1818_c11/f1p0/2976	2976	438	2928	-28.79	308	-	-30	311	-
esi-miR-34	cb7374_c47666/f2p1/3941	3941	3573	3941	-47.6	81,425	-	-32.4	166,425,81	-
PC-484-5p	cb7374_c33581/f1p0/4370	4370	466	4370	-26.85	408	-	-29.9	408	-
PC-485-5p	cb13334_c4856/f1p0/1178	1178	1082	1178	-32.67	960	-	-35.4	961	-
esi-miR-34	cb951_c3/f2p0/4607	4607	4555	4607	-47.12	679,4350	-	-30.3	2511,2582,4350,4432,680	-
PC-esi-399-5p	cb8810_c10/f1p0/1675	1675	391	1675	-45.12	292	-	-48.6	288,85	-
PC-esi-93-5p	cb8466_c15/f1p1/1853	1853	865	1853	-28.08	510	-	-29.4	509,776	-
PC-esi-399-5p	cb11859_c0/f1p0/1676	1676	-	-	-29.45	85	-	-30.7	85	-
PC-497-5p	cb4886_c0/f3p0/2875	2875	2448	2875	-28.56	1760	-	-34.4	1761	-
PC-518-3p	cb7374_c76317/f1p0/3602	3602	799	3602	-27.68	379	-	-30.7	381	-
PC-210-5p	cb7374_c2544/f1p0/2570	2570	706	2570	-47.76	594,578	-	-29.5	1180,591	1180
PC-210-5p	cb10491_c172182/f1p0/1442	1442	-	-	-25.3	765	-	-28.8	763	-
esi-miR-745	cb7374_c2249/f2p0/4307	4307	588	4307	-42.88	3122,2931	3122,2931	-27.5	2933,3120	2933,3120
PC-esi-399-5p	cb506_c10/f1p0/2529	2529	740	2529	-28.78	165	-	-32.6	161,2118	2118
PC-484-5p	cb1761_c4/f1p0/3785	3785	2094	3785	-27.56	466	-	-26.9	471,709	-
PC-esi-93-5p	cb7374_c169002/f1p0/2396	2396	-	-	-51.54	400,1718	-	-33.1	1721,2224,400	-
PC-esi-93-5p	cb7374_c11454/f1p0/4452	4452	1201	4452	-53.82	1762,245	1762	-30.9	1762,1879,245	1762,1879
PN-esi-miR-184	cb7374_c72357/f1p0/2960	2960	1422	2960	-26.53	112	-	-26.9	111	-
PC-496-3p	cb7374_c107473/f1p0/4458	4458	-	-	-26.57	222	-	-27.4	222	-
PC-esi-93-5p	cb10491_c553580/f1p0/1841	1841	-	-	-30.54	185	-	-28.7	186	-
PC-525-5p	cb2661_c2/f3p0/3400	3400	2266	3400	-26.87	1380	-	-30.8	1381	-
PC-esi-399-5p	cb7374_c235877/f1p0/2130	2130	1574	2130	-153.11	143,608,1153,1823	1823	-42.8	142,607,1152,1822,1828	1822,1828
PC-210-5p	cb10688_c12/f1p0/2037	2037	1177	2037	-26.14	1005	-	-29.8	1004	-
PC-esi-262-3p	cb7374_c222576/f1p0/2168	2168	1449	2168	-269.68	746,767,812,836,881,902,659,731,788,857	-	-29.7	1341,573,591,639,648,690,705,636,687,702,642,750,771,816,840,885,906	-
esi-miR-34	cb11380_c14/f1p0/5237	5237	1968	5237	-29.37	248	-	-31.9	1812,2177,245	2177
PC-497-5p	cb7374_c17242/f1p0/4520	4520	3195	4520	-29.65	2564	-	-32.4	2430,2563,3054	-
PC-210-5p	cb3927_c0/f3p0/3354	3354	2596	3354	-27.96	2615	2615	-32.6	2615,2644	2615,2644
PC-497-5p	cb7374_c69480/f1p0/2053	2053	1415	2053	-26.97	175	-	-30.1	174,276	-
PC-452-5p	cb7374_c76458/f1p0/3744	3744	3744	3744	-51.76	3377,374	-	-30.5	3376	-
esi-miR-34	cb3719_c8/f1p0/2275	2275	1735	2275	-54.08	15,1563	-	-33.9	1562,16	-
esi-miR-34	cb10406_c1/f1p0/1302	1302	1263	1302	-27.25	723	-	-32.3	318,405,724	-
PC-506-3p	cb7374_c153799/f1p0/3338	3338	1489	3338	-25.53	3240	3240	-28.2	3239	3239
PC-452-5p	cb7374_c296464/f1p0/2979	2979	2378	2979	-27.2	2674	2674	-26.7	2678	2678
PC-452-5p	cb7374_c30561/f1p0/3284	3284	-	-	-25.45	2116	-	-29.4	1153,2118	-
PC-esi-399-5p	cb7374_c176832/f1p0/3201	3201	-	-	-25.2	479	-	-30.2	2081,327	-
esi-miR-34	cb7374_c39053/f1p0/4471	4471	2341	4471	-25.34	1727	-	-28.1	1474,1718,704	-
PC-485-5p	cb2333_c7/f1p0/4899	4899	654	4899	-25.62	878	878	-28.7	878	878
PC-210-5p	cb10196_c4/f1p0/1189	1189	997	1189	-26.45	450	-	-28.1	251,447	-
PC-485-5p	cb3152_c2/f1p0/3298	3298	774	3298	-26.03	2417	2417	-31.4	1277,2418,2591	1277,2418,2591
esi-miR-34	cb7374_c214445/f1p0/4463	4463	3230	4463	-74.21	3948,1672,4320	3948,4320	-29.9	1628,1672,3946,4132,4323	3946,4132,4323
esi-miR-7	cb10491_c762398/f1p0/1420	1420	-	-	-28.32	847	-	-29.8	846	-
PC-210-5p	cb11601_c381/f1p0/3832	3832	1801	3832	-28.4	3626	3626	-32.7	3631	3631
PC-esi-93-5p	cb7374_c63638/f1p1/2602	2602	-	-	-26.13	573	-	-30.4	576	-
PC-452-5p	cb7374_c272393/f1p0/2723	2723	2138	2723	-26.96	2569	2569	-30.1	2572	2572
PC-518-3p	cb11758_c2/f2p1/5568	5568	2971	5568	-28.03	1470	-	-30.3	1474,3199,3264	3199,3264
PC-498-3p	cb8704_c2/f1p0/1846	1846	1721	1846	-30.66	1618	-	-35.5	1618	-
esi-miR-34	cb769_c15/f1p0/6163	6163	3417	6163	-56.49	5341,2399	5341	-34.2	1331,2400,2749,5344	5344
PN-esi-miR-278	cb10491_c888666/f1p0/1401	1401	-	-	-25.59	125	-	-25.6	133	-
PC-483-5p	cb7374_c114611/f1p0/2062	2062	351	2062	-25.7	1757	1757	-27.6	1758	1758
esi-miR-317	cb10116_c7/f1p0/1557	1557	601	1557	-32.09	971	971	-35.2	972	972
esi-miR-34	cb7374_c110082/f1p0/3508	3508	1480	3508	-46.34	1120,1027	-	-32.3	1022,1114,1274,1401,2147	2147
PN-esi-miR-13a	cb4475_c3/f1p1/4836	4836	623	4836	-42.49	167,4236	4236	-25.4	544	-
PN-esi-miR-278	cb10491_c173445/f1p0/1431	1431	-	-	-25.7	125	-	-27.1	132	-
esi-miR-275	cb11632_c2/f1p0/965	965	-	-	-27	768	-	-27.3	769	-
esi-miR-34	cb7374_c218455/f1p0/2127	2127	1090	2127	-28.86	1462	1462	-36.7	1461,1717	1461,1717
PC-452-5p	cb326_c30/f1p0/5546	5546	-	-	-29.13	2472	-	-31.4	2473,332	-
PC-497-5p	cb5147_c0/f50p0/2717	2717	2235	2717	-27.6	1227	-	-32.9	1229,319	-
PC-485-5p	cb10491_c380880/f1p0/1854	1854	-	-	-25.64	215	-	-28.9	214	-
PC-8-5p	cb6974_c1/f1p0/1992	1992	1991	1992	-25.87	1468	-	-29.9	1468	-
PC-518-3p	cb10491_c841661/f5p1/1877	1877	1753	1877	-29.05	1	-	-32.5	1,1539,1734,617,69	-
PN-esi-miR-278	cb769_c0/f2p0/2177	2177	1084	2177	-25.77	1083	-	-26.3	1086	1086
esi-miR-34	cb7374_c279086/f1p0/4039	4039	3322	4039	-25.88	474	-	-32	473	-
PC-esi-399-5p	cb7447_c5/f1p0/2503	2503	364	2503	-25.9	887	887	-28.6	890	890
PC-523-5p	cb2854_c5/f1p0/3610	3610	2486	3610	-29.54	961	-	-34.4	961	-
esi-miR-34	cb7374_c205491/f1p1/2720	2720	1967	2720	-31.62	642	-	-34.8	1222,48,642	-
esi-miR-2a-5p	cb10491_c1288/f1p0/1866	1866	743	1866	-43.72	369,1161	1161	-27	1157,367	1157
PC-485-5p	cb12376_c0/f1p0/1145	1145	-	-	-26.32	215	-	-30.9	216,727	-
PC-498-3p	cb7374_c215331/f1p0/3140	3140	1851	3140	-26.35	839	-	-30.9	1366,840	-
PC-491-3p	cb7374_c352273/f1p0/2387	2387	2386	2387	-28.1	2137	-	-27.8	2138	-
PC-497-5p	cb7374_c18672/f2p0/2694	2694	1803	2694	-44	1439,1230	-	-28.3	1229,1438,2209,969	2209
PC-485-5p	cb3253_c3/f1p0/3398	3398	1816	3398	-47.81	774,2369	2369	-29.1	1632,2372,774	2372
esi-miR-7	cb1646_c2/f1p0/4033	4033	2191	4033	-25.25	3964	3964	-29.7	3966	3966
esi-miR-2a-5p	cb7374_c17735/f2p0/2606	2606	-	-	-25.14	2025	-	-27.7	2026	-
PC-esi-69-3p	cb10491_c403607/f1p0/1362	1362	751	1362	-29.99	257	-	-33.7	256	-
PC-498-3p	cb7374_c2677/f1p1/2173	2173	433	2173	-27.97	568	568	-31.9	566	566
PN-esi-miR-1000	cb2267_c6/f1p0/2698	2698	-	-	-26.7	1168	-	-31.1	1170	-
PC-esi-93-5p	cb7374_c70163/f1p0/3071	3071	-	-	-50.09	951,921	-	-32	951	-
PC-517-3p	cb7374_c119775/f1p0/3970	3970	1072	3970	-42.59	1475,757	1475	-26.4	1476	1476
PC-491-3p	cb7374_c36735/f1p0/2448	2448	-	-	-26.3	1510	-	-29.6	1511	-
PC-498-3p	cb7374_c1752/f1p0/2229	2229	735	2229	-52.96	817,893	817,893	-29.4	37,823,892	823,892
PC-esi-93-5p	cb7374_c295314/f1p1/3606	3606	850	3606	-48.36	988,270	988	-26.7	272,986	986
esi-miR-2a	cb8128_c1/f1p0/4579	4579	-	-	-25.37	4315	-	-27.9	4314	-
PC-esi-93-5p	cb7374_c110898/f1p0/3343	3343	1013	3343	-45.91	3042,1563	3042,1563	-27.9	1560,3048	1560,3048
PC-497-5p	cb7374_c239386/f1p0/2003	2003	-	-	-29.11	1601	-	-31.6	1599	-
PC-523-3p	cb1277_c2/f1p0/3847	3847	-	-	-25.33	2537	-	-28.4	2538	-
esi-miR-317	cb1799_c0/f2p0/3431	3431	-	-	-27.92	3061	-	-30.5	3061	-
PC-498-3p	cb7374_c220162/f1p0/2064	2064	1719	2064	-95.32	608,683,758,919	-	-25.9	608,683,758,919	-
PN-esi-miR-184b	cb3067_c7/f1p0/3049	3049	-	-	-537.42	1448,1256,1384,1416,1641,1101,1197,1323,1355,1484,1516,1548,1831,1894,1990,2022,2054,2085,2116,2148,2179,2211,2243,2308,2340	-	-25.2	1451	-
PC-497-5p	cb7374_c9702/f1p0/4242	4242	1757	4242	-46.53	336,59	-	-29.3	2700,337,575,61,860	2700
PC-485-5p	cb1098_c4/f1p0/5406	5406	3125	5406	-27.07	649	-	-30.6	650,97	-
PN-esi-let-7	cb7374_c19321/f1p0/3700	3700	2194	3700	-70.52	368,513,586	-	-25.9	369,587,514	-
PC-491-3p	cb7374_c18589/f2p1/2423	2423	-	-	-25.55	1024	-	-30.1	1022	-
PC-210-5p	cb10491_c172205/f1p0/1453	1453	1292	1453	-25.3	780	-	-28.8	778	-
PC-esi-93-5p	cb3881_c3/f1p0/2452	2452	1721	2452	-29.1	1485	-	-31.2	1485	-
esi-miR-307	cb7374_c70455/f1p0/2358	2358	1411	2358	-27.89	279	-	-29.6	279	-
PC-esi-93-5p	cb7374_c161722/f1p0/4115	4115	-	-	-28.23	2531	-	-30.1	2530	-
PC-esi-399-5p	cb7374_c70250/f1p0/1946	1946	-	-	-25.47	1715	-	-29.5	1492,1712	-
esi-miR-2a	cb7374_c113802/f1p0/3322	3322	1004	3322	-41.92	920,1315	1315	-26.7	921	-
PC-504-3p	cb7374_c349119/f1p1/3735	3735	665	3735	-33.21	755	755	-35.2	125,358,407,760	760
esi-miR-279c	cb7374_c14900/f1p0/4360	4360	1968	4360	-26.58	4096	4096	-28.4	4094	4094
PC-498-3p	cb8030_c0/f1p0/1735	1735	-	-	-30.56	1429	-	-33.2	1432,90	-
PC-210-5p	cb10491_c899805/f1p0/1089	1089	-	-	-25.3	412	-	-28.8	410	-
PC-521-5p	cb10491_c150029/f1p0/1414	1414	-	-	-25.28	582	-	-29.3	583	-
PC-485-5p	cb3507_c0/f1p0/3561	3561	1733	3561	-47.58	1624,1633	-	-27.2	1625	-
esi-miR-307	cb3798_c8/f1p0/1468	1468	-	-	-42.75	1146,1183	-	-25.5	1183	-
PC-506-3p	cb2515_c1/f6p0/3626	3626	1394	3626	-26.87	43	-	-30.1	42	-
PN-esi-miR-279a	cb7374_c38833/f1p0/3735	3735	1693	3735	-26.31	1883	1883	-29.9	1886	1886
PC-506-3p	cb8790_c21/f1p1/5760	5760	4237	5760	-47.35	2163,2144	-	-28.4	1797,2145,2163	-
PN-esi-miR-278	cb1788_c3/f1p0/3704	3704	1442	3704	-27.41	666	-	-28.8	668	-
PC-esi-93-5p	cb7374_c398793/f1p0/2035	2035	1605	2035	-27.2	379	-	-28.6	379	-
PC-506-3p	cb7374_c116712/f1p2/3572	3572	2750	3572	-28.24	2442	-	-31.6	2254,2441	-
PN-esi-miR-2b	cb7374_c19558/f4p0/4418	4418	2061	4418	-27.6	1887	-	-31.6	1888	-
PC-esi-399-5p	cb5988_c4/f1p0/2088	2088	1508	2088	-28.44	1456	-	-29.9	1459	-
esi-miR-2a-5p	cb8972_c30/f1p0/1887	1887	304	1887	-44.43	316,221	316	-27.1	121,315	315
PC-esi-93-5p	cb7374_c15365/f1p0/2270	2270	965	2270	-29.68	721	-	-29.8	722	-
PC-519-3p	cb717_c2/f1p0/3001	3001	2192	3001	-130.35	150,189,228,57,757,329	-	-27.7	152,191,230,2858,433,59,759	2858
PN-esi-miR-98	cb7374_c4739/f1p0/3605	3605	852	3605	-47.11	84,3060	3060	-29.2	83	-
PC-521-5p	cb7374_c279829/f1p0/2601	2601	702	2601	-30.6	1574	1574	-33.5	1575,305	1575
PN-esi-miR-2b	cb11784_c39/f1p0/1884	1884	-	-	-25.44	699	-	-28	701	-
PC-esi-93-5p	cb10491_c276171/f1p0/1351	1351	-	-	-31.54	343	-	-33.8	344	-
PN-esi-miR-306	cb2120_c17/f1p0/1224	1224	745	1224	-25.3	366	-	-29.5	367	-
PC-485-5p	cb3602_c3/f1p0/3699	3699	2825	3699	-28.25	2666	-	-32.5	2665	-
PC-519-3p	cb7778_c1/f1p0/2316	2316	2147	2316	-26.04	551	-	-28.8	551,913	-
esi-miR-34	cb273_c130/f6p0/1674	1674	-	-	-44.45	729,1480	-	-28.7	731	-
PN-esi-let-7	cb7374_c163538/f1p0/2446	2446	471	2446	-25.04	432	-	-27.9	429	-
PC-210-5p	cb10491_c140405/f1p0/1321	1321	-	-	-25.3	629	-	-28.8	627	-
PC-esi-93-5p	cb7374_c44886/f1p0/4713	4713	530	4713	-25.74	1334	1334	-32.7	1333,1700,529	1333,1700
PC-esi-399-5p	cb9246_c13/f1p0/1297	1297	827	1297	-74.01	252,267	-	-39.3	250,273	-
PC-esi-399-5p	cb4692_c2/f1p0/2668	2668	580	2668	-27.03	534	-	-29.2	535	-
PC-506-3p	cb7374_c161203/f1p0/3837	3837	3232	3837	-49.66	3654,2781	3654	-28.2	2784,3653	3653
esi-miR-317	cb7374_c42188/f1p0/3384	3384	-	-	-26.33	1150	-	-30.5	1150	-
PN-esi-miR-282	cb4344_c1/f1p0/3118	3118	471	3118	-29.85	2490	2490	-33.5	2490	2490
PC-519-3p	cb4960_c8/f1p0/2252	2252	2150	2252	-26.67	1260	-	-25.3	1323	-
PC-497-5p	cb10491_c161967/f1p0/1443	1443	-	-	-29.52	693	-	-32	694,761	-
PC-esi-262-3p	cb2768_c1/f1p0/2700	2700	-	-	-27.33	413	-	-29.1	417	-
PN-esi-miR-278	cb7374_c4092/f2p0/3344	3344	2494	3344	-30.75	3129	3129	-34.1	3128	3128
PN-esi-miR-2b	cb7374_c217144/f1p0/2830	2830	1753	2830	-48.32	986,526	-	-29.3	524,987	-
esi-miR-34	cb7374_c278731/f1p0/2016	2016	803	2016	-30.28	1551	1551	-33.2	1551	1551
PC-288-3p	cb10856_c28/f1p0/1190	1190	925	1190	-28.16	1004	1004	-27.2	1003	1003
esi-miR-745	cb1353_c4/f1p0/4434	4434	2544	4434	-45.38	2552,2864	2552,2864	-27.8	2552,2866	2552,2866
PC-esi-93-5p	cb5117_c4/f1p0/2525	2525	2211	2525	-27.62	495	-	-29.7	496	-
PC-497-5p	cb3159_c18/f1p0/2257	2257	1097	2257	-41.92	942,548	-	-26.6	942	-
esi-miR-317	cb4415_c7/f1p0/2698	2698	1305	2698	-27.36	2385	2385	-27.7	2385	2385
PC-485-5p	cb10491_c21959/f1p0/1836	1836	1223	1836	-27.72	1355	1355	-29.7	1358	1358
PC-210-5p	cb10491_c913301/f1p0/1452	1452	-	-	-25.3	777	-	-28.8	775	-
PC-esi-399-5p	cb9155_c7/f1p0/1237	1237	-	-	-48.37	1097,195	-	-28.2	1100,190,647	-
PC-491-3p	cb7013_c1/f1p1/1967	1967	1446	1967	-35.4	1712	1712	-36.8	1534,1712	1534,1712
PC-491-3p	cb1649_c49/f1p0/2546	2546	361	2546	-25.58	239	-	-32.3	234	-
PC-484-5p	cb7374_c205083/f4p0/4264	4264	-	-	-25.62	1534	-	-26.6	1535	-
PC-210-5p	cb11670_c0/f1p0/1623	1623	-	-	-26.73	1584	-	-29.1	1584	-
esi-miR-2a-5p	cb10491_c865265/f1p0/1323	1323	1220	1323	-43.77	415,191	-	-25.9	198	-
esi-miR-34	cb9712_c12/f1p0/6517	6517	4939	6517	-43.4	4645,1337	-	-33.7	1233,1310,218,2752,3040,315,4261,4638	-
PC-491-3p	cb7374_c12947/f3p2/3711	3711	-	-	-28.87	2013	-	-31.9	1873,2009	-
PC-452-5p	cb179_c0/f6p1/5818	5818	5045	5818	-69.8	4966,4855,1050	-	-32.1	1054,1204,424	-
PN-esi-miR-2b	cb547_c11/f1p0/2226	2226	1617	2226	-26.1	1503	-	-28.6	1506	-
PC-210-5p	cb10491_c130021/f1p0/1319	1319	-	-	-25.3	642	-	-28.8	640	-
esi-miR-34	cb7374_c67471/f1p0/3773	3773	460	3773	-49.55	1846,403	1846	-33.3	1093,1264,1842,3361,403,606,871	1093,1264,1842,3361,606,871
PC-519-3p	cb7374_c2363/f1p0/4337	4337	2192	4337	-25.98	1481	-	-27.8	1482	-
PC-esi-399-5p	cb10491_c681578/f1p0/1906	1906	1438	1906	-30.47	43	-	-30.7	45	-
PC-523-5p	cb11230_c0/f9p0/1542	1542	794	1542	-25.9	606	-	-28.4	610,652	-
PC-491-3p	cb7374_c47474/f1p0/2335	2335	-	-	-28.19	592	-	-32.7	1807,593	-
PC-491-3p	cb7374_c331784/f1p4/3497	3497	2128	3497	-26.33	1391	-	-32.2	1396,1899	-
PN-esi-miR-278	cb10491_c231140/f1p0/1431	1431	-	-	-25.59	126	-	-25.6	134	-
esi-miR-317	cb7374_c40696/f1p1/2958	2958	2599	2958	-28.6	1365	-	-32.7	1368	-
PC-esi-93-5p	cb10491_c680775/f2p0/1326	1326	-	-	-31.54	340	-	-33.8	341	-
PC-esi-262-3p	cb12474_c3/f1p0/6530	6530	2797	6530	-25.74	4312	4312	-29	3306,3545,4313,4546,911	3306,3545,4313,4546
PC-518-3p	cb7374_c118366/f1p0/3619	3619	1124	3619	-50.74	2757,480	2757	-30.2	2757,485,635,872	2757
esi-miR-133	cb7374_c62390/f1p0/4554	4554	950	4554	-44.53	1686,2579	1686,2579	-25.6	1690	1690
PC-203-3p	cb7374_c68585/f1p0/4700	4700	4699	4700	-71.06	325,477,599	-	-29.7	292,326,478,600	-
PC-491-3p	cb1298_c12/f1p0/4028	4028	1056	4028	-30.93	1366	1366	-35.7	1362,376,417	1362
PC-484-5p	cb5478_c3/f1p0/2524	2524	-	-	-27.25	1688	-	-32.5	1688,212,746	-
PC-452-5p	cb7374_c107388/f1p0/4148	4148	3594	4148	-26.39	1005	-	-26	2384	-
esi-miR-34	cb14652_c1/f1p0/5834	5834	5416	5834	-25.92	3552	-	-28.3	1846,2316,3553	-
PN-esi-miR-278	cb10491_c171486/f1p0/1293	1293	-	-	-25.03	127	-	-27.2	136	-
PC-496-3p	cb4192_c2/f1p0/3925	3925	2031	3925	-44.68	2848,3802	2848,3802	-26.2	2847	2847
PC-506-3p	cb7374_c5496/f1p4/2525	2525	965	2525	-27.61	315	-	-37.1	311	-
PC-485-5p	cb6363_c5/f2p0/2302	2302	642	2302	-29.29	632	-	-33.4	635	-
esi-miR-263b	cb10208_c14/f1p0/5308	5308	1287	5308	-26.46	284	-	-27.1	283	-
PC-esi-399-5p	cb7451_c2/f1p0/3156	3156	2182	3156	-31.49	797	-	-35.4	796	-
PC-523-5p	cb8282_c18/f1p0/1855	1855	-	-	-25.35	386	-	-28.3	388	-
PN-esi-miR-98	cb7374_c17912/f1p0/4213	4213	629	4213	-26.25	832	832	-26.5	832	832
esi-miR-34	cb6535_c0/f1p0/2244	2244	1615	2244	-49.14	1110,1192	-	-31.7	1108	-
PC-452-5p	cb7511_c3/f1p0/1131	1131	1026	1131	-42.26	685,808	-	-26.1	684,807	-
PN-esi-miR-2b	cb7374_c291869/f1p2/2228	2228	1063	2228	-41.04	604,582	-	-25.3	582	-
PC-esi-399-5p	cb6573_c3/f1p0/2219	2219	940	2219	-26.77	1809	1809	-27.4	1810	1810
PC-498-3p	cb11154_c35/f1p0/2383	2383	1095	2383	-29.43	1285	1285	-34.5	1284	1284
PC-210-5p	cb10491_c159127/f1p0/1281	1281	-	-	-25.3	625	-	-28.8	623	-
PN-esi-miR-184	cb9541_c4/f1p0/1882	1882	1370	1882	-50.02	246,1182	-	-25.3	252	-
esi-miR-2a-5p	cb7374_c204251/f2p0/2672	2672	731	2672	-44.43	1101,219	1101	-30.2	1100,119,789	1100,789
PC-esi-93-5p	cb3992_c8/f1p0/2979	2979	1395	2979	-28.98	1029	-	-30.7	1030	-
PC-210-5p	cb10491_c865696/f1p0/1457	1457	952	1457	-25.3	765	-	-28.8	763	-
PC-485-5p	cb7374_c122175/f1p0/2754	2754	1113	2754	-29.12	849	-	-30.4	850,923	-
PC-8-5p	cb1652_c30/f1p0/2777	2777	1801	2777	-27.15	97	-	-29.3	2080	2080
PC-210-5p	cb3571_c8/f1p0/1793	1793	778	1793	-45.04	274,76	-	-27.5	278,80	-
PC-491-3p	cb5083_c7/f1p0/2755	2755	-	-	-26.81	903	-	-27.7	907	-
esi-miR-34	cb1091_c3/f1p0/4729	4729	1226	4729	-42.28	4343,4501	4343,4501	-26.9	4343	4343
PC-519-3p	cb4098_c10/f1p0/6482	6482	4206	6482	-25.39	4323	4323	-29.6	4322	4322
PC-227-3p	cb4239_c1/f1p0/2666	2666	1643	2666	-28.79	1403	-	-32	1402	-
esi-miR-34	cb7374_c215121/f1p0/4821	4821	3073	4821	-29.71	2220	-	-33.6	1249,1660,1804,2217,2885	-
PC-esi-69-3p	cb7374_c65395/f1p1/2469	2469	1486	2469	-42.22	546,287	-	-27.9	288,543	-
PC-506-3p	cb7374_c63111/f1p0/2483	2483	-	-	-26.23	121	-	-28.3	121	-
PN-esi-let-7	cb11512_c0/f1p0/1502	1502	-	-	-25.28	534	-	-28.7	533	-
esi-miR-317	cb10128_c4/f1p0/7238	7238	1923	7238	-54.23	2731,1064	2731	-32	2731	2731
PC-esi-69-3p	cb10869_c8/f1p0/1414	1414	1047	1414	-25.19	935	-	-28.8	938	-
PC-esi-399-5p	cb7374_c19464/f1p0/4097	4097	-	-	-30.45	2466	-	-33	2467	-
PC-esi-399-5p	cb7374_c158929/f1p2/2149	2149	-	-	-36.26	627	-	-38	481,546,624	-
PC-519-3p	cb4767_c4/f1p0/2885	2885	1957	2885	-28.97	525	-	-32.9	485,525	-
PN-esi-let-7	cb4023_c37/f1p0/2062	2062	-	-	-27.94	840	-	-30.3	840	-
PC-497-5p	cb7374_c29816/f4p0/2986	2986	1046	2986	-26.8	546	-	-30.7	547	-
PC-485-5p	cb7374_c159448/f1p0/2822	2822	2273	2822	-27.56	1566	-	-31.1	1567	-
esi-miR-2a	cb7374_c175278/f1p0/3232	3232	-	-	-47.88	1010,792	-	-28.1	1004,791	-
PC-523-3p	cb4023_c15/f1p0/3762	3762	671	3762	-102.19	1912,2459,2492,2587	1912,2459,2492,2587	-34.8	1903,2459,2587,2492	1903,2459,2587,2492
esi-miR-100	cb7374_c119659/f1p0/2584	2584	-	-	-29.81	983	-	-30.3	984	-
esi-miR-34	cb6694_c10/f5p0/3403	3403	3224	3403	-26.16	3050	-	-33.6	1106,1931,2966,3055,761	-
PC-497-5p	cb14072_c3/f1p0/5154	5154	2271	5154	-55.1	1164,2162	-	-32.4	1165,2162,2311	2311
PC-esi-262-3p	cb494_c3/f1p0/1843	1843	918	1843	-25.09	679	-	-27.6	668	-
PC-esi-93-5p	cb8142_c1/f1p0/2206	2206	1773	2206	-26.5	791	-	-29.4	792	-
PC-497-5p	cb7374_c79014/f3p0/3500	3500	2940	3500	-30.86	331	-	-36.2	332	-
esi-miR-275	cb7374_c1442/f1p0/3890	3890	2959	3890	-46.91	3604,1340	3604	-26.6	1340,3607	3607
esi-miR-34	cb14661_c0/f2p0/5502	5502	3280	5502	-27.66	202	-	-31.6	201	-
PC-esi-137-3p	cb7374_c261650/f3p1/3680	3680	3386	3680	-45.37	1500,1984	-	-27.1	1501	-
PN-esi-miR-306	cb7374_c42778/f1p0/3383	3383	845	3383	-26.52	88	-	-30.7	570,87	-
PC-523-3p	cb7374_c112970/f1p0/2497	2497	-	-	-29.92	140	-	-34.6	145	-
PC-esi-262-3p	cb7374_c887/f6p0/2960	2960	2209	2960	-32.44	1318	-	-35.2	1317,295	-
PC-esi-93-5p	cb2459_c6/f1p0/3862	3862	-	-	-26.02	3577	-	-26.2	3577	-
PC-523-5p	cb5158_c3/f1p0/1104	1104	-	-	-27.56	255	-	-30	255	-
PC-484-5p	cb11510_c2/f1p0/1837	1837	1470	1837	-26.36	763	-	-30.5	1217,764	-
PC-210-5p	cb10491_c159169/f1p0/1432	1432	-	-	-25.3	768	-	-28.8	766	-
PC-esi-399-5p	cb10491_c555602/f1p0/1311	1311	-	-	-27.05	651	-	-28.9	651	-
PC-491-3p	cb7374_c236555/f1p0/1988	1988	1071	1988	-25.59	40	-	-26	39	-
esi-miR-2a-5p	cb5855_c2/f1p0/4640	4640	3775	4640	-43.96	2707,3137	-	-30.4	2708,3130	-
PC-523-5p	cb7374_c272090/f1p0/2128	2128	-	-	-27.64	530	-	-27.5	425,533	-
PC-esi-93-5p	cb7374_c47178/f1p1/2531	2531	1754	2479	-25.37	1341	-	-25.9	1342	-
esi-miR-7	cb13334_c5284/f1p0/932	932	-	-	-28.32	679	-	-29.8	678	-
PC-497-5p	cb3157_c9/f2p0/2980	2980	856	2980	-51.88	2490,1714	2490,1714	-32.3	1714,178,2495	1714,2495
PC-452-5p	cb10491_c597577/f1p0/1351	1351	-	-	-27.29	1101	-	-28.9	1108	-
PC-esi-93-5p	cb2682_c23/f1p0/2229	2229	605	2229	-27.13	2187	2187	-27.4	2189	2189
PC-210-5p	cb7374_c1305/f1p0/3108	3108	907	3108	-43.98	761,854	-	-28	766	-
PC-esi-93-5p	cb10491_c287795/f1p0/1329	1329	-	-	-31.54	338	-	-33.8	339	-
PC-506-3p	cb7374_c38962/f1p0/3265	3265	2007	3265	-50.99	639,2427	2427	-31.6	2239,2426,642,716	2239,2426
PC-523-5p	cb2854_c0/f2p0/3783	3783	2479	3783	-29.54	971	-	-34.4	971	-
esi-miR-100	cb7374_c292891/f2p0/3224	3224	3059	3224	-26.82	2167	-	-28.1	2166	-
PC-491-3p	cb7374_c13102/f1p0/3367	3367	-	-	-26.57	2593	-	-28.2	2595	-
PN-esi-miR-2b	cb2504_c0/f1p0/4019	4019	651	4019	-27.88	124	-	-31.4	125	-
PC-506-3p	cb422_c26/f1p0/3047	3047	1605	3047	-29.99	1807	1807	-34.8	1807	1807
PN-esi-miR-2b	cb5214_c25/f1p0/1279	1279	-	-	-25.89	602	-	-25.7	602	-
PN-esi-miR-278	cb10491_c151170/f1p0/1341	1341	-	-	-27.81	135	-	-29.3	131	-
PC-498-3p	cb7374_c330395/f1p0/3340	3340	1405	3340	-27.97	1848	1848	-31.9	1846	1846
PC-esi-93-5p	cb926_c3/f1p0/3976	3976	779	3976	-222.81	3741,3210,3342,3472,3884,164,762,3613	3741,3210,3342,3472,3884,3613	-33.3	161,3210,3342,3472,3615,3741,3884,765	3210,3342,3472,3615,3741,3884
PC-497-5p	cb581_c1/f1p0/4559	4559	994	4559	-67.92	1615,1639,1845	1615,1639,1845	-29.5	1616,1643,1843	1616,1643,1843
PC-esi-262-3p	cb7374_c115058/f1p0/4157	4157	-	-	-29.42	149	-	-31.6	149	-
PC-484-5p	cb787_c4/f1p0/3001	3001	-	-	-25.8	1060	-	-30.7	1063,667	-
PC-515-5p	cb14687_c2/f1p0/5744	5744	362	5744	-28.02	5381	5381	-25.9	5382	5382
PC-esi-399-5p	cb9246_c18/f1p0/1379	1379	821	1379	-74.01	252,267	-	-39.3	250,273	-
PC-esi-399-5p	cb7374_c47497/f1p0/2305	2305	1039	2305	-26.19	2197	2197	-29.4	2194	2194
esi-miR-317	cb26_c0/f2p0/3975	3975	-	-	-26.61	1991	-	-29.4	1984	-
PC-210-5p	cb10491_c430752/f1p0/1359	1359	-	-	-25.3	624	-	-28.8	622	-
PC-210-5p	cb7374_c286233/f1p0/2317	2317	1838	2317	-25.49	1957	1957	-30.2	1479,1963	1963
PC-esi-93-5p	cb3292_c220/f358p0/1910	1910	1609	1910	-64.74	609,1012	-	-35.8	1013,1083,609,972	-
esi-miR-275	cb12223_c3/f1p0/1140	1140	884	1140	-29.81	570	-	-32.2	569	-
PC-esi-93-5p	cb7374_c67208/f1p0/4312	4312	3661	4312	-50.58	155,506	-	-28.7	156,502,809	-
esi-miR-34	cb10491_c513305/f3p0/1562	1562	477	1562	-70.64	223,393,280	-	-28	224,396	-
PC-210-5p	cb7374_c227834/f1p0/2378	2378	1718	2378	-55.5	59,77	-	-32.6	2181,63,82	2181
PC-452-5p	cb3140_c3/f1p0/2347	2347	-	-	-26.49	37	-	-28.1	1550,32	-
PC-521-5p	cb7374_c3909/f1p1/4571	4571	1156	4571	-72.43	391,452,530	-	-29.3	391,531	-
PC-491-3p	cb12546_c14/f1p1/5943	5943	634	5943	-30.03	3458	3458	-32.5	3457,4743,5007	3457,4743,5007
PC-210-5p	cb10491_c143533/f1p0/1434	1434	-	-	-25.3	752	-	-28.8	750	-
esi-miR-133	cb2847_c15/f1p0/2480	2480	1684	2480	-25.54	1837	1837	-32.5	1838,336	1838
PC-210-5p	cb10491_c136303/f1p0/1412	1412	-	-	-25.3	744	-	-28.8	742	-
PC-esi-93-5p	cb3602_c7/f1p0/2862	2862	1944	2862	-58.6	1814,2535	2535	-28	1815,2538	2538
PC-esi-93-5p	cb6213_c4/f2p0/2911	2911	1426	2911	-25.25	762	-	-33.6	400,757	-
PC-esi-399-5p	cb12528_c0/f1p0/1076	1076	-	-	-66.02	13,1	-	-42.1	12	-
PC-484-5p	cb10491_c424221/f1p0/1718	1718	1467	1718	-28.35	1368	-	-34.6	1369	-
esi-miR-7	cb10491_c681150/f1p1/1414	1414	545	1414	-28.32	839	839	-29.8	838	838
esi-miR-317	cb5056_c1/f1p0/4246	4246	913	4246	-90.84	309,1965,2398,2542	1965,2398,2542	-28.3	310	-
PC-506-3p	cb7374_c4128/f1p1/3214	3214	1509	3214	-44.31	141,232	-	-26.6	1990,2039,239	1990,2039
esi-miR-2a-5p	cb4576_c1/f1p0/2818	2818	1350	2818	-25.68	2012	2012	-30.4	137,2011	2011
esi-miR-34	cb7374_c43827/f1p0/2471	2471	1171	2471	-26.61	269	-	-29.5	269	-
esi-miR-34	cb4573_c26/f4p0/2114	2114	-	-	-68.62	1071,1295,1372	-	-30.8	1072,1298,1371,1612	-
PC-497-5p	cb1890_c1/f2p0/4248	4248	2152	4248	-28.04	182	-	-33.1	183	-
PC-497-5p	cb10491_c518575/f1p0/1667	1667	-	-	-25.3	785	-	-28.7	780	-
PC-484-5p	cb5033_c3/f1p1/2752	2752	1863	2752	-32.33	10	-	-32.4	1675,5	-
PC-esi-399-5p	cb7890_c1/f1p0/2597	2597	440	2597	-25.99	1986	1986	-28.5	1797,1988	1797,1988
esi-miR-34	cb7324_c0/f1p0/1956	1956	1229	1956	-43.54	673,1183	-	-29	1160,1184,670	-
PN-esi-miR-305	cb2378_c24/f1p0/2055	2055	807	2055	-29.96	735	-	-31.8	734	-
PC-484-5p	cb9800_c14/f2p0/1857	1857	364	1857	-25.42	333	-	-29.2	341	-
PC-491-3p	cb1508_c15/f1p0/2452	2452	-	-	-28.9	85	-	-27.5	86	-
PC-491-3p	cb9155_c1/f5p0/1196	1196	611	1196	-32.13	19	-	-34.3	19	-
PC-485-5p	cb2781_c2/f1p0/4849	4849	-	-	-25.52	1364	-	-29.4	1365,1714,759	-
PC-491-3p	cb5828_c13/f1p0/2302	2302	1421	2302	-54.92	1142,1395	-	-31.9	1138,1373	-
esi-miR-71	cb7374_c42285/f1p0/3130	3130	-	-	-25.15	1262	-	-28.5	1261	-
PC-521-5p	cb3193_c1/f1p0/4950	4950	3325	4950	-27.18	207	-	-31.7	207,3212	-
PC-esi-93-5p	cb7374_c19511/f1p0/2322	2322	2116	2322	-25.91	758	-	-28.9	758	-
PC-esi-93-5p	cb5712_c5/f1p0/1641	1641	644	1641	-34.12	247	-	-35	247,277	-
PN-esi-miR-305	cb5508_c2/f1p0/3335	3335	1659	3335	-46.86	2475,2967	2475,2967	-34.8	2236,2476,2969	2236,2476,2969
PN-esi-miR-282	cb7374_c80549/f3p0/4720	4720	1149	4720	-30.21	735	-	-33.7	733	-
PC-518-3p	cb7374_c350010/f1p0/2770	2770	2140	2770	-52.16	323,576	-	-31.5	2656,326,575	2656
PC-288-3p	cb6790_c6/f1p0/1819	1819	724	1819	-41.64	184,1209	1209	-25.6	184	-
PC-210-5p	cb10491_c890010/f1p0/1392	1392	-	-	-25.3	716	-	-28.8	714	-
PC-esi-69-3p	cb7374_c114607/f1p0/2615	2615	1128	2615	-30.1	2164	2164	-34.1	2164	2164
PC-496-5p	cb7374_c2587/f1p0/4747	4747	2794	4747	-42.66	1466,4446	4446	-26.9	1468,4446	4446
PC-498-3p	cb7374_c300694/f1p0/3113	3113	2529	3113	-26.76	1731	-	-29.4	1731	-
esi-miR-2a-5p	cb8031_c1/f1p1/3678	3678	-	-	-95.35	1514,1095,1755,1673	-	-32.2	1095,1121,1160,1205,1229,1249,1288,1357,1470,1497,1657,1518,1579,1653,1672,1755,181,210,255,476,599,555,594,636,835,899	-
esi-miR-133	cb7374_c1350/f1p0/1961	1961	1311	1961	-28.57	1135	-	-30.7	1135,1166	-
PN-esi-miR-750	cb13198_c111/f1p1/5221	5221	3678	5221	-61.32	2816,2539,3266	-	-31	1974	-
esi-miR-34	cb3417_c0/f1p0/3610	3610	2873	3610	-69.54	151,15,206	-	-29.4	13,152,2799	-
PC-210-5p	cb7374_c180029/f1p0/3385	3385	1387	3323	-30.14	2792	2792	-34.8	2796	2796
PC-esi-93-5p	cb4832_c5/f1p0/2332	2332	1632	2332	-26.86	684	-	-30.1	684	-
esi-miR-34	cb4306_c4/f1p2/2323	2323	2303	2323	-43.21	1393,227	-	-29.7	1272,403	-
esi-miR-275	cb9671_c1/f8p2/5260	5260	1239	5260	-47.43	1748,1191	1748	-27.1	1189	-
PC-210-5p	cb10491_c920603/f1p0/1310	1310	-	-	-25.3	684	-	-28.8	682	-
esi-miR-263b	cb7374_c47488/f1p0/5017	5017	-	-	-25.02	1868	-	-27.3	1876	-
PC-484-5p	cb10491_c389047/f1p0/1887	1887	829	1887	-28.18	845	845	-31.4	852	852
esi-miR-34	cb2006_c1/f1p0/4236	4236	1697	4236	-29.43	1006	-	-31.9	1008,3073,3799	3073,3799
esi-miR-745	cb10242_c1/f1p0/1473	1473	1240	1473	-43.04	808,598	-	-27	596,815	-
PN-esi-miR-306	cb7374_c223316/f1p0/4462	4462	2488	4462	-41.75	1774,56	-	-27.4	1776,53	-
PC-esi-262-3p	cb13845_c1/f1p0/1103	1103	-	-	-26.74	536	-	-30	537	-
esi-miR-9	cb6582_c8/f2p0/2212	2212	950	2212	-25.89	1540	1540	-29.5	1544	1544
esi-miR-275	cb7374_c101329/f1p0/2379	2379	1835	2379	-27.16	1093	-	-29.1	1086	-
PC-515-5p	cb8088_c3/f1p0/5482	5482	783	5482	-28.89	2842	2842	-30.4	2837	2837
PC-esi-399-5p	cb274_c1/f1p0/4219	4219	2145	4219	-30.95	3078	3078	-31.1	3072	3072
PC-esi-399-5p	cb13545_c22/f1p0/1095	1095	627	1095	-34.06	251	-	-34.9	257	-
PC-esi-93-5p	cb3292_c189/f1p0/1252	1252	857	1252	-35.46	629	-	-35.8	629	-
esi-miR-2a-5p	cb7374_c174356/f1p0/3021	3021	-	-	-45.07	1206,233	-	-30.4	1207,125,230,876	-
PC-esi-69-3p	cb3621_c6/f1p1/3237	3237	-	-	-25.7	154	-	-29.7	154,3	-
PC-esi-399-5p	cb7374_c1738/f1p0/3372	3372	1717	3372	-28.8	827	-	-29	835	-
PC-esi-399-5p	cb7374_c7728/f17p1/3491	3491	3031	3491	-30.23	2176	-	-33	2176	-
PC-esi-93-5p	cb2677_c8/f1p0/3631	3631	1900	3631	-95.39	2649,2781,2916	2649,2781,2916	-36.6	2650,2780,2920	2650,2780,2920
PC-esi-93-5p	cb437_c3/f2p0/3365	3365	1129	3365	-29.73	335	-	-29.7	335	-
PC-485-5p	cb7374_c307433/f1p0/3567	3567	2599	3567	-25.86	292	-	-28.5	296	-
PC-esi-93-5p	cb1151_c9/f1p0/1804	1804	1649	1804	-48.57	1131,324	-	-30.8	1134,318	-
PC-506-3p	cb11601_c923/f1p0/1015	1015	-	-	-50.09	879,775	-	-31.1	775,879	-
PN-esi-miR-278	cb5402_c5/f1p0/5591	5591	2024	5591	-46.33	3020,4929	3020,4929	-31.3	1365,275,3291,4598,4932,5003	3291,4598,4932,5003
esi-miR-34	cb7374_c12363/f1p0/4819	4819	2330	4819	-78.21	757,1958,183	-	-30.8	185,1958,758	-
esi-miR-34	cb4098_c7/f1p0/2037	2037	546	2037	-27.33	1834	1834	-32.3	1838	1838
PC-esi-93-5p	cb4022_c13/f11p0/3204	3204	-	-	-25.11	1085	-	-27.1	1088	-
PC-esi-262-3p	cb7374_c46883/f1p0/3196	3196	491	3196	-26.22	2522	2522	-28.8	227,2521	2521
PC-485-5p	cb7374_c30401/f3p0/4158	4158	1281	4158	-58.43	995,527	-	-32.9	527,993	-
PC-519-3p	cb10491_c433129/f2p0/1773	1773	1648	1773	-25.1	1265	-	-26.3	1265	-
PC-esi-399-5p	cb10491_c563164/f1p0/1496	1496	809	1496	-43.05	262	-	-43.4	266	-
esi-miR-2a-5p	cb7374_c295127/f1p0/2199	2199	1727	2199	-26.22	1466	-	-31.2	1466	-
PN-esi-miR-278	cb284_c10/f1p0/3690	3690	824	3690	-25.5	1896	1896	-25.1	1898	1898
esi-miR-307	cb10491_c907222/f1p0/1217	1217	-	-	-48.28	174,334	-	-26.3	176,336	-
PC-esi-286-3p	cb10500_c5/f1p2/5151	5151	814	5151	-85.12	882,350,3290,2730	882,3290,2730	-25.9	351,882	882
PC-452-5p	cb7586_c1/f1p0/2846	2846	1238	2846	-26.72	1477	1477	-30.6	1480	1480
PC-484-5p	cb7639_c4/f2p0/1354	1354	-	-	-48.5	249,631	-	-31.1	256,804	-
PC-485-5p	cb7374_c63588/f1p0/2877	2877	1783	2877	-41.72	1527,948	-	-29.1	130,1525,553,945	-
PN-esi-miR-278	cb7374_c38813/f1p0/2912	2912	1193	2912	-26.8	792	-	-29.4	792	-
PC-esi-93-5p	cb10052_c5/f1p0/8958	8958	8434	8958	-64.26	8070,518,7004	-	-35.3	3326,3422,3489,3561,5141,7388,8087	-
PC-210-5p	cb10491_c172037/f1p0/1310	1310	-	-	-25.3	632	-	-28.8	630	-
PC-esi-262-3p	cb1035_c6/f1p1/2904	2904	1969	2904	-28.77	1067	-	-32.2	1067	-
PC-521-5p	cb7374_c15029/f1p1/3940	3940	922	3940	-26.08	664	-	-32.2	668	-
PC-210-5p	cb5700_c3/f1p0/2683	2683	742	2683	-76.73	275,395,609	-	-33	280,400	-
esi-miR-34	cb3007_c10/f1p0/2667	2667	647	2667	-27.11	1766	1766	-29.6	1640,1769,2353	1640,1769,2353
PC-491-3p	cb1212_c3/f2p0/1931	1931	880	1931	-26.61	119	-	-30.7	116	-
PN-esi-miR-2b	cb9905_c5/f2p1/5628	5628	3159	5628	-69.54	3096,5480,4186	5480,4186	-30.5	3095,4188,5484	4188,5484
esi-miR-34	cb1584_c18/f1p0/3250	3250	2393	3250	-25.5	865	-	-32.7	1354,546,866	-
PN-esi-miR-306	cb782_c2/f1p0/4805	4805	2420	4805	-46.34	2036,939	-	-25.5	2033	-
PC-497-5p	cb7374_c2244/f1p0/4543	4543	824	4543	-28.5	677	-	-29.9	135,3261,3332,4483,678	3261,3332,4483
esi-miR-34	cb7374_c329455/f1p0/2318	2318	1330	2318	-26.55	590	-	-31	388,593	-
esi-miR-34	cb6694_c11/f4p0/3608	3608	1182	3608	-26.16	3264	3264	-33.6	1142,2141,3180,3269,797	2141,3180,3269
PC-497-5p	cb7374_c328483/f6p0/4810	4810	1702	4810	-25.34	325	-	-30.1	329	-
esi-miR-133	cb452_c23/f6p0/3653	3653	3016	3653	-28.31	2235	-	-31.1	2235	-
PC-497-5p	cb4220_c0/f1p0/3195	3195	1848	3195	-25.97	1241	-	-33.7	1242,1410,1472	-
PC-esi-93-5p	cb4085_c10/f1p0/2100	2100	2094	2100	-27.52	760	-	-29.7	762	-
PC-210-5p	cb10491_c89228/f1p0/1487	1487	1156	1487	-25.3	822	-	-28.8	820	-
PC-esi-404-5p	cb833_c0/f2p0/3108	3108	2447	3108	-26.06	1501	-	-25.2	1310	-
PC-esi-262-3p	cb7374_c1931/f1p1/2324	2324	-	-	-25.9	1919	-	-28.1	1923	-
PC-esi-93-5p	cb3024_c54/f1p0/2802	2802	-	-	-47.31	1643,1873	-	-26.6	1639	-
PC-491-3p	cb7374_c64976/f1p0/3282	3282	683	3282	-25.63	112	-	-26.9	113	-
PC-210-5p	cb10491_c137587/f1p0/1372	1372	-	-	-26.09	711	-	-29.6	710	-
PN-esi-miR-2b	cb354_c6/f1p0/4068	4068	375	4068	-32.15	2269	2269	-35.2	2272	2272
PC-518-3p	cb7374_c165320/f1p1/2249	2249	1434	2249	-28.64	363	-	-32.3	1464,364	1464
PC-esi-93-5p	cb7374_c292072/f1p0/2298	2298	1576	2298	-29.92	1373	-	-30.3	1375	-
PC-esi-69-3p	cb10491_c600655/f1p0/1342	1342	1092	1342	-29.99	562	-	-33.7	561	-
PC-485-5p	cb7374_c271523/f1p0/2480	2480	901	2480	-48.64	306,1108	1108	-31.5	1028,1048,307	1028,1048
PC-485-5p	cb787_c4/f1p0/3001	3001	-	-	-50.43	423,842	-	-29.1	423,845	-
PC-521-5p	cb7374_c100842/f4p1/3185	3185	2321	3185	-46.94	824,680	-	-30	685,828	-
esi-miR-34	cb10491_c647103/f1p0/1350	1350	762	1350	-32.79	769	769	-32.7	768	768
PC-484-5p	cb7374_c14884/f1p0/3300	3300	1488	3300	-27.74	954	-	-30.5	395,962	-
PC-210-5p	cb10491_c841593/f8p0/1843	1843	-	-	-25.68	1140	-	-29.1	1145	-
PC-518-3p	cb7374_c234313/f1p0/3618	3618	-	-	-50.59	2381,3166	-	-32	2379,3161	-
PC-484-5p	cb7374_c221975/f1p1/2222	2222	426	2222	-35.08	238	-	-37.7	242,292	-
PC-esi-399-5p	cb1959_c4/f1p0/4281	4281	-	-	-41.65	3463	-	-42.8	3462	-
PN-esi-miR-278	cb4021_c6/f1p0/1176	1176	-	-	-27.96	1024	-	-29	1029,745	-
PC-8-5p	cb7374_c44482/f1p0/2408	2408	1153	2408	-27.32	100	-	-29.1	100	-
PN-esi-miR-278	cb7374_c8532/f6p0/4648	4648	3720	4648	-25.99	779	-	-26.1	780	-
PC-484-5p	cb4516_c5/f1p0/2427	2427	582	2427	-25.64	981	981	-29.8	2116	2116
PC-506-3p	cb7374_c35946/f1p0/4347	4347	755	4347	-50.99	1761,3551	1761,3551	-31.6	1764,1838,3363,3550	1764,1838,3363,3550
PC-esi-399-5p	cb2000_c1/f4p0/4195	4195	1226	4195	-26.86	3761	3761	-29.4	3762	3762
esi-miR-34	cb332_c0/f3p0/3770	3770	2825	3770	-31.91	772	-	-38	261,440,497,773	-
PC-esi-69-3p	cb7374_c117932/f1p0/2603	2603	1850	2603	-29.99	1463	-	-33.7	1462	-
PC-506-3p	cb13447_c305/f4p0/6507	6507	2926	6507	-73.65	3586,5376,1765	3586,5376	-31.6	1766,3589,3663,5188,5375	3589,3663,5188,5375
PC-210-5p	cb13334_c1067/f1p0/1140	1140	942	1140	-26.73	536	-	-30.1	535	-
PC-210-5p	cb10491_c128313/f2p0/1430	1430	-	-	-25.3	760	-	-28.8	758	-
PC-210-5p	cb10491_c169264/f1p0/1417	1417	-	-	-25.3	742	-	-28.8	740	-
PC-210-5p	cb10491_c159654/f1p0/1453	1453	-	-	-25.3	775	-	-28.8	160,773	-
PC-esi-399-5p	cb7374_c151652/f1p0/3593	3593	1353	3593	-33.23	118	-	-35.2	119	-
PC-esi-93-5p	cb10491_c680650/f1p1/1333	1333	-	-	-31.54	340	-	-33.8	341	-
esi-miR-2a	cb10491_c430321/f1p0/1549	1549	843	1549	-25.94	386	-	-30.8	385	-
PC-8-5p	cb7374_c230957/f1p0/4036	4036	-	-	-44.25	655,3071	-	-26.2	656	-
PN-esi-miR-2b	cb10491_c894256/f1p0/1324	1324	1248	1324	-69.93	17,61,110	-	-26.1	16	-
PC-esi-394-5p	cb6042_c6/f1p0/1837	1837	646	1837	-25.03	467	-	-25.1	474	-
PC-esi-399-5p	cb7374_c3241/f1p0/2491	2491	1907	2491	-28.27	1922	1922	-28.4	1924	1924
PC-485-5p	cb7374_c66203/f1p0/4536	4536	2859	4536	-25.88	1315	-	-28.9	1317	-
PC-506-3p	cb10491_c681137/f1p0/1430	1430	850	1430	-51.08	1304,1200	1304,1200	-31.1	1200,1304	1200,1304
PC-485-5p	cb4556_c52/f1p0/2198	2198	-	-	-26.23	1216	-	-28	1220	-
PC-esi-399-5p	cb13221_c4/f1p0/6647	6647	1119	6647	-56.17	3767,556	3767	-33.3	3761,5425,561,6275	3761,5425,6275
PC-esi-262-3p	cb5076_c6/f1p0/2721	2721	-	-	-25.58	2022	-	-28.7	2025	-
esi-miR-317	cb7374_c108647/f1p0/4159	4159	1407	4159	-25.98	45	-	-28.2	51	-
esi-miR-34	cb2791_c90/f1p1/3010	3010	1254	3010	-43.75	412,1891	1891	-30.4	1158,286,412	-
PC-210-5p	cb7374_c3838/f2p0/4312	4312	-	-	-40.94	2761,3812	-	-26.3	2761,3812	-
PC-esi-404-5p	cb7374_c60327/f4p0/3874	3874	1455	3874	-41.68	2381,1179	2381	-25.7	2381	2381
PC-523-5p	cb7374_c355163/f1p0/2555	2555	2030	2555	-25.56	711	-	-28.2	711	-
PC-521-5p	cb7374_c101181/f2p0/3998	3998	1011	3998	-27.67	497	-	-31	498	-
PN-esi-miR-750	cb7374_c349174/f3p2/2304	2304	766	2304	-48.74	420,489	-	-29.4	420	-
PC-esi-93-5p	cb10491_c637603/f1p1/1329	1329	-	-	-31.54	339	-	-33.8	340	-
PN-esi-miR-306	cb6343_c3/f2p0/1118	1118	1040	1118	-25.36	353	-	-29.1	351	-
PC-484-5p	cb10491_c680928/f6p0/1505	1505	1015	1505	-28.18	528	-	-31.4	535	-
PC-288-3p	cb4268_c3/f1p0/1617	1617	-	-	-25.59	658	-	-25	659	-
esi-miR-34	cb7374_c31449/f1p0/4406	4406	2633	4406	-43.89	4048,2632	4048	-28.4	374,3970,4053	3970,4053
PN-esi-miR-2b	cb7374_c14501/f1p0/3028	3028	844	3028	-44.29	509,907	907	-26.7	504,907	907
PC-esi-93-5p	cb6454_c20/f1p0/1534	1534	-	-	-29.99	383	-	-29.8	384	-
PN-esi-miR-278	cb7374_c334288/f1p1/2721	2721	1683	2721	-25.25	1471	-	-27.5	1466	-
PN-esi-miR-13a	cb6885_c3/f1p0/5172	5172	897	5172	-42.71	437,2498	2498	-26	436	-
PN-esi-miR-7b	cb10491_c388548/f1p0/1903	1903	396	1903	-26.1	79	-	-30.4	78	-
esi-miR-745	cb7374_c331392/f1p0/2396	2396	963	2396	-25.6	1380	1380	-29.4	1382,370	1382
PN-esi-miR-2b	cb7374_c103093/f1p0/3152	3152	-	-	-25.24	1361	-	-28.9	1362	-
PC-506-3p	cb8561_c83/f1p0/1783	1783	1326	1783	-25.53	1120	-	-27.4	1121	-
PC-esi-93-5p	cb1392_c3/f1p0/4422	4422	759	4422	-25.3	4356	4356	-31.6	344,4356	4356
esi-miR-2a-5p	cb2759_c0/f1p0/3903	3903	-	-	-29.96	1925	-	-30.2	1925	-
PC-506-3p	cb10491_c85450/f1p0/1569	1569	740	1569	-50.09	1435,1331	1435,1331	-31.1	1331,1435	1331,1435
PC-498-3p	cb7374_c75513/f1p0/4686	4686	462	4686	-26.85	2358	2358	-31.7	2358	2358
PN-esi-miR-184	cb9541_c2/f2p0/1757	1757	1117	1757	-27.27	5	-	-25.3	11	-
esi-miR-133	cb1984_c16/f1p0/1104	1104	-	-	-25.54	665	-	-31.5	665	-
PC-519-3p	cb5153_c21/f1p1/6166	6166	2041	6166	-25.69	4116	4116	-27.5	1381,4117	4117
PN-esi-miR-305	cb9642_c22/f1p0/4680	4680	2403	4680	-26.54	2146	-	-30.1	2145	-
PC-518-3p	cb7374_c33099/f1p0/2688	2688	1537	2688	-25.14	1830	1830	-30.2	1830	1830
PC-210-5p	cb11601_c1560/f1p0/5730	5730	1133	5730	-25.59	382	-	-30.1	138,383	-
PC-519-3p	cb1122_c4/f1p0/3152	3152	2744	3152	-25.47	2934	2934	-29.1	2934	2934
PC-497-5p	cb8777_c3/f1p0/1802	1802	833	1802	-50.21	88,75	-	-33.3	76	-
PC-esi-399-5p	cb7374_c213517/f1p1/2980	2980	666	2980	-27.42	634	-	-28.9	2111,634	2111
PC-esi-69-3p	cb8124_c0/f1p0/1615	1615	930	1615	-67.43	823,565,784	-	-27.1	785,824	-
PC-esi-69-3p	cb11850_c11/f1p0/1518	1518	950	1518	-43.47	445,726	-	-27.5	442,728	-
PC-esi-399-5p	cb10491_c569283/f1p0/1281	1281	-	-	-26.09	709	-	-26.7	712	-
PC-484-5p	cb1393_c31/f3p0/4541	4541	2330	4541	-26.76	1805	-	-31.1	1800	-
PC-210-5p	cb2557_c9/f1p0/2382	2382	-	-	-47.75	1715,1069	-	-27.9	1077,1721	-
esi-miR-275	cb142_c2/f1p0/2574	2574	1594	2574	-28.86	510	-	-31.7	514	-
PC-210-5p	cb10491_c138896/f1p0/1267	1267	-	-	-25.3	597	-	-28.8	595	-
esi-miR-2a	cb7374_c273957/f1p0/2324	2324	842	2324	-42.03	678,992	992	-25	991	991
PC-esi-93-5p	cb10491_c262983/f1p0/1405	1405	-	-	-31.54	342	-	-34	343	-
PC-288-3p	cb7374_c270108/f2p1/3527	3527	2790	3527	-25.79	2015	-	-26.6	2016	-
PC-esi-69-3p	cb2286_c5/f1p0/3726	3726	2022	3726	-27.58	1260	-	-32.2	1260	-
PN-esi-miR-2b	cb7374_c32932/f1p1/3844	3844	3021	3844	-33.89	491	-	-36	494	-
PC-esi-399-5p	cb7374_c949/f2p0/3308	3308	3179	3308	-32.15	504	-	-37.9	410,506	-
PC-523-5p	cb6229_c3/f3p0/2291	2291	1225	2291	-28.35	611	-	-27.6	612	-
PC-210-5p	cb10491_c842183/f1p0/1518	1518	-	-	-25.3	841	-	-28.8	839	-
PC-210-5p	cb10491_c143903/f1p0/1282	1282	-	-	-25.3	617	-	-28.8	615	-
esi-miR-34	cb9758_c231/f292p1/1226	1226	904	1226	-26.72	506	-	-29.1	454,505	-
PC-491-3p	cb7374_c113303/f1p0/2144	2144	2013	2144	-25.59	40	-	-26	39	-
PN-esi-miR-98	cb13447_c206/f1p2/6289	6289	4193	6289	-25.8	1557	-	-28.2	1556,5695	5695
esi-miR-133	cb7374_c220211/f1p0/5065	5065	-	-	-52.23	2322,2300	-	-29.9	2299,2335	-
PC-491-3p	cb5828_c14/f1p0/2307	2307	1261	2307	-54.92	1150,1402	1402	-31.9	1146,1380	1380
PC-esi-93-5p	cb7374_c45727/f1p0/2421	2421	769	2421	-46.91	297,262	-	-26.1	301	-
esi-miR-317	cb2355_c5/f1p0/1637	1637	1337	1637	-30.32	739	-	-34.2	747	-
PC-506-3p	cb1266_c0/f1p0/4606	4606	1744	4606	-45.6	2147,1629	2147	-30.1	1633,2148,2766	2148,2766
PC-497-5p	cb10491_c433601/f1p0/1724	1724	678	1672	-25.47	24	-	-29.9	25	-
PC-210-5p	cb10491_c174392/f1p0/1442	1442	-	-	-25.3	757	-	-28.8	755	-
PC-485-5p	cb7374_c297194/f1p0/2217	2217	978	2217	-33.14	395	-	-35.6	396	-
PC-485-5p	cb11804_c2/f1p0/5754	5754	3070	5754	-25.28	2738	-	-30.6	2742	-
PC-485-5p	cb7374_c234056/f1p1/2323	2323	1203	2323	-26.27	853	-	-29.1	848	-
PC-esi-93-5p	cb7374_c225268/f1p0/2327	2327	875	2286	-42.76	1393,1165	1393,1165	-31.8	1335	1335
PC-210-5p	cb10491_c58645/f1p0/1534	1534	1374	1534	-25.3	869	-	-28.8	867	-
PN-esi-miR-143	cb12908_c1/f1p0/1495	1495	-	-	-25.09	869	-	-30	870	-
PC-288-3p	cb7374_c164855/f1p0/3476	3476	833	3476	-25.04	445	-	-27.3	447	-
PC-517-3p	cb7374_c107417/f1p0/2980	2980	1072	2980	-25.15	204	-	-26.4	205	-
PC-484-5p	cb7374_c96640/f1p1/3305	3305	1643	3305	-27.74	785	-	-30.5	224,793	-
PC-esi-93-5p	cb3889_c13/f1p0/5984	5984	2635	5984	-25.54	795	-	-30	2405,794	-
PC-esi-93-5p	cb7374_c32944/f1p0/2700	2700	798	2700	-30.54	173	-	-31.6	174,40	-
PC-521-5p	cb6022_c8/f1p0/6170	6170	2567	6170	-25.61	1660	-	-31.4	1665,1687	-
PC-esi-399-5p	cb7374_c19841/f1p0/2479	2479	701	2451	-27.41	173	-	-32	172,978	978
PC-esi-69-3p	cb10310_c1/f2p1/5365	5365	-	-	-47.31	795,3565	-	-28.5	3566,5178,796	-
PC-497-5p	cb4682_c1/f1p0/2421	2421	1029	2421	-26.43	883	-	-30	347,884	-
esi-miR-34	cb7374_c170757/f2p1/5100	5100	2244	5100	-46.58	3132,1659	3132	-30.2	1661,1788,3083,3126	3083,3126
PC-518-3p	cb7374_c77111/f1p0/4102	4102	954	4102	-28.14	595	-	-33	594	-
PC-484-5p	cb7688_c6/f1p1/1855	1855	1290	1855	-28.14	1080	-	-29.5	1082,572	-
PC-519-3p	cb7374_c41098/f1p0/2624	2624	2015	2624	-26.72	52	-	-30.2	51	-
esi-miR-279	cb4645_c2/f1p0/3488	3488	1353	3488	-27.11	2740	2740	-30.7	2744	2744
PN-esi-miR-285	cb9451_c8/f2p1/5443	5443	3387	5443	-43.11	3097,1261	-	-25.5	1268	-
esi-miR-317	cb2459_c11/f1p0/1913	1913	-	-	-25.24	501	-	-28	503	-
esi-miR-133	cb3091_c1/f5p0/3626	3626	-	-	-46.47	718,235	-	-28.3	719	-
PC-esi-399-5p	cb7374_c74031/f1p0/3646	3646	968	3646	-43.61	2484	2484	-46.4	2453,2483	2453,2483
PC-506-3p	cb7374_c225471/f1p0/2908	2908	-	-	-46.87	1727,2540	-	-30.3	1727,2544	-
PN-esi-miR-2b	cb7374_c234376/f1p0/2502	2502	2019	2502	-26	1852	-	-29.6	1850	-
PN-esi-miR-143	cb8065_c4/f1p0/6021	6021	3050	6021	-26.72	1920	-	-31.6	1919	-
PC-519-3p	cb7374_c163648/f1p0/5073	5073	478	5073	-25.64	2867	2867	-27.5	2680,736	2680,736
PC-210-5p	cb10491_c146371/f1p0/1452	1452	-	-	-25.3	781	-	-28.8	779	-
PC-521-5p	cb7374_c267195/f8p2/3139	3139	1566	3139	-44.22	1528,2285	2285	-25.6	1529,160	-
PC-esi-93-5p	cb8633_c3/f1p0/1883	1883	1735	1883	-26.27	1690	-	-26.4	1469,1691	-
esi-miR-34	cb782_c7/f1p0/5713	5713	694	5713	-50.11	2881,3623	2881,3623	-30.5	2880,3618	2880,3618
PC-484-5p	cb7374_c75931/f1p0/3106	3106	799	3106	-28.43	480	-	-31.8	479	-
PC-esi-262-3p	cb3159_c17/f1p0/3678	3678	1964	3678	-26.51	2487	2487	-27.4	2488,807	2488
PC-esi-69-3p	cb7374_c13507/f2p0/2184	2184	455	2184	-28.72	890	890	-31.6	891	891
PN-esi-miR-278	cb7374_c29535/f8p0/4652	4652	708	4652	-25.65	4565	4565	-26.7	4569,4620	4569,4620
PC-523-3p	cb7374_c9344/f1p0/2500	2500	1014	2500	-26.99	69	-	-29	68	-
PC-210-5p	cb10491_c145733/f1p0/1413	1413	-	-	-25.3	739	-	-28.8	737	-
PC-esi-399-5p	cb4532_c5/f1p0/2932	2932	650	2932	-28.81	2145	2145	-29.2	2147,2302	2147,2302
PC-519-3p	cb2492_c5/f1p0/4051	4051	662	4051	-25.49	2914	2914	-30	2912	2912
esi-miR-275	cb7374_c404736/f1p0/2214	2214	839	2214	-31.73	462	-	-34.6	462	-
PC-210-5p	cb7374_c177994/f1p0/2135	2135	1593	2135	-53.87	961,1382	-	-30.9	1380,958	-
esi-miR-34	cb7374_c628/f3p0/3051	3051	1723	3051	-42.9	1171,831	-	-27.7	1170	-
PC-491-3p	cb10491_c874947/f1p0/1397	1397	1121	1397	-28.1	1143	1143	-27.8	1144	1144
PC-521-5p	cb7374_c338323/f1p1/2374	2374	841	2374	-30.77	1636	1636	-36.7	1635,579,660	1635
PC-506-3p	cb3075_c4/f1p0/3764	3764	2143	3764	-44.39	1974,1954	-	-29.2	1955,1975,888	-
PC-esi-93-5p	cb6582_c3/f1p0/2259	2259	950	2259	-31.31	932	-	-30.2	933	-
PC-498-3p	cb7374_c109123/f1p0/4503	4503	2203	4503	-45.59	2506,3223	2506,3223	-28.1	2505,3226	2505,3226
PC-521-5p	cb11303_c1/f1p0/1391	1391	-	-	-28.38	375	-	-33	377	-
PC-esi-399-5p	cb7374_c47195/f1p1/2959	2959	-	-	-25.47	2849	-	-29.5	2627,2846	-
PC-esi-399-5p	cb4792_c28/f1p0/2437	2437	615	2437	-27.2	1412	1412	-29.7	1406	1406
PC-515-5p	cb7374_c107182/f1p0/4139	4139	-	-	-45.02	1510,406	-	-26.8	1511	-
esi-miR-2a	cb2643_c3/f1p0/3095	3095	2051	3095	-78.51	508,778,1033	-	-30.3	508,778,1033	-
PC-esi-69-3p	cb11916_c1/f1p0/1880	1880	-	-	-25.8	1803	-	-28.4	1803	-
PC-518-3p	cb2659_c0/f8p1/3870	3870	2627	3870	-44.59	2105,977	-	-25.3	2106	-
PC-497-5p	cb7374_c328945/f5p0/2344	2344	985	2344	-44.46	856,516	-	-26.3	520,857	-
PC-esi-399-5p	cb10491_c421912/f1p0/1318	1318	622	1318	-26.09	749	749	-26.7	752	752
PC-496-5p	cb7304_c9/f1p0/1593	1593	1024	1593	-25.53	957	-	-28.2	956	-
PC-esi-93-5p	cb10491_c236587/f1p0/1329	1329	-	-	-31.54	339	-	-33.8	340,36	-
PC-esi-69-3p	cb7374_c284778/f1p0/4108	4108	1732	4108	-27.05	2016	2016	-32.3	2018	2018
PC-519-3p	cb2437_c2/f1p0/3588	3588	1559	3588	-51.59	2591,901	2591	-31.7	2592,526,827,900	2592
PC-esi-93-5p	cb10263_c1/f2p0/1059	1059	776	1059	-26.12	641	-	-28.1	639	-
PC-485-5p	cb7374_c153405/f1p0/3181	3181	1006	3181	-29.12	852	-	-30.4	853,926	-
esi-miR-2a	cb10491_c29025/f1p0/1544	1544	609	1544	-44.3	149,728	728	-27.8	147,721	721
PC-esi-93-5p	cb7374_c79925/f1p0/3091	3091	-	-	-31.54	2098	-	-33.8	2099	-
PC-esi-404-5p	cb10491_c576632/f1p0/1815	1815	1635	1815	-27.06	513	-	-31.6	512	-
PC-506-3p	cb10491_c863070/f1p0/1628	1628	1426	1628	-50.09	1494,1391	1494	-31.1	1391,1494	1494
esi-miR-317	cb7374_c81172/f1p0/3823	3823	1536	3823	-45.99	909,1364	-	-26.1	1366,911	-
PC-491-3p	cb14655_c1/f1p0/5422	5422	-	-	-48.07	4633,4197	-	-30.4	4196,4501,4631	-
PN-esi-miR-278	cb7374_c38306/f1p0/3199	3199	-	-	-27.54	2642	-	-28.4	2640	-
PC-210-5p	cb10491_c160207/f1p0/1309	1309	-	-	-25.3	634	-	-28.8	632	-
PC-491-3p	cb701_c4/f1p0/4385	4385	2829	4385	-26.34	952	-	-28.9	3777,954	3777
PC-491-3p	cb10491_c1503/f1p0/1296	1296	-	-	-26.75	226	-	-27.1	224	-
PC-484-5p	cb5786_c38/f1p0/3370	3370	900	3370	-25.45	2314	2314	-29.8	1025,2319	1025,2319
esi-miR-2a	cb6949_c7/f1p0/1710	1710	327	1710	-25.75	637	637	-27.2	637	637
PC-210-5p	cb10491_c163956/f1p0/1437	1437	-	-	-25.3	758	-	-28.8	756	-
PC-491-3p	cb7684_c2/f1p0/1861	1861	1790	1861	-25.77	776	-	-27.5	363,778	-
esi-miR-2a-5p	cb7374_c295553/f1p0/3926	3926	802	3926	-41.88	1877,3284	1877,3284	-25.5	1876	1876
esi-miR-34	cb7374_c214700/f1p0/2601	2601	1838	2601	-50.97	139,1546	-	-31.4	136,1547,824	-
esi-miR-2a	cb7374_c167666/f2p0/3309	3309	2745	3309	-47.52	518,2085	-	-27.7	2085	-
PC-esi-404-5p	cb2365_c0/f5p0/2668	2668	1674	2668	-32	712	-	-37.1	711	-
PC-210-5p	cb7374_c27517/f1p2/3392	3392	-	-	-26.58	2386	-	-26.7	2385,953	-
PC-210-5p	cb7374_c81046/f1p0/4830	4830	-	-	-32.39	3163	-	-35.8	2233,3162	-
PC-497-5p	cb7374_c39831/f1p0/2642	2642	952	2642	-42.77	978,67	978	-27.4	1519,2133,65,979	1519,2133,979
PC-210-5p	cb7374_c569/f3p0/3755	3755	-	-	-45.96	958,838	-	-29.7	2142,841,860,963	-
esi-miR-307	cb2173_c8/f1p0/1303	1303	-	-	-29.55	1136	-	-31.5	1135	-
PC-esi-93-5p	cb7374_c234900/f1p0/2583	2583	529	2583	-25.6	38	-	-27.9	371,37	-
PC-esi-93-5p	cb7374_c211116/f1p0/2305	2305	1623	2305	-33.38	520	-	-31.5	519	-
PC-506-3p	cb7374_c173437/f1p0/2205	2205	1907	2205	-50.09	2071,1969	2071,1969	-31.1	1969,2071	1969,2071
PC-521-5p	cb7374_c80709/f1p0/3788	3788	488	3788	-27.46	2364	2364	-31.1	2350,2364	2350,2364
PN-esi-miR-305	cb7374_c239683/f4p0/2394	2394	866	2394	-26.01	594	-	-27.4	593	-
PC-485-5p	cb10491_c544007/f1p0/1226	1226	603	1226	-44.74	144,258	-	-26.9	144	-
PC-esi-399-5p	cb7374_c8493/f3p0/4490	4490	558	4490	-32.03	93	-	-34	3511,94	3511
PC-485-5p	cb9642_c14/f1p0/1437	1437	709	1437	-33.49	342	-	-32.4	342	-
esi-miR-317	cb1859_c5/f1p0/5578	5578	1632	5578	-42.27	4666,3703	4666,3703	-25.9	3707	3707
PC-esi-69-3p	cb309_c10/f1p0/3276	3276	2285	3276	-26.76	41	-	-29.8	1113,1432,41	-
PC-491-3p	cb7374_c21596/f1p0/2220	2220	-	-	-25.26	465	-	-28.5	607	-
esi-miR-71	cb7374_c62376/f1p0/2442	2442	1150	2442	-26.05	2055	2055	-28.6	2059	2059
esi-miR-317	cb7374_c168772/f2p0/3564	3564	-	-	-44.6	1092,2693	-	-26.4	1093	-
PC-497-5p	cb7374_c119593/f1p0/4219	4219	-	-	-45.57	993,979	-	-34.5	597,994	-
PC-210-5p	cb10491_c258918/f1p0/1304	1304	-	-	-25.3	627	-	-28.8	625	-
PC-210-5p	cb10491_c88229/f1p0/1328	1328	-	-	-25.3	655	-	-28.8	653	-
PC-498-3p	cb10491_c563282/f2p0/1893	1893	927	1893	-26.07	567	-	-29	568	-
PN-esi-miR-2b	cb2990_c0/f2p0/3709	3709	1129	3709	-45.91	2474,1673	2474,1673	-26	1676	1676
PC-esi-93-5p	cb1621_c7/f1p0/5916	5916	1154	5916	-28.87	1974	1974	-27.9	1976,2872	1976,2872
PC-521-5p	cb7374_c179844/f1p0/2045	2045	-	-	-47.04	597,1222	-	-27.1	598,1223	-
esi-miR-2a-5p	cb7374_c204710/f10p0/2999	2999	2770	2999	-28	1279	-	-31.2	1279	-
esi-miR-34	cb2302_c2/f1p0/4447	4447	1439	4447	-25.57	1880	1880	-25.6	1879	1879
PC-esi-93-5p	cb1573_c16/f1p0/2792	2792	797	2792	-28.16	881	881	-32.1	1323,880	1323,880
PN-esi-let-7	cb13447_c232/f1p0/5535	5535	4482	5535	-25.56	1536	-	-27.8	1535	-
PC-485-5p	cb702_c0/f1p0/4843	4843	944	4843	-94.48	4226,571,2849,3088	4226,2849,3088	-30.5	2853,3080,320,4225,571	2853,3080,4225
esi-miR-745	cb7374_c227123/f1p0/2485	2485	1034	2485	-31.1	2183	2183	-31.5	2183	2183
PC-452-5p	cb2954_c19/f1p0/3250	3250	2094	3250	-46.8	806,697	-	-29	1273,1817,806,912	-
PC-497-5p	cb1122_c3/f1p0/3227	3227	2435	3227	-26.61	2131	-	-32.5	2131,669	-
PC-esi-262-3p	cb6529_c15/f1p0/2306	2306	1763	2306	-26.24	1248	-	-29.9	1248	-
PC-523-5p	cb430_c3/f1p1/4978	4978	2188	4978	-25.74	1001	-	-28.9	1004	-
esi-miR-34	cb73_c17/f1p0/5210	5210	-	-	-25.31	32	-	-29.9	2656,32,3840	-
PC-210-5p	cb4987_c10/f1p0/2353	2353	914	2353	-29.76	379	-	-30.8	380	-
PN-esi-miR-306	cb7374_c174921/f1p0/2084	2084	1541	2084	-48.2	608,1003	-	-25.6	1004	-
PC-esi-262-3p	cb7374_c42775/f2p0/4726	4726	453	4726	-25.34	1911	1911	-26	1911	1911
PC-esi-399-5p	cb7374_c102437/f1p0/3181	3181	766	3181	-28.6	1626	1626	-31.5	1621,2726	1621,2726
PN-esi-let-7	cb7718_c1/f1p0/3627	3627	-	-	-25.47	2380	-	-28.7	2381	-
PC-210-5p	cb10491_c177611/f1p0/1367	1367	-	-	-25.3	630	-	-28.8	628	-
PC-519-3p	cb5608_c7/f1p0/2347	2347	584	2347	-25.42	485	-	-29.1	485	-
PC-504-3p	cb7374_c1178/f1p0/2349	2349	2062	2349	-27.95	1301	-	-26.1	1306,2274,585,759	2274
PC-484-5p	cb7374_c221240/f1p0/3762	3762	1579	3762	-54.64	1118,680	-	-31.8	1119,682	-
PN-esi-miR-2b	cb7374_c78562/f1p0/3828	3828	348	3828	-25.99	1110	1110	-32.6	1109	1109
esi-miR-34	cb12897_c14/f1p0/1343	1343	-	-	-28.09	474	-	-32.6	399,473	-
PC-288-3p	cb59_c5/f1p0/4995	4995	647	4995	-30.52	2745	2745	-31.4	2745	2745
PC-523-5p	cb10491_c826689/f1p0/1248	1248	638	1248	-25.22	669	669	-25.5	704	704
esi-miR-133	cb105_c0/f4p0/5377	5377	1795	5377	-28.69	1418	-	-29.1	1421	-
PC-esi-69-3p	cb3937_c2/f1p0/1881	1881	1454	1881	-78.15	195,807,1061	-	-34.3	1063,1192,191,805	-
PC-esi-404-5p	cb6878_c1/f1p0/3235	3235	-	-	-43.8	672,1688	-	-27.4	1687,673	-
PC-452-5p	cb7374_c42449/f3p1/2025	2025	-	-	-26.12	837	-	-30.3	838	-
PC-497-5p	cb8777_c7/f1p0/1418	1418	837	1418	-50.21	89,76	-	-33.3	77	-
PC-esi-399-5p	cb7374_c204081/f3p0/2495	2495	828	2495	-30.03	242	-	-35.7	241	-
PC-497-5p	cb13334_c6295/f1p0/1162	1162	-	-	-26.75	207	-	-30.6	206	-
PC-498-3p	cb6702_c0/f17p1/1783	1783	890	1783	-27.91	1699	1699	-28.5	1698	1698
PC-esi-93-5p	cb5117_c2/f2p2/2699	2699	2248	2699	-27.62	532	-	-29.7	533	-
esi-miR-34	cb7374_c20683/f1p0/4770	4770	1565	4770	-25.71	161	-	-29.3	164	-
PC-210-5p	cb7374_c75097/f1p0/3037	3037	1567	3037	-28.4	550	-	-32.7	555	-
PC-esi-93-5p	cb468_c3/f1p0/3226	3226	-	-	-54.55	2371,358	-	-29.4	2367,360	-
PC-esi-262-3p	cb7374_c121335/f1p0/2951	2951	1648	2951	-25.64	479	-	-28.1	2254,480	2254
PN-esi-miR-278	cb6490_c0/f6p0/2268	2268	2247	2268	-31.31	249	-	-30.1	251	-
PC-498-3p	cb4198_c4/f1p0/2760	2760	419	2760	-27.82	1559	1559	-30.3	1564,1654	1564,1654
PC-esi-93-5p	cb7374_c3851/f6p0/3088	3088	1154	3088	-51.57	177,148	-	-27.8	1439,187	1439
PC-506-3p	cb769_c6/f1p0/3653	3653	2555	3653	-26.63	2849	2849	-30.6	2848	2848
PC-esi-93-5p	cb7374_c218455/f1p0/2127	2127	1090	2127	-29.59	151	-	-30.7	149,1818	1818
PC-esi-69-3p	cb6049_c1/f1p0/4658	4658	-	-	-25.16	3495	-	-29.8	3495	-
PN-esi-miR-184	cb7374_c60514/f1p0/4155	4155	2343	4155	-25.26	3115	3115	-25.7	3114	3114
esi-miR-745	cb97_c4/f1p0/3635	3635	1156	3635	-49.24	107,2645	2645	-29.6	106,1399,2650	1399,2650
PC-210-5p	cb10491_c154812/f1p0/1305	1305	-	-	-25.3	634	-	-28.8	632	-
PC-esi-93-5p	cb9300_c0/f2p0/1403	1403	504	1403	-27.79	95	-	-29.4	96	-
PC-452-5p	cb689_c12/f1p2/3321	3321	2677	3321	-29.6	1965	-	-30.9	1965,221	-
PC-esi-399-5p	cb5945_c13/f1p0/2813	2813	526	2813	-25.52	892	892	-28.5	900	900
PC-esi-399-5p	cb12262_c5/f1p0/1525	1525	758	1525	-41.92	793	793	-43	796	796
esi-miR-2a	cb9800_c23/f1p1/1498	1498	-	-	-25.09	1134	-	-27.1	1134	-
PC-esi-14-5p	cb7374_c31649/f1p0/3004	3004	-	-	-25.86	1177	-	-27.5	1177	-
PC-519-3p	cb8052_c10/f1p0/5157	5157	-	-	-27.31	2538	-	-32.3	1782,2538	-
PC-esi-69-3p	cb2000_c5/f1p0/2565	2565	-	-	-44.84	1718,2064	-	-27.5	1720,795	-
esi-miR-34	cb6250_c8/f1p0/1766	1766	579	1766	-28.01	356	-	-29.9	356,4	-
PN-esi-miR-750	cb8602_c5/f4p0/1472	1472	386	1472	-30.6	265	-	-32.4	265	-
PC-203-3p	cb7374_c165224/f1p0/2978	2978	-	-	-26.61	1684	-	-26	1684	-
PC-485-5p	cb6261_c22/f2p0/1416	1416	516	1416	-29.48	546	546	-33.5	554	554
PC-485-5p	cb208_c15/f12p1/4286	4286	3664	4286	-46.93	2960,423	-	-28.1	2961,420	-
PC-esi-262-3p	cb7374_c8267/f4p0/4173	4173	-	-	-25.36	2275	-	-27.7	2279	-
esi-miR-275	cb7374_c328974/f11p1/2579	2579	1105	2579	-27.54	1172	1172	-29	1173	1173
PC-esi-93-5p	cb10491_c266772/f1p0/1441	1441	-	-	-30.76	352	-	-33.7	354	-
PC-esi-93-5p	cb7374_c157485/f3p1/2228	2228	-	-	-25.21	179	-	-27.9	180	-
PC-esi-262-3p	cb7374_c67350/f1p0/2939	2939	1014	2939	-29.64	2675	2675	-33.3	2676,2826	2676,2826
esi-miR-275	cb7641_c0/f1p0/1341	1341	-	-	-27.9	522	-	-27.4	521	-
PC-210-5p	cb10491_c552197/f1p0/1129	1129	-	-	-25.3	457	-	-28.8	455	-
PC-esi-93-5p	cb4472_c4/f1p0/3081	3081	1775	3081	-26.54	203	-	-27.5	202	-
PC-452-5p	cb13334_c4605/f1p0/833	833	474	833	-43.11	3,90	-	-25.3	88	-
PC-506-3p	cb7374_c36935/f1p1/4053	4053	2511	4053	-50.99	1142,2929	2929	-31.6	1145,1218,166,2742,2928	2742,2928
esi-miR-275	cb7374_c224565/f1p0/2717	2717	736	2717	-31.73	741	741	-34.6	741	741
PC-esi-399-5p	cb7374_c121271/f1p0/3950	3950	-	-	-38.89	2287	-	-40.5	2287	-
PC-484-5p	cb7374_c236088/f1p0/2713	2713	-	-	-34.37	1130	-	-37	1129	-
PC-506-3p	cb5158_c0/f1p0/2655	2655	419	2655	-26.84	843	843	-30.4	1433,269,845	1433,845
PC-210-5p	cb7374_c100694/f3p0/2477	2477	1290	2477	-45.48	1594,1906	1594,1906	-27.9	1600,1903	1600,1903
PN-esi-miR-278	cb7374_c30379/f1p0/3022	3022	1607	3022	-25.83	561	-	-27.5	559	-
esi-miR-133	cb7374_c328488/f7p1/3250	3250	950	3250	-26.32	3054	3054	-26	3053	3053
PC-esi-93-5p	cb3138_c17/f1p0/3738	3738	-	-	-25.5	230	-	-26.1	231	-
PC-esi-93-5p	cb7374_c204473/f5p0/3171	3171	2333	3171	-48.19	320,295	-	-27.6	322	-
PC-485-5p	cb7374_c395976/f1p0/2787	2787	1810	2787	-25.86	282	-	-28.5	286	-
PC-esi-69-3p	cb7374_c60252/f4p0/2466	2466	1487	2466	-42.22	547,291	-	-27.9	292,544	-
PC-484-5p	cb7374_c161490/f4p1/3510	3510	2185	3510	-27.74	982	-	-29.1	420	-
PC-esi-93-5p	cb392_c14/f1p0/6610	6610	1531	6610	-27.75	6503	6503	-28.1	1687,6504	1687,6504
PC-esi-93-5p	cb3889_c5/f1p0/3662	3662	981	3662	-25.54	249	-	-30	1854,248	1854
PC-506-3p	cb10200_c0/f1p0/1495	1495	-	-	-28.23	1184	-	-32.6	1185	-
PC-esi-69-3p	cb7374_c62978/f1p0/2670	2670	449	2670	-42.22	756,511	756,511	-27.9	512,753	512,753
esi-miR-34	cb4646_c7/f1p0/2067	2067	2066	2067	-28.65	725	-	-31.4	1723,562,725	-
PC-491-3p	cb7374_c60464/f3p0/4707	4707	1211	4707	-25.26	2701	2701	-28.5	2843	2843
esi-miR-34	cb4755_c1/f1p1/7088	7088	4609	7088	-50.36	6845,764	6845	-33.1	3920,6843,764	6843
PC-esi-399-5p	cb7374_c859/f2p0/2942	2942	2017	2942	-30.28	1534	-	-32.6	1532	-
PC-esi-93-5p	cb7374_c330617/f4p1/2195	2195	1923	2195	-27.37	666	-	-27.9	666	-
esi-miR-2a	cb7374_c36328/f1p1/2892	2892	2375	2892	-70.75	2600,2086,2425	2600,2425	-26.4	2600	2600
PC-esi-69-3p	cb3679_c2/f1p0/2901	2901	-	-	-25.48	2576	-	-30.6	2577	-
PC-210-5p	cb10491_c906726/f1p0/1880	1880	1745	1880	-45.48	1408,1594	-	-27.9	1414,1591	-
PN-esi-miR-2b	cb7374_c294836/f1p0/4147	4147	-	-	-27.56	3002	-	-31.8	3002	-
PC-523-5p	cb5295_c1/f1p0/2737	2737	1027	2737	-25.85	1713	1713	-27.7	1095,1715,761	1095,1715
PC-523-3p	cb9122_c1/f3p0/1713	1713	598	1713	-38.39	696	696	-41	695	695
esi-miR-34	cb1027_c6/f1p0/4701	4701	-	-	-29.69	817	-	-34.8	1656,27,489,816	-
esi-miR-307	cb5631_c1/f1p0/2649	2649	-	-	-25.42	749	-	-28.2	751	-
PC-esi-399-5p	cb2716_c42/f1p0/1009	1009	589	1009	-29.28	271	-	-31.1	269	-
esi-miR-317	cb7374_c11568/f1p1/3875	3875	-	-	-26.14	2535	-	-30.6	2536	-
PC-esi-399-5p	cb7374_c291997/f1p0/3531	3531	-	-	-46.47	115	-	-49.2	112,2488	-
PC-esi-93-5p	cb5008_c1/f1p0/3233	3233	-	-	-55.28	1056,1001	-	-33.6	1057	-
PC-521-5p	cb7374_c67079/f1p1/4664	4664	3763	4664	-25.52	3877	3877	-29	3872,4640	3872,4640
PC-506-3p	cb7374_c40104/f3p0/4405	4405	799	4405	-44.34	865,2623	865,2623	-28	1464,2111,2621,871	1464,2111,2621,871
PC-210-5p	cb1719_c33/f1p1/2644	2644	643	2644	-26.07	683	683	-29.1	685	685
esi-miR-34	cb2470_c0/f4p0/3604	3604	2760	3604	-45.82	435,1895	-	-27.2	1898,1950,2790,3021,434	2790,3021
PN-esi-let-7	cb7374_c17912/f1p0/4213	4213	629	4213	-27.4	832	832	-32.7	832	832
PC-506-3p	cb10491_c513147/f1p0/1422	1422	1120	1422	-50.09	1287,1182	1287,1182	-31.1	1182,1287	1182,1287
PC-485-5p	cb3546_c3/f12p0/2042	2042	922	2042	-27.4	397	-	-29.1	398	-
PC-esi-399-5p	cb10491_c402060/f1p0/1643	1643	1276	1643	-25.53	1408	1408	-29.5	1400	1400
PC-497-5p	cb7374_c106748/f1p0/2279	2279	396	2279	-29.11	1635	1635	-31.6	1633	1633
PC-521-5p	cb7374_c316299/f1p0/2781	2781	1591	2781	-41.96	1086,166	-	-30.7	168,541	-
esi-miR-745	cb7374_c76418/f1p0/4160	4160	990	4160	-25.49	2311	2311	-29.1	2310	2310
esi-miR-317	cb10491_c878023/f1p0/1290	1290	980	1290	-26.18	150	-	-27.9	152	-
PC-esi-399-5p	cb728_c8/f1p0/2988	2988	-	-	-28.23	727	-	-31.1	727	-
esi-miR-275	cb14001_c2/f1p0/5210	5210	959	5210	-25.38	2589	2589	-27.2	2590	2590
PC-esi-262-3p	cb836_c20/f1p0/5211	5211	2480	5211	-42.99	2131,4776	4776	-28.6	1475,2122,23,3937,4770,789	3937,4770
esi-miR-34	cb10111_c186/f8p0/1376	1376	1125	1376	-42.55	1096,127	-	-25.5	1092	-
esi-miR-307	cb2557_c14/f1p1/5375	5375	2413	5375	-26.77	291	-	-30.9	290	-
PC-485-5p	cb7374_c180316/f1p0/2971	2971	1417	2971	-26.86	2450	2450	-29.4	2454	2454
PN-esi-miR-2b	cb10491_c883365/f1p1/1289	1289	763	1289	-25.61	128	-	-30.2	128	-
PC-8-5p	cb11699_c1/f1p0/1321	1321	555	1321	-25.35	470	-	-26.6	473	-
PC-523-5p	cb7374_c229949/f1p0/1972	1972	1286	1972	-25.72	1464	1464	-29.4	1468	1468
esi-miR-34	cb2423_c6/f1p0/2874	2874	-	-	-27.27	2230	-	-29.6	1214,2227	-
PC-523-5p	cb10491_c438992/f1p0/1555	1555	-	-	-25	975	-	-30.8	976	-
PN-esi-miR-2b	cb547_c2/f2p0/1405	1405	801	1405	-26.1	687	-	-28.6	690	-
PC-esi-93-5p	cb10185_c4/f1p0/1504	1504	1105	1504	-27.64	1162	1162	-31	1163	1163
esi-miR-34	cb10491_c391432/f2p2/1634	1634	1258	1634	-26.55	936	-	-31	938	-
PC-515-5p	cb7374_c210028/f1p0/2472	2472	1596	2472	-26.13	139	-	-28.8	139	-
PN-esi-miR-2b	cb10491_c882935/f1p1/1528	1528	1086	1528	-25.88	427	-	-29.2	428	-
esi-miR-275	cb7374_c362234/f1p0/1985	1985	545	1985	-29.57	790	790	-30.7	791	791
PC-521-5p	cb7239_c8/f1p0/1403	1403	807	1403	-45.59	401,935	935	-30.4	403,940	940
PC-210-5p	cb10491_c132241/f1p0/1377	1377	1129	1377	-25.3	629	-	-28.8	627	-
PC-484-5p	cb7374_c330086/f1p0/2023	2023	-	-	-35.08	241	-	-37.7	245,295	-
PC-518-3p	cb7374_c45649/f1p0/2687	2687	690	2687	-25.24	1766	1766	-30.1	1540,1767,909	1540,1767,909
PC-esi-93-5p	cb7374_c269506/f3p0/2240	2240	1353	2240	-26.19	1558	1558	-28.8	1558	1558
PC-497-5p	cb10491_c426633/f1p0/1683	1683	-	-	-25.3	656	-	-28.4	651	-
PC-esi-262-3p	cb9978_c4/f1p0/6053	6053	5765	6053	-29.48	625	-	-35.4	625	-
PC-497-5p	cb8561_c17/f2p0/1589	1589	1132	1589	-25.22	279	-	-31.2	281,977	-
PN-esi-let-7	cb7374_c28258/f18p0/3075	3075	1723	3075	-25.75	1407	-	-26.3	1406	-
esi-miR-2a-5p	cb7374_c373037/f1p0/3047	3047	-	-	-25.7	114	-	-28	117,482	-
PC-210-5p	cb7374_c62679/f1p0/2154	2154	1878	2154	-55.5	59,77	-	-32.6	1949,63,82	1949
PC-esi-69-3p	cb10491_c370237/f1p0/1632	1632	1016	1632	-29.99	522	-	-33.7	521	-
esi-miR-263b	cb7374_c17091/f1p0/4203	4203	763	4203	-46.05	2145,2178	2145,2178	-26.3	2156	2156
PC-485-5p	cb7374_c3468/f1p0/2621	2621	-	-	-25.73	236	-	-28.8	233	-
PN-esi-miR-2b	cb1458_c305/f1p0/2708	2708	-	-	-26.21	546	-	-29	546	-
PC-esi-262-3p	cb10491_c1450/f1p0/1879	1879	1764	1879	-47.2	1762,921	-	-27.1	1766,920	1766
esi-miR-317	cb7374_c22623/f1p0/3615	3615	3021	3615	-26.64	2339	-	-29.7	2336	-
PC-497-5p	cb6116_c12/f1p0/2442	2442	1198	2442	-25.33	766	-	-31	1210,75,767	1210
PC-484-5p	cb7374_c287365/f1p0/2152	2152	-	-	-26.91	117	-	-30.5	121,1512	-
PN-esi-miR-184	cb7374_c66049/f1p0/3344	3344	1568	3344	-25.94	3111	3111	-29.5	3110	3110
PC-esi-93-5p	cb7374_c63828/f1p0/3508	3508	893	3508	-48.36	1027,303	1027	-26.7	1025,305	1025
PC-485-5p	cb7374_c58532/f2p1/2242	2242	950	2242	-46.86	783,570	-	-28.1	1072,566,782	1072
PC-203-3p	cb13334_c1176/f1p0/1099	1099	932	1099	-27.39	216	-	-29.5	209	-
PC-519-3p	cb10491_c856765/f1p1/1345	1345	1219	1345	-25.1	836	-	-26.3	836	-
PC-esi-69-3p	cb7374_c276514/f1p0/2275	2275	838	2275	-43.5	1353,68	1353	-29	1350,71,846	1350,846
esi-miR-133	cb7374_c339591/f1p0/3838	3838	2202	3838	-26.62	3807	3807	-32.4	3806	3806
PC-491-3p	cb7374_c410568/f1p0/2002	2002	1727	2002	-28.1	1749	1749	-27.8	1750	1750
esi-miR-133	cb13447_c183/f1p10/10301	10301	6730	10301	-42.88	3064,6009	-	-26.3	2785	-
PC-esi-399-5p	cb8503_c46/f1p0/1415	1415	668	1415	-33.08	203	-	-35.1	204	-
PC-esi-93-5p	cb13334_c4766/f1p0/1297	1297	-	-	-31.54	338	-	-33.8	339	-
PC-515-5p	cb7374_c2513/f1p0/2294	2294	-	-	-49.35	1716,1742	-	-28.7	1718	-
esi-miR-7	cb10491_c680680/f1p0/1441	1441	564	1441	-28.32	862	862	-29.6	861	861
PC-485-5p	cb6887_c0/f9p0/2110	2110	1538	2110	-26.43	1888	1888	-28.6	142,1888	1888
PC-esi-69-3p	cb7374_c17084/f1p0/2712	2712	2096	2712	-29.99	1560	-	-33.7	1559	-
PC-esi-28-5p	cb1242_c2/f1p0/3601	3601	443	3601	-25.3	2733	2733	-27	2736	2736
PC-523-5p	cb7374_c22402/f1p1/3106	3106	788	3106	-29.12	197	-	-32.4	199	-
PC-210-5p	cb835_c2/f2p0/1317	1317	-	-	-26.07	216	-	-30.6	226	-
PC-519-3p	cb7374_c333487/f1p0/2169	2169	1469	2154	-27.17	1111	-	-31.4	1112	-
PC-521-5p	cb7214_c1/f1p0/3497	3497	1352	3497	-46.13	1036,3402	3402	-28.5	1036,2002,3154,3405,384	2002,3154,3405
esi-miR-34	cb7374_c159448/f1p0/2822	2822	2273	2822	-28.53	633	-	-29.3	2609,632	2609
esi-miR-2a	cb1588_c1/f2p1/6775	6775	5615	6775	-27.84	2540	-	-29.6	2541	-
PC-485-5p	cb7374_c230435/f1p0/2024	2024	1577	2024	-25.75	70	-	-29.5	75	-
PC-210-5p	cb5417_c2/f1p0/2044	2044	1287	2044	-28.76	1515	1515	-31.4	1104,1521,1545	1521,1545
PC-506-3p	cb2515_c5/f3p0/3047	3047	1272	3047	-26.87	28	-	-30.1	27	-
PC-506-3p	cb7374_c38905/f1p0/5088	5088	852	5088	-73.65	2185,3975,366	2185,3975	-31.6	2188,2262,367,3787,3974	2188,2262,3787,3974
PC-484-5p	cb7374_c154708/f2p0/3341	3341	3272	3341	-28.33	2664	-	-33.5	2661	-
PC-esi-93-5p	cb10491_c290789/f1p0/1491	1491	-	-	-31.54	499	-	-33.8	500	-
esi-miR-2a	cb9288_c28/f1p0/4733	4733	2611	4733	-50.08	900,1024	-	-29.9	1023,908	-
esi-miR-34	cb7374_c127623/f2p0/2918	2918	2712	2918	-43.29	1030,228	-	-26	1029	-
PN-esi-let-7	cb7151_c0/f2p0/2033	2033	1023	2033	-46.91	890,1794	1794	-29.4	889	-
PC-210-5p	cb10491_c431022/f1p0/1729	1729	970	1729	-40.82	649,410	-	-25.6	1213	1213
esi-miR-34	cb7374_c77511/f1p1/2847	2847	1495	2847	-25.99	690	-	-31.3	1697,684,712	1697
PN-esi-miR-278	cb7374_c212378/f1p0/2031	2031	1746	2031	-26.98	1321	-	-28.7	1323,1593	-
PC-485-5p	cb7374_c2203/f1p0/3364	3364	3024	3364	-25.35	2517	-	-30.2	2515	-
esi-miR-34	cb7374_c64953/f1p0/2410	2410	1086	2410	-31.19	1512	1512	-33	1512	1512
PC-521-5p	cb7374_c298397/f1p0/1990	1990	1450	1990	-47.04	473,1083	-	-27.1	474,1084	-
PN-esi-miR-92b	cb5891_c0/f72p1/1266	1266	889	1266	-26.41	598	-	-29.6	597	-
PC-esi-399-5p	cb4457_c19/f1p0/1475	1475	-	-	-49.04	225	-	-51.5	224	-
PC-485-5p	cb7374_c278190/f1p0/2399	2399	1208	2399	-25.99	142	-	-29.4	144,628	-
esi-miR-2a-5p	cb7374_c75238/f1p0/2745	2745	1008	2745	-25.65	258	-	-27.9	257	-
PC-esi-93-5p	cb3292_c216/f3p0/1414	1414	-	-	-64.74	101,504	-	-35.8	101,464,505,575	-
PC-491-3p	cb2832_c3/f1p0/1591	1591	-	-	-31.09	585	-	-29	586	-
PC-227-3p	cb7374_c217965/f1p0/4912	4912	1614	4912	-25.69	350	-	-27.6	350	-
PC-esi-93-5p	cb10491_c704065/f1p0/1444	1444	813	1444	-49.84	49,752	-	-27.3	42,752	-
PC-521-5p	cb7374_c33089/f1p0/3963	3963	1274	3963	-25.1	561	-	-29	1597,515,564,629	1597
esi-miR-34	cb357_c8/f1p0/4248	4248	472	4248	-74.06	2393,2367,3029	2393,2367,3029	-28	2370,2393,3028	2370,2393,3028
PN-esi-miR-2b	cb7374_c30913/f1p0/4601	4601	945	4601	-48.3	3072,2900	3072,2900	-28.1	2901,3072	2901,3072
esi-miR-34	cb7374_c403915/f1p0/2211	2211	1379	2211	-48.56	469,673	-	-31	271,472,670	-
PC-esi-93-5p	cb7374_c227296/f1p0/2500	2500	1983	2500	-59.85	79,1739	-	-39.7	1735,80	-
PC-523-5p	cb6767_c1/f1p0/2659	2659	1647	2659	-51.68	461,627	-	-32.6	461,629	-
PC-497-5p	cb2763_c2/f1p1/2899	2899	-	-	-26.03	81	-	-29.3	86	-
esi-miR-133	cb7374_c234163/f1p1/4850	4850	1229	4850	-25.58	143	-	-30.1	141	-
PC-esi-93-5p	cb7374_c32199/f1p0/2189	2189	1461	2189	-25.37	1048	-	-25.9	1049	-
PC-484-5p	cb2014_c25/f1p0/4152	4152	-	-	-25.03	3955	-	-26.7	3956	-
PC-210-5p	cb2628_c7/f1p0/2654	2654	-	-	-76.5	2332,2306,2203	-	-34.1	2312,2333	-
PC-esi-69-3p	cb10491_c424879/f1p0/1748	1748	-	-	-29.34	603	-	-31	603	-
esi-miR-2a	cb7374_c160397/f1p0/4036	4036	536	4036	-44.54	3869,2465	3869,2465	-27.1	2464,3866	2464,3866
esi-miR-981	cb13198_c90/f1p4/6218	6218	2167	6218	-26.37	20	-	-27.1	20,3321,3492,3975,4010,4045,4080,3527,4150,3699,3734,4115,4587	3321,3492,3975,4010,4045,4080,3527,4150,3699,3734,4115,4587
esi-miR-317	cb6469_c11/f1p0/1639	1639	1279	1639	-27.94	774	-	-28.4	774	-
PC-491-3p	cb7374_c15386/f1p0/4985	4985	-	-	-27.31	1653	-	-31.2	1649,2107	-
PC-497-5p	cb7374_c13283/f1p0/3851	3851	803	3851	-52.05	1492,1284	1492,1284	-33.1	1284,1465,1494,3053	1284,1465,1494,3053
esi-miR-34	cb7374_c154885/f1p0/1986	1986	-	-	-64.42	84,167	-	-34.5	86,169	-
PC-esi-93-5p	cb10491_c258825/f1p0/1335	1335	422	1335	-31.54	341	-	-33.8	342	-
PC-210-5p	cb2931_c2/f1p0/3230	3230	-	-	-54.22	918,884	-	-33.7	891,929	-
PC-esi-93-5p	cb10491_c512869/f3p0/1545	1545	1062	1545	-27.52	806	-	-29.1	807	-
PN-esi-miR-278	cb4685_c1/f1p0/2206	2206	1498	2206	-27.49	619	-	-27.6	480,617	-
PC-506-3p	cb7374_c170945/f1p0/2357	2357	1536	2357	-28.24	1228	-	-31.6	1040,1227	-
PC-esi-399-5p	cb2770_c10/f1p0/1313	1313	-	-	-27.8	480	-	-30.9	482	-
PC-484-5p	cb4540_c3/f1p0/2547	2547	1985	2547	-26.8	695	-	-33.4	1034,2284,448,688	2284
esi-miR-745	cb2072_c4/f1p0/4003	4003	977	4003	-48.45	700,2312	2312	-29	2311,702	2311
esi-miR-275	cb7374_c2085/f1p0/4968	4968	1104	4968	-28.81	3770	3770	-31.6	3771,465	3771
PC-523-5p	cb7374_c8906/f11p7/3221	3221	832	3221	-29.12	197	-	-32.4	199	-
PC-485-5p	cb11679_c2/f1p0/996	996	859	996	-47.09	556,418	-	-31.4	418,557	-
esi-miR-34	cb3950_c15/f1p0/3337	3337	2211	3337	-26.6	1990	-	-32.8	1980	-
PC-esi-69-3p	cb7374_c103121/f1p0/4624	4624	3397	4624	-25.46	1215	-	-32.4	1214	-
PC-517-3p	cb7374_c43932/f1p0/4713	4713	1414	4713	-25.03	3059	3059	-25.7	3067	3067
esi-miR-317	cb10763_c6/f1p0/5655	5655	890	5655	-46.14	1505,3687	1505,3687	-28	1507	1507
esi-miR-34	cb11601_c398/f1p0/5842	5842	1007	5842	-27.24	2159	2159	-31.5	2163,2799,3761,4105	2163,2799,3761,4105
PC-210-5p	cb10907_c2/f2p0/1738	1738	-	-	-28.4	1147	-	-32.7	1152	-
PN-esi-miR-278	cb6687_c2/f1p0/4067	4067	697	4067	-26.34	3075	3075	-28.9	299,3074	3074
PC-esi-93-5p	cb7374_c351283/f1p0/2096	2096	-	-	-32.05	423	-	-32	423	-
PC-521-5p	cb6127_c0/f1p0/2363	2363	1015	2363	-25.44	593	-	-30.2	2074,596	2074
PC-esi-69-3p	cb14646_c1/f1p0/5831	5831	-	-	-43.29	332,4499	-	-28.5	336,4502	-
esi-miR-34	cb7374_c78739/f5p0/3209	3209	-	-	-25.72	337	-	-27.6	336	-
PN-esi-miR-2b	cb7374_c300226/f1p0/2113	2113	1260	2113	-27.29	607	-	-29.6	608	-
PC-497-5p	cb11601_c1523/f1p0/6176	6176	716	6176	-47.25	5038,77	5038	-30.7	1519,5039,78	1519,5039
PC-491-3p	cb1146_c38/f1p0/5952	5952	511	5952	-29.56	2642	2642	-33.3	2638	2638
esi-miR-2a	cb7374_c20781/f1p0/4287	4287	-	-	-43.06	3123,3351	-	-25.2	3125,3353	-
PN-esi-miR-306	cb7374_c207829/f1p0/2634	2634	-	-	-41.5	932,2040	-	-25.7	2040	-
esi-miR-34	cb10257_c11/f1p1/5650	5650	1597	5650	-28.96	4072	4072	-32.4	1503,1952,4074	1952,4074
PC-esi-262-3p	cb804_c26/f1p0/1542	1542	-	-	-25.66	1162	-	-32.5	1161	-
PC-210-5p	cb10491_c163983/f1p0/1289	1289	-	-	-25.3	615	-	-28.8	613	-
PC-497-5p	cb7374_c280482/f1p0/3342	3342	2455	3342	-25.34	481	-	-30.4	1556,2108,482	-
PC-498-3p	cb7374_c165717/f1p0/4361	4361	1955	4361	-76.9	1375,1737,1801	-	-33	1376,1734,1805,2693	2693
esi-miR-317	cb7374_c45727/f1p0/2421	2421	769	2421	-56.68	1129,135	1129	-33.5	1133,143	1133
PC-519-3p	cb7374_c45958/f2p0/5057	5057	3495	5057	-27.29	3247	-	-32.4	3248	-
PC-210-5p	cb769_c15/f1p0/6163	6163	3417	6163	-52.58	1868,3424	3424	-30.3	1868	-
esi-miR-34	cb12400_c7/f1p0/1237	1237	-	-	-26.83	682	-	-31.4	688	-
esi-miR-2a-5p	cb7374_c123863/f1p0/2290	2290	1997	2290	-32.99	656	-	-33.3	655	-
PN-esi-miR-282	cb7374_c14426/f1p0/3840	3840	517	3840	-29.14	3725	3725	-32.8	3726	3726
PC-491-3p	cb7374_c37452/f1p0/3427	3427	790	3427	-26.25	1319	1319	-32.2	1320,1826	1320,1826
esi-miR-2a	cb13447_c281/f1p0/5183	5183	1057	5183	-33.89	1772	1772	-36	1774	1774
PC-esi-399-5p	cb5214_c11/f1p0/2550	2550	556	2550	-38.43	902	902	-41.2	904	904
PC-491-3p	cb10491_c547766/f1p0/1531	1531	-	-	-25.26	351	-	-28.5	493	-
PC-497-5p	cb11194_c0/f1p0/1901	1901	-	-	-26.06	1747	-	-31	1748	-
PC-497-5p	cb7374_c266769/f97p1/4514	4514	2933	4514	-47.21	2131,492	-	-29.5	2033,2133,494	-
PN-esi-miR-184	cb7374_c175282/f1p0/2232	2232	1601	2232	-26.48	1359	-	-28.4	1358	-
PC-esi-399-5p	cb13974_c14/f1p0/1061	1061	-	-	-74.6	139,256	-	-40.8	102,136,255	-
PC-484-5p	cb10491_c919605/f1p0/1369	1369	1003	1369	-30.55	470	-	-31.9	474	-
esi-miR-133	cb13211_c0/f67p1/1067	1067	772	1067	-25.72	27	-	-28.9	25	-
PC-esi-399-5p	cb7374_c269967/f1p1/2672	2672	2033	2672	-43.05	276	-	-43.4	280	-
PC-210-5p	cb7374_c390383/f1p0/2627	2627	2542	2627	-44.79	1005,1398	-	-25.8	1006,1404	-
PN-esi-miR-2b	cb7374_c47201/f1p0/3698	3698	2981	3698	-33.89	318	-	-36	321	-
PC-210-5p	cb3588_c4/f1p0/5167	5167	2205	5167	-45.26	323,694	-	-28.8	328	-
PC-518-3p	cb10491_c371314/f1p0/1813	1813	1474	1813	-33.88	295	-	-31.6	296,369,957	-
PC-491-3p	cb7374_c41202/f2p0/2957	2957	1588	2957	-26.33	851	-	-32.2	1359,856	-
PC-esi-69-3p	cb3621_c1/f13p0/1289	1289	512	1289	-25.7	436	-	-29.7	284,436	-
PC-esi-93-5p	cb7374_c12786/f1p0/3849	3849	2259	3849	-27.02	1851	-	-27.6	1851	-
PC-210-5p	cb7374_c74706/f1p0/3865	3865	-	-	-28.4	65	-	-32.7	169,2182,70	-
esi-miR-34	cb9044_c1/f1p0/1709	1709	1529	1709	-27.24	749	-	-29.4	1479,706,747	-
PC-491-3p	cb7374_c63728/f1p0/3208	3208	-	-	-36.91	820	-	-38.9	825	-
PC-518-3p	cb7374_c329067/f1p1/2798	2798	2063	2798	-25.03	1961	-	-30	1966	-
PC-esi-93-5p	cb3950_c8/f1p0/3146	3146	1723	3146	-75.71	2060,2338,2080	2060,2338,2080	-30.4	2061,2339	2061,2339
PC-452-5p	cb1858_c1/f1p0/4306	4306	2922	4306	-25.38	328	-	-26.3	3135,333	3135
PC-esi-93-5p	cb13334_c4764/f1p0/872	872	-	-	-31.61	344	-	-35	342	-
esi-miR-2a	cb7374_c340804/f1p0/2229	2229	764	2229	-26	649	-	-29.1	649	-
PC-485-5p	cb7374_c165810/f1p0/2814	2814	2171	2814	-26.49	1990	-	-27.6	1996	-
PN-esi-miR-2b	cb7374_c14370/f1p0/4712	4712	1429	4712	-48.39	2805,4405	2805,4405	-31.7	2800,4409	2800,4409
esi-miR-34	cb7374_c279102/f1p0/1949	1949	-	-	-32.73	1557	-	-35.9	1556	-
PC-506-3p	cb8561_c30/f1p0/1493	1493	1035	1493	-25.53	829	-	-27.4	707,830	-
PN-esi-miR-2b	cb4413_c6/f1p0/2325	2325	732	2325	-27.36	496	-	-29.8	495	-
PC-288-3p	cb7374_c40932/f1p0/3400	3400	-	-	-28.12	2545	-	-28.6	2546	-
esi-miR-2a	cb10491_c402169/f1p0/1617	1617	-	-	-25.94	446	-	-30.8	445	-
PC-484-5p	cb5033_c2/f2p0/2763	2763	1862	2763	-32.33	10	-	-32.4	1674,5	-
esi-miR-307	cb7374_c339488/f1p0/2503	2503	-	-	-25.4	2333	-	-29.6	2336	-
PC-485-5p	cb7374_c8313/f3p1/3877	3877	2757	3877	-74.09	1476,1986,2407	-	-29.1	1476,1992,2402	-
PC-521-5p	cb7374_c213637/f1p0/3531	3531	2290	3531	-71.31	540,3403,2421	3403,2421	-28.9	2426,3405,541	2426,3405
PC-8-5p	cb1146_c20/f1p1/3643	3643	1173	3643	-26.4	1357	1357	-31.4	1356	1356
PC-210-5p	cb10989_c0/f2p0/1808	1808	1220	1808	-159.33	1333,1422,1398,1586,1696,1718	1333,1422,1398,1586,1696,1718	-34.6	1094,1337,1400,1418,1584,1627,1700,1717	1337,1400,1418,1584,1627,1700,1717
esi-miR-34	cb10016_c6/f1p0/7049	7049	4928	7049	-43.27	6828,2089	6828	-30	2090,2165,3649,4002,4142,4627,4885,6830	6830
PC-210-5p	cb9682_c97/f327p0/1426	1426	625	1426	-49.44	125,108	-	-30	127	-
PC-esi-93-5p	cb7374_c161203/f1p0/3837	3837	3232	3837	-28.38	428	-	-30.1	428	-
PC-523-3p	cb7374_c14170/f3p1/3690	3690	1743	3690	-29.23	406	-	-31.5	1728,407	-
PC-esi-399-5p	cb7374_c43220/f5p0/4135	4135	1125	4135	-25.64	957	-	-29.6	962	-
esi-miR-307	cb10491_c851397/f1p0/1208	1208	-	-	-48.28	175,404	-	-26.3	177,406	-
PC-497-5p	cb7374_c4114/f1p0/2948	2948	976	2948	-26.44	130	-	-30.2	132	-
PN-esi-miR-2b	cb11390_c14/f1p0/5816	5816	4413	5816	-45.37	4584,1340	4584	-28.6	4586	4586
PC-esi-69-3p	cb10389_c104/f1p0/4805	4805	2792	4805	-26.37	2737	-	-31.3	1330,2736	-
PC-esi-93-5p	cb5654_c11/f1p0/2411	2411	1364	2411	-50.54	1059,749	-	-29	1060	-
PC-506-3p	cb7374_c41635/f1p0/5050	5050	1471	5050	-45.41	2245,424	2245	-28.6	2248,2322,3847,425	2248,2322,3847
PC-498-3p	cb7374_c8675/f3p0/4835	4835	3037	4835	-25.27	2070	-	-25.4	2072	-
PC-esi-93-5p	cb7374_c391394/f1p0/2423	2423	2294	2423	-25.37	1284	-	-25.9	1285	-
PC-210-5p	cb10491_c911730/f1p0/1394	1394	-	-	-25.3	726	-	-28.8	724	-
PC-498-3p	cb10491_c725408/f1p0/1581	1581	-	-	-44.81	417,519	-	-25.1	523	-
PC-esi-69-3p	cb836_c19/f1p0/5268	5268	1161	5232	-26.99	1872	1872	-26.8	1872,3013	1872,3013
esi-miR-307	cb7374_c19357/f1p2/4585	4585	2739	4585	-25.4	4415	4415	-29.6	4418	4418
PC-491-3p	cb10491_c175803/f1p0/1331	1331	-	-	-25.16	350	-	-27.7	350	-
esi-miR-2a	cb11601_c1591/f1p1/5524	5524	940	5524	-73.24	1857,4981,5403	1857,4981,5403	-29.1	1855,5402	1855,5402
PC-210-5p	cb10491_c141627/f1p0/1409	1409	-	-	-25.3	732	-	-28.8	730	-
PC-497-5p	cb3071_c4/f1p0/1680	1680	1448	1680	-30.34	339	-	-36.9	120,339	-
PC-491-3p	cb7374_c8958/f1p0/2407	2407	2152	2407	-26.14	1588	-	-29.4	1081,1589	-
PC-esi-399-5p	cb7374_c8463/f3p1/2878	2878	2155	2878	-48.97	1929,1477	-	-31.2	1926	-
PN-esi-miR-278	cb7374_c150847/f1p0/2466	2466	1318	2466	-25.28	862	-	-27.8	867	-
PC-452-5p	cb10491_c559877/f1p0/1512	1512	933	1512	-26.11	773	-	-26.5	777	-
PC-506-3p	cb7374_c176163/f1p0/1943	1943	1495	1943	-56.48	1,1145	-	-31.6	1,1145,1144,957	-
esi-miR-2a	cb7374_c59608/f1p1/2923	2923	957	2923	-25.76	40	-	-29.1	1367,43	1367
PC-497-5p	cb4518_c3/f1p2/2540	2540	2235	2540	-46.36	1347,575	-	-31.8	1032,1348,2183,572,935	-
PC-esi-69-3p	cb7374_c295921/f1p0/2318	2318	1556	2318	-25.65	1764	1764	-29.6	1763	1763
PC-210-5p	cb7374_c75818/f1p0/2497	2497	2217	2497	-55.5	167,185	-	-32.6	171,190,2288	2288
PC-288-3p	cb7374_c333839/f1p0/2468	2468	-	-	-26.61	112	-	-29.2	112	-
PC-esi-93-5p	cb7374_c4550/f1p0/3242	3242	-	-	-28.73	1245	-	-30.1	1248	-
PC-esi-93-5p	cb7374_c3291/f1p0/2847	2847	1496	2847	-31.2	144	-	-30.6	144,235	-
PC-esi-93-5p	cb7374_c173760/f1p0/2412	2412	-	-	-39.46	568	-	-39.4	569	-
esi-miR-981	cb7374_c21823/f6p0/3320	3320	2897	3320	-25.46	1934	-	-27.7	1935,2114,947	-
PC-esi-93-5p	cb7336_c2/f1p0/1452	1452	652	1452	-27.93	809	809	-31	810	810
PC-497-5p	cb7374_c35085/f1p0/4399	4399	1519	4399	-67.1	113,90,68	-	-27.5	114,65,91	-
PN-esi-miR-278	cb14430_c6/f6p0/5313	5313	-	-	-27.43	2867	-	-28.3	2869	-
PC-esi-93-5p	cb1795_c5/f1p0/3986	3986	1152	3986	-77.17	1171,1342,2861	1171,1342,2861	-31.4	1173,1342	1173,1342
PC-515-5p	cb7374_c37673/f1p1/3341	3341	2472	3312	-25.09	177	-	-30.8	175	-
PC-esi-93-5p	cb12935_c98/f2p0/964	964	913	964	-27.58	346	-	-27.6	345	-
PC-523-5p	cb7374_c277564/f1p0/3383	3383	1487	3383	-29.2	323	-	-31.1	323	-
PC-esi-69-3p	cb12236_c1/f1p0/1587	1587	-	-	-25.65	773	-	-29.8	1028,772	-
esi-miR-2a-5p	cb278_c7/f1p0/4865	4865	1023	4865	-27.68	1006	-	-29.2	1009	-
PC-esi-69-3p	cb4291_c3/f1p0/1274	1274	1273	1274	-44.22	242,390	-	-28.3	389	-
PC-esi-93-5p	cb1925_c32/f1p1/5597	5597	845	5597	-29.89	482	-	-30.8	1961,483,79	1961
PC-esi-93-5p	cb10491_c805350/f1p0/1340	1340	-	-	-31.54	340	-	-33.8	341	-
PC-esi-399-5p	cb8810_c6/f1p0/1457	1457	-	-	-44.33	78	-	-47.8	77	-
PN-esi-miR-2b	cb7374_c172025/f1p0/4152	4152	3033	4152	-47.39	2778,4004	4004	-30.5	2777,4008	4008
PC-esi-93-5p	cb7374_c387261/f7p0/2190	2190	1915	2190	-27.2	658	-	-28.6	658	-
PC-esi-399-5p	cb10491_c399881/f1p0/1331	1331	548	1331	-26.09	758	758	-26.7	761	761
esi-miR-2a-5p	cb5897_c18/f2p0/2432	2432	677	2432	-25.36	1690	1690	-27.7	1688	1688
esi-miR-100	cb2592_c3/f1p0/6570	6570	2450	6570	-27.2	5910	5910	-27.6	5911	5911
PC-esi-399-5p	cb7374_c109586/f2p0/4004	4004	1666	4004	-169.01	301,359,316,278	-	-47.8	278,303,322,361,815	-
PC-518-3p	cb13766_c0/f7p1/839	839	610	839	-25.69	428	-	-30.6	427	-
esi-miR-2a	cb7374_c80940/f1p0/3992	3992	1164	3992	-26.46	3211	3211	-29.2	3211	3211
esi-miR-2a	cb7374_c40643/f1p0/4202	4202	3257	4202	-25.57	1771	-	-27.6	1769	-
esi-miR-275	cb7374_c113072/f1p0/3283	3283	-	-	-25.15	1709	-	-29.7	1503,1710,193	-
PC-497-5p	cb4802_c3/f1p0/3275	3275	1440	3275	-25.36	2422	2422	-27.5	2423,3071	2423,3071
PC-497-5p	cb10610_c3/f1p0/1452	1452	1452	1452	-28.23	839	-	-32.2	840,992	-
esi-miR-2a	cb3925_c2/f1p0/2041	2041	-	-	-28.19	139	-	-31.2	139	-
esi-miR-133	cb7374_c333226/f1p1/3615	3615	1143	3615	-48.2	2222,2117	2222,2117	-29.8	2223	2223
PC-497-5p	cb273_c47/f1p1/4314	4314	3971	4314	-28.17	3772	-	-32.8	1523,1589,3047,3400,3770,3861	-
PC-521-5p	cb7374_c13271/f2p1/3582	3582	1706	3582	-25.72	772	-	-29.3	774	-
esi-miR-275	cb4891_c4/f1p0/2579	2579	-	-	-25.4	25	-	-26.8	1106,25	-
PC-523-5p	cb7374_c30013/f2p0/3479	3479	1975	3479	-31.73	1106	-	-33.4	1107	-
PC-esi-399-5p	cb7374_c75841/f1p0/2306	2306	456	2306	-25.47	2200	2200	-29.5	2197	2197
PC-523-5p	cb7374_c207593/f2p0/2588	2588	1480	2588	-42.2	951,419	-	-25.9	421	-
PC-210-5p	cb10491_c134152/f1p0/1231	1231	1060	1231	-25.3	555	-	-28.8	553	-
PC-485-5p	cb1117_c10/f1p0/3996	3996	974	3996	-27.74	458	-	-28.5	459	-
PC-521-5p	cb7374_c118891/f2p0/2230	2230	944	2230	-26.53	517	-	-30.8	519	-
PC-esi-93-5p	cb10491_c251768/f1p0/1447	1447	-	-	-31.54	340	-	-33.8	341	-
esi-miR-263b	cb10710_c1/f1p0/1261	1261	-	-	-96.05	681,512,649,781	-	-25.4	651,783	-
PC-esi-93-5p	cb7734_c1/f1p0/4030	4030	-	-	-27.82	300	-	-28.9	301	-
esi-miR-133	cb7374_c221695/f1p0/2851	2851	2529	2851	-28.62	467	-	-30.5	468	-
esi-miR-100	cb7374_c288123/f1p0/2031	2031	1823	2031	-25.22	962	-	-28.4	961	-
PC-esi-93-5p	cb3284_c0/f6p0/3327	3327	1758	3327	-32.3	1613	-	-32.4	1616	-
PC-519-3p	cb7374_c333759/f1p0/2833	2833	-	-	-26.17	829	-	-29.4	821	-
PC-esi-69-3p	cb9203_c1/f1p0/1364	1364	1111	1364	-28.73	167	-	-27.8	102,135,168,357	-
PC-485-5p	cb6084_c8/f1p0/1389	1389	-	-	-26.84	311	-	-30.2	310,330	-
PC-484-5p	cb10491_c38109/f1p0/1804	1804	938	1804	-27.76	657	-	-30.7	664	-
PC-esi-93-5p	cb4034_c0/f1p0/3291	3291	3114	3291	-103.32	297,331,385,365	-	-27.9	315,349,386	-
PC-519-3p	cb14191_c1/f1p0/1209	1209	1114	1209	-27.21	786	-	-30.5	788	-
PC-esi-93-5p	cb1096_c3/f1p0/3167	3167	-	-	-30.17	1607	-	-28	1608,3059	-
PC-523-3p	cb7374_c20810/f1p0/3822	3822	3785	3822	-29.63	3713	-	-31.9	3714	-
PC-523-5p	cb638_c18/f1p0/4057	4057	1265	4057	-27.3	1096	-	-28.3	1101	-
PC-esi-93-5p	cb7374_c70597/f2p2/4351	4351	2022	4351	-31.92	1705	-	-33.2	1706	-
PC-485-5p	cb7971_c2/f1p0/2229	2229	-	-	-27.02	1780	-	-32.9	1778,278	-
PC-521-5p	cb7374_c289678/f1p0/2201	2201	-	-	-26.87	1896	-	-29.3	1,1897	-
PC-496-3p	cb1659_c12/f1p0/6332	6332	1218	6332	-25.99	2713	2713	-29.2	2715	2715
esi-miR-745	cb7374_c267172/f3p0/2657	2657	2354	2657	-25.13	535	-	-30	536	-
PC-esi-93-5p	cb354_c13/f1p0/5814	5814	1189	5814	-27.3	2593	2593	-25.7	2594	2594
PC-210-5p	cb7374_c3003/f1p1/3223	3223	-	-	-48.08	1257,1298	-	-28.9	1262	-
PC-210-5p	cb10491_c526791/f1p0/1687	1687	-	-	-28.63	1536	-	-30.4	1459,1537	-
PC-515-5p	cb7374_c19039/f1p0/3748	3748	932	3748	-30.57	57	-	-33.5	57	-
PC-506-3p	cb7374_c916/f2p1/4136	4136	1679	4136	-28.23	3829	3829	-32.6	3830	3830
PC-210-5p	cb7374_c287419/f1p0/2299	2299	-	-	-26.45	1262	-	-26.4	1264	-
PC-498-3p	cb7374_c81400/f1p0/4207	4207	-	-	-63.02	1144,773,928	-	-26.3	1143,1525	-
esi-miR-2a	cb4499_c9/f1p0/5277	5277	2982	5277	-48.45	3199,4903	3199,4903	-33	3200	3200
PC-506-3p	cb7374_c40756/f1p0/3677	3677	2110	3677	-50.99	785,2572	2572	-31.6	2384,2571,788,862	2384,2571
PC-497-5p	cb6476_c15/f2p0/1201	1201	-	-	-29.11	561	-	-31.6	559	-
PC-esi-399-5p	cb7374_c13507/f2p0/2184	2184	455	2184	-44.58	165,1828	1828	-26.7	170	-
PC-485-5p	cb3497_c3/f1p0/3265	3265	-	-	-28.25	848	-	-27.9	844	-
esi-miR-263b	cb1925_c25/f1p0/4217	4217	-	-	-25.16	3353	-	-27.6	3352	-
PC-esi-399-5p	cb7374_c20205/f1p0/2609	2609	2526	2609	-75.71	1784,2376	-	-42.8	1783,1789,2375,719	-
esi-miR-34	cb2709_c1/f1p0/3931	3931	3142	3931	-28.73	2182	-	-30.7	2184,2339,445	-
PC-504-3p	cb7374_c170073/f1p0/2960	2960	1075	2960	-43.41	1549,1480	1549,1480	-28.8	1136	1136
PC-497-5p	cb7374_c101994/f1p1/4014	4014	1066	4014	-27.4	1592	1592	-28.8	1594	1594
PC-497-5p	cb12752_c1/f1p0/2204	2204	728	2204	-45.46	965,428	965	-29.3	1025,429,968	1025,968
PC-506-3p	cb7374_c397384/f1p3/2294	2294	733	2294	-27.61	83	-	-37.1	79	-
PC-210-5p	cb7374_c4596/f1p0/3679	3679	3329	3679	-43.88	964,844	-	-29.7	847,866	-
PC-498-3p	cb7462_c4/f1p0/2348	2348	1976	2348	-25.49	850	-	-29.4	1523,852	-
PC-esi-93-5p	cb7374_c397519/f1p0/2567	2567	1710	2567	-25.37	1426	-	-25.9	1427	-
esi-miR-2a-5p	cb7374_c107947/f1p0/3423	3423	-	-	-25.98	479	-	-27.6	479	-
PC-491-3p	cb7374_c34226/f1p0/2860	2860	2304	2860	-26.33	1393	-	-28.4	1398	-
PC-485-5p	cb4119_c1/f2p0/3231	3231	2215	3231	-25.93	107	-	-27.8	107,2443	2443
esi-miR-263b	cb719_c8/f1p0/3150	3150	-	-	-51.23	1338,650	-	-27.1	1338,652	-
PC-210-5p	cb10491_c172556/f1p0/1434	1434	-	-	-25.3	763	-	-28.8	761	-
PC-484-5p	cb7374_c42439/f2p0/2969	2969	2783	2969	-29.85	10	-	-33.6	10	-
PC-506-3p	cb13372_c5/f1p0/1119	1119	-	-	-25.03	109	-	-29.2	109	-
PN-esi-miR-278	cb10491_c556560/f1p0/1406	1406	-	-	-25.25	491	-	-27.5	486	-
PC-491-3p	cb14167_c1/f1p0/996	996	-	-	-29.36	222	-	-32.9	219	-
PC-485-5p	cb7374_c2474/f1p0/3447	3447	2399	3447	-25.36	1937	-	-28.5	1939	-
PC-491-3p	cb7374_c36196/f1p0/3313	3313	1838	3313	-29.13	1206	-	-26.9	1207	-
PN-esi-miR-2b	cb7374_c234620/f1p0/2446	2446	619	2446	-63.93	1209,861,1670	1209,861,1670	-28.5	1208,859	1208,859
PC-210-5p	cb10491_c160313/f1p0/1389	1389	-	-	-25.3	718	-	-28.8	716	-
PC-esi-93-5p	cb7374_c19478/f2p0/3928	3928	2042	3928	-83.41	882,1680,1760	-	-31	1081,1679,1761,889	-
PC-497-5p	cb2628_c14/f1p1/6575	6575	1142	6575	-25.78	747	-	-30.8	745	-
PC-452-5p	cb7374_c222634/f1p0/2691	2691	1505	2691	-43.71	1279,2591	2591	-25.3	2589	2589
PC-esi-93-5p	cb7190_c14/f3p0/1002	1002	715	1002	-26.37	557	-	-25.1	560	-
PC-210-5p	cb7374_c299180/f1p1/3695	3695	903	3695	-73.83	1539,1578,2483	1539,1578,2483	-32.7	1544,1583,2488	1544,1583,2488
PC-210-5p	cb10491_c891975/f1p0/1727	1727	-	-	-25.3	1049	-	-28.8	1047	-
PC-523-3p	cb7374_c212164/f1p0/3638	3638	984	3638	-25.37	1681	1681	-29.8	1679	1679
PC-esi-93-5p	cb4392_c10/f1p0/2185	2185	1456	2185	-26.3	56	-	-26.9	60	-
PC-esi-93-5p	cb14584_c0/f1p0/5531	5531	2232	5531	-26.84	2212	-	-27.4	2216	-
PC-esi-93-5p	cb3921_c1/f1p0/2316	2316	454	2316	-49.64	802,852	802,852	-30.8	791,853	791,853
esi-miR-133	cb5726_c1/f1p0/2105	2105	1489	2105	-29.32	699	-	-32.7	698	-
PC-esi-93-5p	cb7374_c13839/f1p0/2275	2275	1444	2275	-25.72	168	-	-25.8	170	-
PC-498-3p	cb7374_c10218/f1p0/3238	3238	-	-	-45.92	2704,1271	-	-28.1	1272,2703	-
PC-485-5p	cb7374_c274257/f1p0/3463	3463	1999	3463	-29.13	372	-	-34.1	370	-
PC-485-5p	cb5402_c5/f1p0/5591	5591	2024	5591	-48.7	219,3290	3290	-27.6	218,3285	3285
PC-485-5p	cb4457_c24/f1p0/2225	2225	470	2225	-25.15	726	726	-26.9	731	731
PC-498-3p	cb7374_c278097/f1p0/2281	2281	-	-	-27.09	1851	-	-30.8	1564,1853	-
PC-498-3p	cb1357_c11/f1p1/4372	4372	2764	4372	-25.27	4085	4085	-30.7	2415,4084	4084
esi-miR-307	cb3193_c1/f1p0/4950	4950	3325	4950	-25.71	1944	-	-29.5	1943	-
PC-esi-399-5p	cb7374_c80217/f1p0/2325	2325	318	2325	-25.47	2215	2215	-29.5	2001,2212	2001,2212
PC-esi-93-5p	cb3950_c0/f2p0/2397	2397	1353	2397	-75.71	2067,2344,2087	2067,2344,2087	-30.4	2068,2288,2345	2068,2288,2345
PC-esi-93-5p	cb7374_c328758/f1p0/2467	2467	1492	2467	-30.06	304	-	-34.7	1125,300	-
esi-miR-34	cb10491_c34552/f1p0/1591	1591	966	1591	-25.87	636	-	-31.7	1182,475,636	1182
esi-miR-275	cb7374_c30834/f1p0/4811	4811	2652	4811	-30	722	-	-31.5	722	-
PC-519-3p	cb6694_c32/f1p0/3239	3239	3120	3239	-45.1	754,1127	-	-28.2	1148,755	-
PC-497-5p	cb10491_c30314/f1p0/1578	1578	893	1578	-27.62	868	-	-27.7	867	-
esi-miR-307	cb3845_c8/f1p0/2576	2576	2308	2576	-27.97	767	-	-30.6	768	-
esi-miR-275	cb5703_c10/f1p0/2689	2689	661	2689	-26.44	145	-	-29.1	143	-
PN-esi-miR-2b	cb11601_c609/f1p0/5685	5685	1934	5564	-44.37	1880,5437	5437	-26.1	1879	-
PC-288-3p	cb7374_c180645/f1p0/3555	3555	3329	3555	-25.85	297	-	-29.7	297	-
PC-esi-394-5p	cb3135_c1/f1p0/4128	4128	1879	4128	-26.1	1731	-	-29.9	1731	-
PC-esi-262-3p	cb8580_c4/f1p0/1840	1840	1614	1840	-27.27	1524	-	-29.6	1525	-
PN-esi-miR-2b	cb7374_c2822/f1p0/2327	2327	-	-	-46.13	291,513	-	-27.6	290,514	-
PC-esi-399-5p	cb10491_c391432/f2p2/1634	1634	1258	1634	-25.67	452	-	-25.2	462	-
PC-esi-399-5p	cb284_c3/f2p0/5033	5033	2275	5033	-57.65	4863,51	4863	-32.2	4863,51	4863
PC-esi-404-5p	cb4107_c0/f3p0/3251	3251	2177	3251	-25.68	2662	2662	-29.1	2662	2662
PN-esi-miR-2b	cb13447_c301/f4p1/7037	7037	3450	7037	-33.89	3494	3494	-36	3497	3497
PC-esi-399-5p	cb10491_c394284/f1p0/1256	1256	-	-	-66.93	844,1005	-	-37.5	1009,847	-
PC-esi-93-5p	cb1788_c7/f1p0/3396	3396	1972	3396	-28.16	943	-	-27.2	944	-
PC-517-3p	cb1646_c6/f1p0/5527	5527	4636	5527	-25.93	3625	-	-26.9	3630	-
esi-miR-275	cb4499_c8/f1p0/5484	5484	3337	5484	-50.67	2771,5055	5055	-29.6	2771,5056	5056
PC-esi-93-5p	cb7374_c39130/f1p0/3304	3304	2628	3304	-32.98	1605	-	-33.9	1605	-
PC-504-3p	cb7374_c293053/f2p0/2227	2227	-	-	-41.95	1063,1204	-	-27.6	1084,1225,1656	-
PC-521-5p	cb7239_c0/f2p0/1068	1068	690	1068	-45.59	68,603	-	-30.4	608,70	-
PC-210-5p	cb10491_c137750/f1p0/1521	1521	-	-	-25.3	859	-	-28.8	857	-
esi-miR-133	cb7374_c347549/f1p1/3607	3607	1143	3607	-48.2	2217,2115	2217,2115	-29.8	2218	2218
PC-491-3p	cb12546_c7/f1p0/6847	6847	1088	6847	-30.03	4355	4355	-32.5	4354,5633,5891	4354,5633,5891
esi-miR-34	cb4407_c0/f2p0/3105	3105	2716	3105	-25.91	1570	-	-31.5	1337,1569,1926	-
PC-288-3p	cb3008_c5/f1p0/3151	3151	-	-	-25.21	140	-	-28.8	140	-
PC-esi-399-5p	cb7374_c179261/f1p0/3135	3135	1563	3135	-26.83	87	-	-31.1	84	-
PC-485-5p	cb5242_c10/f1p0/1177	1177	1177	1177	-26.16	465	-	-31.6	464	-
PC-288-3p	cb6961_c6/f1p0/6342	6342	481	6342	-26.67	3760	3760	-34.9	3757	3757
esi-miR-263b	cb7374_c281260/f1p0/2233	2233	-	-	-28.47	68	-	-28	69	-
PC-esi-262-3p	cb8741_c0/f3p0/1414	1414	1372	1414	-25.88	1142	-	-31.6	1142	-
esi-miR-2a	cb7374_c13055/f2p0/4370	4370	1822	4370	-45.32	3309,359	3309	-25.9	3311	3311
esi-miR-2a-5p	cb3373_c2/f1p0/3060	3060	1182	3060	-27.54	1538	1538	-27.9	1539	1539
PC-485-5p	cb1117_c1/f2p1/4119	4119	1841	4119	-27.74	436	-	-28.5	437	-
PC-485-5p	cb5974_c0/f1p0/2411	2411	707	2411	-26.92	274	-	-31.8	275	-
esi-miR-2a-5p	cb51_c2/f3p0/5002	5002	3811	5002	-26.58	2941	-	-28.1	2934	-
esi-miR-34	cb7374_c214421/f1p0/3462	3462	3008	3462	-49.46	3073,395	3073	-31.9	1149,1664,2308,3075,395	3075
PC-517-3p	cb11601_c1041/f1p0/4339	4339	-	-	-27.62	1136	-	-30.4	1141	-
PC-210-5p	cb10491_c901159/f1p0/1287	1287	-	-	-25.3	624	-	-28.8	622	-
PC-210-5p	cb8049_c0/f1p0/1879	1879	-	-	-25.62	1602	-	-30.5	1540,1601,371	-
PC-498-3p	cb7374_c163651/f1p0/2521	2521	2169	2521	-26.54	50	-	-30	50	-
esi-miR-8-5p	cb7374_c31873/f1p0/3957	3957	1251	3957	-28.44	1307	1307	-30.6	1311	1311
PN-esi-miR-750	cb7374_c173736/f1p1/2516	2516	992	2516	-51.68	616,685	-	-29.4	616,685	-
PC-210-5p	cb7374_c117286/f1p0/4028	4028	3125	4028	-126.62	531,468,483,608,572	-	-32.5	1057,479,535,571,607	-
PC-esi-399-5p	cb10491_c680327/f1p2/1727	1727	1253	1727	-25.67	447	-	-25.2	457	-
PN-esi-miR-184	cb1698_c2/f1p0/4011	4011	1326	4011	-28.4	3090	3090	-31.3	3089	3089
PC-519-3p	cb10491_c532174/f1p1/1894	1894	1608	1894	-27.39	1047	-	-25.5	1046	-
PC-506-3p	cb7374_c209558/f1p0/2173	2173	1873	2173	-50.09	2039,1935	2039,1935	-31.1	1935,2039	1935,2039
PC-esi-399-5p	cb4023_c18/f1p0/3182	3182	881	3182	-28.8	401	-	-33.5	400	-
esi-miR-745	cb6983_c0/f4p0/1732	1732	871	1732	-26.48	1019	1019	-30.4	1020	1020
esi-miR-317	cb7374_c74570/f1p0/2464	2464	1822	2464	-27.19	14	-	-30	16	-
PC-521-5p	cb7820_c1/f2p0/1244	1244	-	-	-27.78	731	-	-32	1130,734	-
PC-esi-262-3p	cb7374_c226050/f1p0/2976	2976	-	-	-26.6	291	-	-29.5	291,416	-
PC-497-5p	cb7374_c278494/f1p0/2366	2366	2018	2366	-28.69	913	-	-32.2	913	-
PC-esi-93-5p	cb12545_c3/f1p1/5279	5279	1346	4910	-26.42	1708	1708	-26.4	1710	1710
PC-515-5p	cb3848_c72/f1p0/2453	2453	516	2453	-27.91	2070	2070	-29.9	2071	2071
PC-210-5p	cb7374_c233402/f1p0/2536	2536	1925	2536	-124.29	975,1425,1575,826,1126,1276	-	-31.5	351,833,983,1133,1283,1433,1583	-
PC-484-5p	cb7374_c215682/f1p0/2180	2180	428	2180	-35.08	240	-	-37.7	244,294	-
PC-esi-93-5p	cb9652_c0/f3p0/1555	1555	908	1555	-46.27	209,1481	1481	-27.5	201	-
PN-esi-miR-278	cb7806_c3/f1p1/1196	1196	317	1196	-27.18	53	-	-27.2	52	-
PC-491-3p	cb7374_c10086/f1p0/2804	2804	-	-	-25.26	77	-	-28.7	215	-
PC-498-3p	cb7595_c5/f1p0/6119	6119	509	6119	-48.11	3951,1590	3951,1590	-30.6	3368,3953	3368,3953
PC-498-3p	cb10491_c681252/f1p0/1528	1528	432	1528	-25.42	1053	1053	-27.6	1056	1056
PC-485-5p	cb7374_c116277/f1p0/3442	3442	2241	3442	-25.9	117	-	-27.2	115	-
PC-497-5p	cb7374_c218686/f1p0/2037	2037	449	2037	-29.11	1634	1634	-31.6	1632	1632
esi-miR-2a	cb10491_c883365/f1p1/1289	1289	763	1289	-25.94	129	-	-30.8	128	-
PC-517-3p	cb7374_c105389/f5p0/3862	3862	577	3862	-25.15	177	-	-26.4	178	-
PC-452-5p	cb6200_c15/f1p0/3945	3945	1946	3945	-25.06	1943	-	-28	1945	-
PC-210-5p	cb10491_c890197/f1p0/1029	1029	-	-	-25.3	353	-	-28.8	351	-
PN-esi-miR-92b	cb7144_c1/f1p0/3232	3232	-	-	-30.2	80	-	-34.6	80	-
PC-esi-93-5p	cb7374_c3233/f1p0/2720	2720	1833	2720	-30.9	534	-	-32.3	536	-
PN-esi-miR-278	cb10491_c988/f1p0/1438	1438	748	1438	-25.19	48	-	-26.3	49	-
PN-esi-miR-13a	cb7374_c35557/f13p0/4947	4947	-	-	-26.47	2440	-	-29.3	2442	-
esi-miR-7	cb7374_c170042/f1p0/2264	2264	2112	2264	-25.41	1101	-	-28.9	1105	-
esi-miR-307	cb6425_c9/f1p0/2130	2130	1068	2130	-25.74	865	-	-30.4	868	-
PC-esi-399-5p	cb7374_c282947/f1p1/3693	3693	3400	3693	-38.12	3575	3575	-45.6	3571	3571
PC-506-3p	cb7374_c37967/f1p0/3362	3362	1814	3362	-28.24	2235	2235	-31.6	2046,2234,3232	2046,2234,3232
esi-miR-2a	cb2504_c5/f1p0/2783	2783	1260	2783	-28.15	42	-	-31.2	42	-
PN-esi-miR-2b	cb2086_c6/f1p0/2332	2332	635	2332	-25.36	452	-	-30.7	451	-
PC-497-5p	cb10491_c377741/f1p0/1872	1872	405	1872	-47.16	132,499	499	-34	1210,133,500	1210,500
PC-esi-93-5p	cb6114_c17/f2p0/1586	1586	1103	1586	-26.16	382	-	-27.4	383	-
PC-491-3p	cb7374_c126830/f1p0/2157	2157	678	2157	-25.59	40	-	-26	39	-
esi-miR-307	cb7374_c150726/f5p0/2532	2532	1165	2532	-91.32	2348,2012,2097,2221	2348,2012,2097,2221	-27.1	2015,2345	2015,2345
PC-497-5p	cb7374_c80441/f1p0/3329	3329	2143	3329	-32.6	528	-	-38.2	528	-
PC-518-3p	cb3166_c1/f1p1/4469	4469	-	-	-28.54	1213	-	-33.5	1212,1352,530	-
PC-esi-399-5p	cb7374_c390037/f1p2/2277	2277	2277	2277	-75.71	1716,2175	-	-42.8	1718,2174	-
PC-452-5p	cb7374_c267367/f14p0/3242	3242	1161	3242	-25.62	1426	1426	-27.1	1429	1429
PC-esi-93-5p	cb1795_c18/f1p0/5256	5256	-	-	-77.17	2437,2611,4128	-	-31.4	1214,2439,2611	-
PC-esi-93-5p	cb6127_c3/f1p0/5234	5234	1788	5234	-27.64	688	-	-29	691	-
PC-497-5p	cb7374_c292161/f1p0/2430	2430	1808	2430	-42.21	1871,1861	1871,1861	-27.2	1818,1873	1818,1873
esi-miR-317	cb7374_c11803/f1p0/3962	3962	-	-	-152.91	3477,2268,2141,3216,3087,3347	-	-29.3	2143,2269,3088,3217,3478	-
esi-miR-71	cb2258_c16/f1p0/2346	2346	868	2346	-25.32	530	-	-25.7	534	-
PN-esi-miR-2b	cb7374_c47943/f1p0/3328	3328	480	3328	-33.89	1149	1149	-36	1152	1152
PC-498-3p	cb11601_c1619/f1p0/1172	1172	-	-	-25.24	337	-	-27.6	343	-
esi-miR-34	cb10491_c29203/f1p0/1496	1496	736	1445	-26.95	9	-	-29.9	3	-
PC-491-3p	cb7374_c48284/f3p1/3304	3304	1928	3304	-26.33	1191	-	-32.2	1196,1699	-
PC-519-3p	cb7374_c30463/f1p0/4993	4993	1562	4981	-30.88	1776	1776	-34.3	1776,4638	1776,4638
PC-288-3p	cb2173_c6/f1p0/1901	1901	-	-	-41.42	305,456	-	-25.3	305	-
PC-484-5p	cb7374_c209185/f1p0/2384	2384	-	-	-34.2	83	-	-37.1	81	-
esi-miR-34	cb5517_c0/f2p0/2510	2510	1071	2510	-25.99	1613	1613	-31.8	1467,1612	1467,1612
PC-517-3p	cb7374_c358865/f1p0/2568	2568	1077	2568	-25.15	210	-	-26.4	211	-
PC-210-5p	cb10491_c151141/f1p0/1349	1349	-	-	-25.3	627	-	-28.8	625	-
esi-miR-317	cb3645_c15/f1p0/2887	2887	-	-	-26.97	1667	-	-25.9	1667	-
PN-esi-miR-316	cb7374_c11017/f1p0/4430	4430	-	-	-45.8	3901,4211	-	-26.1	3901,4211	-
PC-497-5p	cb4433_c1/f1p0/3103	3103	1061	3103	-28.57	1091	1091	-30.1	1089,2341,806	1089,2341
PC-210-5p	cb12522_c0/f1p0/987	987	-	-	-62.73	249,333,435	-	-25.4	541	-
PC-484-5p	cb7374_c298779/f1p0/2171	2171	-	-	-26.47	187	-	-31.6	1532,195	-
PC-esi-399-5p	cb7374_c17972/f3p0/3508	3508	2425	3508	-53.72	3058,2262	3058	-40.2	2274,3063,873	3063
PC-210-5p	cb10491_c884112/f1p0/1276	1276	-	-	-25.3	599	-	-28.8	597	-
PN-esi-miR-2b	cb7374_c150875/f1p0/2148	2148	-	-	-25.46	1985	-	-32.7	1986	-
PC-esi-69-3p	cb474_c2/f2p0/1159	1159	972	1159	-25.83	687	-	-29.1	688	-
PC-esi-93-5p	cb7374_c351891/f1p0/2362	2362	1370	2362	-28.69	1325	-	-30.2	1325	-
PC-452-5p	cb1855_c2/f1p1/4297	4297	2788	4297	-25.6	2310	-	-26.2	2306	-
PC-210-5p	cb10491_c147101/f1p0/1300	1300	-	-	-25.3	622	-	-28.8	620	-
PC-506-3p	cb10491_c89280/f1p0/1467	1467	1167	1467	-50.09	1333,1229	1333,1229	-31.1	1229,1333	1229,1333
esi-miR-71	cb3556_c0/f2p0/3267	3267	2063	3267	-25.12	1269	-	-28.5	1271	-
esi-miR-2a	cb9288_c27/f1p3/5407	5407	4234	5407	-50.51	2811,2687	-	-29	2695,2810	-
esi-miR-307	cb3798_c0/f5p0/1376	1376	-	-	-42.75	1036,1073	-	-25.5	1073	-
esi-miR-275	cb7374_c32699/f1p0/3949	3949	-	-	-27.16	652	-	-26.4	653	-
esi-miR-317	cb2167_c9/f1p0/4548	4548	409	4548	-48.14	2746,2056	2746,2056	-30.6	2746	2746
PC-esi-93-5p	cb3803_c1/f2p0/2347	2347	-	-	-86.99	266,132,251	-	-33.7	132,267	-
esi-miR-133	cb6292_c1/f1p0/2894	2894	-	-	-48.72	1576,1899	-	-27.4	1577	-
PC-497-5p	cb7374_c296004/f1p0/2064	2064	1445	2064	-25.22	751	-	-31.2	1447,753	1447
esi-miR-34	cb3385_c2/f1p0/3412	3412	333	3412	-51.56	579,2510	579,2510	-33.4	1178,1696,2081,2521,574	1178,1696,2081,2521,574
PC-288-3p	cb7374_c1701/f1p0/3857	3857	1262	3857	-25.37	1766	1766	-25.1	907	-
PC-521-5p	cb1035_c11/f1p0/3551	3551	2622	3551	-27.17	1824	-	-32.6	1822	-
PC-209-3p	cb10491_c385867/f1p0/1665	1665	-	-	-138.15	610,676,526,148,256,361	-	-29.3	147,255,360,525,609,675	-
PC-esi-399-5p	cb7374_c45766/f1p0/4867	4867	3261	4867	-30.28	3163	-	-31.7	3167	-
esi-miR-275	cb2279_c7/f1p0/1550	1550	555	1550	-26.33	96	-	-28.7	94	-
PC-esi-93-5p	cb7374_c157383/f1p0/2347	2347	920	2347	-32.98	649	-	-33.9	649	-
PC-506-3p	cb10491_c90685/f1p0/1296	1296	1126	1296	-50.09	1162,1058	1162	-31.1	1058,1162	1162
PC-210-5p	cb10491_c917709/f1p0/1385	1385	844	1385	-25.3	632	-	-28.8	630	-
esi-miR-133	cb7374_c123203/f2p0/3765	3765	1383	3765	-25.48	562	-	-29.4	568	-
PC-491-3p	cb7374_c333137/f5p1/2501	2501	1184	2501	-25.55	1102	-	-30.1	1100	-
PC-521-5p	cb4392_c8/f1p0/2853	2853	1543	2853	-45.38	1433,1243	-	-27.4	1244,1440	-
esi-miR-307	cb7374_c6692/f3p0/3449	3449	2750	3449	-25.05	2067	-	-26.8	2071	-
esi-miR-133	cb7374_c273835/f1p0/2413	2413	1330	2413	-27.07	1746	1746	-28.3	1742,2068	1742,2068
PC-497-5p	cb273_c94/f1p0/1457	1457	-	-	-28.17	910	-	-32.8	1001,375,537,908	-
PC-519-3p	cb3230_c0/f1p0/3693	3693	699	3693	-26.4	1792	1792	-31.5	1791,3040	1791,3040
PC-521-5p	cb1795_c14/f1p0/2117	2117	-	-	-30.7	206	-	-34.3	207	-
PC-521-5p	cb7374_c15437/f6p0/3217	3217	-	-	-26.19	2397	-	-32	2400	-
PC-esi-93-5p	cb7374_c3210/f1p0/2769	2769	1454	2769	-31.55	2694	2694	-30.1	2695	2695
esi-miR-317	cb10763_c3/f3p0/5224	5224	1272	5224	-46.14	1525,3247	1525,3247	-28	1527	1527
PN-esi-miR-7b	cb2682_c19/f2p0/1288	1288	1114	1288	-43.56	1023,1081	-	-27.6	1023	-
PN-esi-miR-143	cb8690_c0/f2p0/1621	1621	-	-	-26.68	28	-	-29.1	27	-
PC-esi-93-5p	cb7374_c227516/f1p0/2858	2858	1131	2858	-47.29	785,1414	1414	-30.3	779	-
PC-210-5p	cb7374_c671/f1p0/2627	2627	833	2627	-46.92	656,642	-	-29.5	653	-
PC-497-5p	cb5820_c6/f2p0/2170	2170	735	2170	-52.28	59,304	-	-33.8	308,59	-
PC-esi-399-5p	cb10315_c7/f1p1/8634	8634	6745	8634	-56.01	3958,3334	-	-33.9	3331,3958	-
PC-esi-69-3p	cb6491_c5/f1p0/1495	1495	-	-	-25.78	199	-	-29.6	199,93	-
PC-498-3p	cb7374_c75666/f1p0/2870	2870	1967	2870	-67.76	2527,2638,2487	2527,2638,2487	-27.6	2528,2639	2528,2639
PC-esi-399-5p	cb7374_c17871/f1p0/3910	3910	1457	3910	-30.66	973	-	-33	972	-
PC-esi-262-3p	cb7374_c147796/f17p2/4632	4632	1668	4632	-26.94	3199	3199	-28.8	1117,3203	3203
PC-506-3p	cb7374_c169993/f1p0/2395	2395	-	-	-28.24	1371	-	-31.6	1370	-
PC-esi-93-5p	cb6363_c14/f1p0/3571	3571	748	3571	-56.38	296,264	-	-30.9	264,297	-
esi-miR-2a-5p	cb14657_c2/f1p0/5164	5164	1066	5164	-28.79	1645	1645	-30.9	1332,1651,3071,3151,3232,3466,3388,3460	1332,1651,3071,3151,3232,3466,3388,3460
PC-521-5p	cb7374_c35736/f2p0/3926	3926	1375	3926	-26.65	3340	3340	-27.3	3342	3342
PC-esi-399-5p	cb4233_c1/f1p0/2341	2341	1143	2341	-34.55	337	-	-36.1	340	-
PN-esi-miR-306	cb8146_c2/f1p0/1193	1193	927	1193	-51.9	864,825	-	-32.2	824,863	-
PC-504-3p	cb7374_c222825/f1p0/2597	2597	-	-	-32.01	1453	-	-34.1	1452,2065	-
PN-esi-miR-92b	cb5891_c7/f1p0/880	880	512	880	-26.41	221	-	-29.6	220	-
PC-esi-399-5p	cb7374_c291905/f1p0/3572	3572	2002	3572	-36.01	2784	2784	-37.5	2784	2784
PC-210-5p	cb7374_c119951/f1p0/2992	2992	-	-	-51.82	1266,2938	-	-30.2	1265,2937,1428	-
PC-521-5p	cb10491_c403003/f1p0/1294	1294	655	1294	-25.42	174	-	-31.2	174	-
PC-452-5p	cb10257_c11/f1p1/5650	5650	1597	5650	-44.82	597,422	-	-25.4	986	-
PC-esi-93-5p	cb7374_c78998/f1p0/4371	4371	-	-	-47.48	2583,2663	-	-26.3	2585,2665	-
PC-519-3p	cb10491_c38325/f1p0/1542	1542	988	1542	-26.85	915	-	-28.2	912	-
PC-452-5p	cb7374_c222606/f1p0/2265	2265	1652	2265	-25.89	1159	-	-28.1	1160,524	-
esi-miR-34	cb890_c8/f1p0/2368	2368	-	-	-25.98	374	-	-31.7	342,375,471,652,762	-
esi-miR-133	cb9954_c15/f1p0/1686	1686	420	1686	-27.62	410	-	-32	409	-
PC-485-5p	cb3579_c9/f1p1/4904	4904	693	4904	-31.39	356	-	-32.9	361	-
PC-210-5p	cb10491_c144666/f1p0/1510	1510	-	-	-25.3	842	-	-28.8	840	-
PC-485-5p	cb11601_c1678/f1p0/5667	5667	1301	5667	-25.15	12	-	-26.9	15,2030	2030
PC-210-5p	cb10491_c872026/f1p0/1339	1339	-	-	-25.3	662	-	-28.8	660	-
esi-miR-34	cb10491_c31704/f1p0/1660	1660	1418	1660	-26.53	1169	-	-30.5	1171,495	-
PN-esi-miR-750	cb806_c4/f1p0/3481	3481	-	-	-26.59	353	-	-30.9	352	-
PC-210-5p	cb10491_c84155/f1p0/1533	1533	-	-	-25.3	858	-	-28.8	856	-
PC-288-3p	cb666_c5/f1p0/4816	4816	1132	4816	-25.63	1294	1294	-27.1	1296	1296
esi-miR-275	cb2287_c12/f1p0/2706	2706	2436	2706	-25.14	1292	-	-27.6	1222,1291	-
esi-miR-34	cb7374_c67813/f1p0/4329	4329	544	4329	-42.88	253,1618	1618	-28.6	1044,1131,2776	1044,1131,2776
PC-esi-93-5p	cb12897_c6/f1p0/1555	1555	933	1555	-35.49	1265	1265	-34.2	1266	1266
esi-miR-2a	cb13758_c20/f1p0/1870	1870	764	1870	-47.6	269,83	-	-27	270	-
PC-210-5p	cb6236_c0/f1p0/2336	2336	-	-	-210.26	1789,1950,2014,1883,1568,1654,1817,1849	-	-32.7	1573,1650,1739,1794,1955,2019,1815,1822,1854,1887	-
PC-485-5p	cb7374_c274801/f1p0/2000	2000	1544	2000	-50.91	870,784	-	-31.8	146,784,870	-
esi-miR-2a-5p	cb11601_c673/f1p0/1741	1741	1513	1741	-28	22	-	-31.2	22	-
esi-miR-275	cb7374_c70957/f1p0/2946	2946	1934	2946	-25.65	723	-	-26.8	724	-
PC-esi-93-5p	cb14308_c1/f1p0/1164	1164	-	-	-25.72	632	-	-27.2	633	-
PC-497-5p	cb7374_c349660/f1p0/2772	2772	2528	2772	-43.87	623,2605	2605	-27.6	2022,2608,621	2608
PC-esi-262-3p	cb3159_c15/f1p0/2502	2502	2501	2502	-26.51	1780	-	-27.4	1781,62	-
esi-miR-2a-5p	cb10310_c7/f1p1/5157	5157	-	-	-25.98	1446	-	-26.4	1446,1591,2364	-
PC-esi-399-5p	cb6554_c1/f3p0/2162	2162	1575	2162	-109.39	391,768,325	-	-42.2	324,393,761	-
PC-esi-93-5p	cb7374_c110286/f1p2/3353	3353	2378	3353	-32.85	631	-	-33.6	317,633	-
esi-miR-7	cb10491_c294390/f1p0/1424	1424	447	1424	-28.32	850	850	-29.8	849	849
PC-esi-69-3p	cb4425_c2/f1p0/3088	3088	1077	3088	-25.61	526	-	-28.1	528	-
PC-497-5p	cb3157_c25/f1p0/1714	1714	836	1714	-28.51	968	968	-32.3	401,973	973
PC-esi-93-5p	cb286_c7/f3p1/3505	3505	2371	3505	-25.97	1940	-	-31.6	1939	-
PC-506-3p	cb7374_c180179/f1p0/1931	1931	1104	1931	-28.24	874	-	-31.6	686,873	-
PN-esi-miR-278	cb10491_c512028/f1p0/1556	1556	1364	1556	-30.33	1123	-	-32.5	1125	-
esi-miR-2a	cb7374_c300226/f1p0/2113	2113	1260	2113	-27.41	608	-	-29.5	608	-
PC-210-5p	cb10491_c166722/f1p0/1500	1500	-	-	-25.3	763	-	-27.6	766	-
esi-miR-745	cb7374_c352269/f1p0/2872	2872	1214	2872	-101.8	139,412,687,1509,1781	1509,1781	-25.8	139,412,687,1509,1781,2054,960	1509,1781,2054
PC-506-3p	cb10491_c81480/f1p0/1576	1576	1272	1576	-49.8	1441,1336	1441,1336	-31.1	1336,1441	1336,1441
PC-484-5p	cb8733_c2/f1p0/1783	1783	1639	1783	-25.71	1535	-	-28.4	1109,1539,474	-
esi-miR-7	cb10491_c258549/f1p0/1418	1418	445	1418	-28.32	843	843	-29.8	842	842
PC-210-5p	cb7374_c236831/f1p0/2476	2476	2250	2476	-28.56	160	-	-32.7	165	-
esi-miR-71	cb7374_c4118/f3p1/3355	3355	-	-	-29.44	3202	-	-30.5	3204	-
esi-miR-34	cb7374_c439/f4p0/3699	3699	2888	3699	-26.56	1862	-	-32	1859,1896,2022	-
esi-miR-34	cb284_c17/f1p0/3213	3213	2228	3213	-70.43	2379,2009,3065	2379,3065	-28.5	2011,2134,2375	2375
PC-523-5p	cb7374_c221334/f1p0/2126	2126	1297	2126	-26.12	358	-	-30.1	360	-
PC-210-5p	cb7374_c274470/f1p0/3013	3013	397	3013	-34.13	1756	1756	-36.3	1764	1764
PC-485-5p	cb7374_c2204/f1p0/3080	3080	1401	3080	-25.35	2226	2226	-30.2	2224	2224
PC-esi-93-5p	cb10491_c680962/f1p1/1333	1333	-	-	-30.87	346	-	-30.9	347	-
esi-miR-275	cb7374_c159462/f1p0/2632	2632	1147	2632	-51.06	151,969	-	-32.3	151,970	-
PC-210-5p	cb7374_c39155/f1p0/2514	2514	1266	2514	-104.37	775,1078,1380,1528,1230	1380,1528	-26.9	1533,783,1086,1237,1388,934	1533,1388
PN-esi-miR-278	cb9780_c3/f1p0/1904	1904	711	1904	-26.67	321	-	-26.3	322	-
PC-496-5p	cb2911_c33/f1p0/2075	2075	897	2075	-43.37	772,943	943	-26.7	773	-
PC-esi-69-3p	cb7374_c77973/f1p0/3164	3164	-	-	-29.1	2201	-	-32.6	2202	-
PC-485-5p	cb719_c1/f2p0/3003	3003	-	-	-29.02	2593	-	-30.4	2589	-
PC-521-5p	cb7374_c292560/f1p0/2971	2971	2121	2971	-29.05	853	-	-32.3	856	-
PC-491-3p	cb7374_c11579/f1p0/3133	3133	-	-	-36.08	3095	-	-35.6	3096	-
esi-miR-317	cb7374_c72827/f1p0/4181	4181	1603	4181	-27.6	1090	-	-29.9	1098	-
PC-210-5p	cb10491_c163844/f1p0/1428	1428	-	-	-25.3	752	-	-28.8	750	-
PC-484-5p	cb1298_c27/f1p0/2837	2837	1152	2837	-27.53	588	-	-36.1	2204,2531,589	2204,2531
PN-esi-miR-2b	cb7374_c273095/f1p0/2030	2030	721	2030	-26	594	-	-29.6	592	-
PC-210-5p	cb10491_c146802/f1p0/1263	1263	-	-	-25.3	577	-	-27.6	580	-
PC-496-3p	cb7374_c100781/f6p2/4766	4766	3123	4766	-34.42	114	-	-37.8	115	-
PC-484-5p	cb7374_c36479/f1p0/4185	4185	2117	4185	-31.77	2082	-	-34.6	1268,1689,2086	-
PC-210-5p	cb10491_c166539/f1p0/1409	1409	-	-	-25.3	743	-	-28.8	741	-
PC-esi-399-5p	cb7374_c169264/f1p0/2439	2439	922	2439	-30.03	242	-	-35.7	241	-
esi-miR-34	cb7374_c288822/f1p0/2139	2139	-	-	-29.84	479	-	-35.4	477	-
PC-523-5p	cb3282_c8/f1p0/2225	2225	1205	2225	-26.97	169	-	-31	1519,169,517,810	1519
PC-491-3p	cb7374_c153131/f1p0/3627	3627	1226	3627	-27.42	1454	1454	-31.3	1457	1457
PC-esi-399-5p	cb7374_c213928/f1p0/2547	2547	1883	2547	-27.31	172	-	-25.2	175	-
PC-497-5p	cb6855_c3/f1p0/2319	2319	1225	2319	-29.9	1437	1437	-35.5	1437,1887	1437,1887
PC-485-5p	cb7374_c4652/f1p0/4886	4886	989	4886	-25.9	117	-	-27.2	115	-
PC-521-5p	cb7374_c16728/f1p0/3295	3295	1861	3295	-30.45	387	-	-35.2	387	-
PC-518-3p	cb9766_c21/f1p0/1543	1543	1389	1543	-27.68	1212	-	-30.7	1214	-
PC-506-3p	cb3378_c7/f2p0/2812	2812	891	2812	-25.87	854	-	-31.1	852	-
PC-497-5p	cb7374_c237862/f1p0/2423	2423	1884	2423	-29.21	659	-	-30.8	1712,269,659	-
esi-miR-275	cb7374_c207849/f2p0/2486	2486	1314	2486	-26.78	1586	1586	-27.6	1587	1587
PC-491-3p	cb7374_c278903/f1p0/1959	1959	-	-	-26.31	3	-	-32.7	1222,1,1485	-
PN-esi-miR-285	cb7374_c63993/f2p0/3676	3676	2585	3676	-64.32	1891,1965,2037	-	-26.1	1968,2040	-
esi-miR-133	cb7374_c156046/f1p0/2972	2972	2290	2972	-39.73	927	-	-41.5	446,926	-
PC-498-3p	cb1816_c15/f1p0/5765	5765	3357	5765	-49.1	1057,509	-	-31.5	1054,509	-
PN-esi-miR-7b	cb7374_c66820/f1p0/3331	3331	689	3331	-25.83	9	-	-26	11	-
PC-210-5p	cb7374_c332257/f2p0/2565	2565	1199	2565	-26.15	493	-	-28.3	498	-
PC-484-5p	cb7374_c238593/f1p0/2349	2349	1345	2349	-27.76	661	-	-30.7	1477,668	1477
PC-506-3p	cb10388_c7/f1p0/1823	1823	1482	1823	-42.96	495,368	-	-25.6	495	-
PC-esi-286-3p	cb10491_c679108/f6p0/1890	1890	1704	1890	-29.77	643	-	-30.2	644	-
esi-miR-2a	cb1933_c20/f1p0/3642	3642	-	-	-52.28	1824,1875	-	-30.1	1824,1875	-
PC-523-5p	cb7289_c4/f1p0/3955	3955	1047	3955	-49.4	73,2238	2238	-29.8	2396,73	2396
PN-esi-miR-278	cb836_c12/f1p0/1728	1728	-	-	-29.37	314	-	-28.6	1234,1408,313	-
PC-210-5p	cb10491_c136029/f1p0/1427	1427	-	-	-25.3	761	-	-28.8	759	-
PC-518-3p	cb7374_c361752/f1p0/1991	1991	1034	1991	-25.14	1133	1133	-30.2	1133	1133
PC-485-5p	cb4859_c2/f4p0/2582	2582	1387	2582	-26.05	702	-	-30.2	702	-
PN-esi-miR-2b	cb10491_c517104/f1p0/1334	1334	-	-	-25.19	1156	-	-28.4	1158	-
PC-esi-93-5p	cb291_c11/f1p0/2180	2180	477	2180	-28.56	944	944	-31	944	944
esi-miR-34	cb2709_c2/f1p0/3929	3929	1846	3929	-28.73	2192	2192	-31.3	2194,2348,449	2194,2348
esi-miR-34	cb7163_c2/f2p0/2022	2022	-	-	-25.1	1393	-	-31.3	1392,1663	-
PC-491-3p	cb7374_c359031/f1p0/2384	2384	1277	2384	-28.1	2132	2132	-27.8	2133	2133
PC-506-3p	cb7374_c9443/f1p0/4639	4639	2720	4639	-25.42	1401	-	-29.1	1401,504	-
PC-210-5p	cb10019_c2/f1p0/1739	1739	-	-	-29.41	988	-	-29.3	978	-
PC-484-5p	cb7374_c102210/f1p0/2648	2648	-	-	-25.43	1953	-	-30.2	1958	-
PC-esi-93-5p	cb10491_c680443/f2p0/1330	1330	-	-	-30.83	337	-	-32.9	339	-
PC-523-5p	cb6687_c2/f1p0/4067	4067	697	4067	-25.06	637	-	-31.7	1263,1298,590,640	1263,1298
PC-518-3p	cb7374_c87722/f4p2/2182	2182	2056	2182	-31.63	297	-	-31.6	1842,2037,302,371,920	-
PN-esi-miR-2b	cb7374_c75738/f4p0/3332	3332	727	3332	-29.46	915	915	-31.8	916	916
PC-esi-399-5p	cb10491_c24806/f3p1/1903	1903	1355	1903	-75.71	1058,1514	1514	-42.8	1060,1513	1513
PC-210-5p	cb10491_c919808/f1p0/1341	1341	-	-	-25.3	753	-	-28.8	751	-
esi-miR-2a-5p	cb9355_c6/f1p0/1686	1686	813	1686	-32.11	607	-	-32.4	608	-
PN-esi-miR-278	cb7374_c287275/f1p2/1944	1944	1772	1944	-25.62	677	-	-27.4	676	-
PC-504-3p	cb5958_c11/f1p0/5095	5095	1642	5095	-28.7	2602	2602	-29.5	2602,595,844	2602
PC-484-5p	cb7374_c225962/f1p0/3143	3143	-	-	-34.2	1312	-	-37.1	1310	-
PC-esi-399-5p	cb7374_c61266/f1p0/2450	2450	-	-	-54.02	871,799	-	-30.6	802,877	-
PC-esi-262-3p	cb7374_c219461/f1p0/2545	2545	-	-	-26.89	1012	-	-31.1	1012	-
PC-506-3p	cb7374_c114155/f1p0/4574	4574	1898	4574	-25.14	1678	-	-30.2	1680	-
PC-485-5p	cb5933_c4/f1p0/2423	2423	1396	2423	-25.77	148	-	-30.5	151	-
esi-miR-34	cb10491_c877410/f1p1/1492	1492	1250	1492	-26.53	1001	-	-31.5	1003,332	-
PN-esi-miR-278	cb7374_c164998/f1p0/2634	2634	598	2634	-30.44	530	-	-31.1	1053,533	1053
PC-288-3p	cb3937_c4/f1p0/1153	1153	-	-	-29.88	288	-	-34.1	289	-
PC-523-5p	cb2854_c1/f1p0/3064	3064	1582	3064	-29.54	265	-	-34.4	265	-
esi-miR-71	cb7013_c2/f1p1/1901	1901	1380	1901	-25.34	1750	1750	-25.4	1751	1751
PN-esi-miR-750	cb4556_c10/f2p0/1575	1575	794	1575	-26.05	707	-	-25.7	707	-
PC-esi-399-5p	cb10491_c542929/f1p0/1465	1465	601	1465	-26.29	1389	1389	-30	1382	1382
PN-esi-miR-306	cb108_c1/f1p0/4944	4944	1386	4944	-25.78	1024	-	-30.4	1025	-
PC-esi-93-5p	cb10491_c283402/f1p0/1329	1329	-	-	-31.54	338	-	-33.8	339	-
PC-485-5p	cb7374_c68404/f1p0/3128	3128	-	-	-25.85	1948	-	-28.8	1946	-
PN-esi-miR-184	cb7374_c281212/f1p0/2393	2393	2094	2393	-25.33	1106	-	-28	1105	-
esi-miR-317	cb7374_c2704/f1p0/2503	2503	1255	2503	-25.19	1546	1546	-30.4	1546	1546
esi-miR-317	cb8949_c18/f1p0/5300	5300	1506	5300	-25.2	3993	3993	-25.6	3990	3990
esi-miR-34	cb1361_c51/f1p0/6227	6227	2942	6227	-27.42	3181	3181	-31.9	1506,3185,4462	3185,4462
PC-518-3p	cb3627_c0/f23p0/3320	3320	2274	3320	-25.38	124	-	-29.4	1101,126,71	-
PC-esi-93-5p	cb10491_c257114/f1p0/1328	1328	-	-	-30.83	339	-	-32.9	341	-
esi-miR-2a	cb2103_c12/f1p0/5402	5402	1201	5402	-28.7	2138	2138	-30	2137	2137
PC-497-5p	cb7374_c46822/f1p0/4061	4061	1441	4061	-25.94	2053	2053	-28.8	1293,2054,2430	2054,2430
esi-miR-2a	cb7374_c74579/f1p0/3303	3303	800	3303	-25.39	2162	2162	-29.4	2165	2165
PC-484-5p	cb2964_c10/f1p0/5683	5683	2727	5683	-28.57	905	-	-32.3	1333,1704,903	-
PC-498-3p	cb7374_c13663/f1p2/3937	3937	-	-	-25.81	596	-	-28.2	599	-
esi-miR-317	cb630_c12/f1p0/2467	2467	1030	2467	-26.45	1212	1212	-29.1	1209	1209
esi-miR-133	cb7374_c3576/f2p3/2040	2040	1122	2040	-27.49	909	-	-29.7	909	-
PC-210-5p	cb10491_c912619/f1p0/1279	1279	-	-	-25.3	625	-	-28.8	623	-
PC-203-3p	cb7374_c33495/f1p0/3683	3683	-	-	-43.64	1672,1529	-	-28.3	1527	-
PC-485-5p	cb10491_c163791/f1p0/1360	1360	-	-	-30.33	931	-	-32.7	935	-
PC-esi-93-5p	cb10491_c268043/f1p0/1808	1808	-	-	-31.54	1315	-	-33.8	1316	-
PC-497-5p	cb8561_c1/f16p0/1905	1905	1497	1905	-25.22	644	-	-31.2	1342,646	-
PC-esi-69-3p	cb7374_c282484/f1p0/2265	2265	1421	2265	-32.99	77	-	-37.3	76	-
PC-esi-399-5p	cb7374_c61856/f1p0/4955	4955	3644	4955	-33.32	2312	-	-34.8	2312	-
PC-esi-93-5p	cb7374_c169043/f1p0/1970	1970	524	1970	-54.43	759,876	759,876	-31	654,760,879,913	654,760,879,913
esi-miR-2a	cb7374_c38848/f2p0/4288	4288	2849	4288	-46.78	1730,2601	-	-26.1	1729,2600	-
PC-523-5p	cb2890_c10/f1p0/2509	2509	-	-	-33.3	53	-	-37.8	56	-
PC-esi-93-5p	cb7374_c26777/f4p0/3995	3995	962	3995	-29.42	1895	1895	-33.9	1511,1894	1511,1894
esi-miR-263b	cb7374_c17039/f12p1/4209	4209	-	-	-25.32	852	-	-27.4	852	-
esi-miR-34	cb5625_c2/f1p0/3960	3960	1637	3960	-33.6	1515	-	-36.6	1515,1830,3348,613,967	1830,3348
PC-506-3p	cb10491_c547741/f1p0/1838	1838	1246	1838	-49.66	1671,852	1671	-28.2	1670,855	1670
esi-miR-2a	cb2824_c1/f2p0/3530	3530	-	-	-50.89	1726,2294	-	-30.7	1726,2293	-
esi-miR-2a	cb7374_c28690/f15p0/3754	3754	1302	3754	-49.92	3681,1265	3681	-32.7	3679	3679
esi-miR-7	cb10491_c679722/f2p0/1367	1367	509	1367	-28.32	834	834	-29.8	833	833
PC-esi-93-5p	cb6213_c15/f1p0/2788	2788	1165	2788	-25.25	789	-	-33.6	784	-
PC-484-5p	cb1540_c18/f1p0/2156	2156	2156	2156	-27.97	671	-	-33.9	196,669	-
PC-521-5p	cb5335_c4/f1p0/2321	2321	2237	2321	-48.03	1432,1844	-	-30.2	1115,1431,1846	-
esi-miR-317	cb1566_c0/f4p0/3424	3424	2885	3424	-43.81	2691,2851	-	-25.7	2690	-
PN-esi-miR-7b	cb14578_c0/f1p0/5964	5964	-	-	-41.13	3329,2500	-	-26.1	2499	-
PN-esi-miR-2b	cb3274_c2/f1p0/3709	3709	-	-	-47.46	3039,357	-	-26.9	3042,360	-
PC-210-5p	cb1524_c4/f2p0/2805	2805	-	-	-31.78	1271	-	-33.5	1270	-
PN-esi-let-7	cb7374_c3058/f1p0/2655	2655	2655	2655	-26.14	1861	-	-29.8	1864	-
PC-485-5p	cb11410_c6/f1p0/4563	4563	1571	4563	-27.14	518	-	-31.2	518	-
PN-esi-miR-2b	cb13447_c193/f1p2/6643	6643	5721	6643	-25.59	3003	-	-27.4	3006	-
PC-esi-262-3p	cb7374_c331609/f43p1/2874	2874	1134	2874	-26.54	1977	1977	-27.4	1977	1977
esi-miR-133	cb6356_c2/f1p0/2102	2102	847	2102	-27	933	933	-28.3	937	937
PC-esi-93-5p	cb7374_c180743/f1p0/2987	2987	-	-	-50.36	757,1629	-	-28.9	1623,758	-
PC-523-5p	cb6612_c2/f2p0/1556	1556	1233	1556	-30	787	-	-33.4	263,308,788	-
PC-491-3p	cb7374_c22394/f1p0/4320	4320	-	-	-45.37	3294,3555	-	-29.5	3283	-
PC-esi-93-5p	cb10491_c711977/f1p1/1338	1338	-	-	-32.89	345	-	-35.5	344	-
PC-452-5p	cb7374_c271813/f1p0/2290	2290	571	2290	-26.96	2018	2018	-30.1	2021,98	2021
PC-519-3p	cb662_c21/f1p0/3143	3143	-	-	-44.09	203,188	-	-27.5	200	-
PC-esi-404-5p	cb273_c36/f3p0/4033	4033	453	4033	-41.12	1203,72	1203	-26.7	1205,3424	1205,3424
PC-esi-399-5p	cb6355_c9/f1p0/1498	1498	580	1498	-34.81	334	-	-27.1	1406	1406
PC-esi-93-5p	cb10491_c628812/f1p0/1331	1331	388	1331	-31.54	340	-	-33.8	341	-
PC-452-5p	cb13447_c236/f1p3/5461	5461	1896	5461	-26.9	1537	-	-30.1	1536,27	-
esi-miR-745	cb7374_c10848/f2p0/2919	2919	-	-	-27.02	2154	-	-30.1	2155	-
esi-miR-275	cb11154_c35/f1p0/2383	2383	1095	2383	-27.3	2129	2129	-26.1	2128	2128
PN-esi-miR-7b	cb6910_c19/f1p0/2082	2082	1224	2082	-25.63	402	-	-27.1	402	-
PN-esi-let-7	cb10491_c547550/f1p0/1710	1710	1434	1710	-25.4	251	-	-27.8	256	-
PC-210-5p	cb10491_c162888/f1p0/1537	1537	-	-	-25.3	858	-	-28.8	856	-
esi-miR-34	cb11601_c1787/f6p0/5225	5225	716	5225	-27.52	3259	3259	-30.8	3259	3259
PC-210-5p	cb10491_c144441/f1p0/1305	1305	-	-	-25.3	629	-	-28.8	627	-
esi-miR-745	cb722_c0/f1p0/4828	4828	1505	4828	-44.74	2350,1577	2350,1577	-29.6	1573,2349	1573,2349
PC-esi-399-5p	cb5129_c10/f1p0/1029	1029	-	-	-26.24	780	-	-29	782	-
PC-485-5p	cb7011_c1/f1p0/2144	2144	-	-	-30.62	1843	-	-33.5	1848	-
PC-485-5p	cb7374_c297549/f2p0/4004	4004	863	4004	-31.29	688	-	-33	697	-
PC-521-5p	cb6166_c30/f74p1/1481	1481	1057	1481	-26.09	433	-	-29.6	429	-
PC-210-5p	cb11154_c17/f1p0/3594	3594	2153	3594	-150.91	52,33,67,118,100,1	-	-34.6	117,2489,37,56,72	2489
PC-209-3p	cb9341_c1/f46p0/1190	1190	403	1190	-26.61	329	-	-26.1	328	-
PC-515-5p	cb7374_c48130/f1p0/2484	2484	-	-	-26.16	15	-	-29.2	15	-
PC-519-3p	cb8206_c219/f1p0/1910	1910	1457	1910	-28.52	802	-	-30.3	803	-
PN-esi-miR-282	cb3289_c3/f1p0/2367	2367	-	-	-25.69	231	-	-30.8	228	-
PC-519-3p	cb7374_c333594/f2p0/2152	2152	1516	2152	-27.17	1113	-	-31.4	1114	-
esi-miR-275	cb6005_c19/f1p0/1095	1095	1057	1095	-26.54	610	-	-26.4	613	-
esi-miR-2a	cb9367_c2/f1p0/1593	1593	1108	1593	-44.89	356,246	-	-26.3	251,356	-
PC-497-5p	cb5402_c5/f1p0/5591	5591	2024	5591	-47.48	1695,4474	4474	-30.2	1696,3489,4471,76	3489,4471
PC-8-5p	cb7374_c45358/f1p1/2634	2634	2209	2634	-26.04	306	-	-27.8	306	-
PN-esi-miR-2b	cb7374_c46769/f2p1/3645	3645	3130	3645	-71.92	3354,2840,3180	3354,3180	-28.1	2841,3180,3354	3180,3354
PC-288-3p	cb1927_c8/f1p0/6074	6074	697	6074	-41.27	5320,5548	5320,5548	-25.7	5319	5319
PN-esi-miR-2b	cb7374_c362816/f1p0/3444	3444	967	3444	-44.29	921,1320	1320	-26.7	1320,916	1320
PC-210-5p	cb11154_c35/f1p0/2383	2383	1095	2383	-183.66	960,762,851,941,975,887,909	-	-35.5	761,853,945,964,980	-
PC-485-5p	cb7374_c30811/f1p0/2530	2530	-	-	-47.27	1827,1872	-	-27.2	1828,1869,2144	-
PN-esi-miR-2b	cb7374_c33414/f1p0/4451	4451	3264	4451	-48.24	1839,2720	-	-28	1839,2719	-
esi-miR-34	cb7138_c1/f1p0/2465	2465	-	-	-27.4	1151	-	-30.4	1151	-
PN-esi-miR-278	cb7374_c65332/f1p0/2136	2136	-	-	-28.79	1309	-	-30.9	1310,717	-
PN-esi-let-7	cb7374_c30451/f1p0/3243	3243	323	3243	-26.11	3167	3167	-27.6	3167	3167
PC-521-5p	cb7374_c107639/f1p1/3176	3176	1596	3176	-25.72	663	-	-29.3	665	-
PC-esi-399-5p	cb2716_c26/f1p0/3771	3771	568	3733	-50.68	271,862	862	-38.1	269,628,763	628,763
esi-miR-34	cb2196_c13/f2p0/1270	1270	-	-	-25.37	416	-	-25.7	420	-
PC-esi-69-3p	cb7374_c213480/f1p0/3155	3155	873	3155	-29.98	11	-	-34.6	10	-
esi-miR-279c	cb5254_c6/f1p0/2820	2820	993	2820	-27.99	1622	1622	-31.2	1621	1621
PN-esi-miR-13a	cb7374_c42533/f2p0/2839	2839	1547	2839	-26.97	40	-	-30.2	1286,43,62	-
esi-miR-275	cb7374_c45979/f1p1/1921	1921	1430	1921	-27.27	133	-	-29.6	134	-
PC-esi-69-3p	cb7374_c11301/f1p0/2746	2746	2276	2746	-29.99	1602	-	-33.7	1601	-
PC-484-5p	cb10090_c0/f1p0/1442	1442	1138	1442	-25.65	600	-	-27.3	600	-
PC-521-5p	cb6116_c10/f1p0/3241	3241	1183	3241	-44.37	698,504	-	-28.4	312,706	-
PC-519-3p	cb5278_c8/f1p0/2640	2640	-	-	-25.1	37	-	-30.9	33	-
PC-498-3p	cb3306_c7/f1p0/3422	3422	319	3422	-30.64	1478	1478	-33	1478	1478
esi-miR-263b	cb1146_c9/f1p0/2613	2613	858	2613	-29.67	1594	1594	-31.9	1593	1593
PC-519-3p	cb5775_c10/f1p0/1867	1867	-	-	-25.39	966	-	-26.5	964	-
PC-521-5p	cb12432_c0/f1p0/1060	1060	-	-	-46.31	133,501	-	-27.7	125,504	-
PC-506-3p	cb10491_c680966/f1p0/1427	1427	1126	1427	-26.68	1293	1293	-31.1	1293	1293
PC-210-5p	cb10491_c154230/f1p0/1410	1410	-	-	-28.98	745	-	-30	744	-
PC-esi-93-5p	cb5586_c41/f1p1/1590	1590	-	-	-45.66	375,1093	-	-31	1406,376,471	-
PC-esi-93-5p	cb3967_c5/f5p0/3100	3100	1255	3100	-54.72	585,256	-	-28.6	249,586	-
esi-miR-34	cb7374_c157046/f1p0/2139	2139	-	-	-27	1210	-	-30.6	1208	-
PC-esi-93-5p	cb1297_c2/f1p0/1538	1538	-	-	-31.27	1111	-	-32.9	1109	-
esi-miR-34	cb8089_c1/f1p0/3153	3153	2442	3153	-72.89	2618,2532,1276	2618,2532	-33.4	1093,1836,1965,2404,2531,2618,834	2531,2618
PC-210-5p	cb6159_c2/f1p0/1652	1652	-	-	-43.39	559,757	-	-26.8	560,759	-
esi-miR-275	cb7374_c4414/f1p0/2556	2556	1971	2556	-46.37	1388,866	-	-28.1	1389	-
PC-210-5p	cb8690_c2/f1p0/1620	1620	-	-	-146.82	1079,933,987,1121,1008,912	-	-32.9	1010,1084,1123,932,989	-
PC-491-3p	cb6004_c0/f1p0/2396	2396	1662	2396	-39.99	1769	1769	-40.2	1771	1771
PC-484-5p	cb3561_c0/f1p0/3539	3539	795	3539	-27.86	933	933	-31.4	937	937
PC-esi-262-3p	cb3610_c0/f5p1/2140	2140	1327	2140	-25.8	460	-	-27.6	1064,15,423,464	-
esi-miR-34	cb6333_c0/f11p0/1990	1990	1527	1990	-26.76	1665	1665	-32.7	1500,1664	1664
PC-210-5p	cb10491_c163731/f1p0/1449	1449	-	-	-25.3	780	-	-28.9	779	-
PN-esi-miR-278	cb3522_c9/f1p0/6129	6129	685	6129	-25.54	276	-	-27.2	277,747,930	747,930
PC-esi-93-5p	cb7374_c35127/f1p0/2743	2743	1263	2743	-32.98	970	-	-33.9	17,970	-
PN-esi-miR-305	cb7374_c282823/f1p0/2272	2272	754	2272	-28.69	647	-	-32.4	647	-
PN-esi-miR-278	cb7374_c284024/f1p0/2136	2136	1080	2136	-28.07	648	-	-27	647	-
PC-210-5p	cb9947_c6/f1p0/1551	1551	1120	1551	-29.08	303	-	-31.2	305	-
PC-esi-399-5p	cb7374_c123749/f1p0/4524	4524	2555	4524	-30.31	3699	3699	-31.8	2830,4315	2830,4315
PC-esi-399-5p	cb701_c3/f1p0/4388	4388	2826	4388	-31.19	2311	-	-35.1	2311	-
PC-210-5p	cb10491_c573333/f1p0/1191	1191	838	1191	-25.3	513	-	-28.8	511	-
PC-521-5p	cb7374_c15414/f1p0/3200	3200	2542	3200	-43.8	325,2365	-	-27.1	1201,2363,331	-
esi-miR-34	cb7374_c63098/f1p0/4347	4347	724	4347	-25.69	1820	1820	-33.5	1816,3210,487,731	1816,3210,731
PC-521-5p	cb7374_c223541/f1p0/2131	2131	-	-	-25.42	500	-	-31.2	271,500	-
PC-esi-93-5p	cb7374_c12231/f1p0/3498	3498	1107	3498	-65.62	1036,281,104	-	-26.6	1033	-
esi-miR-34	cb7374_c110771/f2p0/2841	2841	-	-	-31.12	1627	-	-34.1	1628	-
esi-miR-133	cb7374_c285685/f1p0/3394	3394	724	3394	-48.2	2000,1895	2000,1895	-29.8	2001	2001
PC-210-5p	cb10491_c59972/f1p0/1528	1528	-	-	-25.3	859	-	-28.8	857	-
PC-498-3p	cb7374_c19480/f1p0/3349	3349	-	-	-27.89	1035	-	-31.4	1036	-
PC-498-3p	cb7374_c274348/f1p0/1968	1968	1338	1968	-25.02	1536	1536	-28.5	1539	1539
PC-521-3p	cb357_c8/f1p0/4248	4248	472	4248	-26.97	66	-	-30.2	65	-
PC-497-5p	cb6377_c5/f1p0/1090	1090	909	1090	-25.02	649	-	-30.7	652,724	-
esi-miR-34	cb7374_c68162/f1p0/3381	3381	1928	3381	-45.72	1612,2040	2040	-27.6	1615,2044	2044
PC-esi-399-5p	cb10491_c537252/f1p0/1804	1804	-	-	-30.39	1208	-	-35.5	1204,131	-
PC-497-5p	cb10491_c761557/f1p1/1661	1661	1519	1661	-25.42	1545	1545	-29.8	1546	1546
esi-miR-745	cb13198_c92/f1p1/5985	5985	4460	5985	-43.52	3955,4636	4636	-25.2	3959	-
esi-miR-34	cb11735_c2/f1p0/1410	1410	-	-	-29.35	522	-	-30.4	521	-
esi-miR-133	cb7374_c214314/f1p0/2616	2616	1317	2616	-27.72	1330	1330	-30.9	1331	1331
esi-miR-2a	cb2791_c85/f1p1/3588	3588	1279	3588	-25.09	3218	3218	-27.1	3218	3218
esi-miR-307	cb3845_c1/f3p0/2815	2815	2309	2815	-27.97	999	-	-30.6	1000	-
PC-521-5p	cb208_c0/f19p0/4206	4206	3940	4206	-44.62	1003,2473	-	-26.9	1007,2481,3199	-
PC-esi-93-5p	cb7374_c22537/f1p0/3802	3802	940	3802	-141.84	1917,2526,201,2448,2408	1917,2526,2448,2408	-36.1	1918,204,2086,2407,2450,2526	1918,2086,2407,2450,2526
PC-210-5p	cb7374_c36144/f1p0/2668	2668	1769	2668	-44.79	548,945	-	-25.8	549,951	-
esi-miR-307	cb10491_c147030/f1p0/1487	1487	-	-	-48.28	175,1405	-	-26.3	177,1407	-
PC-esi-433-5p	cb6005_c13/f1p0/1796	1796	784	1796	-26.01	124	-	-29.2	124	-
PN-esi-miR-1000	cb2356_c2/f1p0/2808	2808	955	2808	-25.3	625	-	-29.5	628	-
PC-210-5p	cb10491_c596332/f1p0/1762	1762	1106	1762	-28.4	252	-	-32.7	257	-
PC-esi-93-5p	cb762_c0/f5p0/3938	3938	1264	3938	-27.7	892	-	-27.6	891	-
esi-miR-317	cb7374_c209967/f1p0/3692	3692	2601	3618	-25.61	3303	3303	-31	3307	3307
PN-esi-miR-278	cb5103_c4/f3p0/1586	1586	1586	1586	-28.57	313	-	-28.5	318	-
PN-esi-miR-2b	cb13447_c296/f77p0/5373	5373	1797	5373	-33.89	1841	1841	-36	1844	1844
PC-210-5p	cb7374_c270275/f1p0/2392	2392	-	-	-28.07	1218	-	-31.9	1219	-
PC-497-5p	cb1661_c29/f1p0/2215	2215	-	-	-27.35	1084	-	-32.2	1085,1442,1481	-
esi-miR-2a-5p	cb7374_c158053/f1p0/2720	2720	386	2720	-44.35	1152,216	1152	-30.2	1151,115,838	1151,838
PC-504-3p	cb7374_c63668/f1p0/3201	3201	-	-	-25.16	2869	-	-29	1346,2533,2870	-
PC-506-3p	cb13447_c235/f1p1/5470	5470	-	-	-28.24	4341	-	-31.6	4154,4340	-
PC-esi-399-5p	cb7374_c11807/f1p0/4570	4570	1479	4570	-169.01	600,659,615,577	-	-47.8	1105,577,602,621,661	-
PC-210-5p	cb10491_c143781/f1p0/1413	1413	-	-	-25.3	746	-	-28.8	744	-
PN-esi-miR-2b	cb7374_c331577/f95p7/4393	4393	1124	4393	-43.98	1864,815	1864	-26.2	1867,814	1867
PC-esi-93-5p	cb1180_c7/f1p0/2308	2308	1094	2308	-29.34	1504	1504	-29.7	1507	1507
PC-506-3p	cb7374_c204080/f1p0/2699	2699	-	-	-26.23	120	-	-28.3	120	-
PC-210-5p	cb10491_c130614/f1p0/1387	1387	-	-	-25.3	629	-	-28.8	627	-
PC-484-5p	cb7374_c287111/f1p0/2094	2094	821	2094	-27.87	197	-	-28.3	199	-
PC-esi-93-5p	cb7374_c22260/f9p0/3947	3947	1735	3947	-41.99	901,3325	3325	-30.3	897	-
PC-esi-262-3p	cb10176_c8/f1p0/8339	8339	-	-	-25.36	6434	-	-31.7	3445,4836,6438	-
PC-521-5p	cb7374_c115242/f1p0/4864	4864	4012	4864	-26.52	835	-	-30.6	838	-
PC-485-5p	cb11601_c718/f1p0/1821	1821	1351	1821	-30.87	567	-	-35	565	-
PC-esi-93-5p	cb10491_c679670/f2p0/1612	1612	1211	1612	-25.21	180	-	-27.9	181	-
esi-miR-2a	cb7374_c9027/f11p3/3814	3814	1398	3814	-47.6	486,84	-	-27	487	-
esi-miR-71	cb11601_c1363/f1p0/985	985	538	985	-104.72	373,274,472,175	-	-30.9	274,472,373	-
PN-esi-miR-278	cb10491_c279809/f1p0/1257	1257	784	1257	-25.7	79	-	-27.1	86	-
PC-esi-69-3p	cb7374_c34329/f1p0/4188	4188	-	-	-28.74	3127	-	-34	2886,3125	-
PC-esi-93-5p	cb7374_c333719/f1p1/2189	2189	1845	2189	-27.37	662	-	-27.9	662	-
PC-519-3p	cb7374_c284368/f1p0/3599	3599	1930	3599	-45.14	1315,26	-	-27.5	1314	-
PC-504-3p	cb7374_c120028/f1p0/2414	2414	-	-	-25.79	125	-	-26.6	126	-
PC-210-5p	cb7374_c280920/f1p0/2062	2062	-	-	-59.29	267,245	-	-37.3	1141,1185,244,267	-
PC-esi-93-5p	cb7374_c4749/f4p0/3612	3612	3475	3612	-26.48	1758	-	-30.9	1760,2018	-
PC-519-3p	cb7374_c404547/f1p0/3316	3316	2532	3316	-25.24	1905	-	-29.8	1904	-
PC-esi-404-5p	cb10491_c404532/f1p0/1224	1224	-	-	-26.69	403	-	-30.9	404	-
PC-485-5p	cb7374_c299499/f1p0/2173	2173	691	2173	-47.87	322,490	-	-31.8	323	-
esi-miR-71	cb4145_c7/f1p0/1919	1919	805	1919	-26.39	1227	1227	-27.8	1229	1229
PN-esi-miR-750	cb8602_c18/f66p0/1502	1502	385	1502	-30.6	264	-	-32.4	264	-
PC-210-5p	cb10491_c269665/f1p0/1282	1282	-	-	-25.3	621	-	-28.8	619	-
esi-miR-275	cb1357_c8/f1p0/4317	4317	3859	4317	-29.86	2826	-	-35.2	2825	-
PC-506-3p	cb8561_c73/f1p0/1299	1299	841	1299	-25.53	635	-	-27.4	513,636	-
PC-210-5p	cb10491_c908500/f1p0/1715	1715	-	-	-25.3	1039	-	-28.8	1037	-
PC-519-3p	cb7374_c12256/f1p0/4247	4247	777	4226	-28.25	3597	3597	-31.9	3597	3597
PC-esi-93-5p	cb8578_c3/f1p0/1626	1626	1053	1626	-26.78	208	-	-28.2	211	-
PC-esi-93-5p	cb3024_c47/f4p0/2469	2469	-	-	-47.31	1311,1541	-	-26.6	1307	-
PC-452-5p	cb2719_c2/f1p0/3831	3831	1410	3831	-53.76	746,18	-	-33.3	24,747	-
esi-miR-2a-5p	cb7374_c72754/f1p0/2783	2783	942	2783	-27.47	300	-	-29	301	-
PC-210-5p	cb7374_c1197/f1p0/4276	4276	1578	4276	-32.39	338	-	-35.6	2337,337	2337
PC-519-3p	cb12958_c149/f1p0/816	816	643	816	-25.1	308	-	-26.3	308	-
PN-esi-miR-184	cb10491_c764376/f1p0/1440	1440	1140	1440	-25.74	892	-	-25.5	890	-
esi-miR-275	cb789_c0/f1p0/4798	4798	4797	4798	-48.45	3321,2257	-	-27.3	3321	-
PN-esi-miR-316	cb7374_c220094/f1p0/2013	2013	-	-	-45.8	1518,1685	-	-26.1	1518,1685	-
PC-210-5p	cb10491_c145766/f1p0/1372	1372	-	-	-25.3	716	-	-28.8	714	-
PC-esi-93-5p	cb7374_c36427/f1p4/3027	3027	-	-	-31.54	2033	-	-33.8	2034	-
esi-miR-307	cb10491_c852988/f1p0/1101	1101	-	-	-48.28	175,335	-	-26.3	177,337	-
esi-miR-7	cb646_c5/f1p0/4474	4474	1925	4474	-93.94	2238,916,340,1525	2238	-27	2239,915	2239
PC-498-3p	cb2236_c48/f121p0/2180	2180	1613	2180	-52.23	592,342	-	-28.8	355,592	-
PC-esi-93-5p	cb10491_c590423/f2p0/1555	1555	833	1555	-26.94	812	-	-27.7	813	-
PC-519-3p	cb330_c2/f1p0/4078	4078	3183	4078	-57.24	2514,1562	-	-33.6	1559,2514	-
PN-esi-miR-7b	cb7374_c38356/f1p0/2877	2877	1403	2877	-26.1	906	-	-30.4	905	-
PC-504-3p	cb7374_c46422/f1p0/3495	3495	1041	3495	-25.15	898	-	-30.3	897	-
PC-esi-262-3p	cb3929_c0/f1p0/3343	3343	-	-	-27.46	2752	-	-30.1	239,2752	-
esi-miR-133	cb9661_c0/f5p0/1416	1416	-	-	-26.2	1187	-	-31	1188	-
esi-miR-2a	cb4788_c20/f1p0/1152	1152	548	1152	-26.15	395	-	-28.6	391	-
PC-521-5p	cb7374_c4717/f1p0/2535	2535	614	2535	-26.15	1157	1157	-30.7	1161	1161
PN-esi-miR-2b	cb422_c25/f1p0/4108	4108	3081	4108	-42.86	1,12	-	-29	4	-
PC-521-5p	cb7542_c1/f1p0/4762	4762	-	-	-43.06	1,4209	-	-27.2	2,4209	-
esi-miR-2a	cb7374_c174626/f2p0/3439	3439	2601	3439	-43.13	203,638	-	-26	195	-
PC-523-5p	cb638_c17/f1p0/3230	3230	972	3230	-27.3	259	-	-28.3	264	-
esi-miR-2a-5p	cb7374_c19319/f1p0/2855	2855	1619	2855	-25.17	1205	-	-28.8	1201	-
PC-485-5p	cb12886_c1/f1p0/1418	1418	1153	1418	-29.51	356	-	-33.7	357	-
PC-484-5p	cb1117_c4/f1p1/3532	3532	950	3532	-45.15	433,1170	1170	-28	432	-
PC-288-3p	cb8949_c17/f1p0/5604	5604	1286	5604	-29.7	853	-	-32.7	853	-
PC-519-3p	cb6323_c3/f1p0/2048	2048	1321	2048	-26.49	1220	-	-29.1	1220	-
esi-miR-279c	cb7374_c299049/f1p0/2450	2450	-	-	-26.58	2179	-	-28.4	2177	-
PC-209-3p	cb11476_c8/f1p0/4799	4799	857	4799	-27.98	2706	2706	-34.4	2707	2707
PC-esi-93-5p	cb10167_c5/f1p0/1291	1291	-	-	-28.18	186	-	-29.2	1015,186	-
PC-esi-93-5p	cb7374_c41839/f1p1/3941	3941	553	3924	-44.87	1813,3319	1813,3319	-27.1	1532,1808	1532,1808
PC-esi-93-5p	cb5408_c1/f1p0/2501	2501	1113	2501	-25.07	1799	1799	-27.4	1544,1801	1544,1801
PC-506-3p	cb10491_c742774/f1p0/1433	1433	777	1433	-50.09	1302,1200	1302,1200	-31.1	1200,1302	1200,1302
PC-521-5p	cb7374_c12532/f1p0/3025	3025	1323	3025	-27.84	260	-	-32.4	263	-
PC-esi-399-5p	cb3696_c12/f1p0/2959	2959	702	2959	-25.55	723	723	-27.5	729	729
PC-485-5p	cb8561_c46/f1p0/1388	1388	-	-	-50.91	810,724	-	-31.8	724,810,87	-
PC-485-5p	cb309_c8/f1p0/3524	3524	2382	3524	-76.02	958,557,2016	-	-27.9	2016,561,960	-
PC-491-3p	cb7374_c76954/f1p2/3658	3658	3399	3658	-26.14	2835	-	-30.2	2328,2836,747	-
PC-518-3p	cb7374_c387980/f1p0/2191	2191	1852	2191	-33.88	295	-	-31.6	1638,296,369	-
PC-484-5p	cb7374_c4547/f1p0/3483	3483	2538	3483	-31.74	1651	-	-35.6	1649,3264	3264
esi-miR-34	cb7374_c270510/f2p0/2416	2416	-	-	-30.08	27	-	-33.2	27	-
esi-miR-317	cb10491_c862959/f1p0/1275	1275	971	1275	-26.18	150	-	-27.9	152	-
PN-esi-miR-316	cb7374_c62606/f1p0/2273	2273	-	-	-45.8	1101,1412	-	-26.1	1101,1412	-
PC-484-5p	cb7374_c39194/f2p0/3949	3949	1003	3949	-29.46	412	-	-35.2	413	-
PN-esi-miR-278	cb2610_c59/f7p0/3953	3953	1178	3953	-26.79	1104	-	-27.5	1109	-
PC-210-5p	cb7374_c122776/f1p0/3052	3052	920	3052	-34.21	2824	2824	-36.3	2684,2790,2823,2841,376	2684,2790,2823,2841
PC-521-5p	cb10491_c177212/f1p0/1530	1530	-	-	-47.04	451,696	-	-27.1	452,697	-
PC-491-3p	cb10491_c421667/f1p0/1520	1520	1236	1520	-27.73	1255	1255	-27.8	1255	1255
PC-484-5p	cb7374_c64036/f1p0/2478	2478	1360	2478	-54.64	1241,802	-	-31.8	1242,2381,804	2381
PC-esi-399-5p	cb10491_c1973/f1p0/1593	1593	1191	1593	-83.48	861,906	-	-44.6	1342,863,905	1342
esi-miR-34	cb11136_c3/f1p0/5972	5972	1920	5972	-26.76	2635	2635	-29.2	2638,732	2638
PC-497-5p	cb8991_c11/f1p0/1290	1290	671	1290	-47.58	201,837	837	-33.2	815,836	815,836
esi-miR-34	cb2423_c3/f1p0/3369	3369	1740	3369	-27.27	2723	2723	-29.6	1708,2720,355	2720
esi-miR-133	cb7374_c45843/f3p1/4771	4771	2711	4771	-28	1730	-	-31	1730	-
PN-esi-miR-278	cb7374_c10362/f1p0/3404	3404	3140	3404	-47.31	784,522	-	-27.6	784	-
PC-497-5p	cb6544_c0/f2p0/2244	2244	1645	2244	-25.91	861	-	-30.4	62,862	-
PC-521-5p	cb7374_c11351/f2p0/3983	3983	2309	3983	-41.11	104,743	-	-26.2	102	-
PC-210-5p	cb7374_c110279/f1p0/3936	3936	1203	3936	-104.25	2830,2960,3025,2894,353	2830,2960,3025,2894	-27	2830,2960,3025,349	2830,2960,3025
PC-518-3p	cb7374_c152147/f1p0/2381	2381	1316	2381	-27.84	285	-	-31.5	1824,2261,288	1824,2261
PC-485-5p	cb7374_c229021/f1p0/2138	2138	760	2138	-29.37	1630	1630	-31.6	1625	1625
esi-miR-133	cb7374_c33089/f1p0/3963	3963	1274	3963	-29.08	1075	-	-32.1	1074,953	-
esi-miR-133	cb14472_c2/f1p1/5825	5825	5616	5825	-42.51	3111,3489	-	-25	2288	-
PC-521-5p	cb9155_c11/f1p0/1139	1139	-	-	-46.53	719,416	-	-26.9	419,726,792	-
PC-esi-93-5p	cb7374_c124028/f1p0/3537	3537	2109	3537	-25.03	2117	2117	-26.3	2117	2117
PC-esi-93-5p	cb7374_c35305/f1p1/4954	4954	2388	4954	-50.34	816,833	-	-25.7	820	-
PC-esi-93-5p	cb7374_c229665/f1p0/3212	3212	1073	3212	-30.13	400	-	-34.3	399	-
PC-485-5p	cb2236_c15/f1p0/2037	2037	1473	2037	-55.23	182,552	-	-32.3	180,554	-
PC-498-3p	cb7374_c270420/f1p0/2238	2238	963	2238	-26.44	321	-	-28.1	322	-
PC-525-5p	cb13899_c0/f2p0/1190	1190	1073	1190	-25.51	794	-	-28.3	795	-
PC-497-5p	cb7374_c100781/f6p2/4766	4766	3123	4766	-25.79	91	-	-33.2	3849,91	3849
PC-485-5p	cb10279_c29/f1p0/1910	1910	-	-	-32.46	243	-	-35.8	244	-
PC-484-5p	cb13309_c279/f1p0/1007	1007	-	-	-28.18	392	-	-31.4	399	-
PC-esi-399-5p	cb8810_c11/f3p1/1384	1384	1152	1384	-45.12	82	-	-48.6	78	-
esi-miR-7	cb10491_c231638/f1p0/1381	1381	550	1381	-28.32	846	846	-29.8	845	845
PC-210-5p	cb10491_c148946/f1p0/1267	1267	-	-	-28.98	589	-	-30	588	-
PC-497-5p	cb7374_c465/f2p0/2350	2350	-	-	-45.33	856,515	-	-28.1	519,852	-
esi-miR-2a-5p	cb7374_c58035/f2p0/4696	4696	-	-	-27.71	1020	-	-30.6	1024	-
PC-210-5p	cb7374_c209146/f1p0/3618	3618	3026	3618	-111.28	1485,3289,3317,3500	3289,3317,3500	-35.5	1126,1484,2522,3216,3255,3293,3318,3408,3505	3216,3255,3293,3318,3408,3505
PC-esi-69-3p	cb7374_c32743/f2p0/3567	3567	-	-	-45.23	1510,757	-	-28.4	1511,758	-
PC-506-3p	cb11380_c22/f1p1/5649	5649	2580	5649	-44.83	1489,3211	3211	-27.4	1491,19,3215	3215
PC-210-5p	cb10491_c160366/f1p0/1429	1429	-	-	-25.3	752	-	-28.8	750	-
PC-521-5p	cb254_c14/f1p0/5041	5041	3568	5041	-44.89	194,474	-	-26.7	202,2456,477	-
PC-esi-286-3p	cb7374_c238025/f1p0/3658	3658	2149	3658	-26.5	3082	3082	-25.7	3082	3082
esi-miR-745	cb7374_c298226/f1p0/2305	2305	1234	2305	-25.03	1164	-	-28.5	1164	-
PN-esi-miR-305	cb2378_c64/f1p0/1815	1815	-	-	-29.96	736	-	-31.8	735	-
PC-497-5p	cb7374_c29638/f12p2/4635	4635	-	-	-27.72	2174	-	-29.3	2178,3262,3375	-
PC-521-5p	cb7374_c1722/f1p0/2266	2266	773	2266	-25.02	173	-	-29.7	176	-
PC-esi-69-3p	cb4303_c1/f1p0/2910	2910	1031	2910	-43.73	4,2213	2213	-26.9	2214,8	2214
PC-485-5p	cb117_c13/f1p0/3993	3993	2572	3929	-26.35	4	-	-29.3	2	-
PN-esi-miR-2b	cb10491_c592748/f1p0/1525	1525	-	-	-30.27	460	-	-33.5	459	-
PC-esi-262-3p	cb357_c8/f1p0/4248	4248	472	4248	-47.98	386,2179	2179	-25.2	388	-
PC-519-3p	cb7374_c12651/f1p0/2610	2610	2029	2560	-27.59	2471	2471	-29.5	2471	2471
PC-esi-93-5p	cb10491_c387854/f1p0/1294	1294	-	-	-30.85	594	-	-32.8	589	-
PC-497-5p	cb440_c10/f1p1/3002	3002	1499	3002	-26.65	359	-	-29.7	360	-
PN-esi-miR-2b	cb13539_c12/f1p0/1193	1193	1129	1193	-27.29	476	-	-29.6	477	-
PN-esi-miR-282	cb7374_c286688/f1p0/2294	2294	1440	2294	-47.25	1570,1711	1570,1711	-28.9	1575,1716	1575,1716
PC-506-3p	cb2927_c39/f1p0/2837	2837	2764	2837	-50.23	2318,1656	-	-32.2	1566,1653,2318	-
PC-esi-399-5p	cb7374_c275948/f1p0/3893	3893	2013	3893	-38.12	3765	3765	-45.6	3761	3761
PN-esi-miR-98	cb13447_c232/f1p0/5535	5535	4482	5535	-25.8	1536	-	-28.2	1535	-
PC-288-3p	cb7374_c3910/f1p0/4407	4407	899	4407	-27.57	924	924	-29.8	925	925
PN-esi-miR-278	cb5103_c13/f1p0/1825	1825	-	-	-28.57	557	-	-28.5	562	-
PC-esi-93-5p	cb10491_c282488/f1p0/1336	1336	-	-	-31.54	340	-	-33.8	341	-
PC-esi-433-5p	cb14143_c6/f1p0/5424	5424	-	-	-26.19	2616	-	-29.8	2616	-
PC-210-5p	cb10491_c166505/f1p0/1426	1426	-	-	-25.3	760	-	-28.8	758	-
PN-esi-miR-2b	cb13447_c206/f1p2/6289	6289	4193	6289	-44.91	874,886	-	-27	886	-
PC-esi-93-5p	cb6476_c65/f1p0/6691	6691	5322	6691	-26.84	6531	6531	-26.6	2776,6532	6532
esi-miR-2a	cb13758_c2/f3p0/1667	1667	1068	1667	-47.6	156,84	-	-27	157	-
PN-esi-miR-2b	cb6949_c0/f26p0/1912	1912	527	1912	-25.48	836	836	-27.4	837	837
esi-miR-34	cb7374_c151387/f4p1/4973	4973	3253	4973	-44.23	2998,1529	-	-29.7	1657,2950,2990	-
PC-209-3p	cb2791_c29/f1p3/2768	2768	2767	2768	-27.49	1844	-	-31.2	1570,1843	-
PN-esi-miR-750	cb9306_c3/f5p0/1259	1259	-	-	-31.05	57	-	-35.8	57	-
PC-506-3p	cb2927_c4/f2p0/2549	2549	1989	2549	-50.23	2029,1367	2029	-32.2	1277,1364,2029	2029
PC-esi-28-5p	cb7374_c285296/f1p0/1946	1946	1439	1946	-30.11	81	-	-29	81	-
PC-523-5p	cb6529_c9/f1p0/3110	3110	1256	3110	-25.98	520	-	-29.5	521	-
PC-esi-93-5p	cb7374_c165424/f1p0/3038	3038	-	-	-31.24	1445	-	-32.3	1445,1670,1948	-
PC-523-5p	cb7374_c33378/f1p0/3388	3388	-	-	-27.58	660	-	-29.3	661	-
PC-esi-93-5p	cb7374_c3866/f1p0/3593	3593	2234	3593	-29.59	1184	-	-32.9	1184	-
PC-497-5p	cb7374_c267588/f2p0/3515	3515	1708	3515	-28.34	811	-	-30.4	812	-
PC-210-5p	cb10491_c899507/f1p0/1231	1231	-	-	-25.3	557	-	-28.8	555	-
PC-497-5p	cb784_c3/f1p0/2705	2705	2332	2705	-43.34	2200,1286	-	-27	1287,2201,603	-
PN-esi-miR-305	cb1808_c15/f1p0/4233	4233	3194	4233	-25.09	2151	-	-26	2152	-
PC-esi-69-3p	cb7374_c82799/f2p0/4474	4474	2342	4474	-42.22	646,390	-	-27.9	391,643	-
PC-210-5p	cb10491_c75821/f1p0/1420	1420	-	-	-25.3	413	-	-28.8	411	-
PC-484-5p	cb7032_c3/f1p0/1646	1646	799	1646	-30.39	558	-	-31.4	136,558	-
PC-452-5p	cb13334_c5557/f1p0/1047	1047	-	-	-49.44	247,406	-	-26.7	250,408	-
PN-esi-let-7	cb9750_c6/f1p0/1592	1592	-	-	-41.9	358,936	-	-25.2	941	-
PC-esi-399-5p	cb7523_c1/f1p0/2084	2084	1558	2084	-31.99	1832	1832	-35.3	1077,1831,70,827	1831
PC-523-5p	cb10491_c93423/f1p0/1691	1691	1529	1691	-28.34	142	-	-29.9	142	-
esi-miR-1175-3p	cb4408_c1/f1p0/3006	3006	-	-	-45.71	1687,1833	-	-29.9	1687	-
PC-210-5p	cb7374_c387433/f4p1/2058	2058	1746	2058	-46.41	626,1427	-	-26.2	1431,628,688	-
esi-miR-307	cb2645_c2/f1p0/2520	2520	-	-	-25.18	1159	-	-27.4	1160	-
esi-miR-275	cb7374_c41672/f1p0/2582	2582	1087	2582	-27.54	1154	1154	-29	1155	1155
PC-523-5p	cb7374_c249335/f1p0/3858	3858	1387	3858	-25.35	2557	2557	-25	1656	1656
PC-485-5p	cb7374_c32270/f1p1/2972	2972	-	-	-28.11	542	-	-29.7	30,544	-
PC-485-5p	cb7374_c2752/f1p0/2513	2513	1628	2513	-32.81	224	-	-35.2	224	-
PC-491-3p	cb7374_c119393/f1p0/2080	2080	1945	2080	-25.59	40	-	-26	39	-
PN-esi-miR-278	cb7374_c214852/f1p0/2124	2124	1059	2124	-25.19	680	-	-26.3	681	-
PC-485-5p	cb1968_c32/f1p0/2731	2731	721	2731	-26.88	1769	1769	-30.9	1768	1768
PN-esi-miR-750	cb7374_c124739/f1p1/3821	3821	-	-	-26.98	1649	-	-29.7	1648	-
esi-miR-2a	cb7374_c112430/f1p0/3090	3090	2476	3090	-43.18	2422,1240	-	-25.8	2376	-
PC-497-5p	cb4243_c13/f1p0/2543	2543	1594	2543	-52.82	2001,1644	2001,1644	-34.6	1645,1681,2001	1645,1681,2001
PC-484-5p	cb3667_c1/f6p0/2121	2121	1812	2121	-31.86	1747	-	-35.6	1749	-
PC-498-3p	cb7374_c100558/f14p0/3207	3207	1296	3207	-26.88	2952	2952	-30.7	2952	2952
esi-miR-133	cb1380_c2/f1p0/3861	3861	1883	3861	-29.76	1477	-	-31.1	1477	-
PC-506-3p	cb7374_c233022/f1p0/2095	2095	1890	2095	-48.03	1958,1852	1958	-31.1	1851,1958	1958
PC-esi-399-5p	cb7374_c10136/f2p2/4257	4257	1211	4257	-30.12	3085	3085	-32.1	3091,712	3091
PC-497-5p	cb7374_c3478/f3p0/2496	2496	2165	2496	-47.19	514,484	-	-30.7	1077,364,482,518	-
PC-521-5p	cb7374_c2580/f1p0/2338	2338	2205	2338	-25.42	1219	-	-31.2	1219	-
PC-210-5p	cb10491_c285938/f1p0/1412	1412	-	-	-25.3	751	-	-28.8	749	-
PC-210-5p	cb7374_c66669/f1p0/2588	2588	1473	2588	-45.1	1355,716	-	-36.5	1274,1356	-
PC-esi-93-5p	cb10491_c847273/f1p0/1505	1505	1419	1505	-25.37	364	-	-25.9	365	-
PC-esi-93-5p	cb7374_c19948/f1p0/3279	3279	2512	3279	-53.31	1677,2476	-	-26.6	1680,2476	-
PN-esi-miR-2b	cb3220_c2/f1p0/3397	3397	3013	3397	-25.6	363	-	-25	363	-
PC-esi-93-5p	cb6910_c44/f1p1/3647	3647	1308	3647	-31.7	196	-	-33.5	196	-
PC-506-3p	cb10491_c680725/f1p0/1423	1423	770	1423	-50.09	1292,1189	1292,1189	-31.1	1189,1292	1189,1292
esi-miR-275	cb7374_c278055/f1p0/2220	2220	861	2220	-31.73	643	-	-34.6	643	-
PC-484-5p	cb7374_c230511/f1p1/2387	2387	1483	2387	-35.08	242	-	-37.7	246,296	-
PC-485-5p	cb7374_c39601/f1p0/4219	4219	1339	4219	-29.99	2941	2941	-34.2	2940	2940
PC-452-5p	cb7374_c222987/f1p0/2351	2351	852	2351	-25.2	924	924	-27.2	925	925
PC-esi-93-5p	cb2844_c6/f1p0/3476	3476	751	3476	-56.06	604,798	798	-30.8	607,802	802
esi-miR-34	cb7374_c156174/f2p0/3518	3518	1865	3518	-45.38	2673,926	2673	-28.4	1880,2675,71,787,980	1880,2675
esi-miR-133	cb7374_c267002/f3p0/3898	3898	3226	3898	-48.02	116,2403	-	-28.6	119,2399,3710	3710
PN-esi-miR-2b	cb7374_c32345/f1p1/3824	3824	3533	3824	-47	3023,3362	-	-25.1	3024,3363	-
PN-esi-miR-99a	cb10491_c136650/f1p0/1423	1423	-	-	-26	1300	-	-27.9	1300	-
PC-485-5p	cb12297_c0/f2p0/1111	1111	945	1111	-25.2	803	-	-28.7	809	-
PC-491-3p	cb7374_c209165/f1p0/2609	2609	-	-	-27.62	1093	-	-28.5	1091	-
esi-miR-133	cb7374_c81232/f1p0/3126	3126	2352	3126	-26.94	1236	-	-29.5	1235	-
PC-esi-69-3p	cb13113_c2/f1p0/916	916	857	916	-25.22	102	-	-29.6	101	-
esi-miR-275	cb7374_c42540/f3p0/4984	4984	1635	4984	-29.94	935	-	-32.2	936	-
esi-miR-275	cb6745_c0/f1p0/2181	2181	-	-	-25.05	314	-	-27	314	-
PC-esi-93-5p	cb5478_c7/f1p0/1015	1015	-	-	-27.07	246	-	-25	247	-
esi-miR-34	cb14681_c1/f1p0/5158	5158	764	5029	-42.42	1044,3279	1044,3279	-28.9	1041,3267	1041,3267
PC-497-5p	cb11194_c2/f1p0/919	919	-	-	-26.06	766	-	-31	767	-
PC-491-3p	cb7374_c171150/f1p0/3285	3285	1013	3285	-28.79	823	-	-25	824	-
PC-esi-93-5p	cb7374_c19006/f4p0/3927	3927	1006	3927	-141.89	2512,201,1899,2433,2391	2512,1899,2433,2391	-36.1	1900,204,2390,2435,2512	1900,2390,2435,2512
esi-miR-34	cb1587_c3/f1p0/2002	2002	1837	2002	-28.14	1317	-	-30.2	1071,1320	-
PC-esi-93-5p	cb14477_c0/f1p0/5132	5132	-	-	-26.07	1803	-	-28.6	1802	-
PC-esi-399-5p	cb7374_c177477/f1p0/2304	2304	-	-	-103.15	2110,1729,1711	-	-42.8	1725,2109	-
PC-485-5p	cb7374_c17008/f2p0/2511	2511	1045	2511	-32.57	917	-	-34.3	917	-
esi-miR-71	cb7374_c279699/f1p0/1985	1985	-	-	-198.53	543,55,154,347,446,642,741,244	-	-26.6	55,154,347,446,642,741,59,158,351,450,547,646,745	-
PN-esi-miR-184	cb2314_c1/f1p0/4105	4105	-	-	-47.86	1384,1338	-	-27.9	1341,1388	-
PN-esi-miR-2b	cb7374_c13760/f1p0/2876	2876	2328	2876	-27.98	1756	-	-32.3	1755	-
esi-miR-7	cb10491_c294083/f1p0/1408	1408	468	1408	-28.32	869	869	-29.8	868	868
PC-esi-28-5p	cb10491_c15092/f2p0/1835	1835	955	1835	-26.14	1763	1763	-29.6	1764	1764
PC-esi-93-5p	cb422_c8/f4p0/4539	4539	3435	4539	-29.25	860	-	-36.1	392,857	-
PN-esi-miR-92b	cb3509_c0/f1p0/3562	3562	-	-	-43.01	1701,226	-	-29.6	1703,225	-
esi-miR-133	cb5892_c4/f1p0/1700	1700	975	1700	-31.78	431	-	-35.4	432	-
PC-521-5p	cb13334_c1549/f1p0/1052	1052	849	1052	-46.54	710,319	-	-30	317,642,712	-
PC-506-3p	cb1749_c9/f1p0/2277	2277	2118	2277	-48.22	693,1344	-	-27.9	696,1347	-
PC-210-5p	cb10491_c139914/f1p0/1385	1385	-	-	-25.3	719	-	-28.8	717	-
PC-523-5p	cb7374_c360718/f1p0/4687	4687	1718	4687	-44.9	996,2345	2345	-26.4	995,2344,995	2344
PC-506-3p	cb769_c3/f1p0/3416	3416	1892	3416	-26.63	2613	2613	-30.6	2612	2612
PC-506-3p	cb7374_c117286/f1p0/4028	4028	3125	4028	-49.66	3851,3008	3851	-28.2	3011,3850	3850
PN-esi-miR-278	cb7374_c153967/f2p0/2271	2271	2185	2271	-26.93	686	-	-28.8	1348,704	-
PC-484-5p	cb7374_c47444/f1p0/2447	2447	411	2447	-28.46	1178	1178	-32.3	1179	1179
esi-miR-71	cb12078_c3/f1p0/5132	5132	1662	5132	-25.33	3095	3095	-28.1	3094	3094
PC-209-3p	cb3375_c30/f1p0/5661	5661	1241	5661	-26.63	2513	2513	-30.2	2510	2510
PC-491-3p	cb3914_c2/f3p0/2513	2513	577	2513	-27.03	102	-	-27.1	103,336	-
PC-esi-399-5p	cb4380_c18/f1p0/1817	1817	1098	1817	-40.71	909	-	-41.6	908	-
PC-esi-69-3p	cb7374_c1119/f1p0/1990	1990	1154	1990	-26.59	1717	1717	-32.8	1570,1715	1570,1715
PC-esi-93-5p	cb1180_c3/f1p0/4125	4125	2129	4125	-29.34	3442	3442	-29.7	3445	3445
PC-497-5p	cb7374_c19845/f1p0/4192	4192	1138	4192	-25.17	271	-	-29.7	272	-
PC-497-5p	cb14602_c0/f1p0/5860	5860	2572	5860	-27.39	1370	-	-34.3	1017,1120,1371,2517,3464	3464
PC-497-5p	cb7374_c168187/f10p0/3841	3841	3557	3805	-43.87	1651,3636	3636	-30.8	1649,3051,3639,414,958,98	3639
PC-210-5p	cb10491_c130897/f1p0/1383	1383	-	-	-25.3	717	-	-28.8	715	-
PC-484-5p	cb10491_c385291/f1p0/1344	1344	1002	1344	-28.18	524	-	-31.4	531	-
PC-esi-93-5p	cb9642_c15/f1p0/1686	1686	906	1686	-43.67	98,486	-	-25.6	103	-
PC-esi-93-5p	cb3839_c0/f7p1/2943	2943	1220	2943	-28.48	792	-	-28.6	791	-
esi-miR-307	cb10491_c408489/f1p0/1297	1297	-	-	-48.04	523,175	-	-26.3	177,525	-
PN-esi-miR-2b	cb6638_c1/f1p0/2043	2043	-	-	-25.98	940	-	-30.9	941	-
PC-esi-93-5p	cb7374_c10118/f4p2/2805	2805	2333	2805	-48.19	320,295	-	-27.6	322	-
esi-miR-263b	cb974_c5/f1p0/5623	5623	1808	5623	-48.09	1661,264	-	-29	1622,1658	-
PC-506-3p	cb10491_c76265/f1p0/1917	1917	1093	1917	-28.24	785	-	-31.6	597,784	-
PC-506-3p	cb7374_c224907/f1p0/2461	2461	598	2461	-25.16	1758	1758	-27	1600,1760	1600,1760
PC-485-5p	cb7581_c1/f1p0/2575	2575	2491	2575	-46.05	1570,1462	-	-26.7	1466,1576	-
PC-518-3p	cb7374_c178646/f1p0/2472	2472	496	2472	-26.28	335	-	-30.6	192,340	-
PC-esi-404-5p	cb3522_c9/f1p0/6129	6129	685	6129	-25.12	4762	4762	-31.2	4764,929	4764,929
esi-miR-34	cb3340_c12/f1p0/2657	2657	749	2657	-29.1	1625	1625	-32.3	1389,1624	1389,1624
esi-miR-2a	cb7374_c65121/f1p0/3603	3603	-	-	-44.21	2768,1025	-	-27.7	2772	-
esi-miR-2a	cb7374_c291359/f6p0/2415	2415	902	2415	-42.03	738,1052	1052	-25.3	1051	1051
PN-esi-miR-2b	cb7374_c293868/f1p0/2265	2265	1142	2265	-25.88	648	-	-29.2	649	-
esi-miR-34	cb7374_c32141/f1p0/3103	3103	2266	3103	-57.16	88,365	-	-36	173,364,496,88	-
PC-497-5p	cb9601_c1/f1p0/1357	1357	-	-	-25.1	916	-	-27.3	917	-
PC-491-3p	cb7374_c267411/f8p0/2403	2403	689	2403	-33.16	369	-	-31.6	369	-
esi-miR-34	cb7138_c0/f1p0/2039	2039	-	-	-27.4	869	-	-30.4	869	-
PC-210-5p	cb10491_c900137/f1p0/901	901	-	-	-25.3	222	-	-28.8	220	-
esi-miR-275	cb1169_c18/f1p0/1882	1882	987	1882	-25.3	473	-	-27.9	475	-
esi-miR-2a	cb13447_c201/f1p0/6550	6550	5499	6550	-47.06	2930,892	-	-27.1	2932,892	-
PC-210-5p	cb10491_c169817/f1p0/1295	1295	-	-	-25.3	626	-	-28.8	624	-
PC-esi-93-5p	cb7374_c112076/f1p0/4188	4188	1523	4188	-72.88	2022,82,552	2022	-29.8	2023	2023
PC-esi-93-5p	cb7374_c35506/f1p0/3240	3240	872	3240	-50.43	1387,1364	1387,1364	-29.5	1386	1386
esi-miR-7	cb10491_c292146/f1p0/1412	1412	441	1412	-28.32	840	840	-29.8	839	839
PN-esi-miR-99a	cb5286_c11/f1p0/5741	5741	2464	5741	-25.26	1873	-	-26.4	1871	-
PN-esi-miR-278	cb9122_c1/f3p0/1713	1713	598	1713	-50.49	649,94	649	-26.7	48,651	651
PC-491-3p	cb7374_c296926/f1p1/2024	2024	-	-	-30.03	7	-	-32.5	1295,1558,6	-
PC-506-3p	cb4946_c7/f1p0/2263	2263	1747	2263	-27.92	121	-	-32	122	-
PC-497-5p	cb10491_c72978/f1p0/1430	1430	1260	1430	-117.29	42,628,652,676,603	-	-30.8	43,602,629,653,677,701,772,916	-
PC-210-5p	cb10491_c173664/f1p0/1422	1422	-	-	-25.3	758	-	-28.8	756	-
PN-esi-let-7	cb7374_c205022/f1p0/2403	2403	1234	2403	-25.28	1566	1566	-28.7	1565	1565
esi-miR-2a	cb1933_c21/f1p0/3814	3814	-	-	-52.28	1996,2048	-	-30.1	1996,2048,1996	-
PC-esi-399-5p	cb7374_c232809/f1p0/2034	2034	800	2034	-45.63	1461	1461	-47.2	1256,1284,1384,1405,1460	1256,1284,1384,1405,1460
PC-esi-14-5p	cb668_c17/f1p1/5824	5824	2552	5824	-25.04	5190	5190	-29.5	1424,1466,152,5191	5191
PN-esi-miR-282	cb2114_c14/f1p0/5403	5403	-	-	-25.51	3200	-	-28.9	3199	-
PC-esi-69-3p	cb7374_c213844/f1p0/3410	3410	-	-	-28.75	375	-	-33.6	375	-
PC-506-3p	cb7374_c42468/f1p0/3736	3736	1212	3736	-25.81	670	-	-31	666	-
PN-esi-miR-278	cb7374_c295741/f1p0/2109	2109	1332	2109	-25.4	1161	-	-28.1	1154	-
PC-497-5p	cb3721_c2/f1p0/3804	3804	747	3804	-26.98	2342	2342	-33.1	1751,2312,2342,771	1751,2312,2342,771
esi-miR-275	cb7374_c336138/f1p0/4032	4032	1927	4032	-47.92	1742,1347	-	-25.9	1348	-
esi-miR-2a	cb7374_c151901/f1p0/3000	3000	1419	3000	-25.51	849	-	-28.7	849	-
PC-esi-93-5p	cb5945_c2/f1p0/2398	2398	1225	2254	-25.55	851	-	-27	845	-
PC-497-5p	cb7374_c121295/f1p0/3549	3549	3218	3549	-25.7	568	-	-28	272,339,565	-
PC-518-3p	cb7374_c120054/f1p0/2724	2724	1824	2724	-25.14	1859	1859	-30.2	1859	1859
PC-452-5p	cb2399_c9/f2p1/3798	3798	1460	3798	-27.77	344	-	-27.3	1086,347	-
PC-esi-93-5p	cb7374_c2644/f1p0/2484	2484	2484	2484	-46.73	615	-	-47	614	-
PC-esi-399-5p	cb7374_c120913/f2p1/4019	4019	947	4019	-74.01	252,267	-	-39.3	250,273	-
esi-miR-275	cb4713_c2/f1p0/3031	3031	657	3031	-29.48	966	966	-34.6	965	965
PC-515-5p	cb7374_c278945/f1p0/2408	2408	2016	2408	-25.58	665	-	-28.4	664	-
PC-210-5p	cb10491_c72584/f1p0/1806	1806	1645	1806	-50.6	628,1069	-	-28.8	626,1067	-
PC-521-5p	cb6218_c10/f1p0/2218	2218	1397	2218	-29.18	152	-	-27.4	162,90	-
PC-497-5p	cb2791_c95/f1p0/2179	2179	688	2179	-45.58	810,113	810	-28.4	115,807	807
PC-519-3p	cb9755_c8/f1p0/1777	1777	1476	1777	-25.94	1001	-	-27.3	1002	-
esi-miR-7	cb7374_c159257/f1p0/2776	2776	-	-	-25.28	2342	-	-26.5	2351	-
esi-miR-34	cb7374_c124863/f1p0/3903	3903	-	-	-43.24	3600,244	-	-28.8	318,3602,710	-
PC-esi-93-5p	cb6363_c0/f5p0/2015	2015	634	2015	-56.38	287,255	-	-30.9	255,288	-
esi-miR-2a	cb4355_c1/f1p0/3690	3690	-	-	-42.82	3496,3212	-	-26.7	3495	-
PC-esi-399-5p	cb7374_c32347/f1p0/4540	4540	3496	4540	-27.9	4091	4091	-31.7	1814,2973,4090	4090
PC-210-5p	cb3374_c0/f1p0/3624	3624	2263	3624	-30.25	919	-	-33.1	1557,924	-
PC-esi-262-3p	cb273_c43/f1p1/4278	4278	1135	4278	-27.37	3783	3783	-31.1	3781,3828	3781,3828
PC-210-5p	cb10491_c128304/f3p0/1425	1425	1256	1425	-25.3	751	-	-28.8	749	-
PC-esi-69-3p	cb10485_c0/f5p1/5629	5629	1303	5629	-26.92	5230	5230	-29	5230,5485	5230,5485
esi-miR-2a	cb7374_c39956/f1p0/3025	3025	1453	3025	-33.89	1498	1498	-36	1500	1500
PC-484-5p	cb9313_c32/f1p0/2492	2492	872	2492	-30.9	1370	1370	-32.5	1373	1373
PN-esi-miR-2b	cb11601_c1778/f16p0/5511	5511	2309	5511	-69.9	1854,4962,5386	4962,5386	-26.1	1853,4961	4961
PC-esi-69-3p	cb7374_c234238/f1p0/3331	3331	1398	3331	-43.47	668,1267	-	-28.8	1269,665,768	-
PN-esi-miR-98	cb7573_c3/f2p0/1443	1443	942	1443	-25.47	225	-	-29.7	224	-
PC-518-3p	cb7029_c1/f1p0/2128	2128	1468	2128	-26.71	1652	1652	-30.9	1504,1656,912	1504,1656
PC-497-5p	cb7374_c71936/f1p0/2640	2640	-	-	-29.05	2349	-	-30.2	1542,2353	-
PN-esi-miR-7b	cb7374_c17934/f1p0/2228	2228	417	2228	-25.25	1930	1930	-25.7	1931	1931
PC-esi-93-5p	cb6226_c2/f1p0/2545	2545	1720	2545	-50.2	158,418	-	-33.9	156,519	-
PC-521-5p	cb10491_c517942/f1p0/1521	1521	1439	1521	-25.13	533	-	-30.1	537,978	-
PC-497-5p	cb7374_c44536/f1p0/4734	4734	2464	4734	-43.87	1172,53	-	-27.8	1171,54,903	-
PC-esi-93-5p	cb7374_c20385/f1p0/2382	2382	2158	2382	-29.68	793	-	-29.8	794	-
PC-esi-399-5p	cb7374_c290931/f1p0/2084	2084	2027	2084	-25.91	25	-	-27.5	35	-
PC-esi-399-5p	cb7374_c111734/f1p0/3868	3868	3586	3868	-113.07	3289,3746,1334	3746	-42.8	1334,3291,3745,3751	3745,3751
PN-esi-miR-278	cb10410_c11/f1p0/1431	1431	556	1431	-45.49	750,770	750,770	-26.6	749	749
esi-miR-981	cb7374_c12146/f1p0/3152	3152	3151	3152	-25.46	1863	-	-27.7	1864,2044,874	-
esi-miR-34	cb7374_c220118/f1p1/1950	1950	907	1950	-27.18	462	-	-30.4	462	-
esi-miR-275	cb7374_c43037/f1p1/2453	2453	1498	2453	-26.21	613	-	-26.1	614	-
PC-210-5p	cb7374_c61641/f1p0/2342	2342	1716	2342	-35.66	1192	-	-38.3	1194,1347	-
PC-210-5p	cb10491_c86887/f1p0/1667	1667	-	-	-25.3	994	-	-29.8	992	-
PC-523-3p	cb7374_c33148/f1p0/3182	3182	-	-	-25.25	2557	-	-29.8	2559	-
PC-esi-93-5p	cb7374_c292680/f1p0/2817	2817	1282	2817	-73.55	2302,2166,2573	2302,2166,2573	-29.2	2303,2577	2303,2577
PC-esi-93-5p	cb7374_c117836/f9p0/3641	3641	2333	3641	-48.19	320,295	-	-27.6	322	-
PC-esi-69-3p	cb7012_c0/f58p1/2061	2061	1392	2061	-47.36	1529,1451	1529,1451	-34.5	1449,1488,1504,1526,1853	1449,1488,1504,1526,1853
PC-491-3p	cb4085_c4/f1p0/2888	2888	1785	2888	-26.82	350	-	-25.8	353	-
PN-esi-miR-2b	cb4499_c9/f1p0/5277	5277	2982	5277	-47.8	3198,4902	3198,4902	-32.4	3200,4901	3200,4901
esi-miR-133	cb4564_c5/f1p0/3013	3013	1983	3013	-30.56	2162	2162	-35.4	1181,2161	2161
PC-esi-399-5p	cb14421_c1/f1p0/1049	1049	811	1049	-33.18	617	-	-34.2	620	-
PC-506-3p	cb10491_c680508/f1p0/1469	1469	1293	1469	-73.11	1332,1190,1229	1332	-31.1	1193,1229,1332	1332
PN-esi-miR-278	cb10491_c141119/f1p0/1516	1516	-	-	-25.59	124	-	-25.6	132	-
PC-485-5p	cb10716_c3/f1p0/1269	1269	383	1269	-101.05	429,683,652,117	429,683,652	-30	122,427,652,688	427,652,688
PC-523-5p	cb7374_c238335/f1p0/2241	2241	1094	2241	-26.12	359	-	-30.1	361	-
esi-miR-2a	cb7374_c292015/f1p0/2108	2108	1247	2108	-45.69	32,700	-	-26.2	38,702	-
PC-491-3p	cb7374_c3755/f1p0/3143	3143	-	-	-26.52	2078	-	-27.8	2078	-
esi-miR-275	cb3868_c0/f1p0/3386	3386	1420	3386	-27.08	701	-	-29.4	701	-
esi-miR-34	cb2490_c2/f1p0/2430	2430	-	-	-40.92	34,184	-	-26.2	176,26	-
PC-esi-93-5p	cb2320_c1/f1p0/4097	4097	1242	4097	-25.11	472	-	-28.8	469	-
esi-miR-275	cb6183_c3/f1p0/4765	4765	874	4765	-26.51	802	-	-31.2	802	-
PC-esi-93-5p	cb10491_c281955/f1p0/1334	1334	-	-	-31.54	342	-	-33.8	343	-
esi-miR-317	cb7374_c81016/f2p0/3586	3586	-	-	-45.13	2192,2686	-	-29.1	2193	-
PC-519-3p	cb7374_c8654/f3p0/3647	3647	1203	3647	-27.53	1418	1418	-27.6	1419	1419
PC-210-5p	cb7374_c162693/f1p0/2370	2370	-	-	-50.6	746,1778	-	-28.8	744,1776	-
PC-210-5p	cb10491_c173581/f1p0/1398	1398	-	-	-25.3	741	-	-28.8	739	-
PN-esi-miR-278	cb7374_c71426/f1p0/3082	3082	537	3082	-25.21	1166	1166	-27	1168	1168
PC-498-3p	cb7374_c297310/f1p0/5027	5027	2549	5027	-48.22	213,2295	-	-29.2	211	-
PN-esi-miR-1000	cb4382_c1/f1p0/3128	3128	-	-	-26.21	429	-	-30	429	-
PC-esi-93-5p	cb7512_c0/f1p0/1874	1874	-	-	-55.49	536,1375	-	-29	1375,538	-
PC-210-5p	cb10491_c531558/f1p0/968	968	-	-	-25.3	295	-	-28.8	293	-
PC-484-5p	cb7374_c328738/f6p3/3127	3127	545	3127	-26.47	1152	1152	-31.6	1160,22,2497,319,530	1160,2497
PC-esi-93-5p	cb10491_c245474/f1p0/1331	1331	-	-	-31.54	339	-	-33.8	340	-
PC-485-5p	cb7260_c33/f1p0/1345	1345	955	1345	-46.3	669,30	-	-26.6	32,674	-
PC-452-5p	cb3091_c11/f1p0/2658	2658	862	2658	-27.26	2608	2608	-25.3	2611	2611
esi-miR-279	cb2483_c5/f1p0/2241	2241	1147	2241	-25.83	1274	1274	-31.1	1272	1272
PC-210-5p	cb10491_c588196/f1p0/1691	1691	-	-	-46.51	1073,980	-	-27.6	1079	-
PC-288-3p	cb2841_c6/f1p0/2394	2394	614	2394	-25.6	1809	1809	-29.3	1809	1809
PN-esi-miR-305	cb3000_c2/f1p0/3801	3801	-	-	-26.79	3284	-	-31.7	3285	-
PC-497-5p	cb7374_c34540/f1p0/2831	2831	2608	2831	-201.6	1418,1904,1985,2066,2228,2309,2390,2471,2552	-	-27	1420,1906,1987,2068,2230,2311,2392,2473,2554	-
PC-210-5p	cb10912_c0/f1p0/1287	1287	883	1287	-26.24	954	954	-30.5	960	960
PC-esi-69-3p	cb7374_c71719/f1p0/2496	2496	1429	2496	-41.21	489,227	-	-27.5	227,486	-
PC-esi-93-5p	cb7374_c179894/f1p0/2682	2682	2236	2682	-27.63	1852	-	-27.6	1854	-
esi-miR-34	cb7374_c296004/f1p0/2064	2064	1445	2064	-25.29	996	-	-27.1	995	-
PC-491-3p	cb10491_c374904/f1p0/1507	1507	-	-	-50.59	1155,705	-	-30.3	1155,704	-
PC-210-5p	cb10491_c141015/f1p0/1321	1321	-	-	-25.3	640	-	-28.8	638	-
PC-210-5p	cb7374_c4481/f2p0/3551	3551	1719	3551	-27.19	979	-	-29.8	1630,979	-
PC-485-5p	cb10491_c513191/f4p0/1466	1466	828	1466	-49.17	516,117	-	-36.3	513	-
PC-esi-93-5p	cb7374_c279642/f1p1/3737	3737	-	-	-50.31	570,2722	-	-29.2	1279,2719,2932,572	-
PC-esi-262-3p	cb3550_c0/f2p0/2815	2815	-	-	-26.21	329	-	-28.6	333	-
PC-esi-69-3p	cb7374_c33605/f1p0/2239	2239	691	2239	-26.06	1461	1461	-30.1	1461,1595	1461,1595
PN-esi-miR-2b	cb7374_c63552/f3p0/3447	3447	815	3447	-25.94	648	-	-29.6	646	-
esi-miR-2a	cb7374_c44696/f1p0/3748	3748	2981	3748	-33.89	443	-	-36	445	-
PN-esi-miR-278	cb7374_c38270/f1p0/3259	3259	822	3259	-30.33	2831	2831	-32.7	2833,3103	2833,3103
esi-miR-275	cb7374_c333822/f3p0/2163	2163	731	2163	-26.15	1496	1496	-28	1492	1492
PC-esi-93-5p	cb2488_c11/f1p0/2690	2690	-	-	-49.77	2638,2537	-	-26.1	2538	-
PN-esi-miR-2b	cb10491_c128149/f7p0/1698	1698	801	1698	-33.89	24	-	-36	27	-
PC-518-3p	cb13208_c12/f1p2/6810	6810	1182	6810	-27.33	2644	2644	-32.2	121,1286,1360,1614,1871,2306,2644,3329,39,5207,802	1286,1360,1614,1871,2306,2644,3329,5207
PC-521-5p	cb7374_c211954/f1p0/1954	1954	-	-	-29.44	1487	-	-33.1	1490	-
PC-521-5p	cb6612_c7/f1p0/1746	1746	1424	1746	-47.81	970,1017	-	-30	1021,1198	-
PC-485-5p	cb7374_c12131/f2p1/4484	4484	1213	4484	-33.09	1388	1388	-34.4	1388	1388
PC-210-5p	cb10491_c88283/f1p0/1383	1383	-	-	-25.3	721	-	-28.8	719	-
esi-miR-34	cb6694_c34/f1p0/3056	3056	2562	3056	-30.82	2703	2703	-35.9	1054,1578,2615,2702,711	2615,2702
PC-506-3p	cb13447_c224/f1p0/5744	5744	1640	5744	-28.24	4617	4617	-31.6	4429,4616	4429,4616
PC-esi-399-5p	cb7374_c105426/f1p0/4010	4010	1822	4010	-25.05	1358	-	-31.9	1360,2408	2408
esi-miR-34	cb5786_c6/f2p0/2988	2988	993	2988	-57.68	2609,1352	2609,1352	-33	1354,2616	1354,2616
esi-miR-34	cb9398_c4/f1p0/1800	1800	635	1800	-26.33	1271	1271	-31.4	1272	1272
PC-esi-262-3p	cb7374_c221134/f2p0/4749	4749	2779	4749	-46.54	1509,1566	-	-27.1	1026,1506,1563,267,81	-
PC-esi-399-5p	cb7374_c46369/f1p0/3529	3529	1495	3529	-36.42	492	-	-39.8	3250,494	3250
PN-esi-let-7	cb7374_c219881/f1p0/4752	4752	-	-	-26.59	2928	-	-28.3	2928	-
PC-497-5p	cb6094_c8/f1p0/2045	2045	368	2045	-26.39	123	-	-29.5	121,1804	1804
PC-491-3p	cb7374_c285503/f1p0/2268	2268	-	-	-47.72	765,1203	-	-30.4	1071,1483,763,1201	-
PC-esi-399-5p	cb2628_c18/f1p1/5310	5310	-	-	-25.93	1114	-	-27.2	1118	-
esi-miR-34	cb6229_c26/f1p0/2126	2126	1056	2126	-26.29	211	-	-29.6	211	-
PC-485-5p	cb7202_c0/f1p0/2005	2005	-	-	-28.76	141	-	-31.4	142	-
PC-521-5p	cb10491_c56713/f4p0/1834	1834	-	-	-26.87	1534	-	-29.3	1535	-
PC-497-5p	cb5709_c0/f1p0/2489	2489	680	2489	-41.68	77,725	725	-29.4	1724,2276,727,77	1724,2276,727
PN-esi-miR-278	cb7374_c36194/f4p0/3890	3890	2880	3890	-26.82	2826	-	-27.9	2823	-
PC-esi-286-3p	cb7374_c228546/f1p0/3857	3857	2112	3857	-25.52	2191	2191	-25.8	2191	2191
PC-210-5p	cb10963_c5/f1p0/1844	1844	-	-	-29.39	1040	-	-32.9	1045	-
PC-519-3p	cb11459_c8/f1p0/5480	5480	1836	5480	-70.12	1598,3858,3875	3858,3875	-32	1596	-
PC-esi-93-5p	cb7374_c19957/f1p0/2446	2446	1418	2446	-48.19	320,295	-	-27.6	322	-
PN-esi-miR-2b	cb14581_c0/f1p0/5796	5796	1783	5796	-28.69	1270	-	-35.4	1264	-
[truncated: 92,231 more rows]
