# Supplementary material for: Full-length transcriptome sequencing and comparative transcriptome analysis of Eriocheir sinensis in response to infection by the microsporidian Hepatospora eriocheir
Source: Front Cell Infect Microbiol. 2022 Dec 1;12:997574. doi: 10.3389/fcimb.2022.997574 (PMC9754153; doi:10.3389/fcimb.2022.997574)
Supplement: Supplementary Table 6 — LncRNA analysis of all unigenes. [file Table_6.xlsx]

## Sheet: CNCI
#Isoform_id	Score	Type
cb10216_c0/f3p0/1381	-0.071601	noncoding
cb10491_c128375/f2p0/1295	-0.510478	noncoding
cb10491_c1237/f2p0/1448	-0.954836	noncoding
cb10491_c136809/f2p0/1441	-0.561584	noncoding
cb10491_c1407/f2p1/1471	-0.214238	noncoding
cb10491_c1400/f2p0/1882	-0.217614	noncoding
cb10491_c1401/f4p0/1734	-0.775034	noncoding
cb10050_c2/f2p0/921	-0.960818	noncoding
cb10050_c1/f2p0/1484	-1.1758	noncoding
cb10491_c135754/f2p0/1497	-0.718253	noncoding
cb10030_c0/f3p0/1821	-0.609682	noncoding
cb10295_c0/f2p0/1077	-1.14262	noncoding
cb10491_c1180/f3p0/1855	-1.53439	noncoding
cb10491_c1182/f2p0/1548	-1.69459	noncoding
cb10491_c1366/f2p0/1440	-1.52874	noncoding
cb10329_c0/f2p0/1146	-1.82886	noncoding
cb10254_c0/f2p0/1442	-0.434464	noncoding
cb10491_c20629/f2p0/1525	-0.564584	noncoding
cb10491_c1796/f2p0/1494	-1.93947	noncoding
cb10347_c11/f2p0/1496	-0.552901	noncoding
cb10491_c228405/f3p0/1489	-0.489592	noncoding
cb10491_c1386/f2p0/1608	-0.924855	noncoding
cb10491_c128390/f2p0/1436	-0.566102	noncoding
cb10491_c128393/f2p0/1295	-1.57336	noncoding
cb10491_c128399/f3p0/1516	-0.763448	noncoding
cb10491_c14821/f3p0/1251	-1.98835	noncoding
cb10491_c1307/f2p0/1873	-2.15702	noncoding
cb10491_c228601/f2p0/1310	-2.25488	noncoding
cb10491_c175384/f2p0/1443	-0.273678	noncoding
cb10096_c0/f3p0/1641	-0.133003	noncoding
cb10491_c128147/f5p0/1250	-0.98599	noncoding
cb10491_c15132/f2p0/1632	-0.441286	noncoding
cb10016_c1/f3p0/1794	-0.624388	noncoding
cb10472_c0/f2p0/1797	-0.050107	noncoding
cb10491_c1326/f3p1/1500	-0.366063	noncoding
cb10491_c18511/f4p0/1628	-1.67249	noncoding
cb10491_c177295/f2p0/1421	-0.251762	noncoding
cb1029_c1/f2p0/1576	-0.981944	noncoding
cb1029_c2/f2p1/1175	-1.47175	noncoding
cb10491_c229105/f3p0/1338	-0.835868	noncoding
cb10491_c128364/f2p0/1310	-0.489674	noncoding
cb10491_c23392/f2p2/1749	-1.99657	noncoding
cb10491_c2007/f2p0/1885	-0.028792	noncoding
cb1013_c3/f2p0/1976	-0.563974	noncoding
cb1013_c2/f2p0/1134	-1.12488	noncoding
cb10176_c7/f2p0/850	-1.36921	noncoding
cb10176_c1/f2p0/954	-0.983003	noncoding
cb10176_c3/f2p0/1077	-0.063039	noncoding
cb10491_c14451/f5p0/1637	-1.83863	noncoding
cb10491_c1469/f3p0/1865	-0.765865	noncoding
cb10491_c1467/f2p0/1898	-0.254109	noncoding
cb10491_c1465/f2p0/1716	-1.06753	noncoding
cb10129_c4/f2p0/1073	-0.739869	noncoding
cb10273_c2/f3p0/1559	-0.628964	noncoding
cb10041_c0/f4p0/959	-1.14743	noncoding
cb10491_c128376/f2p0/1417	-0.267301	noncoding
cb10491_c14242/f5p0/1344	-0.706835	noncoding
cb10491_c142874/f5p0/1848	-0.3959	noncoding
cb10235_c0/f2p0/1765	-0.095111	noncoding
cb10491_c14652/f4p1/1629	-0.509476	noncoding
cb10491_c21510/f2p0/1233	-0.85855	noncoding
cb10491_c128442/f4p0/1387	-0.721504	noncoding
cb10491_c16486/f3p0/1400	-0.07253	noncoding
cb10491_c128447/f4p0/1375	-0.491152	noncoding
cb10177_c19/f2p0/1704	-0.513712	noncoding
cb10491_c22667/f2p0/1350	-2.28998	noncoding
cb10491_c15099/f2p0/1822	-0.195017	noncoding
cb10491_c15092/f2p0/1835	-1.77538	noncoding
cb10491_c128175/f4p0/1475	-1.08013	noncoding
cb10259_c12/f2p0/1001	-2.19619	noncoding
cb10194_c0/f8p0/1680	-0.583307	noncoding
cb10194_c1/f2p0/1067	-0.655038	noncoding
cb10228_c1/f3p0/1675	-0.606905	noncoding
cb10491_c14934/f3p0/1571	-1.45702	noncoding
cb10491_c127632/f4p0/1676	-0.011459	noncoding
cb10491_c128203/f3p0/1286	-1.12052	noncoding
cb10491_c134055/f2p0/1410	-0.210926	noncoding
cb10116_c15/f31p0/1577	-0.8552	noncoding
cb10050_c0/f2p0/1377	-1.32205	noncoding
cb10491_c128357/f2p0/1457	-0.942626	noncoding
cb10491_c158200/f5p0/1418	-0.672011	noncoding
cb10491_c141773/f2p0/1304	-0.204346	noncoding
cb10491_c18925/f3p0/1856	-2.25008	noncoding
cb10190_c0/f4p0/1573	-0.610348	noncoding
cb10491_c14699/f3p0/1548	-1.78694	noncoding
cb10491_c179904/f2p0/1282	-2.15045	noncoding
cb10308_c0/f5p0/1629	-0.310057	noncoding
cb10491_c128228/f3p0/1569	-0.894799	noncoding
cb10491_c128224/f3p0/1692	-1.67578	noncoding
cb10491_c14596/f6p0/1265	-1.22051	noncoding
cb10277_c0/f12p0/1863	-0.455039	noncoding
cb10277_c1/f5p0/1756	-0.380389	noncoding
cb10491_c150482/f2p0/1411	-0.23795	noncoding
cb10491_c128278/f2p0/1432	-0.392199	noncoding
cb10491_c14901/f2p0/1681	-1.98982	noncoding
cb10154_c13/f2p0/1255	-0.132388	noncoding
cb10154_c10/f2p0/1242	-0.251676	noncoding
cb10154_c11/f2p0/882	-1.07397	noncoding
cb10057_c0/f4p0/1509	-0.302413	noncoding
cb10389_c37/f3p0/1015	-0.808963	noncoding
cb10491_c128421/f2p0/1442	-0.300413	noncoding
cb10491_c14717/f4p0/1732	-1.71528	noncoding
cb10491_c13929/f3p0/1851	-2.42526	noncoding
cb10491_c22319/f2p0/1452	-1.39736	noncoding
cb10491_c128168/f6p0/1403	-0.533052	noncoding
cb10491_c14968/f2p0/1806	-2.53282	noncoding
cb10154_c39/f204p0/1037	-0.487329	noncoding
cb10418_c12/f4p0/1296	-1.44695	noncoding
cb10130_c0/f3p0/1374	-0.713706	noncoding
cb10491_c128407/f2p0/1621	-1.21887	noncoding
cb10491_c128153/f5p0/1428	-0.7816	noncoding
cb10491_c128150/f6p0/1390	-1.22099	noncoding
cb10491_c14557/f4p1/1427	-1.93742	noncoding
cb10491_c23354/f2p0/1686	-2.30346	noncoding
cb10487_c2/f2p0/959	-2.21261	noncoding
cb10491_c165902/f2p0/1407	-0.614192	noncoding
cb10016_c0/f4p0/1459	-1.33941	noncoding
cb10016_c2/f2p0/1075	-1.56198	noncoding
cb10491_c1931/f2p0/1781	-2.32636	noncoding
cb10491_c1933/f3p0/1691	-0.158284	noncoding
cb10491_c1936/f2p1/1598	-2.32632	noncoding
cb10491_c128361/f2p0/1641	-0.854576	noncoding
cb10491_c128362/f3p1/1373	-1.56969	noncoding
cb10491_c16286/f2p0/1699	-0.815546	noncoding
cb10044_c4/f6p0/1683	-1.55773	noncoding
cb10111_c180/f78p1/1319	-0.44457	noncoding
cb10491_c128170/f5p0/1544	-0.421285	noncoding
cb10491_c128172/f4p1/1463	-0.759248	noncoding
cb10491_c128173/f5p0/1498	-0.746272	noncoding
cb10491_c128176/f4p0/1854	-1.02136	noncoding
cb10491_c128283/f3p0/1246	-0.655493	noncoding
cb10491_c128280/f2p0/1330	-1.39773	noncoding
cb10491_c16753/f4p0/1437	-1.24347	noncoding
cb10491_c221/f15p0/1384	-0.224607	noncoding
cb10477_c0/f9p0/1141	-0.719453	noncoding
cb10477_c1/f5p0/1240	-0.271215	noncoding
cb10491_c22356/f2p0/1604	-0.81199	noncoding
cb10491_c1387/f2p0/1653	-1.00746	noncoding
cb10491_c15127/f4p2/1918	-0.328592	noncoding
cb10491_c15038/f2p2/1674	-0.670071	noncoding
cb10491_c128348/f2p0/1406	-0.428969	noncoding
cb10229_c5/f2p0/1172	-0.682678	noncoding
cb10229_c4/f2p0/1259	-0.648403	noncoding
cb10370_c0/f2p0/1400	-0.854	noncoding
cb10229_c0/f2p0/1394	-0.531589	noncoding
cb10229_c8/f2p0/1522	-1.02489	noncoding
cb10491_c14818/f3p0/1475	-1.22609	noncoding
cb10422_c0/f2p0/1752	-1.42266	noncoding
cb10491_c15149/f2p0/1270	-0.840868	noncoding
cb10353_c0/f2p0/1577	-0.009141	noncoding
cb10491_c128320/f2p0/1257	-0.661779	noncoding
cb10491_c128327/f2p0/1353	-0.192898	noncoding
cb10491_c128328/f2p0/1427	-0.572872	noncoding
cb10118_c1/f2p0/928	-2.26817	noncoding
cb10491_c14892/f3p0/1306	-1.16028	noncoding
cb10491_c14893/f2p0/1466	-0.750285	noncoding
cb10491_c229242/f4p1/1345	-0.300516	noncoding
cb10475_c2/f3p0/1334	-0.927497	noncoding
cb10475_c3/f3p0/999	-0.494216	noncoding
cb10475_c1/f3p0/1778	-0.106604	noncoding
cb10395_c0/f2p0/1600	-2.96199	noncoding
cb10098_c0/f2p0/1269	-0.12976	noncoding
cb10491_c14799/f4p1/1753	-0.899643	noncoding
cb10343_c0/f3p0/1798	-0.599563	noncoding
cb10485_c3/f2p0/1363	-1.45979	noncoding
cb10208_c1/f2p0/1257	-0.820547	noncoding
cb10491_c15076/f2p1/1787	-1.01002	noncoding
cb10491_c15072/f2p1/1658	-0.396133	noncoding
cb10218_c0/f2p0/1777	-1.06781	noncoding
cb10269_c0/f2p0/1253	-3.59278	noncoding
cb10253_c1/f2p0/1258	-0.305672	noncoding
cb10491_c14947/f4p0/1683	-0.586722	noncoding
cb10491_c19938/f2p1/1300	-2.17692	noncoding
cb10257_c4/f2p0/1186	-0.04631	noncoding
cb10274_c1/f2p0/1755	-1.06142	noncoding
cb10274_c9/f2p0/1022	-1.794	noncoding
cb10491_c152406/f2p0/1287	-0.031792	noncoding
cb10333_c1/f2p0/1249	-0.210196	noncoding
cb10491_c14932/f2p0/1847	-2.26398	noncoding
cb10491_c138580/f2p0/1365	-0.666008	noncoding
cb10491_c1295/f4p0/1898	-0.52677	noncoding
cb10491_c1292/f3p0/1873	-1.10251	noncoding
cb10491_c228690/f3p0/1306	-2.1811	noncoding
cb10024_c0/f6p0/1493	-0.693343	noncoding
cb10024_c2/f2p0/1707	-0.121454	noncoding
cb10491_c128223/f3p0/1641	-1.00633	noncoding
cb10491_c1196/f2p0/1716	-2.41085	noncoding
cb10491_c1195/f2p0/1912	-2.4211	noncoding
cb10491_c18695/f2p0/1809	-0.453209	noncoding
cb10212_c1/f2p0/1899	-1.92853	noncoding
cb10212_c7/f3p0/1107	-1.89629	noncoding
cb10212_c6/f3p0/1262	-1.78057	noncoding
cb10376_c0/f2p0/1232	-1.08263	noncoding
cb10491_c15570/f3p0/1453	-1.48481	noncoding
cb10246_c1/f4p0/1442	-0.225584	noncoding
cb10491_c14627/f3p0/1351	-0.605936	noncoding
cb10310_c2/f2p0/1109	-1.14654	noncoding
cb10310_c3/f2p0/1231	-0.771885	noncoding
cb10491_c1411/f2p0/1805	-2.00039	noncoding
cb10491_c15054/f4p1/1650	-2.5513	noncoding
cb10491_c173898/f2p0/1578	-0.996361	noncoding
cb10118_c2/f2p0/1507	-2.31472	noncoding
cb10491_c15141/f6p0/1794	-0.545658	noncoding
cb10491_c229421/f2p1/1303	-2.20309	noncoding
cb10491_c128441/f3p0/1311	-0.447528	noncoding
cb10491_c128444/f2p0/1434	-0.57953	noncoding
cb10102_c0/f2p0/1450	-0.305271	noncoding
cb10491_c134183/f3p0/1393	-1.45802	noncoding
cb10491_c128383/f2p0/1664	-1.04629	noncoding
cb10491_c128381/f2p0/1525	-0.36966	noncoding
cb10491_c128387/f3p0/1394	-0.675198	noncoding
cb10491_c128384/f2p0/1469	-0.840653	noncoding
cb10491_c15129/f2p0/1232	-2.2719	noncoding
cb10491_c149202/f2p0/1436	-0.560654	noncoding
cb10491_c19109/f2p0/1826	-2.01719	noncoding
cb10149_c2/f2p0/1254	-0.692683	noncoding
cb10149_c0/f2p0/1091	-1.11122	noncoding
cb10491_c128249/f3p0/1337	-0.702234	noncoding
cb10491_c180620/f2p0/1299	-2.15714	noncoding
cb10491_c167191/f2p0/1428	-0.261394	noncoding
cb10491_c128313/f2p0/1430	-0.507943	noncoding
cb10491_c1471/f3p0/1865	-1.38525	noncoding
cb10491_c172320/f2p0/1771	-0.310046	noncoding
cb10215_c0/f2p0/1486	-1.79184	noncoding
cb10491_c128204/f3p0/1463	-0.18311	noncoding
cb10491_c137572/f2p0/1434	-0.233768	noncoding
cb10491_c128257/f3p0/1424	-0.592562	noncoding
cb10491_c128251/f3p0/1367	-0.603487	noncoding
cb10491_c131831/f2p0/1399	-0.529985	noncoding
cb10491_c128238/f6p0/1252	-0.073023	noncoding
cb10491_c21500/f3p0/1857	-1.29087	noncoding
cb10491_c133816/f2p0/1430	-0.778734	noncoding
cb10491_c140371/f2p0/1359	-0.47569	noncoding
cb10491_c19366/f2p1/1661	-1.57697	noncoding
cb10491_c14232/f6p2/1880	-0.061501	noncoding
cb10491_c14238/f7p0/1477	-0.198555	noncoding
cb10491_c13911/f5p0/1748	-1.48759	noncoding
cb10258_c5/f4p0/1392	-0.018579	noncoding
cb10258_c2/f3p0/1702	-0.007375	noncoding
cb10491_c15086/f2p0/1794	-0.311948	noncoding
cb10491_c15082/f4p0/1223	-1.24749	noncoding
cb10491_c14931/f4p0/1658	-2.60381	noncoding
cb10491_c14420/f3p1/1278	-1.90461	noncoding
cb10491_c14683/f6p0/1545	-0.230329	noncoding
cb10491_c14682/f2p0/1249	-1.97615	noncoding
cb10491_c14992/f2p0/1675	-1.48714	noncoding
cb10491_c17870/f3p0/1895	-0.915647	noncoding
cb10485_c1/f3p0/1001	-1.41939	noncoding
cb10491_c22814/f2p1/1871	-0.047025	noncoding
cb10491_c18348/f2p1/1777	-2.8078	noncoding
cb10491_c128211/f3p0/1393	-0.385467	noncoding
cb10141_c0/f2p0/1366	-1.35906	noncoding
cb10491_c128217/f3p0/1355	-1.7255	noncoding
cb10491_c13891/f3p0/1884	-0.05196	noncoding
cb10491_c14749/f3p0/1330	-1.19011	noncoding
cb10491_c14742/f3p0/1729	-1.90201	noncoding
cb10491_c128309/f2p0/1383	-0.280505	noncoding
cb10491_c128302/f2p0/1690	-0.372799	noncoding
cb10491_c163007/f2p0/1455	-0.010134	noncoding
cb10491_c128304/f3p0/1425	-0.460369	noncoding
cb10491_c14918/f2p0/1837	-2.07757	noncoding
cb10491_c229506/f2p0/1648	-0.461539	noncoding
cb10279_c5/f2p0/1306	-1.2381	noncoding
cb10191_c2/f3p0/957	-0.55691	noncoding
cb10491_c128186/f4p0/1341	-0.708176	noncoding
cb10491_c128189/f5p0/1380	-0.805192	noncoding
cb10491_c128230/f6p0/1334	-0.603406	noncoding
cb10491_c14973/f3p0/1740	-0.532598	noncoding
cb10487_c3/f2p0/1276	-2.3137	noncoding
cb10491_c128422/f2p0/1363	-0.543032	noncoding
cb10487_c1/f2p0/1258	-2.32316	noncoding
cb10403_c0/f2p0/990	-1.36284	noncoding
cb10491_c14394/f7p0/1648	-0.846203	noncoding
cb10491_c14393/f5p0/1591	-1.07135	noncoding
cb1035_c1/f2p0/892	-1.32303	noncoding
cb1035_c2/f2p0/1105	-1.95931	noncoding
cb10008_c1/f2p0/936	-1.8909	noncoding
cb10491_c128435/f2p0/1418	-1.19706	noncoding
cb10491_c1225/f2p0/1772	-1.08407	noncoding
cb10491_c1222/f2p0/1511	-2.40263	noncoding
cb10340_c8/f8p0/1165	-1.18701	noncoding
cb10003_c1/f2p0/1547	-0.463459	noncoding
cb1003_c1/f2p0/1038	-0.054815	noncoding
cb10491_c14951/f2p0/1245	-0.482603	noncoding
cb10491_c14959/f2p0/1536	-1.02595	noncoding
cb10491_c179264/f2p0/1859	-0.592075	noncoding
cb10328_c7/f2p0/1854	-1.34065	noncoding
cb10491_c177523/f2p0/1302	-0.460737	noncoding
cb10491_c14983/f3p0/1355	-2.30406	noncoding
cb10491_c14987/f2p0/1728	-2.4251	noncoding
cb10491_c229546/f2p0/1420	-1.46826	noncoding
cb10491_c131915/f2p0/1305	-0.466481	noncoding
cb10491_c128140/f6p0/1240	-0.616011	noncoding
cb10491_c14725/f3p0/1358	-1.12199	noncoding
cb10491_c1201/f2p0/1447	-2.42389	noncoding
cb10491_c1205/f2p0/1662	-2.41609	noncoding
cb10487_c0/f3p0/1063	-2.32524	noncoding
cb1001_c0/f2p0/2376	-0.636482	noncoding
cb10093_c0/f10p0/1881	-0.224458	noncoding
cb10491_c128298/f2p0/1293	-0.812351	noncoding
cb10404_c0/f2p0/1594	-4.04764	noncoding
cb10279_c27/f2p0/1780	-0.684246	noncoding
cb10491_c15000/f3p0/1795	-0.957119	noncoding
cb10225_c1/f2p0/1434	-0.552787	noncoding
cb10225_c0/f2p0/1193	-0.694088	noncoding
cb10491_c128355/f2p0/1498	-0.493754	noncoding
cb10491_c14062/f3p0/1295	-2.26037	noncoding
cb10253_c0/f2p0/1848	-0.107824	noncoding
cb10491_c128167/f4p0/1602	-1.31117	noncoding
cb10491_c128166/f4p0/1320	-0.749052	noncoding
cb10491_c128161/f6p0/1312	-0.926079	noncoding
cb10491_c128160/f4p0/1552	-0.87315	noncoding
cb10124_c0/f5p0/1872	-0.807498	noncoding
cb10491_c128299/f2p1/1426	-0.133376	noncoding
cb10491_c128291/f2p0/1567	-0.514351	noncoding
cb10491_c14520/f4p1/1513	-1.72073	noncoding
cb10491_c136553/f2p0/1432	-0.320677	noncoding
cb10491_c1267/f4p0/1686	-0.170087	noncoding
cb10339_c3/f2p0/1559	-1.09537	noncoding
cb10339_c2/f2p0/1214	-1.05022	noncoding
cb10339_c1/f2p0/1700	-1.27368	noncoding
cb10339_c0/f4p0/993	-2.13502	noncoding
cb10491_c128430/f2p0/1425	-0.672307	noncoding
cb101_c0/f2p0/1951	-0.082165	noncoding
cb10491_c128379/f2p0/1437	-0.781761	noncoding
cb10001_c0/f2p0/1855	-1.74178	noncoding
cb10491_c155330/f2p0/1402	-0.480298	noncoding
cb10491_c14889/f2p1/1899	-0.57489	noncoding
cb10491_c14880/f2p0/1441	-1.81337	noncoding
cb10177_c2/f2p0/1696	-1.15933	noncoding
cb10177_c1/f2p0/1052	-1.35301	noncoding
cb10491_c1950/f3p0/1702	-1.01328	noncoding
cb10116_c4/f7p0/1558	-0.39342	noncoding
cb10116_c5/f3p0/1574	-0.532601	noncoding
cb10116_c3/f8p1/1561	-0.711778	noncoding
cb10221_c10/f36p0/1041	-0.799445	noncoding
cb10491_c15117/f2p0/1835	-1.45684	noncoding
cb10411_c4/f3p0/1857	-0.385633	noncoding
cb10411_c1/f2p0/1837	-0.26845	noncoding
cb10491_c128316/f2p0/1308	-0.364322	noncoding
cb10491_c13896/f4p0/1874	-0.287035	noncoding
cb10491_c15113/f2p0/1652	-1.25024	noncoding
cb10491_c128247/f4p0/1612	-0.540447	noncoding
cb10491_c17031/f2p0/1701	-1.46306	noncoding
cb10491_c20023/f2p2/1713	-0.586869	noncoding
cb10274_c0/f4p0/1212	-1.96758	noncoding
cb10491_c128242/f3p0/1536	-0.757308	noncoding
cb10146_c0/f9p0/1365	-0.221741	noncoding
cb10421_c0/f3p0/1306	-1.34735	noncoding
cb10491_c161713/f2p0/1436	-0.259713	noncoding
cb10221_c2/f7p0/1048	-0.664354	noncoding
cb10491_c144275/f2p0/1322	-0.41314	noncoding
cb1035_c3/f2p0/1929	-0.629293	noncoding
cb10491_c141388/f2p0/1442	-0.238184	noncoding
cb10075_c2/f3p0/1613	-1.75657	noncoding
cb10075_c1/f4p0/1307	-1.79351	noncoding
cb10491_c14954/f2p0/1508	-1.82797	noncoding
cb10491_c1713/f2p0/1586	-1.23004	noncoding
cb10491_c1021/f3p0/1639	-1.52665	noncoding
cb10491_c404668/f4p0/1884	-0.224869	noncoding
cb10491_c374451/f2p0/1588	-1.47359	noncoding
cb10491_c34898/f2p0/1442	-1.31664	noncoding
cb10491_c394786/f2p0/1587	-0.820857	noncoding
cb10491_c32531/f2p0/1847	-2.58252	noncoding
cb10491_c367523/f2p0/1799	-0.842033	noncoding
cb10491_c372603/f4p1/1904	-0.473732	noncoding
cb10491_c23576/f2p0/1546	-2.4206	noncoding
cb10491_c392787/f3p0/1761	-0.413508	noncoding
cb10491_c394447/f2p0/1482	-0.959676	noncoding
cb10491_c282007/f2p0/1266	-2.14353	noncoding
cb10491_c271761/f2p0/1453	-0.74146	noncoding
cb10491_c24189/f2p0/1469	-2.25348	noncoding
cb10491_c388282/f3p0/1840	-0.200334	noncoding
cb10491_c367/f4p0/1539	-0.62933	noncoding
cb10491_c24575/f3p0/1675	-0.641959	noncoding
cb10491_c286098/f4p0/1358	-0.248147	noncoding
cb10491_c26165/f2p0/1603	-1.86496	noncoding
cb10491_c405924/f2p0/1734	-2.00538	noncoding
cb10491_c25453/f2p0/1272	-2.18384	noncoding
cb10491_c375064/f2p0/1389	-2.13887	noncoding
cb10491_c340/f3p0/1236	-0.075665	noncoding
cb10491_c37098/f2p0/1909	-0.626898	noncoding
cb10491_c24558/f5p0/1232	-1.29106	noncoding
cb10491_c29292/f2p0/1469	-0.803947	noncoding
cb10491_c2638/f3p1/1845	-1.92195	noncoding
cb10491_c397705/f4p0/1570	-2.01225	noncoding
cb10491_c284/f5p0/1323	-0.694133	noncoding
cb10491_c235614/f2p0/1314	-2.23562	noncoding
cb10491_c359321/f5p1/1785	-0.900625	noncoding
cb10491_c359854/f2p1/1514	-1.46529	noncoding
cb10491_c24122/f4p0/1864	-0.946894	noncoding
cb10491_c30698/f3p0/1681	-1.64293	noncoding
cb10491_c34697/f2p0/1852	-0.697104	noncoding
cb10491_c403600/f2p0/1731	-0.594887	noncoding
cb10491_c304654/f2p0/1428	-0.484305	noncoding
cb10491_c358060/f4p0/1812	-2.5353	noncoding
cb10491_c359706/f3p0/1486	-0.698613	noncoding
cb10491_c408/f4p0/1559	-0.442581	noncoding
cb10491_c405/f3p0/1431	-1.66479	noncoding
cb10491_c352282/f2p0/1299	-2.25043	noncoding
cb10491_c420246/f2p0/1329	-0.802014	noncoding
cb10491_c395963/f2p0/1584	-0.167652	noncoding
cb10491_c360998/f2p0/1572	-1.01104	noncoding
cb10491_c32160/f3p0/1618	-0.269927	noncoding
cb10491_c414136/f2p0/1433	-1.09609	noncoding
cb10491_c30405/f3p0/1802	-1.03555	noncoding
cb10491_c33710/f2p0/1866	-2.32736	noncoding
cb10491_c419225/f2p0/1440	-2.23144	noncoding
cb10491_c37271/f2p1/1751	-0.945772	noncoding
cb10491_c359839/f2p0/1691	-1.15624	noncoding
cb10491_c359782/f2p0/1410	-0.411827	noncoding
cb10491_c359745/f2p0/1575	-0.700971	noncoding
cb10491_c370635/f2p0/1833	-1.11551	noncoding
cb10491_c363558/f4p0/1862	-1.48178	noncoding
cb10491_c386261/f2p0/1408	-1.06027	noncoding
cb10491_c239632/f2p0/1327	-0.85614	noncoding
cb10491_c359763/f4p0/1902	-1.01843	noncoding
cb10491_c359762/f2p0/1399	-1.29427	noncoding
cb10491_c410173/f2p0/1855	-0.381805	noncoding
cb10491_c40529/f2p0/1300	-1.6301	noncoding
cb10491_c417151/f2p0/1879	-0.526404	noncoding
cb10491_c359562/f3p0/1329	-0.916477	noncoding
cb10491_c359785/f2p0/1661	-0.781589	noncoding
cb10491_c376739/f2p0/1874	-1.35633	noncoding
cb10491_c419619/f2p1/1587	-1.22575	noncoding
cb10491_c423476/f2p0/1446	-1.02915	noncoding
cb10491_c417424/f2p0/1865	-0.904834	noncoding
cb10491_c359951/f2p0/1297	-0.816611	noncoding
cb10491_c32421/f2p0/1784	-0.514133	noncoding
cb10491_c236992/f2p0/1338	-0.91979	noncoding
cb10491_c35151/f2p0/1505	-0.570024	noncoding
cb10491_c414948/f2p0/1720	-0.504931	noncoding
cb10491_c359944/f2p0/1641	-0.547457	noncoding
cb10491_c359931/f2p1/1355	-1.36109	noncoding
cb10491_c359682/f3p0/1677	-2.06955	noncoding
cb10491_c376679/f2p0/1811	-1.2051	noncoding
cb10491_c391734/f2p0/1876	-0.373311	noncoding
cb10491_c391190/f3p0/1681	-0.845318	noncoding
cb10491_c36608/f2p0/1893	-2.24914	noncoding
cb10491_c35826/f2p0/1443	-0.479394	noncoding
cb10491_c416037/f2p0/1698	-0.995979	noncoding
cb10491_c359876/f3p0/1747	-2.47764	noncoding
cb10491_c359910/f2p0/1316	-0.993447	noncoding
cb10491_c278643/f2p0/1354	-0.948734	noncoding
cb10491_c394/f4p0/1688	-1.62664	noncoding
cb10491_c395/f3p0/1345	-2.53422	noncoding
cb10491_c399/f3p0/1250	-0.287865	noncoding
cb10491_c421077/f2p0/1491	-0.599677	noncoding
cb10491_c405586/f2p0/1438	-1.37578	noncoding
cb10491_c375510/f2p0/1697	-0.95958	noncoding
cb10491_c25304/f2p0/1633	-0.068221	noncoding
cb10491_c359790/f2p0/1656	-1.44209	noncoding
cb10491_c27011/f2p0/1638	-2.00403	noncoding
cb10491_c406247/f2p0/1308	-0.208522	noncoding
cb10491_c359941/f2p0/1816	-0.685143	noncoding
cb10491_c404155/f2p0/1470	-0.698804	noncoding
cb10491_c358065/f2p1/1340	-0.847704	noncoding
cb10491_c384776/f2p0/1317	-2.21748	noncoding
cb10491_c27073/f3p0/1716	-2.65773	noncoding
cb10491_c369519/f2p0/1683	-0.719715	noncoding
cb10491_c376394/f2p0/1800	-1.06493	noncoding
cb10491_c421546/f2p0/1897	-0.539486	noncoding
cb10491_c405971/f2p1/1616	-2.08684	noncoding
cb10491_c36352/f5p0/1685	-2.49918	noncoding
cb10491_c359605/f3p0/1537	-0.074478	noncoding
cb10491_c35075/f2p0/1309	-2.21077	noncoding
cb10491_c416131/f2p0/1904	-0.400811	noncoding
cb10491_c398299/f2p0/1328	-0.933578	noncoding
cb10491_c337/f9p1/1843	-0.348616	noncoding
cb10491_c246619/f2p0/1399	-0.207765	noncoding
cb10491_c27058/f3p0/1253	-1.33198	noncoding
cb10491_c282031/f3p0/1333	-1.0814	noncoding
cb10491_c358688/f2p0/1246	-2.0025	noncoding
cb10491_c360424/f2p0/1674	-1.34187	noncoding
cb10491_c413952/f2p0/1893	-1.89456	noncoding
cb10491_c359939/f2p0/1231	-0.052113	noncoding
cb10491_c35190/f3p0/1400	-1.5753	noncoding
cb10491_c23866/f4p0/1645	-2.3147	noncoding
cb10491_c375019/f2p0/1637	-1.35127	noncoding
cb10491_c379/f3p0/1488	-1.57285	noncoding
cb10491_c372/f4p0/1642	-1.88738	noncoding
cb10491_c31522/f2p1/1726	-1.24037	noncoding
cb10491_c422912/f4p1/1857	-1.50892	noncoding
cb10491_c25950/f2p0/1296	-2.24385	noncoding
cb10491_c379029/f2p0/1756	-1.30504	noncoding
cb10491_c29636/f3p0/1517	-1.6379	noncoding
cb10491_c359816/f2p0/1404	-2.28803	noncoding
cb10491_c295/f4p0/1542	-0.362108	noncoding
cb10491_c288485/f2p0/1325	-1.06927	noncoding
cb10491_c398662/f2p0/1253	-1.94065	noncoding
cb10491_c375105/f2p0/1359	-0.479027	noncoding
cb10491_c359844/f2p0/1249	-0.106922	noncoding
cb10491_c359595/f3p0/1867	-1.9399	noncoding
cb10491_c37940/f3p0/1448	-1.30581	noncoding
cb10491_c358/f4p0/1758	-2.74146	noncoding
cb10491_c376788/f2p0/1899	-1.15855	noncoding
cb10491_c32686/f2p0/1594	-2.16013	noncoding
cb10491_c388926/f2p0/1664	-0.744124	noncoding
cb10491_c359886/f2p0/1340	-0.340654	noncoding
cb10491_c424193/f2p0/1857	-0.201427	noncoding
cb10491_c36681/f2p0/1449	-2.24575	noncoding
cb10491_c262907/f2p0/1350	-0.72794	noncoding
cb10491_c30041/f3p0/1633	-0.82147	noncoding
cb10491_c33246/f2p0/1782	-1.21809	noncoding
cb10491_c375742/f2p0/1611	-1.28146	noncoding
cb10491_c37237/f2p0/1752	-1.90078	noncoding
cb10491_c359920/f2p0/1326	-0.408182	noncoding
cb10491_c359479/f3p0/1651	-0.956274	noncoding
cb10491_c358605/f2p0/1420	-1.805	noncoding
cb10491_c414331/f2p0/1865	-1.41769	noncoding
cb10491_c414335/f2p0/1442	-0.869861	noncoding
cb10491_c359808/f2p0/1779	-0.981165	noncoding
cb10491_c370598/f2p0/1576	-1.89754	noncoding
cb10491_c410822/f2p0/1511	-2.49636	noncoding
cb10491_c360518/f4p0/1839	-0.401401	noncoding
cb10491_c383602/f2p0/1746	-0.023253	noncoding
cb10491_c420669/f2p0/1871	-1.23797	noncoding
cb10491_c359280/f3p0/1604	-1.21188	noncoding
cb10491_c359757/f8p1/1645	-0.70055	noncoding
cb10491_c32621/f2p0/1775	-0.971726	noncoding
cb10491_c24636/f2p0/1562	-2.28112	noncoding
cb10491_c358348/f2p0/1236	-1.3104	noncoding
cb10491_c246532/f2p0/1669	-1.24138	noncoding
cb10491_c365914/f2p0/1594	-1.26943	noncoding
cb10491_c36511/f2p0/1319	-2.18525	noncoding
cb10491_c380674/f2p0/1446	-1.44948	noncoding
cb10491_c271515/f2p0/1851	-2.03141	noncoding
cb10491_c383835/f2p0/1522	-0.208091	noncoding
cb10491_c359915/f2p1/1828	-1.79898	noncoding
cb10491_c423632/f3p0/1891	-0.16696	noncoding
cb10491_c359794/f3p0/1659	-1.49664	noncoding
cb10491_c376858/f2p0/1598	-1.83237	noncoding
cb10491_c388271/f5p0/1630	-0.641891	noncoding
cb10491_c32083/f2p0/1301	-2.2272	noncoding
cb10491_c35463/f2p0/1856	-0.46273	noncoding
cb10491_c35461/f3p0/1844	-1.30349	noncoding
cb10491_c419926/f2p0/1277	-1.56388	noncoding
cb10491_c369952/f3p0/1650	-0.495598	noncoding
cb10491_c359551/f4p0/1637	-2.02965	noncoding
cb10491_c36766/f2p0/1573	-2.02232	noncoding
cb10491_c32783/f3p0/1796	-1.37088	noncoding
cb10491_c399287/f2p0/1863	-0.810215	noncoding
cb10491_c248377/f2p0/1864	-0.402258	noncoding
cb10491_c412645/f2p0/1382	-0.289427	noncoding
cb10491_c368641/f4p0/1619	-0.896726	noncoding
cb10491_c36203/f2p0/1619	-1.74164	noncoding
cb10491_c400625/f4p0/1664	-0.691049	noncoding
cb10491_c363283/f2p0/1619	-0.291114	noncoding
cb10491_c363429/f2p0/1851	-2.15496	noncoding
cb10491_c359908/f2p0/1549	-2.01886	noncoding
cb10491_c359928/f2p0/1212	-0.423686	noncoding
cb10491_c359695/f4p0/1390	-1.2322	noncoding
cb10491_c418879/f2p0/1408	-2.27197	noncoding
cb10491_c26358/f2p0/1545	-0.871768	noncoding
cb10491_c386/f4p0/1560	-0.767192	noncoding
cb10491_c401733/f3p0/1600	-1.26279	noncoding
cb10491_c416046/f2p0/1553	-0.894715	noncoding
cb10491_c28205/f2p0/1410	-1.4171	noncoding
cb10491_c359677/f3p0/1492	-0.547166	noncoding
cb10491_c359676/f3p0/1374	-0.636407	noncoding
cb10491_c670/f2p0/1386	-1.57818	noncoding
cb10491_c57459/f3p0/1414	-1.0084	noncoding
cb10491_c598325/f2p0/1603	-0.268822	noncoding
cb10491_c679208/f4p0/1810	-1.91927	noncoding
cb10491_c60959/f2p0/1684	-0.482847	noncoding
cb10491_c57456/f6p0/1593	-0.973551	noncoding
cb10491_c501/f2p0/1339	-0.998568	noncoding
cb10491_c680191/f5p1/1602	-0.448736	noncoding
cb10491_c679096/f3p0/1568	-0.574927	noncoding
cb10491_c678996/f3p0/1898	-0.462271	noncoding
cb10491_c66528/f2p0/1526	-0.850366	noncoding
cb10491_c679225/f3p0/1832	-0.592605	noncoding
cb10491_c581130/f2p0/1143	-0.942933	noncoding
cb10491_c511859/f2p0/1258	-2.16517	noncoding
cb10491_c57369/f8p0/1477	-0.595117	noncoding
cb10491_c549/f2p0/1434	-0.525867	noncoding
cb10491_c546/f2p0/1900	-0.528276	noncoding
cb10491_c544/f2p0/1396	-2.26823	noncoding
cb10491_c542/f3p0/1276	-1.79629	noncoding
cb10491_c56645/f3p0/1234	-0.480161	noncoding
cb10491_c518106/f2p0/1857	-0.075555	noncoding
cb10491_c679721/f2p0/1814	-1.04499	noncoding
cb10491_c520918/f2p0/1484	-0.015724	noncoding
cb10491_c685951/f2p0/1362	-0.148522	noncoding
cb10491_c482/f4p0/1677	-1.0654	noncoding
cb10491_c545570/f2p0/1684	-1.4527	noncoding
cb10491_c498180/f3p2/1895	-1.9447	noncoding
cb10491_c57448/f6p0/1567	-0.303306	noncoding
cb10491_c560/f7p0/1887	-0.664146	noncoding
cb10491_c513552/f2p0/1573	-1.4295	noncoding
cb10491_c513556/f2p0/1529	-2.40861	noncoding
cb10491_c436143/f2p1/1603	-0.226806	noncoding
cb10491_c679882/f2p2/1886	-0.275055	noncoding
cb10491_c679881/f3p0/1648	-1.86301	noncoding
cb10491_c512114/f2p1/1374	-1.84841	noncoding
cb10491_c591149/f2p1/1688	-0.943248	noncoding
cb10491_c681537/f2p0/1247	-1.97944	noncoding
cb10491_c511729/f3p0/1332	-0.861305	noncoding
cb10491_c428314/f2p0/1755	-0.567608	noncoding
cb10491_c513492/f2p0/1488	-0.101938	noncoding
cb10491_c513203/f2p0/1337	-1.53097	noncoding
cb10491_c618313/f2p1/1450	-1.46111	noncoding
cb10491_c428345/f2p0/1657	-2.24328	noncoding
cb10491_c513533/f2p0/1361	-1.365	noncoding
cb10491_c513539/f2p0/1518	-0.801094	noncoding
cb10491_c598159/f2p0/1340	-0.853404	noncoding
cb10491_c681554/f2p0/1532	-0.073285	noncoding
cb10491_c513704/f5p0/1724	-0.209437	noncoding
cb10491_c519753/f2p0/1875	-1.73231	noncoding
cb10491_c680708/f2p1/1395	-3.08932	noncoding
cb10491_c564611/f2p1/1604	-2.73526	noncoding
cb10491_c680939/f4p0/1446	-0.112099	noncoding
cb10491_c67256/f2p0/1406	-0.703812	noncoding
cb10491_c562877/f2p0/1727	-1.09155	noncoding
cb10491_c436985/f2p1/1710	-1.339	noncoding
cb10491_c513511/f4p0/1728	-1.84737	noncoding
cb10491_c622/f4p0/1893	-1.59151	noncoding
cb10491_c57506/f3p0/1659	-0.793382	noncoding
cb10491_c57500/f2p0/1446	-0.629105	noncoding
cb10491_c57503/f2p0/1503	-0.757828	noncoding
cb10491_c581507/f2p0/1907	-0.307771	noncoding
cb10491_c561036/f2p1/1782	-0.430058	noncoding
cb10491_c66639/f2p0/1400	-0.60229	noncoding
cb10491_c57449/f5p0/1488	-0.452897	noncoding
cb10491_c63602/f2p0/1391	-0.207617	noncoding
cb10491_c474430/f2p0/1337	-0.827053	noncoding
cb10491_c57267/f7p0/1508	-0.446938	noncoding
cb10491_c679383/f3p0/1640	-1.9413	noncoding
cb10491_c680211/f5p0/1865	-0.407645	noncoding
cb10491_c512/f7p1/1251	-1.06793	noncoding
cb10491_c560654/f2p0/1748	-1.23504	noncoding
cb10491_c597793/f9p0/1613	-0.937386	noncoding
cb10491_c662959/f3p0/1783	-0.032861	noncoding
cb10491_c669111/f2p0/1905	-2.08833	noncoding
cb10491_c57540/f2p0/1815	-0.019114	noncoding
cb10491_c463/f2p0/1254	-0.61275	noncoding
cb10491_c512094/f3p1/1423	-1.38079	noncoding
cb10491_c56534/f6p0/1761	-0.018728	noncoding
cb10491_c513320/f3p0/1787	-1.16604	noncoding
cb10491_c449844/f4p0/1224	-0.644587	noncoding
cb10491_c56717/f5p0/1799	-1.64821	noncoding
cb10491_c57487/f6p0/1350	-0.342854	noncoding
cb10491_c56689/f3p0/1512	-0.1606	noncoding
cb10491_c679108/f6p0/1890	-0.990199	noncoding
cb10491_c679104/f2p1/1580	-1.21497	noncoding
cb10491_c679481/f8p0/1311	-1.68064	noncoding
cb10491_c679485/f2p0/1681	-1.94744	noncoding
cb10491_c679662/f2p0/1535	-0.110952	noncoding
cb10491_c654381/f2p0/1717	-1.15368	noncoding
cb10491_c679355/f3p1/1529	-2.96374	noncoding
cb10491_c428159/f3p0/1690	-1.09054	noncoding
cb10491_c56724/f3p0/1316	-2.11262	noncoding
cb10491_c574946/f2p0/1831	-2.34434	noncoding
cb10491_c679853/f5p0/1837	-0.242511	noncoding
cb10491_c62302/f3p0/1552	-0.863235	noncoding
cb10491_c56395/f3p0/1408	-0.181548	noncoding
cb10491_c680874/f2p0/1736	-0.633815	noncoding
cb10491_c512569/f5p0/1641	-1.11404	noncoding
cb10491_c535370/f2p0/1812	-2.29683	noncoding
cb10491_c513169/f3p0/1416	-2.383	noncoding
cb10491_c679627/f2p0/1302	-2.22058	noncoding
cb10491_c513385/f3p0/1572	-0.49414	noncoding
cb10491_c592/f2p0/1234	-1.63599	noncoding
cb10491_c525/f2p0/1246	-0.083201	noncoding
cb10491_c436900/f2p0/1693	-2.04403	noncoding
cb10491_c525012/f2p0/1865	-2.11222	noncoding
cb10491_c432999/f2p0/1658	-0.775456	noncoding
cb10491_c513442/f2p0/1324	-1.02383	noncoding
cb10491_c595/f6p0/1654	-0.494299	noncoding
cb10491_c513635/f2p0/1189	-1.04933	noncoding
cb10491_c513632/f2p0/1348	-1.02762	noncoding
cb10491_c680775/f2p0/1326	-0.922417	noncoding
cb10491_c434862/f2p0/1579	-1.24929	noncoding
cb10491_c681234/f3p0/1486	-1.01073	noncoding
cb10491_c512150/f3p0/1852	-1.04182	noncoding
cb10491_c555889/f2p0/1594	-0.05743	noncoding
cb10491_c512839/f10p0/1362	-1.12659	noncoding
cb10491_c513619/f2p0/1863	-0.576801	noncoding
cb10491_c429203/f2p0/1761	-1.52835	noncoding
cb10491_c64264/f4p0/1387	-0.532867	noncoding
cb10491_c648/f2p0/1456	-1.14515	noncoding
cb10491_c57460/f3p0/1540	-0.947011	noncoding
cb10491_c57465/f6p0/1512	-0.256766	noncoding
cb10491_c512133/f5p1/1921	-1.02052	noncoding
cb10491_c512132/f3p0/1557	-0.825979	noncoding
cb10491_c537/f2p0/1812	-0.17554	noncoding
cb10491_c513401/f2p0/1361	-0.119364	noncoding
cb10491_c431719/f2p0/1808	-1.81316	noncoding
cb10491_c679060/f5p1/1624	-0.451463	noncoding
cb10491_c681351/f3p1/1687	-1.56744	noncoding
cb10491_c681608/f2p2/1340	-2.17211	noncoding
cb10491_c513673/f2p0/1489	-0.139037	noncoding
cb10491_c679682/f6p0/1431	-0.540795	noncoding
cb10491_c579993/f2p0/1796	-2.35967	noncoding
cb10491_c540783/f2p0/1849	-2.34794	noncoding
cb10491_c57331/f5p0/1388	-0.384073	noncoding
cb10491_c59406/f2p0/1438	-0.111559	noncoding
cb10491_c679389/f2p1/1339	-0.969907	noncoding
cb10491_c679230/f2p0/1612	-1.9681	noncoding
cb10491_c513424/f2p0/1621	-1.3742	noncoding
cb10491_c513422/f2p0/1574	-0.34292	noncoding
cb10491_c538180/f4p0/1393	-1.06527	noncoding
cb10491_c513/f2p0/1460	-0.587413	noncoding
cb10491_c454655/f2p0/1253	-1.26491	noncoding
cb10491_c679002/f3p0/1914	-0.233403	noncoding
cb10491_c679001/f2p0/1696	-1.35924	noncoding
cb10491_c490584/f2p0/1767	-0.06838	noncoding
cb10491_c571698/f2p0/1363	-0.535383	noncoding
cb10491_c679255/f4p2/1671	-0.81049	noncoding
cb10491_c512323/f3p1/1863	-2.19327	noncoding
cb10491_c535/f4p0/1597	-0.16144	noncoding
cb10491_c496/f2p0/1499	-0.808136	noncoding
cb10491_c70804/f2p0/1742	-0.903199	noncoding
cb10491_c679908/f2p1/1899	-1.08958	noncoding
cb10491_c533561/f2p0/1537	-0.411422	noncoding
cb10491_c563519/f3p0/1833	-1.7502	noncoding
cb10491_c57293/f4p0/1526	-0.718317	noncoding
cb10491_c552/f2p0/1714	-0.627296	noncoding
cb10491_c512613/f2p0/1306	-2.27863	noncoding
cb10491_c438421/f2p0/1324	-0.791564	noncoding
cb10491_c598121/f2p0/1304	-2.11324	noncoding
cb10491_c56657/f8p1/1887	-0.922862	noncoding
cb10491_c545957/f2p0/1514	-2.15372	noncoding
cb10491_c437851/f2p0/1309	-1.40526	noncoding
cb10491_c68264/f2p0/1405	-0.751073	noncoding
cb10491_c680906/f3p1/1609	-0.917531	noncoding
cb10491_c575/f3p0/1799	-0.66529	noncoding
cb10491_c539297/f2p0/1356	-2.46717	noncoding
cb10491_c56676/f4p0/1370	-0.069379	noncoding
cb10491_c435377/f3p0/1840	-1.16949	noncoding
cb10491_c429326/f3p0/1925	-2.23039	noncoding
cb10491_c435158/f2p0/1510	-1.51432	noncoding
cb10491_c679718/f2p0/1318	-1.59706	noncoding
cb10491_c679831/f2p0/1309	-2.13059	noncoding
cb10491_c511710/f2p0/1335	-0.871256	noncoding
cb10491_c518891/f3p0/1872	-2.17361	noncoding
cb10491_c563803/f3p0/1651	-1.72429	noncoding
cb10491_c61121/f4p0/1425	-0.329786	noncoding
cb10491_c513529/f2p0/1605	-1.1586	noncoding
cb10491_c56614/f4p0/1870	-2.32369	noncoding
cb10491_c679553/f2p0/1302	-2.19219	noncoding
cb10491_c679778/f6p0/1502	-0.539149	noncoding
cb10491_c592135/f2p0/1739	-2.28869	noncoding
cb10491_c437765/f2p0/1880	-0.734019	noncoding
cb10491_c679963/f3p0/1271	-0.589503	noncoding
cb10491_c56447/f4p0/1579	-1.69345	noncoding
cb10491_c56653/f3p0/1519	-1.52242	noncoding
cb10491_c597743/f2p0/1302	-2.19671	noncoding
cb10491_c546357/f2p0/1881	-0.868198	noncoding
cb10491_c513508/f2p0/1310	-1.54527	noncoding
cb10491_c513506/f2p0/1455	-0.657064	noncoding
cb10491_c513505/f2p0/1424	-2.40283	noncoding
cb10491_c679751/f2p1/1342	-0.765891	noncoding
cb10491_c679603/f7p0/1575	-0.513978	noncoding
cb10491_c673311/f2p0/1280	-2.19924	noncoding
cb10491_c437299/f3p1/1883	-1.33002	noncoding
cb10491_c512223/f3p1/1684	-1.4139	noncoding
cb10491_c512229/f3p0/1753	-0.408429	noncoding
cb10491_c57516/f2p0/1433	-0.66389	noncoding
cb10491_c57511/f2p0/1568	-0.704768	noncoding
cb10491_c680082/f2p0/1295	-2.24112	noncoding
cb10491_c680774/f3p0/1815	-1.10265	noncoding
cb10491_c546861/f2p0/1793	-0.61945	noncoding
cb10491_c57233/f4p0/1376	-0.3442	noncoding
cb10491_c552677/f2p0/1799	-0.418291	noncoding
cb10491_c512095/f2p0/1476	-0.416692	noncoding
cb10491_c559129/f2p0/1724	-1.8483	noncoding
cb10491_c57536/f4p0/1537	-0.452287	noncoding
cb10491_c512060/f4p0/1604	-0.51481	noncoding
cb10491_c513337/f3p0/1554	-0.104501	noncoding
cb10491_c56779/f4p0/1482	-1.21807	noncoding
cb10491_c679652/f4p1/1691	-1.71045	noncoding
cb10491_c680326/f2p0/1336	-0.807976	noncoding
cb10491_c690636/f2p0/1538	-1.01913	noncoding
cb10491_c57490/f6p0/1394	-0.457494	noncoding
cb10491_c679829/f2p0/1341	-1.05904	noncoding
cb10491_c679794/f4p0/1444	-0.320132	noncoding
cb10491_c513132/f4p0/1565	-0.625299	noncoding
cb10491_c543273/f2p0/1541	-2.28669	noncoding
cb10491_c516975/f2p0/1609	-1.52142	noncoding
cb10491_c60888/f5p0/1522	-0.435449	noncoding
cb10491_c680304/f9p0/1791	-1.04881	noncoding
cb10491_c56693/f2p0/1406	-1.85705	noncoding
cb10491_c468039/f4p0/1441	-0.811267	noncoding
cb10491_c577259/f2p0/1470	-1.66633	noncoding
cb10491_c70661/f3p0/1429	-1.16553	noncoding
cb10491_c60462/f2p0/1421	-0.670739	noncoding
cb10491_c442968/f2p0/1587	-1.65468	noncoding
cb10491_c522177/f2p0/1316	-0.827825	noncoding
cb10491_c513589/f2p0/1866	-1.18169	noncoding
cb10491_c680679/f6p0/1540	-0.833389	noncoding
cb10491_c512140/f2p1/1504	-2.17044	noncoding
cb10491_c679286/f5p1/1884	-1.93684	noncoding
cb10491_c56688/f2p0/1324	-1.85492	noncoding
cb10491_c513171/f3p0/1441	-0.775624	noncoding
cb10491_c513176/f2p0/960	-0.892821	noncoding
cb10491_c516615/f2p0/1334	-0.847899	noncoding
cb10491_c583/f2p0/1776	-0.705798	noncoding
cb10491_c681443/f3p2/1761	-0.694247	noncoding
cb10491_c681449/f2p1/1769	-0.010035	noncoding
cb10491_c680471/f4p1/1518	-2.88107	noncoding
cb10491_c679847/f2p0/1300	-2.17546	noncoding
cb10491_c679848/f5p0/1512	-0.501991	noncoding
cb10491_c56383/f2p0/1348	-0.562491	noncoding
cb10491_c574417/f4p1/1767	-1.15769	noncoding
cb10491_c67507/f3p0/1746	-1.10442	noncoding
cb10491_c703752/f2p0/1335	-0.574814	noncoding
cb10491_c512149/f2p0/1871	-0.163401	noncoding
cb10491_c560589/f2p0/1688	-1.2921	noncoding
cb10491_c513608/f2p0/1285	-1.17968	noncoding
cb10491_c66845/f3p0/1454	-0.524004	noncoding
cb10491_c615795/f2p0/1800	-2.32483	noncoding
cb10491_c680439/f2p0/1316	-2.25051	noncoding
cb10491_c680436/f10p0/1448	-0.055811	noncoding
cb10491_c57472/f5p0/1368	-0.462141	noncoding
cb10491_c57477/f2p0/1583	-0.540121	noncoding
cb10491_c57476/f4p0/1674	-0.788688	noncoding
cb10491_c579825/f3p1/1382	-0.951289	noncoding
cb10491_c679197/f6p0/1803	-0.69451	noncoding
cb10491_c632462/f2p0/1665	-0.584356	noncoding
cb10491_c6367/f6p0/1535	-0.776615	noncoding
cb10491_c513669/f3p0/1505	-1.05169	noncoding
cb10491_c430625/f4p0/1404	-0.191856	noncoding
cb10491_c756520/f3p0/1594	-0.064214	noncoding
cb10491_c841584/f8p2/1856	-0.105868	noncoding
cb10491_c79433/f2p0/1556	-0.671721	noncoding
cb10491_c75608/f3p0/1258	-1.96891	noncoding
cb10491_c841811/f3p1/1431	-1.01858	noncoding
cb10491_c748072/f2p0/1693	-1.76546	noncoding
cb10491_c841600/f7p1/1644	-0.615654	noncoding
cb10491_c841545/f9p0/1611	-1.25048	noncoding
cb10491_c841833/f3p0/1339	-1.53509	noncoding
cb10491_c841831/f3p1/1622	-0.49113	noncoding
cb10491_c73257/f7p0/1483	-0.647134	noncoding
cb10491_c72619/f6p0/1497	-0.434011	noncoding
cb10491_c841954/f2p0/1234	-0.291488	noncoding
cb10491_c730278/f2p0/1363	-0.583795	noncoding
cb10491_c841554/f9p1/1512	-0.406938	noncoding
cb10491_c84987/f5p0/1422	-0.278789	noncoding
cb10491_c81800/f3p0/1661	-1.22672	noncoding
cb10491_c841682/f5p0/1496	-0.708192	noncoding
cb10491_c841541/f10p1/1805	-0.119198	noncoding
cb10491_c841741/f4p0/1362	-0.647817	noncoding
cb10491_c841742/f4p0/1198	-1.20353	noncoding
cb10491_c841724/f2p0/1455	-0.268598	noncoding
cb10491_c77627/f4p0/1404	-0.398092	noncoding
cb10491_c841914/f2p0/1195	-1.20518	noncoding
cb10491_c78308/f3p0/1416	-0.782917	noncoding
cb10491_c80090/f3p0/1416	-0.372891	noncoding
cb10491_c841976/f2p0/1424	-0.690132	noncoding
cb10491_c74258/f2p0/1602	-0.685189	noncoding
cb10491_c841702/f5p0/1240	-1.39507	noncoding
cb10491_c841706/f5p1/1474	-1.42188	noncoding
cb10491_c841950/f2p0/1715	-1.08068	noncoding
cb10491_c762459/f2p0/1612	-0.069781	noncoding
cb10491_c83563/f3p0/1254	-1.00139	noncoding
cb10491_c841573/f8p0/1376	-0.588024	noncoding
cb10491_c82721/f3p0/1455	-0.867887	noncoding
cb10491_c841788/f2p0/1534	-0.218243	noncoding
cb10491_c841780/f3p0/1755	-1.18084	noncoding
cb10491_c841784/f3p0/1320	-1.04603	noncoding
cb10491_c841975/f2p0/1278	-1.68882	noncoding
cb10491_c762315/f3p0/1589	-0.21627	noncoding
cb10491_c841594/f8p0/1530	-0.374167	noncoding
cb10491_c841593/f8p0/1843	-1.20598	noncoding
cb10491_c76388/f2p0/1529	-0.64369	noncoding
cb10491_c841577/f8p0/1231	-0.510074	noncoding
cb10491_c841575/f8p1/1735	-0.058316	noncoding
cb10491_c841579/f8p0/1492	-0.673154	noncoding
cb10491_c841636/f6p0/1424	-0.738072	noncoding
cb10491_c841630/f6p0/1398	-0.600549	noncoding
cb10491_c736391/f3p0/1637	-2.43495	noncoding
cb10491_c841820/f3p0/1373	-0.084666	noncoding
cb10491_c841612/f7p0/1229	-0.830464	noncoding
cb10491_c83534/f2p0/1864	-1.23242	noncoding
cb10491_c841841/f3p0/1427	-2.02171	noncoding
cb10491_c743471/f2p1/1604	-0.804702	noncoding
cb10491_c841670/f5p0/1460	-0.756277	noncoding
cb10491_c841676/f5p0/1491	-0.335225	noncoding
cb10491_c841603/f7p1/1647	-0.640178	noncoding
cb10491_c762243/f2p2/1353	-2.16901	noncoding
cb10491_c841698/f3p0/1272	-1.71551	noncoding
cb10491_c74787/f3p0/1613	-0.230827	noncoding
cb10491_c762468/f2p0/1687	-0.592176	noncoding
cb10491_c841907/f2p0/1437	-0.694208	noncoding
cb10491_c840751/f2p0/1309	-2.20029	noncoding
cb10491_c735897/f3p0/1484	-1.10352	noncoding
cb10491_c848/f2p0/1865	-0.439836	noncoding
cb10491_c76545/f2p0/1574	-1.19597	noncoding
cb10491_c841737/f3p1/1613	-2.05685	noncoding
cb10491_c803/f3p0/1797	-0.985742	noncoding
cb10491_c72083/f8p0/1484	-0.784695	noncoding
cb10491_c841892/f2p0/1450	-0.400068	noncoding
cb10491_c753746/f2p1/1815	-2.05487	noncoding
cb10491_c841799/f2p1/1345	-0.887647	noncoding
cb10491_c841794/f3p0/1407	-0.720159	noncoding
cb10491_c86534/f2p0/1343	-0.703524	noncoding
cb10491_c88080/f4p0/1658	-0.804994	noncoding
cb10491_c87673/f2p0/1612	-0.835988	noncoding
cb10491_c87589/f2p0/1419	-0.349091	noncoding
cb10491_c88928/f3p0/1346	-0.528288	noncoding
cb10491_c90365/f2p0/1399	-0.510372	noncoding
cb10491_c89722/f6p0/1570	-0.438451	noncoding
cb10611_c1/f2p0/1324	-0.731285	noncoding
cb11601_c167/f6p0/849	-1.56734	noncoding
cb11601_c165/f5p0/949	-1.96359	noncoding
cb11219_c0/f2p0/1303	-0.503912	noncoding
cb10629_c0/f2p0/1620	-1.65043	noncoding
cb11440_c4/f4p0/1413	-0.741479	noncoding
cb11440_c1/f2p0/1380	-1.02052	noncoding
cb10849_c0/f6p0/1405	-0.674318	noncoding
cb10687_c0/f2p0/1323	-1.12882	noncoding
cb11658_c0/f2p0/1102	-2.24314	noncoding
cb11188_c3/f2p0/1460	-0.396454	noncoding
cb11601_c148/f10p0/1052	-0.680506	noncoding
cb11015_c0/f2p0/1279	-2.15995	noncoding
cb1080_c2/f2p0/1378	-1.5691	noncoding
cb10595_c2/f2p1/1873	-2.38698	noncoding
cb10595_c1/f2p0/1465	-1.4957	noncoding
cb11608_c2/f3p0/1253	-0.632745	noncoding
cb11008_c1/f2p0/1405	-0.306315	noncoding
cb11008_c0/f3p0/1541	-0.541642	noncoding
cb10681_c2/f2p0/1542	-1.33034	noncoding
cb10681_c1/f2p0/1376	-1.63183	noncoding
cb10874_c0/f3p0/1390	-0.472443	noncoding
cb11416_c0/f2p0/1524	-1.3641	noncoding
cb10574_c8/f4p0/1063	-0.273216	noncoding
cb11476_c3/f2p0/2323	-1.17742	noncoding
cb11476_c6/f2p0/1247	-1.62894	noncoding
cb11476_c4/f2p0/1725	-0.999215	noncoding
cb10491_c91814/f2p0/1625	-0.83263	noncoding
cb10932_c0/f2p0/768	-1.1406	noncoding
cb11390_c4/f2p0/1008	-0.588919	noncoding
cb10491_c957/f3p0/1462	-2.23173	noncoding
cb11171_c2/f2p0/1340	-0.583431	noncoding
cb10976_c0/f4p0/1298	-1.06614	noncoding
cb10976_c3/f2p0/1874	-0.464299	noncoding
cb11601_c1825/f4p0/1153	-2.19749	noncoding
cb11136_c1/f3p0/1170	-1.51044	noncoding
cb11136_c0/f4p0/1473	-1.22815	noncoding
cb10761_c0/f2p0/1364	-0.168457	noncoding
cb11601_c189/f5p0/981	-0.212311	noncoding
cb10831_c3/f2p0/1320	-1.4717	noncoding
cb10539_c2/f2p0/1251	-1.73401	noncoding
cb1083_c4/f3p0/1043	-1.28062	noncoding
cb1083_c3/f3p0/1806	-0.653369	noncoding
cb11399_c1/f3p0/1397	-1.35664	noncoding
cb11079_c2/f2p0/1121	-2.32344	noncoding
cb11601_c1800/f2p0/1142	-1.63144	noncoding
cb11601_c1806/f70p0/1018	-2.03782	noncoding
cb11601_c1807/f49p0/1187	-2.13806	noncoding
cb11601_c1805/f6p0/899	-1.93377	noncoding
cb11601_c1797/f2p1/1021	-0.351661	noncoding
cb11601_c326/f2p0/1149	-1.79918	noncoding
cb11601_c322/f2p0/2141	-0.404644	noncoding
cb10709_c1/f2p0/1000	-0.297906	noncoding
cb11005_c0/f5p0/1443	-0.906488	noncoding
cb10907_c0/f5p0/1013	-0.246084	noncoding
cb11100_c0/f17p0/1169	-0.676228	noncoding
cb11100_c1/f3p0/1365	-0.006682	noncoding
cb11601_c311/f2p0/1325	-0.161001	noncoding
cb11601_c312/f2p0/1129	-2.29841	noncoding
cb10595_c0/f2p1/1709	-2.58794	noncoding
cb11601_c316/f2p0/1199	-0.995023	noncoding
cb11577_c21/f6p0/1448	-0.982109	noncoding
cb11013_c0/f5p0/1418	-0.221915	noncoding
cb116_c0/f4p0/1273	-1.15571	noncoding
cb11411_c0/f3p0/1850	-0.0827	noncoding
cb11757_c0/f2p0/1500	-0.71664	noncoding
cb11619_c6/f2p0/1159	-0.363344	noncoding
cb11168_c0/f3p1/1705	-0.231019	noncoding
cb11168_c1/f2p0/1254	-0.174086	noncoding
cb11485_c0/f2p0/1660	-0.957082	noncoding
cb10976_c10/f3p0/1155	-1.19254	noncoding
cb10976_c11/f2p0/1546	-0.519122	noncoding
cb11419_c0/f3p0/1146	-2.57125	noncoding
cb11601_c283/f2p0/1284	-1.36159	noncoding
cb11212_c0/f2p0/1575	-0.087984	noncoding
cb11212_c1/f2p0/1413	-0.720246	noncoding
cb10979_c1/f2p0/933	-2.10712	noncoding
cb10979_c0/f3p0/1765	-2.30694	noncoding
cb10668_c0/f2p0/1310	-1.77938	noncoding
cb11601_c287/f2p0/1159	-0.198815	noncoding
cb11634_c0/f2p0/916	-1.05466	noncoding
cb10549_c0/f2p0/1283	-2.06444	noncoding
cb11125_c0/f2p0/1282	-1.1121	noncoding
cb10554_c0/f3p0/1474	-0.368501	noncoding
cb10554_c1/f2p0/1258	-0.698611	noncoding
cb11406_c1/f2p0/1259	-0.125013	noncoding
cb11406_c0/f2p0/1016	-1.0015	noncoding
cb11601_c334/f2p0/1472	-0.568767	noncoding
cb11304_c19/f2p0/1174	-0.045674	noncoding
cb11436_c0/f2p0/1404	-1.37172	noncoding
cb11348_c0/f2p0/1127	-0.452424	noncoding
cb11193_c11/f2p0/1027	-1.64682	noncoding
cb10995_c0/f2p0/1217	-1.65507	noncoding
cb11220_c1/f2p0/1044	-2.13601	noncoding
cb11220_c0/f2p0/1786	-0.931104	noncoding
cb10865_c0/f2p0/1242	-0.056781	noncoding
cb10491_c931/f4p0/1840	-1.05726	noncoding
cb10606_c0/f2p0/1240	-1.13077	noncoding
cb10547_c0/f6p0/933	-1.88275	noncoding
cb10547_c1/f3p0/1039	-1.88612	noncoding
cb10547_c2/f2p1/1673	-1.43641	noncoding
cb11240_c0/f3p0/1796	-0.398564	noncoding
cb10861_c0/f2p0/1652	-1.16329	noncoding
cb10579_c0/f2p0/1250	-1.83087	noncoding
cb1145_c0/f2p0/1720	-0.233125	noncoding
cb11532_c0/f2p0/1246	-0.962934	noncoding
cb11690_c0/f2p0/1623	-0.736549	noncoding
cb11601_c1785/f2p0/1173	-1.47611	noncoding
cb11601_c708/f6p0/1793	-0.117838	noncoding
cb10637_c0/f5p0/1708	-1.24657	noncoding
cb10492_c0/f2p0/1598	-0.611922	noncoding
cb11342_c5/f2p0/1325	-2.02359	noncoding
cb11342_c0/f6p0/1097	-1.71162	noncoding
cb11342_c1/f5p0/1133	-1.75899	noncoding
cb10781_c0/f3p0/1496	-0.188335	noncoding
cb11084_c1/f2p0/1314	-0.554333	noncoding
cb11084_c0/f2p0/1342	-0.831432	noncoding
cb11342_c4/f3p0/972	-1.46379	noncoding
cb11342_c6/f2p0/1055	-1.85541	noncoding
cb11342_c7/f2p0/1008	-1.57632	noncoding
cb11678_c3/f2p0/1061	-0.659101	noncoding
cb11678_c1/f2p0/1421	-0.801551	noncoding
cb11108_c0/f2p0/1313	-2.1954	noncoding
cb11601_c232/f3p0/1771	-0.82258	noncoding
cb11601_c235/f3p0/1194	-3.14236	noncoding
cb10763_c12/f2p0/1465	-0.814812	noncoding
cb11427_c1/f2p0/1642	-1.10716	noncoding
cb11112_c0/f3p0/1752	-0.377451	noncoding
cb10888_c2/f2p0/890	-0.644481	noncoding
cb10888_c1/f2p0/1316	-0.391951	noncoding
cb10592_c0/f2p0/1333	-2.10085	noncoding
cb10886_c2/f2p0/1109	-1.76599	noncoding
cb1080_c0/f4p0/1266	-1.72916	noncoding
cb11178_c4/f2p0/1529	-0.099837	noncoding
cb11121_c0/f2p0/1329	-1.40512	noncoding
cb11601_c210/f2p0/770	-1.3272	noncoding
cb11601_c219/f3p0/1014	-1.19406	noncoding
cb11601_c1779/f6p0/1034	-2.1224	noncoding
cb10648_c0/f2p0/1242	-0.831203	noncoding
cb11304_c18/f2p0/2664	-0.185129	noncoding
cb11304_c14/f2p0/1873	-0.686016	noncoding
cb10650_c1/f2p0/1821	-0.635435	noncoding
cb10650_c0/f3p0/1039	-1.64194	noncoding
cb11018_c0/f2p0/1606	-0.748856	noncoding
cb1146_c4/f2p0/1422	-0.703211	noncoding
cb11601_c279/f2p0/1081	-2.22048	noncoding
cb11601_c275/f2p0/1360	-0.615503	noncoding
cb11601_c274/f2p0/962	-1.53061	noncoding
cb11601_c271/f2p0/1140	-1.34076	noncoding
cb11601_c1758/f238p0/819	-0.574141	noncoding
cb11577_c3/f4p0/1340	-0.787599	noncoding
cb11197_c0/f2p0/1255	-2.19795	noncoding
cb11380_c1/f3p0/1071	-1.57319	noncoding
cb10696_c0/f2p0/1576	-0.048236	noncoding
cb11601_c251/f2p0/837	-1.44716	noncoding
cb11601_c257/f2p0/1518	-1.1066	noncoding
cb10738_c0/f11p0/1831	-0.526331	noncoding
cb1117_c2/f2p0/2306	-0.720805	noncoding
cb11437_c18/f2p0/1063	-0.556234	noncoding
cb10567_c0/f2p0/1851	-0.240039	noncoding
cb11360_c0/f2p0/1873	-0.418988	noncoding
cb11480_c0/f2p0/1500	-1.25588	noncoding
cb11227_c6/f2p0/1789	-0.504814	noncoding
cb11227_c5/f2p0/1642	-0.074946	noncoding
cb11720_c1/f2p0/1049	-0.698527	noncoding
cb10951_c0/f2p0/1259	-1.64409	noncoding
cb10955_c0/f3p0/1246	-1.27273	noncoding
cb11407_c0/f2p0/1580	-0.213833	noncoding
cb11566_c0/f2p0/1756	-1.07744	noncoding
cb11601_c281/f2p0/1401	-1.81622	noncoding
cb11529_c0/f2p0/996	-0.246684	noncoding
cb10805_c0/f2p0/1607	-0.837082	noncoding
cb11180_c0/f2p0/1458	-1.53309	noncoding
cb11180_c1/f2p0/1864	-0.262723	noncoding
cb10994_c0/f2p0/1339	-0.816167	noncoding
cb10919_c0/f2p1/1427	-1.81497	noncoding
cb11287_c0/f2p0/1728	-1.86789	noncoding
cb11718_c0/f2p0/1419	-1.2827	noncoding
cb11158_c0/f2p0/1721	-0.715347	noncoding
cb11304_c9/f3p0/1014	-0.504429	noncoding
cb11079_c1/f2p0/959	-2.32397	noncoding
cb11079_c0/f2p0/1648	-2.02009	noncoding
cb11405_c0/f4p0/1320	-1.18167	noncoding
cb11405_c1/f2p0/1036	-1.59313	noncoding
cb1172_c0/f2p0/3046	-1.98678	noncoding
cb1067_c11/f5p0/5357	-0.266664	noncoding
cb10596_c0/f2p0/1770	-0.807188	noncoding
cb11108_c1/f2p0/1251	-2.08323	noncoding
cb10754_c0/f2p0/1715	-0.523165	noncoding
cb11211_c7/f2p0/1301	-1.7637	noncoding
cb11728_c0/f2p0/1594	-0.129177	noncoding
cb11601_c151/f5p0/1043	-2.11771	noncoding
cb11568_c5/f2p0/1032	-2.28102	noncoding
cb11410_c0/f2p0/1070	-0.738076	noncoding
cb10870_c0/f2p0/1498	-0.554038	noncoding
cb10491_c93648/f2p0/1421	-0.857918	noncoding
cb11720_c0/f3p0/1917	-0.353438	noncoding
cb11120_c0/f2p0/1238	-1.72467	noncoding
cb11156_c2/f2p0/1372	-0.129427	noncoding
cb11345_c39/f2p0/1198	-0.843729	noncoding
cb11660_c0/f2p0/949	-1.74062	noncoding
cb11156_c0/f3p0/1617	-0.061629	noncoding
cb10739_c5/f2p0/1503	-2.36417	noncoding
cb11315_c0/f2p0/1365	-0.703454	noncoding
cb10707_c0/f2p0/1321	-0.764864	noncoding
cb10703_c1/f3p0/1061	-0.31974	noncoding
cb11507_c5/f3p0/1161	-0.262288	noncoding
cb11507_c4/f3p0/1282	-0.293538	noncoding
cb11601_c192/f4p0/1088	-1.58907	noncoding
cb11601_c193/f4p1/1566	-1.0353	noncoding
cb11451_c0/f2p0/1133	-2.17409	noncoding
cb11370_c0/f2p0/1239	-1.23089	noncoding
cb11325_c0/f2p0/1822	-0.653848	noncoding
cb11059_c0/f2p0/1530	-1.58472	noncoding
cb11112_c1/f2p0/1761	-0.168804	noncoding
cb11753_c0/f2p0/1901	-0.065615	noncoding
cb11601_c304/f2p0/890	-2.00507	noncoding
cb11601_c308/f2p0/1142	-0.328787	noncoding
cb11412_c0/f3p0/1438	-0.546727	noncoding
cb11427_c0/f2p0/831	-1.95275	noncoding
cb10905_c0/f7p0/1391	-0.666578	noncoding
cb10905_c1/f3p0/1702	-0.263488	noncoding
cb11067_c0/f5p0/1631	-0.055772	noncoding
cb11147_c1/f2p0/1432	-1.22571	noncoding
cb11147_c0/f3p0/1294	-1.13899	noncoding
cb11601_c1814/f7p0/1390	-1.32482	noncoding
cb11601_c1819/f2p0/990	-1.35073	noncoding
cb1167_c1/f2p0/3188	-0.979241	noncoding
cb1167_c0/f2p0/2515	-0.480841	noncoding
cb1167_c2/f2p0/3075	-1.90474	noncoding
cb11430_c2/f3p1/1640	-0.622103	noncoding
cb11096_c8/f2p0/1348	-0.376342	noncoding
cb11096_c6/f2p0/998	-0.973331	noncoding
cb11387_c0/f3p0/1083	-0.110906	noncoding
cb11601_c329/f2p0/1454	-1.23277	noncoding
cb11577_c19/f4p0/1324	-0.169717	noncoding
cb10940_c1/f2p0/1290	-1.10791	noncoding
cb10940_c0/f3p0/1168	-0.753412	noncoding
cb10491_c922/f2p0/1408	-1.28247	noncoding
cb10491_c927/f2p0/1751	-1.02622	noncoding
cb10571_c8/f2p0/1494	-0.847703	noncoding
cb10571_c7/f2p0/1508	-0.985384	noncoding
cb11258_c0/f3p0/1313	-0.444547	noncoding
cb11258_c1/f2p0/1530	-0.324649	noncoding
cb11601_c1781/f4p0/1323	-1.44058	noncoding
cb11601_c1783/f10p0/1179	-1.86524	noncoding
cb11096_c30/f3p1/5454	-0.072744	noncoding
cb11425_c7/f4p0/1270	-1.29539	noncoding
cb11181_c0/f2p0/1509	-0.06264	noncoding
cb11465_c0/f2p0/1702	-0.564948	noncoding
cb10840_c3/f2p0/1644	-0.611173	noncoding
cb10840_c5/f2p0/1360	-1.06476	noncoding
cb11342_c27/f5p0/1177	-1.82164	noncoding
cb11342_c26/f4p0/1235	-1.53117	noncoding
cb11601_c288/f2p0/908	-0.908026	noncoding
cb11662_c0/f2p0/1268	-0.121107	noncoding
cb10564_c1/f2p0/1196	-1.58462	noncoding
cb10564_c0/f2p0/1224	-1.73285	noncoding
cb1060_c1/f2p0/1207	-0.306783	noncoding
cb10826_c6/f2p0/1497	-0.227262	noncoding
cb10826_c7/f2p0/963	-0.085581	noncoding
cb11134_c0/f2p0/1042	-2.42066	noncoding
cb10757_c3/f3p0/1117	-1.91211	noncoding
cb10757_c2/f7p0/997	-1.88842	noncoding
cb10757_c7/f2p0/1130	-1.66226	noncoding
cb10757_c5/f3p0/1217	-2.06113	noncoding
cb10757_c4/f5p0/1188	-1.91743	noncoding
cb10757_c9/f2p0/1532	-0.999877	noncoding
cb10757_c8/f2p0/1317	-1.81648	noncoding
cb11657_c0/f2p0/1391	-0.548481	noncoding
cb11773_c1/f3p0/1238	-0.474866	noncoding
cb11773_c2/f3p0/1587	-0.039651	noncoding
cb11183_c0/f2p0/1322	-0.187416	noncoding
cb10768_c10/f4p0/1198	-0.985397	noncoding
cb1073_c3/f2p0/2667	-0.162173	noncoding
cb10859_c0/f2p0/1504	-0.791765	noncoding
cb10939_c4/f2p1/1964	-0.899302	noncoding
cb105_c4/f2p0/2147	-0.305751	noncoding
cb105_c1/f3p0/1094	-0.18567	noncoding
cb11110_c40/f2p0/1461	-0.349735	noncoding
cb11203_c0/f2p0/1582	-0.297351	noncoding
cb11227_c2/f2p1/1357	-0.148603	noncoding
cb10494_c0/f2p0/1457	-0.71894	noncoding
cb11057_c1/f2p0/1516	-0.109625	noncoding
cb11199_c0/f2p0/1283	-1.72446	noncoding
cb10723_c0/f3p0/1260	-2.07193	noncoding
cb11592_c1/f2p0/1293	-1.12877	noncoding
cb11053_c0/f2p0/1101	-1.19476	noncoding
cb11110_c9/f2p0/1318	-0.723291	noncoding
cb10513_c0/f2p0/1711	-0.939536	noncoding
cb10953_c1/f2p0/1076	-1.33445	noncoding
cb10953_c0/f2p0/1442	-1.11033	noncoding
cb11239_c0/f2p0/826	-1.41383	noncoding
cb10939_c14/f38p1/2350	-0.232098	noncoding
cb11601_c221/f3p0/1215	-2.26725	noncoding
cb10967_c0/f3p0/1091	-1.11129	noncoding
cb10967_c1/f2p0/1746	-0.607662	noncoding
cb11099_c0/f2p0/1478	-1.42144	noncoding
cb11540_c0/f2p0/1777	-0.228361	noncoding
cb11544_c0/f3p0/2010	-0.038554	noncoding
cb11263_c1/f2p0/1194	-1.28427	noncoding
cb10854_c4/f2p0/1331	-0.211982	noncoding
cb10854_c3/f3p0/1099	-0.642823	noncoding
cb10854_c2/f2p0/923	-0.804088	noncoding
cb11525_c0/f2p0/1497	-0.809664	noncoding
cb10768_c2/f2p0/1902	-0.452188	noncoding
cb10768_c9/f4p0/1008	-1.35179	noncoding
cb11601_c202/f4p0/1104	-1.6576	noncoding
cb10684_c0/f2p0/1353	-2.32624	noncoding
cb10532_c1/f3p0/1395	-1.36592	noncoding
cb11213_c0/f4p0/1531	-1.00961	noncoding
cb11450_c0/f2p0/1263	-0.744264	noncoding
cb11350_c0/f3p0/1425	-0.568406	noncoding
cb11109_c0/f2p0/1278	-0.227698	noncoding
cb11601_c264/f2p0/970	-1.93947	noncoding
cb11601_c267/f2p0/1121	-0.323943	noncoding
cb11601_c263/f2p0/1206	-2.04185	noncoding
cb1136_c20/f3p0/3974	-0.912694	noncoding
cb11191_c2/f2p0/1101	-0.571551	noncoding
cb11191_c3/f2p0/1277	-1.05285	noncoding
cb11191_c1/f2p0/979	-0.805735	noncoding
cb11191_c4/f2p0/1708	-0.593577	noncoding
cb11029_c0/f2p0/1383	-2.36921	noncoding
cb11193_c1/f3p0/1791	-1.36313	noncoding
cb10862_c0/f4p0/1260	-0.310904	noncoding
cb11582_c3/f2p0/1508	-0.801444	noncoding
cb10757_c10/f2p0/1245	-1.76095	noncoding
cb11341_c0/f2p0/1343	-1.87765	noncoding
cb10509_c0/f2p0/1891	-3.09125	noncoding
cb11603_c0/f2p0/1318	-1.10976	noncoding
cb10715_c1/f2p0/1231	-2.05465	noncoding
cb11601_c303/f2p0/978	-2.25916	noncoding
cb11289_c0/f2p0/1533	-0.817822	noncoding
cb11345_c4/f4p0/1323	-0.999524	noncoding
cb11345_c7/f2p0/1486	-0.92743	noncoding
cb11154_c5/f2p0/2459	-0.28457	noncoding
cb11733_c0/f2p0/1490	-0.900785	noncoding
cb11733_c1/f2p0/1075	-1.01864	noncoding
cb10743_c3/f2p0/1278	-0.796436	noncoding
cb11401_c0/f2p0/1626	-0.770474	noncoding
cb11429_c0/f2p1/1804	-1.07211	noncoding
cb11345_c42/f2p0/1585	-0.622699	noncoding
cb11345_c40/f6p1/1847	-0.436133	noncoding
cb11437_c21/f7p0/1064	-0.700676	noncoding
cb11135_c0/f2p0/963	-1.20367	noncoding
cb10717_c0/f2p0/1900	-0.551689	noncoding
cb11747_c3/f2p0/1281	-1.1033	noncoding
cb11747_c4/f6p0/1228	-1.23798	noncoding
cb11278_c0/f2p0/1084	-0.419283	noncoding
cb10545_c1/f2p0/943	-0.485354	noncoding
cb14160_c0/f2p0/1058	-1.92561	noncoding
cb13334_c823/f3p0/1162	-1.45594	noncoding
cb13334_c822/f3p0/859	-1.1226	noncoding
cb13334_c821/f2p0/1022	-1.89625	noncoding
cb13334_c820/f3p0/1161	-1.54685	noncoding
cb13564_c0/f3p0/1186	-1.73466	noncoding
cb13334_c6075/f2p0/1151	-2.2862	noncoding
cb13334_c824/f3p0/1212	-1.05138	noncoding
cb11778_c0/f2p0/1829	-2.38759	noncoding
cb13334_c6072/f2p0/1102	-2.29186	noncoding
cb13948_c0/f2p0/1160	-0.898205	noncoding
cb13334_c7209/f6p0/1201	-1.76906	noncoding
cb13334_c7208/f3p0/1097	-1.92889	noncoding
cb13334_c7205/f3p0/1208	-0.726786	noncoding
cb13334_c7203/f5p0/1078	-1.63714	noncoding
cb13210_c0/f7p0/1053	-0.045813	noncoding
cb13996_c0/f2p0/1101	-2.20617	noncoding
cb13216_c0/f6p0/1010	-0.224485	noncoding
cb13990_c0/f2p0/885	-1.81207	noncoding
cb13167_c5/f2p0/1045	-0.938248	noncoding
cb13623_c0/f6p0/1005	-1.25103	noncoding
cb13071_c0/f2p0/1084	-2.84065	noncoding
cb13334_c808/f3p0/1206	-0.649694	noncoding
cb13334_c804/f3p0/856	-1.74369	noncoding
cb13334_c801/f2p0/877	-2.03846	noncoding
cb13334_c800/f3p0/1132	-1.68561	noncoding
cb13334_c803/f3p0/971	-1.40123	noncoding
cb12095_c0/f2p0/1113	-0.835489	noncoding
cb1206_c13/f4p1/4537	-0.250701	noncoding
cb13198_c17/f2p0/1177	-1.49979	noncoding
cb13198_c14/f5p0/970	-1.34951	noncoding
cb13198_c18/f2p0/1102	-1.62514	noncoding
cb13334_c7338/f2p0/789	-0.515917	noncoding
cb13771_c0/f6p0/944	-1.60867	noncoding
cb13771_c1/f2p0/900	-1.82547	noncoding
cb13598_c0/f2p0/1171	-1.2492	noncoding
cb12503_c0/f2p0/1037	-1.07694	noncoding
cb13334_c637/f9p1/1152	-1.45383	noncoding
cb13910_c7/f2p0/1022	-0.006191	noncoding
cb13334_c555/f5p0/1147	-1.22347	noncoding
cb14319_c0/f2p0/1163	-0.691681	noncoding
cb13852_c0/f3p0/1102	-0.190191	noncoding
cb14144_c0/f2p0/1080	-1.22707	noncoding
cb13077_c2/f2p0/1106	-1.50879	noncoding
cb13077_c1/f2p0/1130	-1.51733	noncoding
cb13077_c8/f4p0/1160	-1.79341	noncoding
cb11953_c0/f2p0/963	-2.21025	noncoding
cb13334_c798/f3p0/1128	-1.80877	noncoding
cb13334_c795/f3p0/1217	-1.22397	noncoding
cb13334_c793/f2p1/1149	-0.271113	noncoding
cb13907_c1/f2p0/1033	-2.5185	noncoding
cb13451_c0/f2p0/1002	-1.10472	noncoding
cb13334_c867/f2p0/1077	-1.2815	noncoding
cb13334_c865/f2p0/1020	-0.271928	noncoding
cb13334_c864/f2p0/1031	-0.893253	noncoding
cb13334_c862/f2p0/914	-1.26387	noncoding
cb13073_c9/f7p0/1063	-1.79865	noncoding
cb13334_c951/f2p0/1221	-1.14535	noncoding
cb14412_c0/f2p0/845	-1.74374	noncoding
cb13198_c73/f2p0/925	-1.71079	noncoding
cb13198_c72/f21p0/1169	-2.95329	noncoding
cb13676_c6/f5p0/1228	-1.04488	noncoding
cb13676_c4/f2p0/832	-1.56079	noncoding
cb13676_c2/f3p0/1150	-1.34471	noncoding
cb13676_c3/f2p0/727	-2.19427	noncoding
cb13225_c0/f2p0/1128	-0.129481	noncoding
cb13334_c658/f9p0/1159	-0.691557	noncoding
cb13334_c652/f3p0/1165	-1.51501	noncoding
cb13334_c653/f7p0/1056	-0.5257	noncoding
cb13334_c7243/f3p0/1044	-0.738027	noncoding
cb13334_c7242/f4p0/1028	-0.406839	noncoding
cb13334_c7244/f2p0/974	-1.92614	noncoding
cb13334_c7247/f2p0/981	-0.781981	noncoding
cb13334_c7249/f3p0/1047	-1.42349	noncoding
cb13334_c7248/f3p0/1044	-2.19343	noncoding
cb14415_c0/f2p0/933	-1.58127	noncoding
cb13013_c5/f2p0/1079	-1.24457	noncoding
cb13013_c6/f2p0/978	-1.33682	noncoding
cb13013_c1/f27p0/991	-0.090635	noncoding
cb13013_c0/f33p0/985	-0.07945	noncoding
cb13013_c3/f14p0/986	-1.74581	noncoding
cb11963_c5/f6p0/1141	-1.38977	noncoding
cb13268_c0/f2p0/995	-0.712855	noncoding
cb1349_c3/f2p0/1527	-0.990606	noncoding
cb1349_c1/f2p0/1328	-0.991736	noncoding
cb1349_c4/f2p1/2962	-0.378172	noncoding
cb13264_c1/f2p0/1131	-2.42073	noncoding
cb13264_c0/f3p0/1011	-2.41422	noncoding
cb13334_c849/f3p0/1186	-1.19036	noncoding
cb13334_c842/f3p1/1167	-0.973408	noncoding
cb13334_c845/f2p0/993	-1.23331	noncoding
cb13334_c844/f3p0/1185	-0.926787	noncoding
cb13334_c847/f3p0/941	-2.00052	noncoding
cb13334_c7188/f13p0/1104	-2.35764	noncoding
cb12253_c0/f8p0/1088	-0.564241	noncoding
cb13235_c19/f3p0/943	-0.669397	noncoding
cb13876_c0/f3p0/1119	-0.592903	noncoding
cb12918_c1279/f8p0/692	-1.59422	noncoding
cb12918_c1278/f629p0/929	-2.14196	noncoding
cb12918_c1270/f4p0/1072	-2.37028	noncoding
cb12918_c1272/f3p0/762	-1.94289	noncoding
cb12918_c1274/f2p0/940	-2.03098	noncoding
cb13667_c0/f2p0/705	-0.314433	noncoding
cb13334_c676/f6p0/983	-1.71487	noncoding
cb13334_c673/f3p0/1207	-1.34165	noncoding
cb13334_c678/f4p0/1124	-2.03659	noncoding
cb11879_c0/f2p0/1835	-0.919021	noncoding
cb1279_c3/f4p0/2793	-0.299656	noncoding
cb1279_c9/f2p0/3208	-0.017665	noncoding
cb1279_c8/f2p0/2886	-0.089499	noncoding
cb13334_c5544/f2p0/854	-2.06442	noncoding
cb13531_c0/f6p0/862	-0.811583	noncoding
cb14386_c5/f2p0/1198	-0.394905	noncoding
cb14386_c4/f2p0/982	-0.690788	noncoding
cb14386_c3/f2p0/891	-2.39675	noncoding
cb13073_c12/f3p0/1027	-1.4304	noncoding
cb13738_c0/f3p0/788	-0.260624	noncoding
cb14182_c0/f2p0/1136	-1.61532	noncoding
cb13597_c0/f2p0/1173	-1.5245	noncoding
cb13597_c1/f2p0/1134	-0.675275	noncoding
cb13334_c681/f6p0/1160	-0.455205	noncoding
cb13334_c7161/f129p0/705	-0.638909	noncoding
cb11845_c0/f2p0/1182	-2.10485	noncoding
cb13285_c0/f3p0/1140	-1.50392	noncoding
cb13285_c1/f2p0/1022	-1.44253	noncoding
cb13285_c4/f2p0/1085	-1.31885	noncoding
cb13334_c675/f7p0/1205	-1.41629	noncoding
cb14300_c0/f2p0/986	-1.39541	noncoding
cb14116_c0/f2p0/1096	-0.983815	noncoding
cb13954_c0/f2p0/947	-0.160577	noncoding
cb12316_c0/f2p0/924	-0.085687	noncoding
cb12337_c0/f2p0/1104	-2.41304	noncoding
cb13362_c4/f34p0/947	-0.658464	noncoding
cb13362_c6/f8p0/1092	-0.855473	noncoding
cb13539_c1/f2p0/958	-2.0072	noncoding
cb13985_c0/f2p0/1109	-0.742313	noncoding
cb14274_c1/f2p0/919	-2.03574	noncoding
cb14274_c0/f2p0/1165	-1.44339	noncoding
cb13447_c303/f2p0/1051	-0.935938	noncoding
cb13334_c733/f4p0/982	-1.71835	noncoding
cb13334_c734/f3p0/971	-1.29604	noncoding
cb13334_c887/f2p0/965	-2.92184	noncoding
cb13334_c881/f2p0/856	-1.46197	noncoding
cb13334_c883/f2p0/627	-0.384379	noncoding
cb13334_c889/f2p0/1077	-2.23655	noncoding
cb13334_c888/f2p0/1141	-1.10121	noncoding
cb13334_c940/f2p0/966	-1.34631	noncoding
cb13334_c943/f2p0/1014	-1.70002	noncoding
cb13334_c944/f2p0/1130	-2.18972	noncoding
cb13334_c946/f2p0/1007	-2.52092	noncoding
cb12958_c47/f2p0/1087	-1.37132	noncoding
cb12958_c45/f2p0/1294	-0.9685	noncoding
cb12958_c42/f4p0/1808	-0.395983	noncoding
cb13737_c16/f6p0/964	-0.818202	noncoding
cb13737_c17/f4p0/1072	-0.654731	noncoding
cb1320_c2/f2p0/1346	-0.609445	noncoding
cb13962_c0/f2p1/1007	-1.47417	noncoding
cb13334_c622/f7p0/1074	-0.904505	noncoding
cb12935_c665/f3p0/975	-1.57458	noncoding
cb12935_c664/f1301p0/1046	-1.53461	noncoding
cb12935_c663/f2p0/1027	-1.42083	noncoding
cb12935_c662/f3p0/998	-1.54707	noncoding
cb13875_c0/f6p0/1039	-0.565512	noncoding
cb13334_c949/f2p0/1038	-1.03851	noncoding
cb13403_c0/f2p0/1041	-0.968674	noncoding
cb13847_c0/f2p0/1013	-2.368	noncoding
cb14037_c0/f6p0/1202	-1.65921	noncoding
cb135_c0/f2p0/1829	-0.597661	noncoding
cb13334_c717/f5p0/887	-0.138833	noncoding
cb13334_c711/f3p1/1094	-1.6096	noncoding
cb13042_c8/f2p0/741	-0.328349	noncoding
cb13781_c0/f2p0/916	-0.058576	noncoding
cb14243_c0/f2p0/882	-1.28328	noncoding
cb14199_c0/f3p1/930	-0.233036	noncoding
cb13334_c5746/f2p0/1065	-1.41899	noncoding
cb14161_c0/f2p0/924	-0.672282	noncoding
cb13477_c0/f3p0/1039	-1.5357	noncoding
cb13334_c962/f2p0/1132	-2.06914	noncoding
cb13334_c960/f2p0/1192	-0.909563	noncoding
cb13334_c961/f2p0/1141	-2.28243	noncoding
cb13334_c966/f2p0/1037	-0.690028	noncoding
cb13334_c967/f2p0/802	-1.49202	noncoding
cb13334_c969/f2p0/962	-0.978005	noncoding
cb11779_c0/f3p1/1809	-1.47819	noncoding
cb13198_c13/f5p0/1039	-1.48599	noncoding
cb13334_c692/f6p0/1047	-1.94253	noncoding
cb12280_c0/f6p0/1219	-1.31782	noncoding
cb13334_c777/f3p0/838	-2.87055	noncoding
cb13334_c771/f3p0/1115	-1.84004	noncoding
cb13334_c595/f5p0/1118	-1.19788	noncoding
cb13306_c0/f4p0/1216	-1.25595	noncoding
cb1239_c0/f3p0/4266	-1.43846	noncoding
cb14211_c0/f2p0/1147	-1.21583	noncoding
cb13334_c714/f5p0/938	-1.04555	noncoding
cb13334_c7350/f2p0/1024	-1.7365	noncoding
cb13444_c0/f5p0/1026	-0.440648	noncoding
cb13022_c1/f2p1/922	-1.42053	noncoding
cb13022_c0/f5p1/1198	-0.674819	noncoding
cb12945_c226/f2p0/910	-0.646128	noncoding
cb12945_c227/f2p0/916	-0.891502	noncoding
cb12945_c224/f40p0/1202	-0.223461	noncoding
cb12775_c1/f2p0/1121	-2.7592	noncoding
cb13593_c0/f7p0/1160	-0.72905	noncoding
cb13473_c0/f3p0/1199	-0.603868	noncoding
cb13334_c902/f2p0/1079	-2.32067	noncoding
cb13334_c903/f2p0/1170	-1.23399	noncoding
cb13761_c0/f2p0/1202	-0.336769	noncoding
cb12393_c0/f2p0/1099	-0.34357	noncoding
cb13546_c0/f2p0/999	-1.58729	noncoding
cb13065_c30/f4p0/1102	-1.98928	noncoding
cb12176_c0/f2p0/998	-0.986588	noncoding
cb13247_c2/f10p0/1175	-0.890111	noncoding
cb13247_c3/f7p0/1134	-0.909694	noncoding
cb13247_c0/f30p0/1178	-0.770125	noncoding
cb13247_c6/f3p0/1209	-0.927049	noncoding
cb13247_c4/f6p0/1170	-0.810379	noncoding
cb13247_c5/f4p0/1024	-1.15131	noncoding
cb13771_c2/f2p0/1073	-2.32085	noncoding
cb13313_c0/f7p0/1161	-0.600665	noncoding
cb12163_c0/f2p0/971	-1.60424	noncoding
cb13334_c755/f4p0/1171	-1.45584	noncoding
cb13334_c973/f2p0/994	-0.727321	noncoding
cb13334_c759/f2p0/1024	-0.592852	noncoding
cb13334_c758/f3p0/971	-1.38839	noncoding
cb1279_c37/f2p1/2992	-0.18019	noncoding
cb13187_c0/f2p0/960	-2.02063	noncoding
cb13334_c4782/f2p0/718	-1.62158	noncoding
cb13505_c0/f2p0/839	-1.83944	noncoding
cb14257_c0/f4p0/1080	-1.61693	noncoding
cb14217_c0/f2p0/1114	-0.037944	noncoding
cb12994_c3/f2p0/990	-0.690806	noncoding
cb12947_c5/f5p1/1153	-2.18367	noncoding
cb12947_c1/f2p0/917	-2.50545	noncoding
cb13016_c0/f3p0/1086	-1.43013	noncoding
cb13334_c5008/f2p0/1053	-2.03421	noncoding
cb13088_c0/f3p0/1051	-1.43301	noncoding
cb12202_c0/f2p0/1113	-1.46439	noncoding
cb13334_c928/f2p0/1156	-0.072797	noncoding
cb13334_c929/f2p0/1176	-1.60866	noncoding
cb13334_c924/f2p0/913	-0.414829	noncoding
cb13334_c920/f2p0/860	-1.86083	noncoding
cb13496_c24/f3p0/945	-2.9722	noncoding
cb13496_c26/f2p0/941	-2.84493	noncoding
cb13334_c7316/f4p0/1172	-0.590683	noncoding
cb13334_c7314/f5p0/1112	-1.70087	noncoding
cb13334_c7313/f6p0/1219	-0.757883	noncoding
cb13334_c7312/f3p0/1051	-2.42332	noncoding
cb13334_c7318/f2p0/1188	-1.81105	noncoding
cb13753_c0/f2p0/1058	-1.28754	noncoding
cb11968_c0/f2p0/1154	-0.794323	noncoding
cb13612_c0/f2p0/993	-0.739073	noncoding
cb13612_c1/f2p0/979	-1.31151	noncoding
cb12309_c0/f2p0/1183	-0.055231	noncoding
cb12977_c0/f104p1/1135	-0.212447	noncoding
cb1279_c13/f2p0/2125	-0.694511	noncoding
cb1279_c12/f2p0/2193	-0.875751	noncoding
cb1279_c10/f2p0/1623	-0.955744	noncoding
cb1279_c15/f2p0/2323	-0.993814	noncoding
cb1279_c14/f2p0/2055	-0.965376	noncoding
cb14076_c0/f3p0/1127	-0.087528	noncoding
cb13016_c1/f2p0/1112	-1.10665	noncoding
cb11790_c0/f2p0/1836	-1.08253	noncoding
cb12921_c2/f4p0/941	-1.21435	noncoding
cb13350_c1/f38p0/1028	-0.208905	noncoding
cb13247_c30/f2p0/1194	-1.01007	noncoding
cb13350_c6/f7p0/927	-0.33757	noncoding
cb12422_c0/f2p0/1181	-1.48386	noncoding
cb13334_c695/f3p0/1018	-1.68283	noncoding
cb14245_c0/f2p0/1091	-0.119524	noncoding
cb13334_c696/f5p0/1139	-0.282558	noncoding
cb13844_c0/f3p0/1008	-0.309509	noncoding
cb13907_c4/f2p0/935	-2.19585	noncoding
cb13907_c3/f2p0/991	-1.18149	noncoding
cb13907_c2/f2p0/901	-2.18382	noncoding
cb13907_c0/f2p0/947	-2.02196	noncoding
cb13334_c952/f2p0/1114	-0.34869	noncoding
cb1399_c0/f4p0/2865	-0.095864	noncoding
cb14294_c1/f3p0/958	-2.21987	noncoding
cb14294_c0/f3p0/1326	-1.71408	noncoding
cb14140_c0/f2p0/1086	-0.985039	noncoding
cb11813_c0/f2p0/1256	-0.749156	noncoding
cb12196_c0/f2p0/1093	-0.901574	noncoding
cb13334_c994/f2p0/924	-1.87522	noncoding
cb13334_c5191/f2p0/975	-1.45646	noncoding
cb13334_c992/f2p0/1078	-1.18266	noncoding
cb12994_c7/f2p0/1153	-0.415054	noncoding
cb13072_c9/f6p0/1176	-0.50671	noncoding
cb13334_c7299/f6p1/1154	-1.3372	noncoding
cb13334_c7297/f2p0/809	-0.13665	noncoding
cb13222_c1/f2p0/825	-0.876535	noncoding
cb13222_c0/f4p0/792	-0.691296	noncoding
cb1336_c0/f2p0/2236	-0.882142	noncoding
cb13334_c5044/f5p0/1001	-1.6057	noncoding
cb13994_c44/f7p0/1086	-0.062254	noncoding
cb11851_c0/f2p0/1344	-0.119543	noncoding
cb13334_c984/f2p0/961	-1.79106	noncoding
cb14104_c0/f2p0/1002	-1.72014	noncoding
cb12918_c291/f3p0/1114	-2.37014	noncoding
cb13065_c8/f2p0/912	-2.68384	noncoding
cb14416_c0/f2p0/1053	-0.522131	noncoding
cb13838_c0/f2p0/962	-0.252198	noncoding
cb13334_c6008/f2p1/1159	-0.385473	noncoding
cb13588_c0/f2p0/1142	-0.697407	noncoding
cb12994_c1/f2p0/1117	-0.528946	noncoding
cb13984_c2/f7p0/1151	-0.922494	noncoding
cb13241_c1/f6p0/1120	-0.084583	noncoding
cb13992_c1/f2p0/1036	-2.52087	noncoding
cb13992_c0/f2p0/931	-2.39427	noncoding
cb13832_c0/f2p0/1008	-1.72265	noncoding
cb14212_c2/f2p0/1173	-0.956972	noncoding
cb13261_c0/f2p0/1098	-0.216797	noncoding
cb13534_c1/f2p0/1010	-0.01555	noncoding
cb13534_c0/f2p0/1140	-0.062719	noncoding
cb14284_c2/f2p0/1169	-0.62838	noncoding
cb14284_c3/f2p0/1059	-1.094	noncoding
cb13334_c988/f2p0/957	-1.88036	noncoding
cb13334_c980/f2p0/1221	-1.10882	noncoding
cb13334_c983/f2p0/899	-2.35109	noncoding
cb13334_c7373/f2p0/722	-1.82206	noncoding
cb12209_c0/f2p0/1005	-2.28188	noncoding
cb13235_c9/f2p0/1120	-0.144115	noncoding
cb13235_c6/f2p0/1197	-0.435064	noncoding
cb13235_c5/f2p0/1046	-0.559294	noncoding
cb13235_c2/f3p0/1179	-0.482192	noncoding
cb13235_c1/f3p0/1004	-0.355416	noncoding
cb13235_c0/f3p0/966	-0.766726	noncoding
cb13758_c4/f2p0/1056	-1.59306	noncoding
cb14383_c0/f2p0/1088	-0.875051	noncoding
cb13467_c0/f2p0/989	-2.1057	noncoding
cb13291_c0/f5p0/943	-0.966321	noncoding
cb13195_c1/f2p0/1123	-1.73902	noncoding
cb11934_c0/f2p0/1093	-2.05858	noncoding
cb13334_c5556/f2p0/1064	-2.44099	noncoding
cb1259_c7/f2p0/2043	-1.33928	noncoding
cb1261_c10/f4p0/1572	-1.60634	noncoding
cb1303_c2/f3p0/4559	-0.52684	noncoding
cb1303_c5/f2p0/4537	-0.680143	noncoding
cb14366_c1/f2p0/886	-1.84595	noncoding
cb14273_c0/f2p0/949	-0.788724	noncoding
cb13878_c1/f10p0/760	-0.702508	noncoding
cb12485_c0/f2p0/954	-1.34688	noncoding
cb13620_c0/f2p0/1133	-0.760364	noncoding
cb13334_c5343/f2p0/681	-0.751502	noncoding
cb13447_c293/f70p0/1170	-0.642149	noncoding
cb13447_c297/f10p0/877	-1.55574	noncoding
cb12210_c2/f2p0/1037	-1.57472	noncoding
cb12210_c0/f3p0/1312	-1.28686	noncoding
cb12524_c1/f2p0/1038	-0.02094	noncoding
cb12524_c0/f3p0/1033	-0.303577	noncoding
cb12256_c3/f3p0/1197	-0.56802	noncoding
cb14190_c0/f2p0/1152	-0.49056	noncoding
cb13334_c7234/f5p0/1214	-1.11108	noncoding
cb13334_c7235/f4p0/1127	-0.408905	noncoding
cb13334_c7236/f2p0/1132	-1.48523	noncoding
cb13334_c7237/f3p0/1156	-1.27051	noncoding
cb13334_c7232/f4p0/1001	-0.821326	noncoding
cb13334_c7233/f2p0/1163	-2.40081	noncoding
cb13334_c7239/f2p0/1115	-1.62259	noncoding
cb12252_c0/f2p0/1089	-0.112851	noncoding
cb12592_c0/f2p0/1187	-0.134608	noncoding
cb13636_c3/f14p0/1081	-2.06543	noncoding
cb13636_c1/f3p0/1094	-2.22143	noncoding
cb12582_c0/f3p0/1245	-1.22432	noncoding
cb13889_c14/f8p0/1143	-0.969782	noncoding
cb13889_c12/f8p0/1177	-0.754464	noncoding
cb13889_c13/f9p0/1215	-0.807187	noncoding
cb14163_c0/f2p0/1088	-1.62505	noncoding
cb13276_c0/f2p0/1161	-1.05327	noncoding
cb13472_c0/f4p0/727	-1.34815	noncoding
cb12037_c0/f4p0/992	-0.90468	noncoding
cb12037_c1/f2p0/873	-1.4876	noncoding
cb1282_c0/f2p0/989	-0.729182	noncoding
cb1296_c1/f2p0/2030	-0.189451	noncoding
cb13334_c600/f7p0/1168	-1.4465	noncoding
cb13184_c5/f3p0/826	-2.24939	noncoding
cb13334_c7212/f4p0/1195	-1.39951	noncoding
cb13334_c7213/f8p0/1126	-0.718888	noncoding
cb13334_c7210/f5p0/1033	-1.73845	noncoding
cb13334_c7216/f2p0/1075	-1.01312	noncoding
cb13334_c7214/f3p0/1023	-1.04887	noncoding
cb13334_c7218/f6p0/1125	-0.323822	noncoding
cb13334_c7219/f6p0/1229	-2.40126	noncoding
cb13487_c3/f3p0/1163	-1.38111	noncoding
cb13100_c17/f6p0/1084	-0.06496	noncoding
cb11847_c0/f2p0/1727	-1.90729	noncoding
cb13826_c0/f2p0/1002	-2.90183	noncoding
cb13807_c0/f2p0/1188	-0.984003	noncoding
cb14029_c0/f2p0/1129	-1.68451	noncoding
cb13749_c0/f4p0/1039	-0.78668	noncoding
cb13294_c29/f2p0/1184	-1.21351	noncoding
cb13334_c295/f102p0/647	-0.414521	noncoding
cb13341_c0/f3p0/1227	-0.846072	noncoding
cb13334_c6415/f3p0/1004	-1.97158	noncoding
cb13334_c833/f3p0/1175	-2.43171	noncoding
cb13334_c835/f3p0/599	-0.482821	noncoding
cb13334_c836/f3p0/985	-0.410401	noncoding
cb13235_c10/f2p0/1205	-0.217014	noncoding
cb14260_c0/f2p0/1142	-1.27401	noncoding
cb13994_c3/f4p0/1053	-0.88466	noncoding
cb13334_c875/f2p0/877	-1.65349	noncoding
cb13334_c625/f4p0/863	-1.2713	noncoding
cb12775_c0/f3p0/980	-2.60074	noncoding
cb13897_c0/f3p0/941	-1.29602	noncoding
cb1212_c3/f2p0/1931	-0.517897	noncoding
cb13569_c0/f2p0/904	-0.592255	noncoding
cb12945_c59/f3p0/1169	-0.743262	noncoding
cb12097_c1/f2p0/1087	-0.178149	noncoding
cb11784_c5/f2p0/1484	-1.00874	noncoding
cb11784_c2/f2p0/1314	-1.78878	noncoding
cb13349_c0/f2p0/921	-1.50119	noncoding
cb12949_c0/f5p0/1148	-1.68582	noncoding
cb14237_c0/f2p0/1200	-1.07542	noncoding
cb13334_c811/f3p0/1188	-0.128027	noncoding
cb13334_c816/f3p0/901	-2.39242	noncoding
cb13334_c817/f3p0/1080	-1.58747	noncoding
cb13334_c818/f3p0/1137	-1.63756	noncoding
cb13590_c0/f2p0/987	-0.632705	noncoding
cb13845_c0/f2p0/1053	-0.812732	noncoding
cb12369_c0/f2p0/906	-1.11078	noncoding
cb13334_c7257/f2p0/1087	-2.4013	noncoding
cb13334_c7254/f2p0/913	-2.76705	noncoding
cb13334_c7252/f2p0/496	-0.952105	noncoding
cb11806_c4/f2p0/1109	-2.31311	noncoding
cb13929_c0/f3p0/968	-2.01427	noncoding
cb14197_c0/f2p0/1053	-1.55329	noncoding
cb11816_c0/f2p0/1257	-0.28304	noncoding
cb12262_c0/f2p0/1026	-1.951	noncoding
cb12063_c3/f2p0/1161	-0.502627	noncoding
cb12001_c0/f2p0/1194	-1.87126	noncoding
cb13331_c0/f2p0/894	-0.850838	noncoding
cb13334_c789/f3p0/1096	-1.14671	noncoding
cb13105_c1/f5p0/1002	-1.49052	noncoding
cb13105_c0/f6p0/1012	-1.46197	noncoding
cb13105_c3/f3p0/868	-1.20446	noncoding
cb13105_c2/f3p0/1019	-1.18091	noncoding
cb13334_c876/f2p0/1138	-1.55893	noncoding
cb13334_c871/f2p0/916	-2.29824	noncoding
cb13334_c872/f2p0/966	-1.84367	noncoding
cb14050_c0/f11p0/1030	-1.03963	noncoding
cb13519_c0/f9p0/1165	-1.39551	noncoding
cb14184_c0/f2p0/1155	-0.999607	noncoding
cb13285_c21/f2p0/1034	-1.64729	noncoding
cb13285_c20/f3p0/969	-1.48847	noncoding
cb13198_c122/f10p1/1124	-0.901694	noncoding
cb13198_c120/f2p0/953	-1.27691	noncoding
cb13198_c124/f6p0/922	-1.31835	noncoding
cb13198_c125/f2p0/904	-0.947255	noncoding
cb1221_c0/f3p0/1875	-0.342846	noncoding
cb13002_c6/f2p0/1127	-0.94805	noncoding
cb13002_c5/f2p0/890	-1.86325	noncoding
cb13334_c906/f2p0/958	-1.09864	noncoding
cb12244_c3/f2p0/1184	-1.6928	noncoding
cb13334_c908/f2p0/866	-2.23665	noncoding
cb13334_c909/f2p0/972	-0.868107	noncoding
cb13736_c0/f10p0/851	-0.705104	noncoding
cb13371_c1/f2p0/809	-1.18676	noncoding
cb1333_c0/f2p0/3979	-0.455188	noncoding
cb12978_c1/f3p0/1118	-1.81537	noncoding
cb13255_c0/f2p0/1082	-1.3955	noncoding
cb13626_c0/f2p0/1073	-1.31549	noncoding
cb14201_c0/f2p0/1084	-1.29994	noncoding
cb14117_c1/f3p0/1089	-1.21755	noncoding
cb13002_c20/f213p0/1109	-1.03223	noncoding
cb13334_c5288/f2p0/809	-1.0962	noncoding
cb1259_c4/f2p0/1007	-1.7634	noncoding
cb14022_c0/f2p0/1024	-1.45186	noncoding
cb13334_c858/f2p0/926	-1.37569	noncoding
cb13334_c859/f3p0/1019	-1.03786	noncoding
cb13334_c857/f3p0/876	-1.22806	noncoding
cb13334_c851/f2p0/882	-1.41264	noncoding
cb14094_c1/f2p0/1051	-0.262733	noncoding
cb14209_c0/f2p0/1196	-1.55127	noncoding
cb13334_c7199/f3p0/1218	-1.64649	noncoding
cb13334_c7198/f5p0/874	-0.48371	noncoding
cb13334_c7195/f10p0/1006	-1.51809	noncoding
cb13334_c7197/f4p1/1149	-1.35911	noncoding
cb13334_c7196/f14p0/1047	-2.33367	noncoding
cb14087_c0/f2p0/981	-2.20087	noncoding
cb11924_c6/f3p0/943	-0.434637	noncoding
cb13620_c1/f2p0/1027	-1.183	noncoding
cb11888_c1/f2p0/1333	-0.012139	noncoding
cb14121_c1/f5p0/741	-0.321665	noncoding
cb1361_c4/f3p0/1148	-1.43952	noncoding
cb1361_c7/f2p0/1595	-0.941395	noncoding
cb1361_c6/f2p0/1020	-1.46743	noncoding
cb11922_c3/f2p0/953	-1.03777	noncoding
cb13540_c0/f2p0/1001	-1.67196	noncoding
cb13426_c0/f2p0/1068	-0.09031	noncoding
cb13334_c6161/f2p0/1143	-1.61155	noncoding
cb14207_c0/f3p0/1099	-0.301336	noncoding
cb13073_c34/f8p0/1147	-1.07265	noncoding
cb12400_c0/f2p0/1769	-1.48557	noncoding
cb1249_c2/f2p0/1884	-0.049453	noncoding
cb13151_c21/f5p0/1032	-1.9401	noncoding
cb14114_c0/f2p0/1121	-1.49064	noncoding
cb11945_c1/f6p0/1112	-0.254969	noncoding
cb11945_c0/f8p0/1136	-0.082904	noncoding
cb13334_c958/f2p0/1141	-1.65476	noncoding
cb13334_c954/f2p0/1049	-1.81283	noncoding
cb12253_c9/f2p0/1047	-0.837023	noncoding
cb1198_c1/f2p0/968	-0.891984	noncoding
cb13334_c985/f2p0/999	-1.36094	noncoding
cb1279_c5/f3p0/1475	-0.953216	noncoding
cb13334_c6702/f2p0/1025	-1.5556	noncoding
cb13978_c0/f2p0/972	-0.487704	noncoding
cb13334_c725/f4p0/966	-1.10821	noncoding
cb13334_c728/f4p0/1083	-0.592402	noncoding
cb13334_c729/f4p0/1168	-0.80513	noncoding
cb13334_c542/f13p0/1101	-1.58807	noncoding
cb13605_c0/f5p0/939	-2.25653	noncoding
cb13334_c898/f2p0/1016	-0.445597	noncoding
cb13334_c892/f2p0/1056	-1.29426	noncoding
cb13334_c893/f2p0/972	-0.568329	noncoding
cb13334_c890/f2p0/1189	-0.764034	noncoding
cb13334_c891/f2p0/948	-2.41441	noncoding
cb13334_c896/f2p0/1150	-2.3172	noncoding
cb13334_c894/f2p0/1001	-0.802815	noncoding
cb13334_c895/f2p0/988	-1.56168	noncoding
cb13850_c0/f3p0/970	-1.65326	noncoding
cb12669_c0/f2p0/1032	-0.778039	noncoding
cb13334_c934/f2p0/959	-1.49733	noncoding
cb13447_c75/f2p0/1185	-0.303875	noncoding
cb13943_c0/f2p0/993	-0.738196	noncoding
cb14014_c0/f3p0/1194	-0.946492	noncoding
cb14225_c0/f2p0/934	-2.08776	noncoding
cb13334_c979/f2p0/1013	-0.711137	noncoding
cb13334_c978/f2p0/1069	-1.70331	noncoding
cb13334_c975/f2p0/1028	-1.45594	noncoding
cb13334_c974/f2p0/933	-1.17423	noncoding
cb13334_c977/f2p0/822	-1.04456	noncoding
cb13334_c971/f2p0/977	-1.49341	noncoding
cb13334_c970/f2p0/1169	-1.18075	noncoding
cb12257_c0/f2p0/1017	-0.80941	noncoding
cb12468_c0/f2p0/1176	-0.842201	noncoding
cb13914_c1/f2p0/1027	-1.46996	noncoding
cb13914_c0/f2p0/923	-2.09745	noncoding
cb13151_c66/f2p0/852	-1.17644	noncoding
cb13334_c7306/f4p0/1038	-1.04287	noncoding
cb13151_c69/f2p0/773	-1.95822	noncoding
cb13065_c0/f16p0/1145	-0.884378	noncoding
cb13065_c1/f2p0/1130	-0.869532	noncoding
cb13065_c2/f2p0/1162	-0.980322	noncoding
cb13065_c3/f5p0/1219	-1.3425	noncoding
cb13065_c6/f2p0/1194	-1.93442	noncoding
cb13065_c7/f2p0/1055	-0.405162	noncoding
cb14132_c1/f2p0/1041	-0.94426	noncoding
cb13334_c708/f3p0/1112	-1.0305	noncoding
cb13334_c700/f4p0/1025	-1.50812	noncoding
cb13334_c701/f3p0/1209	-1.98482	noncoding
cb13334_c7308/f3p0/1089	-2.40538	noncoding
cb14367_c0/f2p0/1067	-0.998742	noncoding
cb13334_c566/f11p0/1146	-1.36399	noncoding
cb11865_c0/f2p0/1598	-0.420719	noncoding
cb13334_c1271/f2p0/1046	-1.23208	noncoding
cb11834_c1/f3p0/1122	-0.811641	noncoding
cb13334_c852/f2p0/1147	-1.42924	noncoding
cb12170_c1/f3p0/1163	-1.40942	noncoding
cb12170_c2/f2p0/915	-2.17907	noncoding
cb14155_c0/f2p0/976	-0.456621	noncoding
cb13334_c704/f5p0/1013	-1.45768	noncoding
cb13334_c917/f2p0/1016	-0.946578	noncoding
cb13334_c915/f2p0/912	-1.37982	noncoding
cb13334_c914/f2p1/1135	-1.9378	noncoding
cb13334_c913/f2p0/966	-0.577356	noncoding
cb13334_c911/f2p0/890	-0.420686	noncoding
cb13334_c918/f2p0/1088	-1.4022	noncoding
cb14200_c0/f2p0/1026	-1.42966	noncoding
cb14395_c0/f2p0/871	-1.29893	noncoding
cb1198_c14/f2p0/1765	-0.142782	noncoding
cb11920_c0/f2p0/1085	-1.64859	noncoding
cb14037_c1/f4p0/964	-2.22721	noncoding
cb14037_c2/f2p0/986	-2.13461	noncoding
cb13334_c5206/f6p0/1044	-1.86414	noncoding
cb13447_c294/f59p0/1015	-1.26007	noncoding
cb14032_c11/f2p0/1121	-0.991289	noncoding
cb13988_c0/f2p0/1167	-1.16896	noncoding
cb13618_c0/f2p0/1165	-2.19016	noncoding
cb13334_c768/f4p0/1179	-0.5417	noncoding
cb13334_c767/f3p0/1189	-1.53172	noncoding
cb11891_c0/f2p0/1095	-1.10218	noncoding
cb13591_c0/f4p0/1144	-1.57467	noncoding
cb13728_c0/f2p0/1047	-1.30216	noncoding
cb13499_c2/f2p0/884	-0.003617	noncoding
cb1398_c2/f2p0/1348	-0.013039	noncoding
cb13334_c939/f2p0/975	-1.22381	noncoding
cb13334_c931/f2p0/1061	-2.32636	noncoding
cb13334_c930/f2p0/1180	-0.578406	noncoding
cb13334_c933/f2p0/918	-0.902146	noncoding
cb13334_c932/f2p0/936	-0.344532	noncoding
cb13894_c0/f2p0/622	-2.06712	noncoding
cb13334_c937/f2p0/1081	-2.42516	noncoding
cb13334_c936/f2p0/1044	-1.81462	noncoding
cb11866_c31/f2p0/1261	-1.89714	noncoding
cb13334_c7304/f2p0/1086	-1.73578	noncoding
cb13334_c7301/f7p0/1181	-1.9612	noncoding
cb13334_c5005/f3p0/1110	-1.89573	noncoding
cb12062_c0/f2p0/952	-1.20024	noncoding
cb13700_c0/f2p0/1051	-0.921949	noncoding
cb13334_c746/f2p0/1035	-1.97049	noncoding
cb13334_c747/f3p0/1173	-1.33361	noncoding
cb13334_c745/f4p0/1161	-2.34752	noncoding
cb13334_c742/f2p0/928	-1.41039	noncoding
cb13334_c743/f3p0/945	-1.93368	noncoding
cb13294_c7/f2p0/953	-1.33391	noncoding
cb13294_c0/f9p0/1014	-1.33437	noncoding
cb13294_c1/f2p0/918	-1.38847	noncoding
cb12140_c0/f4p0/1223	-0.813874	noncoding
cb13334_c927/f2p0/1002	-1.33481	noncoding
cb13100_c1/f3p0/1167	-0.332568	noncoding
cb13614_c3/f2p0/965	-0.696427	noncoding
cb13614_c0/f3p0/1203	-0.769592	noncoding
cb14374_c0/f2p0/935	-0.316422	noncoding
cb1367_c0/f2p0/2256	-0.579251	noncoding
cb13496_c18/f2p0/970	-2.87209	noncoding
cb13340_c5/f6p1/1166	-1.04685	noncoding
cb13334_c7321/f2p0/981	-0.779783	noncoding
cb13334_c7326/f2p0/917	-1.24841	noncoding
cb13334_c7327/f3p0/990	-1.94939	noncoding
cb12420_c0/f2p0/1186	-0.997095	noncoding
cb13418_c0/f4p0/969	-2.55514	noncoding
cb12975_c0/f2p0/1193	-0.414251	noncoding
cb13234_c3/f2p0/897	-0.650545	noncoding
cb12488_c0/f3p0/1270	-0.662217	noncoding
cb13296_c9/f3p0/1218	-1.65037	noncoding
cb13296_c1/f3p0/1052	-1.05401	noncoding
cb14059_c0/f5p0/892	-0.233045	noncoding
cb13100_c2/f2p0/954	-0.056165	noncoding
cb13967_c1/f2p0/973	-1.29367	noncoding
cb13967_c0/f6p0/1143	-1.19909	noncoding
cb12017_c0/f2p0/1074	-0.567117	noncoding
cb13842_c2/f2p0/1103	-1.42321	noncoding
cb13334_c7341/f2p0/1000	-1.95084	noncoding
cb13648_c0/f4p0/1112	-1.32272	noncoding
cb13662_c4/f2p0/1056	-1.57017	noncoding
cb13658_c0/f4p0/1100	-0.897182	noncoding
cb13471_c0/f2p0/1178	-2.36212	noncoding
cb13665_c2/f2p0/987	-0.898221	noncoding
cb13402_c8/f2p0/1042	-0.488898	noncoding
cb14294_c10/f3p0/1196	-1.81403	noncoding
cb13334_c7284/f3p0/698	-0.481939	noncoding
cb13334_c7286/f3p0/583	-2.01493	noncoding
cb12324_c0/f2p0/922	-1.47185	noncoding
cb14255_c0/f2p0/949	-0.048685	noncoding
cb11837_c0/f2p0/1572	-1.26973	noncoding
cb13122_c0/f2p0/1100	-1.85533	noncoding
cb13413_c0/f2p0/1109	-0.45633	noncoding
cb13250_c2/f3p0/884	-2.0059	noncoding
cb13250_c3/f3p0/915	-2.22604	noncoding
cb13250_c0/f31p1/954	-2.13779	noncoding
cb13250_c1/f4p0/915	-2.13903	noncoding
cb13754_c0/f2p0/965	-1.64457	noncoding
cb13334_c991/f2p0/993	-2.32254	noncoding
cb13334_c990/f2p0/1118	-1.67036	noncoding
cb13577_c0/f2p0/1022	-2.26959	noncoding
cb13763_c1/f2p0/1003	-1.48317	noncoding
cb12952_c0/f4p0/876	-1.47383	noncoding
cb12952_c1/f3p0/906	-1.73817	noncoding
cb13608_c0/f2p0/1220	-1.22359	noncoding
cb11887_c0/f2p0/1670	-0.099151	noncoding
cb13774_c2/f2p0/1119	-0.926811	noncoding
cb13334_c5548/f4p0/1017	-1.53203	noncoding
cb14223_c0/f2p0/910	-0.780683	noncoding
cb13045_c8/f3p0/1122	-0.536684	noncoding
cb1368_c0/f3p0/3660	-0.671771	noncoding
cb12793_c0/f3p0/1118	-0.936907	noncoding
cb12293_c0/f2p0/1035	-1.86619	noncoding
cb14131_c1/f2p0/1195	-2.50202	noncoding
cb14131_c0/f5p0/1033	-2.50244	noncoding
cb13602_c1/f2p0/799	-0.524638	noncoding
cb11974_c0/f3p0/1103	-0.809562	noncoding
cb13939_c0/f2p0/1118	-0.737081	noncoding
cb13334_c5562/f2p0/974	-2.41594	noncoding
cb13334_c5563/f5p0/1159	-2.44278	noncoding
cb13299_c0/f3p0/1042	-0.50282	noncoding
cb13994_c12/f2p0/1229	-0.676165	noncoding
cb13994_c11/f2p0/1618	-0.272023	noncoding
cb13994_c10/f2p0/1429	-0.400292	noncoding
cb13662_c0/f3p0/1210	-1.36923	noncoding
cb13498_c0/f2p1/1115	-0.532445	noncoding
cb13037_c0/f2p0/955	-0.795514	noncoding
cb12018_c0/f2p0/1005	-0.752629	noncoding
cb12935_c97/f2p0/1150	-1.5324	noncoding
cb13352_c0/f11p0/905	-0.153584	noncoding
cb14394_c0/f2p0/1044	-0.368675	noncoding
cb14203_c0/f2p0/994	-0.224906	noncoding
cb13334_c606/f5p0/1068	-1.631	noncoding
cb12732_c0/f2p0/1131	-0.989211	noncoding
cb13334_c608/f3p0/1090	-1.60758	noncoding
cb13334_c7227/f4p0/1006	-1.46769	noncoding
cb13334_c7226/f5p0/1008	-1.3005	noncoding
cb13334_c7225/f4p0/851	-1.6117	noncoding
cb13334_c7224/f2p0/1188	-0.605057	noncoding
cb13334_c7223/f6p0/1171	-1.87071	noncoding
cb13334_c7222/f3p0/1199	-2.43619	noncoding
cb13334_c7221/f2p0/1018	-2.00264	noncoding
cb13334_c7220/f4p0/1227	-1.51279	noncoding
cb13334_c7228/f4p0/1191	-1.49287	noncoding
cb13176_c0/f2p0/1125	-1.60486	noncoding
cb12271_c0/f2p0/1262	-1.66883	noncoding
cb14241_c0/f2p0/1184	-0.189805	noncoding
cb12394_c0/f2p0/998	-2.04898	noncoding
cb1241_c2/f3p0/2204	-0.41315	noncoding
cb259_c5/f2p0/1877	-0.167098	noncoding
cb3025_c0/f3p0/2531	-0.325746	noncoding
cb1479_c1/f2p1/3518	-0.068746	noncoding
cb2682_c54/f9p0/1151	-1.03776	noncoding
cb2682_c59/f6p0/1311	-1.56432	noncoding
cb286_c13/f2p0/1211	-0.153997	noncoding
cb254_c9/f2p0/2018	-0.525851	noncoding
cb254_c4/f2p0/2225	-0.327896	noncoding
cb3080_c0/f2p0/1161	-0.755027	noncoding
cb2791_c119/f3p0/1490	-0.862541	noncoding
cb1955_c24/f2p0/1621	-0.051737	noncoding
cb2775_c1/f2p0/1463	-1.14027	noncoding
cb2538_c3/f2p0/3979	-1.09945	noncoding
cb2682_c9/f3p0/1284	-1.48787	noncoding
cb1862_c4/f2p0/2560	-0.375483	noncoding
cb1862_c2/f2p0/2377	-0.328469	noncoding
cb2577_c0/f3p0/3996	-1.15579	noncoding
cb2204_c13/f2p0/1977	-0.512967	noncoding
cb2204_c10/f2p0/2289	-1.13254	noncoding
cb2204_c11/f2p0/1500	-1.32437	noncoding
cb2_c11/f2p0/993	-0.444708	noncoding
cb3375_c8/f2p0/2972	-0.588545	noncoding
cb2017_c2/f2p0/2553	-0.48294	noncoding
cb2305_c0/f4p1/2736	-1.26931	noncoding
cb2890_c1/f2p0/1082	-0.139104	noncoding
cb1457_c18/f3p0/3119	-0.626995	noncoding
cb3000_c0/f2p0/1573	-0.568755	noncoding
cb1552_c0/f2p0/2003	-0.797723	noncoding
cb1710_c0/f2p0/2281	-0.150799	noncoding
cb2918_c0/f14p0/2946	-1.26714	noncoding
cb2549_c1/f2p0/2229	-0.229242	noncoding
cb2176_c9/f2p0/1426	-2.19845	noncoding
cb3063_c5/f3p0/1199	-0.503422	noncoding
cb3358_c0/f3p0/1372	-1.24691	noncoding
cb2141_c7/f11p0/3234	-0.105532	noncoding
cb2682_c5/f8p0/1307	-1.16308	noncoding
cb1540_c5/f2p0/1519	-1.16126	noncoding
cb1540_c2/f2p0/2604	-0.644911	noncoding
cb1540_c3/f2p0/2761	-0.452374	noncoding
cb1540_c0/f4p0/3041	-0.192201	noncoding
cb1540_c1/f2p0/3179	-0.342681	noncoding
cb2972_c15/f2p0/2826	-1.03017	noncoding
cb2448_c2/f3p0/990	-0.24302	noncoding
cb2387_c1/f3p0/4078	-0.961374	noncoding
[truncated: 38,501 more rows]

## Sheet: CAPT
#Isoform_id	Length	Coding_probability	Type
cb10216_c0/f3p0/1381	1381	0.0138573	noncoding
cb10491_c1237/f2p0/1448	1448	0.00116763	noncoding
cb10491_c136809/f2p0/1441	1441	0.324383	noncoding
cb10491_c1407/f2p1/1471	1471	0.0619181	noncoding
cb10491_c1400/f2p0/1882	1882	0.0261575	noncoding
cb10491_c1401/f4p0/1734	1734	0.0360273	noncoding
cb10050_c2/f2p0/921	921	0.012988	noncoding
cb10050_c1/f2p0/1484	1484	0.0125982	noncoding
cb10491_c135754/f2p0/1497	1497	0.345993	noncoding
cb10030_c0/f3p0/1821	1821	0.00872184	noncoding
cb10295_c0/f2p0/1077	1077	0.0452936	noncoding
cb10491_c1180/f3p0/1855	1855	0.0127727	noncoding
cb10491_c1182/f2p0/1548	1548	0.00340121	noncoding
cb10491_c1366/f2p0/1440	1440	0.0269709	noncoding
cb10491_c1368/f7p0/1676	1676	0.0672471	noncoding
cb10329_c0/f2p0/1146	1146	0.0551915	noncoding
cb10491_c20629/f2p0/1525	1525	0.00467666	noncoding
cb10491_c1796/f2p0/1494	1494	0.0439671	noncoding
cb10347_c11/f2p0/1496	1496	0.00237051	noncoding
cb10491_c1386/f2p0/1608	1608	0.000730976	noncoding
cb10491_c128390/f2p0/1436	1436	0.079824	noncoding
cb10491_c128393/f2p0/1295	1295	0.139104	noncoding
cb10491_c1307/f2p0/1873	1873	0.0241747	noncoding
cb10491_c228601/f2p0/1310	1310	0.000207315	noncoding
cb10096_c0/f3p0/1641	1641	0.00121199	noncoding
cb10491_c128147/f5p0/1250	1250	0.142688	noncoding
cb10491_c15940/f2p0/1405	1405	0.00600905	noncoding
cb10491_c2009/f2p0/1802	1802	0.166379	noncoding
cb10016_c1/f3p0/1794	1794	0.0494022	noncoding
cb10472_c0/f2p0/1797	1797	0.0211935	noncoding
cb10491_c1326/f3p1/1500	1500	0.0517687	noncoding
cb10491_c18511/f4p0/1628	1628	0.0725425	noncoding
cb10491_c128364/f2p0/1310	1310	0.241422	noncoding
cb10491_c23392/f2p2/1749	1749	0.0141175	noncoding
cb10491_c2007/f2p0/1885	1885	0.116954	noncoding
cb1013_c5/f2p0/3282	3282	0.00065142	noncoding
cb1013_c4/f2p1/2406	2406	0.000683451	noncoding
cb1013_c3/f2p0/1976	1976	0.000699745	noncoding
cb1013_c2/f2p0/1134	1134	0.000618179	noncoding
cb10176_c7/f2p0/850	850	0.0104093	noncoding
cb10176_c1/f2p0/954	954	0.0103508	noncoding
cb10176_c3/f2p0/1077	1077	0.0102819	noncoding
cb10491_c14451/f5p0/1637	1637	0.000303361	noncoding
cb10491_c1469/f3p0/1865	1865	0.0499015	noncoding
cb10273_c2/f3p0/1559	1559	0.00993178	noncoding
cb10041_c0/f4p0/959	959	0.00364266	noncoding
cb10491_c14242/f5p0/1344	1344	0.164036	noncoding
cb10235_c0/f2p0/1765	1765	0.00671441	noncoding
cb10315_c1/f2p0/1479	1479	0.0100127	noncoding
cb10491_c14652/f4p1/1629	1629	0.0556413	noncoding
cb10491_c128442/f4p0/1387	1387	0.360791	noncoding
cb10491_c16486/f3p0/1400	1400	0.00315875	noncoding
cb10491_c1815/f2p0/1915	1915	0.050907	noncoding
cb10177_c19/f2p0/1704	1704	0.00581884	noncoding
cb10491_c128175/f4p0/1475	1475	0.165627	noncoding
cb10259_c12/f2p0/1001	1001	0.17384	noncoding
cb10194_c0/f8p0/1680	1680	0.174997	noncoding
cb10194_c1/f2p0/1067	1067	0.101834	noncoding
cb10408_c4/f5p0/1532	1532	0.266062	noncoding
cb10228_c1/f3p0/1675	1675	0.0133151	noncoding
cb10491_c14934/f3p0/1571	1571	0.242837	noncoding
cb10491_c127632/f4p0/1676	1676	0.0411861	noncoding
cb10050_c0/f2p0/1377	1377	0.0126714	noncoding
cb10491_c18925/f3p0/1856	1856	0.104362	noncoding
cb10190_c0/f4p0/1573	1573	0.00492516	noncoding
cb10491_c179904/f2p0/1282	1282	7.19724e-05	noncoding
cb10491_c229516/f2p0/1878	1878	0.00882168	noncoding
cb10308_c0/f5p0/1629	1629	0.0216025	noncoding
cb10491_c128278/f2p0/1432	1432	0.332904	noncoding
cb10491_c14901/f2p0/1681	1681	0.0168499	noncoding
cb10154_c12/f2p0/1389	1389	0.0441262	noncoding
cb10154_c13/f2p0/1255	1255	0.0444371	noncoding
cb10154_c10/f2p0/1242	1242	0.0444674	noncoding
cb10154_c11/f2p0/882	882	0.0331791	noncoding
cb10389_c37/f3p0/1015	1015	0.121827	noncoding
cb10491_c14717/f4p0/1732	1732	0.00294428	noncoding
cb10491_c13929/f3p0/1851	1851	0.00429433	noncoding
cb10491_c22319/f2p0/1452	1452	0.0143942	noncoding
cb10491_c128168/f6p0/1403	1403	0.0597401	noncoding
cb10491_c14968/f2p0/1806	1806	0.00979061	noncoding
cb10408_c13/f2p0/1258	1258	0.348924	noncoding
cb10154_c39/f204p0/1037	1037	0.0449475	noncoding
cb10111_c179/f89p1/1264	1264	0.00934399	noncoding
cb10491_c1778/f4p0/1780	1780	0.0224097	noncoding
cb10491_c1779/f2p0/1875	1875	0.00264793	noncoding
cb10389_c53/f2p0/3074	3074	0.0147549	noncoding
cb10130_c0/f3p0/1374	1374	0.00237607	noncoding
cb10491_c128153/f5p0/1428	1428	0.0596632	noncoding
cb10491_c14557/f4p1/1427	1427	0.00268894	noncoding
cb10491_c14556/f7p0/1663	1663	0.0524252	noncoding
cb10348_c3/f2p0/1164	1164	0.166355	noncoding
cb10491_c226798/f2p1/1594	1594	0.210986	noncoding
cb10491_c23354/f2p0/1686	1686	0.0375689	noncoding
cb10487_c2/f2p0/959	959	0.00619256	noncoding
cb10016_c0/f4p0/1459	1459	0.00568839	noncoding
cb10016_c2/f2p0/1075	1075	0.00580873	noncoding
cb10491_c1933/f3p0/1691	1691	0.00619948	noncoding
cb10491_c1934/f2p0/1884	1884	0.00845915	noncoding
cb10491_c1936/f2p1/1598	1598	0.0298454	noncoding
cb10491_c128362/f3p1/1373	1373	0.248471	noncoding
cb10491_c14935/f2p0/1493	1493	0.0804232	noncoding
cb10044_c4/f6p0/1683	1683	0.0270244	noncoding
cb10111_c180/f78p1/1319	1319	0.0248317	noncoding
cb10491_c128172/f4p1/1463	1463	0.112924	noncoding
cb10491_c128173/f5p0/1498	1498	0.109015	noncoding
cb10491_c16753/f4p0/1437	1437	0.0305462	noncoding
cb10491_c221/f15p0/1384	1384	0.138961	noncoding
cb10491_c22356/f2p0/1604	1604	0.204766	noncoding
cb10491_c1387/f2p0/1653	1653	0.0055355	noncoding
cb10491_c15127/f4p2/1918	1918	0.0529764	noncoding
cb10229_c5/f2p0/1172	1172	0.00298487	noncoding
cb10229_c4/f2p0/1259	1259	0.000330277	noncoding
cb10229_c0/f2p0/1394	1394	0.00294886	noncoding
cb10229_c8/f2p0/1522	1522	0.00032555	noncoding
cb10491_c14813/f3p0/1715	1715	0.0711569	noncoding
cb10491_c14818/f3p0/1475	1475	0.00148	noncoding
cb10422_c0/f2p0/1752	1752	0.0480563	noncoding
cb10491_c15149/f2p0/1270	1270	0.0198831	noncoding
cb10491_c15148/f2p0/1352	1352	0.172847	noncoding
cb10111_c52/f3p1/1406	1406	0.00927219	noncoding
cb10118_c1/f2p0/928	928	0.0158968	noncoding
cb10491_c14892/f3p0/1306	1306	0.0514469	noncoding
cb10491_c14893/f2p0/1466	1466	0.213238	noncoding
cb10491_c229242/f4p1/1345	1345	0.0035909	noncoding
cb10395_c0/f2p0/1600	1600	0.00437868	noncoding
cb10098_c0/f2p0/1269	1269	0.0283998	noncoding
cb10491_c14791/f5p1/1798	1798	0.280328	noncoding
cb10343_c0/f3p0/1798	1798	0.108513	noncoding
cb10485_c3/f2p0/1363	1363	0.0148206	noncoding
cb10208_c1/f2p0/1257	1257	0.172478	noncoding
cb10218_c0/f2p0/1777	1777	0.197496	noncoding
cb10092_c0/f3p0/1799	1799	0.211271	noncoding
cb10269_c0/f2p0/1253	1253	0.0066687	noncoding
cb10253_c1/f2p0/1258	1258	0.00487422	noncoding
cb10491_c19938/f2p1/1300	1300	0.000204922	noncoding
cb10257_c4/f2p0/1186	1186	0.02852	noncoding
cb10257_c3/f3p0/1419	1419	0.03681	noncoding
cb10274_c9/f2p0/1022	1022	0.129196	noncoding
cb10491_c152406/f2p0/1287	1287	0.112632	noncoding
cb10491_c19098/f2p0/1689	1689	0.183655	noncoding
cb10333_c1/f2p0/1249	1249	0.00941122	noncoding
cb10491_c138580/f2p0/1365	1365	0.1252	noncoding
cb10491_c1295/f4p0/1898	1898	0.00252661	noncoding
cb10491_c1292/f3p0/1873	1873	0.0142527	noncoding
cb10491_c228690/f3p0/1306	1306	0.000170621	noncoding
cb10024_c0/f6p0/1493	1493	0.00953269	noncoding
cb10024_c2/f2p0/1707	1707	0.0165194	noncoding
cb10491_c128223/f3p0/1641	1641	0.235504	noncoding
cb10491_c1994/f2p0/1778	1778	0.151257	noncoding
cb10491_c1196/f2p0/1716	1716	0.00190845	noncoding
cb10491_c1195/f2p0/1912	1912	0.00424179	noncoding
cb10212_c1/f2p0/1899	1899	0.00292695	noncoding
cb10212_c7/f3p0/1107	1107	0.00195924	noncoding
cb10212_c6/f3p0/1262	1262	0.0117505	noncoding
cb10408_c9/f2p0/1392	1392	0.293391	noncoding
cb10376_c0/f2p0/1232	1232	0.0011723	noncoding
cb10491_c15570/f3p0/1453	1453	0.00259982	noncoding
cb10449_c0/f3p0/1302	1302	0.0253702	noncoding
cb10246_c2/f4p0/1625	1625	0.0541808	noncoding
cb10246_c1/f4p0/1442	1442	0.0540873	noncoding
cb10246_c8/f5p0/1607	1607	0.0536263	noncoding
cb10491_c14627/f3p0/1351	1351	0.202701	noncoding
cb10310_c2/f2p0/1109	1109	0.0313779	noncoding
cb10310_c3/f2p0/1231	1231	0.032893	noncoding
cb10310_c1/f2p1/5365	5365	0.0342778	noncoding
cb10491_c1411/f2p0/1805	1805	0.00451582	noncoding
cb10491_c15054/f4p1/1650	1650	0.00987389	noncoding
cb10118_c2/f2p0/1507	1507	0.0331814	noncoding
cb10491_c15141/f6p0/1794	1794	0.0808141	noncoding
cb10491_c14817/f3p0/1822	1822	0.0302744	noncoding
cb10491_c229421/f2p1/1303	1303	0.000204888	noncoding
cb10102_c0/f2p0/1450	1450	0.00563237	noncoding
cb10491_c1435/f2p0/1761	1761	0.00412877	noncoding
cb10491_c128384/f2p0/1469	1469	0.294377	noncoding
cb10491_c15129/f2p0/1232	1232	0.000802874	noncoding
cb10491_c1507/f2p1/1879	1879	0.338274	noncoding
cb10187_c1/f2p0/1124	1124	0.0542536	noncoding
cb10149_c2/f2p0/1254	1254	0.0309378	noncoding
cb10149_c0/f2p0/1091	1091	0.0183869	noncoding
cb10491_c128249/f3p0/1337	1337	0.168533	noncoding
cb10491_c180620/f2p0/1299	1299	0.0001114	noncoding
cb10491_c128313/f2p0/1430	1430	0.059657	noncoding
cb1027_c3/f2p0/2153	2153	0.00554858	noncoding
cb10215_c0/f2p0/1486	1486	0.00718485	noncoding
cb10491_c137572/f2p0/1434	1434	0.0837029	noncoding
cb10491_c128257/f3p0/1424	1424	0.0596755	noncoding
cb10491_c20818/f2p0/1488	1488	0.0804434	noncoding
cb10491_c131831/f2p0/1399	1399	0.141692	noncoding
cb10491_c128238/f6p0/1252	1252	0.180344	noncoding
cb10491_c21500/f3p0/1857	1857	0.0117783	noncoding
cb10491_c19366/f2p1/1661	1661	0.020912	noncoding
cb10491_c1394/f2p0/1821	1821	0.00749155	noncoding
cb10491_c13911/f5p0/1748	1748	0.00343945	noncoding
cb10258_c5/f4p0/1392	1392	0.00239221	noncoding
cb10258_c2/f3p0/1702	1702	0.0237696	noncoding
cb10491_c15086/f2p0/1794	1794	0.033882	noncoding
cb10491_c15082/f4p0/1223	1223	0.182651	noncoding
cb10491_c14931/f4p0/1658	1658	0.0105173	noncoding
cb10491_c14685/f5p1/1882	1882	0.0585262	noncoding
cb10491_c14992/f2p0/1675	1675	0.0419505	noncoding
cb10491_c17870/f3p0/1895	1895	0.00528931	noncoding
cb10485_c1/f3p0/1001	1001	0.00196489	noncoding
cb10491_c18348/f2p1/1777	1777	0.0178363	noncoding
cb10141_c0/f2p0/1366	1366	0.0113382	noncoding
cb10491_c14749/f3p0/1330	1330	0.0150032	noncoding
cb10491_c14742/f3p0/1729	1729	0.000215987	noncoding
cb10491_c128309/f2p0/1383	1383	0.0543288	noncoding
cb10491_c128302/f2p0/1690	1690	0.0223119	noncoding
cb10491_c163007/f2p0/1455	1455	0.201669	noncoding
cb10491_c229506/f2p0/1648	1648	0.0188127	noncoding
cb10279_c5/f2p0/1306	1306	0.0346825	noncoding
cb10191_c3/f2p0/1878	1878	0.00322052	noncoding
cb10191_c2/f3p0/957	957	0.00977301	noncoding
cb10491_c128186/f4p0/1341	1341	0.146093	noncoding
cb10491_c128189/f5p0/1380	1380	0.105209	noncoding
cb10491_c128230/f6p0/1334	1334	0.272345	noncoding
cb10491_c14587/f5p1/1467	1467	0.154449	noncoding
cb10191_c16/f2p0/1193	1193	0.00964857	noncoding
cb10191_c14/f2p0/1384	1384	0.0215921	noncoding
cb10491_c14973/f3p0/1740	1740	0.0273098	noncoding
cb10487_c3/f2p0/1276	1276	0.00364926	noncoding
cb10487_c1/f2p0/1258	1258	0.0180871	noncoding
cb1013_c22/f2p1/3036	3036	0.000660261	noncoding
cb10403_c0/f2p0/990	990	0.00514322	noncoding
cb10491_c14394/f7p0/1648	1648	0.0676835	noncoding
cb1035_c1/f2p0/892	892	0.142191	noncoding
cb1035_c2/f2p0/1105	1105	0.0266871	noncoding
cb10008_c1/f2p0/936	936	0.0634633	noncoding
cb10491_c14569/f5p0/1850	1850	0.00496943	noncoding
cb10491_c1222/f2p0/1511	1511	0.00242034	noncoding
cb10340_c8/f8p0/1165	1165	0.224682	noncoding
cb10154_c9/f3p0/1407	1407	0.0440846	noncoding
cb10003_c1/f2p0/1547	1547	0.00397398	noncoding
cb1003_c1/f2p0/1038	1038	0.0075277	noncoding
cb1003_c2/f2p0/1575	1575	0.0131463	noncoding
cb1003_c3/f2p1/1923	1923	0.140977	noncoding
cb10491_c14951/f2p0/1245	1245	0.106941	noncoding
cb10491_c14959/f2p0/1536	1536	0.0122799	noncoding
cb10491_c179264/f2p0/1859	1859	0.304184	noncoding
cb10328_c7/f2p0/1854	1854	0.0011319	noncoding
cb10491_c177523/f2p0/1302	1302	0.249238	noncoding
cb10491_c14983/f3p0/1355	1355	0.0151275	noncoding
cb10491_c14987/f2p0/1728	1728	0.333502	noncoding
cb10491_c229546/f2p0/1420	1420	0.211813	noncoding
cb10491_c128140/f6p0/1240	1240	0.240685	noncoding
cb10491_c14724/f4p0/1700	1700	0.205523	noncoding
cb10491_c14725/f3p0/1358	1358	0.0370192	noncoding
cb10491_c1201/f2p0/1447	1447	0.00448367	noncoding
cb10491_c1205/f2p0/1662	1662	0.00839282	noncoding
cb10487_c0/f3p0/1063	1063	0.000604553	noncoding
cb1001_c0/f2p0/2376	2376	0.00839217	noncoding
cb10404_c0/f2p0/1594	1594	0.00553649	noncoding
cb10279_c27/f2p0/1780	1780	0.0313063	noncoding
cb10225_c1/f2p0/1434	1434	0.0120965	noncoding
cb10225_c0/f2p0/1193	1193	0.00555132	noncoding
cb10491_c14062/f3p0/1295	1295	7.19211e-05	noncoding
cb10253_c0/f2p0/1848	1848	0.00389243	noncoding
cb10491_c128167/f4p0/1602	1602	0.256277	noncoding
cb10491_c128166/f4p0/1320	1320	0.140207	noncoding
cb10491_c128161/f6p0/1312	1312	0.183948	noncoding
cb10124_c0/f5p0/1872	1872	0.00524435	noncoding
cb10491_c128299/f2p1/1426	1426	0.189549	noncoding
cb10234_c0/f2p0/1634	1634	0.0113862	noncoding
cb10491_c1267/f4p0/1686	1686	0.0241707	noncoding
cb10339_c3/f2p0/1559	1559	0.00205136	noncoding
cb10339_c2/f2p0/1214	1214	0.00372077	noncoding
cb10339_c1/f2p0/1700	1700	0.00203559	noncoding
cb10339_c0/f4p0/993	993	5.12937e-05	noncoding
cb10491_c128430/f2p0/1425	1425	0.273442	noncoding
cb101_c0/f2p0/1951	1951	0.00677236	noncoding
cb10001_c0/f2p0/1855	1855	0.0165084	noncoding
cb10491_c155330/f2p0/1402	1402	0.271606	noncoding
cb10491_c14889/f2p1/1899	1899	0.0162879	noncoding
cb10491_c14880/f2p0/1441	1441	0.0169723	noncoding
cb10333_c0/f2p0/1845	1845	0.00365503	noncoding
cb10177_c2/f2p0/1696	1696	0.00456642	noncoding
cb10177_c1/f2p0/1052	1052	0.00472978	noncoding
cb10491_c1950/f3p0/1702	1702	0.00222424	noncoding
cb10360_c0/f4p0/1324	1324	0.00899833	noncoding
cb10221_c10/f36p0/1041	1041	0.253015	noncoding
cb10444_c0/f3p0/1738	1738	0.0425671	noncoding
cb10444_c1/f3p0/1330	1330	0.0556632	noncoding
cb10491_c15117/f2p0/1835	1835	0.0160217	noncoding
cb10411_c4/f3p0/1857	1857	0.0430952	noncoding
cb10411_c1/f2p0/1837	1837	0.0161882	noncoding
cb10491_c19593/f4p0/1898	1898	0.122668	noncoding
cb10491_c128316/f2p0/1308	1308	0.155654	noncoding
cb10491_c13896/f4p0/1874	1874	0.0174514	noncoding
cb10491_c15113/f2p0/1652	1652	0.0202807	noncoding
cb10274_c0/f4p0/1212	1212	0.159177	noncoding
cb10491_c14784/f4p0/1469	1469	0.0812366	noncoding
cb10491_c128242/f3p0/1536	1536	0.122609	noncoding
cb10421_c1/f2p0/1663	1663	0.126534	noncoding
cb10421_c0/f3p0/1306	1306	0.0184813	noncoding
cb10221_c2/f7p0/1048	1048	0.23386	noncoding
cb1035_c3/f2p0/1929	1929	0.130257	noncoding
cb10491_c141388/f2p0/1442	1442	0.298792	noncoding
cb10075_c2/f3p0/1613	1613	0.0159164	noncoding
cb10075_c1/f4p0/1307	1307	0.015342	noncoding
cb10491_c14954/f2p0/1508	1508	0.0040472	noncoding
cb10491_c1713/f2p0/1586	1586	0.00163088	noncoding
cb10491_c1021/f3p0/1639	1639	0.265644	noncoding
cb10491_c374451/f2p0/1588	1588	0.00786965	noncoding
cb10491_c29951/f2p0/1488	1488	0.161309	noncoding
cb10491_c34898/f2p0/1442	1442	0.0135315	noncoding
cb10491_c394786/f2p0/1587	1587	0.0918422	noncoding
cb10491_c32531/f2p0/1847	1847	0.0160991	noncoding
cb10491_c367523/f2p0/1799	1799	0.0840053	noncoding
cb10491_c372603/f4p1/1904	1904	0.0277882	noncoding
cb10491_c23576/f2p0/1546	1546	0.238198	noncoding
cb10491_c392787/f3p0/1761	1761	0.00261459	noncoding
cb10491_c394447/f2p0/1482	1482	0.116528	noncoding
cb10491_c282007/f2p0/1266	1266	0.00171946	noncoding
cb10491_c271761/f2p0/1453	1453	0.0595863	noncoding
cb10491_c24189/f2p0/1469	1469	0.00830041	noncoding
cb10491_c359890/f2p1/1758	1758	0.159632	noncoding
cb10491_c367/f4p0/1539	1539	0.00142556	noncoding
cb10491_c24575/f3p0/1675	1675	0.00146718	noncoding
cb10491_c38478/f2p0/1748	1748	0.0288417	noncoding
cb10491_c26165/f2p0/1603	1603	0.00434093	noncoding
cb10491_c405924/f2p0/1734	1734	0.0151762	noncoding
cb10491_c25453/f2p0/1272	1272	0.00017094	noncoding
cb10491_c375064/f2p0/1389	1389	0.0323961	noncoding
cb10491_c340/f3p0/1236	1236	0.00447056	noncoding
cb10491_c30915/f2p1/1597	1597	0.210958	noncoding
cb10491_c24558/f5p0/1232	1232	0.19574	noncoding
cb10491_c2638/f3p1/1845	1845	0.00019889	noncoding
cb10491_c397705/f4p0/1570	1570	0.0110472	noncoding
cb10491_c284/f5p0/1323	1323	0.0246446	noncoding
cb10491_c235614/f2p0/1314	1314	0.000124057	noncoding
cb10491_c24122/f4p0/1864	1864	0.0490853	noncoding
cb10491_c30698/f3p0/1681	1681	0.0420323	noncoding
cb10491_c420/f3p0/1716	1716	0.0579633	noncoding
cb10491_c403600/f2p0/1731	1731	0.0973855	noncoding
cb10491_c358060/f4p0/1812	1812	0.0178027	noncoding
cb10491_c359708/f2p0/1770	1770	0.0925384	noncoding
cb10491_c359704/f5p1/1684	1684	0.0520971	noncoding
cb10491_c375200/f2p0/1877	1877	0.033396	noncoding
cb10491_c359706/f3p0/1486	1486	0.0190648	noncoding
cb10491_c359700/f2p0/1774	1774	0.0440037	noncoding
cb10491_c405/f3p0/1431	1431	0.000790907	noncoding
cb10491_c352282/f2p0/1299	1299	0.000178961	noncoding
cb10491_c420246/f2p0/1329	1329	0.233765	noncoding
cb10491_c360998/f2p0/1572	1572	0.105896	noncoding
cb10491_c414136/f2p0/1433	1433	0.000522667	noncoding
cb10491_c30405/f3p0/1802	1802	0.197746	noncoding
cb10491_c261/f8p0/1621	1621	0.0336626	noncoding
cb10491_c33710/f2p0/1866	1866	0.00260932	noncoding
cb10491_c37271/f2p1/1751	1751	0.0200543	noncoding
cb10491_c359523/f3p0/1760	1760	0.0153996	noncoding
cb10491_c359839/f2p0/1691	1640	0.209803	noncoding
cb10491_c359782/f2p0/1410	1410	0.0284508	noncoding
cb10491_c359745/f2p0/1575	1575	0.00214593	noncoding
cb10491_c370635/f2p0/1833	1833	0.0201705	noncoding
cb10491_c363558/f4p0/1862	1862	0.082895	noncoding
cb10491_c359763/f4p0/1902	1902	0.00316585	noncoding
cb10491_c359762/f2p0/1399	1399	0.0151515	noncoding
cb10491_c410173/f2p0/1855	1855	0.0282392	noncoding
cb10491_c40529/f2p0/1300	1300	0.197713	noncoding
cb10491_c417151/f2p0/1879	1879	0.0177953	noncoding
cb10491_c359785/f2p0/1661	1661	0.00444125	noncoding
cb10491_c376739/f2p0/1874	1874	0.0888688	noncoding
cb10491_c359927/f2p0/1413	1413	0.0845108	noncoding
cb10491_c423476/f2p0/1446	1446	0.0412586	noncoding
cb10491_c417424/f2p0/1865	1865	0.00405564	noncoding
cb10491_c359951/f2p0/1297	1297	0.00168237	noncoding
cb10491_c32421/f2p0/1784	1784	0.0130646	noncoding
cb10491_c414948/f2p0/1720	1720	0.00389502	noncoding
cb10491_c359944/f2p0/1641	1641	0.0336269	noncoding
cb10491_c359931/f2p1/1355	1355	0.119704	noncoding
cb10491_c359682/f3p0/1677	1677	0.0146279	noncoding
cb10491_c391190/f3p0/1681	1681	0.127482	noncoding
cb10491_c31129/f2p0/1442	1442	0.107449	noncoding
cb10491_c36608/f2p0/1893	1893	0.00811121	noncoding
cb10491_c365541/f2p0/1720	1720	0.00283152	noncoding
cb10491_c35826/f2p0/1443	1356	0.0401582	noncoding
cb10491_c416037/f2p0/1698	1698	0.155451	noncoding
cb10491_c359876/f3p0/1747	1747	0.000181935	noncoding
cb10491_c359914/f3p0/1773	1773	0.0403931	noncoding
cb10491_c359910/f2p0/1316	1316	0.167891	noncoding
cb10491_c359913/f4p0/1652	1652	0.0406511	noncoding
cb10491_c278643/f2p0/1354	1354	0.228806	noncoding
cb10491_c394/f4p0/1688	1688	0.00263655	noncoding
cb10491_c395/f3p0/1345	1345	0.00113457	noncoding
cb10491_c399/f3p0/1250	1250	0.00160612	noncoding
cb10491_c421077/f2p0/1491	1491	0.00286013	noncoding
cb10491_c405586/f2p0/1438	1438	0.0188792	noncoding
cb10491_c375510/f2p0/1697	1697	0.0758693	noncoding
cb10491_c25304/f2p0/1633	1633	0.0053749	noncoding
cb10491_c359790/f2p0/1656	1529	0.173385	noncoding
cb10491_c382932/f3p0/1834	1834	0.280553	noncoding
cb10491_c27011/f2p0/1638	1638	0.00519944	noncoding
cb10491_c359941/f2p0/1816	1816	0.055518	noncoding
cb10491_c419835/f2p0/1865	1865	0.00558708	noncoding
cb10491_c408546/f2p0/1915	1915	0.119306	noncoding
cb10491_c404155/f2p0/1470	1470	0.0781494	noncoding
cb10491_c358065/f2p1/1340	1340	0.135769	noncoding
cb10491_c384776/f2p0/1317	1317	0.000773236	noncoding
cb10491_c27073/f3p0/1716	1716	0.0162133	noncoding
cb10491_c369519/f2p0/1683	1683	0.0684263	noncoding
cb10491_c376394/f2p0/1800	1800	0.0743492	noncoding
cb10491_c421546/f2p0/1897	1897	0.0780716	noncoding
cb10491_c24752/f2p0/1585	1585	0.063171	noncoding
cb10491_c405971/f2p1/1616	1616	0.0130284	noncoding
cb10491_c36352/f5p0/1685	1685	0.00786031	noncoding
cb10491_c359605/f3p0/1537	1537	0.0408977	noncoding
cb10491_c35075/f2p0/1309	1309	0.000124091	noncoding
cb10491_c416131/f2p0/1904	1904	0.00983314	noncoding
cb10491_c398299/f2p0/1328	1328	0.104075	noncoding
cb10491_c246619/f2p0/1399	1399	0.0889389	noncoding
cb10491_c27058/f3p0/1253	1253	0.23759	noncoding
cb10491_c282031/f3p0/1333	1333	0.207582	noncoding
cb10491_c28295/f3p0/1501	1501	0.0799433	noncoding
cb10491_c360424/f2p0/1674	1674	0.0110411	noncoding
cb10491_c413952/f2p0/1893	1893	0.0144581	noncoding
cb10491_c35190/f3p0/1400	1400	0.00864556	noncoding
cb10491_c23866/f4p0/1645	1645	0.000802939	noncoding
cb10491_c375019/f2p0/1637	1637	0.12083	noncoding
cb10491_c379/f3p0/1488	1488	0.00428709	noncoding
cb10491_c31522/f2p1/1726	1726	0.322024	noncoding
cb10491_c422912/f4p1/1857	1857	0.170823	noncoding
cb10491_c25950/f2p0/1296	1296	1.14244e-05	noncoding
cb10491_c379029/f2p0/1756	1756	0.0328521	noncoding
cb10491_c29636/f3p0/1517	1517	0.0121704	noncoding
cb10491_c359816/f2p0/1404	1404	0.0137961	noncoding
cb10491_c295/f4p0/1542	1542	0.0336841	noncoding
cb10491_c398662/f2p0/1253	1253	0.120294	noncoding
cb10491_c375105/f2p0/1359	1359	0.00285602	noncoding
cb10491_c359595/f3p0/1867	1867	0.0122191	noncoding
cb10491_c37940/f3p0/1448	1448	0.0498977	noncoding
cb10491_c358/f4p0/1758	1758	0.000309342	noncoding
cb10491_c376788/f2p0/1899	1899	0.0513487	noncoding
cb10491_c32686/f2p0/1594	1594	0.277111	noncoding
cb10491_c388926/f2p0/1664	1664	0.0436636	noncoding
cb10491_c359886/f2p0/1340	1340	0.00134687	noncoding
cb10491_c36681/f2p0/1449	1449	0.14666	noncoding
cb10491_c262907/f2p0/1350	1350	0.196256	noncoding
cb10491_c30041/f3p0/1633	1633	0.00144099	noncoding
cb10491_c33246/f2p0/1782	1782	0.0460775	noncoding
cb10491_c375742/f2p0/1611	1611	0.0585664	noncoding
cb10491_c359714/f2p0/1369	1369	0.346708	noncoding
cb10491_c319/f9p0/1729	1729	0.0844412	noncoding
cb10491_c359920/f2p0/1326	1326	0.0517539	noncoding
cb10491_c359479/f3p0/1651	1651	0.0196711	noncoding
cb10491_c358605/f2p0/1420	1420	0.240283	noncoding
cb10491_c414331/f2p0/1865	1865	0.00525561	noncoding
cb10491_c414335/f2p0/1442	1442	0.139174	noncoding
cb10491_c359808/f2p0/1779	1779	0.155906	noncoding
cb10491_c359805/f2p0/1817	1817	0.0068752	noncoding
cb10491_c370598/f2p0/1576	1576	0.0150372	noncoding
cb10491_c410822/f2p0/1511	1511	0.00823131	noncoding
cb10491_c360518/f4p0/1839	1839	0.000378889	noncoding
cb10491_c419232/f2p0/1284	1284	0.00677817	noncoding
cb10491_c383602/f2p0/1746	1746	0.0318869	noncoding
cb10491_c359280/f3p0/1604	1604	0.0433752	noncoding
cb10491_c359757/f8p1/1645	1645	0.011876	noncoding
cb10491_c32621/f2p0/1775	1775	0.0833796	noncoding
cb10491_c377639/f2p0/1805	1805	0.0776115	noncoding
cb10491_c246532/f2p0/1669	1669	0.0153182	noncoding
cb10491_c424606/f2p0/1580	1580	0.354444	noncoding
cb10491_c365914/f2p0/1594	1594	0.253148	noncoding
cb10491_c36511/f2p0/1319	1319	0.000386355	noncoding
cb10491_c380674/f2p0/1446	1446	0.128922	noncoding
cb10491_c271515/f2p0/1851	1851	0.00812976	noncoding
cb10491_c383835/f2p0/1522	1522	0.0429822	noncoding
cb10491_c359915/f2p1/1828	1828	0.0140573	noncoding
cb10491_c423632/f3p0/1891	1891	0.0502545	noncoding
cb10491_c376858/f2p0/1598	1598	0.010727	noncoding
cb10491_c388271/f5p0/1630	1630	0.00487724	noncoding
cb10491_c32083/f2p0/1301	1301	0.00020491	noncoding
cb10491_c35463/f2p0/1856	1856	0.0488477	noncoding
cb10491_c35461/f3p0/1844	1844	0.0119567	noncoding
cb10491_c419926/f2p0/1277	1277	0.0689489	noncoding
cb10491_c369952/f3p0/1650	1650	0.160209	noncoding
cb10491_c359551/f4p0/1637	1637	0.0146595	noncoding
cb10491_c359945/f2p0/1354	1354	0.00435699	noncoding
cb10491_c399287/f2p0/1863	1863	0.0967512	noncoding
cb10491_c248377/f2p0/1864	1864	0.0120637	noncoding
cb10491_c412645/f2p0/1382	1382	0.290589	noncoding
cb10491_c389684/f2p0/1334	1334	0.0110527	noncoding
cb10491_c368641/f4p0/1619	1619	0.00438665	noncoding
cb10491_c36203/f2p0/1619	1619	0.000337129	noncoding
cb10491_c400625/f4p0/1664	1664	0.00327573	noncoding
cb10491_c363283/f2p0/1619	1619	0.0372012	noncoding
cb10491_c363429/f2p0/1851	1851	0.0372432	noncoding
cb10491_c359908/f2p0/1549	1549	0.0512707	noncoding
cb10491_c359695/f4p0/1390	1390	0.0191213	noncoding
cb10491_c375313/f2p0/1735	1735	0.101099	noncoding
cb10491_c418879/f2p0/1408	1408	0.136519	noncoding
cb10491_c26358/f2p0/1545	1545	0.00657691	noncoding
cb10491_c401733/f3p0/1600	1600	0.0019346	noncoding
cb10491_c416046/f2p0/1553	1553	0.00617106	noncoding
cb10491_c28205/f2p0/1410	1410	0.0787699	noncoding
cb10491_c359677/f3p0/1492	1492	0.111567	noncoding
cb10491_c359676/f3p0/1374	1374	0.0172358	noncoding
cb10491_c34356/f2p0/1592	1592	0.123158	noncoding
cb10491_c670/f2p0/1386	1386	0.0149875	noncoding
cb10491_c57459/f3p0/1414	1414	0.0597062	noncoding
cb10491_c679208/f4p0/1810	1810	0.0516564	noncoding
cb10491_c60959/f2p0/1684	1684	0.0588805	noncoding
cb10491_c501/f2p0/1339	1339	0.00488583	noncoding
cb10491_c680191/f5p1/1602	1602	0.0282391	noncoding
cb10491_c679096/f3p0/1568	1568	0.00456076	noncoding
cb10491_c678996/f3p0/1898	1898	0.168733	noncoding
cb10491_c527/f2p0/1705	1705	0.0237956	noncoding
cb10491_c523/f2p0/1884	1884	0.0200495	noncoding
cb10491_c679225/f3p0/1832	1832	0.00267619	noncoding
cb10491_c511859/f2p0/1258	1258	0.000179364	noncoding
cb10491_c57369/f8p0/1477	1477	0.292355	noncoding
cb10491_c680220/f4p0/1471	1471	0.0182841	noncoding
cb10491_c549/f2p0/1434	1434	0.133542	noncoding
cb10491_c546/f2p0/1900	1900	0.0298734	noncoding
cb10491_c544/f2p0/1396	1396	0.0043733	noncoding
cb10491_c542/f3p0/1276	1276	0.17356	noncoding
cb10491_c56645/f3p0/1234	1234	0.0546648	noncoding
cb10491_c518106/f2p0/1857	1821	0.0168255	noncoding
cb10491_c520918/f2p0/1484	1484	0.0366783	noncoding
cb10491_c482/f4p0/1677	1677	0.109325	noncoding
cb10491_c545570/f2p0/1684	1684	0.00513557	noncoding
cb10491_c498180/f3p2/1895	1895	0.0140065	noncoding
cb10491_c431314/f2p1/1880	1880	0.117536	noncoding
cb10491_c513552/f2p0/1573	1573	0.0274779	noncoding
cb10491_c513556/f2p0/1529	1529	0.00179769	noncoding
cb10491_c436143/f2p1/1603	1603	0.0630126	noncoding
cb10491_c679881/f3p0/1648	1648	0.172452	noncoding
cb10491_c512114/f2p1/1374	1374	0.0569028	noncoding
cb10491_c591149/f2p1/1688	1688	0.00836845	noncoding
cb10491_c511720/f4p0/1919	1919	0.170104	noncoding
cb10491_c511729/f3p0/1332	1332	0.161261	noncoding
cb10491_c428314/f2p0/1755	1755	0.000989106	noncoding
cb10491_c513492/f2p0/1488	1488	0.210556	noncoding
cb10491_c513494/f2p0/1645	1645	0.00428454	noncoding
cb10491_c513203/f2p0/1337	1337	0.00391185	noncoding
cb10491_c618313/f2p1/1450	1450	0.128897	noncoding
cb10491_c428345/f2p0/1657	1657	0.0325427	noncoding
cb10491_c513533/f2p0/1361	1361	0.00453644	noncoding
cb10491_c513539/f2p0/1518	1518	0.00591641	noncoding
cb10491_c598159/f2p0/1340	1340	0.135834	noncoding
cb10491_c679546/f3p0/1896	1896	0.117445	noncoding
cb10491_c681554/f2p0/1532	1532	0.0539892	noncoding
cb10491_c563157/f6p0/1802	1802	0.0273964	noncoding
cb10491_c513704/f5p0/1724	1724	0.0025154	noncoding
cb10491_c519753/f2p0/1875	1875	0.0336643	noncoding
cb10491_c56553/f6p2/1473	1473	0.0458285	noncoding
cb10491_c680708/f2p1/1395	1395	0.018207	noncoding
cb10491_c564611/f2p1/1604	1604	0.0180033	noncoding
cb10491_c67256/f2p0/1406	1406	0.122191	noncoding
cb10491_c562877/f2p0/1727	1727	0.158068	noncoding
cb10491_c436985/f2p1/1710	1710	0.0198447	noncoding
cb10491_c513511/f4p0/1728	1728	0.00790009	noncoding
cb10491_c622/f4p0/1893	1893	0.00725007	noncoding
cb10491_c581507/f2p0/1907	1907	0.0913345	noncoding
cb10491_c561036/f2p1/1782	1782	0.027183	noncoding
cb10491_c66639/f2p0/1400	1400	0.0597494	noncoding
cb10491_c57449/f5p0/1488	1488	0.253883	noncoding
cb10491_c474430/f2p0/1337	1337	0.00143409	noncoding
cb10491_c436434/f2p1/1693	1693	0.168136	noncoding
cb10491_c679383/f3p0/1640	1640	0.0475436	noncoding
cb10491_c680211/f5p0/1865	1865	0.0278461	noncoding
cb10491_c512/f7p1/1251	1251	0.0746211	noncoding
cb10491_c560654/f2p0/1748	1748	0.0224908	noncoding
cb10491_c551467/f2p0/1710	1710	0.000123847	noncoding
cb10491_c597793/f9p0/1613	1613	0.0433213	noncoding
cb10491_c669111/f2p0/1905	1905	0.0240799	noncoding
cb10491_c577616/f2p0/1429	1429	0.0558597	noncoding
cb10491_c433541/f2p0/1333	1333	0.00904162	noncoding
cb10491_c463/f2p0/1254	1254	0.0973419	noncoding
cb10491_c512094/f3p1/1423	1423	0.129063	noncoding
cb10491_c449844/f4p0/1224	1224	0.0429476	noncoding
cb10491_c56717/f5p0/1799	1799	0.0388079	noncoding
cb10491_c57487/f6p0/1350	1350	0.324043	noncoding
cb10491_c56689/f3p0/1512	1512	0.0100316	noncoding
cb10491_c536930/f2p0/1814	1814	0.208165	noncoding
cb10491_c679104/f2p1/1580	1580	0.0116477	noncoding
cb10491_c654381/f2p0/1717	1717	0.0226425	noncoding
cb10491_c426670/f2p0/1545	1545	0.108313	noncoding
cb10491_c679355/f3p1/1529	1529	0.0180761	noncoding
cb10491_c428159/f3p0/1690	1690	0.221427	noncoding
cb10491_c56724/f3p0/1316	1316	0.000170528	noncoding
cb10491_c681472/f4p0/1765	1765	0.0305822	noncoding
cb10491_c513225/f4p0/1891	1891	0.0074072	noncoding
cb10491_c574946/f2p0/1831	1831	0.0413182	noncoding
cb10491_c56395/f3p0/1408	1408	0.0230758	noncoding
cb10491_c680874/f2p0/1736	1736	0.0192106	noncoding
cb10491_c512569/f5p0/1641	1641	0.0895523	noncoding
cb10491_c535370/f2p0/1812	1773	0.00254126	noncoding
cb10491_c513169/f3p0/1416	1416	0.0460789	noncoding
cb10491_c679627/f2p0/1302	1302	0.00148231	noncoding
cb10491_c513385/f3p0/1572	1572	0.00428914	noncoding
cb10491_c592/f2p0/1234	1234	0.00132064	noncoding
cb10491_c436900/f2p0/1693	1693	0.00331476	noncoding
cb10491_c525012/f2p0/1865	1865	0.0288219	noncoding
cb10491_c432999/f2p0/1658	1658	0.00252138	noncoding
cb10491_c56384/f2p1/1621	1621	0.0107612	noncoding
cb10491_c513442/f2p0/1324	1324	0.000840869	noncoding
cb10491_c513635/f2p0/1189	1189	0.147288	noncoding
cb10491_c513630/f2p0/1903	1903	0.00540945	noncoding
cb10491_c513632/f2p0/1348	1348	0.0690514	noncoding
cb10491_c680775/f2p0/1326	1326	0.00966747	noncoding
cb10491_c427/f3p0/1620	1620	0.154413	noncoding
cb10491_c681234/f3p0/1486	1486	0.0598787	noncoding
cb10491_c512150/f3p0/1852	1852	0.198049	noncoding
cb10491_c555889/f2p0/1594	1594	0.0271159	noncoding
cb10491_c512839/f10p0/1362	1362	0.0591366	noncoding
cb10491_c513616/f2p0/1811	1811	0.00575953	noncoding
cb10491_c429203/f2p0/1761	1761	0.0881236	noncoding
cb10491_c64264/f4p0/1387	1387	0.0597894	noncoding
cb10491_c648/f2p0/1456	1456	0.0138152	noncoding
cb10491_c512133/f5p1/1921	1921	0.126025	noncoding
cb10491_c512132/f3p0/1557	1557	0.0351872	noncoding
cb10491_c512136/f2p0/1552	1552	0.00463129	noncoding
cb10491_c537/f2p0/1812	1812	0.0183451	noncoding
cb10491_c513401/f2p0/1361	1361	0.0369173	noncoding
cb10491_c431719/f2p0/1808	1759	0.171585	noncoding
cb10491_c681351/f3p1/1687	1687	0.0115803	noncoding
cb10491_c681608/f2p2/1340	1340	0.0132244	noncoding
cb10491_c513670/f2p0/1367	1367	0.00206974	noncoding
cb10491_c513673/f2p0/1489	1489	0.00050089	noncoding
cb10491_c579993/f2p0/1796	1796	0.000978521	noncoding
cb10491_c540783/f2p0/1849	1849	0.00582845	noncoding
cb10491_c679389/f2p1/1339	1339	0.00359208	noncoding
cb10491_c679230/f2p0/1612	1612	0.000436934	noncoding
cb10491_c513424/f2p0/1621	1621	0.00322102	noncoding
cb10491_c513425/f2p0/1859	1859	0.000658222	noncoding
cb10491_c513422/f2p0/1574	1574	0.061996	noncoding
cb10491_c70691/f6p0/1471	1471	0.0757434	noncoding
cb10491_c538180/f4p0/1393	1393	0.0262717	noncoding
cb10491_c513/f2p0/1460	1460	0.0331222	noncoding
cb10491_c454655/f2p0/1253	1253	0.186653	noncoding
cb10491_c679002/f3p0/1914	1914	0.0175069	noncoding
cb10491_c679001/f2p0/1696	1696	0.0050569	noncoding
cb10491_c563749/f4p0/1717	1717	0.0107618	noncoding
cb10491_c511518/f2p0/1362	1362	0.161896	noncoding
cb10491_c490584/f2p0/1767	1767	0.106805	noncoding
cb10491_c571698/f2p0/1363	1363	0.0274519	noncoding
cb10491_c679258/f2p0/1698	1698	0.00962264	noncoding
cb10491_c679255/f4p2/1671	1671	0.221584	noncoding
cb10491_c582029/f2p0/1776	1776	0.0154151	noncoding
cb10491_c535/f4p0/1597	1597	0.00588193	noncoding
cb10491_c679907/f7p0/1861	1861	0.293929	noncoding
cb10491_c496/f2p0/1499	1499	0.0639583	noncoding
cb10491_c70804/f2p0/1742	1742	0.340197	noncoding
cb10491_c679908/f2p1/1899	1899	0.0511817	noncoding
cb10491_c533561/f2p0/1537	1537	0.00383382	noncoding
cb10491_c563519/f3p0/1833	1833	0.00380729	noncoding
cb10491_c512613/f2p0/1306	1306	0.000342916	noncoding
cb10491_c438421/f2p0/1324	1324	0.145057	noncoding
cb10491_c598121/f2p0/1304	1304	0.000282636	noncoding
cb10491_c56657/f8p1/1887	1887	0.0487688	noncoding
cb10491_c545957/f2p0/1514	1514	0.0175801	noncoding
cb10491_c437851/f2p0/1309	1309	0.0179068	noncoding
cb10491_c575/f3p0/1799	1799	0.00877368	noncoding
cb10491_c427853/f3p1/1905	1905	0.0190412	noncoding
cb10491_c539297/f2p0/1356	1356	0.0108708	noncoding
cb10491_c435377/f3p0/1840	1840	0.0321968	noncoding
cb10491_c429326/f3p0/1925	1925	0.000156301	noncoding
cb10491_c679173/f2p0/1543	1543	0.00751392	noncoding
cb10491_c679831/f2p0/1309	1309	0.000170593	noncoding
cb10491_c518891/f3p0/1872	1872	0.00225852	noncoding
cb10491_c563803/f3p0/1651	1651	0.0183538	noncoding
cb10491_c513529/f2p0/1605	1605	0.000368285	noncoding
cb10491_c56614/f4p0/1870	1870	0.0267194	noncoding
cb10491_c679553/f2p0/1302	1302	0.000170659	noncoding
cb10491_c592135/f2p0/1739	1739	0.0300341	noncoding
cb10491_c437765/f2p0/1880	1880	0.0966697	noncoding
cb10491_c679963/f3p0/1271	1271	0.00711197	noncoding
cb10491_c56447/f4p0/1579	1579	0.001933	noncoding
cb10491_c56653/f3p0/1519	1519	0.000530106	noncoding
cb10491_c597743/f2p0/1302	1302	0.000901736	noncoding
cb10491_c546357/f2p0/1881	1881	0.0318349	noncoding
cb10491_c513508/f2p0/1310	1310	0.124775	noncoding
cb10491_c513506/f2p0/1455	1455	0.0527524	noncoding
cb10491_c513505/f2p0/1424	1424	0.013929	noncoding
cb10491_c679751/f2p1/1342	1342	0.104079	noncoding
cb10491_c679603/f7p0/1575	1575	0.0592126	noncoding
cb10491_c673311/f2p0/1280	1280	0.000205146	noncoding
cb10491_c437299/f3p1/1883	1883	0.207602	noncoding
cb10491_c512223/f3p1/1684	1684	0.0527439	noncoding
cb10491_c512229/f3p0/1753	1753	0.0266212	noncoding
cb10491_c680082/f2p0/1295	1295	0.000134142	noncoding
cb10491_c680774/f3p0/1815	1815	0.342234	noncoding
cb10491_c546861/f2p0/1793	1793	0.0664329	noncoding
cb10491_c679328/f3p0/1890	1890	0.0283337	noncoding
cb10491_c552677/f2p0/1799	1799	0.00268102	noncoding
cb10491_c512095/f2p0/1476	1476	0.00448633	noncoding
cb10491_c559129/f2p0/1724	1724	0.010891	noncoding
cb10491_c478/f5p0/1494	1494	0.0108137	noncoding
cb10491_c513337/f3p0/1554	1554	0.169982	noncoding
cb10491_c56779/f4p0/1482	1482	0.0147331	noncoding
cb10491_c679652/f4p1/1691	1691	0.00348087	noncoding
cb10491_c680326/f2p0/1336	1336	0.291503	noncoding
cb10491_c690636/f2p0/1538	1538	0.0948965	noncoding
cb10491_c679829/f2p0/1341	1341	0.235638	noncoding
cb10491_c513132/f4p0/1565	1565	0.00082984	noncoding
cb10491_c56669/f2p0/1484	1484	0.0756935	noncoding
cb10491_c559844/f3p0/1681	1681	0.00215746	noncoding
cb10491_c543273/f2p0/1541	1541	0.0293234	noncoding
cb10491_c516975/f2p0/1609	1609	0.0395645	noncoding
cb10491_c60888/f5p0/1522	1522	0.151434	noncoding
cb10491_c680304/f9p0/1791	1791	0.197842	noncoding
cb10491_c577259/f2p0/1470	1470	0.0423484	noncoding
cb10491_c70661/f3p0/1429	1429	0.0140871	noncoding
cb10491_c678997/f5p0/1658	1658	0.0664835	noncoding
cb10491_c442968/f2p0/1587	1587	0.17886	noncoding
cb10491_c522177/f2p0/1316	1316	0.0286726	noncoding
cb10491_c513589/f2p0/1866	1866	0.0264361	noncoding
cb10491_c680679/f6p0/1540	1540	0.110981	noncoding
cb10491_c512140/f2p1/1504	1504	0.00399054	noncoding
cb10491_c679286/f5p1/1884	1884	0.0752249	noncoding
cb10491_c56688/f2p0/1324	1324	0.0612266	noncoding
cb10491_c513171/f3p0/1441	1441	0.0276819	noncoding
cb10491_c679633/f5p0/1807	1807	0.0407379	noncoding
cb10491_c583/f2p0/1776	1776	0.00645756	noncoding
cb10491_c681443/f3p2/1761	1761	0.0106058	noncoding
cb10491_c681449/f2p1/1769	1769	0.0967246	noncoding
cb10491_c433307/f3p0/1487	1487	0.0165468	noncoding
cb10491_c680471/f4p1/1518	1518	0.0180868	noncoding
cb10491_c679847/f2p0/1300	1300	0.000250899	noncoding
cb10491_c56383/f2p0/1348	1317	0.0458185	noncoding
cb10491_c574410/f2p0/1749	1749	0.00851205	noncoding
cb10491_c574417/f4p1/1767	1767	0.126958	noncoding
cb10491_c703752/f2p0/1335	1335	0.251002	noncoding
cb10491_c560589/f2p0/1688	1688	0.00141992	noncoding
cb10491_c513608/f2p0/1285	1285	0.0215347	noncoding
cb10491_c615795/f2p0/1800	1800	0.0141878	noncoding
cb10491_c680439/f2p0/1316	1316	0.000123948	noncoding
cb10491_c57472/f5p0/1368	1368	0.1618	noncoding
cb10491_c511833/f2p0/1544	1544	0.078954	noncoding
cb10491_c579825/f3p1/1382	1382	0.0628592	noncoding
cb10491_c679197/f6p0/1803	1803	0.00759381	noncoding
cb10491_c632462/f2p0/1665	1665	0.0634896	noncoding
cb10491_c6367/f6p0/1535	1535	0.102396	noncoding
cb10491_c681358/f4p0/1884	1884	0.0737103	noncoding
cb10491_c513669/f3p0/1505	1505	0.00405159	noncoding
cb10491_c430625/f4p0/1404	1404	0.0312483	noncoding
cb10491_c756520/f3p0/1594	1594	0.102128	noncoding
cb10491_c841811/f3p1/1431	1431	0.353771	noncoding
cb10491_c748072/f2p0/1693	1693	0.0137621	noncoding
cb10491_c841604/f7p2/1717	1717	0.0345387	noncoding
cb10491_c841607/f7p0/1579	1579	0.284503	noncoding
cb10491_c841833/f3p0/1339	1339	0.129582	noncoding
cb10491_c841831/f3p1/1622	1622	0.347102	noncoding
cb10491_c73257/f7p0/1483	1483	0.0594942	noncoding
cb10491_c841660/f3p0/1483	1483	0.00254877	noncoding
cb10491_c730278/f2p0/1363	1345	0.137767	noncoding
cb10491_c841541/f10p1/1805	1805	0.134125	noncoding
cb10491_c841914/f2p0/1195	1195	0.152476	noncoding
cb10491_c78308/f3p0/1416	1416	0.125298	noncoding
cb10491_c80090/f3p0/1416	1416	0.287071	noncoding
cb10491_c841976/f2p0/1424	1424	0.334803	noncoding
cb10491_c841702/f5p0/1240	1240	0.213271	noncoding
cb10491_c841706/f5p1/1474	1474	0.0117148	noncoding
cb10491_c83563/f3p0/1254	1254	0.0602007	noncoding
cb10491_c841725/f4p1/1463	1463	0.105805	noncoding
cb10491_c841573/f8p0/1376	1376	0.219331	noncoding
cb10491_c841788/f2p0/1534	1534	0.00283368	noncoding
cb10491_c841784/f3p0/1320	1320	0.151592	noncoding
cb10491_c841975/f2p0/1278	1278	0.0325874	noncoding
cb10491_c841937/f2p0/1603	1603	0.0480408	noncoding
cb10491_c841593/f8p0/1843	1843	0.295317	noncoding
cb10491_c841577/f8p0/1231	1231	0.083414	noncoding
cb10491_c841636/f6p0/1424	1424	0.122747	noncoding
cb10491_c841630/f6p0/1398	1398	0.354185	noncoding
cb10491_c736391/f3p0/1637	1637	0.00145455	noncoding
cb10491_c841820/f3p0/1373	1373	0.103244	noncoding
cb10491_c841612/f7p0/1229	1229	0.0338165	noncoding
cb10491_c841611/f5p0/1381	1381	0.00256303	noncoding
cb10491_c83534/f2p0/1864	1864	0.0131576	noncoding
cb10491_c841841/f3p0/1427	1427	0.174188	noncoding
cb10491_c743471/f2p1/1604	1604	0.0394935	noncoding
cb10491_c841670/f5p0/1460	1460	0.217559	noncoding
cb10491_c841867/f2p0/1431	1431	0.185786	noncoding
cb10491_c841603/f7p1/1647	1647	0.188909	noncoding
cb10491_c762243/f2p2/1353	1353	0.000170182	noncoding
cb10491_c762468/f2p0/1687	1687	0.0281115	noncoding
cb10491_c841907/f2p0/1437	1437	0.334644	noncoding
cb10491_c840751/f2p0/1309	1309	0.000304375	noncoding
cb10491_c735897/f3p0/1484	1484	0.081064	noncoding
cb10491_c848/f2p0/1865	1865	0.0312242	noncoding
cb10491_c841737/f3p1/1613	1613	0.269048	noncoding
cb10491_c803/f3p0/1797	1797	0.000827988	noncoding
cb10491_c72083/f8p0/1484	1484	0.0594911	noncoding
cb10491_c753746/f2p1/1815	1815	0.00487931	noncoding
cb10491_c841799/f2p1/1345	1345	0.115888	noncoding
cb10491_c86534/f2p0/1343	1343	0.14198	noncoding
cb10491_c88080/f4p0/1658	1658	0.0970936	noncoding
cb10491_c87673/f2p0/1612	1612	0.246944	noncoding
cb10491_c88928/f3p0/1346	1346	0.139637	noncoding
cb10491_c90365/f2p0/1399	1399	0.326052	noncoding
cb10611_c1/f2p0/1324	1324	0.00204136	noncoding
cb11601_c167/f6p0/849	849	0.000939422	noncoding
cb11219_c0/f2p0/1303	1303	0.0262232	noncoding
cb10629_c0/f2p0/1620	1620	0.00451313	noncoding
cb11440_c4/f4p0/1413	1413	0.0495313	noncoding
cb11440_c1/f2p0/1380	1380	0.0124149	noncoding
cb10849_c0/f6p0/1405	1405	0.0055119	noncoding
cb10687_c0/f2p0/1323	1323	0.00768113	noncoding
cb11658_c0/f2p0/1102	1102	0.00131186	noncoding
cb10491_c996/f2p0/1601	1601	0.0270107	noncoding
cb11188_c3/f2p0/1460	1460	0.0013851	noncoding
cb11601_c148/f10p0/1052	1052	0.100008	noncoding
cb11015_c0/f2p0/1279	1279	0.00581055	noncoding
cb1080_c1/f2p1/1064	1064	0.00179665	noncoding
cb1080_c3/f2p1/1428	1428	0.0996266	noncoding
cb1080_c2/f2p0/1378	1378	0.00671798	noncoding
cb10595_c2/f2p1/1873	1873	0.000647191	noncoding
cb10595_c1/f2p0/1465	1465	0.000125648	noncoding
cb11608_c2/f3p0/1253	1253	0.0469857	noncoding
cb11008_c1/f2p0/1405	1405	0.0130948	noncoding
cb11008_c0/f3p0/1541	1541	0.044932	noncoding
cb11245_c0/f2p0/1509	1509	0.218438	noncoding
cb10681_c2/f2p0/1542	1542	0.000588357	noncoding
cb10681_c1/f2p0/1376	1376	0.00117833	noncoding
cb10874_c0/f3p0/1390	1390	0.00934869	noncoding
cb11416_c0/f2p0/1524	1524	0.0302957	noncoding
cb10574_c8/f4p0/1063	1063	0.0363929	noncoding
cb11476_c3/f2p0/2323	2323	0.221906	noncoding
cb11476_c6/f2p0/1247	1247	0.00269033	noncoding
cb11476_c4/f2p0/1725	1725	0.201492	noncoding
cb10932_c0/f2p0/768	768	0.00112019	noncoding
cb11390_c4/f2p0/1008	1008	0.00314659	noncoding
cb10491_c957/f3p0/1462	1462	0.00147143	noncoding
cb11171_c2/f2p0/1340	1340	0.0584264	noncoding
cb10976_c0/f4p0/1298	1298	0.0912694	noncoding
cb10976_c3/f2p0/1874	1874	0.171963	noncoding
cb11136_c1/f3p0/1170	1170	0.00397676	noncoding
cb11136_c0/f4p0/1473	1473	0.00391149	noncoding
cb10761_c0/f2p0/1364	1364	0.00801136	noncoding
cb10831_c3/f2p0/1320	1320	0.0083347	noncoding
cb10539_c2/f2p0/1251	1251	0.145393	noncoding
cb1083_c4/f3p0/1043	1043	0.00840224	noncoding
cb1083_c3/f3p0/1806	1806	0.00635477	noncoding
cb11399_c1/f3p0/1397	1397	0.00197489	noncoding
cb11079_c2/f2p0/1121	1121	0.199985	noncoding
cb11601_c1803/f4p0/1328	1328	0.131979	noncoding
cb10545_c0/f2p0/1039	1039	0.000231402	noncoding
cb11601_c320/f2p0/1154	1154	0.0306246	noncoding
cb11601_c322/f2p0/2141	2141	0.0114217	noncoding
cb10709_c4/f2p0/1216	1216	0.00236146	noncoding
cb10709_c1/f2p0/1000	1000	0.00238952	noncoding
cb11005_c0/f5p0/1443	1443	0.0106733	noncoding
cb10907_c0/f5p0/1013	1013	0.35761	noncoding
cb10907_c2/f2p0/1738	1738	0.34853	noncoding
cb10595_c0/f2p1/1709	1709	0.000661105	noncoding
cb11601_c316/f2p0/1199	1199	0.00136856	noncoding
cb11013_c0/f5p0/1418	1418	0.0057389	noncoding
cb116_c0/f4p0/1273	1273	0.0345289	noncoding
cb11411_c0/f3p0/1850	1850	0.106848	noncoding
cb11757_c0/f2p0/1500	1500	0.0569435	noncoding
cb11619_c6/f2p0/1159	1159	0.0108482	noncoding
cb11619_c5/f2p0/1576	1576	0.0106056	noncoding
cb11619_c4/f2p0/1822	1822	0.0223953	noncoding
cb11619_c2/f3p0/963	963	0.044679	noncoding
cb11619_c0/f87p0/866	866	0.0298664	noncoding
cb11168_c0/f3p1/1705	1705	0.0041337	noncoding
cb11168_c1/f2p0/1254	1254	0.00547452	noncoding
cb11485_c0/f2p0/1660	1660	0.0123954	noncoding
cb10976_c10/f3p0/1155	1155	0.0156558	noncoding
cb10976_c11/f2p0/1546	1546	0.181869	noncoding
cb11419_c0/f3p0/1146	1146	0.000688225	noncoding
cb11601_c283/f2p0/1284	1284	0.00886852	noncoding
cb11212_c0/f2p0/1575	1575	0.00429276	noncoding
cb11212_c1/f2p0/1413	1413	0.305949	noncoding
cb10668_c0/f2p0/1310	1310	0.101082	noncoding
cb11634_c0/f2p0/916	916	0.002487	noncoding
cb10549_c0/f2p0/1283	1283	0.136694	noncoding
cb11125_c0/f2p0/1282	1282	0.00937665	noncoding
cb10554_c0/f3p0/1474	1474	0.0391249	noncoding
cb10554_c1/f2p0/1258	1258	0.0395726	noncoding
cb11406_c1/f2p0/1259	1259	0.00495584	noncoding
cb11406_c0/f2p0/1016	1016	0.00502198	noncoding
cb11601_c334/f2p0/1472	1472	0.0435448	noncoding
cb11304_c19/f2p0/1174	1174	0.00729297	noncoding
cb10826_c13/f2p0/3625	3625	0.040599	noncoding
cb11436_c0/f2p0/1404	1404	0.159612	noncoding
cb11193_c11/f2p0/1027	1027	0.00318291	noncoding
cb10995_c0/f2p0/1217	1217	0.00329018	noncoding
cb11220_c1/f2p0/1044	1044	0.00595218	noncoding
cb11220_c0/f2p0/1786	1786	0.00571623	noncoding
cb10491_c931/f4p0/1840	1840	0.000565525	noncoding
cb10606_c0/f2p0/1240	1240	0.0127313	noncoding
cb10547_c0/f6p0/933	933	0.00045855	noncoding
cb10547_c1/f3p0/1039	1005	0.0220025	noncoding
cb10547_c2/f2p1/1673	1673	0.138929	noncoding
cb11240_c0/f3p0/1796	1796	0.0213027	noncoding
cb10861_c0/f2p0/1652	1652	0.162613	noncoding
cb10579_c0/f2p0/1250	1250	0.00309498	noncoding
cb11742_c2/f2p0/1199	1199	0.232	noncoding
cb1145_c0/f2p0/1720	1720	0.00292774	noncoding
cb11690_c0/f2p0/1623	1623	0.0179179	noncoding
cb1073_c26/f2p0/2309	2309	0.00322078	noncoding
cb10637_c0/f5p0/1708	1708	0.0503053	noncoding
cb10492_c0/f2p0/1598	1598	0.00401446	noncoding
cb11342_c5/f2p0/1325	1325	0.017043	noncoding
cb11342_c0/f6p0/1097	1097	0.0172537	noncoding
cb11342_c1/f5p0/1133	1133	0.0172203	noncoding
cb11084_c1/f2p0/1314	1314	0.0184334	noncoding
cb11084_c0/f2p0/1342	1342	0.144009	noncoding
cb11342_c4/f3p0/972	972	0.0173703	noncoding
cb11342_c6/f2p0/1055	1055	0.0497655	noncoding
cb11342_c7/f2p0/1008	1008	0.0498875	noncoding
cb11043_c0/f2p0/1654	1654	0.0148019	noncoding
cb11678_c3/f2p0/1061	1061	0.000545505	noncoding
cb11678_c1/f2p0/1421	1421	0.000534848	noncoding
cb11108_c0/f2p0/1313	1313	0.130456	noncoding
cb11601_c232/f3p0/1771	1771	0.00901038	noncoding
cb11601_c235/f3p0/1194	1194	0.00933896	noncoding
cb10763_c12/f2p0/1465	1465	0.000784963	noncoding
cb11427_c1/f2p0/1642	1642	0.0028741	noncoding
cb10888_c2/f2p0/890	890	0.00535738	noncoding
cb10888_c0/f3p0/1305	1305	0.0259972	noncoding
cb10888_c1/f2p0/1316	1316	0.0246829	noncoding
cb10592_c0/f2p0/1333	1333	0.0175943	noncoding
cb10886_c2/f2p0/1109	1109	0.0013742	noncoding
cb1080_c0/f4p0/1266	1266	0.014312	noncoding
cb11178_c4/f2p0/1529	1529	0.00495985	noncoding
cb11121_c0/f2p0/1329	1329	0.00474086	noncoding
cb11601_c210/f2p0/770	770	0.197967	noncoding
cb11601_c219/f3p0/1014	1014	0.000164351	noncoding
cb10648_c0/f2p0/1242	1242	0.0125322	noncoding
cb11304_c18/f2p0/2664	2664	0.0667145	noncoding
cb10624_c0/f3p0/1913	1913	0.0856632	noncoding
cb11304_c14/f2p0/1873	1873	0.0309312	noncoding
cb11304_c17/f2p0/1999	1999	0.00697266	noncoding
cb11304_c13/f3p0/1643	1643	0.00710913	noncoding
cb10650_c0/f3p0/1039	1039	0.0106954	noncoding
cb10594_c0/f2p0/1248	1248	0.0108013	noncoding
cb10594_c1/f2p0/1679	1679	0.00832375	noncoding
cb11018_c0/f2p0/1606	1606	0.0902572	noncoding
cb1146_c4/f2p0/1422	1422	0.00550925	noncoding
cb11601_c279/f2p0/1081	1081	0.10258	noncoding
cb11601_c275/f2p0/1360	1360	0.0448726	noncoding
cb11601_c274/f2p0/962	962	0.114945	noncoding
cb11601_c271/f2p0/1140	1140	0.0374791	noncoding
cb1064_c26/f2p0/1901	1901	0.0378203	noncoding
cb10690_c0/f2p0/1347	1347	0.0167771	noncoding
cb11197_c0/f2p0/1255	1255	0.0523075	noncoding
cb11380_c1/f3p0/1071	1071	0.00179932	noncoding
cb10696_c0/f2p0/1576	1576	0.0169547	noncoding
cb11601_c251/f2p0/837	837	0.0216948	noncoding
cb11601_c257/f2p0/1518	1518	0.00347866	noncoding
cb10738_c0/f11p0/1831	1818	0.00350515	noncoding
cb1117_c2/f2p0/2306	2306	0.00435349	noncoding
cb11437_c18/f2p0/1063	1063	0.0157404	noncoding
cb10567_c0/f2p0/1851	1851	0.0138846	noncoding
cb11480_c0/f2p0/1500	1500	0.00113293	noncoding
cb11227_c6/f2p0/1789	1789	0.096679	noncoding
cb11227_c4/f2p0/1751	1751	0.0968611	noncoding
cb11227_c5/f2p0/1642	1642	0.0973852	noncoding
cb11227_c3/f2p0/1569	1569	0.0977376	noncoding
cb11227_c0/f3p0/1159	1159	0.099738	noncoding
cb11227_c1/f2p1/1248	1248	0.0993007	noncoding
cb11720_c1/f2p0/1049	1049	0.013312	noncoding
cb10951_c0/f2p0/1259	1259	0.000832096	noncoding
cb11407_c0/f2p0/1580	1580	0.00685105	noncoding
cb11566_c0/f2p0/1756	1756	0.0420002	noncoding
cb11601_c281/f2p0/1401	1401	0.0108288	noncoding
cb11270_c0/f2p0/1225	1225	0.00725408	noncoding
cb11529_c0/f2p0/996	996	0.15423	noncoding
cb10805_c0/f2p0/1607	1607	0.012466	noncoding
cb11180_c0/f2p0/1458	1458	0.0247494	noncoding
cb11180_c1/f2p0/1864	1864	0.0349881	noncoding
cb10994_c0/f2p0/1339	1339	0.117402	noncoding
cb10919_c0/f2p1/1427	1427	0.0024646	noncoding
cb11287_c0/f2p0/1728	1728	0.0359766	noncoding
cb11718_c0/f2p0/1419	1419	0.00986768	noncoding
cb11158_c0/f2p0/1721	1721	0.00850709	noncoding
cb11304_c9/f3p0/1014	1014	0.00735676	noncoding
cb11079_c1/f2p0/959	959	0.192559	noncoding
cb11405_c0/f4p0/1320	1320	0.0185774	noncoding
cb11405_c1/f2p0/1036	1036	0.0213788	noncoding
cb10826_c10/f2p0/2318	2318	0.0368461	noncoding
cb1172_c0/f2p0/3046	3046	0.0051927	noncoding
cb1067_c11/f5p0/5357	5357	0.0179005	noncoding
cb10596_c0/f2p0/1770	1770	0.00346769	noncoding
cb11108_c1/f2p0/1251	1251	0.0526071	noncoding
cb10826_c9/f2p0/1741	1741	0.0298815	noncoding
cb11728_c0/f2p0/1594	1594	0.0211483	noncoding
cb11568_c5/f2p0/1032	1032	0.00420916	noncoding
cb10656_c0/f5p0/1432	1432	0.0137867	noncoding
cb10870_c0/f2p0/1498	1498	0.048156	noncoding
cb10491_c93648/f2p0/1421	1421	0.288773	noncoding
cb11720_c0/f3p0/1917	1917	0.00936333	noncoding
cb11120_c0/f2p0/1238	1238	0.0605076	noncoding
cb10673_c0/f2p0/1699	1699	0.0199905	noncoding
cb11156_c2/f2p0/1372	1372	0.014428	noncoding
cb11345_c39/f2p0/1198	1198	0.0459767	noncoding
cb11660_c0/f2p0/949	949	0.220399	noncoding
cb11156_c0/f3p0/1617	1617	0.0385925	noncoding
cb10739_c5/f2p0/1503	1503	0.000225745	noncoding
cb11463_c0/f2p0/1335	1335	0.0030464	noncoding
cb11315_c0/f2p0/1365	1365	0.0599318	noncoding
cb10707_c0/f2p0/1321	1321	0.0174457	noncoding
cb10703_c2/f3p0/1892	1892	0.0067033	noncoding
cb10703_c0/f3p0/1506	1506	0.00684571	noncoding
cb10703_c1/f3p0/1061	1061	0.00701361	noncoding
cb11507_c5/f3p0/1161	1161	0.0216767	noncoding
cb11507_c4/f3p0/1282	1282	0.0215364	noncoding
cb11601_c193/f4p1/1566	1566	0.00154673	noncoding
cb11451_c0/f2p0/1133	1133	0.0243023	noncoding
cb11370_c0/f2p0/1239	1239	0.00710388	noncoding
cb11696_c0/f2p0/1273	1273	0.201565	noncoding
cb11325_c0/f2p0/1822	1822	0.00559315	noncoding
cb11059_c0/f2p0/1530	1530	0.141275	noncoding
cb11601_c304/f2p0/890	890	0.00691535	noncoding
cb11601_c308/f2p0/1142	1142	0.0204968	noncoding
cb11412_c0/f3p0/1438	1438	0.0154333	noncoding
cb11427_c0/f2p0/831	831	0.00523514	noncoding
cb11147_c1/f2p0/1432	1432	0.0414502	noncoding
cb11147_c0/f3p0/1294	1294	0.0197688	noncoding
cb11601_c1814/f7p0/1390	1390	0.00881758	noncoding
cb11601_c1812/f5p0/1476	1476	0.00330516	noncoding
cb11601_c1819/f2p0/990	990	0.00458415	noncoding
cb11040_c0/f2p0/1318	1318	0.0439501	noncoding
cb11430_c2/f3p1/1640	1640	0.00680695	noncoding
cb11096_c8/f2p0/1348	1348	0.0047981	noncoding
cb11096_c6/f2p0/998	998	0.00636178	noncoding
cb11387_c2/f2p1/1860	1860	0.018414	noncoding
cb11387_c1/f2p0/1465	1465	0.00381317	noncoding
cb11387_c0/f3p0/1083	1083	0.00197456	noncoding
cb10514_c0/f2p0/1444	1444	0.00836137	noncoding
cb11601_c329/f2p0/1454	1454	0.00878696	noncoding
cb10940_c1/f2p0/1290	1290	0.000917504	noncoding
cb10940_c0/f3p0/1168	1168	0.00145503	noncoding
cb10491_c922/f2p0/1408	1408	0.00321617	noncoding
cb10491_c927/f2p0/1751	1751	0.0108068	noncoding
cb10571_c8/f2p0/1494	1494	0.00354414	noncoding
cb10571_c7/f2p0/1508	1508	0.0264995	noncoding
cb11258_c0/f3p0/1313	1313	0.000655505	noncoding
cb11258_c1/f2p0/1530	1530	0.0139975	noncoding
cb11601_c1786/f3p0/1603	1603	0.00367978	noncoding
cb11601_c1781/f4p0/1323	1323	0.00949802	noncoding
cb11425_c7/f4p0/1270	1270	0.00818543	noncoding
cb11383_c0/f2p0/1428	1428	0.0729083	noncoding
cb11181_c0/f2p0/1509	1509	0.021088	noncoding
cb11465_c0/f2p0/1702	1702	0.00857093	noncoding
cb10840_c3/f2p0/1644	1644	0.00835425	noncoding
cb10840_c5/f2p0/1360	1360	0.086525	noncoding
cb11162_c1/f2p0/1345	1345	0.0019152	noncoding
cb11342_c27/f5p0/1177	1177	0.0171795	noncoding
cb11342_c26/f4p0/1235	1235	0.0167784	noncoding
cb1064_c4/f2p0/2021	2021	0.0375816	noncoding
cb1064_c1/f2p0/3045	3045	0.0356027	noncoding
cb1064_c0/f3p0/2402	2402	0.0368332	noncoding
cb11601_c288/f2p0/908	908	0.000838485	noncoding
cb11662_c0/f2p0/1268	1268	0.00719523	noncoding
cb1060_c1/f2p0/1207	1207	0.0105607	noncoding
cb1073_c2/f2p0/2299	2299	0.00322255	noncoding
cb1164_c2/f2p0/2374	2374	0.0172532	noncoding
cb1164_c3/f2p0/3864	3864	0.251708	noncoding
cb1062_c0/f2p1/3528	3528	0.00178439	noncoding
cb10826_c1/f6p0/2452	2452	0.126535	noncoding
cb10826_c6/f2p0/1497	1497	0.132437	noncoding
cb10826_c7/f2p0/963	963	0.0395755	noncoding
cb10826_c4/f3p0/1286	1286	0.0306132	noncoding
cb10826_c5/f2p0/2674	2674	0.125196	noncoding
cb11134_c0/f2p0/1042	1042	0.000615402	noncoding
cb11657_c0/f2p0/1391	1391	0.0200089	noncoding
cb11773_c4/f2p0/1445	1445	0.0102372	noncoding
cb11773_c1/f3p0/1238	1238	0.0103528	noncoding
cb11773_c2/f3p0/1587	1587	0.0101586	noncoding
cb11642_c0/f2p0/1405	1405	0.0955043	noncoding
cb1073_c3/f2p0/2667	2667	0.0310739	noncoding
cb10688_c2/f5p0/2228	2228	0.0286375	noncoding
cb10859_c0/f2p0/1504	1504	0.106924	noncoding
cb10918_c0/f2p0/2653	2653	0.0366214	noncoding
cb10918_c1/f2p0/1366	1366	0.161066	noncoding
cb10939_c4/f2p1/1964	1964	0.04795	noncoding
cb105_c4/f2p0/2147	2147	0.153372	noncoding
cb105_c2/f3p0/2336	2336	0.0130834	noncoding
cb105_c1/f3p0/1094	1094	0.0164258	noncoding
cb105_c9/f2p1/2916	2916	0.0126791	noncoding
cb105_c8/f2p0/3281	3281	0.00469407	noncoding
cb11110_c40/f2p0/1461	1461	0.0300709	noncoding
cb11203_c0/f2p0/1582	1582	0.00381903	noncoding
cb11424_c1/f2p0/1151	1151	0.278803	noncoding
cb11227_c2/f2p1/1357	1357	0.067416	noncoding
cb10494_c0/f2p0/1457	1457	0.0968313	noncoding
cb11057_c1/f2p0/1516	1516	0.00516809	noncoding
cb11199_c0/f2p0/1283	1283	0.0218242	noncoding
cb10723_c0/f3p0/1260	1260	0.0037935	noncoding
cb11592_c1/f2p0/1293	1293	0.0164676	noncoding
cb11596_c0/f2p0/1270	1270	0.0225287	noncoding
cb11110_c9/f2p0/1318	1318	0.0303004	noncoding
cb10513_c0/f2p0/1711	1711	0.0203763	noncoding
cb10953_c1/f2p0/1076	1076	0.0317652	noncoding
cb10953_c0/f2p0/1442	1442	0.0233956	noncoding
cb11239_c0/f2p0/826	826	0.0194529	noncoding
cb10939_c14/f38p1/2350	2350	0.046993	noncoding
cb11601_c221/f3p0/1215	1215	5.56338e-05	noncoding
cb10967_c0/f3p0/1091	1091	0.00273353	noncoding
cb10967_c1/f2p0/1746	1746	0.0342206	noncoding
cb11099_c0/f2p0/1478	1478	0.046113	noncoding
cb10871_c0/f2p0/1598	1598	0.0203604	noncoding
cb11540_c0/f2p0/1777	1777	0.00929463	noncoding
cb11304_c20/f2p0/2475	2475	0.00679425	noncoding
cb11544_c0/f3p0/2010	2010	0.00894897	noncoding
cb11263_c1/f2p0/1194	1194	0.00413445	noncoding
cb10854_c4/f2p0/1331	1331	0.00970654	noncoding
cb10854_c3/f3p0/1099	1099	0.0259475	noncoding
cb10854_c2/f2p0/923	923	0.0227291	noncoding
cb11525_c0/f2p0/1497	1497	0.0558911	noncoding
cb10532_c1/f3p0/1395	1395	0.0153818	noncoding
cb11213_c0/f4p0/1531	1531	0.0236835	noncoding
cb11450_c0/f2p0/1263	1263	0.0162072	noncoding
cb11350_c0/f3p0/1425	1425	0.0227216	noncoding
cb11195_c0/f3p0/1209	1209	0.27167	noncoding
cb11601_c264/f2p0/970	970	0.0167192	noncoding
cb11601_c267/f2p0/1121	1121	0.0288032	noncoding
cb11601_c260/f2p0/1347	1347	0.0379397	noncoding
cb11601_c261/f2p0/1758	1758	0.0017796	noncoding
cb1136_c20/f3p0/3974	3974	0.00925818	noncoding
cb11191_c2/f2p0/1101	1101	0.143419	noncoding
cb11191_c3/f2p0/1277	1277	0.0487594	noncoding
cb11191_c1/f2p0/979	979	0.130316	noncoding
cb11191_c4/f2p0/1708	1708	0.046951	noncoding
cb11029_c0/f2p0/1383	1383	0.0129769	noncoding
cb11193_c1/f3p0/1791	1791	0.00580383	noncoding
cb10862_c0/f4p0/1260	1260	0.0377065	noncoding
cb11582_c3/f2p0/1508	1508	0.0110166	noncoding
cb11341_c0/f2p0/1343	1343	0.00891223	noncoding
cb10509_c0/f2p0/1891	1891	0.00197834	noncoding
cb11603_c0/f2p0/1318	1318	0.0189934	noncoding
cb11366_c0/f2p0/1649	1649	0.0441188	noncoding
cb10715_c1/f2p0/1231	1231	0.0220734	noncoding
cb11601_c303/f2p0/978	978	5.48245e-05	noncoding
cb11289_c0/f2p0/1533	1533	0.00488417	noncoding
cb11345_c4/f4p0/1323	1323	0.0513922	noncoding
cb11154_c5/f2p0/2459	2459	0.0252962	noncoding
cb11154_c6/f2p0/1101	1101	0.050228	noncoding
cb11733_c0/f2p0/1490	1490	0.00565894	noncoding
cb11733_c1/f2p0/1075	1075	0.000598582	noncoding
cb10743_c3/f2p0/1278	1278	0.00201352	noncoding
cb11401_c0/f2p0/1626	1626	0.00163867	noncoding
cb1067_c0/f7p0/3513	3513	0.00352073	noncoding
cb11429_c0/f2p1/1804	1804	0.0204338	noncoding
cb11345_c42/f2p0/1585	1585	0.0453507	noncoding
cb11345_c40/f6p1/1847	1847	0.0444408	noncoding
cb11437_c21/f7p0/1064	1064	0.0157396	noncoding
cb11135_c0/f2p0/963	963	0.0074858	noncoding
cb10717_c0/f2p0/1900	1900	0.0361511	noncoding
cb10777_c0/f5p0/1396	1396	0.0221493	noncoding
cb11278_c0/f2p0/1084	1084	0.139212	noncoding
cb10545_c1/f2p0/943	943	0.00542367	noncoding
cb14160_c0/f2p0/1058	1058	0.00978033	noncoding
cb13334_c823/f3p0/1162	1162	0.00791705	noncoding
cb13334_c822/f3p0/859	859	0.0106985	noncoding
cb13334_c821/f2p0/1022	1022	0.00438742	noncoding
cb13334_c820/f3p0/1161	1161	0.0498697	noncoding
cb13564_c0/f3p0/1186	1186	0.0392894	noncoding
cb13706_c0/f4p0/963	963	0.0126453	noncoding
cb13334_c6075/f2p0/1151	1151	0.0495919	noncoding
cb13334_c824/f3p0/1212	1212	0.21372	noncoding
cb11778_c0/f2p0/1829	1829	0.133472	noncoding
cb13334_c6072/f2p0/1102	1102	0.0497187	noncoding
cb13334_c7209/f6p0/1201	1201	0.175978	noncoding
cb13334_c7208/f3p0/1097	1097	0.0559514	noncoding
cb13334_c7205/f3p0/1208	1208	0.00169058	noncoding
cb13334_c7203/f5p0/1078	1078	0.00427388	noncoding
cb13996_c0/f2p0/1101	1101	0.00303983	noncoding
cb13216_c0/f6p0/1010	1010	0.0127642	noncoding
cb13990_c0/f2p0/885	885	0.000879189	noncoding
cb13167_c5/f2p0/1045	1045	0.0172592	noncoding
cb13623_c0/f6p0/1005	1005	0.00388775	noncoding
cb13071_c0/f2p0/1084	1084	0.00345495	noncoding
cb13334_c808/f3p0/1206	1206	0.00157689	noncoding
cb13334_c804/f3p0/856	856	0.0064335	noncoding
cb13334_c801/f2p0/877	877	0.00363917	noncoding
cb13334_c800/f3p0/1132	1132	0.0454041	noncoding
cb13334_c803/f3p0/971	971	0.135361	noncoding
cb12095_c0/f2p0/1113	1113	0.0380287	noncoding
cb1206_c13/f4p1/4537	4537	0.00512809	noncoding
cb13198_c17/f2p0/1177	1135	0.0347343	noncoding
cb13198_c14/f5p0/970	970	0.00864843	noncoding
cb13198_c18/f2p0/1102	1102	0.0310124	noncoding
cb13334_c7338/f2p0/789	789	0.00092721	noncoding
cb13598_c0/f2p0/1171	1171	0.0429629	noncoding
cb12503_c0/f2p0/1037	1037	0.00416585	noncoding
cb13334_c637/f9p1/1152	1152	0.0080627	noncoding
cb13334_c555/f5p0/1147	1147	0.00425259	noncoding
cb14319_c0/f2p0/1163	1163	0.00525537	noncoding
cb13852_c0/f3p0/1102	1102	0.174944	noncoding
cb14144_c0/f2p0/1080	1080	0.000413956	noncoding
cb13077_c2/f2p0/1106	1106	0.0124444	noncoding
cb13077_c1/f2p0/1130	1130	0.0124282	noncoding
cb13077_c8/f4p0/1160	1160	0.012408	noncoding
cb11953_c0/f2p0/963	963	0.0062572	noncoding
cb13334_c799/f3p0/1078	1078	0.0626875	noncoding
cb13334_c798/f3p0/1128	1128	0.128588	noncoding
cb13334_c795/f3p0/1217	1217	0.0160506	noncoding
cb13334_c793/f2p1/1149	1149	0.00467903	noncoding
cb13907_c1/f2p0/1033	1033	0.000777432	noncoding
cb13451_c0/f2p0/1002	1002	0.20084	noncoding
cb13334_c867/f2p0/1077	1077	0.018788	noncoding
cb13334_c865/f2p0/1020	1020	0.0101215	noncoding
cb13334_c864/f2p0/1031	1031	0.0655882	noncoding
cb13334_c862/f2p0/914	914	0.00744319	noncoding
cb13073_c9/f7p0/1063	1063	0.0177974	noncoding
cb14412_c0/f2p0/845	845	0.00422622	noncoding
cb13334_c955/f2p0/826	826	0.0920076	noncoding
cb13198_c73/f2p0/925	925	0.00267319	noncoding
cb13198_c72/f21p0/1169	1169	0.0184298	noncoding
cb13676_c6/f5p0/1228	1228	0.00121502	noncoding
cb13676_c4/f2p0/832	832	0.00908904	noncoding
cb13676_c2/f3p0/1150	1150	0.00893334	noncoding
cb13676_c3/f2p0/727	727	0.00914104	noncoding
cb13225_c0/f2p0/1128	1128	0.0162727	noncoding
cb13334_c658/f9p0/1159	1159	0.00401621	noncoding
cb13334_c651/f8p0/1030	1030	0.13051	noncoding
cb13334_c7241/f2p0/1143	1143	0.0446694	noncoding
cb13334_c7243/f3p0/1044	1044	0.052518	noncoding
cb13334_c7242/f4p0/1028	1028	0.00471003	noncoding
cb13334_c7244/f2p0/974	974	0.000271007	noncoding
cb13334_c7247/f2p0/981	981	0.0148305	noncoding
cb13334_c7249/f3p0/1047	1047	0.00553966	noncoding
cb14415_c0/f2p0/933	933	0.141943	noncoding
cb13013_c5/f2p0/1079	1079	0.268091	noncoding
cb13013_c6/f2p0/978	978	0.000302075	noncoding
cb13013_c1/f27p0/991	991	0.160137	noncoding
cb13013_c0/f33p0/985	985	0.183502	noncoding
cb13013_c3/f14p0/986	986	0.20494	noncoding
cb11963_c5/f6p0/1141	1141	0.17707	noncoding
cb1349_c3/f2p0/1527	1527	0.022515	noncoding
cb1349_c1/f2p0/1328	1328	0.0227564	noncoding
cb1349_c4/f2p1/2962	2962	0.0307435	noncoding
cb13264_c1/f2p0/1131	1131	0.00149541	noncoding
cb13264_c0/f3p0/1011	1011	0.000415271	noncoding
cb13334_c849/f3p0/1186	1186	0.00631886	noncoding
cb13334_c842/f3p1/1167	1167	0.0510228	noncoding
cb13334_c845/f2p0/993	993	0.0272819	noncoding
cb13334_c844/f3p0/1185	1185	0.0541653	noncoding
cb13334_c847/f3p0/941	941	0.0183245	noncoding
cb13334_c7188/f13p0/1104	1104	0.00331665	noncoding
cb12253_c0/f8p0/1088	1088	0.00334008	noncoding
cb13235_c19/f3p0/943	943	0.0421945	noncoding
cb13876_c0/f3p0/1119	1119	0.316151	noncoding
cb11980_c0/f44p1/1189	1189	0.196815	noncoding
cb11980_c4/f2p0/1007	1007	0.0808598	noncoding
cb12918_c1279/f8p0/692	692	0.000176462	noncoding
cb12918_c1278/f629p0/929	929	0.000174184	noncoding
cb12918_c1270/f4p0/1072	1072	0.000207499	noncoding
cb12918_c1272/f3p0/762	762	0.000211055	noncoding
cb12918_c1274/f2p0/940	897	0.00017449	noncoding
cb12215_c0/f2p0/1115	1115	0.00367976	noncoding
cb13872_c0/f2p0/1006	1006	0.0534748	noncoding
cb13334_c676/f6p0/983	983	0.215837	noncoding
cb13334_c673/f3p0/1207	1207	0.130401	noncoding
cb13334_c678/f4p0/1124	1124	0.0524161	noncoding
cb11879_c0/f2p0/1835	1835	0.00173093	noncoding
cb1279_c3/f4p0/2793	2793	0.00326073	noncoding
cb1279_c9/f2p0/3208	3208	0.0149509	noncoding
cb1279_c8/f2p0/2886	2886	0.00382355	noncoding
cb13334_c5544/f2p0/854	854	0.00679656	noncoding
cb14386_c5/f2p0/1198	1198	0.0033471	noncoding
cb14386_c4/f2p0/982	982	0.00188492	noncoding
cb14386_c3/f2p0/891	891	0.00360433	noncoding
cb13073_c12/f3p0/1027	1027	0.101273	noncoding
cb12081_c16/f7p2/5188	5188	0.00521055	noncoding
cb14182_c0/f2p0/1136	1136	0.000586029	noncoding
cb13597_c0/f2p0/1173	1173	0.0300274	noncoding
cb13597_c1/f2p0/1134	1134	0.000130003	noncoding
cb13334_c7161/f129p0/705	705	0.133647	noncoding
cb11845_c0/f2p0/1182	1182	0.0346368	noncoding
cb13285_c0/f3p0/1140	1140	0.0374671	noncoding
cb13285_c1/f2p0/1022	1022	0.0225535	noncoding
cb13285_c4/f2p0/1085	1085	0.0280554	noncoding
cb13334_c675/f7p0/1205	1205	0.0193125	noncoding
cb14300_c0/f2p0/986	986	0.0178673	noncoding
cb14116_c0/f2p0/1096	1096	0.00657983	noncoding
cb12337_c0/f2p0/1104	1104	0.30707	noncoding
cb14250_c0/f2p0/1092	1092	0.0241527	noncoding
cb13539_c1/f2p0/958	958	0.0901775	noncoding
cb13706_c1/f2p0/952	952	0.0560302	noncoding
cb14274_c1/f2p0/919	919	0.0498603	noncoding
cb14274_c0/f2p0/1165	1165	0.0574455	noncoding
cb13334_c733/f4p0/982	934	0.0271599	noncoding
cb13334_c734/f3p0/971	971	0.0380826	noncoding
cb13334_c887/f2p0/965	965	0.0036202	noncoding
cb13334_c881/f2p0/856	856	0.0096463	noncoding
cb13334_c889/f2p0/1077	1077	0.00510218	noncoding
cb13334_c888/f2p0/1141	1141	0.00944575	noncoding
cb13334_c940/f2p0/966	966	0.0277811	noncoding
cb13334_c943/f2p0/1014	1014	0.0283089	noncoding
cb13334_c944/f2p0/1130	1130	0.00679678	noncoding
cb13334_c946/f2p0/1007	1007	0.0136971	noncoding
cb12958_c47/f2p0/1087	1087	0.00890006	noncoding
cb12958_c45/f2p0/1294	1294	0.00699423	noncoding
cb12958_c42/f4p0/1808	1808	0.00680118	noncoding
cb1352_c3/f2p0/2355	2355	0.0210796	noncoding
cb13737_c16/f6p0/964	964	0.0189493	noncoding
cb13737_c17/f4p0/1072	1072	0.016746	noncoding
cb1320_c2/f2p0/1346	1346	0.00618635	noncoding
cb13334_c622/f7p0/1074	1074	0.0040349	noncoding
cb12935_c663/f2p0/1027	1027	0.304712	noncoding
cb1354_c4/f2p0/2399	2399	0.0145403	noncoding
cb1354_c7/f2p1/3073	3073	0.00469042	noncoding
cb1354_c6/f2p0/3660	3660	0.0327146	noncoding
cb1354_c3/f3p0/2945	2945	0.0141175	noncoding
cb1354_c2/f4p0/2707	2707	0.00478504	noncoding
cb13409_c0/f3p0/1041	1041	0.162807	noncoding
cb13334_c949/f2p0/1038	1038	0.00594081	noncoding
cb13403_c0/f2p0/1041	1041	0.00735686	noncoding
cb13941_c0/f2p0/1023	1023	0.337101	noncoding
cb13847_c0/f2p0/1013	1013	0.000267518	noncoding
cb14037_c0/f6p0/1202	1202	0.0043045	noncoding
cb135_c0/f2p0/1829	1829	0.00602932	noncoding
cb13042_c9/f2p0/1063	1063	0.0410864	noncoding
cb13042_c8/f2p0/741	741	0.0366753	noncoding
cb13781_c0/f2p0/916	916	0.000306494	noncoding
cb14243_c0/f2p0/882	882	0.018061	noncoding
cb13334_c5746/f2p0/1065	1065	0.00127032	noncoding
cb14161_c0/f2p0/924	924	0.226548	noncoding
cb13477_c0/f3p0/1039	1039	0.104935	noncoding
cb13334_c962/f2p0/1132	1132	0.000811291	noncoding
cb13334_c960/f2p0/1192	1192	0.157752	noncoding
cb13334_c961/f2p0/1141	1141	0.000647759	noncoding
cb13334_c967/f2p0/802	802	0.00930562	noncoding
cb13334_c969/f2p0/962	962	0.146575	noncoding
cb11779_c0/f3p1/1809	1809	0.0179689	noncoding
cb13198_c13/f5p0/1039	1039	0.00306551	noncoding
cb13198_c12/f2p0/1111	1111	0.114833	noncoding
cb12497_c0/f2p0/1119	1119	0.00112135	noncoding
cb13334_c692/f6p0/1047	1047	0.0217022	noncoding
cb12280_c0/f6p0/1219	1219	0.00379414	noncoding
cb13334_c777/f3p0/838	838	0.00416718	noncoding
cb13334_c771/f3p0/1115	1115	0.00766004	noncoding
cb13334_c770/f3p0/1068	1068	0.0277791	noncoding
cb13334_c595/f5p0/1118	1118	0.0112548	noncoding
cb1239_c0/f3p0/4266	4266	0.0174462	noncoding
cb14211_c0/f2p0/1147	1147	0.00592597	noncoding
cb13334_c714/f5p0/938	898	0.0148971	noncoding
cb13090_c7/f2p0/1023	1023	0.0248632	noncoding
cb13334_c7350/f2p0/1024	1024	0.00197767	noncoding
cb13022_c1/f2p1/922	922	0.164592	noncoding
cb13022_c0/f5p1/1198	1198	0.0855266	noncoding
cb12775_c1/f2p0/1121	1121	0.00416643	noncoding
cb13473_c0/f3p0/1199	1199	0.035077	noncoding
cb13334_c902/f2p0/1079	1079	0.00853268	noncoding
cb13761_c0/f2p0/1202	1202	0.0159207	noncoding
cb12393_c0/f2p0/1099	1099	0.000742955	noncoding
cb13546_c0/f2p0/999	999	0.0698596	noncoding
cb13065_c30/f4p0/1102	1102	0.183643	noncoding
cb12176_c0/f2p0/998	998	0.00321454	noncoding
cb13247_c5/f4p0/1024	1024	0.0362812	noncoding
cb13313_c0/f7p0/1161	1161	0.00193579	noncoding
cb12163_c0/f2p0/971	971	0.0103236	noncoding
cb13334_c755/f4p0/1171	1171	0.0102154	noncoding
cb13334_c973/f2p0/994	994	0.0213204	noncoding
cb13334_c759/f2p0/1024	1024	0.0686942	noncoding
cb13334_c758/f3p0/971	971	0.019557	noncoding
cb11941_c0/f2p0/1122	1122	0.00671865	noncoding
cb1279_c39/f4p0/3569	3569	0.00202593	noncoding
cb1279_c37/f2p1/2992	2992	0.00443658	noncoding
cb13187_c0/f2p0/960	960	0.0466967	noncoding
cb13334_c4782/f2p0/718	718	0.00287202	noncoding
cb13505_c0/f2p0/839	839	0.225907	noncoding
cb14257_c0/f4p0/1080	1080	0.00152416	noncoding
cb14217_c0/f2p0/1114	1114	0.0726578	noncoding
cb12994_c3/f2p0/990	990	0.0311299	noncoding
cb12947_c5/f5p1/1153	1153	0.0119203	noncoding
cb12947_c1/f2p0/917	917	0.0120737	noncoding
cb13016_c0/f3p0/1086	1086	0.0227134	noncoding
cb13334_c5008/f2p0/1053	1053	0.0562552	noncoding
cb13088_c0/f3p0/1051	1051	0.0208231	noncoding
cb12202_c0/f2p0/1113	1113	0.00599167	noncoding
cb13334_c929/f2p0/1176	1176	0.0180941	noncoding
cb13334_c925/f2p0/1105	1105	0.00303764	noncoding
cb13334_c920/f2p0/860	860	0.00845854	noncoding
cb13496_c24/f3p0/945	945	6.71912e-05	noncoding
cb13496_c26/f2p0/941	941	0.000228109	noncoding
cb13334_c7316/f4p0/1172	1172	0.0033314	noncoding
cb13334_c7314/f5p0/1112	1112	0.0312885	noncoding
cb13334_c7313/f6p0/1219	1219	0.00454971	noncoding
cb13334_c7312/f3p0/1051	1051	0.0168052	noncoding
cb13334_c7318/f2p0/1188	1188	0.213941	noncoding
cb13753_c0/f2p0/1058	1058	0.0011192	noncoding
cb11968_c0/f2p0/1154	1154	0.00418123	noncoding
cb13612_c0/f2p0/993	993	0.00536302	noncoding
cb13612_c1/f2p0/979	979	0.00153172	noncoding
cb12309_c0/f2p0/1183	1183	0.0218906	noncoding
cb12977_c0/f104p1/1135	1135	0.102995	noncoding
cb1279_c13/f2p0/2125	2125	0.00410496	noncoding
cb1279_c12/f2p0/2193	2193	0.00298732	noncoding
cb1279_c10/f2p0/1623	1623	0.00347602	noncoding
cb1279_c15/f2p0/2323	2323	0.00334556	noncoding
cb1279_c14/f2p0/2055	2055	0.00339492	noncoding
cb13016_c1/f2p0/1112	1112	0.00227943	noncoding
cb11790_c0/f2p0/1836	1836	0.00685821	noncoding
cb12921_c2/f4p0/941	941	0.00229558	noncoding
cb12422_c0/f2p0/1181	1181	0.0180196	noncoding
cb13350_c11/f2p0/920	920	0.0516566	noncoding
cb13334_c695/f3p0/1018	1018	0.0549482	noncoding
cb13334_c696/f5p0/1139	1139	0.147308	noncoding
cb13042_c24/f9p0/1077	1077	0.0415961	noncoding
cb13042_c23/f6p0/1043	1043	0.0360947	noncoding
cb13042_c20/f4p0/1215	1215	0.0429054	noncoding
cb13042_c21/f4p0/1206	1206	0.0357851	noncoding
cb13907_c4/f2p0/935	935	0.000902119	noncoding
cb13907_c3/f2p0/991	991	0.0198788	noncoding
cb13907_c2/f2p0/901	901	0.0488707	noncoding
cb13907_c0/f2p0/947	947	0.0395986	noncoding
cb13334_c952/f2p0/1114	1114	0.00653831	noncoding
cb1399_c0/f4p0/2865	2865	0.00728786	noncoding
cb14294_c1/f3p0/958	958	0.00342965	noncoding
cb14294_c0/f3p0/1326	1326	0.00336137	noncoding
cb14140_c0/f2p0/1086	1086	0.067739	noncoding
cb11813_c0/f2p0/1256	1256	0.00170863	noncoding
cb12196_c0/f2p0/1093	1093	0.0226857	noncoding
cb13334_c994/f2p0/924	924	0.0438395	noncoding
cb13334_c5191/f2p0/975	975	0.0195528	noncoding
cb13334_c992/f2p0/1078	1078	0.0166107	noncoding
cb13334_c7299/f6p1/1154	1154	0.00273926	noncoding
cb13334_c7297/f2p0/809	809	0.0832408	noncoding
cb13222_c1/f2p0/825	726	0.0938261	noncoding
cb13222_c0/f4p0/792	697	0.0241442	noncoding
cb1336_c0/f2p0/2236	2236	0.0527287	noncoding
cb13334_c5044/f5p0/1001	1001	0.00746486	noncoding
cb13994_c44/f7p0/1086	1086	0.174327	noncoding
cb11851_c0/f2p0/1344	1344	0.0114753	noncoding
cb13334_c984/f2p0/961	961	0.00588033	noncoding
cb14104_c0/f2p0/1002	1002	0.0027738	noncoding
cb12918_c291/f3p0/1114	1114	0.000172427	noncoding
cb13065_c8/f2p0/912	912	0.212588	noncoding
cb14416_c0/f2p0/1053	1053	0.00835732	noncoding
cb13838_c0/f2p0/962	962	0.00341121	noncoding
cb13334_c6008/f2p1/1159	1159	0.00467648	noncoding
cb13588_c0/f2p0/1142	1142	0.0264347	noncoding
cb12994_c1/f2p0/1117	1117	0.0369631	noncoding
cb13984_c2/f7p0/1151	1151	0.00563139	noncoding
cb13571_c0/f2p0/1193	1193	0.0207596	noncoding
cb13992_c1/f2p0/1036	1036	0.00086361	noncoding
cb13992_c0/f2p0/931	931	0.0980653	noncoding
cb13832_c0/f2p0/1008	1008	0.00264732	noncoding
cb14212_c2/f2p0/1173	1173	0.0347362	noncoding
cb14284_c2/f2p0/1169	1169	0.00541721	noncoding
cb14284_c3/f2p0/1059	1059	0.00129289	noncoding
cb13334_c988/f2p0/957	957	0.000307596	noncoding
cb13334_c980/f2p0/1221	1221	0.00928467	noncoding
cb13334_c983/f2p0/899	899	0.00411929	noncoding
cb13334_c7373/f2p0/722	722	0.00512493	noncoding
cb12209_c0/f2p0/1005	1005	0.000811168	noncoding
cb13235_c9/f2p0/1120	1120	0.0418041	noncoding
cb13235_c6/f2p0/1197	1197	0.00103929	noncoding
cb13235_c5/f2p0/1046	1046	0.0330933	noncoding
cb13235_c2/f3p0/1179	1179	0.0328608	noncoding
cb13235_c1/f3p0/1004	1004	0.0420596	noncoding
cb13235_c0/f3p0/966	966	0.0011001	noncoding
cb13758_c4/f2p0/1056	1056	0.00262234	noncoding
cb14383_c0/f2p0/1088	1088	0.00707268	noncoding
cb13467_c0/f2p0/989	989	0.00391614	noncoding
cb11930_c5/f2p0/905	905	0.00367575	noncoding
cb13195_c1/f2p0/1123	1123	0.0193922	noncoding
cb11934_c0/f2p0/1093	1093	0.067984	noncoding
cb13334_c5556/f2p0/1064	1064	0.0167935	noncoding
cb1259_c7/f2p0/2043	2043	0.256853	noncoding
cb1303_c2/f3p0/4559	4559	0.00879615	noncoding
cb1303_c5/f2p0/4537	4537	0.0341961	noncoding
cb14366_c1/f2p0/886	886	0.0224755	noncoding
cb14273_c0/f2p0/949	949	0.103185	noncoding
cb13878_c1/f10p0/760	760	0.106398	noncoding
cb12485_c0/f2p0/954	954	0.00872916	noncoding
cb13620_c0/f2p0/1133	1133	0.00402165	noncoding
cb13334_c5343/f2p0/681	681	0.00170776	noncoding
cb12210_c2/f2p0/1037	1037	0.0118186	noncoding
cb12210_c0/f3p0/1312	1312	0.00125141	noncoding
cb12524_c1/f2p0/1038	1038	0.0325071	noncoding
cb12256_c3/f3p0/1197	1197	0.0160964	noncoding
cb13334_c7234/f5p0/1214	1214	0.0505094	noncoding
cb13334_c7235/f4p0/1127	1127	0.0466029	noncoding
cb13334_c7236/f2p0/1132	1132	0.00293252	noncoding
cb13334_c7237/f3p0/1156	1156	0.018109	noncoding
cb13334_c7232/f4p0/1001	1001	0.109967	noncoding
cb13334_c7233/f2p0/1163	1163	0.0101384	noncoding
cb13334_c7239/f2p0/1115	1115	0.000394543	noncoding
cb12252_c0/f2p0/1089	1089	0.00158928	noncoding
cb12592_c0/f2p0/1187	1187	0.00890455	noncoding
cb13581_c0/f20p0/1089	1089	0.0199874	noncoding
cb12582_c0/f3p0/1245	1245	0.0916266	noncoding
cb13889_c14/f8p0/1143	1143	0.0116609	noncoding
cb13889_c12/f8p0/1177	1177	0.0157745	noncoding
cb13889_c13/f9p0/1215	1215	0.0241467	noncoding
cb14163_c0/f2p0/1088	1088	0.00256152	noncoding
cb13276_c0/f2p0/1161	1161	0.00182145	noncoding
cb12037_c0/f4p0/992	992	0.063854	noncoding
cb12037_c1/f2p0/873	873	0.0642451	noncoding
cb1282_c0/f2p0/989	989	0.000752701	noncoding
cb1296_c1/f2p0/2030	2030	0.00533052	noncoding
cb13334_c600/f7p0/1168	1168	0.00511843	noncoding
cb1385_c3/f2p0/1714	1714	0.0314065	noncoding
cb1385_c7/f2p0/1638	1638	0.0123503	noncoding
cb1385_c6/f2p0/1127	1127	0.0126968	noncoding
cb13184_c5/f3p0/826	826	0.0087036	noncoding
cb13334_c7212/f4p0/1195	1195	0.0196434	noncoding
cb13334_c7213/f8p0/1126	1126	0.0658715	noncoding
cb13334_c7210/f5p0/1033	1033	0.194121	noncoding
cb13334_c7216/f2p0/1075	1075	0.0137982	noncoding
cb13334_c7214/f3p0/1023	1023	0.0201041	noncoding
cb13334_c7219/f6p0/1229	1229	0.0101021	noncoding
cb13487_c3/f3p0/1163	1163	0.00378789	noncoding
cb11847_c0/f2p0/1727	1727	0.0734762	noncoding
cb13826_c0/f2p0/1002	1002	0.00622039	noncoding
cb13807_c0/f2p0/1188	1188	0.0065621	noncoding
cb14029_c0/f2p0/1129	1129	0.00405903	noncoding
cb13294_c29/f2p0/1184	1184	0.000999562	noncoding
cb13334_c295/f102p0/647	647	0.177879	noncoding
cb13341_c0/f3p0/1227	1227	0.111083	noncoding
cb13334_c832/f3p0/1167	1167	0.353677	noncoding
cb13334_c833/f3p0/1175	1175	0.00479035	noncoding
cb13334_c836/f3p0/985	985	0.00598414	noncoding
cb13235_c10/f2p0/1205	1205	0.0377224	noncoding
cb14260_c0/f2p0/1142	1142	0.00407054	noncoding
cb13994_c9/f2p0/1858	1858	0.029141	noncoding
cb13994_c5/f3p0/1711	1711	0.0875426	noncoding
cb13994_c3/f4p0/1053	1053	0.0312964	noncoding
cb1324_c0/f2p0/3275	3275	0.00800163	noncoding
cb1324_c1/f2p1/3358	3358	0.00512981	noncoding
cb13411_c3/f2p0/870	870	0.271407	noncoding
cb13411_c1/f2p0/1196	1196	0.274641	noncoding
cb13334_c875/f2p0/877	877	0.00456797	noncoding
cb14150_c0/f2p0/1211	1211	0.00824811	noncoding
cb13334_c625/f4p0/863	863	0.105134	noncoding
cb1187_c0/f2p0/1197	1197	0.0106007	noncoding
cb12775_c0/f3p0/980	980	0.00376667	noncoding
cb13897_c0/f3p0/941	941	0.00128522	noncoding
cb13831_c0/f2p0/980	980	0.0107556	noncoding
cb13569_c0/f2p0/904	904	0.000192977	noncoding
cb12097_c1/f2p0/1087	1087	0.00429516	noncoding
cb11784_c5/f2p0/1484	1484	0.123377	noncoding
cb11784_c2/f2p0/1314	1314	0.11885	noncoding
cb11784_c0/f3p0/1693	1693	0.280498	noncoding
cb13349_c0/f2p0/921	921	0.0356475	noncoding
cb12949_c0/f5p0/1148	1148	0.00524423	noncoding
cb14237_c0/f2p0/1200	1200	0.00636337	noncoding
cb13334_c811/f3p0/1188	1188	0.0118029	noncoding
cb13334_c816/f3p0/901	901	0.000864621	noncoding
cb13334_c817/f3p0/1080	1080	0.00547353	noncoding
cb13334_c818/f3p0/1137	1137	0.00863383	noncoding
cb13590_c0/f2p0/987	987	0.00484878	noncoding
cb13845_c0/f2p0/1053	1053	0.000140779	noncoding
cb12369_c0/f2p0/906	906	0.000717254	noncoding
cb13334_c649/f7p0/973	973	0.171491	noncoding
cb14109_c1/f2p0/1046	1046	0.0600021	noncoding
cb14109_c4/f2p0/1148	1148	0.0412029	noncoding
cb13334_c7257/f2p0/1087	1087	0.0167727	noncoding
cb13334_c7254/f2p0/913	913	0.00415015	noncoding
cb13334_c7252/f2p0/496	496	0.135411	noncoding
cb11806_c4/f2p0/1109	1109	0.00900213	noncoding
cb13929_c0/f3p0/968	968	0.000633182	noncoding
cb14197_c0/f2p0/1053	1053	0.0189214	noncoding
cb11816_c0/f2p0/1257	1257	0.0573226	noncoding
cb13334_c536/f17p0/1197	1197	0.353301	noncoding
cb12262_c0/f2p0/1026	1026	0.000907814	noncoding
cb12063_c3/f2p0/1161	1161	0.00131791	noncoding
cb12001_c0/f2p0/1194	1194	0.0206222	noncoding
cb13334_c789/f3p0/1096	1096	0.000501655	noncoding
cb13105_c1/f5p0/1002	1002	0.0224195	noncoding
cb13105_c0/f6p0/1012	1012	0.0224075	noncoding
cb13105_c3/f3p0/868	868	0.0225811	noncoding
cb13105_c2/f3p0/1019	1019	0.0223991	noncoding
cb13334_c876/f2p0/1138	1138	0.0507097	noncoding
cb13334_c871/f2p0/916	916	0.085606	noncoding
cb13334_c872/f2p0/966	966	0.12733	noncoding
cb13519_c0/f9p0/1165	1165	0.0558502	noncoding
cb14184_c0/f2p0/1155	1155	0.0312205	noncoding
cb13285_c21/f2p0/1034	1034	0.00321753	noncoding
cb13285_c20/f3p0/969	969	0.0154675	noncoding
cb13198_c122/f10p1/1124	1124	0.0174696	noncoding
cb13198_c120/f2p0/953	953	0.00385781	noncoding
cb13198_c124/f6p0/922	922	0.00267363	noncoding
cb13198_c125/f2p0/904	904	0.0176778	noncoding
cb1221_c2/f2p0/2034	2034	0.00206556	noncoding
cb1221_c0/f3p0/1875	1875	0.00165053	noncoding
cb1221_c1/f2p0/2174	2174	0.00155881	noncoding
cb13334_c906/f2p0/958	958	0.00172688	noncoding
cb12244_c3/f2p0/1184	1184	0.0941406	noncoding
cb13334_c908/f2p0/866	866	0.00591086	noncoding
cb13334_c909/f2p0/972	972	0.121979	noncoding
cb13736_c0/f10p0/851	851	0.221494	noncoding
cb13371_c1/f2p0/809	809	0.0309091	noncoding
cb1249_c13/f4p0/3424	3424	0.0128724	noncoding
cb1333_c0/f2p0/3979	3979	0.0530393	noncoding
cb13255_c0/f2p0/1082	1082	0.00797809	noncoding
cb13325_c4/f2p0/1011	917	0.0315233	noncoding
cb13325_c3/f17p0/1220	1220	0.03102	noncoding
cb14201_c0/f2p0/1084	1084	0.00149086	noncoding
cb14117_c1/f3p0/1089	1089	0.0403954	noncoding
cb13334_c5288/f2p0/809	809	0.00126447	noncoding
cb1259_c4/f2p0/1007	1007	0.323233	noncoding
cb14022_c0/f2p0/1024	1024	0.0383452	noncoding
cb13334_c858/f2p0/926	926	0.0199295	noncoding
cb13334_c859/f3p0/1019	1019	0.0656286	noncoding
cb13334_c857/f3p0/876	876	0.0660184	noncoding
cb13334_c851/f2p0/882	882	0.0258698	noncoding
cb14094_c1/f2p0/1051	1051	0.0145978	noncoding
cb14209_c0/f2p0/1196	1196	0.00353468	noncoding
cb13334_c7199/f3p0/1218	1218	0.003572	noncoding
cb13334_c7198/f5p0/874	874	0.00125998	noncoding
cb13334_c7195/f10p0/1006	1006	0.0241143	noncoding
cb13334_c7197/f4p1/1149	1149	0.00806401	noncoding
cb13334_c7196/f14p0/1047	1047	0.0100917	noncoding
cb14087_c0/f2p0/981	981	0.00430875	noncoding
cb11924_c6/f3p0/943	943	0.0451044	noncoding
cb13620_c1/f2p0/1027	1027	0.00767985	noncoding
cb1361_c4/f3p0/1148	1148	0.00893738	noncoding
cb1361_c7/f2p0/1595	1595	0.0723511	noncoding
cb1361_c6/f2p0/1020	1020	0.00899976	noncoding
cb11922_c3/f2p0/953	953	0.0865127	noncoding
cb13540_c0/f2p0/1001	1001	0.10119	noncoding
cb13426_c0/f2p0/1068	1068	0.000695723	noncoding
cb13334_c6161/f2p0/1143	1143	0.0196984	noncoding
cb14207_c0/f3p0/1099	1099	0.0651951	noncoding
cb13073_c34/f8p0/1147	1147	0.021613	noncoding
cb12400_c0/f2p0/1769	1769	0.1222	noncoding
cb1249_c2/f2p0/1884	1884	0.0139907	noncoding
cb13499_c0/f10p1/1062	1062	0.00944708	noncoding
cb13576_c0/f3p0/1170	1170	0.0274212	noncoding
cb13334_c954/f2p0/1049	1049	0.0602887	noncoding
cb12253_c9/f2p0/1047	1047	0.168326	noncoding
cb1198_c1/f2p0/968	968	0.0254896	noncoding
cb13334_c985/f2p0/999	999	0.00868785	noncoding
cb1279_c5/f3p0/1475	1475	0.0235761	noncoding
cb13334_c6702/f2p0/1025	1025	0.0257129	noncoding
cb13978_c0/f2p0/972	972	0.019078	noncoding
cb13334_c725/f4p0/966	966	0.0025499	noncoding
cb13334_c728/f4p0/1083	1083	0.00418694	noncoding
cb13334_c729/f4p0/1168	1168	0.126618	noncoding
cb13605_c0/f5p0/939	939	0.0518303	noncoding
cb11980_c1/f20p0/1169	1169	0.195587	noncoding
cb11980_c2/f2p0/1129	1129	0.080364	noncoding
cb13334_c898/f2p0/1016	1016	0.0936605	noncoding
cb13334_c893/f2p0/972	972	0.00329504	noncoding
cb13334_c890/f2p0/1189	1189	0.0705649	noncoding
cb13334_c891/f2p0/948	948	0.0168988	noncoding
cb13334_c896/f2p0/1150	1150	0.0346388	noncoding
cb13334_c894/f2p0/1001	1001	0.00632108	noncoding
cb13334_c895/f2p0/988	988	0.0311537	noncoding
cb13850_c0/f3p0/970	970	0.00701813	noncoding
cb12669_c0/f2p0/1032	1032	0.240839	noncoding
cb13334_c935/f2p0/1194	1194	0.10247	noncoding
cb13334_c934/f2p0/959	959	0.0198942	noncoding
cb13943_c0/f2p0/993	993	0.0321338	noncoding
cb14014_c0/f3p0/1194	1194	0.0165318	noncoding
cb13334_c979/f2p0/1013	1013	0.0533406	noncoding
cb13334_c978/f2p0/1069	1069	0.00517395	noncoding
cb13334_c975/f2p0/1028	1028	0.0119156	noncoding
cb13334_c977/f2p0/822	822	0.00644542	noncoding
cb13334_c971/f2p0/977	977	0.00124488	noncoding
cb13334_c970/f2p0/1169	1169	0.00713499	noncoding
cb12257_c0/f2p0/1017	1017	0.00345641	noncoding
cb12468_c0/f2p0/1176	1176	0.00353457	noncoding
cb13914_c1/f2p0/1027	1027	0.0199616	noncoding
cb13914_c0/f2p0/923	923	0.0200735	noncoding
cb14028_c0/f2p0/1150	1150	0.0336241	noncoding
cb13151_c66/f2p0/852	852	0.255465	noncoding
cb13334_c7306/f4p0/1038	1038	0.0861823	noncoding
cb13151_c69/f2p0/773	773	0.33041	noncoding
cb13065_c0/f16p0/1145	1145	0.0766427	noncoding
cb13065_c1/f2p0/1130	1130	0.0627156	noncoding
cb13065_c2/f2p0/1162	1162	0.0258015	noncoding
cb13065_c3/f5p0/1219	1219	0.197354	noncoding
cb13065_c6/f2p0/1194	1194	0.0842079	noncoding
cb13065_c7/f2p0/1055	1055	0.0207981	noncoding
cb14132_c1/f2p0/1041	1041	0.270826	noncoding
cb13334_c708/f3p0/1112	1061	0.0751123	noncoding
cb13334_c700/f4p0/1025	1025	0.00919357	noncoding
cb13334_c701/f3p0/1209	1209	0.00357375	noncoding
cb13334_c7308/f3p0/1089	1089	0.0101792	noncoding
cb14367_c0/f2p0/1067	1067	0.00602216	noncoding
cb13334_c566/f11p0/1146	1146	0.0196952	noncoding
cb11865_c0/f2p0/1598	1598	0.0552557	noncoding
cb13334_c1271/f2p0/1046	1046	0.00759659	noncoding
cb11834_c1/f3p0/1122	1122	0.00395811	noncoding
cb13334_c852/f2p0/1147	1147	0.0112371	noncoding
cb12170_c1/f3p0/1163	1163	0.00129802	noncoding
cb12170_c2/f2p0/915	915	0.00131577	noncoding
cb13334_c704/f5p0/1013	1013	0.0153289	noncoding
cb13334_c917/f2p0/1016	1016	0.0105565	noncoding
cb13334_c915/f2p0/912	912	0.00100061	noncoding
cb13334_c914/f2p1/1135	1135	0.120766	noncoding
cb13334_c911/f2p0/890	890	0.0591503	noncoding
cb13334_c918/f2p0/1088	1088	0.000669188	noncoding
cb14200_c0/f2p0/1026	1026	0.258614	noncoding
cb14395_c0/f2p0/871	871	1.25997e-11	noncoding
cb1198_c14/f2p0/1765	1765	0.0244263	noncoding
cb11920_c0/f2p0/1085	1085	0.00182536	noncoding
cb14037_c1/f4p0/964	964	0.000657156	noncoding
cb14037_c2/f2p0/986	986	0.00435556	noncoding
cb13334_c5206/f6p0/1044	1044	0.00672659	noncoding
cb13988_c0/f2p0/1167	1167	0.0223705	noncoding
cb13618_c0/f2p0/1165	1165	0.00762927	noncoding
cb13334_c585/f3p0/1022	1022	0.164505	noncoding
cb1279_c40/f3p1/3365	3365	0.0024877	noncoding
cb11891_c0/f2p0/1095	1095	0.0199277	noncoding
cb13591_c0/f4p0/1144	1144	0.0174325	noncoding
cb13728_c0/f2p0/1047	1047	0.00853138	noncoding
cb13499_c2/f2p0/884	884	0.00496154	noncoding
cb13315_c3/f2p0/1021	1021	0.0156124	noncoding
cb13315_c1/f2p0/1022	1022	0.0193963	noncoding
cb13334_c939/f2p0/975	975	0.0208519	noncoding
cb13334_c931/f2p0/1061	1061	0.00969118	noncoding
cb13334_c930/f2p0/1180	1180	0.0510919	noncoding
cb13334_c933/f2p0/918	918	0.0626145	noncoding
cb13334_c932/f2p0/936	936	0.0665155	noncoding
cb13894_c0/f2p0/622	622	0.000111493	noncoding
cb13334_c937/f2p0/1081	1081	0.00485113	noncoding
cb13334_c936/f2p0/1044	1044	0.0539522	noncoding
cb11866_c31/f2p0/1261	1261	0.00244787	noncoding
cb13334_c7304/f2p0/1086	1086	0.0062817	noncoding
cb13334_c7301/f7p0/1181	1181	0.0053093	noncoding
cb13334_c5005/f3p0/1110	1110	0.117607	noncoding
cb13700_c0/f2p0/1051	1051	0.00102725	noncoding
cb13334_c746/f2p0/1035	1035	0.0134444	noncoding
cb13334_c747/f3p0/1173	1173	0.080263	noncoding
cb13334_c745/f4p0/1161	1161	0.0100294	noncoding
cb13334_c742/f2p0/928	928	0.00171669	noncoding
cb13334_c743/f3p0/945	945	0.00322564	noncoding
cb13294_c7/f2p0/953	953	0.00153455	noncoding
cb13294_c0/f9p0/1014	1014	0.0231034	noncoding
cb13294_c1/f2p0/918	918	0.00115944	noncoding
cb12140_c0/f4p0/1223	1223	0.0083213	noncoding
cb13334_c926/f2p0/856	856	0.312369	noncoding
cb13334_c927/f2p0/1002	1002	0.0510698	noncoding
cb14370_c0/f3p0/1037	1037	0.0723312	noncoding
cb13614_c3/f2p0/965	965	0.0364729	noncoding
cb13614_c0/f3p0/1203	1203	0.0314433	noncoding
cb1367_c0/f2p0/2256	2256	0.00613821	noncoding
cb13496_c18/f2p0/970	970	0.000227747	noncoding
cb13340_c5/f6p1/1166	1166	0.000872342	noncoding
cb13334_c7321/f2p0/981	981	0.00531333	noncoding
cb13334_c7326/f2p0/917	917	0.0135305	noncoding
cb13334_c7327/f3p0/990	990	0.215773	noncoding
cb1361_c8/f2p0/1658	1658	0.0379576	noncoding
cb12420_c0/f2p0/1186	1186	0.00572908	noncoding
cb13418_c0/f4p0/969	969	0.0140547	noncoding
cb12975_c0/f2p0/1193	1193	0.0055734	noncoding
cb13234_c2/f3p0/1160	1160	0.18349	noncoding
cb13234_c3/f2p0/897	897	0.18566	noncoding
cb12488_c0/f3p0/1270	1270	0.0104605	noncoding
cb13296_c9/f3p0/1218	1218	0.0076397	noncoding
cb13296_c1/f3p0/1052	1052	0.124485	noncoding
cb13857_c0/f2p0/1012	1012	0.0457	noncoding
cb13967_c1/f2p0/973	973	0.00148659	noncoding
cb13967_c0/f6p0/1143	1143	0.000278115	noncoding
cb12017_c0/f2p0/1074	1074	0.193782	noncoding
cb13842_c2/f2p0/1103	1103	0.0740708	noncoding
cb13334_c7341/f2p0/1000	1000	0.0039763	noncoding
cb13648_c0/f4p0/1112	1112	0.000490152	noncoding
cb13662_c4/f2p0/1056	1056	0.000711416	noncoding
cb13658_c0/f4p0/1100	1100	0.0129794	noncoding
cb13471_c0/f2p0/1178	1178	0.0451556	noncoding
cb13665_c2/f2p0/987	987	0.00648143	noncoding
cb13402_c8/f2p0/1042	1042	0.00036106	noncoding
cb14294_c10/f3p0/1196	1196	0.00338533	noncoding
cb13334_c7284/f3p0/698	698	0.0837065	noncoding
cb13334_c7286/f3p0/583	583	0.0012014	noncoding
cb12324_c0/f2p0/922	922	0.0943074	noncoding
cb14255_c0/f2p0/949	949	0.145833	noncoding
cb11837_c0/f2p0/1572	1572	0.00880474	noncoding
cb13122_c0/f2p0/1100	1100	0.0022554	noncoding
cb13413_c0/f2p0/1109	1109	0.102253	noncoding
cb13250_c2/f3p0/884	884	0.126148	noncoding
cb13250_c3/f3p0/915	915	0.00203397	noncoding
cb13250_c0/f31p1/954	908	0.00203475	noncoding
cb13250_c1/f4p0/915	915	0.00203397	noncoding
cb13754_c0/f2p0/965	945	0.000862469	noncoding
cb13334_c991/f2p0/993	993	0.00547076	noncoding
cb13334_c990/f2p0/1118	1118	0.0247468	noncoding
cb13334_c7364/f4p0/1029	1029	0.136308	noncoding
cb13577_c0/f2p0/1022	1022	0.00818737	noncoding
cb11803_c0/f3p1/1174	1174	0.0152287	noncoding
cb13763_c0/f3p0/1051	1051	0.0417483	noncoding
cb12952_c0/f4p0/876	876	0.0173094	noncoding
cb12952_c1/f3p0/906	906	0.0172814	noncoding
cb11887_c0/f2p0/1670	1670	0.0298644	noncoding
cb13774_c2/f2p0/1119	1119	0.00701947	noncoding
cb13334_c5548/f4p0/1017	1017	0.00262287	noncoding
cb14223_c0/f2p0/910	910	0.0498903	noncoding
cb13045_c8/f3p0/1122	1122	0.00289823	noncoding
cb1368_c0/f3p0/3660	3660	0.00175638	noncoding
cb14339_c0/f2p0/1123	1123	0.0803716	noncoding
cb12793_c0/f3p0/1118	1118	0.260704	noncoding
cb12293_c0/f2p0/1035	1035	0.00461013	noncoding
cb14131_c1/f2p0/1195	1195	0.00135639	noncoding
cb14131_c0/f5p0/1033	1033	0.00048018	noncoding
cb11814_c6/f2p0/5852	5852	0.00174771	noncoding
cb13602_c1/f2p0/799	799	0.286294	noncoding
cb11974_c0/f3p0/1103	1103	0.0049424	noncoding
cb13884_c0/f4p0/1088	1088	0.0969212	noncoding
cb13334_c5562/f2p0/974	974	0.0109149	noncoding
cb13334_c5563/f5p0/1159	1159	0.0108059	noncoding
cb13299_c0/f3p0/1042	1042	0.00357668	noncoding
cb13994_c12/f2p0/1229	1229	0.0849752	noncoding
cb13994_c11/f2p0/1618	1618	0.0295156	noncoding
cb13994_c10/f2p0/1429	1429	0.0298139	noncoding
cb13662_c0/f3p0/1210	1210	0.00769902	noncoding
cb13498_c0/f2p1/1115	1115	0.141028	noncoding
cb13037_c0/f2p0/955	955	0.0106844	noncoding
cb12018_c0/f2p0/1005	1005	0.0100531	noncoding
cb14203_c0/f2p0/994	994	0.0133827	noncoding
cb13334_c606/f5p0/1068	1068	0.00641353	noncoding
cb12732_c0/f2p0/1131	1131	0.00607116	noncoding
cb13334_c7227/f4p0/1006	1006	0.0195203	noncoding
cb13334_c7226/f5p0/1008	1008	0.0117531	noncoding
cb13334_c7225/f4p0/851	851	0.00928088	noncoding
cb13334_c7224/f2p0/1188	1188	0.100034	noncoding
cb13334_c7223/f6p0/1171	1171	0.130625	noncoding
cb13334_c7222/f3p0/1199	1199	0.0166717	noncoding
cb13334_c7221/f2p0/1018	1018	0.00183874	noncoding
cb13334_c7220/f4p0/1227	1227	0.0151416	noncoding
cb13334_c7228/f4p0/1191	1191	0.0254858	noncoding
cb13176_c0/f2p0/1125	1125	0.00120644	noncoding
cb12271_c0/f2p0/1262	1262	0.0356568	noncoding
cb14241_c0/f2p0/1184	1184	0.278423	noncoding
cb12394_c0/f2p0/998	998	0.0228322	noncoding
cb1241_c2/f3p0/2204	2204	0.0315783	noncoding
cb259_c5/f2p0/1877	1877	0.00610276	noncoding
cb3025_c0/f3p0/2531	2531	0.0247218	noncoding
cb3025_c1/f2p0/3130	3130	0.0239422	noncoding
cb1651_c0/f3p0/1954	1954	0.0108789	noncoding
cb1479_c1/f2p1/3518	3518	0.00240339	noncoding
cb2682_c54/f9p0/1151	1151	0.199893	noncoding
cb286_c13/f2p0/1211	1211	0.226279	noncoding
cb242_c0/f2p0/2694	2694	0.0111996	noncoding
cb1661_c9/f4p0/1490	1490	0.0683727	noncoding
cb3080_c0/f2p0/1161	1161	0.0621735	noncoding
cb1745_c1/f2p0/3865	3865	0.101657	noncoding
cb2791_c115/f98p5/3844	3844	0.140452	noncoding
cb2791_c117/f14p1/3851	3851	0.140405	noncoding
cb2791_c119/f3p0/1490	1490	0.0266253	noncoding
cb1955_c24/f2p0/1621	1621	0.0161595	noncoding
cb2775_c1/f2p0/1463	1463	0.0328744	noncoding
cb2538_c3/f2p0/3979	3979	0.177925	noncoding
cb1864_c0/f2p0/2372	2372	0.274303	noncoding
cb1862_c4/f2p0/2560	2560	0.00412205	noncoding
cb1862_c2/f2p0/2377	2377	0.0444591	noncoding
cb2577_c0/f3p0/3996	3996	0.026133	noncoding
cb2204_c12/f2p0/5762	5762	0.0589246	noncoding
cb2204_c13/f2p0/1977	1977	0.0147623	noncoding
cb2204_c10/f2p0/2289	2289	0.0431987	noncoding
cb2204_c11/f2p0/1500	1500	0.0684449	noncoding
cb2_c11/f2p0/993	993	0.0297006	noncoding
cb3375_c8/f2p0/2972	2972	0.000286382	noncoding
cb2017_c2/f2p0/2553	2553	0.0184408	noncoding
cb3109_c0/f2p0/3750	3750	0.0654352	noncoding
cb2305_c0/f4p1/2736	2736	0.0208341	noncoding
cb2890_c2/f2p1/1974	1974	0.353022	noncoding
cb2890_c1/f2p0/1082	1082	0.0733624	noncoding
cb2890_c0/f2p0/2224	2224	0.0217952	noncoding
cb1457_c18/f3p0/3119	3119	0.000298466	noncoding
cb3000_c0/f2p0/1573	1573	0.00239611	noncoding
cb2378_c86/f2p0/1060	1060	0.00887449	noncoding
cb1552_c0/f2p0/2003	2003	0.147419	noncoding
cb1710_c0/f2p0/2281	2281	0.00611747	noncoding
cb28_c2/f2p0/2092	2092	0.0162262	noncoding
cb28_c5/f2p0/3017	3017	0.0764804	noncoding
cb2918_c0/f14p0/2946	2946	0.000750359	noncoding
cb14644_c9/f5p1/5241	5241	0.0151113	noncoding
cb2549_c1/f2p0/2229	2229	0.0998967	noncoding
cb2176_c9/f2p0/1426	1426	0.00629748	noncoding
cb3063_c5/f3p0/1199	1199	0.0043085	noncoding
cb3358_c0/f3p0/1372	1372	0.0117153	noncoding
cb2141_c7/f11p0/3234	3234	0.0224244	noncoding
cb1540_c5/f2p0/1519	1519	0.172363	noncoding
cb1540_c2/f2p0/2604	2604	0.0981752	noncoding
cb1540_c3/f2p0/2761	2761	0.136815	noncoding
cb1540_c0/f4p0/3041	3041	0.0960741	noncoding
cb1540_c1/f2p0/3179	3179	0.134131	noncoding
cb2972_c15/f2p0/2826	2826	0.179907	noncoding
cb2387_c1/f3p0/4078	4078	0.00219068	noncoding
cb14586_c0/f2p0/5187	5187	0.00805314	noncoding
cb2196_c13/f2p0/1270	1270	0.00484626	noncoding
cb1808_c9/f2p0/1726	1726	0.0418095	noncoding
cb3217_c4/f2p1/3290	3290	0.256118	noncoding
cb3217_c6/f2p1/3028	3028	0.258865	noncoding
cb1458_c353/f8p0/1574	1574	0.00323553	noncoding
cb1933_c11/f2p0/2413	2413	0.113424	noncoding
cb2791_c114/f88p0/3815	3815	0.0953446	noncoding
cb1968_c44/f4p0/1370	1370	0.0429656	noncoding
cb3333_c1/f2p0/3614	3614	0.0034274	noncoding
cb3289_c0/f3p0/1163	1163	0.00499753	noncoding
cb2826_c2/f2p0/3805	3805	0.0998856	noncoding
cb2764_c13/f3p0/2813	2813	0.0044391	noncoding
cb259_c3/f3p1/2593	2593	0.000587883	noncoding
cb1551_c0/f2p0/2937	2937	0.105828	noncoding
cb3063_c27/f10p0/2461	2461	0.00402161	noncoding
cb2488_c4/f2p0/1486	1486	0.109135	noncoding
cb2797_c6/f3p1/1203	1203	0.00702379	noncoding
cb2797_c9/f2p1/1621	1621	0.0617662	noncoding
cb2797_c8/f2p0/2314	2314	0.0053689	noncoding
cb2459_c0/f2p0/2052	2052	0.0689013	noncoding
cb2459_c1/f2p0/3500	3500	0.0801686	noncoding
cb1933_c38/f2p0/1062	1062	0.0255016	noncoding
cb1933_c39/f4p2/3131	3131	0.022829	noncoding
cb2255_c0/f2p0/2493	2493	0.0301623	noncoding
cb2366_c9/f2p0/4380	4380	0.00321753	noncoding
cb2366_c8/f2p0/5484	5484	0.0125394	noncoding
cb2366_c7/f2p0/1245	1245	0.0034179	noncoding
cb2366_c6/f2p0/4137	4137	0.00317676	noncoding
cb2366_c5/f2p0/3908	3908	0.00321678	noncoding
cb2366_c4/f2p0/4381	4381	0.0676461	noncoding
cb2366_c3/f3p0/4365	4365	0.00288202	noncoding
cb2366_c2/f3p0/4386	4386	0.0320947	noncoding
cb1656_c10/f11p1/4417	4417	0.0297417	noncoding
cb1656_c11/f6p0/2985	2985	0.0167476	noncoding
cb14682_c0/f2p0/5279	5279	0.00105594	noncoding
cb2053_c2/f2p0/2122	2122	0.0303676	noncoding
cb2972_c8/f2p0/1987	1987	0.171858	noncoding
cb2972_c2/f4p0/1128	1128	0.178665	noncoding
cb2972_c6/f2p0/2392	2392	0.168721	noncoding
cb1457_c17/f4p0/3274	3274	0.000473288	noncoding
cb1457_c19/f3p0/3180	3180	0.0369574	noncoding
cb1895_c0/f3p0/1324	1324	0.19005	noncoding
cb2121_c53/f2p0/1743	1743	0.0446806	noncoding
cb2699_c8/f22p0/2335	2335	0.00230517	noncoding
cb2699_c2/f5p0/2324	2324	0.00570565	noncoding
cb2725_c3/f2p0/1552	1552	0.0134191	noncoding
cb1839_c11/f2p0/1831	1831	0.0217712	noncoding
cb1839_c13/f2p0/1648	1648	0.000610778	noncoding
cb1631_c13/f2p0/1161	1161	0.0590856	noncoding
cb1631_c12/f2p0/2796	2796	0.0385584	noncoding
cb1631_c11/f2p0/2556	2556	0.00835962	noncoding
cb1457_c82/f5p0/3097	3097	0.000281229	noncoding
cb1457_c80/f7p0/3050	3050	0.000356102	noncoding
cb1750_c1/f2p0/2477	2477	0.0151961	noncoding
cb1750_c0/f3p0/1480	1480	0.0142865	noncoding
cb1446_c2/f7p1/4149	4149	0.313316	noncoding
cb1446_c1/f8p3/4170	4170	0.0599523	noncoding
cb273_c130/f6p0/1674	1674	0.147398	noncoding
cb2716_c7/f2p0/1222	1222	0.000622437	noncoding
cb2716_c8/f2p0/2576	2576	0.157954	noncoding
cb2716_c9/f2p0/2802	2802	0.0156235	noncoding
cb3264_c1/f3p0/1236	1236	0.0084976	noncoding
cb2791_c24/f2p1/1866	1866	0.159696	noncoding
cb2791_c25/f2p0/2719	2719	0.112066	noncoding
cb2791_c22/f3p0/1863	1863	0.0262142	noncoding
cb2791_c23/f2p5/6820	6820	0.121883	noncoding
cb2252_c15/f2p0/2690	2690	0.057744	noncoding
cb2397_c0/f2p0/2896	2896	0.0042464	noncoding
cb273_c17/f12p0/1354	1354	0.149617	noncoding
cb273_c16/f6p0/2376	2376	0.142626	noncoding
cb2770_c0/f2p0/3227	3227	0.0846835	noncoding
cb1799_c0/f2p0/3431	3431	0.0111738	noncoding
cb3157_c7/f3p0/1223	1223	0.00567088	noncoding
cb2144_c1/f2p0/4059	4059	0.0159516	noncoding
cb1458_c345/f2p0/1314	1314	0.00328183	noncoding
cb3024_c48/f3p0/1376	1376	0.0642755	noncoding
cb3024_c49/f2p0/2094	2094	0.0487653	noncoding
cb273_c32/f3p0/1845	1845	0.146224	noncoding
cb273_c35/f2p0/3443	3443	0.14769	noncoding
cb273_c37/f2p0/1779	1779	0.0100284	noncoding
cb1839_c53/f2p0/2576	2576	0.00959153	noncoding
cb3007_c4/f3p0/2464	2464	0.0109517	noncoding
cb3292_c44/f2p0/1104	1104	0.0138079	noncoding
cb3100_c2/f2p0/3746	3746	0.040414	noncoding
cb2632_c0/f2p0/3297	3297	0.0157942	noncoding
cb14430_c6/f6p0/5313	5313	0.213923	noncoding
cb3234_c0/f2p1/3697	3697	0.0500255	noncoding
cb2154_c1/f10p0/4153	4153	0.286982	noncoding
cb2154_c2/f2p1/4111	4111	0.0501839	noncoding
cb2816_c1/f2p0/3045	3045	0.177726	noncoding
cb3292_c218/f6p0/1487	1487	0.110516	noncoding
cb2586_c0/f2p0/2317	2317	0.0483698	noncoding
cb3292_c212/f3p0/1087	1087	0.045694	noncoding
cb3292_c216/f3p0/1414	1414	0.0449185	noncoding
cb2014_c7/f2p1/4092	4092	0.0091911	noncoding
cb2014_c8/f2p0/4191	4191	0.0091418	noncoding
cb1651_c19/f2p0/3157	3157	0.0101915	noncoding
cb1839_c7/f3p0/2849	2849	0.0320082	noncoding
cb1839_c9/f3p0/2406	2406	0.0255305	noncoding
cb155_c3/f2p0/1052	1052	0.00178694	noncoding
cb2596_c1/f2p0/2222	2222	0.0331184	noncoding
cb2155_c14/f5p0/845	845	0.00405419	noncoding
cb2155_c13/f6p0/1190	1190	0.0124572	noncoding
cb155_c1/f2p0/1322	1322	0.0257812	noncoding
cb1856_c6/f2p0/1709	1709	0.00246649	noncoding
cb1856_c5/f2p0/2741	2741	0.00572929	noncoding
cb2363_c0/f2p0/2378	2378	0.00177011	noncoding
cb2363_c1/f2p0/4083	4083	0.0111785	noncoding
cb2363_c2/f2p0/2281	2281	0.00133117	noncoding
cb2241_c0/f2p0/2603	2603	0.0165363	noncoding
cb3223_c4/f2p0/1001	1001	0.112167	noncoding
cb1925_c13/f2p0/1240	1240	0.101773	noncoding
cb3307_c4/f6p1/3567	3567	0.170891	noncoding
cb1808_c11/f2p0/1169	1169	0.0107331	noncoding
cb1808_c13/f2p0/2032	2032	0.00968277	noncoding
cb1808_c12/f2p0/2444	2444	0.00449423	noncoding
cb2943_c1/f3p0/1138	1138	0.0012605	noncoding
cb2943_c9/f2p0/1470	1470	0.00978343	noncoding
cb1927_c3/f2p0/1837	1837	0.0296785	noncoding
cb1927_c2/f2p0/3279	3279	0.0274843	noncoding
cb1927_c9/f4p0/2202	2202	0.029704	noncoding
cb2705_c0/f2p0/3256	3256	0.0169321	noncoding
cb3087_c1/f14p0/2716	2716	0.0540939	noncoding
cb3067_c0/f2p0/2016	2016	0.120005	noncoding
cb1457_c28/f2p0/2895	2895	0.0107755	noncoding
cb1457_c29/f2p0/3267	3267	0.000200058	noncoding
cb1457_c21/f2p0/2576	2576	0.00991206	noncoding
cb1457_c23/f2p0/3663	3663	0.00034037	noncoding
cb1457_c25/f2p0/1355	1355	0.00597546	noncoding
[truncated: 37,026 more rows]

## Sheet: CPC2
#Isoform_id	Length	Coding_probability	Type
cb10216_c0/f3p0/1381	1381	0.0386658	noncoding
cb10491_c1237/f2p0/1448	1448	0.0201595	noncoding
cb10491_c136809/f2p0/1441	1441	0.410955	noncoding
cb10491_c1407/f2p1/1471	1471	0.0511062	noncoding
cb10491_c1400/f2p0/1882	1882	0.229	noncoding
cb10491_c1401/f4p0/1734	1734	0.0555206	noncoding
cb10050_c2/f2p0/921	921	0.265884	noncoding
cb10050_c1/f2p0/1484	1484	0.107059	noncoding
cb10491_c135754/f2p0/1497	1497	0.381447	noncoding
cb10030_c0/f3p0/1821	1821	0.0499739	noncoding
cb10295_c0/f2p0/1077	1077	0.455132	noncoding
cb10491_c1180/f3p0/1855	1855	0.0368915	noncoding
cb10491_c1182/f2p0/1548	1548	0.0415847	noncoding
cb10491_c1366/f2p0/1440	1440	0.421529	noncoding
cb10491_c1368/f7p0/1676	1676	0.399243	noncoding
cb10329_c0/f2p0/1146	1146	0.171951	noncoding
cb10491_c20629/f2p0/1525	1525	0.0428964	noncoding
cb10491_c1796/f2p0/1494	1494	0.101718	noncoding
cb10347_c11/f2p0/1496	1496	0.0216397	noncoding
cb10491_c1386/f2p0/1608	1608	0.0235523	noncoding
cb10491_c128390/f2p0/1436	1436	0.0898803	noncoding
cb10491_c128393/f2p0/1295	1295	0.144683	noncoding
cb10491_c1307/f2p0/1873	1873	0.0850585	noncoding
cb10491_c228601/f2p0/1310	1310	0.00708389	noncoding
cb10096_c0/f3p0/1641	1641	0.0385959	noncoding
cb10491_c128147/f5p0/1250	1250	0.045692	noncoding
cb10491_c15940/f2p0/1405	1405	0.0231491	noncoding
cb10491_c2009/f2p0/1802	1802	0.0621462	noncoding
cb10491_c15137/f4p0/1739	1739	0.212217	noncoding
cb10016_c1/f3p0/1794	1794	0.117101	noncoding
cb10472_c0/f2p0/1797	1797	0.053436	noncoding
cb10491_c1326/f3p1/1500	1500	0.0896157	noncoding
cb10491_c18511/f4p0/1628	1628	0.0150042	noncoding
cb10491_c229105/f3p0/1338	1338	0.137879	noncoding
cb10491_c128364/f2p0/1310	1310	0.213744	noncoding
cb10491_c23392/f2p2/1749	1749	0.00848623	noncoding
cb10491_c2007/f2p0/1885	1885	0.0621797	noncoding
cb1013_c5/f2p0/3282	3282	0.0152024	noncoding
cb1013_c4/f2p1/2406	2406	0.0163929	noncoding
cb1013_c3/f2p0/1976	1976	0.0164459	noncoding
cb1013_c2/f2p0/1134	1134	0.0182259	noncoding
cb10176_c7/f2p0/850	850	0.00942045	noncoding
cb10176_c1/f2p0/954	954	0.00813874	noncoding
cb10176_c3/f2p0/1077	1077	0.00826726	noncoding
cb10491_c14451/f5p0/1637	1637	0.0222751	noncoding
cb10491_c1469/f3p0/1865	1865	0.0206492	noncoding
cb10273_c2/f3p0/1559	1559	0.0722523	noncoding
cb10041_c0/f4p0/959	959	0.00930511	noncoding
cb10491_c14242/f5p0/1344	1344	0.243968	noncoding
cb10235_c0/f2p0/1765	1765	0.029207	noncoding
cb10315_c1/f2p0/1479	1479	0.0330552	noncoding
cb10491_c14655/f3p0/1552	1552	0.301607	noncoding
cb10491_c128442/f4p0/1387	1387	0.366784	noncoding
cb10491_c16486/f3p0/1400	1400	0.038766	noncoding
cb10491_c128447/f4p0/1375	1375	0.445704	noncoding
cb10491_c1815/f2p0/1915	1915	0.043585	noncoding
cb10177_c19/f2p0/1704	1704	0.034613	noncoding
cb10491_c15099/f2p0/1822	1822	0.394039	noncoding
cb10259_c12/f2p0/1001	1001	0.279028	noncoding
cb10194_c0/f8p0/1680	1680	0.235996	noncoding
cb10194_c1/f2p0/1067	1067	0.0431751	noncoding
cb10408_c4/f5p0/1532	1532	0.415279	noncoding
cb10228_c1/f3p0/1675	1675	0.025766	noncoding
cb10491_c14934/f3p0/1571	1571	0.16342	noncoding
cb10491_c127632/f4p0/1676	1676	0.054644	noncoding
cb10491_c128203/f3p0/1286	1286	0.342834	noncoding
cb10050_c0/f2p0/1377	1377	0.202664	noncoding
cb10491_c18925/f3p0/1856	1856	0.119084	noncoding
cb10190_c0/f4p0/1573	1573	0.0198734	noncoding
cb10491_c179904/f2p0/1282	1282	0.00452604	noncoding
cb10491_c229516/f2p0/1878	1878	0.0621441	noncoding
cb10308_c0/f5p0/1629	1629	0.0558136	noncoding
cb10491_c128224/f3p0/1692	1692	0.165432	noncoding
cb10277_c0/f12p0/1863	1863	0.076417	noncoding
cb10277_c1/f5p0/1756	1756	0.0831547	noncoding
cb10491_c128278/f2p0/1432	1432	0.305097	noncoding
cb10491_c14901/f2p0/1681	1681	0.0908925	noncoding
cb10154_c12/f2p0/1389	1389	0.137032	noncoding
cb10154_c13/f2p0/1255	1255	0.188227	noncoding
cb10154_c10/f2p0/1242	1242	0.138401	noncoding
cb10154_c11/f2p0/882	882	0.0920956	noncoding
cb10389_c37/f3p0/1015	1015	0.184942	noncoding
cb10491_c14717/f4p0/1732	1732	0.014166	noncoding
cb10491_c13929/f3p0/1851	1851	0.0464736	noncoding
cb10491_c22319/f2p0/1452	1452	0.0761442	noncoding
cb10491_c128168/f6p0/1403	1403	0.163919	noncoding
cb10491_c14968/f2p0/1806	1806	0.0194024	noncoding
cb10408_c13/f2p0/1258	1258	0.343952	noncoding
cb10154_c39/f204p0/1037	1037	0.093427	noncoding
cb10111_c179/f89p1/1264	1264	0.0459713	noncoding
cb10491_c1778/f4p0/1780	1780	0.0383258	noncoding
cb10491_c1779/f2p0/1875	1875	0.0384111	noncoding
cb10418_c12/f4p0/1296	1296	0.131518	noncoding
cb10389_c53/f2p0/3074	3074	0.0615271	noncoding
cb10130_c0/f3p0/1374	1374	0.0125403	noncoding
cb10491_c128153/f5p0/1428	1428	0.0737274	noncoding
cb10491_c128150/f6p0/1390	1390	0.392578	noncoding
cb10491_c14557/f4p1/1427	1427	0.0131615	noncoding
cb10491_c14556/f7p0/1663	1663	0.483662	noncoding
cb10348_c3/f2p0/1164	1164	0.117292	noncoding
cb10491_c226798/f2p1/1594	1594	0.0846603	noncoding
cb10491_c23354/f2p0/1686	1686	0.0259049	noncoding
cb10487_c2/f2p0/959	959	0.234907	noncoding
cb10016_c0/f4p0/1459	1459	0.064679	noncoding
cb10016_c2/f2p0/1075	1075	0.0573031	noncoding
cb10491_c1931/f2p0/1781	1781	0.0249064	noncoding
cb10491_c1933/f3p0/1691	1691	0.0350817	noncoding
cb10491_c1934/f2p0/1884	1884	0.0490394	noncoding
cb10491_c1936/f2p1/1598	1598	0.241561	noncoding
cb10491_c128362/f3p1/1373	1373	0.104212	noncoding
cb10491_c14935/f2p0/1493	1493	0.115784	noncoding
cb10491_c16286/f2p0/1699	1699	0.490748	noncoding
cb10044_c4/f6p0/1683	1683	0.0317079	noncoding
cb10111_c180/f78p1/1319	1319	0.0149866	noncoding
cb10491_c128172/f4p1/1463	1463	0.214834	noncoding
cb10491_c128173/f5p0/1498	1498	0.251286	noncoding
cb10491_c128176/f4p0/1854	1854	0.328991	noncoding
cb10491_c128280/f2p0/1330	1330	0.284188	noncoding
cb10491_c16753/f4p0/1437	1437	0.0211587	noncoding
cb10491_c221/f15p0/1384	1384	0.0648651	noncoding
cb10491_c1387/f2p0/1653	1653	0.0138234	noncoding
cb10491_c15127/f4p2/1918	1918	0.296865	noncoding
cb10491_c15038/f2p2/1674	1674	0.306205	noncoding
cb10491_c128348/f2p0/1406	1406	0.143611	noncoding
cb10229_c5/f2p0/1172	1172	0.00977014	noncoding
cb10229_c4/f2p0/1259	1259	0.00643871	noncoding
cb10229_c0/f2p0/1394	1394	0.0103942	noncoding
cb10229_c8/f2p0/1522	1522	0.00653184	noncoding
cb10491_c14813/f3p0/1715	1715	0.0395208	noncoding
cb10491_c14818/f3p0/1475	1475	0.0228339	noncoding
cb10422_c0/f2p0/1752	1752	0.0429706	noncoding
cb10491_c15149/f2p0/1270	1270	0.0258087	noncoding
cb10491_c15148/f2p0/1352	1352	0.106789	noncoding
cb10111_c52/f3p1/1406	1406	0.0357281	noncoding
cb10491_c128328/f2p0/1427	1427	0.0698363	noncoding
cb10118_c1/f2p0/928	928	0.0541313	noncoding
cb10491_c14892/f3p0/1306	1306	0.0525029	noncoding
cb10491_c14893/f2p0/1466	1466	0.205531	noncoding
cb10491_c229242/f4p1/1345	1345	0.0266311	noncoding
cb10395_c0/f2p0/1600	1600	0.0203242	noncoding
cb10098_c0/f2p0/1269	1269	0.114902	noncoding
cb10491_c14799/f4p1/1753	1753	0.196668	noncoding
cb10491_c14791/f5p1/1798	1798	0.204034	noncoding
cb10485_c3/f2p0/1363	1363	0.0193012	noncoding
cb10208_c1/f2p0/1257	1257	0.38058	noncoding
cb10491_c15076/f2p1/1787	1787	0.254564	noncoding
cb10491_c15072/f2p1/1658	1658	0.236109	noncoding
cb10218_c0/f2p0/1777	1777	0.0415559	noncoding
cb10092_c0/f3p0/1799	1799	0.146617	noncoding
cb10269_c0/f2p0/1253	1253	0.112717	noncoding
cb10253_c1/f2p0/1258	1258	0.0361872	noncoding
cb10491_c14947/f4p0/1683	1683	0.478398	noncoding
cb10491_c19938/f2p1/1300	1300	0.00591082	noncoding
cb10257_c4/f2p0/1186	1186	0.163379	noncoding
cb10257_c3/f3p0/1419	1419	0.166049	noncoding
cb10274_c9/f2p0/1022	1022	0.106546	noncoding
cb10491_c152406/f2p0/1287	1287	0.0831153	noncoding
cb10491_c19098/f2p0/1689	1689	0.244909	noncoding
cb10333_c1/f2p0/1249	1249	0.0507191	noncoding
cb10491_c138580/f2p0/1365	1365	0.0820066	noncoding
cb10491_c1295/f4p0/1898	1898	0.0229275	noncoding
cb10491_c1292/f3p0/1873	1873	0.0340517	noncoding
cb10491_c228690/f3p0/1306	1306	0.00641832	noncoding
cb10024_c0/f6p0/1493	1493	0.0333565	noncoding
cb10024_c2/f2p0/1707	1707	0.0915995	noncoding
cb10491_c128223/f3p0/1641	1641	0.0757197	noncoding
cb10491_c1994/f2p0/1778	1778	0.0525109	noncoding
cb10491_c1196/f2p0/1716	1716	0.0152258	noncoding
cb10491_c1195/f2p0/1912	1912	0.019525	noncoding
cb10212_c1/f2p0/1899	1899	0.0392182	noncoding
cb10212_c7/f3p0/1107	1107	0.0271238	noncoding
cb10212_c6/f3p0/1262	1262	0.0648937	noncoding
cb10408_c9/f2p0/1392	1392	0.39107	noncoding
cb10376_c0/f2p0/1232	1232	0.0121137	noncoding
cb10491_c15570/f3p0/1453	1453	0.0279892	noncoding
cb10449_c0/f3p0/1302	1302	0.0642713	noncoding
cb10246_c2/f4p0/1625	1625	0.0616503	noncoding
cb10246_c1/f4p0/1442	1442	0.0605909	noncoding
cb10246_c8/f5p0/1607	1607	0.0375396	noncoding
cb10491_c14627/f3p0/1351	1351	0.2112	noncoding
cb10310_c2/f2p0/1109	1109	0.0689845	noncoding
cb10310_c3/f2p0/1231	1231	0.0723623	noncoding
cb10310_c1/f2p1/5365	5365	0.13622	noncoding
cb10491_c1411/f2p0/1805	1805	0.0350807	noncoding
cb10491_c15054/f4p1/1650	1650	0.0172198	noncoding
cb10118_c2/f2p0/1507	1507	0.0509254	noncoding
cb10491_c15141/f6p0/1794	1794	0.295254	noncoding
cb10491_c14817/f3p0/1822	1822	0.0440508	noncoding
cb10491_c229421/f2p1/1303	1303	0.00518992	noncoding
cb10491_c128444/f2p0/1434	1434	0.174024	noncoding
cb10102_c0/f2p0/1450	1450	0.0430324	noncoding
cb10491_c134183/f3p0/1393	1393	0.272502	noncoding
cb10491_c1435/f2p0/1761	1761	0.0359464	noncoding
cb10491_c128384/f2p0/1469	1469	0.141617	noncoding
cb10491_c15124/f2p0/1897	1897	0.284216	noncoding
cb10491_c15129/f2p0/1232	1232	0.00967819	noncoding
cb10491_c1507/f2p1/1879	1879	0.117232	noncoding
cb10187_c1/f2p0/1124	1124	0.00735171	noncoding
cb10149_c2/f2p0/1254	1254	0.0252466	noncoding
cb10149_c0/f2p0/1091	1091	0.0359499	noncoding
cb10491_c128249/f3p0/1337	1337	0.234679	noncoding
cb10491_c180620/f2p0/1299	1299	0.00426638	noncoding
cb10410_c3/f2p0/1343	1343	0.344224	noncoding
cb10491_c167191/f2p0/1428	1428	0.132438	noncoding
cb10491_c128313/f2p0/1430	1430	0.149741	noncoding
cb1027_c3/f2p0/2153	2153	0.0236409	noncoding
cb1027_c4/f2p0/955	955	0.485791	noncoding
cb10215_c0/f2p0/1486	1486	0.064412	noncoding
cb10491_c137572/f2p0/1434	1434	0.109477	noncoding
cb10491_c128257/f3p0/1424	1424	0.132553	noncoding
cb10491_c128251/f3p0/1367	1367	0.217555	noncoding
cb10491_c20818/f2p0/1488	1488	0.1242	noncoding
cb10491_c131831/f2p0/1399	1399	0.136691	noncoding
cb10491_c128238/f6p0/1252	1252	0.169005	noncoding
cb10491_c21500/f3p0/1857	1857	0.114737	noncoding
cb10491_c19366/f2p1/1661	1661	0.00924399	noncoding
cb10491_c1394/f2p0/1821	1821	0.0230778	noncoding
cb10491_c13911/f5p0/1748	1748	0.0185778	noncoding
cb10258_c5/f4p0/1392	1392	0.0201616	noncoding
cb10258_c2/f3p0/1702	1702	0.021036	noncoding
cb10491_c15086/f2p0/1794	1794	0.148263	noncoding
cb10491_c15082/f4p0/1223	1223	0.288348	noncoding
cb10491_c14931/f4p0/1658	1658	0.03334	noncoding
cb10491_c14992/f2p0/1675	1675	0.0240181	noncoding
cb10491_c17870/f3p0/1895	1895	0.0121885	noncoding
cb10485_c1/f3p0/1001	1001	0.00888729	noncoding
cb10491_c22814/f2p1/1871	1871	0.243905	noncoding
cb10491_c18348/f2p1/1777	1777	0.0204717	noncoding
cb10141_c0/f2p0/1366	1366	0.0407964	noncoding
cb10491_c128217/f3p0/1355	1355	0.226121	noncoding
cb10491_c14749/f3p0/1330	1330	0.0137057	noncoding
cb10491_c14742/f3p0/1729	1729	0.0182137	noncoding
cb10491_c128309/f2p0/1383	1383	0.0824028	noncoding
cb10491_c128302/f2p0/1690	1690	0.324539	noncoding
cb10491_c163007/f2p0/1455	1455	0.0741085	noncoding
cb10491_c229506/f2p0/1648	1648	0.0992573	noncoding
cb10279_c5/f2p0/1306	1306	0.0771103	noncoding
cb10191_c3/f2p0/1878	1878	0.0205997	noncoding
cb10191_c2/f3p0/957	957	0.018398	noncoding
cb10491_c128186/f4p0/1341	1341	0.177803	noncoding
cb10491_c128189/f5p0/1380	1380	0.166849	noncoding
cb10491_c128230/f6p0/1334	1334	0.117093	noncoding
cb10491_c14587/f5p1/1467	1467	0.0445159	noncoding
cb10191_c16/f2p0/1193	1193	0.00945594	noncoding
cb10191_c14/f2p0/1384	1384	0.0565775	noncoding
cb10491_c14973/f3p0/1740	1740	0.0414504	noncoding
cb10487_c3/f2p0/1276	1276	0.00912845	noncoding
cb10487_c1/f2p0/1258	1258	0.00663714	noncoding
cb1013_c22/f2p1/3036	3036	0.0163929	noncoding
cb10403_c0/f2p0/990	990	0.0220025	noncoding
cb10491_c14394/f7p0/1648	1648	0.156795	noncoding
cb10491_c14393/f5p0/1591	1591	0.383523	noncoding
cb1035_c1/f2p0/892	892	0.166311	noncoding
cb1035_c2/f2p0/1105	1105	0.260633	noncoding
cb10008_c1/f2p0/936	936	0.0278766	noncoding
cb10491_c14569/f5p0/1850	1850	0.0245582	noncoding
cb10491_c1222/f2p0/1511	1511	0.0137412	noncoding
cb10340_c8/f8p0/1165	1165	0.0465097	noncoding
cb10154_c9/f3p0/1407	1407	0.121833	noncoding
cb10003_c1/f2p0/1547	1547	0.0225478	noncoding
cb1003_c1/f2p0/1038	1038	0.0238899	noncoding
cb1003_c2/f2p0/1575	1575	0.0404055	noncoding
cb1003_c3/f2p1/1923	1923	0.13384	noncoding
cb10491_c14959/f2p0/1536	1536	0.0174556	noncoding
cb10491_c179264/f2p0/1859	1859	0.134556	noncoding
cb10328_c7/f2p0/1854	1854	0.014946	noncoding
cb10491_c177523/f2p0/1302	1302	0.0622968	noncoding
cb10491_c14983/f3p0/1355	1355	0.0266616	noncoding
cb10491_c14987/f2p0/1728	1728	0.493977	noncoding
cb10491_c131915/f2p0/1305	1305	0.221003	noncoding
cb10491_c128140/f6p0/1240	1240	0.0999663	noncoding
cb10491_c14540/f7p1/1624	1624	0.0385285	noncoding
cb10491_c14724/f4p0/1700	1700	0.0864252	noncoding
cb10491_c14725/f3p0/1358	1358	0.0773088	noncoding
cb10491_c1201/f2p0/1447	1447	0.0158296	noncoding
cb10491_c1205/f2p0/1662	1662	0.0188123	noncoding
cb10487_c0/f3p0/1063	1063	0.0115723	noncoding
cb1001_c0/f2p0/2376	2376	0.0309966	noncoding
cb10491_c128298/f2p0/1293	1293	0.469973	noncoding
cb10404_c0/f2p0/1594	1594	0.0384817	noncoding
cb10279_c27/f2p0/1780	1780	0.0788906	noncoding
cb10225_c1/f2p0/1434	1434	0.0192751	noncoding
cb10225_c0/f2p0/1193	1193	0.0167858	noncoding
cb10491_c14062/f3p0/1295	1295	0.00419504	noncoding
cb10253_c0/f2p0/1848	1848	0.041881	noncoding
cb10491_c128167/f4p0/1602	1602	0.072211	noncoding
cb10491_c128166/f4p0/1320	1320	0.141201	noncoding
cb10491_c128161/f6p0/1312	1312	0.142314	noncoding
cb10124_c0/f5p0/1872	1872	0.0308686	noncoding
cb10491_c128299/f2p1/1426	1426	0.229341	noncoding
cb10234_c0/f2p0/1634	1634	0.0133955	noncoding
cb10491_c1267/f4p0/1686	1686	0.0151677	noncoding
cb10339_c3/f2p0/1559	1559	0.00281474	noncoding
cb10339_c2/f2p0/1214	1214	0.00274983	noncoding
cb10339_c1/f2p0/1700	1700	0.00646573	noncoding
cb10339_c0/f4p0/993	993	9.36e-06	noncoding
cb10491_c128430/f2p0/1425	1425	0.0881408	noncoding
cb101_c0/f2p0/1951	1951	0.0253707	noncoding
cb10491_c128379/f2p0/1437	1437	0.325574	noncoding
cb10001_c0/f2p0/1855	1855	0.0379972	noncoding
cb10491_c128334/f2p0/1674	1674	0.152629	noncoding
cb10491_c155330/f2p0/1402	1402	0.329223	noncoding
cb10491_c14889/f2p1/1899	1899	0.0190702	noncoding
cb10491_c14880/f2p0/1441	1441	0.0826783	noncoding
cb10333_c0/f2p0/1845	1845	0.0319733	noncoding
cb10177_c2/f2p0/1696	1696	0.011398	noncoding
cb10177_c1/f2p0/1052	1052	0.00986062	noncoding
cb10491_c1950/f3p0/1702	1702	0.0361388	noncoding
cb10360_c0/f4p0/1324	1324	0.0195426	noncoding
cb10221_c10/f36p0/1041	1041	0.264041	noncoding
cb10444_c0/f3p0/1738	1738	0.0363232	noncoding
cb10444_c1/f3p0/1330	1330	0.0213825	noncoding
cb10491_c15117/f2p0/1835	1835	0.0233809	noncoding
cb10411_c4/f3p0/1857	1857	0.0311604	noncoding
cb10411_c1/f2p0/1837	1837	0.0400329	noncoding
cb10491_c19593/f4p0/1898	1898	0.070536	noncoding
cb10491_c128316/f2p0/1308	1308	0.0410206	noncoding
cb10491_c13896/f4p0/1874	1874	0.0340779	noncoding
cb10491_c15113/f2p0/1652	1652	0.0260021	noncoding
cb10491_c17031/f2p0/1701	1701	0.222926	noncoding
cb10491_c20023/f2p2/1713	1713	0.101612	noncoding
cb10274_c0/f4p0/1212	1212	0.161463	noncoding
cb10491_c14784/f4p0/1469	1469	0.369483	noncoding
cb10491_c128242/f3p0/1536	1536	0.065758	noncoding
cb10421_c1/f2p0/1663	1663	0.014305	noncoding
cb10421_c0/f3p0/1306	1306	0.0275645	noncoding
cb1035_c3/f2p0/1929	1929	0.179086	noncoding
cb10491_c141388/f2p0/1442	1442	0.0636688	noncoding
cb10075_c2/f3p0/1613	1613	0.0482055	noncoding
cb10075_c1/f4p0/1307	1307	0.0411833	noncoding
cb10491_c14954/f2p0/1508	1508	0.0451569	noncoding
cb10491_c1713/f2p0/1586	1586	0.0169046	noncoding
cb10491_c374451/f2p0/1588	1588	0.171684	noncoding
cb10491_c29951/f2p0/1488	1488	0.143235	noncoding
cb10491_c359030/f8p0/1601	1601	0.0600864	noncoding
cb10491_c34898/f2p0/1442	1442	0.0227275	noncoding
cb10491_c394786/f2p0/1587	1587	0.0976912	noncoding
cb10491_c32531/f2p0/1847	1847	0.019694	noncoding
cb10491_c367523/f2p0/1799	1799	0.46231	noncoding
cb10491_c372603/f4p1/1904	1904	0.0161562	noncoding
cb10491_c23576/f2p0/1546	1546	0.13963	noncoding
cb10491_c392787/f3p0/1761	1761	0.0132298	noncoding
cb10491_c394447/f2p0/1482	1482	0.0913746	noncoding
cb10491_c282007/f2p0/1266	1266	0.00858587	noncoding
cb10491_c271761/f2p0/1453	1453	0.0580281	noncoding
cb10491_c24189/f2p0/1469	1469	0.139776	noncoding
cb10491_c359900/f2p0/1885	1885	0.236574	noncoding
cb10491_c388282/f3p0/1840	1840	0.0992409	noncoding
cb10491_c359890/f2p1/1758	1758	0.0889777	noncoding
cb10491_c367/f4p0/1539	1539	0.0164145	noncoding
cb10491_c24575/f3p0/1675	1675	0.0220799	noncoding
cb10491_c38478/f2p0/1748	1748	0.0917874	noncoding
cb10491_c26165/f2p0/1603	1603	0.0191701	noncoding
cb10491_c405924/f2p0/1734	1734	0.0253197	noncoding
cb10491_c359309/f4p1/1628	1628	0.0692462	noncoding
cb10491_c25453/f2p0/1272	1272	0.00399587	noncoding
cb10491_c375064/f2p0/1389	1389	0.0152537	noncoding
cb10491_c340/f3p0/1236	1236	0.00790981	noncoding
cb10491_c342/f5p1/1334	1334	0.287065	noncoding
cb10491_c30915/f2p1/1597	1597	0.102539	noncoding
cb10491_c37098/f2p0/1909	1909	0.282016	noncoding
cb10491_c29292/f2p0/1469	1469	0.338958	noncoding
cb10491_c2638/f3p1/1845	1845	0.00540009	noncoding
cb10491_c397705/f4p0/1570	1570	0.0121359	noncoding
cb10491_c284/f5p0/1323	1323	0.0151461	noncoding
cb10491_c235614/f2p0/1314	1314	0.0239738	noncoding
cb10491_c359321/f5p1/1785	1785	0.0381844	noncoding
cb10491_c359854/f2p1/1514	1514	0.0416864	noncoding
cb10491_c24122/f4p0/1864	1864	0.348362	noncoding
cb10491_c30698/f3p0/1681	1681	0.0365369	noncoding
cb10491_c420/f3p0/1716	1716	0.0312005	noncoding
cb10491_c403600/f2p0/1731	1731	0.199651	noncoding
cb10491_c358060/f4p0/1812	1812	0.0202391	noncoding
cb10491_c359708/f2p0/1770	1770	0.066733	noncoding
cb10491_c375200/f2p0/1877	1877	0.0867239	noncoding
cb10491_c359706/f3p0/1486	1486	0.0165342	noncoding
cb10491_c359700/f2p0/1774	1774	0.0354587	noncoding
cb10491_c408/f4p0/1559	1559	0.162692	noncoding
cb10491_c405/f3p0/1431	1431	0.0179586	noncoding
cb10491_c352282/f2p0/1299	1299	0.0507618	noncoding
cb10491_c420246/f2p0/1329	1329	0.106308	noncoding
cb10491_c360998/f2p0/1572	1572	0.3287	noncoding
cb10491_c414136/f2p0/1433	1433	0.0119248	noncoding
cb10491_c30405/f3p0/1802	1802	0.0326661	noncoding
cb10491_c261/f8p0/1621	1621	0.0442016	noncoding
cb10491_c33710/f2p0/1866	1866	0.0157266	noncoding
cb10491_c309609/f2p1/1559	1559	0.303807	noncoding
cb10491_c37271/f2p1/1751	1751	0.0370075	noncoding
cb10491_c359526/f3p0/1346	1346	0.416593	noncoding
cb10491_c359523/f3p0/1760	1760	0.0606305	noncoding
cb10491_c359839/f2p0/1691	1640	0.0370971	noncoding
cb10491_c359782/f2p0/1410	1410	0.030119	noncoding
cb10491_c359745/f2p0/1575	1575	0.00959303	noncoding
cb10491_c370635/f2p0/1833	1833	0.0325571	noncoding
cb10491_c363558/f4p0/1862	1862	0.0830441	noncoding
cb10491_c386261/f2p0/1408	1408	0.215241	noncoding
cb10491_c239632/f2p0/1327	1327	0.291449	noncoding
cb10491_c359763/f4p0/1902	1902	0.0175917	noncoding
cb10491_c359762/f2p0/1399	1399	0.0270114	noncoding
cb10491_c410173/f2p0/1855	1855	0.0572654	noncoding
cb10491_c40529/f2p0/1300	1300	0.305397	noncoding
cb10491_c417151/f2p0/1879	1879	0.274832	noncoding
cb10491_c359785/f2p0/1661	1661	0.0106681	noncoding
cb10491_c376739/f2p0/1874	1874	0.0696728	noncoding
cb10491_c419619/f2p1/1587	1587	0.0463309	noncoding
cb10491_c359927/f2p0/1413	1413	0.0601986	noncoding
cb10491_c423476/f2p0/1446	1446	0.0170327	noncoding
cb10491_c417424/f2p0/1865	1865	0.0154766	noncoding
cb10491_c359951/f2p0/1297	1297	0.0127983	noncoding
cb10491_c32421/f2p0/1784	1784	0.0249444	noncoding
cb10491_c236992/f2p0/1338	1338	0.147502	noncoding
cb10491_c414948/f2p0/1720	1720	0.00784087	noncoding
cb10491_c359944/f2p0/1641	1641	0.0565338	noncoding
cb10491_c359931/f2p1/1355	1355	0.0607571	noncoding
cb10491_c359682/f3p0/1677	1677	0.0148852	noncoding
cb10491_c376679/f2p0/1811	1811	0.491787	noncoding
cb10491_c391190/f3p0/1681	1681	0.0503047	noncoding
cb10491_c31129/f2p0/1442	1442	0.247985	noncoding
cb10491_c36608/f2p0/1893	1893	0.160533	noncoding
cb10491_c365541/f2p0/1720	1720	0.0142329	noncoding
cb10491_c35826/f2p0/1443	1356	0.116596	noncoding
cb10491_c416037/f2p0/1698	1698	0.153195	noncoding
cb10491_c359876/f3p0/1747	1747	0.0247463	noncoding
cb10491_c359914/f3p0/1773	1773	0.0216671	noncoding
cb10491_c359910/f2p0/1316	1316	0.415761	noncoding
cb10491_c359913/f4p0/1652	1652	0.0224318	noncoding
cb10491_c278643/f2p0/1354	1354	0.0154038	noncoding
cb10491_c394/f4p0/1688	1688	0.0381304	noncoding
cb10491_c395/f3p0/1345	1345	0.0127488	noncoding
cb10491_c399/f3p0/1250	1250	0.0243004	noncoding
cb10491_c421077/f2p0/1491	1491	0.0239983	noncoding
cb10491_c405586/f2p0/1438	1438	0.0284261	noncoding
cb10491_c375510/f2p0/1697	1697	0.135519	noncoding
cb10491_c25304/f2p0/1633	1633	0.0658925	noncoding
cb10491_c359790/f2p0/1656	1529	0.0582054	noncoding
cb10491_c382932/f3p0/1834	1834	0.159115	noncoding
cb10491_c27011/f2p0/1638	1638	0.0304352	noncoding
cb10491_c406247/f2p0/1308	1308	0.0695128	noncoding
cb10491_c359941/f2p0/1816	1816	0.03467	noncoding
cb10491_c419835/f2p0/1865	1865	0.0502799	noncoding
cb10491_c408546/f2p0/1915	1915	0.120579	noncoding
cb10491_c404155/f2p0/1470	1470	0.0311464	noncoding
cb10491_c358065/f2p1/1340	1340	0.118033	noncoding
cb10491_c384776/f2p0/1317	1317	0.00500512	noncoding
cb10491_c27073/f3p0/1716	1716	0.0236185	noncoding
cb10491_c369519/f2p0/1683	1683	0.0353848	noncoding
cb10491_c376394/f2p0/1800	1800	0.0303975	noncoding
cb10491_c421546/f2p0/1897	1897	0.079733	noncoding
cb10491_c24752/f2p0/1585	1585	0.11806	noncoding
cb10491_c405971/f2p1/1616	1616	0.012987	noncoding
cb10491_c36352/f5p0/1685	1685	0.0268331	noncoding
cb10491_c359605/f3p0/1537	1537	0.0242869	noncoding
cb10491_c35075/f2p0/1309	1309	0.0225035	noncoding
cb10491_c416131/f2p0/1904	1904	0.0161348	noncoding
cb10491_c398299/f2p0/1328	1328	0.0221576	noncoding
cb10491_c246619/f2p0/1399	1399	0.0484809	noncoding
cb10491_c36295/f2p0/1765	1765	0.335005	noncoding
cb10491_c282031/f3p0/1333	1333	0.0291745	noncoding
cb10491_c28295/f3p0/1501	1501	0.30246	noncoding
cb10491_c360424/f2p0/1674	1674	0.0211726	noncoding
cb10491_c413952/f2p0/1893	1893	0.0147326	noncoding
cb10491_c35190/f3p0/1400	1400	0.0134242	noncoding
cb10491_c23866/f4p0/1645	1645	0.00556749	noncoding
cb10491_c375019/f2p0/1637	1637	0.0424794	noncoding
cb10491_c379/f3p0/1488	1488	0.0148328	noncoding
cb10491_c31522/f2p1/1726	1726	0.153232	noncoding
cb10491_c422912/f4p1/1857	1857	0.0406475	noncoding
cb10491_c25950/f2p0/1296	1296	0.0115246	noncoding
cb10491_c379029/f2p0/1756	1756	0.226433	noncoding
cb10491_c29636/f3p0/1517	1517	0.0255225	noncoding
cb10491_c359816/f2p0/1404	1404	0.0145858	noncoding
cb10491_c295/f4p0/1542	1542	0.263797	noncoding
cb10491_c288485/f2p0/1325	1325	0.028186	noncoding
cb10491_c398662/f2p0/1253	1253	0.0478438	noncoding
cb10491_c375105/f2p0/1359	1359	0.019736	noncoding
cb10491_c359595/f3p0/1867	1867	0.0217775	noncoding
cb10491_c37940/f3p0/1448	1448	0.0179197	noncoding
cb10491_c358/f4p0/1758	1758	0.0232585	noncoding
cb10491_c376788/f2p0/1899	1899	0.0630755	noncoding
cb10491_c32686/f2p0/1594	1594	0.195279	noncoding
cb10491_c388926/f2p0/1664	1664	0.0959559	noncoding
cb10491_c359886/f2p0/1340	1340	0.0880355	noncoding
cb10491_c36681/f2p0/1449	1449	0.406949	noncoding
cb10491_c262907/f2p0/1350	1350	0.0618527	noncoding
cb10491_c30041/f3p0/1633	1633	0.0153928	noncoding
cb10491_c33246/f2p0/1782	1782	0.106903	noncoding
cb10491_c375742/f2p0/1611	1611	0.0130639	noncoding
cb10491_c359714/f2p0/1369	1369	0.103361	noncoding
cb10491_c319/f9p0/1729	1729	0.0175052	noncoding
cb10491_c359920/f2p0/1326	1326	0.0761198	noncoding
cb10491_c359479/f3p0/1651	1651	0.0682642	noncoding
cb10491_c414331/f2p0/1865	1865	0.0196128	noncoding
cb10491_c414335/f2p0/1442	1442	0.139469	noncoding
cb10491_c359808/f2p0/1779	1779	0.153195	noncoding
cb10491_c359805/f2p0/1817	1817	0.0226889	noncoding
cb10491_c370598/f2p0/1576	1576	0.129672	noncoding
cb10491_c410822/f2p0/1511	1511	0.0277174	noncoding
cb10491_c360518/f4p0/1839	1839	0.0111526	noncoding
cb10491_c419232/f2p0/1284	1284	0.0300054	noncoding
cb10491_c383602/f2p0/1746	1746	0.0261357	noncoding
cb10491_c359756/f4p1/1705	1705	0.179537	noncoding
cb10491_c359280/f3p0/1604	1604	0.182889	noncoding
cb10491_c359757/f8p1/1645	1645	0.0152999	noncoding
cb10491_c32621/f2p0/1775	1775	0.0626747	noncoding
cb10491_c24636/f2p0/1562	1562	0.106581	noncoding
cb10491_c358348/f2p0/1236	1236	0.0376435	noncoding
cb10491_c246532/f2p0/1669	1669	0.0298273	noncoding
cb10491_c424606/f2p0/1580	1580	0.458339	noncoding
cb10491_c365914/f2p0/1594	1594	0.0783143	noncoding
cb10491_c36511/f2p0/1319	1319	0.0074004	noncoding
cb10491_c380674/f2p0/1446	1446	0.0415118	noncoding
cb10491_c271515/f2p0/1851	1851	0.101983	noncoding
cb10491_c383835/f2p0/1522	1522	0.0489785	noncoding
cb10491_c359915/f2p1/1828	1828	0.00855523	noncoding
cb10491_c423632/f3p0/1891	1891	0.054284	noncoding
cb10491_c359794/f3p0/1659	1659	0.314908	noncoding
cb10491_c376858/f2p0/1598	1598	0.00932519	noncoding
cb10491_c388271/f5p0/1630	1630	0.0194303	noncoding
cb10491_c32083/f2p0/1301	1301	0.00518992	noncoding
cb10491_c35463/f2p0/1856	1856	0.0132221	noncoding
cb10491_c35461/f3p0/1844	1844	0.0299942	noncoding
cb10491_c419926/f2p0/1277	1277	0.082249	noncoding
cb10491_c359551/f4p0/1637	1637	0.0147246	noncoding
cb10491_c359945/f2p0/1354	1354	0.0288737	noncoding
cb10491_c399287/f2p0/1863	1863	0.116797	noncoding
cb10491_c248377/f2p0/1864	1864	0.0152598	noncoding
cb10491_c412645/f2p0/1382	1382	0.402216	noncoding
cb10491_c389684/f2p0/1334	1334	0.0148873	noncoding
cb10491_c368641/f4p0/1619	1619	0.0208934	noncoding
cb10491_c36203/f2p0/1619	1619	0.0151856	noncoding
cb10491_c400625/f4p0/1664	1664	0.0175796	noncoding
cb10491_c363283/f2p0/1619	1619	0.0622016	noncoding
cb10491_c363429/f2p0/1851	1851	0.0257484	noncoding
cb10491_c359908/f2p0/1549	1549	0.0157184	noncoding
cb10491_c359928/f2p0/1212	1212	0.0576465	noncoding
cb10491_c359695/f4p0/1390	1390	0.0326909	noncoding
cb10491_c375313/f2p0/1735	1735	0.062575	noncoding
cb10491_c26358/f2p0/1545	1545	0.049278	noncoding
cb10491_c401733/f3p0/1600	1600	0.0115968	noncoding
cb10491_c416046/f2p0/1553	1553	0.0400333	noncoding
cb10491_c28205/f2p0/1410	1410	0.0358374	noncoding
cb10491_c359677/f3p0/1492	1492	0.339585	noncoding
cb10491_c359676/f3p0/1374	1374	0.0182556	noncoding
cb10491_c34356/f2p0/1592	1592	0.261043	noncoding
cb10491_c670/f2p0/1386	1386	0.101209	noncoding
cb10491_c57459/f3p0/1414	1414	0.133879	noncoding
cb10491_c679208/f4p0/1810	1810	0.189445	noncoding
cb10491_c60959/f2p0/1684	1684	0.0702508	noncoding
cb10491_c501/f2p0/1339	1339	0.0378312	noncoding
cb10491_c680191/f5p1/1602	1602	0.0160576	noncoding
cb10491_c681182/f4p0/1646	1646	0.0818547	noncoding
cb10491_c679096/f3p0/1568	1568	0.0145595	noncoding
cb10491_c678996/f3p0/1898	1898	0.0535025	noncoding
cb10491_c527/f2p0/1705	1705	0.0149572	noncoding
cb10491_c523/f2p0/1884	1884	0.0411354	noncoding
cb10491_c679225/f3p0/1832	1832	0.096089	noncoding
cb10491_c511859/f2p0/1258	1258	0.00795561	noncoding
cb10491_c680220/f4p0/1471	1471	0.16916	noncoding
cb10491_c549/f2p0/1434	1434	0.389373	noncoding
cb10491_c546/f2p0/1900	1900	0.095016	noncoding
cb10491_c544/f2p0/1396	1396	0.109582	noncoding
cb10491_c542/f3p0/1276	1276	0.0615808	noncoding
cb10491_c56645/f3p0/1234	1234	0.185928	noncoding
cb10491_c518106/f2p0/1857	1821	0.0156293	noncoding
cb10491_c520918/f2p0/1484	1484	0.0064159	noncoding
cb10491_c685951/f2p0/1362	1362	0.162162	noncoding
cb10491_c482/f4p0/1677	1677	0.157785	noncoding
cb10491_c545570/f2p0/1684	1684	0.0216318	noncoding
cb10491_c511844/f3p1/1373	1373	0.212322	noncoding
cb10491_c498180/f3p2/1895	1895	0.00855523	noncoding
cb10491_c560/f7p0/1887	1887	0.168693	noncoding
cb10491_c431314/f2p1/1880	1880	0.0833163	noncoding
cb10491_c513552/f2p0/1573	1573	0.0123927	noncoding
cb10491_c513556/f2p0/1529	1529	0.0042009	noncoding
cb10491_c436143/f2p1/1603	1603	0.0485103	noncoding
cb10491_c679881/f3p0/1648	1648	0.0325798	noncoding
cb10491_c512114/f2p1/1374	1374	0.141082	noncoding
cb10491_c591149/f2p1/1688	1688	0.0430775	noncoding
cb10491_c511720/f4p0/1919	1919	0.179707	noncoding
cb10491_c511729/f3p0/1332	1332	0.0246875	noncoding
cb10491_c428314/f2p0/1755	1755	0.0145606	noncoding
cb10491_c513492/f2p0/1488	1488	0.0502604	noncoding
cb10491_c513494/f2p0/1645	1645	0.0115634	noncoding
cb10491_c513203/f2p0/1337	1337	0.0376459	noncoding
cb10491_c618313/f2p1/1450	1450	0.058801	noncoding
cb10491_c428345/f2p0/1657	1657	0.0150821	noncoding
cb10491_c513533/f2p0/1361	1361	0.0533167	noncoding
cb10491_c513539/f2p0/1518	1518	0.128287	noncoding
cb10491_c598159/f2p0/1340	1340	0.0233479	noncoding
cb10491_c679546/f3p0/1896	1896	0.0590904	noncoding
cb10491_c681554/f2p0/1532	1532	0.145947	noncoding
cb10491_c563157/f6p0/1802	1802	0.043575	noncoding
cb10491_c513704/f5p0/1724	1724	0.0152518	noncoding
cb10491_c519753/f2p0/1875	1875	0.0462537	noncoding
cb10491_c56553/f6p2/1473	1473	0.13644	noncoding
cb10491_c680708/f2p1/1395	1395	0.0234118	noncoding
cb10491_c564611/f2p1/1604	1604	0.0220121	noncoding
cb10491_c67256/f2p0/1406	1406	0.167088	noncoding
cb10491_c562877/f2p0/1727	1727	0.0898372	noncoding
cb10491_c436985/f2p1/1710	1710	0.0797728	noncoding
cb10491_c513511/f4p0/1728	1728	0.149172	noncoding
cb10491_c622/f4p0/1893	1893	0.0112868	noncoding
cb10491_c581507/f2p0/1907	1907	0.0477135	noncoding
cb10491_c561036/f2p1/1782	1782	0.247544	noncoding
cb10491_c66639/f2p0/1400	1400	0.169413	noncoding
cb10491_c57449/f5p0/1488	1488	0.254913	noncoding
cb10491_c474430/f2p0/1337	1337	0.0115592	noncoding
cb10491_c436434/f2p1/1693	1693	0.0680791	noncoding
cb10491_c679383/f3p0/1640	1640	0.0382228	noncoding
cb10491_c680211/f5p0/1865	1865	0.0160892	noncoding
cb10491_c512/f7p1/1251	1251	0.0931662	noncoding
cb10491_c560654/f2p0/1748	1748	0.469489	noncoding
cb10491_c551467/f2p0/1710	1710	0.00703046	noncoding
cb10491_c597793/f9p0/1613	1613	0.0636323	noncoding
cb10491_c655014/f2p0/1549	1549	0.140478	noncoding
cb10491_c662959/f3p0/1783	1783	0.43796	noncoding
cb10491_c669111/f2p0/1905	1905	0.0257505	noncoding
cb10491_c577616/f2p0/1429	1429	0.411931	noncoding
cb10491_c433541/f2p0/1333	1333	0.0636194	noncoding
cb10491_c463/f2p0/1254	1254	0.0336238	noncoding
cb10491_c512094/f3p1/1423	1423	0.0466315	noncoding
cb10491_c513320/f3p0/1787	1787	0.182521	noncoding
cb10491_c449844/f4p0/1224	1224	0.0491991	noncoding
cb10491_c56717/f5p0/1799	1799	0.0127844	noncoding
cb10491_c57487/f6p0/1350	1350	0.146772	noncoding
cb10491_c56689/f3p0/1512	1512	0.107525	noncoding
cb10491_c536930/f2p0/1814	1814	0.0316484	noncoding
cb10491_c679104/f2p1/1580	1580	0.0781558	noncoding
cb10491_c680782/f4p1/1550	1550	0.228245	noncoding
cb10491_c654381/f2p0/1717	1717	0.109629	noncoding
cb10491_c426670/f2p0/1545	1545	0.143103	noncoding
cb10491_c513590/f3p0/1751	1751	0.0804173	noncoding
cb10491_c679355/f3p1/1529	1529	0.025803	noncoding
cb10491_c428159/f3p0/1690	1690	0.066753	noncoding
cb10491_c56724/f3p0/1316	1316	0.00466507	noncoding
cb10491_c681472/f4p0/1765	1765	0.0144122	noncoding
cb10491_c513225/f4p0/1891	1891	0.0224338	noncoding
cb10491_c574946/f2p0/1831	1831	0.0180264	noncoding
cb10491_c679853/f5p0/1837	1837	0.0377217	noncoding
cb10491_c56395/f3p0/1408	1408	0.0331832	noncoding
cb10491_c680874/f2p0/1736	1736	0.0157405	noncoding
cb10491_c512569/f5p0/1641	1641	0.042164	noncoding
cb10491_c535370/f2p0/1812	1773	0.0198821	noncoding
cb10491_c513169/f3p0/1416	1416	0.0327361	noncoding
cb10491_c679627/f2p0/1302	1302	0.0154152	noncoding
cb10491_c513385/f3p0/1572	1572	0.0291256	noncoding
cb10491_c592/f2p0/1234	1234	0.0134706	noncoding
cb10491_c681450/f2p0/1627	1627	0.194971	noncoding
cb10491_c680602/f4p0/1557	1557	0.272943	noncoding
cb10491_c436900/f2p0/1693	1693	0.0197548	noncoding
cb10491_c525012/f2p0/1865	1865	0.0180269	noncoding
cb10491_c432999/f2p0/1658	1658	0.0160318	noncoding
cb10491_c56384/f2p1/1621	1621	0.0285604	noncoding
cb10491_c513442/f2p0/1324	1324	0.0184733	noncoding
cb10491_c513635/f2p0/1189	1189	0.165659	noncoding
cb10491_c513630/f2p0/1903	1903	0.0556845	noncoding
cb10491_c513632/f2p0/1348	1348	0.0818505	noncoding
cb10491_c680775/f2p0/1326	1326	0.070274	noncoding
cb10491_c427/f3p0/1620	1620	0.0562469	noncoding
cb10491_c681234/f3p0/1486	1486	0.0398692	noncoding
cb10491_c512150/f3p0/1852	1852	0.130924	noncoding
cb10491_c555889/f2p0/1594	1594	0.0283724	noncoding
cb10491_c512839/f10p0/1362	1362	0.0780224	noncoding
cb10491_c513616/f2p0/1811	1811	0.08971	noncoding
cb10491_c429203/f2p0/1761	1761	0.0427938	noncoding
cb10491_c64264/f4p0/1387	1387	0.0980208	noncoding
cb10491_c648/f2p0/1456	1456	0.169134	noncoding
cb10491_c512133/f5p1/1921	1921	0.0702291	noncoding
cb10491_c512132/f3p0/1557	1557	0.043201	noncoding
cb10491_c512136/f2p0/1552	1552	0.0719064	noncoding
cb10491_c537/f2p0/1812	1812	0.0708334	noncoding
cb10491_c513401/f2p0/1361	1361	0.00641302	noncoding
cb10491_c431719/f2p0/1808	1759	0.043173	noncoding
cb10491_c679060/f5p1/1624	1624	0.135803	noncoding
cb10491_c681351/f3p1/1687	1687	0.0608895	noncoding
cb10491_c681608/f2p2/1340	1340	0.0112978	noncoding
cb10491_c513670/f2p0/1367	1367	0.0161315	noncoding
cb10491_c513673/f2p0/1489	1489	0.0120739	noncoding
cb10491_c579993/f2p0/1796	1796	0.0120074	noncoding
cb10491_c540783/f2p0/1849	1849	0.0257162	noncoding
cb10491_c679389/f2p1/1339	1339	0.0129793	noncoding
cb10491_c679230/f2p0/1612	1612	0.0132138	noncoding
cb10491_c513424/f2p0/1621	1621	0.0159569	noncoding
cb10491_c513425/f2p0/1859	1859	0.0345876	noncoding
cb10491_c513422/f2p0/1574	1574	0.0213475	noncoding
cb10491_c70691/f6p0/1471	1471	0.209736	noncoding
cb10491_c538180/f4p0/1393	1393	0.0368924	noncoding
cb10491_c513/f2p0/1460	1460	0.0264561	noncoding
cb10491_c454655/f2p0/1253	1253	0.420015	noncoding
cb10491_c679002/f3p0/1914	1914	0.0437928	noncoding
cb10491_c679001/f2p0/1696	1696	0.0387147	noncoding
cb10491_c563749/f4p0/1717	1717	0.0305004	noncoding
cb10491_c511518/f2p0/1362	1362	0.245153	noncoding
cb10491_c490584/f2p0/1767	1767	0.35456	noncoding
cb10491_c679258/f2p0/1698	1698	0.0340852	noncoding
cb10491_c679255/f4p2/1671	1671	0.19769	noncoding
cb10491_c582029/f2p0/1776	1776	0.0342506	noncoding
cb10491_c535/f4p0/1597	1597	0.139866	noncoding
cb10491_c679907/f7p0/1861	1861	0.14259	noncoding
cb10491_c496/f2p0/1499	1499	0.0501801	noncoding
cb10491_c70804/f2p0/1742	1742	0.193553	noncoding
cb10491_c679908/f2p1/1899	1899	0.156208	noncoding
cb10491_c533561/f2p0/1537	1537	0.0286906	noncoding
cb10491_c563519/f3p0/1833	1833	0.028104	noncoding
cb10491_c57293/f4p0/1526	1526	0.0920895	noncoding
cb10491_c512613/f2p0/1306	1306	0.0119578	noncoding
cb10491_c438421/f2p0/1324	1324	0.0161853	noncoding
cb10491_c598121/f2p0/1304	1304	0.00382939	noncoding
cb10491_c56657/f8p1/1887	1887	0.0148263	noncoding
cb10491_c545957/f2p0/1514	1514	0.0212518	noncoding
cb10491_c437851/f2p0/1309	1309	0.0412976	noncoding
cb10491_c680906/f3p1/1609	1609	0.0402176	noncoding
cb10491_c575/f3p0/1799	1799	0.0559803	noncoding
cb10491_c427853/f3p1/1905	1905	0.0661035	noncoding
cb10491_c539297/f2p0/1356	1356	0.0362079	noncoding
cb10491_c56676/f4p0/1370	1370	0.111141	noncoding
cb10491_c435377/f3p0/1840	1840	0.128961	noncoding
cb10491_c429326/f3p0/1925	1925	0.0231945	noncoding
cb10491_c679837/f3p0/1678	1678	0.0654503	noncoding
cb10491_c679173/f2p0/1543	1543	0.0223124	noncoding
cb10491_c679831/f2p0/1309	1309	0.00434421	noncoding
cb10491_c511710/f2p0/1335	1335	0.0420905	noncoding
cb10491_c518891/f3p0/1872	1872	0.0405661	noncoding
cb10491_c563803/f3p0/1651	1651	0.0413742	noncoding
cb10491_c61121/f4p0/1425	1425	0.30104	noncoding
cb10491_c513529/f2p0/1605	1605	0.0171438	noncoding
cb10491_c56614/f4p0/1870	1870	0.0159314	noncoding
cb10491_c679553/f2p0/1302	1302	0.00398373	noncoding
cb10491_c592135/f2p0/1739	1739	0.0136113	noncoding
cb10491_c437765/f2p0/1880	1880	0.0877083	noncoding
cb10491_c679963/f3p0/1271	1271	0.0224351	noncoding
cb10491_c56447/f4p0/1579	1579	0.0105032	noncoding
cb10491_c56653/f3p0/1519	1519	0.0311469	noncoding
cb10491_c597743/f2p0/1302	1302	0.00353056	noncoding
cb10491_c546357/f2p0/1881	1881	0.216935	noncoding
cb10491_c513508/f2p0/1310	1310	0.0766026	noncoding
cb10491_c513506/f2p0/1455	1455	0.0438309	noncoding
cb10491_c513505/f2p0/1424	1424	0.0722508	noncoding
cb10491_c679751/f2p1/1342	1342	0.180673	noncoding
cb10491_c679603/f7p0/1575	1575	0.0998177	noncoding
cb10491_c673311/f2p0/1280	1280	0.00426945	noncoding
cb10491_c437299/f3p1/1883	1883	0.0338965	noncoding
cb10491_c512223/f3p1/1684	1684	0.0917539	noncoding
cb10491_c512229/f3p0/1753	1753	0.0289383	noncoding
cb10491_c680082/f2p0/1295	1295	0.00762669	noncoding
cb10491_c680774/f3p0/1815	1815	0.192393	noncoding
cb10491_c546861/f2p0/1793	1793	0.486306	noncoding
cb10491_c679328/f3p0/1890	1890	0.0170603	noncoding
cb10491_c57233/f4p0/1376	1376	0.116095	noncoding
cb10491_c552677/f2p0/1799	1799	0.0907552	noncoding
cb10491_c512095/f2p0/1476	1476	0.0183126	noncoding
cb10491_c559129/f2p0/1724	1724	0.0087504	noncoding
cb10491_c478/f5p0/1494	1494	0.0303741	noncoding
cb10491_c513337/f3p0/1554	1554	0.128963	noncoding
cb10491_c56779/f4p0/1482	1482	0.0180453	noncoding
cb10491_c679652/f4p1/1691	1691	0.00669377	noncoding
cb10491_c680326/f2p0/1336	1336	0.0871961	noncoding
cb10491_c690636/f2p0/1538	1538	0.0842308	noncoding
cb10491_c679829/f2p0/1341	1341	0.0251774	noncoding
cb10491_c513132/f4p0/1565	1565	0.0183422	noncoding
cb10491_c56669/f2p0/1484	1484	0.200083	noncoding
cb10491_c559844/f3p0/1681	1681	0.0366963	noncoding
cb10491_c543273/f2p0/1541	1541	0.0180535	noncoding
cb10491_c516975/f2p0/1609	1609	0.120466	noncoding
cb10491_c60888/f5p0/1522	1522	0.244124	noncoding
cb10491_c680304/f9p0/1791	1791	0.0326661	noncoding
cb10491_c56693/f2p0/1406	1406	0.398344	noncoding
cb10491_c56694/f3p0/1571	1571	0.321918	noncoding
cb10491_c577259/f2p0/1470	1470	0.0430004	noncoding
cb10491_c70661/f3p0/1429	1429	0.014449	noncoding
cb10491_c678997/f5p0/1658	1658	0.0978134	noncoding
cb10491_c442968/f2p0/1587	1587	0.163627	noncoding
cb10491_c522177/f2p0/1316	1316	0.0161509	noncoding
cb10491_c513589/f2p0/1866	1866	0.066265	noncoding
cb10491_c680679/f6p0/1540	1540	0.0864255	noncoding
cb10491_c512140/f2p1/1504	1504	0.0168399	noncoding
cb10491_c679286/f5p1/1884	1884	0.183298	noncoding
cb10491_c56688/f2p0/1324	1324	0.300913	noncoding
cb10491_c513171/f3p0/1441	1441	0.258671	noncoding
cb10491_c516615/f2p0/1334	1334	0.104554	noncoding
cb10491_c679633/f5p0/1807	1807	0.12279	noncoding
cb10491_c583/f2p0/1776	1776	0.0751939	noncoding
cb10491_c681443/f3p2/1761	1761	0.075402	noncoding
cb10491_c681449/f2p1/1769	1769	0.108958	noncoding
cb10491_c433307/f3p0/1487	1487	0.0401043	noncoding
cb10491_c680471/f4p1/1518	1518	0.0265	noncoding
cb10491_c679847/f2p0/1300	1300	0.00355529	noncoding
cb10491_c56383/f2p0/1348	1317	0.0385076	noncoding
cb10491_c574410/f2p0/1749	1749	0.0429695	noncoding
cb10491_c574417/f4p1/1767	1767	0.0596185	noncoding
cb10491_c679384/f4p1/1559	1559	0.232084	noncoding
cb10491_c703752/f2p0/1335	1335	0.0284047	noncoding
cb10491_c560589/f2p0/1688	1688	0.0243491	noncoding
cb10491_c513608/f2p0/1285	1285	0.160902	noncoding
cb10491_c615795/f2p0/1800	1800	0.0137268	noncoding
cb10491_c680439/f2p0/1316	1316	0.00457906	noncoding
cb10491_c57472/f5p0/1368	1368	0.262499	noncoding
cb10491_c511833/f2p0/1544	1544	0.0949699	noncoding
cb10491_c579825/f3p1/1382	1382	0.103174	noncoding
cb10491_c679197/f6p0/1803	1803	0.055234	noncoding
cb10491_c632462/f2p0/1665	1665	0.0524224	noncoding
cb10491_c6367/f6p0/1535	1535	0.0730279	noncoding
cb10491_c513669/f3p0/1505	1505	0.0194338	noncoding
cb10491_c430625/f4p0/1404	1404	0.136095	noncoding
cb10491_c756520/f3p0/1594	1594	0.0641787	noncoding
cb10491_c841811/f3p1/1431	1431	0.101983	noncoding
cb10491_c748072/f2p0/1693	1693	0.0248777	noncoding
cb10491_c841604/f7p2/1717	1717	0.0493804	noncoding
cb10491_c841607/f7p0/1579	1579	0.313136	noncoding
cb10491_c841545/f9p0/1611	1611	0.261006	noncoding
cb10491_c841833/f3p0/1339	1339	0.0487808	noncoding
cb10491_c841831/f3p1/1622	1622	0.081065	noncoding
cb10491_c73257/f7p0/1483	1483	0.101506	noncoding
cb10491_c72619/f6p0/1497	1497	0.238295	noncoding
cb10491_c841660/f3p0/1483	1483	0.0152481	noncoding
cb10491_c730278/f2p0/1363	1345	0.0159937	noncoding
cb10491_c841554/f9p1/1512	1512	0.309772	noncoding
cb10491_c841555/f9p2/1615	1615	0.0791489	noncoding
cb10491_c841541/f10p1/1805	1805	0.135191	noncoding
cb10491_c841742/f4p0/1198	1198	0.165929	noncoding
cb10491_c841914/f2p0/1195	1195	0.140858	noncoding
cb10491_c78308/f3p0/1416	1416	0.140493	noncoding
cb10491_c80090/f3p0/1416	1416	0.188453	noncoding
cb10491_c841976/f2p0/1424	1424	0.206144	noncoding
cb10491_c841702/f5p0/1240	1240	0.478132	noncoding
cb10491_c841706/f5p1/1474	1474	0.0938881	noncoding
cb10491_c83563/f3p0/1254	1254	0.145022	noncoding
cb10491_c841573/f8p0/1376	1376	0.127621	noncoding
cb10491_c841788/f2p0/1534	1534	0.0434871	noncoding
cb10491_c841784/f3p0/1320	1320	0.0851739	noncoding
cb10491_c841975/f2p0/1278	1278	0.0176587	noncoding
cb10491_c841937/f2p0/1603	1603	0.0759922	noncoding
cb10491_c841593/f8p0/1843	1843	0.134634	noncoding
cb10491_c841577/f8p0/1231	1231	0.252134	noncoding
cb10491_c841636/f6p0/1424	1424	0.0619502	noncoding
cb10491_c841630/f6p0/1398	1398	0.126848	noncoding
cb10491_c736391/f3p0/1637	1637	0.0158767	noncoding
cb10491_c841820/f3p0/1373	1373	0.119675	noncoding
cb10491_c841612/f7p0/1229	1229	0.0493516	noncoding
cb10491_c841611/f5p0/1381	1381	0.0159109	noncoding
cb10491_c83534/f2p0/1864	1864	0.0194201	noncoding
cb10491_c841841/f3p0/1427	1427	0.0426348	noncoding
cb10491_c743471/f2p1/1604	1604	0.068694	noncoding
cb10491_c841670/f5p0/1460	1460	0.0560273	noncoding
cb10491_c841867/f2p0/1431	1431	0.236729	noncoding
cb10491_c762243/f2p2/1353	1353	0.00566699	noncoding
cb10491_c762468/f2p0/1687	1687	0.0160393	noncoding
cb10491_c841907/f2p0/1437	1437	0.452139	noncoding
cb10491_c840751/f2p0/1309	1309	0.026379	noncoding
cb10491_c735897/f3p0/1484	1484	0.0337158	noncoding
cb10491_c848/f2p0/1865	1865	0.15218	noncoding
cb10491_c841737/f3p1/1613	1613	0.0691901	noncoding
cb10491_c803/f3p0/1797	1797	0.0174537	noncoding
cb10491_c72083/f8p0/1484	1484	0.168841	noncoding
cb10491_c753746/f2p1/1815	1815	0.463021	noncoding
cb10491_c841799/f2p1/1345	1345	0.0146259	noncoding
cb10491_c841794/f3p0/1407	1407	0.0871547	noncoding
cb10491_c86534/f2p0/1343	1343	0.295172	noncoding
cb10491_c88080/f4p0/1658	1658	0.225059	noncoding
cb10491_c87673/f2p0/1612	1612	0.15361	noncoding
cb10491_c88928/f3p0/1346	1346	0.176775	noncoding
cb10491_c90365/f2p0/1399	1399	0.288981	noncoding
cb10611_c1/f2p0/1324	1324	0.0439608	noncoding
cb11601_c167/f6p0/849	849	0.00477772	noncoding
cb11601_c165/f5p0/949	949	0.407194	noncoding
cb11219_c0/f2p0/1303	1303	0.0225304	noncoding
cb10629_c0/f2p0/1620	1620	0.0457807	noncoding
cb11440_c4/f4p0/1413	1413	0.182338	noncoding
cb11440_c1/f2p0/1380	1380	0.0196443	noncoding
cb10849_c0/f6p0/1405	1405	0.0297687	noncoding
cb10687_c0/f2p0/1323	1323	0.0726761	noncoding
cb11658_c0/f2p0/1102	1102	0.00770319	noncoding
cb10491_c996/f2p0/1601	1601	0.030931	noncoding
cb11188_c3/f2p0/1460	1460	0.0620401	noncoding
cb11015_c0/f2p0/1279	1279	0.0278447	noncoding
cb1080_c1/f2p1/1064	1064	0.0363039	noncoding
cb1080_c3/f2p1/1428	1428	0.0293603	noncoding
cb1080_c2/f2p0/1378	1378	0.00456409	noncoding
cb10595_c2/f2p1/1873	1873	0.0133038	noncoding
cb10595_c1/f2p0/1465	1465	0.00373464	noncoding
cb11608_c2/f3p0/1253	1253	0.209967	noncoding
cb11008_c1/f2p0/1405	1405	0.0358036	noncoding
cb11008_c0/f3p0/1541	1541	0.0391956	noncoding
cb11245_c0/f2p0/1509	1509	0.0364643	noncoding
cb11769_c1/f2p0/852	852	0.412697	noncoding
cb10681_c2/f2p0/1542	1542	0.0215566	noncoding
cb10681_c1/f2p0/1376	1376	0.0149836	noncoding
cb10874_c0/f3p0/1390	1390	0.0810913	noncoding
cb11416_c0/f2p0/1524	1524	0.0532054	noncoding
cb10574_c8/f4p0/1063	1063	0.0206455	noncoding
cb11476_c3/f2p0/2323	2323	0.0736365	noncoding
cb11476_c6/f2p0/1247	1247	0.0289832	noncoding
cb11476_c4/f2p0/1725	1725	0.0880757	noncoding
cb10491_c91814/f2p0/1625	1625	0.160481	noncoding
cb10932_c0/f2p0/768	768	0.015807	noncoding
cb11390_c4/f2p0/1008	1008	0.0250221	noncoding
cb10491_c957/f3p0/1462	1462	0.0372326	noncoding
cb11171_c2/f2p0/1340	1340	0.102849	noncoding
cb10976_c0/f4p0/1298	1298	0.329868	noncoding
cb10976_c3/f2p0/1874	1874	0.441901	noncoding
cb11136_c1/f3p0/1170	1170	0.00868836	noncoding
cb11136_c0/f4p0/1473	1473	0.00869298	noncoding
cb10761_c0/f2p0/1364	1364	0.0221765	noncoding
cb10831_c3/f2p0/1320	1320	0.0722861	noncoding
cb10539_c2/f2p0/1251	1251	0.229567	noncoding
cb1083_c4/f3p0/1043	1043	0.0227049	noncoding
cb1083_c3/f3p0/1806	1806	0.0236635	noncoding
cb11399_c1/f3p0/1397	1397	0.0437831	noncoding
cb11079_c2/f2p0/1121	1121	0.220844	noncoding
cb11601_c1803/f4p0/1328	1328	0.0401454	noncoding
cb11601_c1805/f6p0/899	899	0.32844	noncoding
cb10545_c0/f2p0/1039	1039	0.0127611	noncoding
cb11601_c320/f2p0/1154	1154	0.0931753	noncoding
cb11601_c322/f2p0/2141	2141	0.0326401	noncoding
cb10709_c4/f2p0/1216	1216	0.0293079	noncoding
cb10709_c1/f2p0/1000	1000	0.0295161	noncoding
cb11005_c0/f5p0/1443	1443	0.0233254	noncoding
cb10595_c0/f2p1/1709	1709	0.00825207	noncoding
cb11601_c316/f2p0/1199	1199	0.0206665	noncoding
cb11013_c0/f5p0/1418	1418	0.0847744	noncoding
cb116_c0/f4p0/1273	1273	0.047375	noncoding
cb11411_c0/f3p0/1850	1850	0.0261228	noncoding
cb11757_c0/f2p0/1500	1500	0.0194691	noncoding
cb11619_c6/f2p0/1159	1159	0.0172599	noncoding
cb11619_c5/f2p0/1576	1576	0.0188485	noncoding
cb11619_c4/f2p0/1822	1822	0.0296865	noncoding
cb11619_c2/f3p0/963	963	0.0446771	noncoding
cb11619_c0/f87p0/866	866	0.0521179	noncoding
cb11168_c0/f3p1/1705	1705	0.0496965	noncoding
cb11168_c1/f2p0/1254	1254	0.0222176	noncoding
cb11485_c0/f2p0/1660	1660	0.0375368	noncoding
cb10976_c10/f3p0/1155	1155	0.0713187	noncoding
cb10976_c11/f2p0/1546	1546	0.466827	noncoding
cb11419_c0/f3p0/1146	1146	0.0107084	noncoding
cb11601_c283/f2p0/1284	1284	0.026664	noncoding
cb11212_c0/f2p0/1575	1575	0.0296111	noncoding
cb11212_c1/f2p0/1413	1413	0.0178877	noncoding
cb11634_c0/f2p0/916	916	0.0306593	noncoding
cb10549_c0/f2p0/1283	1283	0.0081825	noncoding
cb11125_c0/f2p0/1282	1282	0.0717244	noncoding
cb10554_c1/f2p0/1258	1258	0.275547	noncoding
cb11406_c1/f2p0/1259	1259	0.0412844	noncoding
cb11406_c0/f2p0/1016	1016	0.0411463	noncoding
cb11601_c334/f2p0/1472	1472	0.0259361	noncoding
cb11304_c19/f2p0/1174	1174	0.181083	noncoding
cb10826_c13/f2p0/3625	3625	0.0529969	noncoding
cb11436_c0/f2p0/1404	1404	0.0872961	noncoding
cb11193_c11/f2p0/1027	1027	0.0292028	noncoding
cb10995_c0/f2p0/1217	1217	0.0280684	noncoding
cb11220_c1/f2p0/1044	1044	0.0692151	noncoding
cb11220_c0/f2p0/1786	1786	0.0576845	noncoding
cb10491_c936/f3p0/1772	1772	0.234704	noncoding
cb10491_c931/f4p0/1840	1840	0.0175048	noncoding
cb10606_c0/f2p0/1240	1240	0.0241673	noncoding
cb10547_c0/f6p0/933	933	0.0154321	noncoding
cb10547_c1/f3p0/1039	1005	0.010017	noncoding
cb10547_c2/f2p1/1673	1673	0.0240328	noncoding
cb11240_c0/f3p0/1796	1796	0.0246132	noncoding
cb10861_c0/f2p0/1652	1652	0.105782	noncoding
cb10579_c0/f2p0/1250	1250	0.0601629	noncoding
cb11742_c0/f3p0/988	988	0.442906	noncoding
cb1145_c0/f2p0/1720	1720	0.0424214	noncoding
cb11690_c0/f2p0/1623	1623	0.0355825	noncoding
cb1073_c26/f2p0/2309	2309	0.0364935	noncoding
cb10637_c0/f5p0/1708	1708	0.0460222	noncoding
cb10492_c0/f2p0/1598	1598	0.0423389	noncoding
cb11342_c5/f2p0/1325	1325	0.0205955	noncoding
cb11342_c0/f6p0/1097	1097	0.0200423	noncoding
cb11342_c1/f5p0/1133	1133	0.020471	noncoding
cb10781_c0/f3p0/1496	1496	0.37325	noncoding
cb11084_c1/f2p0/1314	1314	0.283067	noncoding
cb11084_c0/f2p0/1342	1342	0.361717	noncoding
cb11342_c4/f3p0/972	972	0.0258415	noncoding
cb11342_c6/f2p0/1055	1055	0.0120331	noncoding
cb11342_c7/f2p0/1008	1008	0.0122827	noncoding
cb11043_c0/f2p0/1654	1654	0.0349547	noncoding
cb11678_c3/f2p0/1061	1061	0.0198603	noncoding
cb11678_c1/f2p0/1421	1421	0.0176367	noncoding
cb11108_c0/f2p0/1313	1313	0.335085	noncoding
cb11601_c232/f3p0/1771	1771	0.0577523	noncoding
cb11601_c235/f3p0/1194	1194	0.0323963	noncoding
cb10763_c12/f2p0/1465	1465	0.0537297	noncoding
cb11427_c1/f2p0/1642	1642	0.0323855	noncoding
cb10888_c2/f2p0/890	890	0.0875098	noncoding
cb10888_c0/f3p0/1305	1305	0.193654	noncoding
cb10888_c1/f2p0/1316	1316	0.0679344	noncoding
cb10592_c0/f2p0/1333	1333	0.0410723	noncoding
cb10886_c2/f2p0/1109	1109	0.0149454	noncoding
cb1080_c0/f4p0/1266	1266	0.0195994	noncoding
cb11178_c4/f2p0/1529	1529	0.107364	noncoding
cb11121_c0/f2p0/1329	1329	0.00859683	noncoding
cb11601_c210/f2p0/770	770	0.139086	noncoding
cb11601_c219/f3p0/1014	1014	0.00954043	noncoding
cb10648_c0/f2p0/1242	1242	0.0095185	noncoding
cb11304_c18/f2p0/2664	2664	0.200722	noncoding
cb10624_c0/f3p0/1913	1913	0.0544311	noncoding
cb11304_c14/f2p0/1873	1873	0.0516346	noncoding
cb11304_c17/f2p0/1999	1999	0.0814674	noncoding
cb11304_c13/f3p0/1643	1643	0.102788	noncoding
cb10650_c1/f2p0/1821	1821	0.0825519	noncoding
cb10650_c0/f3p0/1039	1039	0.0390543	noncoding
cb10594_c0/f2p0/1248	1248	0.0451723	noncoding
cb10594_c1/f2p0/1679	1679	0.0460096	noncoding
cb11018_c0/f2p0/1606	1606	0.0761938	noncoding
cb1146_c4/f2p0/1422	1422	0.0344242	noncoding
cb11601_c279/f2p0/1081	1081	0.278015	noncoding
cb11601_c275/f2p0/1360	1360	0.112604	noncoding
cb11601_c274/f2p0/962	962	0.0496375	noncoding
cb11601_c271/f2p0/1140	1140	0.08444	noncoding
cb1064_c26/f2p0/1901	1901	0.0165988	noncoding
cb10690_c0/f2p0/1347	1347	0.0438984	noncoding
cb11197_c0/f2p0/1255	1255	0.0439162	noncoding
cb11380_c1/f3p0/1071	1071	0.0231501	noncoding
cb10696_c0/f2p0/1576	1576	0.042186	noncoding
cb11601_c251/f2p0/837	837	0.0304553	noncoding
cb11601_c257/f2p0/1518	1518	0.0174262	noncoding
cb10738_c0/f11p0/1831	1818	0.0177875	noncoding
cb1117_c2/f2p0/2306	2306	0.0209078	noncoding
cb11437_c18/f2p0/1063	1063	0.0244351	noncoding
cb10567_c0/f2p0/1851	1851	0.114515	noncoding
cb11480_c0/f2p0/1500	1500	0.021751	noncoding
cb10925_c3/f2p0/999	999	0.282918	noncoding
cb11227_c6/f2p0/1789	1789	0.469052	noncoding
cb11227_c5/f2p0/1642	1642	0.357117	noncoding
cb11227_c3/f2p0/1569	1569	0.357044	noncoding
cb11227_c0/f3p0/1159	1159	0.494817	noncoding
cb11227_c1/f2p1/1248	1248	0.264156	noncoding
cb11720_c1/f2p0/1049	1049	0.046438	noncoding
cb10951_c0/f2p0/1259	1259	0.013183	noncoding
cb11407_c0/f2p0/1580	1580	0.0795848	noncoding
cb11566_c0/f2p0/1756	1756	0.0150758	noncoding
cb11601_c281/f2p0/1401	1401	0.0271008	noncoding
cb11270_c0/f2p0/1225	1225	0.0225046	noncoding
cb11529_c0/f2p0/996	996	0.0998359	noncoding
cb10805_c0/f2p0/1607	1607	0.122228	noncoding
cb11180_c0/f2p0/1458	1458	0.0268508	noncoding
cb11180_c1/f2p0/1864	1864	0.169949	noncoding
cb10994_c0/f2p0/1339	1339	0.0737286	noncoding
cb10919_c0/f2p1/1427	1427	0.173888	noncoding
cb11287_c0/f2p0/1728	1728	0.0330747	noncoding
cb11718_c0/f2p0/1419	1419	0.0143445	noncoding
cb11158_c0/f2p0/1721	1721	0.0511751	noncoding
cb11304_c9/f3p0/1014	1014	0.183032	noncoding
cb11405_c0/f4p0/1320	1320	0.0195078	noncoding
cb11405_c1/f2p0/1036	1036	0.0164389	noncoding
cb10826_c10/f2p0/2318	2318	0.0220986	noncoding
cb1172_c0/f2p0/3046	3046	0.112057	noncoding
cb1067_c11/f5p0/5357	5357	0.0504906	noncoding
cb10596_c0/f2p0/1770	1770	0.0266067	noncoding
cb11108_c1/f2p0/1251	1251	0.0856564	noncoding
cb10826_c9/f2p0/1741	1741	0.0240879	noncoding
cb10754_c0/f2p0/1715	1715	0.194473	noncoding
cb11728_c0/f2p0/1594	1594	0.0897765	noncoding
cb11568_c5/f2p0/1032	1032	0.0357551	noncoding
cb10656_c0/f5p0/1432	1432	0.0675372	noncoding
cb10870_c0/f2p0/1498	1498	0.0176323	noncoding
cb10491_c93648/f2p0/1421	1421	0.342409	noncoding
cb11720_c0/f3p0/1917	1917	0.0461694	noncoding
cb11120_c0/f2p0/1238	1238	0.0335673	noncoding
cb10673_c0/f2p0/1699	1699	0.0147413	noncoding
cb11156_c2/f2p0/1372	1372	0.0477149	noncoding
cb11345_c39/f2p0/1198	1198	0.0642611	noncoding
cb11660_c0/f2p0/949	949	0.0879588	noncoding
cb11156_c0/f3p0/1617	1617	0.0460713	noncoding
cb10739_c5/f2p0/1503	1503	0.0334103	noncoding
cb11463_c0/f2p0/1335	1335	0.00978513	noncoding
cb11315_c0/f2p0/1365	1365	0.0216605	noncoding
cb10707_c0/f2p0/1321	1321	0.0497024	noncoding
cb10703_c2/f3p0/1892	1892	0.052503	noncoding
cb10703_c0/f3p0/1506	1506	0.0458282	noncoding
cb10703_c1/f3p0/1061	1061	0.0465131	noncoding
cb11507_c5/f3p0/1161	1161	0.103959	noncoding
cb11507_c4/f3p0/1282	1282	0.0830139	noncoding
cb11601_c193/f4p1/1566	1566	0.0543911	noncoding
cb11451_c0/f2p0/1133	1133	0.062198	noncoding
cb11370_c0/f2p0/1239	1239	0.0546972	noncoding
cb11696_c0/f2p0/1273	1273	0.0707038	noncoding
cb11325_c0/f2p0/1822	1822	0.0525801	noncoding
cb11059_c0/f2p0/1530	1530	0.0851465	noncoding
cb11601_c304/f2p0/890	890	0.466565	noncoding
cb11601_c308/f2p0/1142	1142	0.0311804	noncoding
cb11412_c0/f3p0/1438	1438	0.0283273	noncoding
cb11427_c0/f2p0/831	831	0.0175028	noncoding
cb11147_c1/f2p0/1432	1432	0.315247	noncoding
cb11147_c0/f3p0/1294	1294	0.145137	noncoding
cb11601_c1814/f7p0/1390	1390	0.0237169	noncoding
cb11601_c1812/f5p0/1476	1476	0.0968059	noncoding
cb11601_c1819/f2p0/990	990	0.0420384	noncoding
cb11040_c0/f2p0/1318	1318	0.191543	noncoding
cb11430_c2/f3p1/1640	1640	0.056146	noncoding
cb11096_c8/f2p0/1348	1348	0.0174928	noncoding
cb11096_c6/f2p0/998	998	0.0140208	noncoding
cb11387_c2/f2p1/1860	1860	0.0631701	noncoding
cb11387_c1/f2p0/1465	1465	0.054846	noncoding
cb11387_c0/f3p0/1083	1083	0.0156622	noncoding
cb10514_c0/f2p0/1444	1444	0.203246	noncoding
cb11601_c329/f2p0/1454	1454	0.0245912	noncoding
cb10940_c1/f2p0/1290	1290	0.0109917	noncoding
cb10940_c0/f3p0/1168	1168	0.0143607	noncoding
cb10491_c922/f2p0/1408	1408	0.0440846	noncoding
cb10491_c927/f2p0/1751	1751	0.0462154	noncoding
cb10571_c8/f2p0/1494	1494	0.0415245	noncoding
cb10571_c7/f2p0/1508	1508	0.0489435	noncoding
cb11258_c0/f3p0/1313	1313	0.0184103	noncoding
cb11258_c1/f2p0/1530	1530	0.0183986	noncoding
cb11601_c1786/f3p0/1603	1603	0.150097	noncoding
cb11601_c1781/f4p0/1323	1323	0.0243441	noncoding
cb11425_c7/f4p0/1270	1270	0.0219606	noncoding
cb11383_c0/f2p0/1428	1428	0.135729	noncoding
cb11181_c0/f2p0/1509	1509	0.0415119	noncoding
cb11465_c0/f2p0/1702	1702	0.0378112	noncoding
cb10840_c3/f2p0/1644	1644	0.0797292	noncoding
cb10840_c5/f2p0/1360	1360	0.136382	noncoding
cb11162_c1/f2p0/1345	1345	0.0357162	noncoding
cb11342_c27/f5p0/1177	1177	0.0254357	noncoding
cb11342_c26/f4p0/1235	1235	0.0238057	noncoding
cb1064_c4/f2p0/2021	2021	0.017219	noncoding
cb1064_c1/f2p0/3045	3045	0.0144927	noncoding
cb1064_c0/f3p0/2402	2402	0.0174111	noncoding
cb11601_c288/f2p0/908	908	0.010505	noncoding
cb11662_c0/f2p0/1268	1268	0.00751545	noncoding
cb1060_c1/f2p0/1207	1207	0.029728	noncoding
cb1073_c2/f2p0/2299	2299	0.0375583	noncoding
cb1164_c2/f2p0/2374	2374	0.0271214	noncoding
cb1164_c3/f2p0/3864	3864	0.0868301	noncoding
cb1062_c0/f2p1/3528	3528	0.041343	noncoding
cb10826_c1/f6p0/2452	2452	0.0679586	noncoding
cb10826_c6/f2p0/1497	1497	0.0870951	noncoding
cb10826_c7/f2p0/963	963	0.0305834	noncoding
cb10826_c4/f3p0/1286	1286	0.0169157	noncoding
cb10826_c5/f2p0/2674	2674	0.0936371	noncoding
cb11134_c0/f2p0/1042	1042	0.00456731	noncoding
cb11657_c0/f2p0/1391	1391	0.0690787	noncoding
cb11773_c4/f2p0/1445	1445	0.131527	noncoding
cb11773_c1/f3p0/1238	1238	0.129279	noncoding
cb11773_c2/f3p0/1587	1587	0.15469	noncoding
cb11183_c0/f2p0/1322	1322	0.439704	noncoding
cb11642_c0/f2p0/1405	1405	0.0377505	noncoding
cb1073_c3/f2p0/2667	2667	0.0791834	noncoding
cb10688_c2/f5p0/2228	2228	0.107078	noncoding
cb10859_c0/f2p0/1504	1504	0.138481	noncoding
cb10918_c0/f2p0/2653	2653	0.316585	noncoding
cb10918_c1/f2p0/1366	1366	0.095951	noncoding
cb10939_c4/f2p1/1964	1964	0.0539446	noncoding
cb105_c4/f2p0/2147	2147	0.366447	noncoding
cb105_c2/f3p0/2336	2336	0.0401826	noncoding
cb105_c1/f3p0/1094	1094	0.032519	noncoding
cb105_c9/f2p1/2916	2916	0.0375549	noncoding
cb105_c8/f2p0/3281	3281	0.0387178	noncoding
cb11110_c40/f2p0/1461	1461	0.314905	noncoding
cb11203_c0/f2p0/1582	1582	0.0152595	noncoding
cb11424_c1/f2p0/1151	1151	0.303148	noncoding
cb11227_c2/f2p1/1357	1357	0.384111	noncoding
cb10494_c0/f2p0/1457	1457	0.219277	noncoding
cb11057_c1/f2p0/1516	1516	0.0339174	noncoding
cb11199_c0/f2p0/1283	1283	0.0366524	noncoding
cb10723_c0/f3p0/1260	1260	0.00604016	noncoding
cb11592_c1/f2p0/1293	1293	0.0293884	noncoding
cb11596_c0/f2p0/1270	1270	0.0222735	noncoding
cb10513_c0/f2p0/1711	1711	0.0224291	noncoding
cb10953_c1/f2p0/1076	1076	0.0585486	noncoding
cb10953_c0/f2p0/1442	1442	0.0383087	noncoding
cb11239_c0/f2p0/826	826	0.0240486	noncoding
cb10939_c14/f38p1/2350	2350	0.0377395	noncoding
cb11601_c221/f3p0/1215	1215	0.00813548	noncoding
cb10967_c0/f3p0/1091	1091	0.0897871	noncoding
cb10967_c1/f2p0/1746	1746	0.038238	noncoding
cb11099_c0/f2p0/1478	1478	0.0712556	noncoding
cb10871_c0/f2p0/1598	1598	0.041611	noncoding
cb11540_c0/f2p0/1777	1777	0.0397349	noncoding
cb11304_c20/f2p0/2475	2475	0.1044	noncoding
cb11544_c0/f3p0/2010	2010	0.0351365	noncoding
cb11263_c1/f2p0/1194	1194	0.0207142	noncoding
cb10854_c4/f2p0/1331	1331	0.0274165	noncoding
cb10854_c3/f3p0/1099	1099	0.0145902	noncoding
cb10854_c2/f2p0/923	923	0.0171914	noncoding
cb11525_c0/f2p0/1497	1497	0.0220411	noncoding
cb10532_c1/f3p0/1395	1395	0.0304643	noncoding
cb11213_c0/f4p0/1531	1531	0.22853	noncoding
cb11450_c0/f2p0/1263	1263	0.0231656	noncoding
cb11350_c0/f3p0/1425	1425	0.0405841	noncoding
cb11195_c0/f3p0/1209	1209	0.0575489	noncoding
cb11601_c264/f2p0/970	970	0.0458268	noncoding
cb11601_c267/f2p0/1121	1121	0.403164	noncoding
cb11601_c260/f2p0/1347	1347	0.0261846	noncoding
cb11601_c261/f2p0/1758	1758	0.0759243	noncoding
cb1136_c20/f3p0/3974	3974	0.0256066	noncoding
cb11191_c2/f2p0/1101	1101	0.169216	noncoding
cb11191_c1/f2p0/979	979	0.480073	noncoding
cb11191_c4/f2p0/1708	1708	0.46705	noncoding
cb11029_c0/f2p0/1383	1383	0.0310397	noncoding
cb11193_c1/f3p0/1791	1791	0.0861413	noncoding
cb10862_c0/f4p0/1260	1260	0.21349	noncoding
cb11582_c3/f2p0/1508	1508	0.0777527	noncoding
cb11341_c0/f2p0/1343	1343	0.174119	noncoding
cb10509_c0/f2p0/1891	1891	0.0923513	noncoding
cb11603_c0/f2p0/1318	1318	0.0242109	noncoding
cb11366_c0/f2p0/1649	1649	0.417335	noncoding
cb10715_c1/f2p0/1231	1231	0.20363	noncoding
cb11601_c303/f2p0/978	978	0.00691187	noncoding
cb11289_c0/f2p0/1533	1533	0.0427843	noncoding
cb11345_c4/f4p0/1323	1323	0.0562917	noncoding
cb11154_c5/f2p0/2459	2459	0.0826369	noncoding
cb11154_c6/f2p0/1101	1101	0.109118	noncoding
cb11733_c0/f2p0/1490	1490	0.0206614	noncoding
cb11733_c1/f2p0/1075	1075	0.0067528	noncoding
cb10743_c3/f2p0/1278	1278	0.0161548	noncoding
cb11401_c0/f2p0/1626	1626	0.0322297	noncoding
cb1067_c0/f7p0/3513	3513	0.0305447	noncoding
cb11429_c0/f2p1/1804	1804	0.0227404	noncoding
cb11345_c42/f2p0/1585	1585	0.0570206	noncoding
cb11345_c40/f6p1/1847	1847	0.0459858	noncoding
cb11437_c21/f7p0/1064	1064	0.0346063	noncoding
cb11135_c0/f2p0/963	963	0.0213637	noncoding
cb10717_c0/f2p0/1900	1900	0.0763851	noncoding
cb10777_c0/f5p0/1396	1396	0.11626	noncoding
cb11278_c0/f2p0/1084	1084	0.385568	noncoding
cb10545_c1/f2p0/943	943	0.0323592	noncoding
cb14160_c0/f2p0/1058	1058	0.028884	noncoding
cb13334_c823/f3p0/1162	1162	0.0234296	noncoding
cb13334_c822/f3p0/859	859	0.0205823	noncoding
cb13334_c821/f2p0/1022	1022	0.0122823	noncoding
cb13334_c820/f3p0/1161	1161	0.00967391	noncoding
cb13564_c0/f3p0/1186	1186	0.392952	noncoding
cb13706_c0/f4p0/963	963	0.055133	noncoding
cb13334_c6075/f2p0/1151	1151	0.0369339	noncoding
cb13334_c824/f3p0/1212	1212	0.0337458	noncoding
cb11778_c0/f2p0/1829	1829	0.1839	noncoding
cb13334_c6072/f2p0/1102	1102	0.0589522	noncoding
cb13334_c7209/f6p0/1201	1201	0.0611396	noncoding
cb13334_c7208/f3p0/1097	1097	0.0115202	noncoding
cb13334_c7205/f3p0/1208	1208	0.0376361	noncoding
cb13334_c7203/f5p0/1078	1078	0.0377226	noncoding
cb13996_c0/f2p0/1101	1101	0.0354202	noncoding
cb13216_c0/f6p0/1010	1010	0.0152812	noncoding
cb13990_c0/f2p0/885	885	1.57e-05	noncoding
cb13167_c5/f2p0/1045	1045	0.0239259	noncoding
cb13623_c0/f6p0/1005	1005	0.0628039	noncoding
cb13071_c0/f2p0/1084	1084	0.0543579	noncoding
cb13334_c808/f3p0/1206	1206	0.124208	noncoding
cb13334_c804/f3p0/856	856	0.00761348	noncoding
cb13334_c801/f2p0/877	877	0.00690979	noncoding
cb13334_c800/f3p0/1132	1132	0.00898655	noncoding
cb13334_c803/f3p0/971	971	0.10073	noncoding
cb12095_c0/f2p0/1113	1113	0.0805949	noncoding
cb1206_c13/f4p1/4537	4537	0.18199	noncoding
cb13198_c17/f2p0/1177	1135	0.0522228	noncoding
cb13198_c14/f5p0/970	970	0.035162	noncoding
cb13198_c18/f2p0/1102	1102	0.0572008	noncoding
cb13334_c7338/f2p0/789	789	0.0126195	noncoding
cb13598_c0/f2p0/1171	1171	0.162931	noncoding
cb12503_c0/f2p0/1037	1037	0.0366062	noncoding
cb13334_c637/f9p1/1152	1152	0.0104972	noncoding
cb13910_c7/f2p0/1022	1022	0.245054	noncoding
cb13334_c555/f5p0/1147	1147	0.0184063	noncoding
cb14319_c0/f2p0/1163	1163	0.0124083	noncoding
cb13852_c0/f3p0/1102	1102	0.0495788	noncoding
cb14144_c0/f2p0/1080	1080	0.0214776	noncoding
cb13077_c2/f2p0/1106	1106	0.0332237	noncoding
cb13077_c1/f2p0/1130	1130	0.0245357	noncoding
cb13077_c8/f4p0/1160	1160	0.025601	noncoding
cb11953_c0/f2p0/963	963	0.00960295	noncoding
cb13334_c799/f3p0/1078	1078	0.0416637	noncoding
cb13334_c798/f3p0/1128	1128	0.00750337	noncoding
cb13334_c795/f3p0/1217	1217	0.0454792	noncoding
cb13334_c793/f2p1/1149	1149	0.00725671	noncoding
cb13907_c1/f2p0/1033	1033	0.00793939	noncoding
cb13451_c0/f2p0/1002	1002	0.046059	noncoding
cb13334_c867/f2p0/1077	1077	0.0308651	noncoding
cb13334_c865/f2p0/1020	1020	0.0292268	noncoding
cb13334_c864/f2p0/1031	1031	0.0567465	noncoding
cb13334_c862/f2p0/914	914	0.188191	noncoding
cb13073_c9/f7p0/1063	1063	0.0524277	noncoding
cb13334_c951/f2p0/1221	1221	0.0646544	noncoding
cb14412_c0/f2p0/845	845	0.0215661	noncoding
cb13334_c955/f2p0/826	826	0.189062	noncoding
cb13198_c73/f2p0/925	925	0.0167198	noncoding
cb13198_c72/f21p0/1169	1169	0.0235785	noncoding
cb13676_c6/f5p0/1228	1228	0.0319214	noncoding
cb13676_c4/f2p0/832	832	0.0266965	noncoding
cb13676_c2/f3p0/1150	1150	0.0254279	noncoding
cb13676_c3/f2p0/727	727	0.0321649	noncoding
cb13225_c0/f2p0/1128	1128	0.0217488	noncoding
cb13334_c658/f9p0/1159	1159	0.00781714	noncoding
cb13334_c651/f8p0/1030	1030	0.259659	noncoding
cb13334_c653/f7p0/1056	1056	0.324633	noncoding
cb13334_c7241/f2p0/1143	1143	0.115377	noncoding
cb13334_c7243/f3p0/1044	1044	0.0523365	noncoding
cb13334_c7242/f4p0/1028	1028	0.00724114	noncoding
cb13334_c7244/f2p0/974	974	0.0149537	noncoding
cb13334_c7247/f2p0/981	981	0.028389	noncoding
cb13334_c7249/f3p0/1047	1047	0.0118765	noncoding
cb13334_c7248/f3p0/1044	1044	0.396452	noncoding
cb14415_c0/f2p0/933	933	0.101735	noncoding
cb13013_c5/f2p0/1079	1079	0.0604338	noncoding
cb13013_c6/f2p0/978	978	0.041377	noncoding
cb13013_c1/f27p0/991	991	0.0410536	noncoding
cb13013_c0/f33p0/985	985	0.0483537	noncoding
cb13013_c3/f14p0/986	986	0.0341982	noncoding
cb11963_c5/f6p0/1141	1141	0.0131186	noncoding
cb1349_c3/f2p0/1527	1527	0.170636	noncoding
cb1349_c1/f2p0/1328	1328	0.164595	noncoding
cb1349_c4/f2p1/2962	2962	0.103849	noncoding
cb13264_c1/f2p0/1131	1131	0.0159203	noncoding
cb13264_c0/f3p0/1011	1011	0.00825014	noncoding
cb13334_c849/f3p0/1186	1186	0.00757899	noncoding
cb13334_c842/f3p1/1167	1167	0.139409	noncoding
cb13334_c845/f2p0/993	993	0.0882542	noncoding
cb13334_c844/f3p0/1185	1185	0.0191191	noncoding
cb13334_c847/f3p0/941	941	0.0222158	noncoding
cb13270_c0/f14p0/1117	1117	0.0243906	noncoding
cb13334_c7188/f13p0/1104	1104	0.0197638	noncoding
cb12253_c0/f8p0/1088	1088	0.0308101	noncoding
cb13235_c19/f3p0/943	943	0.0237027	noncoding
cb11980_c0/f44p1/1189	1189	0.0330549	noncoding
cb11980_c4/f2p0/1007	1007	0.0221553	noncoding
cb12918_c1279/f8p0/692	692	0.00412265	noncoding
cb12918_c1278/f629p0/929	929	0.00400792	noncoding
cb12918_c1270/f4p0/1072	1072	0.0151514	noncoding
cb12918_c1272/f3p0/762	762	0.00404437	noncoding
cb12918_c1274/f2p0/940	897	0.00426945	noncoding
cb12215_c0/f2p0/1115	1115	0.0126236	noncoding
cb13872_c0/f2p0/1006	1006	0.0158046	noncoding
cb13334_c676/f6p0/983	983	0.0564053	noncoding
cb13334_c673/f3p0/1207	1207	0.0657988	noncoding
cb13334_c678/f4p0/1124	1124	0.016085	noncoding
cb11879_c0/f2p0/1835	1835	0.0116751	noncoding
cb1279_c3/f4p0/2793	2793	0.0319855	noncoding
cb1279_c9/f2p0/3208	3208	0.0385334	noncoding
cb1279_c8/f2p0/2886	2886	0.0541754	noncoding
cb13334_c5544/f2p0/854	854	0.016953	noncoding
cb14386_c5/f2p0/1198	1198	0.0310691	noncoding
cb14386_c4/f2p0/982	982	0.0350607	noncoding
cb14386_c3/f2p0/891	891	0.0185778	noncoding
cb13073_c12/f3p0/1027	1027	0.252582	noncoding
cb12081_c16/f7p2/5188	5188	0.0372318	noncoding
cb14182_c0/f2p0/1136	1136	0.0217515	noncoding
cb13597_c0/f2p0/1173	1173	0.0736113	noncoding
cb13597_c1/f2p0/1134	1134	0.0183922	noncoding
cb13334_c7161/f129p0/705	705	0.171445	noncoding
cb11845_c0/f2p0/1182	1182	0.102811	noncoding
cb13285_c0/f3p0/1140	1140	0.199553	noncoding
cb13285_c1/f2p0/1022	1022	0.357235	noncoding
cb13285_c4/f2p0/1085	1085	0.134416	noncoding
cb13334_c675/f7p0/1205	1205	0.0435387	noncoding
cb14300_c0/f2p0/986	986	0.0600136	noncoding
cb14116_c0/f2p0/1096	1096	0.031404	noncoding
cb14250_c0/f2p0/1092	1092	0.132241	noncoding
cb13539_c1/f2p0/958	958	0.248779	noncoding
cb13985_c0/f2p0/1109	1109	0.168526	noncoding
cb13706_c1/f2p0/952	952	0.0303886	noncoding
cb14274_c1/f2p0/919	919	0.452656	noncoding
cb14274_c0/f2p0/1165	1165	0.088629	noncoding
cb13334_c733/f4p0/982	934	0.135976	noncoding
cb13334_c734/f3p0/971	971	0.0747612	noncoding
cb13334_c887/f2p0/965	965	0.00757071	noncoding
cb13334_c881/f2p0/856	856	0.0568944	noncoding
cb13334_c889/f2p0/1077	1077	0.037356	noncoding
cb13334_c888/f2p0/1141	1141	0.0109057	noncoding
cb13334_c940/f2p0/966	966	0.0172877	noncoding
cb13334_c943/f2p0/1014	1014	0.0163381	noncoding
cb13334_c944/f2p0/1130	1130	0.0539478	noncoding
cb13334_c946/f2p0/1007	1007	0.0305041	noncoding
cb12958_c47/f2p0/1087	1087	0.030553	noncoding
cb12958_c45/f2p0/1294	1294	0.072944	noncoding
cb12958_c42/f4p0/1808	1808	0.0627147	noncoding
cb1352_c3/f2p0/2355	2355	0.0265108	noncoding
cb13737_c16/f6p0/964	964	0.0232101	noncoding
cb13737_c17/f4p0/1072	1072	0.0265334	noncoding
cb1320_c2/f2p0/1346	1346	0.0152682	noncoding
cb13334_c622/f7p0/1074	1074	0.00780728	noncoding
cb12935_c663/f2p0/1027	1027	0.19761	noncoding
cb1354_c4/f2p0/2399	2399	0.0240923	noncoding
cb1354_c7/f2p1/3073	3073	0.0320979	noncoding
cb1354_c6/f2p0/3660	3660	0.0460314	noncoding
cb1354_c3/f3p0/2945	2945	0.0241454	noncoding
cb1354_c2/f4p0/2707	2707	0.0312144	noncoding
cb13409_c0/f3p0/1041	1041	0.0680013	noncoding
cb13334_c949/f2p0/1038	1038	0.0205636	noncoding
cb13403_c0/f2p0/1041	1041	0.0181128	noncoding
cb13847_c0/f2p0/1013	1013	0.0109	noncoding
cb14037_c0/f6p0/1202	1202	0.0295723	noncoding
cb135_c0/f2p0/1829	1829	0.0174083	noncoding
cb13042_c9/f2p0/1063	1063	0.0981872	noncoding
cb13042_c8/f2p0/741	741	0.222199	noncoding
cb13781_c0/f2p0/916	916	0.00762892	noncoding
cb14243_c0/f2p0/882	882	0.117122	noncoding
cb13334_c5746/f2p0/1065	1065	0.0115054	noncoding
cb14161_c0/f2p0/924	924	0.300726	noncoding
cb13477_c0/f3p0/1039	1039	0.0580622	noncoding
cb13334_c962/f2p0/1132	1132	0.00580286	noncoding
cb13334_c960/f2p0/1192	1192	0.0489502	noncoding
cb13334_c961/f2p0/1141	1141	0.0110906	noncoding
cb13334_c966/f2p0/1037	1037	0.353167	noncoding
cb13334_c967/f2p0/802	802	0.0160558	noncoding
cb13334_c969/f2p0/962	962	0.0587926	noncoding
cb11779_c0/f3p1/1809	1809	0.0183635	noncoding
cb13198_c13/f5p0/1039	1039	0.0182265	noncoding
cb13198_c12/f2p0/1111	1111	0.0452589	noncoding
cb12497_c0/f2p0/1119	1119	0.0234816	noncoding
cb13334_c692/f6p0/1047	1047	0.0167957	noncoding
cb12280_c0/f6p0/1219	1219	0.0222889	noncoding
cb13334_c777/f3p0/838	838	0.00686792	noncoding
cb13334_c771/f3p0/1115	1115	0.0171816	noncoding
cb13334_c770/f3p0/1068	1068	0.0660321	noncoding
cb13334_c595/f5p0/1118	1118	0.00729738	noncoding
cb1239_c0/f3p0/4266	4266	0.0321916	noncoding
cb14211_c0/f2p0/1147	1147	0.0301184	noncoding
cb13334_c714/f5p0/938	898	0.0378136	noncoding
cb13090_c7/f2p0/1023	1023	0.0705001	noncoding
cb13334_c7350/f2p0/1024	1024	0.0159617	noncoding
cb13022_c1/f2p1/922	922	0.183918	noncoding
cb13022_c0/f5p1/1198	1198	0.345413	noncoding
cb12945_c226/f2p0/910	910	0.196355	noncoding
cb12945_c227/f2p0/916	916	0.158519	noncoding
cb12945_c224/f40p0/1202	1202	0.121324	noncoding
cb12775_c1/f2p0/1121	1121	0.0229448	noncoding
cb13473_c0/f3p0/1199	1199	0.0226261	noncoding
cb13334_c902/f2p0/1079	1079	0.395825	noncoding
cb13334_c903/f2p0/1170	1170	0.0317855	noncoding
cb13761_c0/f2p0/1202	1202	0.0384158	noncoding
cb12393_c0/f2p0/1099	1099	0.0111951	noncoding
cb13546_c0/f2p0/999	999	0.0520522	noncoding
cb12176_c0/f2p0/998	998	0.0279961	noncoding
cb13247_c5/f4p0/1024	1024	0.0514819	noncoding
cb13771_c2/f2p0/1073	1073	0.0298389	noncoding
cb13313_c0/f7p0/1161	1161	0.0463655	noncoding
cb12163_c0/f2p0/971	971	0.336522	noncoding
cb13334_c755/f4p0/1171	1171	0.0145229	noncoding
cb13334_c973/f2p0/994	994	0.0393675	noncoding
cb13334_c759/f2p0/1024	1024	0.127479	noncoding
cb13334_c758/f3p0/971	971	0.0376148	noncoding
cb11941_c0/f2p0/1122	1122	0.0264924	noncoding
cb1279_c39/f4p0/3569	3569	0.0396476	noncoding
cb1279_c37/f2p1/2992	2992	0.0373553	noncoding
cb13187_c0/f2p0/960	960	0.199263	noncoding
cb13334_c4782/f2p0/718	718	0.0167917	noncoding
cb13505_c0/f2p0/839	839	0.0436553	noncoding
cb14257_c0/f4p0/1080	1080	0.0310773	noncoding
cb14217_c0/f2p0/1114	1114	0.0471348	noncoding
cb12994_c3/f2p0/990	990	0.0667865	noncoding
cb12947_c5/f5p1/1153	1153	0.0838551	noncoding
cb12947_c1/f2p0/917	917	0.074371	noncoding
cb13016_c0/f3p0/1086	1086	0.033171	noncoding
cb13334_c5008/f2p0/1053	1053	0.106708	noncoding
cb13088_c0/f3p0/1051	1051	0.00772557	noncoding
cb12202_c0/f2p0/1113	1113	0.0156656	noncoding
cb13334_c928/f2p0/1156	1156	0.364921	noncoding
cb13334_c929/f2p0/1176	1176	0.0190519	noncoding
cb13334_c925/f2p0/1105	1105	0.0184544	noncoding
cb13334_c920/f2p0/860	860	0.020321	noncoding
cb13496_c24/f3p0/945	945	0.00994175	noncoding
cb13496_c26/f2p0/941	941	0.00752881	noncoding
cb13334_c7316/f4p0/1172	1172	0.013166	noncoding
cb13334_c7314/f5p0/1112	1112	0.0684239	noncoding
cb13334_c7313/f6p0/1219	1219	0.0121291	noncoding
cb13334_c7312/f3p0/1051	1051	0.0330723	noncoding
cb13334_c7318/f2p0/1188	1188	0.0557994	noncoding
cb13753_c0/f2p0/1058	1058	0.0562391	noncoding
cb11968_c0/f2p0/1154	1154	0.0388273	noncoding
cb13612_c0/f2p0/993	993	0.0369673	noncoding
cb13612_c1/f2p0/979	979	0.0135554	noncoding
cb12309_c0/f2p0/1183	1183	0.0784623	noncoding
cb12977_c0/f104p1/1135	1135	0.111223	noncoding
cb1279_c13/f2p0/2125	2125	0.0268844	noncoding
cb1279_c12/f2p0/2193	2193	0.0301439	noncoding
cb1279_c10/f2p0/1623	1623	0.081916	noncoding
cb1279_c15/f2p0/2323	2323	0.0568011	noncoding
cb1279_c14/f2p0/2055	2055	0.0356778	noncoding
cb13016_c1/f2p0/1112	1112	0.117735	noncoding
cb11790_c0/f2p0/1836	1836	0.0281017	noncoding
cb12921_c2/f4p0/941	941	0.0490597	noncoding
cb13350_c9/f2p0/1091	1091	0.439304	noncoding
cb12422_c0/f2p0/1181	1181	0.207868	noncoding
cb13350_c11/f2p0/920	920	0.0449779	noncoding
cb13334_c695/f3p0/1018	1018	0.0137409	noncoding
cb14245_c0/f2p0/1091	1091	0.396032	noncoding
cb13042_c24/f9p0/1077	1077	0.131705	noncoding
cb13042_c23/f6p0/1043	1043	0.0995371	noncoding
cb13042_c20/f4p0/1215	1215	0.0801716	noncoding
cb13042_c21/f4p0/1206	1206	0.142791	noncoding
cb13907_c4/f2p0/935	935	0.0354698	noncoding
cb13907_c3/f2p0/991	991	0.0776798	noncoding
cb13907_c2/f2p0/901	901	0.0122308	noncoding
cb13907_c0/f2p0/947	947	0.0132111	noncoding
cb13334_c952/f2p0/1114	1114	0.0915169	noncoding
cb1399_c0/f4p0/2865	2865	0.0359653	noncoding
cb14294_c1/f3p0/958	958	0.0209421	noncoding
cb14294_c0/f3p0/1326	1326	0.0197802	noncoding
cb14140_c0/f2p0/1086	1086	0.0314107	noncoding
cb11813_c0/f2p0/1256	1256	0.037492	noncoding
cb12196_c0/f2p0/1093	1093	0.1861	noncoding
cb13334_c994/f2p0/924	924	0.0162651	noncoding
cb13334_c5191/f2p0/975	975	0.0537539	noncoding
cb13334_c992/f2p0/1078	1078	0.0958641	noncoding
cb13334_c7299/f6p1/1154	1154	0.0245066	noncoding
cb13334_c7297/f2p0/809	809	0.298009	noncoding
cb13222_c0/f4p0/792	697	0.233915	noncoding
cb13334_c5044/f5p0/1001	1001	0.0173833	noncoding
cb13994_c44/f7p0/1086	1086	0.493724	noncoding
cb11851_c0/f2p0/1344	1344	0.0345447	noncoding
cb13334_c984/f2p0/961	961	0.0465282	noncoding
cb14104_c0/f2p0/1002	1002	0.0127372	noncoding
cb12918_c291/f3p0/1114	1114	0.00641832	noncoding
cb14416_c0/f2p0/1053	1053	0.0221797	noncoding
cb13838_c0/f2p0/962	962	0.0252961	noncoding
cb13334_c6008/f2p1/1159	1159	0.00745037	noncoding
cb13588_c0/f2p0/1142	1142	0.0306201	noncoding
cb12994_c1/f2p0/1117	1117	0.372534	noncoding
cb13984_c2/f7p0/1151	1151	0.0163229	noncoding
cb13571_c0/f2p0/1193	1193	0.02216	noncoding
cb13992_c1/f2p0/1036	1036	0.0104723	noncoding
cb13992_c0/f2p0/931	931	0.0524008	noncoding
cb13832_c0/f2p0/1008	1008	0.00980663	noncoding
cb14212_c2/f2p0/1173	1173	0.0576035	noncoding
cb14284_c2/f2p0/1169	1169	0.0231722	noncoding
cb14284_c3/f2p0/1059	1059	0.00740901	noncoding
cb13334_c988/f2p0/957	957	0.00961823	noncoding
cb13334_c980/f2p0/1221	1221	0.0441488	noncoding
cb13334_c983/f2p0/899	899	0.00915342	noncoding
cb13334_c7373/f2p0/722	722	0.0196206	noncoding
cb12209_c0/f2p0/1005	1005	0.0265702	noncoding
cb13235_c9/f2p0/1120	1120	0.0257314	noncoding
cb13235_c6/f2p0/1197	1197	0.082468	noncoding
cb13235_c5/f2p0/1046	1046	0.0277003	noncoding
cb13235_c2/f3p0/1179	1179	0.0235801	noncoding
cb13235_c1/f3p0/1004	1004	0.0297187	noncoding
cb13235_c0/f3p0/966	966	0.0467266	noncoding
cb13758_c4/f2p0/1056	1056	0.0366764	noncoding
cb14383_c0/f2p0/1088	1088	0.0132484	noncoding
cb13467_c0/f2p0/989	989	0.0100571	noncoding
cb13291_c0/f5p0/943	943	0.15196	noncoding
cb11930_c5/f2p0/905	905	0.287159	noncoding
cb13195_c1/f2p0/1123	1123	0.053343	noncoding
cb11934_c0/f2p0/1093	1093	0.00632651	noncoding
cb13334_c5556/f2p0/1064	1064	0.0285582	noncoding
cb1259_c7/f2p0/2043	2043	0.203765	noncoding
cb1303_c2/f3p0/4559	4559	0.0633236	noncoding
cb1303_c5/f2p0/4537	4537	0.16955	noncoding
cb14366_c1/f2p0/886	886	0.0222144	noncoding
cb11972_c0/f19p0/990	990	0.435105	noncoding
cb14273_c0/f2p0/949	949	0.301915	noncoding
cb13878_c1/f10p0/760	760	0.13105	noncoding
cb12485_c0/f2p0/954	954	0.0183962	noncoding
cb13620_c0/f2p0/1133	1133	0.0325508	noncoding
cb13334_c5343/f2p0/681	681	0.0118896	noncoding
cb13447_c297/f10p0/877	877	0.240892	noncoding
cb12210_c2/f2p0/1037	1037	0.0526526	noncoding
cb12210_c0/f3p0/1312	1312	0.0129085	noncoding
cb12524_c0/f3p0/1033	1033	0.259548	noncoding
cb12256_c3/f3p0/1197	1197	0.0199959	noncoding
cb13334_c7234/f5p0/1214	1214	0.0111253	noncoding
cb13334_c7235/f4p0/1127	1127	0.0547708	noncoding
cb13334_c7236/f2p0/1132	1132	0.0137183	noncoding
cb13334_c7237/f3p0/1156	1156	0.103374	noncoding
cb13334_c7232/f4p0/1001	1001	0.0695947	noncoding
cb13334_c7233/f2p0/1163	1163	0.0261877	noncoding
cb13334_c7239/f2p0/1115	1115	0.00685833	noncoding
cb12252_c0/f2p0/1089	1089	0.0286712	noncoding
cb12592_c0/f2p0/1187	1187	0.0532999	noncoding
cb13581_c0/f20p0/1089	1089	0.160402	noncoding
cb12582_c0/f3p0/1245	1245	0.343008	noncoding
cb13889_c14/f8p0/1143	1143	0.106288	noncoding
cb13889_c12/f8p0/1177	1177	0.153052	noncoding
cb13889_c13/f9p0/1215	1215	0.117736	noncoding
cb14163_c0/f2p0/1088	1088	0.0151578	noncoding
cb13276_c0/f2p0/1161	1161	0.0272422	noncoding
cb12037_c0/f4p0/992	992	0.0419579	noncoding
cb12037_c1/f2p0/873	873	0.0474304	noncoding
cb1282_c0/f2p0/989	989	0.00962504	noncoding
cb1296_c1/f2p0/2030	2030	0.0399102	noncoding
cb13334_c600/f7p0/1168	1168	0.0159759	noncoding
cb1385_c3/f2p0/1714	1714	0.0192883	noncoding
cb1385_c7/f2p0/1638	1638	0.0256636	noncoding
cb1385_c6/f2p0/1127	1127	0.0226853	noncoding
cb13184_c5/f3p0/826	826	0.01687	noncoding
cb13334_c7212/f4p0/1195	1195	0.0325501	noncoding
cb13334_c7213/f8p0/1126	1126	0.0589072	noncoding
cb13334_c7210/f5p0/1033	1033	0.491075	noncoding
cb13334_c7216/f2p0/1075	1075	0.0287359	noncoding
cb13334_c7214/f3p0/1023	1023	0.0129318	noncoding
cb13334_c7219/f6p0/1229	1229	0.0394972	noncoding
cb13487_c3/f3p0/1163	1163	0.134298	noncoding
cb11847_c0/f2p0/1727	1727	0.0206141	noncoding
cb13826_c0/f2p0/1002	1002	0.121283	noncoding
cb13807_c0/f2p0/1188	1188	0.0393085	noncoding
cb14029_c0/f2p0/1129	1129	0.0248785	noncoding
cb13294_c29/f2p0/1184	1184	0.0105785	noncoding
cb13334_c295/f102p0/647	647	0.200888	noncoding
cb13341_c0/f3p0/1227	1227	0.0919193	noncoding
cb13334_c832/f3p0/1167	1167	0.0532601	noncoding
cb13334_c833/f3p0/1175	1175	0.0101988	noncoding
cb13334_c836/f3p0/985	985	0.028727	noncoding
cb13235_c10/f2p0/1205	1205	0.0200034	noncoding
cb14260_c0/f2p0/1142	1142	0.0300067	noncoding
cb13994_c9/f2p0/1858	1858	0.0749844	noncoding
cb13994_c5/f3p0/1711	1711	0.0178445	noncoding
cb13994_c3/f4p0/1053	1053	0.0532475	noncoding
cb1324_c0/f2p0/3275	3275	0.0491222	noncoding
cb1324_c1/f2p1/3358	3358	0.0322272	noncoding
cb13411_c3/f2p0/870	870	0.434399	noncoding
cb13411_c1/f2p0/1196	1196	0.406037	noncoding
cb13334_c875/f2p0/877	877	0.0192623	noncoding
cb14150_c0/f2p0/1211	1211	0.0164696	noncoding
cb13334_c625/f4p0/863	863	0.252911	noncoding
cb1187_c0/f2p0/1197	1197	0.0931293	noncoding
cb12775_c0/f3p0/980	980	0.0266597	noncoding
cb13161_c0/f4p0/1078	1078	0.417619	noncoding
cb13897_c0/f3p0/941	941	0.0137837	noncoding
cb13831_c0/f2p0/980	980	0.0269055	noncoding
cb13569_c0/f2p0/904	904	0.0297497	noncoding
cb12945_c59/f3p0/1169	1136	0.0610207	noncoding
cb12097_c1/f2p0/1087	1087	0.0471566	noncoding
cb11784_c5/f2p0/1484	1484	0.0320036	noncoding
cb11784_c2/f2p0/1314	1314	0.180032	noncoding
cb13349_c0/f2p0/921	921	0.00532836	noncoding
cb12949_c0/f5p0/1148	1148	0.00945122	noncoding
cb14237_c0/f2p0/1200	1200	0.0403056	noncoding
cb13334_c811/f3p0/1188	1188	0.0505153	noncoding
cb13334_c816/f3p0/901	901	0.0117675	noncoding
cb13334_c817/f3p0/1080	1080	0.0423156	noncoding
cb13334_c818/f3p0/1137	1137	0.0184815	noncoding
cb13590_c0/f2p0/987	987	0.0293613	noncoding
cb13845_c0/f2p0/1053	1053	0.00278813	noncoding
cb12369_c0/f2p0/906	906	0.0114316	noncoding
cb13334_c649/f7p0/973	973	0.0513158	noncoding
cb14109_c1/f2p0/1046	1046	0.0338002	noncoding
cb14109_c4/f2p0/1148	1148	0.076227	noncoding
cb13334_c7257/f2p0/1087	1087	0.0205134	noncoding
cb13334_c7254/f2p0/913	913	0.00733997	noncoding
cb13334_c7252/f2p0/496	496	0.20725	noncoding
cb11806_c4/f2p0/1109	1109	0.0574009	noncoding
cb13929_c0/f3p0/968	968	0.00521588	noncoding
cb14197_c0/f2p0/1053	1053	0.104056	noncoding
cb11816_c0/f2p0/1257	1257	0.0670117	noncoding
cb13334_c536/f17p0/1197	1197	0.0450815	noncoding
cb12262_c0/f2p0/1026	1026	0.0053583	noncoding
cb12063_c3/f2p0/1161	1161	0.0391809	noncoding
cb12001_c0/f2p0/1194	1194	0.018836	noncoding
cb13334_c789/f3p0/1096	1096	0.00921187	noncoding
cb13105_c1/f5p0/1002	1002	0.0163463	noncoding
cb13105_c0/f6p0/1012	1012	0.0206169	noncoding
cb13105_c3/f3p0/868	868	0.0143859	noncoding
cb13105_c2/f3p0/1019	1019	0.0163163	noncoding
cb13334_c876/f2p0/1138	1138	0.0103239	noncoding
cb13334_c871/f2p0/916	916	0.0800107	noncoding
cb13334_c872/f2p0/966	966	0.0333417	noncoding
cb14050_c0/f11p0/1030	1030	0.308654	noncoding
cb13519_c0/f9p0/1165	1165	0.100897	noncoding
cb14184_c0/f2p0/1155	1155	0.0121722	noncoding
cb13285_c21/f2p0/1034	1034	0.0219378	noncoding
cb13285_c20/f3p0/969	969	0.471522	noncoding
cb13198_c122/f10p1/1124	1124	0.0198077	noncoding
cb13198_c120/f2p0/953	953	0.0328319	noncoding
cb13198_c124/f6p0/922	922	0.0168186	noncoding
cb13198_c125/f2p0/904	904	0.0181041	noncoding
cb1221_c2/f2p0/2034	2034	0.0349602	noncoding
cb1221_c0/f3p0/1875	1875	0.0369745	noncoding
cb1221_c1/f2p0/2174	2174	0.0382083	noncoding
cb13334_c906/f2p0/958	958	0.0118008	noncoding
cb12244_c3/f2p0/1184	1184	0.0382268	noncoding
cb13334_c908/f2p0/866	866	0.0212865	noncoding
cb13334_c909/f2p0/972	972	0.0281745	noncoding
cb13736_c0/f10p0/851	851	0.216242	noncoding
cb13371_c1/f2p0/809	809	0.0699656	noncoding
cb1249_c13/f4p0/3424	3424	0.0621261	noncoding
cb1333_c0/f2p0/3979	3979	0.109119	noncoding
cb13255_c0/f2p0/1082	1082	0.0475341	noncoding
cb13325_c4/f2p0/1011	917	0.067218	noncoding
cb13325_c3/f17p0/1220	1220	0.0557017	noncoding
cb14201_c0/f2p0/1084	1084	0.0265027	noncoding
cb14117_c1/f3p0/1089	1089	0.063222	noncoding
cb13334_c5288/f2p0/809	809	0.0126203	noncoding
cb1259_c4/f2p0/1007	1007	0.0263964	noncoding
cb14022_c0/f2p0/1024	1024	0.221738	noncoding
cb13334_c858/f2p0/926	926	0.0349224	noncoding
cb13334_c859/f3p0/1019	1019	0.0585059	noncoding
cb13334_c857/f3p0/876	876	0.0377879	noncoding
cb13334_c851/f2p0/882	882	0.0352556	noncoding
cb14094_c1/f2p0/1051	1051	0.0158846	noncoding
cb14209_c0/f2p0/1196	1196	0.0540397	noncoding
cb13334_c7199/f3p0/1218	1218	0.00667028	noncoding
cb13334_c7198/f5p0/874	874	0.0125917	noncoding
cb13334_c7195/f10p0/1006	1006	0.0118791	noncoding
cb13334_c7197/f4p1/1149	1149	0.0102271	noncoding
cb13334_c7196/f14p0/1047	1047	0.00731435	noncoding
cb14087_c0/f2p0/981	981	0.00578657	noncoding
cb11924_c6/f3p0/943	943	0.22462	noncoding
cb13620_c1/f2p0/1027	1027	0.0599859	noncoding
cb11888_c1/f2p0/1333	1333	0.394307	noncoding
cb14121_c0/f8p0/976	976	0.280344	noncoding
cb14121_c1/f5p0/741	741	0.176552	noncoding
cb1361_c4/f3p0/1148	1148	0.0518444	noncoding
cb1361_c7/f2p0/1595	1595	0.110553	noncoding
cb1361_c6/f2p0/1020	1020	0.0449757	noncoding
cb11922_c3/f2p0/953	953	0.0523865	noncoding
cb13540_c0/f2p0/1001	1001	0.0332098	noncoding
cb13426_c0/f2p0/1068	1068	0.0105872	noncoding
cb13334_c6161/f2p0/1143	1143	0.0383779	noncoding
cb13073_c34/f8p0/1147	1147	0.0905198	noncoding
cb12400_c0/f2p0/1769	1769	0.478996	noncoding
cb1249_c2/f2p0/1884	1884	0.0647033	noncoding
cb13499_c0/f10p1/1062	1062	0.0258039	noncoding
cb13151_c21/f5p0/1032	1032	0.27525	noncoding
cb11945_c1/f6p0/1112	1112	0.488788	noncoding
cb13576_c0/f3p0/1170	1170	0.0583238	noncoding
cb13334_c958/f2p0/1141	1141	0.338206	noncoding
cb13334_c954/f2p0/1049	1049	0.0123933	noncoding
cb12253_c9/f2p0/1047	1047	0.256055	noncoding
cb1198_c1/f2p0/968	968	0.150651	noncoding
cb13334_c985/f2p0/999	999	0.051016	noncoding
cb1279_c5/f3p0/1475	1475	0.0349409	noncoding
cb13334_c6702/f2p0/1025	1025	0.0345504	noncoding
cb13978_c0/f2p0/972	972	0.137112	noncoding
cb13334_c725/f4p0/966	966	0.0336341	noncoding
cb13334_c728/f4p0/1083	1083	0.00813115	noncoding
cb13334_c729/f4p0/1168	1168	0.0113828	noncoding
cb13605_c0/f5p0/939	939	0.0433404	noncoding
cb11980_c1/f20p0/1169	1169	0.0365524	noncoding
cb11980_c2/f2p0/1129	1129	0.0223142	noncoding
cb13334_c898/f2p0/1016	1016	0.175039	noncoding
cb13334_c893/f2p0/972	972	0.0370059	noncoding
cb13334_c890/f2p0/1189	1189	0.182886	noncoding
cb13334_c891/f2p0/948	948	0.0349065	noncoding
cb13334_c896/f2p0/1150	1150	0.0865737	noncoding
cb13334_c894/f2p0/1001	1001	0.018422	noncoding
cb13334_c895/f2p0/988	988	0.0194331	noncoding
cb13850_c0/f3p0/970	970	0.00645179	noncoding
cb12669_c0/f2p0/1032	1032	0.132158	noncoding
cb13334_c935/f2p0/1194	1194	0.0948827	noncoding
cb13334_c934/f2p0/959	959	0.0327685	noncoding
cb13943_c0/f2p0/993	993	0.29521	noncoding
cb14014_c0/f3p0/1194	1194	0.0181196	noncoding
cb14225_c0/f2p0/934	934	0.31423	noncoding
cb13334_c979/f2p0/1013	1013	0.0370024	noncoding
cb13334_c978/f2p0/1069	1069	0.0135671	noncoding
cb13334_c975/f2p0/1028	1028	0.0406688	noncoding
cb13334_c974/f2p0/933	933	0.0488242	noncoding
cb13334_c977/f2p0/822	822	0.00755935	noncoding
cb13334_c971/f2p0/977	977	0.00838758	noncoding
cb13334_c970/f2p0/1169	1169	0.0290272	noncoding
cb12257_c0/f2p0/1017	1017	0.0556962	noncoding
cb12468_c0/f2p0/1176	1176	0.0131286	noncoding
cb13914_c1/f2p0/1027	1027	0.0983917	noncoding
cb13914_c0/f2p0/923	923	0.100039	noncoding
cb14028_c0/f2p0/1150	1150	0.163054	noncoding
cb13151_c66/f2p0/852	852	0.203949	noncoding
cb13334_c7306/f4p0/1038	1038	0.073168	noncoding
cb13151_c69/f2p0/773	773	0.19212	noncoding
cb13065_c0/f16p0/1145	1145	0.218096	noncoding
cb13065_c1/f2p0/1130	1130	0.0992047	noncoding
cb13065_c2/f2p0/1162	1162	0.0562782	noncoding
cb13065_c3/f5p0/1219	1219	0.404883	noncoding
cb13065_c6/f2p0/1194	1194	0.118201	noncoding
cb13065_c7/f2p0/1055	1055	0.0749128	noncoding
cb14132_c1/f2p0/1041	1041	0.0739638	noncoding
cb13334_c708/f3p0/1112	1061	0.181697	noncoding
cb13334_c700/f4p0/1025	1025	0.0163541	noncoding
cb13334_c701/f3p0/1209	1209	0.00654091	noncoding
cb13334_c7308/f3p0/1089	1089	0.0261877	noncoding
cb14367_c0/f2p0/1067	1067	0.0358823	noncoding
cb13334_c566/f11p0/1146	1146	0.0372619	noncoding
cb11865_c0/f2p0/1598	1598	0.0214333	noncoding
cb13334_c1271/f2p0/1046	1046	0.0152487	noncoding
cb11834_c1/f3p0/1122	1122	0.0249924	noncoding
cb13334_c852/f2p0/1147	1147	0.00790427	noncoding
cb12170_c1/f3p0/1163	1163	0.0272419	noncoding
cb12170_c2/f2p0/915	915	0.0278809	noncoding
cb13334_c704/f5p0/1013	1013	0.0192387	noncoding
cb13334_c917/f2p0/1016	1016	0.0303626	noncoding
cb13334_c915/f2p0/912	912	0.00857476	noncoding
cb13334_c914/f2p1/1135	1135	0.081906	noncoding
cb13334_c911/f2p0/890	890	0.0293446	noncoding
cb13334_c918/f2p0/1088	1088	0.0189822	noncoding
cb14200_c0/f2p0/1026	1026	0.0404083	noncoding
cb14395_c0/f2p0/871	871	7.75e-06	noncoding
cb1198_c14/f2p0/1765	1765	0.115799	noncoding
cb11920_c0/f2p0/1085	1085	0.0177473	noncoding
cb14037_c1/f4p0/964	964	0.0113305	noncoding
cb14037_c2/f2p0/986	986	0.0151469	noncoding
cb13334_c5206/f6p0/1044	1044	0.0209066	noncoding
cb13447_c294/f59p0/1015	1015	0.292678	noncoding
cb13988_c0/f2p0/1167	1167	0.0105972	noncoding
cb13618_c0/f2p0/1165	1165	0.0343575	noncoding
cb13334_c768/f4p0/1179	1179	0.396565	noncoding
cb13334_c585/f3p0/1022	1022	0.166116	noncoding
cb1279_c40/f3p1/3365	3365	0.0351621	noncoding
cb11891_c0/f2p0/1095	1095	0.0670379	noncoding
cb13591_c0/f4p0/1144	1144	0.0159249	noncoding
cb13728_c0/f2p0/1047	1047	0.169368	noncoding
cb13499_c2/f2p0/884	884	0.0130099	noncoding
cb13315_c3/f2p0/1021	1021	0.0633211	noncoding
cb13315_c1/f2p0/1022	1022	0.138738	noncoding
cb1398_c2/f2p0/1348	1348	0.243958	noncoding
cb13334_c939/f2p0/975	975	0.0171373	noncoding
cb13334_c931/f2p0/1061	1061	0.00428241	noncoding
cb13334_c930/f2p0/1180	1180	0.0525986	noncoding
cb13334_c933/f2p0/918	918	0.0506874	noncoding
cb13334_c932/f2p0/936	936	0.0586166	noncoding
cb13894_c0/f2p0/622	622	0.00986347	noncoding
cb13334_c937/f2p0/1081	1081	0.0273091	noncoding
cb13334_c936/f2p0/1044	1044	0.177345	noncoding
cb11866_c31/f2p0/1261	1261	0.0103711	noncoding
cb13334_c7304/f2p0/1086	1086	0.0173116	noncoding
cb13334_c7301/f7p0/1181	1181	0.0116388	noncoding
cb13334_c5005/f3p0/1110	1110	0.148594	noncoding
cb12062_c0/f2p0/952	952	0.0526693	noncoding
cb13338_c1/f4p0/1073	1073	0.130515	noncoding
cb13338_c0/f4p0/1017	1017	0.169324	noncoding
cb13700_c0/f2p0/1051	1051	0.00936021	noncoding
cb13334_c746/f2p0/1035	1035	0.0111144	noncoding
cb13334_c747/f3p0/1173	1173	0.00635448	noncoding
cb13334_c745/f4p0/1161	1161	0.00577533	noncoding
cb13334_c742/f2p0/928	928	0.0256371	noncoding
cb13334_c743/f3p0/945	945	0.102965	noncoding
cb13294_c7/f2p0/953	953	0.00766857	noncoding
cb13294_c0/f9p0/1014	1014	0.0167501	noncoding
cb13294_c1/f2p0/918	918	0.00586529	noncoding
cb12140_c0/f4p0/1223	1223	0.0206892	noncoding
cb13334_c927/f2p0/1002	1002	0.0175462	noncoding
cb14370_c0/f3p0/1037	1037	0.0582001	noncoding
cb13100_c1/f3p0/1167	1167	0.100052	noncoding
cb13614_c3/f2p0/965	965	0.0137654	noncoding
cb13614_c0/f3p0/1203	1203	0.0864909	noncoding
cb1367_c0/f2p0/2256	2256	0.0485309	noncoding
cb13496_c18/f2p0/970	970	0.00805794	noncoding
cb13340_c5/f6p1/1166	1166	0.0142222	noncoding
cb13334_c7321/f2p0/981	981	0.0280538	noncoding
cb13334_c7326/f2p0/917	917	0.011172	noncoding
cb13334_c7327/f3p0/990	990	0.0627748	noncoding
cb1361_c8/f2p0/1658	1658	0.10974	noncoding
cb12420_c0/f2p0/1186	1186	0.0346241	noncoding
cb13418_c0/f4p0/969	969	0.0727345	noncoding
cb12975_c0/f2p0/1193	1193	0.0933583	noncoding
cb13234_c2/f3p0/1160	1160	0.0973973	noncoding
cb13234_c3/f2p0/897	897	0.191132	noncoding
cb12488_c0/f3p0/1270	1270	0.0160078	noncoding
cb13296_c9/f3p0/1218	1218	0.0164579	noncoding
cb13296_c1/f3p0/1052	1052	0.278648	noncoding
cb13857_c0/f2p0/1012	1012	0.126803	noncoding
cb13100_c2/f2p0/954	954	0.189717	noncoding
cb13967_c1/f2p0/973	973	0.0523116	noncoding
cb13967_c0/f6p0/1143	1143	0.00732295	noncoding
cb12017_c0/f2p0/1074	1074	0.160611	noncoding
cb13842_c2/f2p0/1103	1103	0.154453	noncoding
cb13334_c7341/f2p0/1000	1000	0.0675636	noncoding
cb13648_c0/f4p0/1112	1112	0.0144048	noncoding
cb13662_c4/f2p0/1056	1056	0.011596	noncoding
cb13658_c0/f4p0/1100	1100	0.0103377	noncoding
cb13471_c0/f2p0/1178	1178	0.126282	noncoding
cb13665_c2/f2p0/987	987	0.0611958	noncoding
cb13402_c8/f2p0/1042	1042	0.00787193	noncoding
cb14294_c10/f3p0/1196	1196	0.0198131	noncoding
cb13334_c7284/f3p0/698	698	0.203921	noncoding
cb13334_c7286/f3p0/583	583	0.00872976	noncoding
cb12324_c0/f2p0/922	922	0.0334973	noncoding
cb11837_c0/f2p0/1572	1572	0.0110625	noncoding
cb13122_c0/f2p0/1100	1100	0.0121807	noncoding
cb13250_c2/f3p0/884	884	0.150189	noncoding
cb13250_c3/f3p0/915	915	0.0115178	noncoding
cb13250_c0/f31p1/954	908	0.0242658	noncoding
cb13250_c1/f4p0/915	915	0.0128059	noncoding
cb13754_c0/f2p0/965	945	0.0225096	noncoding
cb13334_c991/f2p0/993	993	0.00539799	noncoding
cb13334_c990/f2p0/1118	1118	0.0293863	noncoding
cb13334_c7364/f4p0/1029	1029	0.171092	noncoding
cb13334_c7368/f2p0/1030	1030	0.136567	noncoding
cb13577_c0/f2p0/1022	1022	0.0423594	noncoding
cb11803_c0/f3p1/1174	1174	0.0494728	noncoding
cb13763_c0/f3p0/1051	1051	0.0177771	noncoding
cb12952_c0/f4p0/876	876	0.0510562	noncoding
cb12952_c1/f3p0/906	906	0.104595	noncoding
cb13608_c0/f2p0/1220	1220	0.286379	noncoding
cb11887_c0/f2p0/1670	1670	0.0372803	noncoding
cb13774_c2/f2p0/1119	1119	0.0126471	noncoding
cb13334_c5548/f4p0/1017	1017	0.0102953	noncoding
cb14223_c0/f2p0/910	910	0.0534903	noncoding
cb13045_c8/f3p0/1122	1122	0.0392527	noncoding
cb1368_c0/f3p0/3660	3660	0.0520471	noncoding
cb14339_c0/f2p0/1123	1123	0.182356	noncoding
cb12293_c0/f2p0/1035	1035	0.0463488	noncoding
cb14131_c1/f2p0/1195	1195	0.0133374	noncoding
cb14131_c0/f5p0/1033	1033	0.00602143	noncoding
cb11814_c6/f2p0/5852	5852	0.0605253	noncoding
cb13602_c1/f2p0/799	799	0.0832247	noncoding
cb11974_c0/f3p0/1103	1103	0.0109551	noncoding
cb13884_c0/f4p0/1088	1088	0.268959	noncoding
cb13334_c5562/f2p0/974	974	0.0387467	noncoding
cb13334_c5563/f5p0/1159	1159	0.0405146	noncoding
cb13299_c0/f3p0/1042	1042	0.0127418	noncoding
cb13994_c12/f2p0/1229	1229	0.0153882	noncoding
cb13994_c11/f2p0/1618	1618	0.0481231	noncoding
cb13994_c10/f2p0/1429	1429	0.0386312	noncoding
cb13662_c0/f3p0/1210	1210	0.0265661	noncoding
cb13498_c0/f2p1/1115	1115	0.236171	noncoding
cb13037_c0/f2p0/955	955	0.0222342	noncoding
cb12018_c0/f2p0/1005	1005	0.0379703	noncoding
cb13352_c0/f11p0/905	905	0.282591	noncoding
cb14394_c0/f2p0/1044	1044	0.108115	noncoding
cb14203_c0/f2p0/994	994	0.178584	noncoding
cb13334_c606/f5p0/1068	1068	0.0340002	noncoding
cb12732_c0/f2p0/1131	1131	0.0619662	noncoding
cb13334_c7227/f4p0/1006	1006	0.036992	noncoding
cb13334_c7226/f5p0/1008	1008	0.0134132	noncoding
cb13334_c7225/f4p0/851	851	0.0160558	noncoding
cb13334_c7224/f2p0/1188	1188	0.143483	noncoding
cb13334_c7223/f6p0/1171	1171	0.0494375	noncoding
cb13334_c7222/f3p0/1199	1199	0.0240163	noncoding
cb13334_c7221/f2p0/1018	1018	0.025316	noncoding
cb13334_c7220/f4p0/1227	1227	0.0406144	noncoding
cb13334_c7228/f4p0/1191	1191	0.033972	noncoding
cb13176_c0/f2p0/1125	1125	0.0164617	noncoding
cb12271_c0/f2p0/1262	1262	0.232873	noncoding
cb14241_c0/f2p0/1184	1184	0.276201	noncoding
cb12394_c0/f2p0/998	998	0.0138379	noncoding
cb1241_c2/f3p0/2204	2204	0.0777033	noncoding
cb259_c5/f2p0/1877	1877	0.0219994	noncoding
cb3025_c0/f3p0/2531	2531	0.143055	noncoding
cb3025_c1/f2p0/3130	3130	0.146941	noncoding
cb1651_c0/f3p0/1954	1954	0.047895	noncoding
cb1479_c1/f2p1/3518	3518	0.039858	noncoding
cb2682_c54/f9p0/1151	1151	0.0939632	noncoding
cb286_c13/f2p0/1211	1211	0.245061	noncoding
cb242_c0/f2p0/2694	2694	0.149399	noncoding
cb3080_c0/f2p0/1161	1161	0.0499535	noncoding
cb1745_c1/f2p0/3865	3865	0.216547	noncoding
cb2791_c115/f98p5/3844	3844	0.201451	noncoding
cb2791_c117/f14p1/3851	3851	0.181645	noncoding
cb2791_c119/f3p0/1490	1490	0.057023	noncoding
cb1955_c24/f2p0/1621	1621	0.0299664	noncoding
cb2775_c1/f2p0/1463	1463	0.157729	noncoding
cb2538_c3/f2p0/3979	3979	0.0876959	noncoding
cb1864_c0/f2p0/2372	2372	0.407336	noncoding
cb1862_c4/f2p0/2560	2560	0.0660522	noncoding
cb1862_c2/f2p0/2377	2377	0.336837	noncoding
cb2577_c0/f3p0/3996	3996	0.0704921	noncoding
cb2204_c12/f2p0/5762	5762	0.0546563	noncoding
cb2204_c13/f2p0/1977	1977	0.0301316	noncoding
cb2204_c10/f2p0/2289	2289	0.0633968	noncoding
cb2204_c11/f2p0/1500	1500	0.0506024	noncoding
cb2_c11/f2p0/993	993	0.015418	noncoding
cb3375_c8/f2p0/2972	2972	0.0255272	noncoding
cb2017_c2/f2p0/2553	2553	0.0786779	noncoding
cb3109_c0/f2p0/3750	3750	0.237198	noncoding
cb2305_c0/f4p1/2736	2736	0.306313	noncoding
cb2890_c2/f2p1/1974	1974	0.115309	noncoding
cb2890_c1/f2p0/1082	1082	0.0754328	noncoding
cb2890_c0/f2p0/2224	2224	0.0600398	noncoding
cb1457_c18/f3p0/3119	3119	0.0753804	noncoding
cb3000_c0/f2p0/1573	1573	0.035321	noncoding
cb2378_c86/f2p0/1060	1060	0.0421717	noncoding
cb1552_c0/f2p0/2003	2003	0.176847	noncoding
cb1710_c0/f2p0/2281	2281	0.163459	noncoding
cb28_c2/f2p0/2092	2092	0.0452479	noncoding
cb28_c5/f2p0/3017	3017	0.206408	noncoding
cb2918_c0/f14p0/2946	2946	0.0326279	noncoding
cb14644_c9/f5p1/5241	5241	0.193729	noncoding
cb2549_c1/f2p0/2229	2229	0.0481374	noncoding
cb2176_c9/f2p0/1426	1426	0.250763	noncoding
cb3063_c5/f3p0/1199	1199	0.0619955	noncoding
cb3358_c0/f3p0/1372	1372	0.080884	noncoding
cb2141_c7/f11p0/3234	3234	0.13025	noncoding
cb1540_c5/f2p0/1519	1519	0.26709	noncoding
cb1540_c2/f2p0/2604	2604	0.0339789	noncoding
cb1540_c3/f2p0/2761	2761	0.0302205	noncoding
cb1540_c0/f4p0/3041	3041	0.0450526	noncoding
cb1540_c1/f2p0/3179	3179	0.0316968	noncoding
cb2972_c15/f2p0/2826	2826	0.377379	noncoding
cb2387_c1/f3p0/4078	4078	0.0426178	noncoding
cb14586_c0/f2p0/5187	5187	0.0215543	noncoding
cb2196_c13/f2p0/1270	1270	0.0500541	noncoding
cb1808_c9/f2p0/1726	1726	0.296709	noncoding
cb3217_c4/f2p1/3290	3290	0.0944866	noncoding
cb3217_c6/f2p1/3028	3028	0.0882089	noncoding
cb1458_c353/f8p0/1574	1574	0.0259068	noncoding
cb1933_c11/f2p0/2413	2413	0.0303694	noncoding
cb2791_c114/f88p0/3815	3815	0.152794	noncoding
cb1968_c44/f4p0/1370	1370	0.24696	noncoding
cb1855_c1/f2p1/4035	4035	0.186983	noncoding
cb1855_c0/f2p0/2716	2716	0.243364	noncoding
cb3333_c1/f2p0/3614	3614	0.0440806	noncoding
cb3289_c0/f3p0/1163	1163	0.00547487	noncoding
cb2826_c2/f2p0/3805	3805	0.076112	noncoding
cb2764_c13/f3p0/2813	2813	0.057779	noncoding
cb259_c3/f3p1/2593	2593	0.0338688	noncoding
cb1551_c0/f2p0/2937	2937	0.168432	noncoding
cb3063_c27/f10p0/2461	2461	0.0618733	noncoding
cb2488_c4/f2p0/1486	1486	0.213738	noncoding
cb2797_c6/f3p1/1203	1203	0.0168326	noncoding
cb2797_c9/f2p1/1621	1621	0.0393783	noncoding
cb2797_c8/f2p0/2314	2314	0.0282995	noncoding
cb2459_c0/f2p0/2052	2052	0.142281	noncoding
cb2459_c1/f2p0/3500	3500	0.163714	noncoding
cb2801_c0/f2p0/1497	1497	0.136205	noncoding
cb1933_c39/f4p2/3131	3131	0.318355	noncoding
cb2255_c0/f2p0/2493	2493	0.115738	noncoding
cb2366_c9/f2p0/4380	4380	0.0256943	noncoding
cb2366_c8/f2p0/5484	5484	0.0936821	noncoding
cb2366_c7/f2p0/1245	1245	0.0252367	noncoding
[truncated: 40,658 more rows]

## Sheet: PLEK
#Isoform_id	Score	Type
cb10216_c0/f3p0/1381	-0.071601	noncoding
cb10491_c128375/f2p0/1295	-0.510478	noncoding
cb10491_c1237/f2p0/1448	-0.954836	noncoding
cb10491_c136809/f2p0/1441	-0.561584	noncoding
cb10491_c1407/f2p1/1471	-0.214238	noncoding
cb10491_c1400/f2p0/1882	-0.217614	noncoding
cb10491_c1401/f4p0/1734	-0.775034	noncoding
cb10050_c2/f2p0/921	-0.960818	noncoding
cb10050_c1/f2p0/1484	-1.1758	noncoding
cb10491_c135754/f2p0/1497	-0.718253	noncoding
cb10030_c0/f3p0/1821	-0.609682	noncoding
cb10295_c0/f2p0/1077	-1.14262	noncoding
cb10491_c1180/f3p0/1855	-1.53439	noncoding
cb10491_c1182/f2p0/1548	-1.69459	noncoding
cb10491_c1366/f2p0/1440	-1.52874	noncoding
cb10329_c0/f2p0/1146	-1.82886	noncoding
cb10254_c0/f2p0/1442	-0.434464	noncoding
cb10491_c20629/f2p0/1525	-0.564584	noncoding
cb10491_c1796/f2p0/1494	-1.93947	noncoding
cb10347_c11/f2p0/1496	-0.552901	noncoding
cb10491_c228405/f3p0/1489	-0.489592	noncoding
cb10491_c1386/f2p0/1608	-0.924855	noncoding
cb10491_c128390/f2p0/1436	-0.566102	noncoding
cb10491_c128393/f2p0/1295	-1.57336	noncoding
cb10491_c128399/f3p0/1516	-0.763448	noncoding
cb10491_c14821/f3p0/1251	-1.98835	noncoding
cb10491_c1307/f2p0/1873	-2.15702	noncoding
cb10491_c228601/f2p0/1310	-2.25488	noncoding
cb10491_c175384/f2p0/1443	-0.273678	noncoding
cb10096_c0/f3p0/1641	-0.133003	noncoding
cb10491_c128147/f5p0/1250	-0.98599	noncoding
cb10491_c15132/f2p0/1632	-0.441286	noncoding
cb10016_c1/f3p0/1794	-0.624388	noncoding
cb10472_c0/f2p0/1797	-0.050107	noncoding
cb10491_c1326/f3p1/1500	-0.366063	noncoding
cb10491_c18511/f4p0/1628	-1.67249	noncoding
cb10491_c177295/f2p0/1421	-0.251762	noncoding
cb1029_c1/f2p0/1576	-0.981944	noncoding
cb1029_c2/f2p1/1175	-1.47175	noncoding
cb10491_c229105/f3p0/1338	-0.835868	noncoding
cb10491_c128364/f2p0/1310	-0.489674	noncoding
cb10491_c23392/f2p2/1749	-1.99657	noncoding
cb10491_c2007/f2p0/1885	-0.028792	noncoding
cb1013_c3/f2p0/1976	-0.563974	noncoding
cb1013_c2/f2p0/1134	-1.12488	noncoding
cb10176_c7/f2p0/850	-1.36921	noncoding
cb10176_c1/f2p0/954	-0.983003	noncoding
cb10176_c3/f2p0/1077	-0.063039	noncoding
cb10491_c14451/f5p0/1637	-1.83863	noncoding
cb10491_c1469/f3p0/1865	-0.765865	noncoding
cb10491_c1467/f2p0/1898	-0.254109	noncoding
cb10491_c1465/f2p0/1716	-1.06753	noncoding
cb10129_c4/f2p0/1073	-0.739869	noncoding
cb10273_c2/f3p0/1559	-0.628964	noncoding
cb10041_c0/f4p0/959	-1.14743	noncoding
cb10491_c128376/f2p0/1417	-0.267301	noncoding
cb10491_c14242/f5p0/1344	-0.706835	noncoding
cb10491_c142874/f5p0/1848	-0.3959	noncoding
cb10235_c0/f2p0/1765	-0.095111	noncoding
cb10491_c14652/f4p1/1629	-0.509476	noncoding
cb10491_c21510/f2p0/1233	-0.85855	noncoding
cb10491_c128442/f4p0/1387	-0.721504	noncoding
cb10491_c16486/f3p0/1400	-0.07253	noncoding
cb10491_c128447/f4p0/1375	-0.491152	noncoding
cb10177_c19/f2p0/1704	-0.513712	noncoding
cb10491_c22667/f2p0/1350	-2.28998	noncoding
cb10491_c15099/f2p0/1822	-0.195017	noncoding
cb10491_c15092/f2p0/1835	-1.77538	noncoding
cb10491_c128175/f4p0/1475	-1.08013	noncoding
cb10259_c12/f2p0/1001	-2.19619	noncoding
cb10194_c0/f8p0/1680	-0.583307	noncoding
cb10194_c1/f2p0/1067	-0.655038	noncoding
cb10228_c1/f3p0/1675	-0.606905	noncoding
cb10491_c14934/f3p0/1571	-1.45702	noncoding
cb10491_c127632/f4p0/1676	-0.011459	noncoding
cb10491_c128203/f3p0/1286	-1.12052	noncoding
cb10491_c134055/f2p0/1410	-0.210926	noncoding
cb10116_c15/f31p0/1577	-0.8552	noncoding
cb10050_c0/f2p0/1377	-1.32205	noncoding
cb10491_c128357/f2p0/1457	-0.942626	noncoding
cb10491_c158200/f5p0/1418	-0.672011	noncoding
cb10491_c141773/f2p0/1304	-0.204346	noncoding
cb10491_c18925/f3p0/1856	-2.25008	noncoding
cb10190_c0/f4p0/1573	-0.610348	noncoding
cb10491_c14699/f3p0/1548	-1.78694	noncoding
cb10491_c179904/f2p0/1282	-2.15045	noncoding
cb10308_c0/f5p0/1629	-0.310057	noncoding
cb10491_c128228/f3p0/1569	-0.894799	noncoding
cb10491_c128224/f3p0/1692	-1.67578	noncoding
cb10491_c14596/f6p0/1265	-1.22051	noncoding
cb10277_c0/f12p0/1863	-0.455039	noncoding
cb10277_c1/f5p0/1756	-0.380389	noncoding
cb10491_c150482/f2p0/1411	-0.23795	noncoding
cb10491_c128278/f2p0/1432	-0.392199	noncoding
cb10491_c14901/f2p0/1681	-1.98982	noncoding
cb10154_c13/f2p0/1255	-0.132388	noncoding
cb10154_c10/f2p0/1242	-0.251676	noncoding
cb10154_c11/f2p0/882	-1.07397	noncoding
cb10057_c0/f4p0/1509	-0.302413	noncoding
cb10389_c37/f3p0/1015	-0.808963	noncoding
cb10491_c128421/f2p0/1442	-0.300413	noncoding
cb10491_c14717/f4p0/1732	-1.71528	noncoding
cb10491_c13929/f3p0/1851	-2.42526	noncoding
cb10491_c22319/f2p0/1452	-1.39736	noncoding
cb10491_c128168/f6p0/1403	-0.533052	noncoding
cb10491_c14968/f2p0/1806	-2.53282	noncoding
cb10154_c39/f204p0/1037	-0.487329	noncoding
cb10418_c12/f4p0/1296	-1.44695	noncoding
cb10130_c0/f3p0/1374	-0.713706	noncoding
cb10491_c128407/f2p0/1621	-1.21887	noncoding
cb10491_c128153/f5p0/1428	-0.7816	noncoding
cb10491_c128150/f6p0/1390	-1.22099	noncoding
cb10491_c14557/f4p1/1427	-1.93742	noncoding
cb10491_c23354/f2p0/1686	-2.30346	noncoding
cb10487_c2/f2p0/959	-2.21261	noncoding
cb10491_c165902/f2p0/1407	-0.614192	noncoding
cb10016_c0/f4p0/1459	-1.33941	noncoding
cb10016_c2/f2p0/1075	-1.56198	noncoding
cb10491_c1931/f2p0/1781	-2.32636	noncoding
cb10491_c1933/f3p0/1691	-0.158284	noncoding
cb10491_c1936/f2p1/1598	-2.32632	noncoding
cb10491_c128361/f2p0/1641	-0.854576	noncoding
cb10491_c128362/f3p1/1373	-1.56969	noncoding
cb10491_c16286/f2p0/1699	-0.815546	noncoding
cb10044_c4/f6p0/1683	-1.55773	noncoding
cb10111_c180/f78p1/1319	-0.44457	noncoding
cb10491_c128170/f5p0/1544	-0.421285	noncoding
cb10491_c128172/f4p1/1463	-0.759248	noncoding
cb10491_c128173/f5p0/1498	-0.746272	noncoding
cb10491_c128176/f4p0/1854	-1.02136	noncoding
cb10491_c128283/f3p0/1246	-0.655493	noncoding
cb10491_c128280/f2p0/1330	-1.39773	noncoding
cb10491_c16753/f4p0/1437	-1.24347	noncoding
cb10491_c221/f15p0/1384	-0.224607	noncoding
cb10477_c0/f9p0/1141	-0.719453	noncoding
cb10477_c1/f5p0/1240	-0.271215	noncoding
cb10491_c22356/f2p0/1604	-0.81199	noncoding
cb10491_c1387/f2p0/1653	-1.00746	noncoding
cb10491_c15127/f4p2/1918	-0.328592	noncoding
cb10491_c15038/f2p2/1674	-0.670071	noncoding
cb10491_c128348/f2p0/1406	-0.428969	noncoding
cb10229_c5/f2p0/1172	-0.682678	noncoding
cb10229_c4/f2p0/1259	-0.648403	noncoding
cb10370_c0/f2p0/1400	-0.854	noncoding
cb10229_c0/f2p0/1394	-0.531589	noncoding
cb10229_c8/f2p0/1522	-1.02489	noncoding
cb10491_c14818/f3p0/1475	-1.22609	noncoding
cb10422_c0/f2p0/1752	-1.42266	noncoding
cb10491_c15149/f2p0/1270	-0.840868	noncoding
cb10353_c0/f2p0/1577	-0.009141	noncoding
cb10491_c128320/f2p0/1257	-0.661779	noncoding
cb10491_c128327/f2p0/1353	-0.192898	noncoding
cb10491_c128328/f2p0/1427	-0.572872	noncoding
cb10118_c1/f2p0/928	-2.26817	noncoding
cb10491_c14892/f3p0/1306	-1.16028	noncoding
cb10491_c14893/f2p0/1466	-0.750285	noncoding
cb10491_c229242/f4p1/1345	-0.300516	noncoding
cb10475_c2/f3p0/1334	-0.927497	noncoding
cb10475_c3/f3p0/999	-0.494216	noncoding
cb10475_c1/f3p0/1778	-0.106604	noncoding
cb10395_c0/f2p0/1600	-2.96199	noncoding
cb10098_c0/f2p0/1269	-0.12976	noncoding
cb10491_c14799/f4p1/1753	-0.899643	noncoding
cb10343_c0/f3p0/1798	-0.599563	noncoding
cb10485_c3/f2p0/1363	-1.45979	noncoding
cb10208_c1/f2p0/1257	-0.820547	noncoding
cb10491_c15076/f2p1/1787	-1.01002	noncoding
cb10491_c15072/f2p1/1658	-0.396133	noncoding
cb10218_c0/f2p0/1777	-1.06781	noncoding
cb10269_c0/f2p0/1253	-3.59278	noncoding
cb10253_c1/f2p0/1258	-0.305672	noncoding
cb10491_c14947/f4p0/1683	-0.586722	noncoding
cb10491_c19938/f2p1/1300	-2.17692	noncoding
cb10257_c4/f2p0/1186	-0.04631	noncoding
cb10274_c1/f2p0/1755	-1.06142	noncoding
cb10274_c9/f2p0/1022	-1.794	noncoding
cb10491_c152406/f2p0/1287	-0.031792	noncoding
cb10333_c1/f2p0/1249	-0.210196	noncoding
cb10491_c14932/f2p0/1847	-2.26398	noncoding
cb10491_c138580/f2p0/1365	-0.666008	noncoding
cb10491_c1295/f4p0/1898	-0.52677	noncoding
cb10491_c1292/f3p0/1873	-1.10251	noncoding
cb10491_c228690/f3p0/1306	-2.1811	noncoding
cb10024_c0/f6p0/1493	-0.693343	noncoding
cb10024_c2/f2p0/1707	-0.121454	noncoding
cb10491_c128223/f3p0/1641	-1.00633	noncoding
cb10491_c1196/f2p0/1716	-2.41085	noncoding
cb10491_c1195/f2p0/1912	-2.4211	noncoding
cb10491_c18695/f2p0/1809	-0.453209	noncoding
cb10212_c1/f2p0/1899	-1.92853	noncoding
cb10212_c7/f3p0/1107	-1.89629	noncoding
cb10212_c6/f3p0/1262	-1.78057	noncoding
cb10376_c0/f2p0/1232	-1.08263	noncoding
cb10491_c15570/f3p0/1453	-1.48481	noncoding
cb10246_c1/f4p0/1442	-0.225584	noncoding
cb10491_c14627/f3p0/1351	-0.605936	noncoding
cb10310_c2/f2p0/1109	-1.14654	noncoding
cb10310_c3/f2p0/1231	-0.771885	noncoding
cb10491_c1411/f2p0/1805	-2.00039	noncoding
cb10491_c15054/f4p1/1650	-2.5513	noncoding
cb10491_c173898/f2p0/1578	-0.996361	noncoding
cb10118_c2/f2p0/1507	-2.31472	noncoding
cb10491_c15141/f6p0/1794	-0.545658	noncoding
cb10491_c229421/f2p1/1303	-2.20309	noncoding
cb10491_c128441/f3p0/1311	-0.447528	noncoding
cb10491_c128444/f2p0/1434	-0.57953	noncoding
cb10102_c0/f2p0/1450	-0.305271	noncoding
cb10491_c134183/f3p0/1393	-1.45802	noncoding
cb10491_c128383/f2p0/1664	-1.04629	noncoding
cb10491_c128381/f2p0/1525	-0.36966	noncoding
cb10491_c128387/f3p0/1394	-0.675198	noncoding
cb10491_c128384/f2p0/1469	-0.840653	noncoding
cb10491_c15129/f2p0/1232	-2.2719	noncoding
cb10491_c149202/f2p0/1436	-0.560654	noncoding
cb10491_c19109/f2p0/1826	-2.01719	noncoding
cb10149_c2/f2p0/1254	-0.692683	noncoding
cb10149_c0/f2p0/1091	-1.11122	noncoding
cb10491_c128249/f3p0/1337	-0.702234	noncoding
cb10491_c180620/f2p0/1299	-2.15714	noncoding
cb10491_c167191/f2p0/1428	-0.261394	noncoding
cb10491_c128313/f2p0/1430	-0.507943	noncoding
cb10491_c1471/f3p0/1865	-1.38525	noncoding
cb10491_c172320/f2p0/1771	-0.310046	noncoding
cb10215_c0/f2p0/1486	-1.79184	noncoding
cb10491_c128204/f3p0/1463	-0.18311	noncoding
cb10491_c137572/f2p0/1434	-0.233768	noncoding
cb10491_c128257/f3p0/1424	-0.592562	noncoding
cb10491_c128251/f3p0/1367	-0.603487	noncoding
cb10491_c131831/f2p0/1399	-0.529985	noncoding
cb10491_c128238/f6p0/1252	-0.073023	noncoding
cb10491_c21500/f3p0/1857	-1.29087	noncoding
cb10491_c133816/f2p0/1430	-0.778734	noncoding
cb10491_c140371/f2p0/1359	-0.47569	noncoding
cb10491_c19366/f2p1/1661	-1.57697	noncoding
cb10491_c14232/f6p2/1880	-0.061501	noncoding
cb10491_c14238/f7p0/1477	-0.198555	noncoding
cb10491_c13911/f5p0/1748	-1.48759	noncoding
cb10258_c5/f4p0/1392	-0.018579	noncoding
cb10258_c2/f3p0/1702	-0.007375	noncoding
cb10491_c15086/f2p0/1794	-0.311948	noncoding
cb10491_c15082/f4p0/1223	-1.24749	noncoding
cb10491_c14931/f4p0/1658	-2.60381	noncoding
cb10491_c14420/f3p1/1278	-1.90461	noncoding
cb10491_c14683/f6p0/1545	-0.230329	noncoding
cb10491_c14682/f2p0/1249	-1.97615	noncoding
cb10491_c14992/f2p0/1675	-1.48714	noncoding
cb10491_c17870/f3p0/1895	-0.915647	noncoding
cb10485_c1/f3p0/1001	-1.41939	noncoding
cb10491_c22814/f2p1/1871	-0.047025	noncoding
cb10491_c18348/f2p1/1777	-2.8078	noncoding
cb10491_c128211/f3p0/1393	-0.385467	noncoding
cb10141_c0/f2p0/1366	-1.35906	noncoding
cb10491_c128217/f3p0/1355	-1.7255	noncoding
cb10491_c13891/f3p0/1884	-0.05196	noncoding
cb10491_c14749/f3p0/1330	-1.19011	noncoding
cb10491_c14742/f3p0/1729	-1.90201	noncoding
cb10491_c128309/f2p0/1383	-0.280505	noncoding
cb10491_c128302/f2p0/1690	-0.372799	noncoding
cb10491_c163007/f2p0/1455	-0.010134	noncoding
cb10491_c128304/f3p0/1425	-0.460369	noncoding
cb10491_c14918/f2p0/1837	-2.07757	noncoding
cb10491_c229506/f2p0/1648	-0.461539	noncoding
cb10279_c5/f2p0/1306	-1.2381	noncoding
cb10191_c2/f3p0/957	-0.55691	noncoding
cb10491_c128186/f4p0/1341	-0.708176	noncoding
cb10491_c128189/f5p0/1380	-0.805192	noncoding
cb10491_c128230/f6p0/1334	-0.603406	noncoding
cb10491_c14973/f3p0/1740	-0.532598	noncoding
cb10487_c3/f2p0/1276	-2.3137	noncoding
cb10491_c128422/f2p0/1363	-0.543032	noncoding
cb10487_c1/f2p0/1258	-2.32316	noncoding
cb10403_c0/f2p0/990	-1.36284	noncoding
cb10491_c14394/f7p0/1648	-0.846203	noncoding
cb10491_c14393/f5p0/1591	-1.07135	noncoding
cb1035_c1/f2p0/892	-1.32303	noncoding
cb1035_c2/f2p0/1105	-1.95931	noncoding
cb10008_c1/f2p0/936	-1.8909	noncoding
cb10491_c128435/f2p0/1418	-1.19706	noncoding
cb10491_c1225/f2p0/1772	-1.08407	noncoding
cb10491_c1222/f2p0/1511	-2.40263	noncoding
cb10340_c8/f8p0/1165	-1.18701	noncoding
cb10003_c1/f2p0/1547	-0.463459	noncoding
cb1003_c1/f2p0/1038	-0.054815	noncoding
cb10491_c14951/f2p0/1245	-0.482603	noncoding
cb10491_c14959/f2p0/1536	-1.02595	noncoding
cb10491_c179264/f2p0/1859	-0.592075	noncoding
cb10328_c7/f2p0/1854	-1.34065	noncoding
cb10491_c177523/f2p0/1302	-0.460737	noncoding
cb10491_c14983/f3p0/1355	-2.30406	noncoding
cb10491_c14987/f2p0/1728	-2.4251	noncoding
cb10491_c229546/f2p0/1420	-1.46826	noncoding
cb10491_c131915/f2p0/1305	-0.466481	noncoding
cb10491_c128140/f6p0/1240	-0.616011	noncoding
cb10491_c14725/f3p0/1358	-1.12199	noncoding
cb10491_c1201/f2p0/1447	-2.42389	noncoding
cb10491_c1205/f2p0/1662	-2.41609	noncoding
cb10487_c0/f3p0/1063	-2.32524	noncoding
cb1001_c0/f2p0/2376	-0.636482	noncoding
cb10093_c0/f10p0/1881	-0.224458	noncoding
cb10491_c128298/f2p0/1293	-0.812351	noncoding
cb10404_c0/f2p0/1594	-4.04764	noncoding
cb10279_c27/f2p0/1780	-0.684246	noncoding
cb10491_c15000/f3p0/1795	-0.957119	noncoding
cb10225_c1/f2p0/1434	-0.552787	noncoding
cb10225_c0/f2p0/1193	-0.694088	noncoding
cb10491_c128355/f2p0/1498	-0.493754	noncoding
cb10491_c14062/f3p0/1295	-2.26037	noncoding
cb10253_c0/f2p0/1848	-0.107824	noncoding
cb10491_c128167/f4p0/1602	-1.31117	noncoding
cb10491_c128166/f4p0/1320	-0.749052	noncoding
cb10491_c128161/f6p0/1312	-0.926079	noncoding
cb10491_c128160/f4p0/1552	-0.87315	noncoding
cb10124_c0/f5p0/1872	-0.807498	noncoding
cb10491_c128299/f2p1/1426	-0.133376	noncoding
cb10491_c128291/f2p0/1567	-0.514351	noncoding
cb10491_c14520/f4p1/1513	-1.72073	noncoding
cb10491_c136553/f2p0/1432	-0.320677	noncoding
cb10491_c1267/f4p0/1686	-0.170087	noncoding
cb10339_c3/f2p0/1559	-1.09537	noncoding
cb10339_c2/f2p0/1214	-1.05022	noncoding
cb10339_c1/f2p0/1700	-1.27368	noncoding
cb10339_c0/f4p0/993	-2.13502	noncoding
cb10491_c128430/f2p0/1425	-0.672307	noncoding
cb101_c0/f2p0/1951	-0.082165	noncoding
cb10491_c128379/f2p0/1437	-0.781761	noncoding
cb10001_c0/f2p0/1855	-1.74178	noncoding
cb10491_c155330/f2p0/1402	-0.480298	noncoding
cb10491_c14889/f2p1/1899	-0.57489	noncoding
cb10491_c14880/f2p0/1441	-1.81337	noncoding
cb10177_c2/f2p0/1696	-1.15933	noncoding
cb10177_c1/f2p0/1052	-1.35301	noncoding
cb10491_c1950/f3p0/1702	-1.01328	noncoding
cb10116_c4/f7p0/1558	-0.39342	noncoding
cb10116_c5/f3p0/1574	-0.532601	noncoding
cb10116_c3/f8p1/1561	-0.711778	noncoding
cb10221_c10/f36p0/1041	-0.799445	noncoding
cb10491_c15117/f2p0/1835	-1.45684	noncoding
cb10411_c4/f3p0/1857	-0.385633	noncoding
cb10411_c1/f2p0/1837	-0.26845	noncoding
cb10491_c128316/f2p0/1308	-0.364322	noncoding
cb10491_c13896/f4p0/1874	-0.287035	noncoding
cb10491_c15113/f2p0/1652	-1.25024	noncoding
cb10491_c128247/f4p0/1612	-0.540447	noncoding
cb10491_c17031/f2p0/1701	-1.46306	noncoding
cb10491_c20023/f2p2/1713	-0.586869	noncoding
cb10274_c0/f4p0/1212	-1.96758	noncoding
cb10491_c128242/f3p0/1536	-0.757308	noncoding
cb10146_c0/f9p0/1365	-0.221741	noncoding
cb10421_c0/f3p0/1306	-1.34735	noncoding
cb10491_c161713/f2p0/1436	-0.259713	noncoding
cb10221_c2/f7p0/1048	-0.664354	noncoding
cb10491_c144275/f2p0/1322	-0.41314	noncoding
cb1035_c3/f2p0/1929	-0.629293	noncoding
cb10491_c141388/f2p0/1442	-0.238184	noncoding
cb10075_c2/f3p0/1613	-1.75657	noncoding
cb10075_c1/f4p0/1307	-1.79351	noncoding
cb10491_c14954/f2p0/1508	-1.82797	noncoding
cb10491_c1713/f2p0/1586	-1.23004	noncoding
cb10491_c1021/f3p0/1639	-1.52665	noncoding
cb10491_c404668/f4p0/1884	-0.224869	noncoding
cb10491_c374451/f2p0/1588	-1.47359	noncoding
cb10491_c34898/f2p0/1442	-1.31664	noncoding
cb10491_c394786/f2p0/1587	-0.820857	noncoding
cb10491_c32531/f2p0/1847	-2.58252	noncoding
cb10491_c367523/f2p0/1799	-0.842033	noncoding
cb10491_c372603/f4p1/1904	-0.473732	noncoding
cb10491_c23576/f2p0/1546	-2.4206	noncoding
cb10491_c392787/f3p0/1761	-0.413508	noncoding
cb10491_c394447/f2p0/1482	-0.959676	noncoding
cb10491_c282007/f2p0/1266	-2.14353	noncoding
cb10491_c271761/f2p0/1453	-0.74146	noncoding
cb10491_c24189/f2p0/1469	-2.25348	noncoding
cb10491_c388282/f3p0/1840	-0.200334	noncoding
cb10491_c367/f4p0/1539	-0.62933	noncoding
cb10491_c24575/f3p0/1675	-0.641959	noncoding
cb10491_c286098/f4p0/1358	-0.248147	noncoding
cb10491_c26165/f2p0/1603	-1.86496	noncoding
cb10491_c405924/f2p0/1734	-2.00538	noncoding
cb10491_c25453/f2p0/1272	-2.18384	noncoding
cb10491_c375064/f2p0/1389	-2.13887	noncoding
cb10491_c340/f3p0/1236	-0.075665	noncoding
cb10491_c37098/f2p0/1909	-0.626898	noncoding
cb10491_c24558/f5p0/1232	-1.29106	noncoding
cb10491_c29292/f2p0/1469	-0.803947	noncoding
cb10491_c2638/f3p1/1845	-1.92195	noncoding
cb10491_c397705/f4p0/1570	-2.01225	noncoding
cb10491_c284/f5p0/1323	-0.694133	noncoding
cb10491_c235614/f2p0/1314	-2.23562	noncoding
cb10491_c359321/f5p1/1785	-0.900625	noncoding
cb10491_c359854/f2p1/1514	-1.46529	noncoding
cb10491_c24122/f4p0/1864	-0.946894	noncoding
cb10491_c30698/f3p0/1681	-1.64293	noncoding
cb10491_c34697/f2p0/1852	-0.697104	noncoding
cb10491_c403600/f2p0/1731	-0.594887	noncoding
cb10491_c304654/f2p0/1428	-0.484305	noncoding
cb10491_c358060/f4p0/1812	-2.5353	noncoding
cb10491_c359706/f3p0/1486	-0.698613	noncoding
cb10491_c408/f4p0/1559	-0.442581	noncoding
cb10491_c405/f3p0/1431	-1.66479	noncoding
cb10491_c352282/f2p0/1299	-2.25043	noncoding
cb10491_c420246/f2p0/1329	-0.802014	noncoding
cb10491_c395963/f2p0/1584	-0.167652	noncoding
cb10491_c360998/f2p0/1572	-1.01104	noncoding
cb10491_c32160/f3p0/1618	-0.269927	noncoding
cb10491_c414136/f2p0/1433	-1.09609	noncoding
cb10491_c30405/f3p0/1802	-1.03555	noncoding
cb10491_c33710/f2p0/1866	-2.32736	noncoding
cb10491_c419225/f2p0/1440	-2.23144	noncoding
cb10491_c37271/f2p1/1751	-0.945772	noncoding
cb10491_c359839/f2p0/1691	-1.15624	noncoding
cb10491_c359782/f2p0/1410	-0.411827	noncoding
cb10491_c359745/f2p0/1575	-0.700971	noncoding
cb10491_c370635/f2p0/1833	-1.11551	noncoding
cb10491_c363558/f4p0/1862	-1.48178	noncoding
cb10491_c386261/f2p0/1408	-1.06027	noncoding
cb10491_c239632/f2p0/1327	-0.85614	noncoding
cb10491_c359763/f4p0/1902	-1.01843	noncoding
cb10491_c359762/f2p0/1399	-1.29427	noncoding
cb10491_c410173/f2p0/1855	-0.381805	noncoding
cb10491_c40529/f2p0/1300	-1.6301	noncoding
cb10491_c417151/f2p0/1879	-0.526404	noncoding
cb10491_c359562/f3p0/1329	-0.916477	noncoding
cb10491_c359785/f2p0/1661	-0.781589	noncoding
cb10491_c376739/f2p0/1874	-1.35633	noncoding
cb10491_c419619/f2p1/1587	-1.22575	noncoding
cb10491_c423476/f2p0/1446	-1.02915	noncoding
cb10491_c417424/f2p0/1865	-0.904834	noncoding
cb10491_c359951/f2p0/1297	-0.816611	noncoding
cb10491_c32421/f2p0/1784	-0.514133	noncoding
cb10491_c236992/f2p0/1338	-0.91979	noncoding
cb10491_c35151/f2p0/1505	-0.570024	noncoding
cb10491_c414948/f2p0/1720	-0.504931	noncoding
cb10491_c359944/f2p0/1641	-0.547457	noncoding
cb10491_c359931/f2p1/1355	-1.36109	noncoding
cb10491_c359682/f3p0/1677	-2.06955	noncoding
cb10491_c376679/f2p0/1811	-1.2051	noncoding
cb10491_c391734/f2p0/1876	-0.373311	noncoding
cb10491_c391190/f3p0/1681	-0.845318	noncoding
cb10491_c36608/f2p0/1893	-2.24914	noncoding
cb10491_c35826/f2p0/1443	-0.479394	noncoding
cb10491_c416037/f2p0/1698	-0.995979	noncoding
cb10491_c359876/f3p0/1747	-2.47764	noncoding
cb10491_c359910/f2p0/1316	-0.993447	noncoding
cb10491_c278643/f2p0/1354	-0.948734	noncoding
cb10491_c394/f4p0/1688	-1.62664	noncoding
cb10491_c395/f3p0/1345	-2.53422	noncoding
cb10491_c399/f3p0/1250	-0.287865	noncoding
cb10491_c421077/f2p0/1491	-0.599677	noncoding
cb10491_c405586/f2p0/1438	-1.37578	noncoding
cb10491_c375510/f2p0/1697	-0.95958	noncoding
cb10491_c25304/f2p0/1633	-0.068221	noncoding
cb10491_c359790/f2p0/1656	-1.44209	noncoding
cb10491_c27011/f2p0/1638	-2.00403	noncoding
cb10491_c406247/f2p0/1308	-0.208522	noncoding
cb10491_c359941/f2p0/1816	-0.685143	noncoding
cb10491_c404155/f2p0/1470	-0.698804	noncoding
cb10491_c358065/f2p1/1340	-0.847704	noncoding
cb10491_c384776/f2p0/1317	-2.21748	noncoding
cb10491_c27073/f3p0/1716	-2.65773	noncoding
cb10491_c369519/f2p0/1683	-0.719715	noncoding
cb10491_c376394/f2p0/1800	-1.06493	noncoding
cb10491_c421546/f2p0/1897	-0.539486	noncoding
cb10491_c405971/f2p1/1616	-2.08684	noncoding
cb10491_c36352/f5p0/1685	-2.49918	noncoding
cb10491_c359605/f3p0/1537	-0.074478	noncoding
cb10491_c35075/f2p0/1309	-2.21077	noncoding
cb10491_c416131/f2p0/1904	-0.400811	noncoding
cb10491_c398299/f2p0/1328	-0.933578	noncoding
cb10491_c337/f9p1/1843	-0.348616	noncoding
cb10491_c246619/f2p0/1399	-0.207765	noncoding
cb10491_c27058/f3p0/1253	-1.33198	noncoding
cb10491_c282031/f3p0/1333	-1.0814	noncoding
cb10491_c358688/f2p0/1246	-2.0025	noncoding
cb10491_c360424/f2p0/1674	-1.34187	noncoding
cb10491_c413952/f2p0/1893	-1.89456	noncoding
cb10491_c359939/f2p0/1231	-0.052113	noncoding
cb10491_c35190/f3p0/1400	-1.5753	noncoding
cb10491_c23866/f4p0/1645	-2.3147	noncoding
cb10491_c375019/f2p0/1637	-1.35127	noncoding
cb10491_c379/f3p0/1488	-1.57285	noncoding
cb10491_c372/f4p0/1642	-1.88738	noncoding
cb10491_c31522/f2p1/1726	-1.24037	noncoding
cb10491_c422912/f4p1/1857	-1.50892	noncoding
cb10491_c25950/f2p0/1296	-2.24385	noncoding
cb10491_c379029/f2p0/1756	-1.30504	noncoding
cb10491_c29636/f3p0/1517	-1.6379	noncoding
cb10491_c359816/f2p0/1404	-2.28803	noncoding
cb10491_c295/f4p0/1542	-0.362108	noncoding
cb10491_c288485/f2p0/1325	-1.06927	noncoding
cb10491_c398662/f2p0/1253	-1.94065	noncoding
cb10491_c375105/f2p0/1359	-0.479027	noncoding
cb10491_c359844/f2p0/1249	-0.106922	noncoding
cb10491_c359595/f3p0/1867	-1.9399	noncoding
cb10491_c37940/f3p0/1448	-1.30581	noncoding
cb10491_c358/f4p0/1758	-2.74146	noncoding
cb10491_c376788/f2p0/1899	-1.15855	noncoding
cb10491_c32686/f2p0/1594	-2.16013	noncoding
cb10491_c388926/f2p0/1664	-0.744124	noncoding
cb10491_c359886/f2p0/1340	-0.340654	noncoding
cb10491_c424193/f2p0/1857	-0.201427	noncoding
cb10491_c36681/f2p0/1449	-2.24575	noncoding
cb10491_c262907/f2p0/1350	-0.72794	noncoding
cb10491_c30041/f3p0/1633	-0.82147	noncoding
cb10491_c33246/f2p0/1782	-1.21809	noncoding
cb10491_c375742/f2p0/1611	-1.28146	noncoding
cb10491_c37237/f2p0/1752	-1.90078	noncoding
cb10491_c359920/f2p0/1326	-0.408182	noncoding
cb10491_c359479/f3p0/1651	-0.956274	noncoding
cb10491_c358605/f2p0/1420	-1.805	noncoding
cb10491_c414331/f2p0/1865	-1.41769	noncoding
cb10491_c414335/f2p0/1442	-0.869861	noncoding
cb10491_c359808/f2p0/1779	-0.981165	noncoding
cb10491_c370598/f2p0/1576	-1.89754	noncoding
cb10491_c410822/f2p0/1511	-2.49636	noncoding
cb10491_c360518/f4p0/1839	-0.401401	noncoding
cb10491_c383602/f2p0/1746	-0.023253	noncoding
cb10491_c420669/f2p0/1871	-1.23797	noncoding
cb10491_c359280/f3p0/1604	-1.21188	noncoding
cb10491_c359757/f8p1/1645	-0.70055	noncoding
cb10491_c32621/f2p0/1775	-0.971726	noncoding
cb10491_c24636/f2p0/1562	-2.28112	noncoding
cb10491_c358348/f2p0/1236	-1.3104	noncoding
cb10491_c246532/f2p0/1669	-1.24138	noncoding
cb10491_c365914/f2p0/1594	-1.26943	noncoding
cb10491_c36511/f2p0/1319	-2.18525	noncoding
cb10491_c380674/f2p0/1446	-1.44948	noncoding
cb10491_c271515/f2p0/1851	-2.03141	noncoding
cb10491_c383835/f2p0/1522	-0.208091	noncoding
cb10491_c359915/f2p1/1828	-1.79898	noncoding
cb10491_c423632/f3p0/1891	-0.16696	noncoding
cb10491_c359794/f3p0/1659	-1.49664	noncoding
cb10491_c376858/f2p0/1598	-1.83237	noncoding
cb10491_c388271/f5p0/1630	-0.641891	noncoding
cb10491_c32083/f2p0/1301	-2.2272	noncoding
cb10491_c35463/f2p0/1856	-0.46273	noncoding
cb10491_c35461/f3p0/1844	-1.30349	noncoding
cb10491_c419926/f2p0/1277	-1.56388	noncoding
cb10491_c369952/f3p0/1650	-0.495598	noncoding
cb10491_c359551/f4p0/1637	-2.02965	noncoding
cb10491_c36766/f2p0/1573	-2.02232	noncoding
cb10491_c32783/f3p0/1796	-1.37088	noncoding
cb10491_c399287/f2p0/1863	-0.810215	noncoding
cb10491_c248377/f2p0/1864	-0.402258	noncoding
cb10491_c412645/f2p0/1382	-0.289427	noncoding
cb10491_c368641/f4p0/1619	-0.896726	noncoding
cb10491_c36203/f2p0/1619	-1.74164	noncoding
cb10491_c400625/f4p0/1664	-0.691049	noncoding
cb10491_c363283/f2p0/1619	-0.291114	noncoding
cb10491_c363429/f2p0/1851	-2.15496	noncoding
cb10491_c359908/f2p0/1549	-2.01886	noncoding
cb10491_c359928/f2p0/1212	-0.423686	noncoding
cb10491_c359695/f4p0/1390	-1.2322	noncoding
cb10491_c418879/f2p0/1408	-2.27197	noncoding
cb10491_c26358/f2p0/1545	-0.871768	noncoding
cb10491_c386/f4p0/1560	-0.767192	noncoding
cb10491_c401733/f3p0/1600	-1.26279	noncoding
cb10491_c416046/f2p0/1553	-0.894715	noncoding
cb10491_c28205/f2p0/1410	-1.4171	noncoding
cb10491_c359677/f3p0/1492	-0.547166	noncoding
cb10491_c359676/f3p0/1374	-0.636407	noncoding
cb10491_c670/f2p0/1386	-1.57818	noncoding
cb10491_c57459/f3p0/1414	-1.0084	noncoding
cb10491_c598325/f2p0/1603	-0.268822	noncoding
cb10491_c679208/f4p0/1810	-1.91927	noncoding
cb10491_c60959/f2p0/1684	-0.482847	noncoding
cb10491_c57456/f6p0/1593	-0.973551	noncoding
cb10491_c501/f2p0/1339	-0.998568	noncoding
cb10491_c680191/f5p1/1602	-0.448736	noncoding
cb10491_c679096/f3p0/1568	-0.574927	noncoding
cb10491_c678996/f3p0/1898	-0.462271	noncoding
cb10491_c66528/f2p0/1526	-0.850366	noncoding
cb10491_c679225/f3p0/1832	-0.592605	noncoding
cb10491_c581130/f2p0/1143	-0.942933	noncoding
cb10491_c511859/f2p0/1258	-2.16517	noncoding
cb10491_c57369/f8p0/1477	-0.595117	noncoding
cb10491_c549/f2p0/1434	-0.525867	noncoding
cb10491_c546/f2p0/1900	-0.528276	noncoding
cb10491_c544/f2p0/1396	-2.26823	noncoding
cb10491_c542/f3p0/1276	-1.79629	noncoding
cb10491_c56645/f3p0/1234	-0.480161	noncoding
cb10491_c518106/f2p0/1857	-0.075555	noncoding
cb10491_c679721/f2p0/1814	-1.04499	noncoding
cb10491_c520918/f2p0/1484	-0.015724	noncoding
cb10491_c685951/f2p0/1362	-0.148522	noncoding
cb10491_c482/f4p0/1677	-1.0654	noncoding
cb10491_c545570/f2p0/1684	-1.4527	noncoding
cb10491_c498180/f3p2/1895	-1.9447	noncoding
cb10491_c57448/f6p0/1567	-0.303306	noncoding
cb10491_c560/f7p0/1887	-0.664146	noncoding
cb10491_c513552/f2p0/1573	-1.4295	noncoding
cb10491_c513556/f2p0/1529	-2.40861	noncoding
cb10491_c436143/f2p1/1603	-0.226806	noncoding
cb10491_c679882/f2p2/1886	-0.275055	noncoding
cb10491_c679881/f3p0/1648	-1.86301	noncoding
cb10491_c512114/f2p1/1374	-1.84841	noncoding
cb10491_c591149/f2p1/1688	-0.943248	noncoding
cb10491_c681537/f2p0/1247	-1.97944	noncoding
cb10491_c511729/f3p0/1332	-0.861305	noncoding
cb10491_c428314/f2p0/1755	-0.567608	noncoding
cb10491_c513492/f2p0/1488	-0.101938	noncoding
cb10491_c513203/f2p0/1337	-1.53097	noncoding
cb10491_c618313/f2p1/1450	-1.46111	noncoding
cb10491_c428345/f2p0/1657	-2.24328	noncoding
cb10491_c513533/f2p0/1361	-1.365	noncoding
cb10491_c513539/f2p0/1518	-0.801094	noncoding
cb10491_c598159/f2p0/1340	-0.853404	noncoding
cb10491_c681554/f2p0/1532	-0.073285	noncoding
cb10491_c513704/f5p0/1724	-0.209437	noncoding
cb10491_c519753/f2p0/1875	-1.73231	noncoding
cb10491_c680708/f2p1/1395	-3.08932	noncoding
cb10491_c564611/f2p1/1604	-2.73526	noncoding
cb10491_c680939/f4p0/1446	-0.112099	noncoding
cb10491_c67256/f2p0/1406	-0.703812	noncoding
cb10491_c562877/f2p0/1727	-1.09155	noncoding
cb10491_c436985/f2p1/1710	-1.339	noncoding
cb10491_c513511/f4p0/1728	-1.84737	noncoding
cb10491_c622/f4p0/1893	-1.59151	noncoding
cb10491_c57506/f3p0/1659	-0.793382	noncoding
cb10491_c57500/f2p0/1446	-0.629105	noncoding
cb10491_c57503/f2p0/1503	-0.757828	noncoding
cb10491_c581507/f2p0/1907	-0.307771	noncoding
cb10491_c561036/f2p1/1782	-0.430058	noncoding
cb10491_c66639/f2p0/1400	-0.60229	noncoding
cb10491_c57449/f5p0/1488	-0.452897	noncoding
cb10491_c63602/f2p0/1391	-0.207617	noncoding
cb10491_c474430/f2p0/1337	-0.827053	noncoding
cb10491_c57267/f7p0/1508	-0.446938	noncoding
cb10491_c679383/f3p0/1640	-1.9413	noncoding
cb10491_c680211/f5p0/1865	-0.407645	noncoding
cb10491_c512/f7p1/1251	-1.06793	noncoding
cb10491_c560654/f2p0/1748	-1.23504	noncoding
cb10491_c597793/f9p0/1613	-0.937386	noncoding
cb10491_c662959/f3p0/1783	-0.032861	noncoding
cb10491_c669111/f2p0/1905	-2.08833	noncoding
cb10491_c57540/f2p0/1815	-0.019114	noncoding
cb10491_c463/f2p0/1254	-0.61275	noncoding
cb10491_c512094/f3p1/1423	-1.38079	noncoding
cb10491_c56534/f6p0/1761	-0.018728	noncoding
cb10491_c513320/f3p0/1787	-1.16604	noncoding
cb10491_c449844/f4p0/1224	-0.644587	noncoding
cb10491_c56717/f5p0/1799	-1.64821	noncoding
cb10491_c57487/f6p0/1350	-0.342854	noncoding
cb10491_c56689/f3p0/1512	-0.1606	noncoding
cb10491_c679108/f6p0/1890	-0.990199	noncoding
cb10491_c679104/f2p1/1580	-1.21497	noncoding
cb10491_c679481/f8p0/1311	-1.68064	noncoding
cb10491_c679485/f2p0/1681	-1.94744	noncoding
cb10491_c679662/f2p0/1535	-0.110952	noncoding
cb10491_c654381/f2p0/1717	-1.15368	noncoding
cb10491_c679355/f3p1/1529	-2.96374	noncoding
cb10491_c428159/f3p0/1690	-1.09054	noncoding
cb10491_c56724/f3p0/1316	-2.11262	noncoding
cb10491_c574946/f2p0/1831	-2.34434	noncoding
cb10491_c679853/f5p0/1837	-0.242511	noncoding
cb10491_c62302/f3p0/1552	-0.863235	noncoding
cb10491_c56395/f3p0/1408	-0.181548	noncoding
cb10491_c680874/f2p0/1736	-0.633815	noncoding
cb10491_c512569/f5p0/1641	-1.11404	noncoding
cb10491_c535370/f2p0/1812	-2.29683	noncoding
cb10491_c513169/f3p0/1416	-2.383	noncoding
cb10491_c679627/f2p0/1302	-2.22058	noncoding
cb10491_c513385/f3p0/1572	-0.49414	noncoding
cb10491_c592/f2p0/1234	-1.63599	noncoding
cb10491_c525/f2p0/1246	-0.083201	noncoding
cb10491_c436900/f2p0/1693	-2.04403	noncoding
cb10491_c525012/f2p0/1865	-2.11222	noncoding
cb10491_c432999/f2p0/1658	-0.775456	noncoding
cb10491_c513442/f2p0/1324	-1.02383	noncoding
cb10491_c595/f6p0/1654	-0.494299	noncoding
cb10491_c513635/f2p0/1189	-1.04933	noncoding
cb10491_c513632/f2p0/1348	-1.02762	noncoding
cb10491_c680775/f2p0/1326	-0.922417	noncoding
cb10491_c434862/f2p0/1579	-1.24929	noncoding
cb10491_c681234/f3p0/1486	-1.01073	noncoding
cb10491_c512150/f3p0/1852	-1.04182	noncoding
cb10491_c555889/f2p0/1594	-0.05743	noncoding
cb10491_c512839/f10p0/1362	-1.12659	noncoding
cb10491_c513619/f2p0/1863	-0.576801	noncoding
cb10491_c429203/f2p0/1761	-1.52835	noncoding
cb10491_c64264/f4p0/1387	-0.532867	noncoding
cb10491_c648/f2p0/1456	-1.14515	noncoding
cb10491_c57460/f3p0/1540	-0.947011	noncoding
cb10491_c57465/f6p0/1512	-0.256766	noncoding
cb10491_c512133/f5p1/1921	-1.02052	noncoding
cb10491_c512132/f3p0/1557	-0.825979	noncoding
cb10491_c537/f2p0/1812	-0.17554	noncoding
cb10491_c513401/f2p0/1361	-0.119364	noncoding
cb10491_c431719/f2p0/1808	-1.81316	noncoding
cb10491_c679060/f5p1/1624	-0.451463	noncoding
cb10491_c681351/f3p1/1687	-1.56744	noncoding
cb10491_c681608/f2p2/1340	-2.17211	noncoding
cb10491_c513673/f2p0/1489	-0.139037	noncoding
cb10491_c679682/f6p0/1431	-0.540795	noncoding
cb10491_c579993/f2p0/1796	-2.35967	noncoding
cb10491_c540783/f2p0/1849	-2.34794	noncoding
cb10491_c57331/f5p0/1388	-0.384073	noncoding
cb10491_c59406/f2p0/1438	-0.111559	noncoding
cb10491_c679389/f2p1/1339	-0.969907	noncoding
cb10491_c679230/f2p0/1612	-1.9681	noncoding
cb10491_c513424/f2p0/1621	-1.3742	noncoding
cb10491_c513422/f2p0/1574	-0.34292	noncoding
cb10491_c538180/f4p0/1393	-1.06527	noncoding
cb10491_c513/f2p0/1460	-0.587413	noncoding
cb10491_c454655/f2p0/1253	-1.26491	noncoding
cb10491_c679002/f3p0/1914	-0.233403	noncoding
cb10491_c679001/f2p0/1696	-1.35924	noncoding
cb10491_c490584/f2p0/1767	-0.06838	noncoding
cb10491_c571698/f2p0/1363	-0.535383	noncoding
cb10491_c679255/f4p2/1671	-0.81049	noncoding
cb10491_c512323/f3p1/1863	-2.19327	noncoding
cb10491_c535/f4p0/1597	-0.16144	noncoding
cb10491_c496/f2p0/1499	-0.808136	noncoding
cb10491_c70804/f2p0/1742	-0.903199	noncoding
cb10491_c679908/f2p1/1899	-1.08958	noncoding
cb10491_c533561/f2p0/1537	-0.411422	noncoding
cb10491_c563519/f3p0/1833	-1.7502	noncoding
cb10491_c57293/f4p0/1526	-0.718317	noncoding
cb10491_c552/f2p0/1714	-0.627296	noncoding
cb10491_c512613/f2p0/1306	-2.27863	noncoding
cb10491_c438421/f2p0/1324	-0.791564	noncoding
cb10491_c598121/f2p0/1304	-2.11324	noncoding
cb10491_c56657/f8p1/1887	-0.922862	noncoding
cb10491_c545957/f2p0/1514	-2.15372	noncoding
cb10491_c437851/f2p0/1309	-1.40526	noncoding
cb10491_c68264/f2p0/1405	-0.751073	noncoding
cb10491_c680906/f3p1/1609	-0.917531	noncoding
cb10491_c575/f3p0/1799	-0.66529	noncoding
cb10491_c539297/f2p0/1356	-2.46717	noncoding
cb10491_c56676/f4p0/1370	-0.069379	noncoding
cb10491_c435377/f3p0/1840	-1.16949	noncoding
cb10491_c429326/f3p0/1925	-2.23039	noncoding
cb10491_c435158/f2p0/1510	-1.51432	noncoding
cb10491_c679718/f2p0/1318	-1.59706	noncoding
cb10491_c679831/f2p0/1309	-2.13059	noncoding
cb10491_c511710/f2p0/1335	-0.871256	noncoding
cb10491_c518891/f3p0/1872	-2.17361	noncoding
cb10491_c563803/f3p0/1651	-1.72429	noncoding
cb10491_c61121/f4p0/1425	-0.329786	noncoding
cb10491_c513529/f2p0/1605	-1.1586	noncoding
cb10491_c56614/f4p0/1870	-2.32369	noncoding
cb10491_c679553/f2p0/1302	-2.19219	noncoding
cb10491_c679778/f6p0/1502	-0.539149	noncoding
cb10491_c592135/f2p0/1739	-2.28869	noncoding
cb10491_c437765/f2p0/1880	-0.734019	noncoding
cb10491_c679963/f3p0/1271	-0.589503	noncoding
cb10491_c56447/f4p0/1579	-1.69345	noncoding
cb10491_c56653/f3p0/1519	-1.52242	noncoding
cb10491_c597743/f2p0/1302	-2.19671	noncoding
cb10491_c546357/f2p0/1881	-0.868198	noncoding
cb10491_c513508/f2p0/1310	-1.54527	noncoding
cb10491_c513506/f2p0/1455	-0.657064	noncoding
cb10491_c513505/f2p0/1424	-2.40283	noncoding
cb10491_c679751/f2p1/1342	-0.765891	noncoding
cb10491_c679603/f7p0/1575	-0.513978	noncoding
cb10491_c673311/f2p0/1280	-2.19924	noncoding
cb10491_c437299/f3p1/1883	-1.33002	noncoding
cb10491_c512223/f3p1/1684	-1.4139	noncoding
cb10491_c512229/f3p0/1753	-0.408429	noncoding
cb10491_c57516/f2p0/1433	-0.66389	noncoding
cb10491_c57511/f2p0/1568	-0.704768	noncoding
cb10491_c680082/f2p0/1295	-2.24112	noncoding
cb10491_c680774/f3p0/1815	-1.10265	noncoding
cb10491_c546861/f2p0/1793	-0.61945	noncoding
cb10491_c57233/f4p0/1376	-0.3442	noncoding
cb10491_c552677/f2p0/1799	-0.418291	noncoding
cb10491_c512095/f2p0/1476	-0.416692	noncoding
cb10491_c559129/f2p0/1724	-1.8483	noncoding
cb10491_c57536/f4p0/1537	-0.452287	noncoding
cb10491_c512060/f4p0/1604	-0.51481	noncoding
cb10491_c513337/f3p0/1554	-0.104501	noncoding
cb10491_c56779/f4p0/1482	-1.21807	noncoding
cb10491_c679652/f4p1/1691	-1.71045	noncoding
cb10491_c680326/f2p0/1336	-0.807976	noncoding
cb10491_c690636/f2p0/1538	-1.01913	noncoding
cb10491_c57490/f6p0/1394	-0.457494	noncoding
cb10491_c679829/f2p0/1341	-1.05904	noncoding
cb10491_c679794/f4p0/1444	-0.320132	noncoding
cb10491_c513132/f4p0/1565	-0.625299	noncoding
cb10491_c543273/f2p0/1541	-2.28669	noncoding
cb10491_c516975/f2p0/1609	-1.52142	noncoding
cb10491_c60888/f5p0/1522	-0.435449	noncoding
cb10491_c680304/f9p0/1791	-1.04881	noncoding
cb10491_c56693/f2p0/1406	-1.85705	noncoding
cb10491_c468039/f4p0/1441	-0.811267	noncoding
cb10491_c577259/f2p0/1470	-1.66633	noncoding
cb10491_c70661/f3p0/1429	-1.16553	noncoding
cb10491_c60462/f2p0/1421	-0.670739	noncoding
cb10491_c442968/f2p0/1587	-1.65468	noncoding
cb10491_c522177/f2p0/1316	-0.827825	noncoding
cb10491_c513589/f2p0/1866	-1.18169	noncoding
cb10491_c680679/f6p0/1540	-0.833389	noncoding
cb10491_c512140/f2p1/1504	-2.17044	noncoding
cb10491_c679286/f5p1/1884	-1.93684	noncoding
cb10491_c56688/f2p0/1324	-1.85492	noncoding
cb10491_c513171/f3p0/1441	-0.775624	noncoding
cb10491_c513176/f2p0/960	-0.892821	noncoding
cb10491_c516615/f2p0/1334	-0.847899	noncoding
cb10491_c583/f2p0/1776	-0.705798	noncoding
cb10491_c681443/f3p2/1761	-0.694247	noncoding
cb10491_c681449/f2p1/1769	-0.010035	noncoding
cb10491_c680471/f4p1/1518	-2.88107	noncoding
cb10491_c679847/f2p0/1300	-2.17546	noncoding
cb10491_c679848/f5p0/1512	-0.501991	noncoding
cb10491_c56383/f2p0/1348	-0.562491	noncoding
cb10491_c574417/f4p1/1767	-1.15769	noncoding
cb10491_c67507/f3p0/1746	-1.10442	noncoding
cb10491_c703752/f2p0/1335	-0.574814	noncoding
cb10491_c512149/f2p0/1871	-0.163401	noncoding
cb10491_c560589/f2p0/1688	-1.2921	noncoding
cb10491_c513608/f2p0/1285	-1.17968	noncoding
cb10491_c66845/f3p0/1454	-0.524004	noncoding
cb10491_c615795/f2p0/1800	-2.32483	noncoding
cb10491_c680439/f2p0/1316	-2.25051	noncoding
cb10491_c680436/f10p0/1448	-0.055811	noncoding
cb10491_c57472/f5p0/1368	-0.462141	noncoding
cb10491_c57477/f2p0/1583	-0.540121	noncoding
cb10491_c57476/f4p0/1674	-0.788688	noncoding
cb10491_c579825/f3p1/1382	-0.951289	noncoding
cb10491_c679197/f6p0/1803	-0.69451	noncoding
cb10491_c632462/f2p0/1665	-0.584356	noncoding
cb10491_c6367/f6p0/1535	-0.776615	noncoding
cb10491_c513669/f3p0/1505	-1.05169	noncoding
cb10491_c430625/f4p0/1404	-0.191856	noncoding
cb10491_c756520/f3p0/1594	-0.064214	noncoding
cb10491_c841584/f8p2/1856	-0.105868	noncoding
cb10491_c79433/f2p0/1556	-0.671721	noncoding
cb10491_c75608/f3p0/1258	-1.96891	noncoding
cb10491_c841811/f3p1/1431	-1.01858	noncoding
cb10491_c748072/f2p0/1693	-1.76546	noncoding
cb10491_c841600/f7p1/1644	-0.615654	noncoding
cb10491_c841545/f9p0/1611	-1.25048	noncoding
cb10491_c841833/f3p0/1339	-1.53509	noncoding
cb10491_c841831/f3p1/1622	-0.49113	noncoding
cb10491_c73257/f7p0/1483	-0.647134	noncoding
cb10491_c72619/f6p0/1497	-0.434011	noncoding
cb10491_c841954/f2p0/1234	-0.291488	noncoding
cb10491_c730278/f2p0/1363	-0.583795	noncoding
cb10491_c841554/f9p1/1512	-0.406938	noncoding
cb10491_c84987/f5p0/1422	-0.278789	noncoding
cb10491_c81800/f3p0/1661	-1.22672	noncoding
cb10491_c841682/f5p0/1496	-0.708192	noncoding
cb10491_c841541/f10p1/1805	-0.119198	noncoding
cb10491_c841741/f4p0/1362	-0.647817	noncoding
cb10491_c841742/f4p0/1198	-1.20353	noncoding
cb10491_c841724/f2p0/1455	-0.268598	noncoding
cb10491_c77627/f4p0/1404	-0.398092	noncoding
cb10491_c841914/f2p0/1195	-1.20518	noncoding
cb10491_c78308/f3p0/1416	-0.782917	noncoding
cb10491_c80090/f3p0/1416	-0.372891	noncoding
cb10491_c841976/f2p0/1424	-0.690132	noncoding
cb10491_c74258/f2p0/1602	-0.685189	noncoding
cb10491_c841702/f5p0/1240	-1.39507	noncoding
cb10491_c841706/f5p1/1474	-1.42188	noncoding
cb10491_c841950/f2p0/1715	-1.08068	noncoding
cb10491_c762459/f2p0/1612	-0.069781	noncoding
cb10491_c83563/f3p0/1254	-1.00139	noncoding
cb10491_c841573/f8p0/1376	-0.588024	noncoding
cb10491_c82721/f3p0/1455	-0.867887	noncoding
cb10491_c841788/f2p0/1534	-0.218243	noncoding
cb10491_c841780/f3p0/1755	-1.18084	noncoding
cb10491_c841784/f3p0/1320	-1.04603	noncoding
cb10491_c841975/f2p0/1278	-1.68882	noncoding
cb10491_c762315/f3p0/1589	-0.21627	noncoding
cb10491_c841594/f8p0/1530	-0.374167	noncoding
cb10491_c841593/f8p0/1843	-1.20598	noncoding
cb10491_c76388/f2p0/1529	-0.64369	noncoding
cb10491_c841577/f8p0/1231	-0.510074	noncoding
cb10491_c841575/f8p1/1735	-0.058316	noncoding
cb10491_c841579/f8p0/1492	-0.673154	noncoding
cb10491_c841636/f6p0/1424	-0.738072	noncoding
cb10491_c841630/f6p0/1398	-0.600549	noncoding
cb10491_c736391/f3p0/1637	-2.43495	noncoding
cb10491_c841820/f3p0/1373	-0.084666	noncoding
cb10491_c841612/f7p0/1229	-0.830464	noncoding
cb10491_c83534/f2p0/1864	-1.23242	noncoding
cb10491_c841841/f3p0/1427	-2.02171	noncoding
cb10491_c743471/f2p1/1604	-0.804702	noncoding
cb10491_c841670/f5p0/1460	-0.756277	noncoding
cb10491_c841676/f5p0/1491	-0.335225	noncoding
cb10491_c841603/f7p1/1647	-0.640178	noncoding
cb10491_c762243/f2p2/1353	-2.16901	noncoding
cb10491_c841698/f3p0/1272	-1.71551	noncoding
cb10491_c74787/f3p0/1613	-0.230827	noncoding
cb10491_c762468/f2p0/1687	-0.592176	noncoding
cb10491_c841907/f2p0/1437	-0.694208	noncoding
cb10491_c840751/f2p0/1309	-2.20029	noncoding
cb10491_c735897/f3p0/1484	-1.10352	noncoding
cb10491_c848/f2p0/1865	-0.439836	noncoding
cb10491_c76545/f2p0/1574	-1.19597	noncoding
cb10491_c841737/f3p1/1613	-2.05685	noncoding
cb10491_c803/f3p0/1797	-0.985742	noncoding
cb10491_c72083/f8p0/1484	-0.784695	noncoding
cb10491_c841892/f2p0/1450	-0.400068	noncoding
cb10491_c753746/f2p1/1815	-2.05487	noncoding
cb10491_c841799/f2p1/1345	-0.887647	noncoding
cb10491_c841794/f3p0/1407	-0.720159	noncoding
cb10491_c86534/f2p0/1343	-0.703524	noncoding
cb10491_c88080/f4p0/1658	-0.804994	noncoding
cb10491_c87673/f2p0/1612	-0.835988	noncoding
cb10491_c87589/f2p0/1419	-0.349091	noncoding
cb10491_c88928/f3p0/1346	-0.528288	noncoding
cb10491_c90365/f2p0/1399	-0.510372	noncoding
cb10491_c89722/f6p0/1570	-0.438451	noncoding
cb10611_c1/f2p0/1324	-0.731285	noncoding
cb11601_c167/f6p0/849	-1.56734	noncoding
cb11601_c165/f5p0/949	-1.96359	noncoding
cb11219_c0/f2p0/1303	-0.503912	noncoding
cb10629_c0/f2p0/1620	-1.65043	noncoding
cb11440_c4/f4p0/1413	-0.741479	noncoding
cb11440_c1/f2p0/1380	-1.02052	noncoding
cb10849_c0/f6p0/1405	-0.674318	noncoding
cb10687_c0/f2p0/1323	-1.12882	noncoding
cb11658_c0/f2p0/1102	-2.24314	noncoding
cb11188_c3/f2p0/1460	-0.396454	noncoding
cb11601_c148/f10p0/1052	-0.680506	noncoding
cb11015_c0/f2p0/1279	-2.15995	noncoding
cb1080_c2/f2p0/1378	-1.5691	noncoding
cb10595_c2/f2p1/1873	-2.38698	noncoding
cb10595_c1/f2p0/1465	-1.4957	noncoding
cb11608_c2/f3p0/1253	-0.632745	noncoding
cb11008_c1/f2p0/1405	-0.306315	noncoding
cb11008_c0/f3p0/1541	-0.541642	noncoding
cb10681_c2/f2p0/1542	-1.33034	noncoding
cb10681_c1/f2p0/1376	-1.63183	noncoding
cb10874_c0/f3p0/1390	-0.472443	noncoding
cb11416_c0/f2p0/1524	-1.3641	noncoding
cb10574_c8/f4p0/1063	-0.273216	noncoding
cb11476_c3/f2p0/2323	-1.17742	noncoding
cb11476_c6/f2p0/1247	-1.62894	noncoding
cb11476_c4/f2p0/1725	-0.999215	noncoding
cb10491_c91814/f2p0/1625	-0.83263	noncoding
cb10932_c0/f2p0/768	-1.1406	noncoding
cb11390_c4/f2p0/1008	-0.588919	noncoding
cb10491_c957/f3p0/1462	-2.23173	noncoding
cb11171_c2/f2p0/1340	-0.583431	noncoding
cb10976_c0/f4p0/1298	-1.06614	noncoding
cb10976_c3/f2p0/1874	-0.464299	noncoding
cb11601_c1825/f4p0/1153	-2.19749	noncoding
cb11136_c1/f3p0/1170	-1.51044	noncoding
cb11136_c0/f4p0/1473	-1.22815	noncoding
cb10761_c0/f2p0/1364	-0.168457	noncoding
cb11601_c189/f5p0/981	-0.212311	noncoding
cb10831_c3/f2p0/1320	-1.4717	noncoding
cb10539_c2/f2p0/1251	-1.73401	noncoding
cb1083_c4/f3p0/1043	-1.28062	noncoding
cb1083_c3/f3p0/1806	-0.653369	noncoding
cb11399_c1/f3p0/1397	-1.35664	noncoding
cb11079_c2/f2p0/1121	-2.32344	noncoding
cb11601_c1800/f2p0/1142	-1.63144	noncoding
cb11601_c1806/f70p0/1018	-2.03782	noncoding
cb11601_c1807/f49p0/1187	-2.13806	noncoding
cb11601_c1805/f6p0/899	-1.93377	noncoding
cb11601_c1797/f2p1/1021	-0.351661	noncoding
cb11601_c326/f2p0/1149	-1.79918	noncoding
cb11601_c322/f2p0/2141	-0.404644	noncoding
cb10709_c1/f2p0/1000	-0.297906	noncoding
cb11005_c0/f5p0/1443	-0.906488	noncoding
cb10907_c0/f5p0/1013	-0.246084	noncoding
cb11100_c0/f17p0/1169	-0.676228	noncoding
cb11100_c1/f3p0/1365	-0.006682	noncoding
cb11601_c311/f2p0/1325	-0.161001	noncoding
cb11601_c312/f2p0/1129	-2.29841	noncoding
cb10595_c0/f2p1/1709	-2.58794	noncoding
cb11601_c316/f2p0/1199	-0.995023	noncoding
cb11577_c21/f6p0/1448	-0.982109	noncoding
cb11013_c0/f5p0/1418	-0.221915	noncoding
cb116_c0/f4p0/1273	-1.15571	noncoding
cb11411_c0/f3p0/1850	-0.0827	noncoding
cb11757_c0/f2p0/1500	-0.71664	noncoding
cb11619_c6/f2p0/1159	-0.363344	noncoding
cb11168_c0/f3p1/1705	-0.231019	noncoding
cb11168_c1/f2p0/1254	-0.174086	noncoding
cb11485_c0/f2p0/1660	-0.957082	noncoding
cb10976_c10/f3p0/1155	-1.19254	noncoding
cb10976_c11/f2p0/1546	-0.519122	noncoding
cb11419_c0/f3p0/1146	-2.57125	noncoding
cb11601_c283/f2p0/1284	-1.36159	noncoding
cb11212_c0/f2p0/1575	-0.087984	noncoding
cb11212_c1/f2p0/1413	-0.720246	noncoding
cb10979_c1/f2p0/933	-2.10712	noncoding
cb10979_c0/f3p0/1765	-2.30694	noncoding
cb10668_c0/f2p0/1310	-1.77938	noncoding
cb11601_c287/f2p0/1159	-0.198815	noncoding
cb11634_c0/f2p0/916	-1.05466	noncoding
cb10549_c0/f2p0/1283	-2.06444	noncoding
cb11125_c0/f2p0/1282	-1.1121	noncoding
cb10554_c0/f3p0/1474	-0.368501	noncoding
cb10554_c1/f2p0/1258	-0.698611	noncoding
cb11406_c1/f2p0/1259	-0.125013	noncoding
cb11406_c0/f2p0/1016	-1.0015	noncoding
cb11601_c334/f2p0/1472	-0.568767	noncoding
cb11304_c19/f2p0/1174	-0.045674	noncoding
cb11436_c0/f2p0/1404	-1.37172	noncoding
cb11348_c0/f2p0/1127	-0.452424	noncoding
cb11193_c11/f2p0/1027	-1.64682	noncoding
cb10995_c0/f2p0/1217	-1.65507	noncoding
cb11220_c1/f2p0/1044	-2.13601	noncoding
cb11220_c0/f2p0/1786	-0.931104	noncoding
cb10865_c0/f2p0/1242	-0.056781	noncoding
cb10491_c931/f4p0/1840	-1.05726	noncoding
cb10606_c0/f2p0/1240	-1.13077	noncoding
cb10547_c0/f6p0/933	-1.88275	noncoding
cb10547_c1/f3p0/1039	-1.88612	noncoding
cb10547_c2/f2p1/1673	-1.43641	noncoding
cb11240_c0/f3p0/1796	-0.398564	noncoding
cb10861_c0/f2p0/1652	-1.16329	noncoding
cb10579_c0/f2p0/1250	-1.83087	noncoding
cb1145_c0/f2p0/1720	-0.233125	noncoding
cb11532_c0/f2p0/1246	-0.962934	noncoding
cb11690_c0/f2p0/1623	-0.736549	noncoding
cb11601_c1785/f2p0/1173	-1.47611	noncoding
cb11601_c708/f6p0/1793	-0.117838	noncoding
cb10637_c0/f5p0/1708	-1.24657	noncoding
cb10492_c0/f2p0/1598	-0.611922	noncoding
cb11342_c5/f2p0/1325	-2.02359	noncoding
cb11342_c0/f6p0/1097	-1.71162	noncoding
cb11342_c1/f5p0/1133	-1.75899	noncoding
cb10781_c0/f3p0/1496	-0.188335	noncoding
cb11084_c1/f2p0/1314	-0.554333	noncoding
cb11084_c0/f2p0/1342	-0.831432	noncoding
cb11342_c4/f3p0/972	-1.46379	noncoding
cb11342_c6/f2p0/1055	-1.85541	noncoding
cb11342_c7/f2p0/1008	-1.57632	noncoding
cb11678_c3/f2p0/1061	-0.659101	noncoding
cb11678_c1/f2p0/1421	-0.801551	noncoding
cb11108_c0/f2p0/1313	-2.1954	noncoding
cb11601_c232/f3p0/1771	-0.82258	noncoding
cb11601_c235/f3p0/1194	-3.14236	noncoding
cb10763_c12/f2p0/1465	-0.814812	noncoding
cb11427_c1/f2p0/1642	-1.10716	noncoding
cb11112_c0/f3p0/1752	-0.377451	noncoding
cb10888_c2/f2p0/890	-0.644481	noncoding
cb10888_c1/f2p0/1316	-0.391951	noncoding
cb10592_c0/f2p0/1333	-2.10085	noncoding
cb10886_c2/f2p0/1109	-1.76599	noncoding
cb1080_c0/f4p0/1266	-1.72916	noncoding
cb11178_c4/f2p0/1529	-0.099837	noncoding
cb11121_c0/f2p0/1329	-1.40512	noncoding
cb11601_c210/f2p0/770	-1.3272	noncoding
cb11601_c219/f3p0/1014	-1.19406	noncoding
cb11601_c1779/f6p0/1034	-2.1224	noncoding
cb10648_c0/f2p0/1242	-0.831203	noncoding
cb11304_c18/f2p0/2664	-0.185129	noncoding
cb11304_c14/f2p0/1873	-0.686016	noncoding
cb10650_c1/f2p0/1821	-0.635435	noncoding
cb10650_c0/f3p0/1039	-1.64194	noncoding
cb11018_c0/f2p0/1606	-0.748856	noncoding
cb1146_c4/f2p0/1422	-0.703211	noncoding
cb11601_c279/f2p0/1081	-2.22048	noncoding
cb11601_c275/f2p0/1360	-0.615503	noncoding
cb11601_c274/f2p0/962	-1.53061	noncoding
cb11601_c271/f2p0/1140	-1.34076	noncoding
cb11601_c1758/f238p0/819	-0.574141	noncoding
cb11577_c3/f4p0/1340	-0.787599	noncoding
cb11197_c0/f2p0/1255	-2.19795	noncoding
cb11380_c1/f3p0/1071	-1.57319	noncoding
cb10696_c0/f2p0/1576	-0.048236	noncoding
cb11601_c251/f2p0/837	-1.44716	noncoding
cb11601_c257/f2p0/1518	-1.1066	noncoding
cb10738_c0/f11p0/1831	-0.526331	noncoding
cb1117_c2/f2p0/2306	-0.720805	noncoding
cb11437_c18/f2p0/1063	-0.556234	noncoding
cb10567_c0/f2p0/1851	-0.240039	noncoding
cb11360_c0/f2p0/1873	-0.418988	noncoding
cb11480_c0/f2p0/1500	-1.25588	noncoding
cb11227_c6/f2p0/1789	-0.504814	noncoding
cb11227_c5/f2p0/1642	-0.074946	noncoding
cb11720_c1/f2p0/1049	-0.698527	noncoding
cb10951_c0/f2p0/1259	-1.64409	noncoding
cb10955_c0/f3p0/1246	-1.27273	noncoding
cb11407_c0/f2p0/1580	-0.213833	noncoding
cb11566_c0/f2p0/1756	-1.07744	noncoding
cb11601_c281/f2p0/1401	-1.81622	noncoding
cb11529_c0/f2p0/996	-0.246684	noncoding
cb10805_c0/f2p0/1607	-0.837082	noncoding
cb11180_c0/f2p0/1458	-1.53309	noncoding
cb11180_c1/f2p0/1864	-0.262723	noncoding
cb10994_c0/f2p0/1339	-0.816167	noncoding
cb10919_c0/f2p1/1427	-1.81497	noncoding
cb11287_c0/f2p0/1728	-1.86789	noncoding
cb11718_c0/f2p0/1419	-1.2827	noncoding
cb11158_c0/f2p0/1721	-0.715347	noncoding
cb11304_c9/f3p0/1014	-0.504429	noncoding
cb11079_c1/f2p0/959	-2.32397	noncoding
cb11079_c0/f2p0/1648	-2.02009	noncoding
cb11405_c0/f4p0/1320	-1.18167	noncoding
cb11405_c1/f2p0/1036	-1.59313	noncoding
cb1172_c0/f2p0/3046	-1.98678	noncoding
cb1067_c11/f5p0/5357	-0.266664	noncoding
cb10596_c0/f2p0/1770	-0.807188	noncoding
cb11108_c1/f2p0/1251	-2.08323	noncoding
cb10754_c0/f2p0/1715	-0.523165	noncoding
cb11211_c7/f2p0/1301	-1.7637	noncoding
cb11728_c0/f2p0/1594	-0.129177	noncoding
cb11601_c151/f5p0/1043	-2.11771	noncoding
cb11568_c5/f2p0/1032	-2.28102	noncoding
cb11410_c0/f2p0/1070	-0.738076	noncoding
cb10870_c0/f2p0/1498	-0.554038	noncoding
cb10491_c93648/f2p0/1421	-0.857918	noncoding
cb11720_c0/f3p0/1917	-0.353438	noncoding
cb11120_c0/f2p0/1238	-1.72467	noncoding
cb11156_c2/f2p0/1372	-0.129427	noncoding
cb11345_c39/f2p0/1198	-0.843729	noncoding
cb11660_c0/f2p0/949	-1.74062	noncoding
cb11156_c0/f3p0/1617	-0.061629	noncoding
cb10739_c5/f2p0/1503	-2.36417	noncoding
cb11315_c0/f2p0/1365	-0.703454	noncoding
cb10707_c0/f2p0/1321	-0.764864	noncoding
cb10703_c1/f3p0/1061	-0.31974	noncoding
cb11507_c5/f3p0/1161	-0.262288	noncoding
cb11507_c4/f3p0/1282	-0.293538	noncoding
cb11601_c192/f4p0/1088	-1.58907	noncoding
cb11601_c193/f4p1/1566	-1.0353	noncoding
cb11451_c0/f2p0/1133	-2.17409	noncoding
cb11370_c0/f2p0/1239	-1.23089	noncoding
cb11325_c0/f2p0/1822	-0.653848	noncoding
cb11059_c0/f2p0/1530	-1.58472	noncoding
cb11112_c1/f2p0/1761	-0.168804	noncoding
cb11753_c0/f2p0/1901	-0.065615	noncoding
cb11601_c304/f2p0/890	-2.00507	noncoding
cb11601_c308/f2p0/1142	-0.328787	noncoding
cb11412_c0/f3p0/1438	-0.546727	noncoding
cb11427_c0/f2p0/831	-1.95275	noncoding
cb10905_c0/f7p0/1391	-0.666578	noncoding
cb10905_c1/f3p0/1702	-0.263488	noncoding
cb11067_c0/f5p0/1631	-0.055772	noncoding
cb11147_c1/f2p0/1432	-1.22571	noncoding
cb11147_c0/f3p0/1294	-1.13899	noncoding
cb11601_c1814/f7p0/1390	-1.32482	noncoding
cb11601_c1819/f2p0/990	-1.35073	noncoding
cb1167_c1/f2p0/3188	-0.979241	noncoding
cb1167_c0/f2p0/2515	-0.480841	noncoding
cb1167_c2/f2p0/3075	-1.90474	noncoding
cb11430_c2/f3p1/1640	-0.622103	noncoding
cb11096_c8/f2p0/1348	-0.376342	noncoding
cb11096_c6/f2p0/998	-0.973331	noncoding
cb11387_c0/f3p0/1083	-0.110906	noncoding
cb11601_c329/f2p0/1454	-1.23277	noncoding
cb11577_c19/f4p0/1324	-0.169717	noncoding
cb10940_c1/f2p0/1290	-1.10791	noncoding
cb10940_c0/f3p0/1168	-0.753412	noncoding
cb10491_c922/f2p0/1408	-1.28247	noncoding
cb10491_c927/f2p0/1751	-1.02622	noncoding
cb10571_c8/f2p0/1494	-0.847703	noncoding
cb10571_c7/f2p0/1508	-0.985384	noncoding
cb11258_c0/f3p0/1313	-0.444547	noncoding
cb11258_c1/f2p0/1530	-0.324649	noncoding
cb11601_c1781/f4p0/1323	-1.44058	noncoding
cb11601_c1783/f10p0/1179	-1.86524	noncoding
cb11096_c30/f3p1/5454	-0.072744	noncoding
cb11425_c7/f4p0/1270	-1.29539	noncoding
cb11181_c0/f2p0/1509	-0.06264	noncoding
cb11465_c0/f2p0/1702	-0.564948	noncoding
cb10840_c3/f2p0/1644	-0.611173	noncoding
cb10840_c5/f2p0/1360	-1.06476	noncoding
cb11342_c27/f5p0/1177	-1.82164	noncoding
cb11342_c26/f4p0/1235	-1.53117	noncoding
cb11601_c288/f2p0/908	-0.908026	noncoding
cb11662_c0/f2p0/1268	-0.121107	noncoding
cb10564_c1/f2p0/1196	-1.58462	noncoding
cb10564_c0/f2p0/1224	-1.73285	noncoding
cb1060_c1/f2p0/1207	-0.306783	noncoding
cb10826_c6/f2p0/1497	-0.227262	noncoding
cb10826_c7/f2p0/963	-0.085581	noncoding
cb11134_c0/f2p0/1042	-2.42066	noncoding
cb10757_c3/f3p0/1117	-1.91211	noncoding
cb10757_c2/f7p0/997	-1.88842	noncoding
cb10757_c7/f2p0/1130	-1.66226	noncoding
cb10757_c5/f3p0/1217	-2.06113	noncoding
cb10757_c4/f5p0/1188	-1.91743	noncoding
cb10757_c9/f2p0/1532	-0.999877	noncoding
cb10757_c8/f2p0/1317	-1.81648	noncoding
cb11657_c0/f2p0/1391	-0.548481	noncoding
cb11773_c1/f3p0/1238	-0.474866	noncoding
cb11773_c2/f3p0/1587	-0.039651	noncoding
cb11183_c0/f2p0/1322	-0.187416	noncoding
cb10768_c10/f4p0/1198	-0.985397	noncoding
cb1073_c3/f2p0/2667	-0.162173	noncoding
cb10859_c0/f2p0/1504	-0.791765	noncoding
cb10939_c4/f2p1/1964	-0.899302	noncoding
cb105_c4/f2p0/2147	-0.305751	noncoding
cb105_c1/f3p0/1094	-0.18567	noncoding
cb11110_c40/f2p0/1461	-0.349735	noncoding
cb11203_c0/f2p0/1582	-0.297351	noncoding
cb11227_c2/f2p1/1357	-0.148603	noncoding
cb10494_c0/f2p0/1457	-0.71894	noncoding
cb11057_c1/f2p0/1516	-0.109625	noncoding
cb11199_c0/f2p0/1283	-1.72446	noncoding
cb10723_c0/f3p0/1260	-2.07193	noncoding
cb11592_c1/f2p0/1293	-1.12877	noncoding
cb11053_c0/f2p0/1101	-1.19476	noncoding
cb11110_c9/f2p0/1318	-0.723291	noncoding
cb10513_c0/f2p0/1711	-0.939536	noncoding
cb10953_c1/f2p0/1076	-1.33445	noncoding
cb10953_c0/f2p0/1442	-1.11033	noncoding
cb11239_c0/f2p0/826	-1.41383	noncoding
cb10939_c14/f38p1/2350	-0.232098	noncoding
cb11601_c221/f3p0/1215	-2.26725	noncoding
cb10967_c0/f3p0/1091	-1.11129	noncoding
cb10967_c1/f2p0/1746	-0.607662	noncoding
cb11099_c0/f2p0/1478	-1.42144	noncoding
cb11540_c0/f2p0/1777	-0.228361	noncoding
cb11544_c0/f3p0/2010	-0.038554	noncoding
cb11263_c1/f2p0/1194	-1.28427	noncoding
cb10854_c4/f2p0/1331	-0.211982	noncoding
cb10854_c3/f3p0/1099	-0.642823	noncoding
cb10854_c2/f2p0/923	-0.804088	noncoding
cb11525_c0/f2p0/1497	-0.809664	noncoding
cb10768_c2/f2p0/1902	-0.452188	noncoding
cb10768_c9/f4p0/1008	-1.35179	noncoding
cb11601_c202/f4p0/1104	-1.6576	noncoding
cb10684_c0/f2p0/1353	-2.32624	noncoding
cb10532_c1/f3p0/1395	-1.36592	noncoding
cb11213_c0/f4p0/1531	-1.00961	noncoding
cb11450_c0/f2p0/1263	-0.744264	noncoding
cb11350_c0/f3p0/1425	-0.568406	noncoding
cb11109_c0/f2p0/1278	-0.227698	noncoding
cb11601_c264/f2p0/970	-1.93947	noncoding
cb11601_c267/f2p0/1121	-0.323943	noncoding
cb11601_c263/f2p0/1206	-2.04185	noncoding
cb1136_c20/f3p0/3974	-0.912694	noncoding
cb11191_c2/f2p0/1101	-0.571551	noncoding
cb11191_c3/f2p0/1277	-1.05285	noncoding
cb11191_c1/f2p0/979	-0.805735	noncoding
cb11191_c4/f2p0/1708	-0.593577	noncoding
cb11029_c0/f2p0/1383	-2.36921	noncoding
cb11193_c1/f3p0/1791	-1.36313	noncoding
cb10862_c0/f4p0/1260	-0.310904	noncoding
cb11582_c3/f2p0/1508	-0.801444	noncoding
cb10757_c10/f2p0/1245	-1.76095	noncoding
cb11341_c0/f2p0/1343	-1.87765	noncoding
cb10509_c0/f2p0/1891	-3.09125	noncoding
cb11603_c0/f2p0/1318	-1.10976	noncoding
cb10715_c1/f2p0/1231	-2.05465	noncoding
cb11601_c303/f2p0/978	-2.25916	noncoding
cb11289_c0/f2p0/1533	-0.817822	noncoding
cb11345_c4/f4p0/1323	-0.999524	noncoding
cb11345_c7/f2p0/1486	-0.92743	noncoding
cb11154_c5/f2p0/2459	-0.28457	noncoding
cb11733_c0/f2p0/1490	-0.900785	noncoding
cb11733_c1/f2p0/1075	-1.01864	noncoding
cb10743_c3/f2p0/1278	-0.796436	noncoding
cb11401_c0/f2p0/1626	-0.770474	noncoding
cb11429_c0/f2p1/1804	-1.07211	noncoding
cb11345_c42/f2p0/1585	-0.622699	noncoding
cb11345_c40/f6p1/1847	-0.436133	noncoding
cb11437_c21/f7p0/1064	-0.700676	noncoding
cb11135_c0/f2p0/963	-1.20367	noncoding
cb10717_c0/f2p0/1900	-0.551689	noncoding
cb11747_c3/f2p0/1281	-1.1033	noncoding
cb11747_c4/f6p0/1228	-1.23798	noncoding
cb11278_c0/f2p0/1084	-0.419283	noncoding
cb10545_c1/f2p0/943	-0.485354	noncoding
cb14160_c0/f2p0/1058	-1.92561	noncoding
cb13334_c823/f3p0/1162	-1.45594	noncoding
cb13334_c822/f3p0/859	-1.1226	noncoding
cb13334_c821/f2p0/1022	-1.89625	noncoding
cb13334_c820/f3p0/1161	-1.54685	noncoding
cb13564_c0/f3p0/1186	-1.73466	noncoding
cb13334_c6075/f2p0/1151	-2.2862	noncoding
cb13334_c824/f3p0/1212	-1.05138	noncoding
cb11778_c0/f2p0/1829	-2.38759	noncoding
cb13334_c6072/f2p0/1102	-2.29186	noncoding
cb13948_c0/f2p0/1160	-0.898205	noncoding
cb13334_c7209/f6p0/1201	-1.76906	noncoding
cb13334_c7208/f3p0/1097	-1.92889	noncoding
cb13334_c7205/f3p0/1208	-0.726786	noncoding
cb13334_c7203/f5p0/1078	-1.63714	noncoding
cb13210_c0/f7p0/1053	-0.045813	noncoding
cb13996_c0/f2p0/1101	-2.20617	noncoding
cb13216_c0/f6p0/1010	-0.224485	noncoding
cb13990_c0/f2p0/885	-1.81207	noncoding
cb13167_c5/f2p0/1045	-0.938248	noncoding
cb13623_c0/f6p0/1005	-1.25103	noncoding
cb13071_c0/f2p0/1084	-2.84065	noncoding
cb13334_c808/f3p0/1206	-0.649694	noncoding
cb13334_c804/f3p0/856	-1.74369	noncoding
cb13334_c801/f2p0/877	-2.03846	noncoding
cb13334_c800/f3p0/1132	-1.68561	noncoding
cb13334_c803/f3p0/971	-1.40123	noncoding
cb12095_c0/f2p0/1113	-0.835489	noncoding
cb1206_c13/f4p1/4537	-0.250701	noncoding
cb13198_c17/f2p0/1177	-1.49979	noncoding
cb13198_c14/f5p0/970	-1.34951	noncoding
cb13198_c18/f2p0/1102	-1.62514	noncoding
cb13334_c7338/f2p0/789	-0.515917	noncoding
cb13771_c0/f6p0/944	-1.60867	noncoding
cb13771_c1/f2p0/900	-1.82547	noncoding
cb13598_c0/f2p0/1171	-1.2492	noncoding
cb12503_c0/f2p0/1037	-1.07694	noncoding
cb13334_c637/f9p1/1152	-1.45383	noncoding
cb13910_c7/f2p0/1022	-0.006191	noncoding
cb13334_c555/f5p0/1147	-1.22347	noncoding
cb14319_c0/f2p0/1163	-0.691681	noncoding
cb13852_c0/f3p0/1102	-0.190191	noncoding
cb14144_c0/f2p0/1080	-1.22707	noncoding
cb13077_c2/f2p0/1106	-1.50879	noncoding
cb13077_c1/f2p0/1130	-1.51733	noncoding
cb13077_c8/f4p0/1160	-1.79341	noncoding
cb11953_c0/f2p0/963	-2.21025	noncoding
cb13334_c798/f3p0/1128	-1.80877	noncoding
cb13334_c795/f3p0/1217	-1.22397	noncoding
cb13334_c793/f2p1/1149	-0.271113	noncoding
cb13907_c1/f2p0/1033	-2.5185	noncoding
cb13451_c0/f2p0/1002	-1.10472	noncoding
cb13334_c867/f2p0/1077	-1.2815	noncoding
cb13334_c865/f2p0/1020	-0.271928	noncoding
cb13334_c864/f2p0/1031	-0.893253	noncoding
cb13334_c862/f2p0/914	-1.26387	noncoding
cb13073_c9/f7p0/1063	-1.79865	noncoding
cb13334_c951/f2p0/1221	-1.14535	noncoding
cb14412_c0/f2p0/845	-1.74374	noncoding
cb13198_c73/f2p0/925	-1.71079	noncoding
cb13198_c72/f21p0/1169	-2.95329	noncoding
cb13676_c6/f5p0/1228	-1.04488	noncoding
cb13676_c4/f2p0/832	-1.56079	noncoding
cb13676_c2/f3p0/1150	-1.34471	noncoding
cb13676_c3/f2p0/727	-2.19427	noncoding
cb13225_c0/f2p0/1128	-0.129481	noncoding
cb13334_c658/f9p0/1159	-0.691557	noncoding
cb13334_c652/f3p0/1165	-1.51501	noncoding
cb13334_c653/f7p0/1056	-0.5257	noncoding
cb13334_c7243/f3p0/1044	-0.738027	noncoding
cb13334_c7242/f4p0/1028	-0.406839	noncoding
cb13334_c7244/f2p0/974	-1.92614	noncoding
cb13334_c7247/f2p0/981	-0.781981	noncoding
cb13334_c7249/f3p0/1047	-1.42349	noncoding
cb13334_c7248/f3p0/1044	-2.19343	noncoding
cb14415_c0/f2p0/933	-1.58127	noncoding
cb13013_c5/f2p0/1079	-1.24457	noncoding
cb13013_c6/f2p0/978	-1.33682	noncoding
cb13013_c1/f27p0/991	-0.090635	noncoding
cb13013_c0/f33p0/985	-0.07945	noncoding
cb13013_c3/f14p0/986	-1.74581	noncoding
cb11963_c5/f6p0/1141	-1.38977	noncoding
cb13268_c0/f2p0/995	-0.712855	noncoding
cb1349_c3/f2p0/1527	-0.990606	noncoding
cb1349_c1/f2p0/1328	-0.991736	noncoding
cb1349_c4/f2p1/2962	-0.378172	noncoding
cb13264_c1/f2p0/1131	-2.42073	noncoding
cb13264_c0/f3p0/1011	-2.41422	noncoding
cb13334_c849/f3p0/1186	-1.19036	noncoding
cb13334_c842/f3p1/1167	-0.973408	noncoding
cb13334_c845/f2p0/993	-1.23331	noncoding
cb13334_c844/f3p0/1185	-0.926787	noncoding
cb13334_c847/f3p0/941	-2.00052	noncoding
cb13334_c7188/f13p0/1104	-2.35764	noncoding
cb12253_c0/f8p0/1088	-0.564241	noncoding
cb13235_c19/f3p0/943	-0.669397	noncoding
cb13876_c0/f3p0/1119	-0.592903	noncoding
cb12918_c1279/f8p0/692	-1.59422	noncoding
cb12918_c1278/f629p0/929	-2.14196	noncoding
cb12918_c1270/f4p0/1072	-2.37028	noncoding
cb12918_c1272/f3p0/762	-1.94289	noncoding
cb12918_c1274/f2p0/940	-2.03098	noncoding
cb13667_c0/f2p0/705	-0.314433	noncoding
cb13334_c676/f6p0/983	-1.71487	noncoding
cb13334_c673/f3p0/1207	-1.34165	noncoding
cb13334_c678/f4p0/1124	-2.03659	noncoding
cb11879_c0/f2p0/1835	-0.919021	noncoding
cb1279_c3/f4p0/2793	-0.299656	noncoding
cb1279_c9/f2p0/3208	-0.017665	noncoding
cb1279_c8/f2p0/2886	-0.089499	noncoding
cb13334_c5544/f2p0/854	-2.06442	noncoding
cb13531_c0/f6p0/862	-0.811583	noncoding
cb14386_c5/f2p0/1198	-0.394905	noncoding
cb14386_c4/f2p0/982	-0.690788	noncoding
cb14386_c3/f2p0/891	-2.39675	noncoding
cb13073_c12/f3p0/1027	-1.4304	noncoding
cb13738_c0/f3p0/788	-0.260624	noncoding
cb14182_c0/f2p0/1136	-1.61532	noncoding
cb13597_c0/f2p0/1173	-1.5245	noncoding
cb13597_c1/f2p0/1134	-0.675275	noncoding
cb13334_c681/f6p0/1160	-0.455205	noncoding
cb13334_c7161/f129p0/705	-0.638909	noncoding
cb11845_c0/f2p0/1182	-2.10485	noncoding
cb13285_c0/f3p0/1140	-1.50392	noncoding
cb13285_c1/f2p0/1022	-1.44253	noncoding
cb13285_c4/f2p0/1085	-1.31885	noncoding
cb13334_c675/f7p0/1205	-1.41629	noncoding
cb14300_c0/f2p0/986	-1.39541	noncoding
cb14116_c0/f2p0/1096	-0.983815	noncoding
cb13954_c0/f2p0/947	-0.160577	noncoding
cb12316_c0/f2p0/924	-0.085687	noncoding
cb12337_c0/f2p0/1104	-2.41304	noncoding
cb13362_c4/f34p0/947	-0.658464	noncoding
cb13362_c6/f8p0/1092	-0.855473	noncoding
cb13539_c1/f2p0/958	-2.0072	noncoding
cb13985_c0/f2p0/1109	-0.742313	noncoding
cb14274_c1/f2p0/919	-2.03574	noncoding
cb14274_c0/f2p0/1165	-1.44339	noncoding
cb13447_c303/f2p0/1051	-0.935938	noncoding
cb13334_c733/f4p0/982	-1.71835	noncoding
cb13334_c734/f3p0/971	-1.29604	noncoding
cb13334_c887/f2p0/965	-2.92184	noncoding
cb13334_c881/f2p0/856	-1.46197	noncoding
cb13334_c883/f2p0/627	-0.384379	noncoding
cb13334_c889/f2p0/1077	-2.23655	noncoding
cb13334_c888/f2p0/1141	-1.10121	noncoding
cb13334_c940/f2p0/966	-1.34631	noncoding
cb13334_c943/f2p0/1014	-1.70002	noncoding
cb13334_c944/f2p0/1130	-2.18972	noncoding
cb13334_c946/f2p0/1007	-2.52092	noncoding
cb12958_c47/f2p0/1087	-1.37132	noncoding
cb12958_c45/f2p0/1294	-0.9685	noncoding
cb12958_c42/f4p0/1808	-0.395983	noncoding
cb13737_c16/f6p0/964	-0.818202	noncoding
cb13737_c17/f4p0/1072	-0.654731	noncoding
cb1320_c2/f2p0/1346	-0.609445	noncoding
cb13962_c0/f2p1/1007	-1.47417	noncoding
cb13334_c622/f7p0/1074	-0.904505	noncoding
cb12935_c665/f3p0/975	-1.57458	noncoding
cb12935_c664/f1301p0/1046	-1.53461	noncoding
cb12935_c663/f2p0/1027	-1.42083	noncoding
cb12935_c662/f3p0/998	-1.54707	noncoding
cb13875_c0/f6p0/1039	-0.565512	noncoding
cb13334_c949/f2p0/1038	-1.03851	noncoding
cb13403_c0/f2p0/1041	-0.968674	noncoding
cb13847_c0/f2p0/1013	-2.368	noncoding
cb14037_c0/f6p0/1202	-1.65921	noncoding
cb135_c0/f2p0/1829	-0.597661	noncoding
cb13334_c717/f5p0/887	-0.138833	noncoding
cb13334_c711/f3p1/1094	-1.6096	noncoding
cb13042_c8/f2p0/741	-0.328349	noncoding
cb13781_c0/f2p0/916	-0.058576	noncoding
cb14243_c0/f2p0/882	-1.28328	noncoding
cb14199_c0/f3p1/930	-0.233036	noncoding
cb13334_c5746/f2p0/1065	-1.41899	noncoding
cb14161_c0/f2p0/924	-0.672282	noncoding
cb13477_c0/f3p0/1039	-1.5357	noncoding
cb13334_c962/f2p0/1132	-2.06914	noncoding
cb13334_c960/f2p0/1192	-0.909563	noncoding
cb13334_c961/f2p0/1141	-2.28243	noncoding
cb13334_c966/f2p0/1037	-0.690028	noncoding
cb13334_c967/f2p0/802	-1.49202	noncoding
cb13334_c969/f2p0/962	-0.978005	noncoding
cb11779_c0/f3p1/1809	-1.47819	noncoding
cb13198_c13/f5p0/1039	-1.48599	noncoding
cb13334_c692/f6p0/1047	-1.94253	noncoding
cb12280_c0/f6p0/1219	-1.31782	noncoding
cb13334_c777/f3p0/838	-2.87055	noncoding
cb13334_c771/f3p0/1115	-1.84004	noncoding
cb13334_c595/f5p0/1118	-1.19788	noncoding
cb13306_c0/f4p0/1216	-1.25595	noncoding
cb1239_c0/f3p0/4266	-1.43846	noncoding
cb14211_c0/f2p0/1147	-1.21583	noncoding
cb13334_c714/f5p0/938	-1.04555	noncoding
cb13334_c7350/f2p0/1024	-1.7365	noncoding
cb13444_c0/f5p0/1026	-0.440648	noncoding
cb13022_c1/f2p1/922	-1.42053	noncoding
cb13022_c0/f5p1/1198	-0.674819	noncoding
cb12945_c226/f2p0/910	-0.646128	noncoding
cb12945_c227/f2p0/916	-0.891502	noncoding
cb12945_c224/f40p0/1202	-0.223461	noncoding
cb12775_c1/f2p0/1121	-2.7592	noncoding
cb13593_c0/f7p0/1160	-0.72905	noncoding
cb13473_c0/f3p0/1199	-0.603868	noncoding
cb13334_c902/f2p0/1079	-2.32067	noncoding
cb13334_c903/f2p0/1170	-1.23399	noncoding
cb13761_c0/f2p0/1202	-0.336769	noncoding
cb12393_c0/f2p0/1099	-0.34357	noncoding
cb13546_c0/f2p0/999	-1.58729	noncoding
cb13065_c30/f4p0/1102	-1.98928	noncoding
cb12176_c0/f2p0/998	-0.986588	noncoding
cb13247_c2/f10p0/1175	-0.890111	noncoding
cb13247_c3/f7p0/1134	-0.909694	noncoding
cb13247_c0/f30p0/1178	-0.770125	noncoding
cb13247_c6/f3p0/1209	-0.927049	noncoding
cb13247_c4/f6p0/1170	-0.810379	noncoding
cb13247_c5/f4p0/1024	-1.15131	noncoding
cb13771_c2/f2p0/1073	-2.32085	noncoding
cb13313_c0/f7p0/1161	-0.600665	noncoding
cb12163_c0/f2p0/971	-1.60424	noncoding
cb13334_c755/f4p0/1171	-1.45584	noncoding
cb13334_c973/f2p0/994	-0.727321	noncoding
cb13334_c759/f2p0/1024	-0.592852	noncoding
cb13334_c758/f3p0/971	-1.38839	noncoding
cb1279_c37/f2p1/2992	-0.18019	noncoding
cb13187_c0/f2p0/960	-2.02063	noncoding
cb13334_c4782/f2p0/718	-1.62158	noncoding
cb13505_c0/f2p0/839	-1.83944	noncoding
cb14257_c0/f4p0/1080	-1.61693	noncoding
cb14217_c0/f2p0/1114	-0.037944	noncoding
cb12994_c3/f2p0/990	-0.690806	noncoding
cb12947_c5/f5p1/1153	-2.18367	noncoding
cb12947_c1/f2p0/917	-2.50545	noncoding
cb13016_c0/f3p0/1086	-1.43013	noncoding
cb13334_c5008/f2p0/1053	-2.03421	noncoding
cb13088_c0/f3p0/1051	-1.43301	noncoding
cb12202_c0/f2p0/1113	-1.46439	noncoding
cb13334_c928/f2p0/1156	-0.072797	noncoding
cb13334_c929/f2p0/1176	-1.60866	noncoding
cb13334_c924/f2p0/913	-0.414829	noncoding
cb13334_c920/f2p0/860	-1.86083	noncoding
cb13496_c24/f3p0/945	-2.9722	noncoding
cb13496_c26/f2p0/941	-2.84493	noncoding
cb13334_c7316/f4p0/1172	-0.590683	noncoding
cb13334_c7314/f5p0/1112	-1.70087	noncoding
cb13334_c7313/f6p0/1219	-0.757883	noncoding
cb13334_c7312/f3p0/1051	-2.42332	noncoding
cb13334_c7318/f2p0/1188	-1.81105	noncoding
cb13753_c0/f2p0/1058	-1.28754	noncoding
cb11968_c0/f2p0/1154	-0.794323	noncoding
cb13612_c0/f2p0/993	-0.739073	noncoding
cb13612_c1/f2p0/979	-1.31151	noncoding
cb12309_c0/f2p0/1183	-0.055231	noncoding
cb12977_c0/f104p1/1135	-0.212447	noncoding
cb1279_c13/f2p0/2125	-0.694511	noncoding
cb1279_c12/f2p0/2193	-0.875751	noncoding
cb1279_c10/f2p0/1623	-0.955744	noncoding
cb1279_c15/f2p0/2323	-0.993814	noncoding
cb1279_c14/f2p0/2055	-0.965376	noncoding
cb14076_c0/f3p0/1127	-0.087528	noncoding
cb13016_c1/f2p0/1112	-1.10665	noncoding
cb11790_c0/f2p0/1836	-1.08253	noncoding
cb12921_c2/f4p0/941	-1.21435	noncoding
cb13350_c1/f38p0/1028	-0.208905	noncoding
cb13247_c30/f2p0/1194	-1.01007	noncoding
cb13350_c6/f7p0/927	-0.33757	noncoding
cb12422_c0/f2p0/1181	-1.48386	noncoding
cb13334_c695/f3p0/1018	-1.68283	noncoding
cb14245_c0/f2p0/1091	-0.119524	noncoding
cb13334_c696/f5p0/1139	-0.282558	noncoding
cb13844_c0/f3p0/1008	-0.309509	noncoding
cb13907_c4/f2p0/935	-2.19585	noncoding
cb13907_c3/f2p0/991	-1.18149	noncoding
cb13907_c2/f2p0/901	-2.18382	noncoding
cb13907_c0/f2p0/947	-2.02196	noncoding
cb13334_c952/f2p0/1114	-0.34869	noncoding
cb1399_c0/f4p0/2865	-0.095864	noncoding
cb14294_c1/f3p0/958	-2.21987	noncoding
cb14294_c0/f3p0/1326	-1.71408	noncoding
cb14140_c0/f2p0/1086	-0.985039	noncoding
cb11813_c0/f2p0/1256	-0.749156	noncoding
cb12196_c0/f2p0/1093	-0.901574	noncoding
cb13334_c994/f2p0/924	-1.87522	noncoding
cb13334_c5191/f2p0/975	-1.45646	noncoding
cb13334_c992/f2p0/1078	-1.18266	noncoding
cb12994_c7/f2p0/1153	-0.415054	noncoding
cb13072_c9/f6p0/1176	-0.50671	noncoding
cb13334_c7299/f6p1/1154	-1.3372	noncoding
cb13334_c7297/f2p0/809	-0.13665	noncoding
cb13222_c1/f2p0/825	-0.876535	noncoding
cb13222_c0/f4p0/792	-0.691296	noncoding
cb1336_c0/f2p0/2236	-0.882142	noncoding
cb13334_c5044/f5p0/1001	-1.6057	noncoding
cb13994_c44/f7p0/1086	-0.062254	noncoding
cb11851_c0/f2p0/1344	-0.119543	noncoding
cb13334_c984/f2p0/961	-1.79106	noncoding
cb14104_c0/f2p0/1002	-1.72014	noncoding
cb12918_c291/f3p0/1114	-2.37014	noncoding
cb13065_c8/f2p0/912	-2.68384	noncoding
cb14416_c0/f2p0/1053	-0.522131	noncoding
cb13838_c0/f2p0/962	-0.252198	noncoding
cb13334_c6008/f2p1/1159	-0.385473	noncoding
cb13588_c0/f2p0/1142	-0.697407	noncoding
cb12994_c1/f2p0/1117	-0.528946	noncoding
cb13984_c2/f7p0/1151	-0.922494	noncoding
cb13241_c1/f6p0/1120	-0.084583	noncoding
cb13992_c1/f2p0/1036	-2.52087	noncoding
cb13992_c0/f2p0/931	-2.39427	noncoding
cb13832_c0/f2p0/1008	-1.72265	noncoding
cb14212_c2/f2p0/1173	-0.956972	noncoding
cb13261_c0/f2p0/1098	-0.216797	noncoding
cb13534_c1/f2p0/1010	-0.01555	noncoding
cb13534_c0/f2p0/1140	-0.062719	noncoding
cb14284_c2/f2p0/1169	-0.62838	noncoding
cb14284_c3/f2p0/1059	-1.094	noncoding
cb13334_c988/f2p0/957	-1.88036	noncoding
cb13334_c980/f2p0/1221	-1.10882	noncoding
cb13334_c983/f2p0/899	-2.35109	noncoding
cb13334_c7373/f2p0/722	-1.82206	noncoding
cb12209_c0/f2p0/1005	-2.28188	noncoding
cb13235_c9/f2p0/1120	-0.144115	noncoding
cb13235_c6/f2p0/1197	-0.435064	noncoding
cb13235_c5/f2p0/1046	-0.559294	noncoding
cb13235_c2/f3p0/1179	-0.482192	noncoding
cb13235_c1/f3p0/1004	-0.355416	noncoding
cb13235_c0/f3p0/966	-0.766726	noncoding
cb13758_c4/f2p0/1056	-1.59306	noncoding
cb14383_c0/f2p0/1088	-0.875051	noncoding
cb13467_c0/f2p0/989	-2.1057	noncoding
cb13291_c0/f5p0/943	-0.966321	noncoding
cb13195_c1/f2p0/1123	-1.73902	noncoding
cb11934_c0/f2p0/1093	-2.05858	noncoding
cb13334_c5556/f2p0/1064	-2.44099	noncoding
cb1259_c7/f2p0/2043	-1.33928	noncoding
cb1261_c10/f4p0/1572	-1.60634	noncoding
cb1303_c2/f3p0/4559	-0.52684	noncoding
cb1303_c5/f2p0/4537	-0.680143	noncoding
cb14366_c1/f2p0/886	-1.84595	noncoding
cb14273_c0/f2p0/949	-0.788724	noncoding
cb13878_c1/f10p0/760	-0.702508	noncoding
cb12485_c0/f2p0/954	-1.34688	noncoding
cb13620_c0/f2p0/1133	-0.760364	noncoding
cb13334_c5343/f2p0/681	-0.751502	noncoding
cb13447_c293/f70p0/1170	-0.642149	noncoding
cb13447_c297/f10p0/877	-1.55574	noncoding
cb12210_c2/f2p0/1037	-1.57472	noncoding
cb12210_c0/f3p0/1312	-1.28686	noncoding
cb12524_c1/f2p0/1038	-0.02094	noncoding
cb12524_c0/f3p0/1033	-0.303577	noncoding
cb12256_c3/f3p0/1197	-0.56802	noncoding
cb14190_c0/f2p0/1152	-0.49056	noncoding
cb13334_c7234/f5p0/1214	-1.11108	noncoding
cb13334_c7235/f4p0/1127	-0.408905	noncoding
cb13334_c7236/f2p0/1132	-1.48523	noncoding
cb13334_c7237/f3p0/1156	-1.27051	noncoding
cb13334_c7232/f4p0/1001	-0.821326	noncoding
cb13334_c7233/f2p0/1163	-2.40081	noncoding
cb13334_c7239/f2p0/1115	-1.62259	noncoding
cb12252_c0/f2p0/1089	-0.112851	noncoding
cb12592_c0/f2p0/1187	-0.134608	noncoding
cb13636_c3/f14p0/1081	-2.06543	noncoding
cb13636_c1/f3p0/1094	-2.22143	noncoding
cb12582_c0/f3p0/1245	-1.22432	noncoding
cb13889_c14/f8p0/1143	-0.969782	noncoding
cb13889_c12/f8p0/1177	-0.754464	noncoding
cb13889_c13/f9p0/1215	-0.807187	noncoding
cb14163_c0/f2p0/1088	-1.62505	noncoding
cb13276_c0/f2p0/1161	-1.05327	noncoding
cb13472_c0/f4p0/727	-1.34815	noncoding
cb12037_c0/f4p0/992	-0.90468	noncoding
cb12037_c1/f2p0/873	-1.4876	noncoding
cb1282_c0/f2p0/989	-0.729182	noncoding
cb1296_c1/f2p0/2030	-0.189451	noncoding
cb13334_c600/f7p0/1168	-1.4465	noncoding
cb13184_c5/f3p0/826	-2.24939	noncoding
cb13334_c7212/f4p0/1195	-1.39951	noncoding
cb13334_c7213/f8p0/1126	-0.718888	noncoding
cb13334_c7210/f5p0/1033	-1.73845	noncoding
cb13334_c7216/f2p0/1075	-1.01312	noncoding
cb13334_c7214/f3p0/1023	-1.04887	noncoding
cb13334_c7218/f6p0/1125	-0.323822	noncoding
cb13334_c7219/f6p0/1229	-2.40126	noncoding
cb13487_c3/f3p0/1163	-1.38111	noncoding
cb13100_c17/f6p0/1084	-0.06496	noncoding
cb11847_c0/f2p0/1727	-1.90729	noncoding
cb13826_c0/f2p0/1002	-2.90183	noncoding
cb13807_c0/f2p0/1188	-0.984003	noncoding
cb14029_c0/f2p0/1129	-1.68451	noncoding
cb13749_c0/f4p0/1039	-0.78668	noncoding
cb13294_c29/f2p0/1184	-1.21351	noncoding
cb13334_c295/f102p0/647	-0.414521	noncoding
cb13341_c0/f3p0/1227	-0.846072	noncoding
cb13334_c6415/f3p0/1004	-1.97158	noncoding
cb13334_c833/f3p0/1175	-2.43171	noncoding
cb13334_c835/f3p0/599	-0.482821	noncoding
cb13334_c836/f3p0/985	-0.410401	noncoding
cb13235_c10/f2p0/1205	-0.217014	noncoding
cb14260_c0/f2p0/1142	-1.27401	noncoding
cb13994_c3/f4p0/1053	-0.88466	noncoding
cb13334_c875/f2p0/877	-1.65349	noncoding
cb13334_c625/f4p0/863	-1.2713	noncoding
cb12775_c0/f3p0/980	-2.60074	noncoding
cb13897_c0/f3p0/941	-1.29602	noncoding
cb1212_c3/f2p0/1931	-0.517897	noncoding
cb13569_c0/f2p0/904	-0.592255	noncoding
cb12945_c59/f3p0/1169	-0.743262	noncoding
cb12097_c1/f2p0/1087	-0.178149	noncoding
cb11784_c5/f2p0/1484	-1.00874	noncoding
cb11784_c2/f2p0/1314	-1.78878	noncoding
cb13349_c0/f2p0/921	-1.50119	noncoding
cb12949_c0/f5p0/1148	-1.68582	noncoding
cb14237_c0/f2p0/1200	-1.07542	noncoding
cb13334_c811/f3p0/1188	-0.128027	noncoding
cb13334_c816/f3p0/901	-2.39242	noncoding
cb13334_c817/f3p0/1080	-1.58747	noncoding
cb13334_c818/f3p0/1137	-1.63756	noncoding
cb13590_c0/f2p0/987	-0.632705	noncoding
cb13845_c0/f2p0/1053	-0.812732	noncoding
cb12369_c0/f2p0/906	-1.11078	noncoding
cb13334_c7257/f2p0/1087	-2.4013	noncoding
cb13334_c7254/f2p0/913	-2.76705	noncoding
cb13334_c7252/f2p0/496	-0.952105	noncoding
cb11806_c4/f2p0/1109	-2.31311	noncoding
cb13929_c0/f3p0/968	-2.01427	noncoding
cb14197_c0/f2p0/1053	-1.55329	noncoding
cb11816_c0/f2p0/1257	-0.28304	noncoding
cb12262_c0/f2p0/1026	-1.951	noncoding
cb12063_c3/f2p0/1161	-0.502627	noncoding
cb12001_c0/f2p0/1194	-1.87126	noncoding
cb13331_c0/f2p0/894	-0.850838	noncoding
cb13334_c789/f3p0/1096	-1.14671	noncoding
cb13105_c1/f5p0/1002	-1.49052	noncoding
cb13105_c0/f6p0/1012	-1.46197	noncoding
cb13105_c3/f3p0/868	-1.20446	noncoding
cb13105_c2/f3p0/1019	-1.18091	noncoding
cb13334_c876/f2p0/1138	-1.55893	noncoding
cb13334_c871/f2p0/916	-2.29824	noncoding
cb13334_c872/f2p0/966	-1.84367	noncoding
cb14050_c0/f11p0/1030	-1.03963	noncoding
cb13519_c0/f9p0/1165	-1.39551	noncoding
cb14184_c0/f2p0/1155	-0.999607	noncoding
cb13285_c21/f2p0/1034	-1.64729	noncoding
cb13285_c20/f3p0/969	-1.48847	noncoding
cb13198_c122/f10p1/1124	-0.901694	noncoding
cb13198_c120/f2p0/953	-1.27691	noncoding
cb13198_c124/f6p0/922	-1.31835	noncoding
cb13198_c125/f2p0/904	-0.947255	noncoding
cb1221_c0/f3p0/1875	-0.342846	noncoding
cb13002_c6/f2p0/1127	-0.94805	noncoding
cb13002_c5/f2p0/890	-1.86325	noncoding
cb13334_c906/f2p0/958	-1.09864	noncoding
cb12244_c3/f2p0/1184	-1.6928	noncoding
cb13334_c908/f2p0/866	-2.23665	noncoding
cb13334_c909/f2p0/972	-0.868107	noncoding
cb13736_c0/f10p0/851	-0.705104	noncoding
cb13371_c1/f2p0/809	-1.18676	noncoding
cb1333_c0/f2p0/3979	-0.455188	noncoding
cb12978_c1/f3p0/1118	-1.81537	noncoding
cb13255_c0/f2p0/1082	-1.3955	noncoding
cb13626_c0/f2p0/1073	-1.31549	noncoding
cb14201_c0/f2p0/1084	-1.29994	noncoding
cb14117_c1/f3p0/1089	-1.21755	noncoding
cb13002_c20/f213p0/1109	-1.03223	noncoding
cb13334_c5288/f2p0/809	-1.0962	noncoding
cb1259_c4/f2p0/1007	-1.7634	noncoding
cb14022_c0/f2p0/1024	-1.45186	noncoding
cb13334_c858/f2p0/926	-1.37569	noncoding
cb13334_c859/f3p0/1019	-1.03786	noncoding
cb13334_c857/f3p0/876	-1.22806	noncoding
cb13334_c851/f2p0/882	-1.41264	noncoding
cb14094_c1/f2p0/1051	-0.262733	noncoding
cb14209_c0/f2p0/1196	-1.55127	noncoding
cb13334_c7199/f3p0/1218	-1.64649	noncoding
cb13334_c7198/f5p0/874	-0.48371	noncoding
cb13334_c7195/f10p0/1006	-1.51809	noncoding
cb13334_c7197/f4p1/1149	-1.35911	noncoding
cb13334_c7196/f14p0/1047	-2.33367	noncoding
cb14087_c0/f2p0/981	-2.20087	noncoding
cb11924_c6/f3p0/943	-0.434637	noncoding
cb13620_c1/f2p0/1027	-1.183	noncoding
cb11888_c1/f2p0/1333	-0.012139	noncoding
cb14121_c1/f5p0/741	-0.321665	noncoding
cb1361_c4/f3p0/1148	-1.43952	noncoding
cb1361_c7/f2p0/1595	-0.941395	noncoding
cb1361_c6/f2p0/1020	-1.46743	noncoding
cb11922_c3/f2p0/953	-1.03777	noncoding
cb13540_c0/f2p0/1001	-1.67196	noncoding
cb13426_c0/f2p0/1068	-0.09031	noncoding
cb13334_c6161/f2p0/1143	-1.61155	noncoding
cb14207_c0/f3p0/1099	-0.301336	noncoding
cb13073_c34/f8p0/1147	-1.07265	noncoding
cb12400_c0/f2p0/1769	-1.48557	noncoding
cb1249_c2/f2p0/1884	-0.049453	noncoding
cb13151_c21/f5p0/1032	-1.9401	noncoding
cb14114_c0/f2p0/1121	-1.49064	noncoding
cb11945_c1/f6p0/1112	-0.254969	noncoding
cb11945_c0/f8p0/1136	-0.082904	noncoding
cb13334_c958/f2p0/1141	-1.65476	noncoding
cb13334_c954/f2p0/1049	-1.81283	noncoding
cb12253_c9/f2p0/1047	-0.837023	noncoding
cb1198_c1/f2p0/968	-0.891984	noncoding
cb13334_c985/f2p0/999	-1.36094	noncoding
cb1279_c5/f3p0/1475	-0.953216	noncoding
cb13334_c6702/f2p0/1025	-1.5556	noncoding
cb13978_c0/f2p0/972	-0.487704	noncoding
cb13334_c725/f4p0/966	-1.10821	noncoding
cb13334_c728/f4p0/1083	-0.592402	noncoding
cb13334_c729/f4p0/1168	-0.80513	noncoding
cb13334_c542/f13p0/1101	-1.58807	noncoding
cb13605_c0/f5p0/939	-2.25653	noncoding
cb13334_c898/f2p0/1016	-0.445597	noncoding
cb13334_c892/f2p0/1056	-1.29426	noncoding
cb13334_c893/f2p0/972	-0.568329	noncoding
cb13334_c890/f2p0/1189	-0.764034	noncoding
cb13334_c891/f2p0/948	-2.41441	noncoding
cb13334_c896/f2p0/1150	-2.3172	noncoding
cb13334_c894/f2p0/1001	-0.802815	noncoding
cb13334_c895/f2p0/988	-1.56168	noncoding
cb13850_c0/f3p0/970	-1.65326	noncoding
cb12669_c0/f2p0/1032	-0.778039	noncoding
cb13334_c934/f2p0/959	-1.49733	noncoding
cb13447_c75/f2p0/1185	-0.303875	noncoding
cb13943_c0/f2p0/993	-0.738196	noncoding
cb14014_c0/f3p0/1194	-0.946492	noncoding
cb14225_c0/f2p0/934	-2.08776	noncoding
cb13334_c979/f2p0/1013	-0.711137	noncoding
cb13334_c978/f2p0/1069	-1.70331	noncoding
cb13334_c975/f2p0/1028	-1.45594	noncoding
cb13334_c974/f2p0/933	-1.17423	noncoding
cb13334_c977/f2p0/822	-1.04456	noncoding
cb13334_c971/f2p0/977	-1.49341	noncoding
cb13334_c970/f2p0/1169	-1.18075	noncoding
cb12257_c0/f2p0/1017	-0.80941	noncoding
cb12468_c0/f2p0/1176	-0.842201	noncoding
cb13914_c1/f2p0/1027	-1.46996	noncoding
cb13914_c0/f2p0/923	-2.09745	noncoding
cb13151_c66/f2p0/852	-1.17644	noncoding
cb13334_c7306/f4p0/1038	-1.04287	noncoding
cb13151_c69/f2p0/773	-1.95822	noncoding
cb13065_c0/f16p0/1145	-0.884378	noncoding
cb13065_c1/f2p0/1130	-0.869532	noncoding
cb13065_c2/f2p0/1162	-0.980322	noncoding
cb13065_c3/f5p0/1219	-1.3425	noncoding
cb13065_c6/f2p0/1194	-1.93442	noncoding
cb13065_c7/f2p0/1055	-0.405162	noncoding
cb14132_c1/f2p0/1041	-0.94426	noncoding
cb13334_c708/f3p0/1112	-1.0305	noncoding
cb13334_c700/f4p0/1025	-1.50812	noncoding
cb13334_c701/f3p0/1209	-1.98482	noncoding
cb13334_c7308/f3p0/1089	-2.40538	noncoding
cb14367_c0/f2p0/1067	-0.998742	noncoding
cb13334_c566/f11p0/1146	-1.36399	noncoding
cb11865_c0/f2p0/1598	-0.420719	noncoding
cb13334_c1271/f2p0/1046	-1.23208	noncoding
cb11834_c1/f3p0/1122	-0.811641	noncoding
cb13334_c852/f2p0/1147	-1.42924	noncoding
cb12170_c1/f3p0/1163	-1.40942	noncoding
cb12170_c2/f2p0/915	-2.17907	noncoding
cb14155_c0/f2p0/976	-0.456621	noncoding
cb13334_c704/f5p0/1013	-1.45768	noncoding
cb13334_c917/f2p0/1016	-0.946578	noncoding
cb13334_c915/f2p0/912	-1.37982	noncoding
cb13334_c914/f2p1/1135	-1.9378	noncoding
cb13334_c913/f2p0/966	-0.577356	noncoding
cb13334_c911/f2p0/890	-0.420686	noncoding
cb13334_c918/f2p0/1088	-1.4022	noncoding
cb14200_c0/f2p0/1026	-1.42966	noncoding
cb14395_c0/f2p0/871	-1.29893	noncoding
cb1198_c14/f2p0/1765	-0.142782	noncoding
cb11920_c0/f2p0/1085	-1.64859	noncoding
cb14037_c1/f4p0/964	-2.22721	noncoding
cb14037_c2/f2p0/986	-2.13461	noncoding
cb13334_c5206/f6p0/1044	-1.86414	noncoding
cb13447_c294/f59p0/1015	-1.26007	noncoding
cb14032_c11/f2p0/1121	-0.991289	noncoding
cb13988_c0/f2p0/1167	-1.16896	noncoding
cb13618_c0/f2p0/1165	-2.19016	noncoding
cb13334_c768/f4p0/1179	-0.5417	noncoding
cb13334_c767/f3p0/1189	-1.53172	noncoding
cb11891_c0/f2p0/1095	-1.10218	noncoding
cb13591_c0/f4p0/1144	-1.57467	noncoding
cb13728_c0/f2p0/1047	-1.30216	noncoding
cb13499_c2/f2p0/884	-0.003617	noncoding
cb1398_c2/f2p0/1348	-0.013039	noncoding
cb13334_c939/f2p0/975	-1.22381	noncoding
cb13334_c931/f2p0/1061	-2.32636	noncoding
cb13334_c930/f2p0/1180	-0.578406	noncoding
cb13334_c933/f2p0/918	-0.902146	noncoding
cb13334_c932/f2p0/936	-0.344532	noncoding
cb13894_c0/f2p0/622	-2.06712	noncoding
cb13334_c937/f2p0/1081	-2.42516	noncoding
cb13334_c936/f2p0/1044	-1.81462	noncoding
cb11866_c31/f2p0/1261	-1.89714	noncoding
cb13334_c7304/f2p0/1086	-1.73578	noncoding
cb13334_c7301/f7p0/1181	-1.9612	noncoding
cb13334_c5005/f3p0/1110	-1.89573	noncoding
cb12062_c0/f2p0/952	-1.20024	noncoding
cb13700_c0/f2p0/1051	-0.921949	noncoding
cb13334_c746/f2p0/1035	-1.97049	noncoding
cb13334_c747/f3p0/1173	-1.33361	noncoding
cb13334_c745/f4p0/1161	-2.34752	noncoding
cb13334_c742/f2p0/928	-1.41039	noncoding
cb13334_c743/f3p0/945	-1.93368	noncoding
cb13294_c7/f2p0/953	-1.33391	noncoding
cb13294_c0/f9p0/1014	-1.33437	noncoding
cb13294_c1/f2p0/918	-1.38847	noncoding
cb12140_c0/f4p0/1223	-0.813874	noncoding
cb13334_c927/f2p0/1002	-1.33481	noncoding
cb13100_c1/f3p0/1167	-0.332568	noncoding
cb13614_c3/f2p0/965	-0.696427	noncoding
cb13614_c0/f3p0/1203	-0.769592	noncoding
cb14374_c0/f2p0/935	-0.316422	noncoding
cb1367_c0/f2p0/2256	-0.579251	noncoding
cb13496_c18/f2p0/970	-2.87209	noncoding
cb13340_c5/f6p1/1166	-1.04685	noncoding
cb13334_c7321/f2p0/981	-0.779783	noncoding
cb13334_c7326/f2p0/917	-1.24841	noncoding
cb13334_c7327/f3p0/990	-1.94939	noncoding
cb12420_c0/f2p0/1186	-0.997095	noncoding
cb13418_c0/f4p0/969	-2.55514	noncoding
cb12975_c0/f2p0/1193	-0.414251	noncoding
cb13234_c3/f2p0/897	-0.650545	noncoding
cb12488_c0/f3p0/1270	-0.662217	noncoding
cb13296_c9/f3p0/1218	-1.65037	noncoding
cb13296_c1/f3p0/1052	-1.05401	noncoding
cb14059_c0/f5p0/892	-0.233045	noncoding
cb13100_c2/f2p0/954	-0.056165	noncoding
cb13967_c1/f2p0/973	-1.29367	noncoding
cb13967_c0/f6p0/1143	-1.19909	noncoding
cb12017_c0/f2p0/1074	-0.567117	noncoding
cb13842_c2/f2p0/1103	-1.42321	noncoding
cb13334_c7341/f2p0/1000	-1.95084	noncoding
cb13648_c0/f4p0/1112	-1.32272	noncoding
cb13662_c4/f2p0/1056	-1.57017	noncoding
cb13658_c0/f4p0/1100	-0.897182	noncoding
cb13471_c0/f2p0/1178	-2.36212	noncoding
cb13665_c2/f2p0/987	-0.898221	noncoding
cb13402_c8/f2p0/1042	-0.488898	noncoding
cb14294_c10/f3p0/1196	-1.81403	noncoding
cb13334_c7284/f3p0/698	-0.481939	noncoding
cb13334_c7286/f3p0/583	-2.01493	noncoding
cb12324_c0/f2p0/922	-1.47185	noncoding
cb14255_c0/f2p0/949	-0.048685	noncoding
cb11837_c0/f2p0/1572	-1.26973	noncoding
cb13122_c0/f2p0/1100	-1.85533	noncoding
cb13413_c0/f2p0/1109	-0.45633	noncoding
cb13250_c2/f3p0/884	-2.0059	noncoding
cb13250_c3/f3p0/915	-2.22604	noncoding
cb13250_c0/f31p1/954	-2.13779	noncoding
cb13250_c1/f4p0/915	-2.13903	noncoding
cb13754_c0/f2p0/965	-1.64457	noncoding
cb13334_c991/f2p0/993	-2.32254	noncoding
cb13334_c990/f2p0/1118	-1.67036	noncoding
cb13577_c0/f2p0/1022	-2.26959	noncoding
cb13763_c1/f2p0/1003	-1.48317	noncoding
cb12952_c0/f4p0/876	-1.47383	noncoding
cb12952_c1/f3p0/906	-1.73817	noncoding
cb13608_c0/f2p0/1220	-1.22359	noncoding
cb11887_c0/f2p0/1670	-0.099151	noncoding
cb13774_c2/f2p0/1119	-0.926811	noncoding
cb13334_c5548/f4p0/1017	-1.53203	noncoding
cb14223_c0/f2p0/910	-0.780683	noncoding
cb13045_c8/f3p0/1122	-0.536684	noncoding
cb1368_c0/f3p0/3660	-0.671771	noncoding
cb12793_c0/f3p0/1118	-0.936907	noncoding
cb12293_c0/f2p0/1035	-1.86619	noncoding
cb14131_c1/f2p0/1195	-2.50202	noncoding
cb14131_c0/f5p0/1033	-2.50244	noncoding
cb13602_c1/f2p0/799	-0.524638	noncoding
cb11974_c0/f3p0/1103	-0.809562	noncoding
cb13939_c0/f2p0/1118	-0.737081	noncoding
cb13334_c5562/f2p0/974	-2.41594	noncoding
cb13334_c5563/f5p0/1159	-2.44278	noncoding
cb13299_c0/f3p0/1042	-0.50282	noncoding
cb13994_c12/f2p0/1229	-0.676165	noncoding
cb13994_c11/f2p0/1618	-0.272023	noncoding
cb13994_c10/f2p0/1429	-0.400292	noncoding
cb13662_c0/f3p0/1210	-1.36923	noncoding
cb13498_c0/f2p1/1115	-0.532445	noncoding
cb13037_c0/f2p0/955	-0.795514	noncoding
cb12018_c0/f2p0/1005	-0.752629	noncoding
cb12935_c97/f2p0/1150	-1.5324	noncoding
cb13352_c0/f11p0/905	-0.153584	noncoding
cb14394_c0/f2p0/1044	-0.368675	noncoding
cb14203_c0/f2p0/994	-0.224906	noncoding
cb13334_c606/f5p0/1068	-1.631	noncoding
cb12732_c0/f2p0/1131	-0.989211	noncoding
cb13334_c608/f3p0/1090	-1.60758	noncoding
cb13334_c7227/f4p0/1006	-1.46769	noncoding
cb13334_c7226/f5p0/1008	-1.3005	noncoding
cb13334_c7225/f4p0/851	-1.6117	noncoding
cb13334_c7224/f2p0/1188	-0.605057	noncoding
cb13334_c7223/f6p0/1171	-1.87071	noncoding
cb13334_c7222/f3p0/1199	-2.43619	noncoding
cb13334_c7221/f2p0/1018	-2.00264	noncoding
cb13334_c7220/f4p0/1227	-1.51279	noncoding
cb13334_c7228/f4p0/1191	-1.49287	noncoding
cb13176_c0/f2p0/1125	-1.60486	noncoding
cb12271_c0/f2p0/1262	-1.66883	noncoding
cb14241_c0/f2p0/1184	-0.189805	noncoding
cb12394_c0/f2p0/998	-2.04898	noncoding
cb1241_c2/f3p0/2204	-0.41315	noncoding
cb259_c5/f2p0/1877	-0.167098	noncoding
cb3025_c0/f3p0/2531	-0.325746	noncoding
cb1479_c1/f2p1/3518	-0.068746	noncoding
cb2682_c54/f9p0/1151	-1.03776	noncoding
cb2682_c59/f6p0/1311	-1.56432	noncoding
cb286_c13/f2p0/1211	-0.153997	noncoding
cb254_c9/f2p0/2018	-0.525851	noncoding
cb254_c4/f2p0/2225	-0.327896	noncoding
cb3080_c0/f2p0/1161	-0.755027	noncoding
cb2791_c119/f3p0/1490	-0.862541	noncoding
cb1955_c24/f2p0/1621	-0.051737	noncoding
cb2775_c1/f2p0/1463	-1.14027	noncoding
cb2538_c3/f2p0/3979	-1.09945	noncoding
cb2682_c9/f3p0/1284	-1.48787	noncoding
cb1862_c4/f2p0/2560	-0.375483	noncoding
cb1862_c2/f2p0/2377	-0.328469	noncoding
cb2577_c0/f3p0/3996	-1.15579	noncoding
cb2204_c13/f2p0/1977	-0.512967	noncoding
cb2204_c10/f2p0/2289	-1.13254	noncoding
cb2204_c11/f2p0/1500	-1.32437	noncoding
cb2_c11/f2p0/993	-0.444708	noncoding
cb3375_c8/f2p0/2972	-0.588545	noncoding
cb2017_c2/f2p0/2553	-0.48294	noncoding
cb2305_c0/f4p1/2736	-1.26931	noncoding
cb2890_c1/f2p0/1082	-0.139104	noncoding
cb1457_c18/f3p0/3119	-0.626995	noncoding
cb3000_c0/f2p0/1573	-0.568755	noncoding
cb1552_c0/f2p0/2003	-0.797723	noncoding
cb1710_c0/f2p0/2281	-0.150799	noncoding
cb2918_c0/f14p0/2946	-1.26714	noncoding
cb2549_c1/f2p0/2229	-0.229242	noncoding
cb2176_c9/f2p0/1426	-2.19845	noncoding
cb3063_c5/f3p0/1199	-0.503422	noncoding
cb3358_c0/f3p0/1372	-1.24691	noncoding
cb2141_c7/f11p0/3234	-0.105532	noncoding
cb2682_c5/f8p0/1307	-1.16308	noncoding
cb1540_c5/f2p0/1519	-1.16126	noncoding
cb1540_c2/f2p0/2604	-0.644911	noncoding
cb1540_c3/f2p0/2761	-0.452374	noncoding
cb1540_c0/f4p0/3041	-0.192201	noncoding
cb1540_c1/f2p0/3179	-0.342681	noncoding
cb2972_c15/f2p0/2826	-1.03017	noncoding
cb2448_c2/f3p0/990	-0.24302	noncoding
cb2387_c1/f3p0/4078	-0.961374	noncoding
[truncated: 38,501 more rows]
