# Supplementary material for: Full-length transcriptome sequencing and comparative transcriptome analysis of Eriocheir sinensis in response to infection by the microsporidian Hepatospora eriocheir
Source: Front Cell Infect Microbiol. 2022 Dec 1;12:997574. doi: 10.3389/fcimb.2022.997574 (PMC9754153; doi:10.3389/fcimb.2022.997574)
Supplement: Supplementary Table 7 — All DEUs related to H. eriocheir-infected E. sinensis intestine. [file Table_7.xls]

GeneID	Length	ES_expression	HS_expression	logFC	Pvalue	FDR	NR_protein_accession	NR_defination	GO(biological_process)	GO(cellular_component)	GO(molecular_function)	KO_ID|KO_name|Hyperlink	Pathway_ID(KEGG_pathway)	KOG_ID(Abbreviation)(KOG_Description)	Swiss-Prot_ID	Swiss-Prot_Annotation
cb10491_c847276/f1p0/1553	1553	2138.69	0	-19.07359549	2.83E-37	7.77E-33	AID47199.1	elongation factor 1 A, partial [Macrophthalmus japonicus]	*	*	*	K03231|EEF1A|http://www.genome.jp/dbget-bin/www_bget?ko:K03231	ko03013(RNA transport)	KOG0052(J)(Translation elongation factor EF-1 alpha/Tu)	sp|P13549|EF1A0_XENLA	sp|P13549|EF1A0_XENLA Elongation factor 1-alpha, somatic form OS=Xenopus laevis GN=eef1as PE=2 SV=1
cb7374_c404159/f1p0/2231	2231	1326.14	0	-19.00412978	4.59E-37	7.77E-33	AAL78163.1	phosphoenolpyruvate-carboxykinase [Neohelice granulata]	GO:0006094(gluconeogenesis);GO:0016310(phosphorylation)	*	GO:0016301(kinase activity);GO:0004613(phosphoenolpyruvate carboxykinase (GTP) activity);GO:0017076(purine nucleotide binding);GO:0004611(phosphoenolpyruvate carboxykinase activity);GO:0005525(GTP binding)	K01596|E4.1.1.32, pckA, PCK|http://www.genome.jp/dbget-bin/www_bget?ko:K01596	ko04152(AMPK signaling pathway);ko04068(FoxO signaling pathway);ko04151(PI3K-Akt signaling pathway);ko00020(Citrate cycle (TCA cycle));ko00010(Glycolysis / Gluconeogenesis);ko00620(Pyruvate metabolism);ko04920(Adipocytokine signaling pathway);ko04922(Glucagon signaling pathway);ko04910(Insulin signaling pathway);ko03320(PPAR signaling pathway);ko04964(Proximal tubule bicarbonate reclamation)	*	sp|Q16822|PCKGM_HUMAN	sp|Q16822|PCKGM_HUMAN Phosphoenolpyruvate carboxykinase [GTP], mitochondrial OS=Homo sapiens GN=PCK2 PE=1 SV=3
cb10491_c574198/f1p0/1728	1728	1388.52	0	-18.63766284	5.81E-36	5.55E-32	*	*	*	*	*	*	*	*	*	*
cb6476_c194/f2p0/756	756	4225.02	0	-18.61712948	6.70E-36	5.55E-32	AID47199.1	elongation factor 1 A, partial [Macrophthalmus japonicus]	*	*	*	K03231|EEF1A|http://www.genome.jp/dbget-bin/www_bget?ko:K03231	ko03013(RNA transport)	KOG0052(J)(Translation elongation factor EF-1 alpha/Tu)	sp|O42820|EF1A_SCHCO	sp|O42820|EF1A_SCHCO Elongation factor 1-alpha OS=Schizophyllum commune GN=TEF1 PE=3 SV=1
cb13332_c5/f2p0/988	988	0.81	10660.02	13.72044813	1.98E-35	1.27E-31	ABG82027.1	anti-lipopolysaccharide factor [Eriocheir sinensis]	*	*	*	*	*	*	sp|C0KJQ4|ALPS_PORTR	sp|C0KJQ4|ALPS_PORTR Anti-lipopolysaccharide factor OS=Portunus trituberculatus GN=ALF PE=2 SV=2
cb10491_c881813/f1p0/1580	1580	2600.04	0.16	-13.8777475	9.76E-35	5.14E-31	AFN08747.1	elongation factor 1A [Scylla paramamosain]	*	*	*	K03231|EEF1A|http://www.genome.jp/dbget-bin/www_bget?ko:K03231	ko03013(RNA transport)	KOG0052(J)(Translation elongation factor EF-1 alpha/Tu)	sp|P05303|EF1A2_DROME	sp|P05303|EF1A2_DROME Elongation factor 1-alpha 2 OS=Drosophila melanogaster GN=Ef1alpha100E PE=2 SV=2
cb10491_c873715/f1p0/1752	1752	0.06	1294.89	14.38527386	5.57E-34	2.51E-30	*	*	*	*	*	*	*	*	*	*
cb10043_c98/f1p0/1035	1035	0	1676.85	17.97780806	5.62E-34	2.51E-30	AEF32709.1	prostaglandin D synthase [Eriocheir sinensis]	GO:0001516(prostaglandin biosynthetic process);GO:0006629(lipid metabolic process);GO:0006693(prostaglandin metabolic process);GO:2000255(negative regulation of male germ cell proliferation);GO:0006633(fatty acid biosynthetic process);GO:0006631(fatty acid metabolic process)	GO:0005737(cytoplasm)	GO:0000287(magnesium ion binding);GO:0004667(prostaglandin-D synthase activity);GO:0005509(calcium ion binding);GO:0016740(transferase activity);GO:0016853(isomerase activity);GO:0042803(protein homodimerization activity);GO:0004364(glutathione transferase activity)	K04097|HPGDS|http://www.genome.jp/dbget-bin/www_bget?ko:K04097	ko00590(Arachidonic acid metabolism);ko00480(Glutathione metabolism);ko00982(Drug metabolism - cytochrome P450);ko00980(Metabolism of xenobiotics by cytochrome P450)	*	sp|O73888|HPGDS_CHICK	sp|O73888|HPGDS_CHICK Hematopoietic prostaglandin D synthase OS=Gallus gallus GN=HPGDS PE=1 SV=3
cb1027_c5/f2p0/1213	1213	1210.78	0	-17.80027803	1.92E-33	7.44E-30	*	*	*	*	*	*	*	*	*	*
cb7374_c246968/f1p0/2257	2257	0	548.22	17.77348376	2.32E-33	8.39E-30	KZS04575.1	Tryptophan 5-hydroxylase 2 [Daphnia magna]	GO:0008152(metabolic process);GO:0055114(oxidation-reduction process);GO:0006559(L-phenylalanine catabolic process);GO:0009072(aromatic amino acid family metabolic process)	*	GO:0004497(monooxygenase activity);GO:0016714(oxidoreductase activity, acting on paired donors, with incorporation or reduction of molecular oxygen, reduced pteridine as one donor, and incorporation of one atom of oxygen);GO:0046872(metal ion binding);GO:0005506(iron ion binding);GO:0016597(amino acid binding);GO:0004505(phenylalanine 4-monooxygenase activity)	K00500|phhA, PAH|http://www.genome.jp/dbget-bin/www_bget?ko:K00500	ko00360(Phenylalanine metabolism);ko00400(Phenylalanine, tyrosine and tryptophan biosynthesis);ko01230(Biosynthesis of amino acids)	*	sp|P17276|PH4H_DROME	sp|P17276|PH4H_DROME Protein henna OS=Drosophila melanogaster GN=Hn PE=2 SV=3
cb8205_c68/f7p0/1149	1149	0	1183.57	17.68233837	4.36E-33	1.40E-29	*	*	*	*	*	*	*	*	*	*
cb1027_c4/f2p0/955	955	0	1310.78	17.45711172	2.07E-32	6.32E-29	*	*	*	*	*	*	*	*	*	*
cb10491_c403506/f1p0/1472	1472	0.08	830.92	13.43697005	3.97E-31	1.15E-27	AFV39703.1	glutamine synthetase 2 [Pacifastacus leniusculus]	*	*	*	K01915|glnA, GLUL|http://www.genome.jp/dbget-bin/www_bget?ko:K01915	ko04217(Necroptosis);ko02020(Two-component system);ko00250(Alanine, aspartate and glutamate metabolism);ko00220(Arginine biosynthesis);ko00630(Glyoxylate and dicarboxylate metabolism);ko00910(Nitrogen metabolism);ko01230(Biosynthesis of amino acids);ko04727(GABAergic synapse);ko04724(Glutamatergic synapse)	KOG0683(E)(Glutamine synthetase)	sp|Q04831|GLNA_PANAR	sp|Q04831|GLNA_PANAR Glutamine synthetase OS=Panulirus argus PE=2 SV=1
cb8205_c66/f13p0/1710	1710	444.17	0	-16.97512506	5.84E-31	1.54E-27	*	*	*	*	*	*	*	*	*	*
cb7374_c337155/f1p1/3262	3262	0	204.11	16.94519076	7.19E-31	1.81E-27	*	*	*	*	*	*	*	*	*	*
cb7374_c407691/f1p0/2413	2413	0	280.19	16.91554084	8.82E-31	2.13E-27	AFD28290.1	14-3-3-like protein [Eriocheir sinensis]	*	*	*	K16197|YWHAB_Q_Z|http://www.genome.jp/dbget-bin/www_bget?ko:K16197	ko04110(Cell cycle);ko04114(Oocyte meiosis);ko04390(Hippo signaling pathway);ko04391(Hippo signaling pathway -fly);ko04013(MAPK signaling pathway - fly);ko04151(PI3K-Akt signaling pathway);ko04212(Longevity regulating pathway - worm)	KOG0841(O)(Multifunctional chaperone (14-3-3 family))	sp|Q2F637|1433Z_BOMMO	sp|Q2F637|1433Z_BOMMO 14-3-3 protein zeta OS=Bombyx mori GN=14-3-3zeta PE=2 SV=2
cb10491_c867214/f1p1/1450	1450	510.42	0	-16.88384266	1.10E-30	2.45E-27	ADF87935.1	cystatin [Eriocheir sinensis]	GO:0010466(negative regulation of peptidase activity);GO:0018149(peptide cross-linking);GO:0045861(negative regulation of proteolysis);GO:0016337(single organismal cell-cell adhesion);GO:0010951(negative regulation of endopeptidase activity);GO:0030216(keratinocyte differentiation)	GO:0005737(cytoplasm);GO:0005615(extracellular space);GO:0001533(cornified envelope);GO:0070062(extracellular exosome);GO:0005622(intracellular);GO:0005634(nucleus)	GO:0005198(structural molecule activity);GO:0030414(peptidase inhibitor activity);GO:0004866(endopeptidase inhibitor activity);GO:0002020(protease binding);GO:0004869(cysteine-type endopeptidase inhibitor activity);GO:0030674(protein binding, bridging)	K13907|CSTA_B|http://www.genome.jp/dbget-bin/www_bget?ko:K13907	*	*	sp|Q8WNR9|CYTA_FELCA	sp|Q8WNR9|CYTA_FELCA Cystatin-A OS=Felis catus GN=CSTA PE=1 SV=1
cb7374_c387518/f3p0/2471	2471	269.98	0	-16.8760553	1.16E-30	2.49E-27	AOP12929.1	activating transcription factor 4 [Procambarus clarkii]	*	*	*	K04374|ATF4, CREB2|http://www.genome.jp/dbget-bin/www_bget?ko:K04374	ko04210(Apoptosis);ko04214(Apoptosis - fly);ko04137(Mitophagy - animal);ko04010(MAPK signaling pathway);ko04151(PI3K-Akt signaling pathway);ko04668(TNF signaling pathway);ko04022(cGMP - PKG signaling pathway);ko04141(Protein processing in endoplasmic reticulum);ko04211(Longevity regulating pathway - mammal);ko04212(Longevity regulating pathway - worm);ko04261(Adrenergic signaling in cardiomyocyte…	*	sp|Q9GPH3|ATFC_BOMMO	sp|Q9GPH3|ATFC_BOMMO Activating transcription factor of chaperone OS=Bombyx mori GN=ATFC PE=2 SV=1
cb8563_c52/f4p0/1541	1541	0	454.05	16.84592245	1.43E-30	2.96E-27	XP_019490647.1	PREDICTED: Y-box factor homolog, partial [Hipposideros armiger]	*	*	*	*	*	*	*	*
cb2970_c441/f1p0/1255	1255	594.87	0	-16.83925474	1.50E-30	2.99E-27	AHC54390.1	adenine nucleotide translocase 2 [Scylla paramamosain]	*	*	*	K05863|SLC25A4S, ANT|http://www.genome.jp/dbget-bin/www_bget?ko:K05863	ko04217(Necroptosis);ko04020(Calcium signaling pathway);ko04022(cGMP - PKG signaling pathway)	KOG0749(C)(Mitochondrial ADP/ATP carrier proteins)	sp|Q26365|ADT_DROME	sp|Q26365|ADT_DROME ADP,ATP carrier protein OS=Drosophila melanogaster GN=sesB PE=2 SV=4
cb8205_c69/f7p0/1054	1054	723.99	0	-16.78550558	2.17E-30	4.07E-27	*	*	*	*	*	*	*	*	*	*
cb7374_c401302/f1p0/2356	2356	0.14	766	12.37851477	2.18E-30	4.07E-27	AAL78163.1	phosphoenolpyruvate-carboxykinase [Neohelice granulata]	GO:0006094(gluconeogenesis);GO:0016310(phosphorylation)	*	GO:0016301(kinase activity);GO:0004613(phosphoenolpyruvate carboxykinase (GTP) activity);GO:0017076(purine nucleotide binding);GO:0004611(phosphoenolpyruvate carboxykinase activity);GO:0005525(GTP binding);GO:0016829(lyase activity)	K01596|E4.1.1.32, pckA, PCK|http://www.genome.jp/dbget-bin/www_bget?ko:K01596	ko04152(AMPK signaling pathway);ko04068(FoxO signaling pathway);ko04151(PI3K-Akt signaling pathway);ko00020(Citrate cycle (TCA cycle));ko00010(Glycolysis / Gluconeogenesis);ko00620(Pyruvate metabolism);ko04920(Adipocytokine signaling pathway);ko04922(Glucagon signaling pathway);ko04910(Insulin signaling pathway);ko03320(PPAR signaling pathway);ko04964(Proximal tubule bicarbonate reclamation)	*	sp|Q16822|PCKGM_HUMAN	sp|Q16822|PCKGM_HUMAN Phosphoenolpyruvate carboxykinase [GTP], mitochondrial OS=Homo sapiens GN=PCK2 PE=1 SV=3
cb12990_c48/f1p0/1135	1135	0	611.5	16.70576459	3.77E-30	6.83E-27	JAS97250.1	hypothetical protein g.9145 [Homalodisca liturata]	*	*	*	K02930|RP-L4e, RPL4|http://www.genome.jp/dbget-bin/www_bget?ko:K02930	ko03010(Ribosome)	KOG1475(A)(Ribosomal protein RPL1/RPL2/RL4L4)	sp|P08429|RL4A_XENLA	sp|P08429|RL4A_XENLA 60S ribosomal protein L4-A OS=Xenopus laevis GN=rpl4-a PE=2 SV=2
cb12973_c20/f1p0/1170	1170	0.06	742.39	13.76954718	3.97E-30	6.97E-27	AFV39703.1	glutamine synthetase 2 [Pacifastacus leniusculus]	*	*	*	K01915|glnA, GLUL|http://www.genome.jp/dbget-bin/www_bget?ko:K01915	ko04217(Necroptosis);ko02020(Two-component system);ko00250(Alanine, aspartate and glutamate metabolism);ko00220(Arginine biosynthesis);ko00630(Glyoxylate and dicarboxylate metabolism);ko00910(Nitrogen metabolism);ko01230(Biosynthesis of amino acids);ko04727(GABAergic synapse);ko04724(Glutamatergic synapse)	KOG0683(E)(Glutamine synthetase)	sp|Q04831|GLNA_PANAR	sp|Q04831|GLNA_PANAR Glutamine synthetase OS=Panulirus argus PE=2 SV=1
cb9190_c11/f2p0/945	945	0	779.83	16.68580124	4.33E-30	7.38E-27	XP_018011117.1	PREDICTED: troponin I-like isoform X2 [Hyalella azteca]	*	*	*	*	*	KOG3977(Z)(Troponin I)	sp|P05547|TNNI_ASTLP	sp|P05547|TNNI_ASTLP Troponin I OS=Astacus leptodactylus PE=1 SV=1
cb11601_c285/f2p2/1530	1530	394.2	0	-16.60732754	7.46E-30	1.24E-26	*	*	*	*	*	*	*	*	*	*
cb1385_c6/f2p0/1127	1127	575.21	0	-16.58533619	8.69E-30	1.40E-26	*	*	*	*	*	*	*	*	*	*
cb1856_c6/f2p0/1709	1709	337.11	0	-16.57626551	9.25E-30	1.43E-26	*	*	*	*	*	*	*	*	*	*
cb10491_c877915/f1p0/1339	1339	0	448.89	16.57395859	9.40E-30	1.43E-26	ADF87935.1	cystatin [Eriocheir sinensis]	GO:0010466(negative regulation of peptidase activity);GO:0018149(peptide cross-linking);GO:0045861(negative regulation of proteolysis);GO:0016337(single organismal cell-cell adhesion);GO:0010951(negative regulation of endopeptidase activity);GO:0030216(keratinocyte differentiation)	GO:0005737(cytoplasm);GO:0005615(extracellular space);GO:0001533(cornified envelope);GO:0070062(extracellular exosome);GO:0005622(intracellular);GO:0005634(nucleus)	GO:0005198(structural molecule activity);GO:0030414(peptidase inhibitor activity);GO:0004866(endopeptidase inhibitor activity);GO:0002020(protease binding);GO:0004869(cysteine-type endopeptidase inhibitor activity);GO:0030674(protein binding, bridging)	K13907|CSTA_B|http://www.genome.jp/dbget-bin/www_bget?ko:K13907	*	*	sp|Q8WNR9|CYTA_FELCA	sp|Q8WNR9|CYTA_FELCA Cystatin-A OS=Felis catus GN=CSTA PE=1 SV=1
cb8788_c139/f1p0/1645	1594	364.25	0	-16.56597623	9.94E-30	1.48E-26	ABG67961.1	eukaryotic initiation factor 4A [Callinectes sapidus]	GO:0010501(RNA secondary structure unwinding);GO:0006413(translational initiation);GO:0010468(regulation of gene expression)	*	GO:0003676(nucleic acid binding);GO:0004004(ATP-dependent RNA helicase activity);GO:0005524(ATP binding);GO:0004386(helicase activity);GO:0000166(nucleotide binding);GO:0016787(hydrolase activity)	K03257|EIF4A|http://www.genome.jp/dbget-bin/www_bget?ko:K03257	ko03013(RNA transport)	KOG0327(J)(Translation initiation factor 4F, helicase subunit (eIF-4A) and related helicases)	sp|Q3SZ65|IF4A2_BOVIN	sp|Q3SZ65|IF4A2_BOVIN Eukaryotic initiation factor 4A-II OS=Bos taurus GN=EIF4A2 PE=2 SV=1
cb10491_c1899/f7p0/1526	1526	381.76	0	-16.55639286	1.06E-29	1.54E-26	ADF87935.1	cystatin [Eriocheir sinensis]	GO:0010466(negative regulation of peptidase activity);GO:0018149(peptide cross-linking);GO:0045861(negative regulation of proteolysis);GO:0016337(single organismal cell-cell adhesion);GO:0010951(negative regulation of endopeptidase activity);GO:0030216(keratinocyte differentiation)	GO:0005737(cytoplasm);GO:0005615(extracellular space);GO:0001533(cornified envelope);GO:0070062(extracellular exosome);GO:0005622(intracellular);GO:0005634(nucleus)	GO:0005198(structural molecule activity);GO:0030414(peptidase inhibitor activity);GO:0004866(endopeptidase inhibitor activity);GO:0002020(protease binding);GO:0004869(cysteine-type endopeptidase inhibitor activity);GO:0030674(protein binding, bridging)	K13907|CSTA_B|http://www.genome.jp/dbget-bin/www_bget?ko:K13907	*	*	sp|Q8WNR9|CYTA_FELCA	sp|Q8WNR9|CYTA_FELCA Cystatin-A OS=Felis catus GN=CSTA PE=1 SV=1
cb13334_c752/f2p0/1103	1103	3451.27	1.06	-11.64412276	1.24E-29	1.76E-26	*	*	*	*	*	*	*	*	*	*
cb7374_c232637/f1p0/2354	2354	213.91	0	-16.46064	2.06E-29	2.84E-26	AFD28290.1	14-3-3-like protein [Eriocheir sinensis]	*	*	*	K16197|YWHAB_Q_Z|http://www.genome.jp/dbget-bin/www_bget?ko:K16197	ko04110(Cell cycle);ko04114(Oocyte meiosis);ko04390(Hippo signaling pathway);ko04391(Hippo signaling pathway -fly);ko04013(MAPK signaling pathway - fly);ko04151(PI3K-Akt signaling pathway);ko04212(Longevity regulating pathway - worm)	KOG0841(O)(Multifunctional chaperone (14-3-3 family))	sp|Q2F637|1433Z_BOMMO	sp|Q2F637|1433Z_BOMMO 14-3-3 protein zeta OS=Bombyx mori GN=14-3-3zeta PE=2 SV=2
cb5142_c468/f1p0/1281	1281	656.08	0.08	-13.03361088	2.84E-29	3.74E-26	XP_013792554.1	PREDICTED: 60S ribosomal protein L23a-like [Limulus polyphemus]	GO:0000027(ribosomal large subunit assembly);GO:0006412(translation)	GO:0005622(intracellular);GO:0005840(ribosome);GO:0030529(intracellular ribonucleoprotein complex);GO:0022625(cytosolic large ribosomal subunit)	GO:0003735(structural constituent of ribosome);GO:0000166(nucleotide binding)	K02893|RP-L23Ae, RPL23A|http://www.genome.jp/dbget-bin/www_bget?ko:K02893	ko03010(Ribosome)	KOG1751(J)(60s ribosomal protein L23)	sp|P62751|RL23A_MOUSE	sp|P62751|RL23A_MOUSE 60S ribosomal protein L23a OS=Mus musculus GN=Rpl23a PE=1 SV=1
cb5987_c89/f6p0/939	939	0	599.73	16.29353252	6.54E-29	8.24E-26	XP_008468397.1	PREDICTED: uncharacterized protein LOC103505812 [Diaphorina citri]	*	*	*	K20526|TAGLN|http://www.genome.jp/dbget-bin/www_bget?ko:K20526	*	KOG2046(Z)(Calponin)	sp|Q24799|MYPH_ECHGR	sp|Q24799|MYPH_ECHGR Myophilin OS=Echinococcus granulosus PE=2 SV=1
cb7374_c402339/f1p0/3195	3195	404.53	0.12	-11.64056118	1.07E-28	1.29E-25	*	*	*	*	*	*	*	*	*	*
cb10491_c261202/f1p0/1325	1325	0	354.29	16.21297482	1.14E-28	1.35E-25	C4NZN9.1	RecName: Full=Hyastatin; Flags: Precursor	*	*	*	*	*	*	*	*
cb7374_c335453/f1p1/2390	2390	0.03	214.71	13.24072523	1.54E-28	1.79E-25	JAN81242.1	Phosphoenolpyruvate carboxykinase, cytosolic (GTP) [Daphnia magna]	GO:0006090(pyruvate metabolic process);GO:0006094(gluconeogenesis);GO:0006107(oxaloacetate metabolic process);GO:0006116(NADH oxidation);GO:0032024(positive regulation of insulin secretion);GO:0032496(response to lipopolysaccharide);GO:0071333(cellular response to glucose stimulus);GO:0071356(cellular response to tumor necrosis factor);GO:0071548(response to dexamethasone)	GO:0005739(mitochondrion);GO:0005759(mitochondrial matrix);GO:0070062(extracellular exosome)	GO:0004611(phosphoenolpyruvate carboxykinase activity);GO:0004613(phosphoenolpyruvate carboxykinase (GTP) activity);GO:0005515(protein binding);GO:0005525(GTP binding);GO:0046872(metal ion binding)	K01596|E4.1.1.32, pckA, PCK|http://www.genome.jp/dbget-bin/www_bget?ko:K01596	ko04152(AMPK signaling pathway);ko04068(FoxO signaling pathway);ko04151(PI3K-Akt signaling pathway);ko00020(Citrate cycle (TCA cycle));ko00010(Glycolysis / Gluconeogenesis);ko00620(Pyruvate metabolism);ko04920(Adipocytokine signaling pathway);ko04922(Glucagon signaling pathway);ko04910(Insulin signaling pathway);ko03320(PPAR signaling pathway);ko04964(Proximal tubule bicarbonate reclamation)	*	sp|Q16822|PCKGM_HUMAN	sp|Q16822|PCKGM_HUMAN Phosphoenolpyruvate carboxykinase [GTP], mitochondrial OS=Homo sapiens GN=PCK2 PE=1 SV=3
cb13334_c5300/f1p0/749	749	0.28	1363.01	12.2153702	1.70E-28	1.93E-25	ADZ46233.1	anti-lipopolysaccharide factor 3 [Eriocheir sinensis]	*	*	*	*	*	*	sp|C0KJQ4|ALPS_PORTR	sp|C0KJQ4|ALPS_PORTR Anti-lipopolysaccharide factor OS=Portunus trituberculatus GN=ALF PE=2 SV=2
cb7374_c398895/f1p1/2387	2387	166.58	0	-16.12265887	2.14E-28	2.38E-25	AID61753.1	fructose 1,6-biphosphate-aldolase A [Fenneropenaeus chinensis]	GO:0006096(glycolytic process)	*	GO:0004332(fructose-bisphosphate aldolase activity);GO:0003824(catalytic activity);GO:0016829(lyase activity)	K01623|ALDO|http://www.genome.jp/dbget-bin/www_bget?ko:K01623	ko00051(Fructose and mannose metabolism);ko00010(Glycolysis / Gluconeogenesis);ko00030(Pentose phosphate pathway);ko00710(Carbon fixation in photosynthetic organisms);ko00680(Methane metabolism);ko01230(Biosynthesis of amino acids);ko01200(Carbon metabolism)	KOG1557(G)(Fructose-biphosphate aldolase)	sp|P07764|ALF_DROME	sp|P07764|ALF_DROME Fructose-bisphosphate aldolase OS=Drosophila melanogaster GN=Ald PE=1 SV=5
cb7374_c123542/f1p0/2268	2268	172.72	0	-16.09071643	2.67E-28	2.92E-25	AID61753.1	fructose 1,6-biphosphate-aldolase A [Fenneropenaeus chinensis]	GO:0006096(glycolytic process)	*	GO:0004332(fructose-bisphosphate aldolase activity);GO:0003824(catalytic activity);GO:0016829(lyase activity)	K01623|ALDO|http://www.genome.jp/dbget-bin/www_bget?ko:K01623	ko00051(Fructose and mannose metabolism);ko00010(Glycolysis / Gluconeogenesis);ko00030(Pentose phosphate pathway);ko00710(Carbon fixation in photosynthetic organisms);ko00680(Methane metabolism);ko01230(Biosynthesis of amino acids);ko01200(Carbon metabolism)	KOG1557(G)(Fructose-biphosphate aldolase)	sp|P07764|ALF_DROME	sp|P07764|ALF_DROME Fructose-bisphosphate aldolase OS=Drosophila melanogaster GN=Ald PE=1 SV=5
cb4132_c128/f13p0/1952	1952	203.36	0	-16.07520171	2.97E-28	3.19E-25	AAC78141.1	phosphopyruvate hydratase [Penaeus monodon]	*	*	*	K01689|ENO, eno|http://www.genome.jp/dbget-bin/www_bget?ko:K01689	ko04066(HIF-1 signaling pathway);ko03018(RNA degradation);ko00010(Glycolysis / Gluconeogenesis);ko00680(Methane metabolism);ko01230(Biosynthesis of amino acids);ko01200(Carbon metabolism)	KOG2670(G)(Enolase)	sp|P56252|ENO_HOMGA	sp|P56252|ENO_HOMGA Enolase OS=Homarus gammarus PE=1 SV=1
cb1458_c353/f8p0/1574	1574	0	257.15	16.06346092	3.22E-28	3.39E-25	*	*	*	*	*	*	*	*	*	*
cb10491_c841680/f5p0/1622	1622	0	241.13	16.02385066	4.23E-28	4.38E-25	XP_018027646.1	PREDICTED: Krueppel homolog 1-like [Hyalella azteca]	*	*	*	*	*	*	sp|P08155|KRH1_DROME	sp|P08155|KRH1_DROME Krueppel homolog 1 OS=Drosophila melanogaster GN=Kr-h1 PE=2 SV=2
cb8972_c5/f21p0/1326	1326	0	307.65	16.0107801	4.63E-28	4.63E-25	AID61753.1	fructose 1,6-biphosphate-aldolase A [Fenneropenaeus chinensis]	GO:0006096(glycolytic process)	*	GO:0004332(fructose-bisphosphate aldolase activity);GO:0003824(catalytic activity);GO:0016829(lyase activity)	K01623|ALDO|http://www.genome.jp/dbget-bin/www_bget?ko:K01623	ko00051(Fructose and mannose metabolism);ko00010(Glycolysis / Gluconeogenesis);ko00030(Pentose phosphate pathway);ko00710(Carbon fixation in photosynthetic organisms);ko00680(Methane metabolism);ko01230(Biosynthesis of amino acids);ko01200(Carbon metabolism)	KOG1557(G)(Fructose-biphosphate aldolase)	sp|P07764|ALF_DROME	sp|P07764|ALF_DROME Fructose-bisphosphate aldolase OS=Drosophila melanogaster GN=Ald PE=1 SV=5
cb10491_c848026/f1p1/1784	1784	213.19	0	-15.98945091	5.37E-28	5.26E-25	XP_018027646.1	PREDICTED: Krueppel homolog 1-like [Hyalella azteca]	*	*	*	*	*	*	sp|P08155|KRH1_DROME	sp|P08155|KRH1_DROME Krueppel homolog 1 OS=Drosophila melanogaster GN=Kr-h1 PE=2 SV=2
cb8563_c44/f1p0/1578	1578	0	242.61	15.98394803	5.57E-28	5.29E-25	XP_019490647.1	PREDICTED: Y-box factor homolog, partial [Hipposideros armiger]	*	*	*	K09276|YBX1, NSEP1|http://www.genome.jp/dbget-bin/www_bget?ko:K09276	*	KOG3070(J)(Predicted RNA-binding protein containing PIN domain and invovled in translation or RNA processing)	sp|P67808|YBOX1_BOVIN	sp|P67808|YBOX1_BOVIN Nuclease-sensitive element-binding protein 1 OS=Bos taurus GN=YBX1 PE=2 SV=3
cb2970_c445/f1p0/1235	1235	971.7	0.33	-11.43439395	5.96E-28	5.57E-25	AHC54390.1	adenine nucleotide translocase 2 [Scylla paramamosain]	*	*	*	K05863|SLC25A4S, ANT|http://www.genome.jp/dbget-bin/www_bget?ko:K05863	ko04217(Necroptosis);ko04020(Calcium signaling pathway);ko04022(cGMP - PKG signaling pathway)	KOG0749(C)(Mitochondrial ADP/ATP carrier proteins)	sp|Q26365|ADT_DROME	sp|Q26365|ADT_DROME ADP,ATP carrier protein OS=Drosophila melanogaster GN=sesB PE=2 SV=4
cb10043_c112/f5p1/1044	1044	0	398.47	15.92203139	8.56E-28	7.75E-25	AEF32709.1	prostaglandin D synthase [Eriocheir sinensis]	GO:0001516(prostaglandin biosynthetic process);GO:0006629(lipid metabolic process);GO:0006693(prostaglandin metabolic process);GO:2000255(negative regulation of male germ cell proliferation);GO:0006633(fatty acid biosynthetic process);GO:0006631(fatty acid metabolic process)	GO:0005737(cytoplasm)	GO:0000287(magnesium ion binding);GO:0004667(prostaglandin-D synthase activity);GO:0005509(calcium ion binding);GO:0016740(transferase activity);GO:0016853(isomerase activity);GO:0042803(protein homodimerization activity);GO:0004364(glutathione transferase activity)	K04097|HPGDS|http://www.genome.jp/dbget-bin/www_bget?ko:K04097	ko00590(Arachidonic acid metabolism);ko00480(Glutathione metabolism);ko00982(Drug metabolism - cytochrome P450);ko00980(Metabolism of xenobiotics by cytochrome P450)	KOG1695(O)(Glutathione S-transferase)	sp|O73888|HPGDS_CHICK	sp|O73888|HPGDS_CHICK Hematopoietic prostaglandin D synthase OS=Gallus gallus GN=HPGDS PE=1 SV=3
cb8561_c31/f5p0/1886	1886	189.47	0	-15.91459012	9.02E-28	8.04E-25	ACI46638.1	serine proteinase [Portunus trituberculatus]	*	*	*	*	*	*	sp|P21902|PCE_TACTR	sp|P21902|PCE_TACTR Proclotting enzyme OS=Tachypleus tridentatus PE=1 SV=1
cb10491_c10489/f1p0/1309	1309	0	290.47	15.9038167	9.71E-28	8.53E-25	ADF87935.1	cystatin [Eriocheir sinensis]	GO:0010466(negative regulation of peptidase activity);GO:0018149(peptide cross-linking);GO:0045861(negative regulation of proteolysis);GO:0016337(single organismal cell-cell adhesion);GO:0010951(negative regulation of endopeptidase activity);GO:0030216(keratinocyte differentiation)	GO:0005737(cytoplasm);GO:0005615(extracellular space);GO:0001533(cornified envelope);GO:0070062(extracellular exosome);GO:0005622(intracellular);GO:0005634(nucleus)	GO:0005198(structural molecule activity);GO:0030414(peptidase inhibitor activity);GO:0004866(endopeptidase inhibitor activity);GO:0002020(protease binding);GO:0004869(cysteine-type endopeptidase inhibitor activity);GO:0030674(protein binding, bridging)	K13907|CSTA_B|http://www.genome.jp/dbget-bin/www_bget?ko:K13907	*	*	sp|Q8WNR9|CYTA_FELCA	sp|Q8WNR9|CYTA_FELCA Cystatin-A OS=Felis catus GN=CSTA PE=1 SV=1
cb7374_c33459/f4p2/4043	4043	0	77.6	15.8871362	1.09E-27	9.41E-25	AAD16454.1	clotting protein precursor [Pacifastacus leniusculus]	*	*	*	*	*	*	sp|Q9U572|CLOT_PENMO	sp|Q9U572|CLOT_PENMO Hemolymph clottable protein OS=Penaeus monodon PE=1 SV=1
cb7374_c18201/f1p2/3627	3627	0	86.67	15.87685668	1.17E-27	9.96E-25	XP_018019143.1	PREDICTED: periostin-like [Hyalella azteca]	*	*	*	K19519|TGFBI, BIGH3|http://www.genome.jp/dbget-bin/www_bget?ko:K19519	*	KOG1437(MW)(Fasciclin and related adhesion glycoproteins)	sp|P55906|BGH3_BOVIN	sp|P55906|BGH3_BOVIN Transforming growth factor-beta-induced protein ig-h3 OS=Bos taurus GN=TGFBI PE=1 SV=2
cb2970_c440/f1p0/1263	1263	0	298.01	15.87365153	1.20E-27	1.00E-24	AHC54390.1	adenine nucleotide translocase 2 [Scylla paramamosain]	*	*	*	K05863|SLC25A4S, ANT|http://www.genome.jp/dbget-bin/www_bget?ko:K05863	ko04217(Necroptosis);ko04020(Calcium signaling pathway);ko04022(cGMP - PKG signaling pathway)	KOG0749(C)(Mitochondrial ADP/ATP carrier proteins)	sp|Q26365|ADT_DROME	sp|Q26365|ADT_DROME ADP,ATP carrier protein OS=Drosophila melanogaster GN=sesB PE=2 SV=4
cb8788_c62/f2p1/1375	1375	0	261.95	15.84575297	1.45E-27	1.19E-24	ABG67961.1	eukaryotic initiation factor 4A [Callinectes sapidus]	*	*	GO:0003676(nucleic acid binding);GO:0005524(ATP binding);GO:0004386(helicase activity);GO:0000166(nucleotide binding);GO:0016787(hydrolase activity)	K03257|EIF4A|http://www.genome.jp/dbget-bin/www_bget?ko:K03257	ko03013(RNA transport)	KOG0327(J)(Translation initiation factor 4F, helicase subunit (eIF-4A) and related helicases)	sp|Q14240|IF4A2_HUMAN	sp|Q14240|IF4A2_HUMAN Eukaryotic initiation factor 4A-II OS=Homo sapiens GN=EIF4A2 PE=1 SV=2
cb7374_c330724/f17p1/2227	2227	148.79	0	-15.84523555	1.46E-27	1.19E-24	XP_018016767.1	PREDICTED: muscle-specific protein 20-like [Hyalella azteca]	GO:0031032(actomyosin structure organization)	GO:0016020(membrane);GO:0016021(integral component of membrane)	GO:0003779(actin binding);GO:0005516(calmodulin binding)	K20526|TAGLN|http://www.genome.jp/dbget-bin/www_bget?ko:K20526	*	KOG2128(T)(Ras GTPase-activating protein family - IQGAP)	sp|P14318|MP20_DROME	sp|P14318|MP20_DROME Muscle-specific protein 20 OS=Drosophila melanogaster GN=Mp20 PE=2 SV=2
cb6262_c0/f16p1/2322	2322	0	139.16	15.84247789	1.48E-27	1.19E-24	AET36897.1	troponin C2 [Litopenaeus vannamei]	*	*	*	*	*	KOG0027(T)(Calmodulin and related proteins (EF-Hand superfamily))	sp|P06708|TNNC2_ASTLP	sp|P06708|TNNC2_ASTLP Troponin C, isotype gamma OS=Astacus leptodactylus PE=1 SV=1
cb11601_c791/f5p0/1139	1139	335.72	0	-15.82919264	1.63E-27	1.29E-24	Q9NH48.1	RecName: Full=Arginine kinase; Short=AK	*	*	*	K00933|E2.7.3.2|http://www.genome.jp/dbget-bin/www_bget?ko:K00933	ko00330(Arginine and proline metabolism)	KOG3581(C)(Creatine kinases)	sp|Q9NH48|KARG_ERISI	sp|Q9NH48|KARG_ERISI Arginine kinase OS=Eriocheir sinensis PE=2 SV=1
cb10491_c283999/f1p0/1333	1333	0	267.3	15.81767493	1.76E-27	1.38E-24	C4NZN9.1	RecName: Full=Hyastatin; Flags: Precursor	*	*	*	*	*	*	*	*
cb1458_c312/f1p0/1839	1839	180.6	0	-15.8022707	1.96E-27	1.52E-24	*	*	*	*	*	*	*	*	*	*
cb7374_c272209/f1p0/3753	3753	80.11	0	-15.79016677	2.13E-27	1.60E-24	XP_018022390.1	PREDICTED: myosin heavy chain, muscle-like isoform X3 [Hyalella azteca]	*	*	*	K17751|MYH6_7|http://www.genome.jp/dbget-bin/www_bget?ko:K17751	ko04261(Adrenergic signaling in cardiomyocytes);ko04260(Cardiac muscle contraction)	KOG0161(Z)(Myosin class II heavy chain)	sp|P05661|MYSA_DROME	sp|P05661|MYSA_DROME Myosin heavy chain, muscle OS=Drosophila melanogaster GN=Mhc PE=1 SV=4
cb10491_c572163/f1p0/1251	1251	0.04	361.63	12.85978315	2.15E-27	1.60E-24	*	*	*	*	*	*	*	*	*	*
cb11619_c12/f1p0/905	799	0	518.72	15.72980822	3.24E-27	2.34E-24	*	*	*	*	*	*	*	*	*	*
cb7374_c235370/f1p3/2679	2679	105.99	0	-15.65859839	5.30E-27	3.79E-24	XP_018006436.1	PREDICTED: moesin/ezrin/radixin homolog 1-like isoform X3 [Hyalella azteca]	*	*	*	K05762|RDX|http://www.genome.jp/dbget-bin/www_bget?ko:K05762	ko04810(Regulation of actin cytoskeleton);ko04530(Tight junction)	KOG3529(R)(Radixin, moesin and related proteins of the ERM family)	sp|B0WYY2|MOEH_CULQU	sp|B0WYY2|MOEH_CULQU Moesin/ezrin/radixin homolog 1 OS=Culex quinquefasciatus GN=Moe PE=3 SV=1
cb10491_c359555/f1p0/1325	1325	0	236.01	15.62696468	6.59E-27	4.60E-24	*	*	*	*	*	*	*	*	*	*
cb10491_c556175/f1p0/1747	1747	167.58	0	-15.60608717	7.62E-27	5.26E-24	KZS04575.1	Tryptophan 5-hydroxylase 2 [Daphnia magna]	*	*	*	K00500|phhA, PAH|http://www.genome.jp/dbget-bin/www_bget?ko:K00500	ko00360(Phenylalanine metabolism);ko00400(Phenylalanine, tyrosine and tryptophan biosynthesis);ko01230(Biosynthesis of amino acids)	*	sp|P17276|PH4H_DROME	sp|P17276|PH4H_DROME Protein henna OS=Drosophila melanogaster GN=Hn PE=2 SV=3
cb10491_c904564/f1p0/1584	1584	0	178.46	15.54762361	1.14E-26	7.77E-24	XP_018020844.1	PREDICTED: uncharacterized protein LOC108677184 [Hyalella azteca]	*	*	*	*	*	*	*	*
cb7374_c21947/f1p0/2145	2145	123.35	0	-15.51247747	1.46E-26	9.70E-24	XP_018027646.1	PREDICTED: Krueppel homolog 1-like [Hyalella azteca]	*	*	GO:0003676(nucleic acid binding);GO:0046872(metal ion binding)	*	*	*	sp|P08155|KRH1_DROME	sp|P08155|KRH1_DROME Krueppel homolog 1 OS=Drosophila melanogaster GN=Kr-h1 PE=2 SV=2
cb7374_c399294/f1p0/2522	2522	0	100.24	15.50521926	1.53E-26	9.97E-24	AID61753.1	fructose 1,6-biphosphate-aldolase A [Fenneropenaeus chinensis]	GO:0006096(glycolytic process)	*	GO:0004332(fructose-bisphosphate aldolase activity);GO:0003824(catalytic activity);GO:0016829(lyase activity)	K01623|ALDO|http://www.genome.jp/dbget-bin/www_bget?ko:K01623	ko00051(Fructose and mannose metabolism);ko00010(Glycolysis / Gluconeogenesis);ko00030(Pentose phosphate pathway);ko00710(Carbon fixation in photosynthetic organisms);ko00680(Methane metabolism);ko01230(Biosynthesis of amino acids);ko01200(Carbon metabolism)	KOG1557(G)(Fructose-biphosphate aldolase)	sp|P07764|ALF_DROME	sp|P07764|ALF_DROME Fructose-bisphosphate aldolase OS=Drosophila melanogaster GN=Ald PE=1 SV=5
cb7374_c76661/f1p0/2049	2049	0.08	224.01	11.56341882	1.55E-26	9.97E-24	AAL78163.1	phosphoenolpyruvate-carboxykinase [Neohelice granulata]	GO:0006094(gluconeogenesis)	*	GO:0017076(purine nucleotide binding);GO:0004613(phosphoenolpyruvate carboxykinase (GTP) activity);GO:0004611(phosphoenolpyruvate carboxykinase activity);GO:0005525(GTP binding)	K01596|E4.1.1.32, pckA, PCK|http://www.genome.jp/dbget-bin/www_bget?ko:K01596	ko04152(AMPK signaling pathway);ko04068(FoxO signaling pathway);ko04151(PI3K-Akt signaling pathway);ko00020(Citrate cycle (TCA cycle));ko00010(Glycolysis / Gluconeogenesis);ko00620(Pyruvate metabolism);ko04920(Adipocytokine signaling pathway);ko04922(Glucagon signaling pathway);ko04910(Insulin signaling pathway);ko03320(PPAR signaling pathway);ko04964(Proximal tubule bicarbonate reclamation)	*	sp|Q8HYZ4|PCKGC_BOVIN	sp|Q8HYZ4|PCKGC_BOVIN Phosphoenolpyruvate carboxykinase, cytosolic [GTP] OS=Bos taurus GN=PCK1 PE=2 SV=1
cb7374_c31650/f4p2/3559	3559	0.1	198.92	11.09705955	1.55E-26	9.97E-24	ABI31834.1	transferrin [Protaetia brevitarsis]	*	*	*	K06569|MFI2|http://www.genome.jp/dbget-bin/www_bget?ko:K06569	*	*	sp|Q02942|TRF_BLADI	sp|Q02942|TRF_BLADI Transferrin OS=Blaberus discoidalis PE=1 SV=1
cb2970_c576/f3p0/1828	1828	0	145.34	15.50176322	1.57E-26	9.97E-24	ADC55251.1	mitochondrial ATP synthase subunit alpha precursor [Litopenaeus vannamei]	GO:0006754(ATP biosynthetic process);GO:0006810(transport);GO:0015986(ATP synthesis coupled proton transport);GO:0006811(ion transport);GO:0015991(ATP hydrolysis coupled proton transport);GO:0046034(ATP metabolic process);GO:0015992(proton transport)	GO:0045261(proton-transporting ATP synthase complex, catalytic core F(1));GO:0033178(proton-transporting two-sector ATPase complex, catalytic domain)	GO:0005524(ATP binding);GO:0046961(proton-transporting ATPase activity, rotational mechanism);GO:0046933(proton-transporting ATP synthase activity, rotational mechanism);GO:0000166(nucleotide binding);GO:0016820(hydrolase activity, acting on acid anhydrides, catalyzing transmembrane movement of substances)	K02132|ATPeF1A, ATP5A1, ATP1|http://www.genome.jp/dbget-bin/www_bget?ko:K02132	ko00190(Oxidative phosphorylation)	KOG1353(C)(F0F1-type ATP synthase, alpha subunit)	sp|Q5R546|ATPA_PONAB	sp|Q5R546|ATPA_PONAB ATP synthase subunit alpha, mitochondrial OS=Pongo abelii GN=ATP5A1 PE=2 SV=1
cb6066_c42/f1p0/1107	1107	0	263.37	15.44146685	2.38E-26	1.49E-23	*	*	*	*	*	*	*	*	*	*
cb8205_c30/f1p0/1544	1544	2203.61	1.6	-10.4044334	2.40E-26	1.49E-23	*	*	*	*	*	*	*	*	*	*
cb5332_c14/f1p0/909	909	0	341.12	15.41059229	2.94E-26	1.81E-23	*	*	*	*	*	*	*	*	*	*
cb8563_c54/f2p0/1519	1519	0	170.8	15.40960905	2.96E-26	1.81E-23	*	*	*	*	*	*	*	*	*	*
cb8271_c145/f1p0/1214	1214	0	226.03	15.39973959	3.17E-26	1.89E-23	ADE60733.1	myosin essential light chain [Eriocheir sinensis]	*	*	GO:0005509(calcium ion binding)	K12751|MYL6|http://www.genome.jp/dbget-bin/www_bget?ko:K12751	ko04530(Tight junction);ko04270(Vascular smooth muscle contraction);ko04921(Oxytocin signaling pathway)	KOG0027(T)(Calmodulin and related proteins (EF-Hand superfamily))	sp|P54357|MLC2_DROME	sp|P54357|MLC2_DROME Myosin-2 essential light chain OS=Drosophila melanogaster GN=Mlc-c PE=1 SV=1
cb12992_c37/f1p1/1191	1191	0	225.68	15.36084473	4.15E-26	2.45E-23	XP_015180529.1	PREDICTED: 60S ribosomal protein L7 [Polistes dominula]	*	GO:0005840(ribosome);GO:0030529(intracellular ribonucleoprotein complex)	*	K15200|GTF3C2|http://www.genome.jp/dbget-bin/www_bget?ko:K15200	*	KOG3184(J)(60S ribosomal protein L7)	sp|P32100|RL7_DROME	sp|P32100|RL7_DROME 60S ribosomal protein L7 OS=Drosophila melanogaster GN=RpL7 PE=1 SV=2
cb10491_c14986/f2p0/1837	1837	385.02	0.2	-10.80997402	4.49E-26	2.63E-23	AAL78163.1	phosphoenolpyruvate-carboxykinase [Neohelice granulata]	GO:0006090(pyruvate metabolic process);GO:0006094(gluconeogenesis);GO:0006107(oxaloacetate metabolic process);GO:0006116(NADH oxidation);GO:0032024(positive regulation of insulin secretion);GO:0032496(response to lipopolysaccharide);GO:0071333(cellular response to glucose stimulus);GO:0071356(cellular response to tumor necrosis factor);GO:0071548(response to dexamethasone);GO:0016310(phosphorylat…	GO:0005739(mitochondrion);GO:0005759(mitochondrial matrix);GO:0070062(extracellular exosome)	GO:0004611(phosphoenolpyruvate carboxykinase activity);GO:0004613(phosphoenolpyruvate carboxykinase (GTP) activity);GO:0005515(protein binding);GO:0005525(GTP binding);GO:0046872(metal ion binding);GO:0016831(carboxy-lyase activity);GO:0017076(purine nucleotide binding);GO:0016829(lyase activity);GO:0000166(nucleotide binding);GO:0016301(kinase activity)	K01596|E4.1.1.32, pckA, PCK|http://www.genome.jp/dbget-bin/www_bget?ko:K01596	ko04152(AMPK signaling pathway);ko04068(FoxO signaling pathway);ko04151(PI3K-Akt signaling pathway);ko00020(Citrate cycle (TCA cycle));ko00010(Glycolysis / Gluconeogenesis);ko00620(Pyruvate metabolism);ko04920(Adipocytokine signaling pathway);ko04922(Glucagon signaling pathway);ko04910(Insulin signaling pathway);ko03320(PPAR signaling pathway);ko04964(Proximal tubule bicarbonate reclamation)	*	sp|Q16822|PCKGM_HUMAN	sp|Q16822|PCKGM_HUMAN Phosphoenolpyruvate carboxykinase [GTP], mitochondrial OS=Homo sapiens GN=PCK2 PE=1 SV=3
cb6073_c130/f2p1/1912	1912	0	122.08	15.32739471	5.22E-26	3.03E-23	ADO65982.1	cathepsin A [Eriocheir sinensis]	GO:0006508(proteolysis)	*	GO:0008233(peptidase activity);GO:0004180(carboxypeptidase activity);GO:0004185(serine-type carboxypeptidase activity);GO:0016787(hydrolase activity)	K13289|CTSA, CPY|http://www.genome.jp/dbget-bin/www_bget?ko:K13289	ko04142(Lysosome);ko04614(Renin-angiotensin system)	*	sp|Q3MI05|PPGB_BOVIN	sp|Q3MI05|PPGB_BOVIN Lysosomal protective protein OS=Bos taurus GN=CTSA PE=2 SV=1
cb7374_c10291/f1p3/3688	3688	0	57.11	15.3011256	6.27E-26	3.60E-23	XP_018019143.1	PREDICTED: periostin-like [Hyalella azteca]	*	*	*	K19519|TGFBI, BIGH3|http://www.genome.jp/dbget-bin/www_bget?ko:K19519	*	*	sp|P55906|BGH3_BOVIN	sp|P55906|BGH3_BOVIN Transforming growth factor-beta-induced protein ig-h3 OS=Bos taurus GN=TGFBI PE=1 SV=2
cb13334_c7251/f4p0/1211	1211	214.08	0	-15.29734993	6.45E-26	3.66E-23	C4NZN9.1	RecName: Full=Hyastatin; Flags: Precursor	*	*	*	*	*	*	*	*
cb7374_c295509/f1p0/2218	2218	100.75	0	-15.27604644	7.46E-26	4.20E-23	XP_001970341.2	uncharacterized protein Dere_GG10572 [Drosophila erecta]	GO:0006810(transport);GO:0055085(transmembrane transport);GO:0015884(folic acid transport);GO:0006839(mitochondrial transport);GO:0006412(translation)	GO:0016020(membrane);GO:0016021(integral component of membrane);GO:0005743(mitochondrial inner membrane);GO:0031966(mitochondrial membrane)	GO:0003735(structural constituent of ribosome);GO:0008517(folic acid transporter activity);GO:0022857(transmembrane transporter activity)	K15115|SLC25A32, MFT|http://www.genome.jp/dbget-bin/www_bget?ko:K15115	*	KOG0764(C)(Mitochondrial FAD carrier protein)	sp|Q8BMG8|MFTC_MOUSE	sp|Q8BMG8|MFTC_MOUSE Mitochondrial folate transporter/carrier OS=Mus musculus GN=Slc25a32 PE=1 SV=1
cb8292_c0/f38p0/1829	1829	124.6	0	-15.25730416	8.50E-26	4.72E-23	*	*	*	*	*	*	*	*	*	*
cb13316_c5/f1p0/1168	1168	1464.41	1.11	-10.34927137	8.58E-26	4.72E-23	XP_019490698.1	PREDICTED: 60S ribosomal protein L3-like, partial [Hipposideros armiger]	GO:0006412(translation)	GO:0005622(intracellular);GO:0005840(ribosome);GO:0030529(intracellular ribonucleoprotein complex)	GO:0003735(structural constituent of ribosome)	K02925|RP-L3e, RPL3|http://www.genome.jp/dbget-bin/www_bget?ko:K02925	ko03010(Ribosome)	KOG0746(J)(60S ribosomal protein L3 and related proteins)	sp|O16797|RL3_DROME	sp|O16797|RL3_DROME 60S ribosomal protein L3 OS=Drosophila melanogaster GN=RpL3 PE=1 SV=3
cb10491_c865909/f1p0/1773	1773	0	127.03	15.25479277	8.64E-26	4.72E-23	ADF87936.1	PDGF/VEGF-related factor 1 [Eriocheir sinensis]	*	*	*	K16858|VEGFB|http://www.genome.jp/dbget-bin/www_bget?ko:K16858	ko04510(Focal adhesion);ko04151(PI3K-Akt signaling pathway);ko04015(Rap1 signaling pathway);ko04014(Ras signaling pathway);ko04060(Cytokine-cytokine receptor interaction)	*	sp|Q03376|BAR3_CHITE	sp|Q03376|BAR3_CHITE Balbiani ring protein 3 OS=Chironomus tentans GN=BR3 PE=2 SV=1
cb8205_c39/f1p3/1890	1868	0.04	151.08	12.31985929	9.01E-26	4.88E-23	*	*	*	*	*	*	*	*	*	*
cb5428_c4/f1p0/2207	2207	0	97.66	15.24738255	9.09E-26	4.88E-23	*	*	*	*	*	*	*	*	*	*
cb10491_c876091/f1p0/1267	1267	0	191.37	15.24076357	9.51E-26	5.06E-23	AFY10818.1	mitochondrial cytochrome c oxidase subunit IV [Litopenaeus vannamei]	GO:0006123(mitochondrial electron transport, cytochrome c to oxygen)	GO:0016021(integral component of membrane);GO:0016020(membrane);GO:0005751(mitochondrial respiratory chain complex IV)	GO:0004129(cytochrome-c oxidase activity)	K02263|COX4|http://www.genome.jp/dbget-bin/www_bget?ko:K02263	ko00190(Oxidative phosphorylation);ko04260(Cardiac muscle contraction)	KOG4075(C)(Cytochrome c oxidase, subunit IV/COX5b)	sp|P80971|COX42_THUOB	sp|P80971|COX42_THUOB Cytochrome c oxidase subunit 4 isoform 2, mitochondrial OS=Thunnus obesus PE=1 SV=2
cb5142_c265/f1p0/1317	1317	0	176.43	15.19584359	1.30E-25	6.78E-23	KZS07911.1	60S ribosomal protein L23a [Daphnia magna]	*	*	*	K02893|RP-L23Ae, RPL23A|http://www.genome.jp/dbget-bin/www_bget?ko:K02893	ko03010(Ribosome)	KOG1751(J)(60s ribosomal protein L23)	sp|Q24JY1|RL23A_BOVIN	sp|Q24JY1|RL23A_BOVIN 60S ribosomal protein L23a OS=Bos taurus GN=RPL23A PE=2 SV=1
cb10491_c910074/f1p0/1681	1681	0	128.77	15.18180233	1.43E-25	7.39E-23	ACF98297.1	heat shock protein 70, partial [Eriocheir sinensis]	*	*	*	K03283|HSPA1_8|http://www.genome.jp/dbget-bin/www_bget?ko:K03283	ko04144(Endocytosis);ko04010(MAPK signaling pathway);ko04141(Protein processing in endoplasmic reticulum);ko03040(Spliceosome);ko04213(Longevity regulating pathway - multiple species);ko04915(Estrogen signaling pathway);ko04612(Antigen processing and presentation)	KOG0101(O)(Molecular chaperones HSP70/HSC70, HSP70 superfamily)	sp|P08108|HSP70_ONCMY	sp|P08108|HSP70_ONCMY Heat shock cognate 70 kDa protein OS=Oncorhynchus mykiss GN=hsc71 PE=2 SV=2
cb8572_c18/f5p1/1450	1450	155.41	0	-15.16828406	1.57E-25	8.06E-23	*	*	*	*	*	*	*	*	*	*
cb7374_c224491/f1p0/2373	2373	0	84.01	15.15036306	1.78E-25	9.03E-23	ADF87938.1	transglutaminase [Eriocheir sinensis]	*	*	*	K05619|TGM1|http://www.genome.jp/dbget-bin/www_bget?ko:K05619	*	*	sp|Q05187|TGMH_TACTR	sp|Q05187|TGMH_TACTR Hemocyte protein-glutamine gamma-glutamyltransferase OS=Tachypleus tridentatus PE=1 SV=1
cb3553_c1/f2p0/2281	2281	0	87.44	15.14269092	1.87E-25	9.44E-23	XP_014255343.1	PREDICTED: sodium/bile acid cotransporter 5-like isoform X2 [Cimex lectularius]	*	*	*	K14343|SLC10A3_5|http://www.genome.jp/dbget-bin/www_bget?ko:K14343	*	KOG2718(P)(Na+-bile acid cotransporter)	*	*
cb6790_c0/f82p1/1959	1959	0	103.86	15.13557254	1.97E-25	9.83E-23	XP_013405049.1	PREDICTED: fumarylacetoacetase-like [Lingula anatina]	GO:0008152(metabolic process);GO:0009072(aromatic amino acid family metabolic process);GO:0006527(arginine catabolic process)	GO:0070062(extracellular exosome)	GO:0004334(fumarylacetoacetase activity);GO:0003824(catalytic activity);GO:0016787(hydrolase activity)	K01555|FAH, fahA|http://www.genome.jp/dbget-bin/www_bget?ko:K01555	ko00350(Tyrosine metabolism);ko00643(Styrene degradation)	*	sp|A5PKH3|FAAA_BOVIN	sp|A5PKH3|FAAA_BOVIN Fumarylacetoacetase OS=Bos taurus GN=FAH PE=2 SV=1
cb8563_c11/f3p0/1538	1538	139.48	0	-15.11775655	2.23E-25	1.10E-22	AFI74356.1	cold shock Y-box protein [Cherax quadricarinatus]	*	*	*	*	*	*	*	*
cb7374_c269841/f2p0/2282	2282	86.9	0	-15.10998703	2.35E-25	1.16E-22	*	*	*	*	*	*	*	*	*	*
cb7374_c408460/f1p0/1993	1993	0	99.55	15.10370598	2.45E-25	1.19E-22	AOP12929.1	activating transcription factor 4 [Procambarus clarkii]	*	*	*	K04374|ATF4, CREB2|http://www.genome.jp/dbget-bin/www_bget?ko:K04374	ko04210(Apoptosis);ko04214(Apoptosis - fly);ko04137(Mitophagy - animal);ko04010(MAPK signaling pathway);ko04151(PI3K-Akt signaling pathway);ko04668(TNF signaling pathway);ko04022(cGMP - PKG signaling pathway);ko04141(Protein processing in endoplasmic reticulum);ko04211(Longevity regulating pathway - mammal);ko04212(Longevity regulating pathway - worm);ko04261(Adrenergic signaling in cardiomyocyte…	*	sp|Q9GPH3|ATFC_BOMMO	sp|Q9GPH3|ATFC_BOMMO Activating transcription factor of chaperone OS=Bombyx mori GN=ATFC PE=2 SV=1
cb10491_c883448/f1p0/1542	1542	0	135.48	15.10218532	2.48E-25	1.19E-22	ACF98297.1	heat shock protein 70, partial [Eriocheir sinensis]	*	*	*	K03283|HSPA1_8|http://www.genome.jp/dbget-bin/www_bget?ko:K03283	ko04144(Endocytosis);ko04010(MAPK signaling pathway);ko04141(Protein processing in endoplasmic reticulum);ko03040(Spliceosome);ko04213(Longevity regulating pathway - multiple species);ko04915(Estrogen signaling pathway);ko04612(Antigen processing and presentation)	KOG0101(O)(Molecular chaperones HSP70/HSC70, HSP70 superfamily)	sp|P11142|HSP7C_HUMAN	sp|P11142|HSP7C_HUMAN Heat shock cognate 71 kDa protein OS=Homo sapiens GN=HSPA8 PE=1 SV=1
cb10491_c861792/f1p0/1509	1509	141.25	0	-15.10217545	2.48E-25	1.19E-22	ACT78700.1	trypsin-like serine protease [Eriocheir sinensis]	*	*	*	*	*	*	sp|E7EML9|PRS44_HUMAN	sp|E7EML9|PRS44_HUMAN Serine protease 44 OS=Homo sapiens GN=PRSS44 PE=3 SV=3
cb8545_c32/f1p0/1342	1342	0	160.57	15.09486374	2.61E-25	1.24E-22	XP_018025899.1	PREDICTED: probable phosphoglycerate kinase [Hyalella azteca]	GO:0006096(glycolytic process);GO:0016310(phosphorylation)	*	GO:0005524(ATP binding);GO:0016301(kinase activity);GO:0016740(transferase activity);GO:0004618(phosphoglycerate kinase activity)	K00927|PGK, pgk|http://www.genome.jp/dbget-bin/www_bget?ko:K00927	ko00010(Glycolysis / Gluconeogenesis);ko00710(Carbon fixation in photosynthetic organisms);ko01230(Biosynthesis of amino acids);ko01200(Carbon metabolism)	KOG1367(G)(3-phosphoglycerate kinase)	sp|Q7SIB7|PGK1_PIG	sp|Q7SIB7|PGK1_PIG Phosphoglycerate kinase 1 OS=Sus scrofa GN=PGK1 PE=1 SV=3
cb7374_c409990/f1p0/2037	2037	0	95.75	15.08442747	2.80E-25	1.32E-22	XP_018020844.1	PREDICTED: uncharacterized protein LOC108677184 [Hyalella azteca]	*	*	*	*	*	*	*	*
cb7374_c409696/f1p0/2311	2311	163.73	0.07	-11.10560504	3.64E-25	1.70E-22	AAL78163.1	phosphoenolpyruvate-carboxykinase [Neohelice granulata]	GO:0006094(gluconeogenesis);GO:0016310(phosphorylation)	*	GO:0016301(kinase activity);GO:0004613(phosphoenolpyruvate carboxykinase (GTP) activity);GO:0017076(purine nucleotide binding);GO:0004611(phosphoenolpyruvate carboxykinase activity);GO:0005525(GTP binding)	K01596|E4.1.1.32, pckA, PCK|http://www.genome.jp/dbget-bin/www_bget?ko:K01596	ko04152(AMPK signaling pathway);ko04068(FoxO signaling pathway);ko04151(PI3K-Akt signaling pathway);ko00020(Citrate cycle (TCA cycle));ko00010(Glycolysis / Gluconeogenesis);ko00620(Pyruvate metabolism);ko04920(Adipocytokine signaling pathway);ko04922(Glucagon signaling pathway);ko04910(Insulin signaling pathway);ko03320(PPAR signaling pathway);ko04964(Proximal tubule bicarbonate reclamation)	*	sp|Q16822|PCKGM_HUMAN	sp|Q16822|PCKGM_HUMAN Phosphoenolpyruvate carboxykinase [GTP], mitochondrial OS=Homo sapiens GN=PCK2 PE=1 SV=3
cb8563_c7/f4p0/1121	1121	199.1	0	-15.04442529	3.69E-25	1.71E-22	*	*	*	*	*	*	*	*	*	*
cb6476_c188/f4p0/978	978	239.49	0	-15.03848386	3.86E-25	1.77E-22	AID47199.1	elongation factor 1 A, partial [Macrophthalmus japonicus]	*	*	*	K03231|EEF1A|http://www.genome.jp/dbget-bin/www_bget?ko:K03231	ko03013(RNA transport)	KOG0052(J)(Translation elongation factor EF-1 alpha/Tu)	sp|P13549|EF1A0_XENLA	sp|P13549|EF1A0_XENLA Elongation factor 1-alpha, somatic form OS=Xenopus laevis GN=eef1as PE=2 SV=1
cb12894_c0/f1p0/907	907	0	262.06	15.0256382	4.20E-25	1.92E-22	ACY66531.1	hypothetical protein [Scylla paramamosain]	*	*	*	*	*	*	*	*
cb8972_c65/f1p0/935	935	0	250.1	15.02274743	4.28E-25	1.94E-22	XP_018019177.1	PREDICTED: fructose-bisphosphate aldolase-like [Hyalella azteca]	*	*	*	K01623|ALDO|http://www.genome.jp/dbget-bin/www_bget?ko:K01623	ko00051(Fructose and mannose metabolism);ko00010(Glycolysis / Gluconeogenesis);ko00030(Pentose phosphate pathway);ko00710(Carbon fixation in photosynthetic organisms);ko00680(Methane metabolism);ko01230(Biosynthesis of amino acids);ko01200(Carbon metabolism)	KOG1557(G)(Fructose-biphosphate aldolase)	sp|P05065|ALDOA_RAT	sp|P05065|ALDOA_RAT Fructose-bisphosphate aldolase A OS=Rattus norvegicus GN=Aldoa PE=1 SV=2
cb8750_c5/f1p0/1368	1368	146.25	0	-14.97496424	5.97E-25	2.68E-22	AKN46053.1	clip domain serine proteinase [Eriocheir sinensis]	*	*	*	*	*	*	sp|Q9V3Z2|SER7_DROME	sp|Q9V3Z2|SER7_DROME Serine protease 7 OS=Drosophila melanogaster GN=Sp7 PE=1 SV=1
cb10491_c409992/f1p0/1510	1510	127.74	0	-14.95814585	6.71E-25	2.99E-22	XP_018027646.1	PREDICTED: Krueppel homolog 1-like [Hyalella azteca]	*	*	*	*	*	*	sp|P08155|KRH1_DROME	sp|P08155|KRH1_DROME Krueppel homolog 1 OS=Drosophila melanogaster GN=Kr-h1 PE=2 SV=2
cb10491_c17804/f1p0/1546	1546	0	121.61	14.95123452	7.03E-25	3.11E-22	CAJ58682.1	innexin inx2 [Homarus gammarus]	*	*	*	*	*	*	sp|Q9XYN1|INX2_SCHAM	sp|Q9XYN1|INX2_SCHAM Innexin inx2 OS=Schistocerca americana GN=inx2 PE=1 SV=1
cb7374_c398394/f1p0/2078	2078	86.4	0	-14.94550134	7.33E-25	3.22E-22	XP_013775389.1	PREDICTED: protein henna-like [Limulus polyphemus]	GO:0006559(L-phenylalanine catabolic process);GO:0008152(metabolic process);GO:0009072(aromatic amino acid family metabolic process);GO:0055114(oxidation-reduction process)	*	GO:0004497(monooxygenase activity);GO:0005506(iron ion binding);GO:0004510(tryptophan 5-monooxygenase activity);GO:0016597(amino acid binding);GO:0004505(phenylalanine 4-monooxygenase activity);GO:0016491(oxidoreductase activity);GO:0016714(oxidoreductase activity, acting on paired donors, with incorporation or reduction of molecular oxygen, reduced pteridine as one donor, and incorporation of on…	K00500|phhA, PAH|http://www.genome.jp/dbget-bin/www_bget?ko:K00500	ko00360(Phenylalanine metabolism);ko00400(Phenylalanine, tyrosine and tryptophan biosynthesis);ko01230(Biosynthesis of amino acids)	*	sp|P17276|PH4H_DROME	sp|P17276|PH4H_DROME Protein henna OS=Drosophila melanogaster GN=Hn PE=2 SV=3
cb1027_c16/f1p0/1159	1159	312.77	0.12	-11.2209312	7.43E-25	3.24E-22	*	*	*	*	*	*	*	*	*	*
cb7374_c408303/f1p1/2220	2220	79.62	0	-14.9379409	7.72E-25	3.34E-22	XP_018019143.1	PREDICTED: periostin-like [Hyalella azteca]	*	*	*	K19519|TGFBI, BIGH3|http://www.genome.jp/dbget-bin/www_bget?ko:K19519	*	*	sp|O11780|BGH3_PIG	sp|O11780|BGH3_PIG Transforming growth factor-beta-induced protein ig-h3 OS=Sus scrofa GN=TGFBI PE=1 SV=1
cb5142_c306/f2p0/1257	1257	158.64	0	-14.93554513	7.86E-25	3.35E-22	XP_013792554.1	PREDICTED: 60S ribosomal protein L23a-like [Limulus polyphemus]	GO:0000027(ribosomal large subunit assembly);GO:0006412(translation)	GO:0005622(intracellular);GO:0005840(ribosome);GO:0030529(intracellular ribonucleoprotein complex);GO:0022625(cytosolic large ribosomal subunit)	GO:0003735(structural constituent of ribosome);GO:0000166(nucleotide binding)	K02893|RP-L23Ae, RPL23A|http://www.genome.jp/dbget-bin/www_bget?ko:K02893	ko03010(Ribosome)	KOG1751(J)(60s ribosomal protein L23)	sp|P62752|RL23A_RAT	sp|P62752|RL23A_RAT 60S ribosomal protein L23a OS=Rattus norvegicus GN=Rpl23a PE=2 SV=1
cb13334_c4354/f1p0/1090	1021	419.08	0.2	-10.99413814	7.87E-25	3.35E-22	*	*	*	*	*	*	*	*	*	*
cb7374_c329727/f2p3/2961	2961	56.52	0	-14.91258472	9.19E-25	3.89E-22	AJO70001.1	sodium-potassium ATPase beta [Cherax destructor]	GO:0006814(sodium ion transport);GO:0006813(potassium ion transport)	GO:0016020(membrane);GO:0016021(integral component of membrane);GO:0005890(sodium:potassium-exchanging ATPase complex)	*	K01540|ATP1B|http://www.genome.jp/dbget-bin/www_bget?ko:K01540	ko04024(cAMP signaling pathway);ko04022(cGMP - PKG signaling pathway);ko04261(Adrenergic signaling in cardiomyocytes);ko04260(Cardiac muscle contraction);ko04976(Bile secretion);ko04973(Carbohydrate digestion and absorption);ko04971(Gastric acid secretion);ko04978(Mineral absorption);ko04972(Pancreatic secretion);ko04974(Protein digestion and absorption);ko04970(Salivary secretion);ko04911(Insuli…	KOG3927(P)(Na+/K+ ATPase, beta subunit)	sp|P25169|AT1B1_ARTSF	sp|P25169|AT1B1_ARTSF Sodium/potassium-transporting ATPase subunit beta OS=Artemia franciscana PE=2 SV=1
cb1035_c6/f1p1/2904	2904	0.06	125.56	10.89992739	9.88E-25	4.15E-22	XP_018019083.1	PREDICTED: paramyosin, long form-like isoform X1 [Hyalella azteca]	*	GO:0016459(myosin complex)	GO:0003774(motor activity)	*	*	KOG0161(Z)(Myosin class II heavy chain)	sp|P35415|MYSP1_DROME	sp|P35415|MYSP1_DROME Paramyosin, long form OS=Drosophila melanogaster GN=Prm PE=1 SV=1
cb7374_c19066/f1p0/2726	2726	0.25	268.91	10.11840627	1.08E-24	4.50E-22	ALK82313.1	GTP phosphoenolpyruvate carboxykinase, partial [Macrobrachium nipponense]	*	*	*	K01596|E4.1.1.32, pckA, PCK|http://www.genome.jp/dbget-bin/www_bget?ko:K01596	ko04152(AMPK signaling pathway);ko04068(FoxO signaling pathway);ko04151(PI3K-Akt signaling pathway);ko00020(Citrate cycle (TCA cycle));ko00010(Glycolysis / Gluconeogenesis);ko00620(Pyruvate metabolism);ko04920(Adipocytokine signaling pathway);ko04922(Glucagon signaling pathway);ko04910(Insulin signaling pathway);ko03320(PPAR signaling pathway);ko04964(Proximal tubule bicarbonate reclamation)	*	sp|Q8BH04|PCKGM_MOUSE	sp|Q8BH04|PCKGM_MOUSE Phosphoenolpyruvate carboxykinase [GTP], mitochondrial OS=Mus musculus GN=Pck2 PE=1 SV=1
cb11601_c287/f2p0/1159	1159	0.34	490.28	10.47905363	1.12E-24	4.62E-22	*	*	*	*	*	*	*	*	*	*
cb4072_c84/f3p0/1253	1253	0.25	407.08	10.57852638	1.13E-24	4.65E-22	XP_018009767.1	PREDICTED: cofilin/actin-depolymerizing factor homolog [Hyalella azteca]	GO:0030042(actin filament depolymerization);GO:0030041(actin filament polymerization);GO:0000902(cell morphogenesis);GO:0008585(female gonad development);GO:0016319(mushroom body development);GO:0000915(actomyosin contractile ring assembly);GO:0007409(axonogenesis);GO:0042052(rhabdomere development);GO:0001736(establishment of planar polarity);GO:0007298(border follicle cell migration);GO:0010591…	GO:0005622(intracellular);GO:0015629(actin cytoskeleton);GO:0005737(cytoplasm);GO:0005654(nucleoplasm);GO:0005856(cytoskeleton);GO:0005829(cytosol);GO:0016363(nuclear matrix);GO:0005875(microtubule associated complex);GO:0005634(nucleus)	GO:0003779(actin binding)	K05765|CFL|http://www.genome.jp/dbget-bin/www_bget?ko:K05765	ko04810(Regulation of actin cytoskeleton);ko04360(Axon guidance);ko04666(Fc gamma R-mediated phagocytosis)	KOG1735(Z)(Actin depolymerizing factor)	sp|P45594|CADF_DROME	sp|P45594|CADF_DROME Cofilin/actin-depolymerizing factor homolog OS=Drosophila melanogaster GN=tsr PE=1 SV=1
cb7374_c406151/f1p0/2102	2102	81.3	0	-14.87723603	1.17E-24	4.79E-22	ACF98297.1	heat shock protein 70, partial [Eriocheir sinensis]	*	*	*	K03283|HSPA1_8|http://www.genome.jp/dbget-bin/www_bget?ko:K03283	ko04144(Endocytosis);ko04010(MAPK signaling pathway);ko04141(Protein processing in endoplasmic reticulum);ko03040(Spliceosome);ko04213(Longevity regulating pathway - multiple species);ko04915(Estrogen signaling pathway);ko04612(Antigen processing and presentation)	KOG0101(O)(Molecular chaperones HSP70/HSC70, HSP70 superfamily)	sp|P08108|HSP70_ONCMY	sp|P08108|HSP70_ONCMY Heat shock cognate 70 kDa protein OS=Oncorhynchus mykiss GN=hsc71 PE=2 SV=2
cb7374_c342712/f1p0/2218	2218	0.18	235.38	10.38640319	1.20E-24	4.87E-22	AOP12929.1	activating transcription factor 4 [Procambarus clarkii]	*	*	*	K04374|ATF4, CREB2|http://www.genome.jp/dbget-bin/www_bget?ko:K04374	ko04210(Apoptosis);ko04214(Apoptosis - fly);ko04137(Mitophagy - animal);ko04010(MAPK signaling pathway);ko04151(PI3K-Akt signaling pathway);ko04668(TNF signaling pathway);ko04022(cGMP - PKG signaling pathway);ko04141(Protein processing in endoplasmic reticulum);ko04211(Longevity regulating pathway - mammal);ko04212(Longevity regulating pathway - worm);ko04261(Adrenergic signaling in cardiomyocyte…	*	sp|Q9GPH3|ATFC_BOMMO	sp|Q9GPH3|ATFC_BOMMO Activating transcription factor of chaperone OS=Bombyx mori GN=ATFC PE=2 SV=1
cb10491_c879746/f1p0/1358	1358	303.97	0.18	-10.50872221	1.32E-24	5.27E-22	AEW24506.1	Kazal-type protease inhibitor [Eriocheir sinensis]	*	*	*	K06254|AGRN|http://www.genome.jp/dbget-bin/www_bget?ko:K06254	ko04512(ECM-receptor interaction)	KOG3649(R)(FOG: Kazal-type serine protease inhibitor domain)	sp|P82968|MCPI_MELCP	sp|P82968|MCPI_MELCP Four-domain proteases inhibitor OS=Melithaea caledonica PE=1 SV=1
cb7374_c1671/f1p0/2118	2118	0.37	402.4	10.09318795	1.37E-24	5.44E-22	AEF32709.1	prostaglandin D synthase [Eriocheir sinensis]	GO:0001516(prostaglandin biosynthetic process);GO:0006629(lipid metabolic process);GO:0006693(prostaglandin metabolic process);GO:2000255(negative regulation of male germ cell proliferation);GO:0006633(fatty acid biosynthetic process);GO:0006631(fatty acid metabolic process)	GO:0005737(cytoplasm)	GO:0000287(magnesium ion binding);GO:0004667(prostaglandin-D synthase activity);GO:0005509(calcium ion binding);GO:0016740(transferase activity);GO:0016853(isomerase activity);GO:0042803(protein homodimerization activity);GO:0004364(glutathione transferase activity)	K04097|HPGDS|http://www.genome.jp/dbget-bin/www_bget?ko:K04097	ko00590(Arachidonic acid metabolism);ko00480(Glutathione metabolism);ko00982(Drug metabolism - cytochrome P450);ko00980(Metabolism of xenobiotics by cytochrome P450)	KOG1695(O)(Glutathione S-transferase)	sp|O73888|HPGDS_CHICK	sp|O73888|HPGDS_CHICK Hematopoietic prostaglandin D synthase OS=Gallus gallus GN=HPGDS PE=1 SV=3
cb8563_c19/f1p0/1634	1634	0	105.79	14.84831958	1.43E-24	5.64E-22	XP_019490647.1	PREDICTED: Y-box factor homolog, partial [Hipposideros armiger]	*	*	*	K09276|YBX1, NSEP1|http://www.genome.jp/dbget-bin/www_bget?ko:K09276	*	KOG3070(J)(Predicted RNA-binding protein containing PIN domain and invovled in translation or RNA processing)	sp|P67808|YBOX1_BOVIN	sp|P67808|YBOX1_BOVIN Nuclease-sensitive element-binding protein 1 OS=Bos taurus GN=YBX1 PE=2 SV=3
cb10491_c913785/f1p3/1758	1758	0	96.22	14.83958506	1.52E-24	5.95E-22	ADF87936.1	PDGF/VEGF-related factor 1 [Eriocheir sinensis]	*	GO:0016020(membrane)	GO:0008083(growth factor activity)	*	*	*	sp|Q03376|BAR3_CHITE	sp|Q03376|BAR3_CHITE Balbiani ring protein 3 OS=Chironomus tentans GN=BR3 PE=2 SV=1
cb10491_c910070/f1p0/1477	1477	0	118.53	14.83226569	1.60E-24	6.22E-22	ACT78700.1	trypsin-like serine protease [Eriocheir sinensis]	*	*	*	*	*	*	sp|E7EML9|PRS44_HUMAN	sp|E7EML9|PRS44_HUMAN Serine protease 44 OS=Homo sapiens GN=PRSS44 PE=3 SV=3
cb10491_c913389/f1p0/1652	1652	0	102.36	14.82010694	1.74E-24	6.71E-22	*	*	*	*	*	*	*	*	*	*
cb10491_c287260/f2p1/1339	1339	134.92	0	-14.81907234	1.75E-24	6.72E-22	C4NZN9.1	RecName: Full=Hyastatin; Flags: Precursor	*	*	*	*	*	*	*	*
cb10491_c679109/f4p2/1853	1853	0.05	134.91	11.21943138	1.83E-24	6.97E-22	XP_018024732.1	PREDICTED: 4F2 cell-surface antigen heavy chain-like isoform X2 [Hyalella azteca]	*	*	*	K14210|SLC3A1, RBAT|http://www.genome.jp/dbget-bin/www_bget?ko:K14210	ko04974(Protein digestion and absorption)	KOG0471(G)(Alpha-amylase)	sp|P10852|4F2_MOUSE	sp|P10852|4F2_MOUSE 4F2 cell-surface antigen heavy chain OS=Mus musculus GN=Slc3a2 PE=1 SV=1
cb10491_c697309/f2p0/1336	1336	0	132.69	14.81157165	1.84E-24	6.97E-22	C4NZN9.1	RecName: Full=Hyastatin; Flags: Precursor	*	*	*	*	*	*	*	*
cb7374_c41995/f1p2/3159	3159	48.56	0	-14.79636681	2.05E-24	7.73E-22	XP_001891759.1	alpha-L1 nicotinic acetyl choline receptor [Brugia malayi]	*	*	GO:0004497(monooxygenase activity)	*	*	*	*	*
cb7374_c104080/f1p0/2241	2241	0	70.04	14.79321762	2.09E-24	7.83E-22	AJO70184.1	sodium-potassium ATPase beta [Cherax cainii]	GO:0006814(sodium ion transport);GO:0006813(potassium ion transport)	GO:0016020(membrane);GO:0016021(integral component of membrane);GO:0005890(sodium:potassium-exchanging ATPase complex)	*	K01540|ATP1B|http://www.genome.jp/dbget-bin/www_bget?ko:K01540	ko04024(cAMP signaling pathway);ko04022(cGMP - PKG signaling pathway);ko04261(Adrenergic signaling in cardiomyocytes);ko04260(Cardiac muscle contraction);ko04976(Bile secretion);ko04973(Carbohydrate digestion and absorption);ko04971(Gastric acid secretion);ko04978(Mineral absorption);ko04972(Pancreatic secretion);ko04974(Protein digestion and absorption);ko04970(Salivary secretion);ko04911(Insuli…	KOG3927(P)(Na+/K+ ATPase, beta subunit)	sp|P25169|AT1B1_ARTSF	sp|P25169|AT1B1_ARTSF Sodium/potassium-transporting ATPase subunit beta OS=Artemia franciscana PE=2 SV=1
cb10491_c905912/f1p0/1816	1816	89.21	0	-14.76342628	2.58E-24	9.57E-22	*	*	*	*	*	*	*	*	*	*
cb10491_c558276/f1p0/1390	1390	0.1	184.05	11.15800038	2.80E-24	1.03E-21	ALF44683.1	receptor for activated protein kinase C [Eriocheir sinensis]	*	*	*	K14753|RACK1|http://www.genome.jp/dbget-bin/www_bget?ko:K14753	*	KOG0266(R)(WD40 repeat-containing protein)	sp|O42248|GBLP_DANRE	sp|O42248|GBLP_DANRE Guanine nucleotide-binding protein subunit beta-2-like 1 OS=Danio rerio GN=gnb2l1 PE=2 SV=1
cb7374_c397312/f1p0/1935	1935	0	80.2	14.74179883	2.98E-24	1.09E-21	CAJ58682.1	innexin inx2 [Homarus gammarus]	*	*	*	*	*	*	sp|Q9XYN1|INX2_SCHAM	sp|Q9XYN1|INX2_SCHAM Innexin inx2 OS=Schistocerca americana GN=inx2 PE=1 SV=1
cb10491_c376243/f1p0/1519	1519	0	105.81	14.71896177	3.49E-24	1.26E-21	AAL78163.1	phosphoenolpyruvate-carboxykinase [Neohelice granulata]	GO:0006094(gluconeogenesis)	*	GO:0004613(phosphoenolpyruvate carboxykinase (GTP) activity);GO:0017076(purine nucleotide binding);GO:0004611(phosphoenolpyruvate carboxykinase activity);GO:0005525(GTP binding)	K01596|E4.1.1.32, pckA, PCK|http://www.genome.jp/dbget-bin/www_bget?ko:K01596	ko04152(AMPK signaling pathway);ko04068(FoxO signaling pathway);ko04151(PI3K-Akt signaling pathway);ko00020(Citrate cycle (TCA cycle));ko00010(Glycolysis / Gluconeogenesis);ko00620(Pyruvate metabolism);ko04920(Adipocytokine signaling pathway);ko04922(Glucagon signaling pathway);ko04910(Insulin signaling pathway);ko03320(PPAR signaling pathway);ko04964(Proximal tubule bicarbonate reclamation)	*	sp|Q8HYZ4|PCKGC_BOVIN	sp|Q8HYZ4|PCKGC_BOVIN Phosphoenolpyruvate carboxykinase, cytosolic [GTP] OS=Bos taurus GN=PCK1 PE=2 SV=1
cb10491_c866451/f1p0/1485	1485	110.06	0	-14.71349337	3.64E-24	1.31E-21	ACT78700.1	trypsin-like serine protease [Eriocheir sinensis]	*	*	*	*	*	*	sp|E7EML9|PRS44_HUMAN	sp|E7EML9|PRS44_HUMAN Serine protease 44 OS=Homo sapiens GN=PRSS44 PE=3 SV=3
cb7374_c3246/f1p1/1938	1938	0	78.38	14.71100235	3.69E-24	1.32E-21	Q94571.1	RecName: Full=Tubulin beta-2 chain; AltName: Full=Beta-II tubulin	*	*	*	K07375|TUBB|http://www.genome.jp/dbget-bin/www_bget?ko:K07375	ko04540(Gap junction);ko04145(Phagosome)	KOG1375(Z)(Beta tubulin)	sp|Q94571|TBB2_HOMAM	sp|Q94571|TBB2_HOMAM Tubulin beta-2 chain OS=Homarus americanus PE=2 SV=1
cb7374_c332755/f6p1/2078	2078	0	72.06	14.70780625	3.77E-24	1.34E-21	ACY66400.1	sodium/potassium-dependent ATPase beta-2 subunit, partial [Scylla paramamosain]	GO:0006814(sodium ion transport);GO:0006813(potassium ion transport)	GO:0016020(membrane);GO:0016021(integral component of membrane);GO:0005890(sodium:potassium-exchanging ATPase complex)	*	K01540|ATP1B|http://www.genome.jp/dbget-bin/www_bget?ko:K01540	ko04024(cAMP signaling pathway);ko04022(cGMP - PKG signaling pathway);ko04261(Adrenergic signaling in cardiomyocytes);ko04260(Cardiac muscle contraction);ko04976(Bile secretion);ko04973(Carbohydrate digestion and absorption);ko04971(Gastric acid secretion);ko04978(Mineral absorption);ko04972(Pancreatic secretion);ko04974(Protein digestion and absorption);ko04970(Salivary secretion);ko04911(Insuli…	KOG3927(P)(Na+/K+ ATPase, beta subunit)	sp|Q24046|ATPB1_DROME	sp|Q24046|ATPB1_DROME Sodium/potassium-transporting ATPase subunit beta-1 OS=Drosophila melanogaster GN=nrv1 PE=1 SV=2
cb4072_c221/f1p0/1225	1225	531.06	0.49	-10.02348651	4.05E-24	1.43E-21	XP_018009767.1	PREDICTED: cofilin/actin-depolymerizing factor homolog [Hyalella azteca]	GO:0030042(actin filament depolymerization);GO:0030041(actin filament polymerization);GO:0000902(cell morphogenesis);GO:0008585(female gonad development);GO:0016319(mushroom body development);GO:0000915(actomyosin contractile ring assembly);GO:0007409(axonogenesis);GO:0042052(rhabdomere development);GO:0001736(establishment of planar polarity);GO:0007298(border follicle cell migration);GO:0010591…	GO:0005622(intracellular);GO:0015629(actin cytoskeleton);GO:0005737(cytoplasm);GO:0005654(nucleoplasm);GO:0005856(cytoskeleton);GO:0005829(cytosol);GO:0016363(nuclear matrix);GO:0005875(microtubule associated complex);GO:0005634(nucleus)	GO:0003779(actin binding)	K05765|CFL|http://www.genome.jp/dbget-bin/www_bget?ko:K05765	ko04810(Regulation of actin cytoskeleton);ko04360(Axon guidance);ko04666(Fc gamma R-mediated phagocytosis)	KOG1735(Z)(Actin depolymerizing factor)	sp|P45594|CADF_DROME	sp|P45594|CADF_DROME Cofilin/actin-depolymerizing factor homolog OS=Drosophila melanogaster GN=tsr PE=1 SV=1
cb7374_c29828/f2p0/3608	3608	189.4	0.2	-9.820766529	5.01E-24	1.75E-21	ACF35640.1	pacifastin [Eriocheir sinensis]	*	*	GO:0030414(peptidase inhibitor activity)	*	*	*	*	*
cb8497_c4/f3p1/1166	1166	143.86	0	-14.65158842	5.57E-24	1.93E-21	AAP59794.1	slow muscle myosin S1 heavy chain, partial [Homarus americanus]	*	*	*	K17751|MYH6_7|http://www.genome.jp/dbget-bin/www_bget?ko:K17751	ko04261(Adrenergic signaling in cardiomyocytes);ko04260(Cardiac muscle contraction)	KOG0161(Z)(Myosin class II heavy chain)	sp|P05661|MYSA_DROME	sp|P05661|MYSA_DROME Myosin heavy chain, muscle OS=Drosophila melanogaster GN=Mhc PE=1 SV=4
cb13144_c3/f1p2/1174	1174	0.06	178.67	11.72144073	5.63E-24	1.94E-21	AEF32709.1	prostaglandin D synthase [Eriocheir sinensis]	GO:0001516(prostaglandin biosynthetic process);GO:0006629(lipid metabolic process);GO:0006693(prostaglandin metabolic process);GO:2000255(negative regulation of male germ cell proliferation);GO:0006633(fatty acid biosynthetic process);GO:0006631(fatty acid metabolic process)	GO:0005737(cytoplasm)	GO:0000287(magnesium ion binding);GO:0004667(prostaglandin-D synthase activity);GO:0005509(calcium ion binding);GO:0016740(transferase activity);GO:0016853(isomerase activity);GO:0042803(protein homodimerization activity);GO:0004364(glutathione transferase activity)	K04097|HPGDS|http://www.genome.jp/dbget-bin/www_bget?ko:K04097	ko00590(Arachidonic acid metabolism);ko00480(Glutathione metabolism);ko00982(Drug metabolism - cytochrome P450);ko00980(Metabolism of xenobiotics by cytochrome P450)	KOG1695(O)(Glutathione S-transferase)	sp|O73888|HPGDS_CHICK	sp|O73888|HPGDS_CHICK Hematopoietic prostaglandin D synthase OS=Gallus gallus GN=HPGDS PE=1 SV=3
cb7374_c76139/f1p0/2635	2635	0	52.56	14.64527729	5.80E-24	1.99E-21	ADD82543.1	catalase [Eriocheir sinensis]	*	*	*	K03781|katE, CAT, catB, srpA|http://www.genome.jp/dbget-bin/www_bget?ko:K03781	ko04146(Peroxisome);ko04068(FoxO signaling pathway);ko04016(MAPK signaling pathway - plant);ko04011(MAPK signaling pathway - yeast);ko00380(Tryptophan metabolism);ko00630(Glyoxylate and dicarboxylate metabolism);ko01200(Carbon metabolism);ko04211(Longevity regulating pathway - mammal);ko04213(Longevity regulating pathway - multiple species);ko04212(Longevity regulating pathway - worm)	KOG0047(P)(Catalase)	sp|Q9PT92|CATA_DANRE	sp|Q9PT92|CATA_DANRE Catalase OS=Danio rerio GN=cat PE=2 SV=1
cb8572_c21/f5p1/1223	1223	133.89	0	-14.63888217	6.08E-24	2.07E-21	*	*	*	*	*	*	*	*	*	*
cb6073_c110/f1p0/1830	1830	0	79.69	14.63689958	6.15E-24	2.09E-21	ADO65982.1	cathepsin A [Eriocheir sinensis]	*	*	*	K13289|CTSA, CPY|http://www.genome.jp/dbget-bin/www_bget?ko:K13289	ko04142(Lysosome);ko04614(Renin-angiotensin system)	*	sp|Q3MI05|PPGB_BOVIN	sp|Q3MI05|PPGB_BOVIN Lysosomal protective protein OS=Bos taurus GN=CTSA PE=2 SV=1
cb11601_c631/f1p0/1704	1704	0.03	108.39	11.68194087	7.39E-24	2.47E-21	*	*	*	*	*	*	*	*	*	*
cb7374_c106520/f1p0/2130	2130	64.33	0	-14.56123726	1.04E-23	3.46E-21	ACF98297.1	heat shock protein 70, partial [Eriocheir sinensis]	*	*	*	K03283|HSPA1_8|http://www.genome.jp/dbget-bin/www_bget?ko:K03283	ko04144(Endocytosis);ko04010(MAPK signaling pathway);ko04141(Protein processing in endoplasmic reticulum);ko03040(Spliceosome);ko04213(Longevity regulating pathway - multiple species);ko04915(Estrogen signaling pathway);ko04612(Antigen processing and presentation)	KOG0101(O)(Molecular chaperones HSP70/HSC70, HSP70 superfamily)	sp|P08108|HSP70_ONCMY	sp|P08108|HSP70_ONCMY Heat shock cognate 70 kDa protein OS=Oncorhynchus mykiss GN=hsc71 PE=2 SV=2
cb7374_c164555/f1p1/2575	2575	51.64	0	-14.55708728	1.07E-23	3.55E-21	ALL27072.1	vascular endothelial growth factor 2 [Litopenaeus vannamei]	*	*	*	*	*	*	*	*
cb7374_c167100/f1p0/2129	2129	0.1	139.58	10.54368914	1.16E-23	3.81E-21	AID61753.1	fructose 1,6-biphosphate-aldolase A [Fenneropenaeus chinensis]	GO:0006096(glycolytic process)	*	GO:0004332(fructose-bisphosphate aldolase activity);GO:0003824(catalytic activity);GO:0016829(lyase activity)	K01623|ALDO|http://www.genome.jp/dbget-bin/www_bget?ko:K01623	ko00051(Fructose and mannose metabolism);ko00010(Glycolysis / Gluconeogenesis);ko00030(Pentose phosphate pathway);ko00710(Carbon fixation in photosynthetic organisms);ko00680(Methane metabolism);ko01230(Biosynthesis of amino acids);ko01200(Carbon metabolism)	KOG1557(G)(Fructose-biphosphate aldolase)	sp|P07764|ALF_DROME	sp|P07764|ALF_DROME Fructose-bisphosphate aldolase OS=Drosophila melanogaster GN=Ald PE=1 SV=5
cb13325_c4/f2p0/1011	917	0	184.49	14.54272929	1.18E-23	3.86E-21	*	*	*	*	*	*	*	*	*	*
cb9758_c220/f1p0/1024	1024	317	0.2	-10.59740539	1.22E-23	3.97E-21	ADJ94951.2	voltage-dependent anion-selective channel [Eriocheir sinensis]	GO:0055085(transmembrane transport);GO:0044070(regulation of anion transport);GO:0006820(anion transport)	GO:0005739(mitochondrion);GO:0005741(mitochondrial outer membrane);GO:0016021(integral component of membrane)	GO:0008308(voltage-gated anion channel activity)	K15040|VDAC2|http://www.genome.jp/dbget-bin/www_bget?ko:K15040	ko04216(Ferroptosis);ko04217(Necroptosis);ko04020(Calcium signaling pathway);ko04022(cGMP - PKG signaling pathway);ko04621(NOD-like receptor signaling pathway)	KOG3126(P)(Porin/voltage-dependent anion-selective channel protein)	sp|Q94920|VDAC_DROME	sp|Q94920|VDAC_DROME Voltage-dependent anion-selective channel OS=Drosophila melanogaster GN=porin PE=1 SV=3
cb7374_c230244/f1p0/2337	2337	592.04	0.8	-9.498456216	1.32E-23	4.27E-21	AAG16253.1	beta-actin [Litopenaeus vannamei]	*	*	*	K05692|ACTB_G1|http://www.genome.jp/dbget-bin/www_bget?ko:K05692	ko04210(Apoptosis);ko04810(Regulation of actin cytoskeleton);ko04520(Adherens junction);ko04510(Focal adhesion);ko04530(Tight junction);ko04145(Phagosome);ko04390(Hippo signaling pathway);ko04391(Hippo signaling pathway -fly);ko04015(Rap1 signaling pathway);ko04921(Oxytocin signaling pathway);ko04919(Thyroid hormone signaling pathway);ko04670(Leukocyte transendothelial migration);ko04611(Platelet…	KOG0676(Z)(Actin and related proteins)	sp|P18603|ACT4_ARTSX	sp|P18603|ACT4_ARTSX Actin, clone 403 OS=Artemia sp. PE=2 SV=1
cb11924_c6/f3p0/943	943	6.11	4135.79	9.414220001	1.41E-23	4.52E-21	*	*	*	*	*	*	*	*	*	*
cb10491_c879997/f1p0/1392	1392	103.58	0	-14.50902144	1.49E-23	4.75E-21	CAJ58682.1	innexin inx2 [Homarus gammarus]	*	*	*	*	*	*	sp|Q9XYN1|INX2_SCHAM	sp|Q9XYN1|INX2_SCHAM Innexin inx2 OS=Schistocerca americana GN=inx2 PE=1 SV=1
cb7374_c68832/f3p1/2568	2568	50.02	0	-14.50687146	1.51E-23	4.78E-21	ALL27072.1	vascular endothelial growth factor 2 [Litopenaeus vannamei]	*	*	*	*	*	*	*	*
cb10491_c28699/f1p0/1627	1627	8.23	5280.44	9.346883165	1.57E-23	4.96E-21	AFN08747.1	elongation factor 1A [Scylla paramamosain]	*	*	*	K03231|EEF1A|http://www.genome.jp/dbget-bin/www_bget?ko:K03231	ko03013(RNA transport)	KOG0052(J)(Translation elongation factor EF-1 alpha/Tu)	sp|P13549|EF1A0_XENLA	sp|P13549|EF1A0_XENLA Elongation factor 1-alpha, somatic form OS=Xenopus laevis GN=eef1as PE=2 SV=1
cb7374_c387603/f3p1/2084	2084	0.13	152.04	10.31747617	1.68E-23	5.27E-21	XP_018008561.1	PREDICTED: lysosome-associated membrane glycoprotein 1-like [Hyalella azteca]	*	*	*	K06528|LAMP1_2, CD107|http://www.genome.jp/dbget-bin/www_bget?ko:K06528	ko04140(Autophagy - animal);ko04142(Lysosome);ko04145(Phagosome)	*	sp|P11438|LAMP1_MOUSE	sp|P11438|LAMP1_MOUSE Lysosome-associated membrane glycoprotein 1 OS=Mus musculus GN=Lamp1 PE=1 SV=2
cb8563_c15/f2p0/1595	1595	0	84.78	14.48602262	1.74E-23	5.40E-21	XP_019490647.1	PREDICTED: Y-box factor homolog, partial [Hipposideros armiger]	*	*	*	K09276|YBX1, NSEP1|http://www.genome.jp/dbget-bin/www_bget?ko:K09276	*	KOG3070(J)(Predicted RNA-binding protein containing PIN domain and invovled in translation or RNA processing)	sp|P62960|YBOX1_MOUSE	sp|P62960|YBOX1_MOUSE Nuclease-sensitive element-binding protein 1 OS=Mus musculus GN=Ybx1 PE=1 SV=3
cb7374_c78312/f1p2/3727	3727	0.03	48.83	10.89328813	1.74E-23	5.40E-21	KDR19744.1	Transferrin [Zootermopsis nevadensis]	*	*	*	K06569|MFI2|http://www.genome.jp/dbget-bin/www_bget?ko:K06569	*	*	sp|Q02942|TRF_BLADI	sp|Q02942|TRF_BLADI Transferrin OS=Blaberus discoidalis PE=1 SV=1
cb6073_c28/f5p0/2316	2316	0	53.67	14.46393269	2.03E-23	6.26E-21	ADO65982.1	cathepsin A [Eriocheir sinensis]	GO:0006508(proteolysis)	*	GO:0008233(peptidase activity);GO:0004180(carboxypeptidase activity);GO:0004185(serine-type carboxypeptidase activity);GO:0016787(hydrolase activity)	K13289|CTSA, CPY|http://www.genome.jp/dbget-bin/www_bget?ko:K13289	ko04142(Lysosome);ko04614(Renin-angiotensin system)	*	sp|Q3MI05|PPGB_BOVIN	sp|Q3MI05|PPGB_BOVIN Lysosomal protective protein OS=Bos taurus GN=CTSA PE=2 SV=1
cb13334_c1414/f1p0/891	891	181.1	0	-14.44027241	2.39E-23	7.34E-21	ACF35640.1	pacifastin [Eriocheir sinensis]	*	*	*	*	*	*	sp|Q9IBG7|KCP_XENLA	sp|Q9IBG7|KCP_XENLA Kielin/chordin-like protein OS=Xenopus laevis GN=kcp PE=2 SV=1
cb7374_c398654/f1p0/2172	2172	0.6	419.44	9.498728403	2.42E-23	7.37E-21	*	*	*	*	*	*	*	*	*	*
cb8972_c9/f4p0/1449	1449	0	92.2	14.4352322	2.47E-23	7.50E-21	*	*	*	*	*	*	*	*	*	*
cb8205_c19/f2p0/1347	1347	1606.33	2.43	-9.339908204	2.73E-23	8.20E-21	*	*	*	*	*	*	*	*	*	*
cb7374_c280892/f1p0/2232	2232	284.39	0.37	-9.56083234	2.82E-23	8.43E-21	XP_018008561.1	PREDICTED: lysosome-associated membrane glycoprotein 1-like [Hyalella azteca]	*	GO:0016020(membrane);GO:0016021(integral component of membrane)	*	K06528|LAMP1_2, CD107|http://www.genome.jp/dbget-bin/www_bget?ko:K06528	ko04140(Autophagy - animal);ko04142(Lysosome);ko04145(Phagosome)	*	sp|P11438|LAMP1_MOUSE	sp|P11438|LAMP1_MOUSE Lysosome-associated membrane glycoprotein 1 OS=Mus musculus GN=Lamp1 PE=1 SV=2
cb10491_c14929/f5p0/1676	1676	0.07	114.85	10.81293624	3.03E-23	9.02E-21	CAJ58682.1	innexin inx2 [Homarus gammarus]	*	*	*	*	*	*	sp|Q9XYN1|INX2_SCHAM	sp|Q9XYN1|INX2_SCHAM Innexin inx2 OS=Schistocerca americana GN=inx2 PE=1 SV=1
cb8972_c62/f3p0/1044	1044	375.22	0.36	-9.903122901	3.35E-23	9.92E-21	XP_018019177.1	PREDICTED: fructose-bisphosphate aldolase-like [Hyalella azteca]	*	*	*	K01623|ALDO|http://www.genome.jp/dbget-bin/www_bget?ko:K01623	ko00051(Fructose and mannose metabolism);ko00010(Glycolysis / Gluconeogenesis);ko00030(Pentose phosphate pathway);ko00710(Carbon fixation in photosynthetic organisms);ko00680(Methane metabolism);ko01230(Biosynthesis of amino acids);ko01200(Carbon metabolism)	KOG1557(G)(Fructose-biphosphate aldolase)	sp|P05065|ALDOA_RAT	sp|P05065|ALDOA_RAT Fructose-bisphosphate aldolase A OS=Rattus norvegicus GN=Aldoa PE=1 SV=2
cb8563_c34/f1p0/1590	1590	0.12	177.59	10.38871961	3.38E-23	9.93E-21	XP_019490647.1	PREDICTED: Y-box factor homolog, partial [Hipposideros armiger]	*	*	*	K09276|YBX1, NSEP1|http://www.genome.jp/dbget-bin/www_bget?ko:K09276	*	KOG3070(J)(Predicted RNA-binding protein containing PIN domain and invovled in translation or RNA processing)	sp|P62960|YBOX1_MOUSE	sp|P62960|YBOX1_MOUSE Nuclease-sensitive element-binding protein 1 OS=Mus musculus GN=Ybx1 PE=1 SV=3
cb4971_c11/f3p0/1790	1790	0	68.83	14.38709099	3.45E-23	1.01E-20	*	*	*	*	*	*	*	*	*	*
cb7374_c333594/f2p0/2152	2152	55.53	0	-14.36630489	3.99E-23	1.16E-20	XP_018024732.1	PREDICTED: 4F2 cell-surface antigen heavy chain-like isoform X2 [Hyalella azteca]	*	*	*	K14210|SLC3A1, RBAT|http://www.genome.jp/dbget-bin/www_bget?ko:K14210	ko04974(Protein digestion and absorption)	*	sp|P10852|4F2_MOUSE	sp|P10852|4F2_MOUSE 4F2 cell-surface antigen heavy chain OS=Mus musculus GN=Slc3a2 PE=1 SV=1
cb8258_c23/f19p0/1147	1147	120.23	0	-14.36095852	4.13E-23	1.19E-20	YP_232832.1	NADH dehydrogenase subunit 5 [Eriocheir sinensis]	GO:0055114(oxidation-reduction process);GO:0042773(ATP synthesis coupled electron transport)	GO:0005743(mitochondrial inner membrane);GO:0005739(mitochondrion);GO:0070469(respiratory chain);GO:0016021(integral component of membrane);GO:0016020(membrane)	GO:0008137(NADH dehydrogenase (ubiquinone) activity);GO:0016491(oxidoreductase activity)	K03883|ND5|http://www.genome.jp/dbget-bin/www_bget?ko:K03883	ko00190(Oxidative phosphorylation);ko04723(Retrograde endocannabinoid signaling)	KOG4668(C)(NADH dehydrogenase subunits 2, 5, and related proteins)	sp|B0FWD3|NU5M_AEDAE	sp|B0FWD3|NU5M_AEDAE NADH-ubiquinone oxidoreductase chain 5 OS=Aedes aegypti GN=mt:ND5 PE=3 SV=1
cb8497_c5/f3p1/1895	1895	63.51	0	-14.34600269	4.58E-23	1.31E-20	AAP59794.1	slow muscle myosin S1 heavy chain, partial [Homarus americanus]	*	*	*	K17751|MYH6_7|http://www.genome.jp/dbget-bin/www_bget?ko:K17751	ko04261(Adrenergic signaling in cardiomyocytes);ko04260(Cardiac muscle contraction)	KOG0161(Z)(Myosin class II heavy chain)	sp|P05661|MYSA_DROME	sp|P05661|MYSA_DROME Myosin heavy chain, muscle OS=Drosophila melanogaster GN=Mhc PE=1 SV=4
cb10491_c402693/f1p0/1772	1772	0	67.5	14.34193387	4.70E-23	1.33E-20	ADF87938.1	transglutaminase [Eriocheir sinensis]	*	*	*	K05619|TGM1|http://www.genome.jp/dbget-bin/www_bget?ko:K05619	*	*	sp|Q05187|TGMH_TACTR	sp|Q05187|TGMH_TACTR Hemocyte protein-glutamine gamma-glutamyltransferase OS=Tachypleus tridentatus PE=1 SV=1
cb10491_c912739/f1p0/1831	1831	0.09	114.41	10.40241422	4.71E-23	1.33E-20	ADF87936.1	PDGF/VEGF-related factor 1 [Eriocheir sinensis]	*	GO:0016020(membrane)	GO:0008083(growth factor activity)	K16858|VEGFB|http://www.genome.jp/dbget-bin/www_bget?ko:K16858	ko04510(Focal adhesion);ko04151(PI3K-Akt signaling pathway);ko04015(Rap1 signaling pathway);ko04014(Ras signaling pathway);ko04060(Cytokine-cytokine receptor interaction)	*	*	*
cb5332_c2/f5p0/1159	1159	0.61	465.07	9.635050814	4.90E-23	1.37E-20	XP_018011994.1	PREDICTED: uncharacterized protein LOC108669201 isoform X3 [Hyalella azteca]	*	*	*	*	*	*	*	*
cb7374_c407364/f1p0/2162	2162	0.08	117.3	10.31865582	5.48E-23	1.52E-20	ABS19633.1	prophenoloxdiase [Eriocheir sinensis]	*	*	*	*	*	*	sp|Q9V521|PPO2_DROME	sp|Q9V521|PPO2_DROME Phenoloxidase 2 OS=Drosophila melanogaster GN=PPO2 PE=1 SV=1
cb11773_c18/f1p1/1737	1737	0	67.74	14.3122524	5.78E-23	1.59E-20	*	*	*	*	*	*	*	*	*	*
cb2353_c3/f1p0/1984	1984	0	57.24	14.29744528	6.40E-23	1.76E-20	XP_019872157.1	PREDICTED: glycine cleavage system H protein, mitochondrial [Aethina tumida]	GO:0019464(glycine decarboxylation via glycine cleavage system)	GO:0005960(glycine cleavage complex)	*	K02437|gcvH, GCSH|http://www.genome.jp/dbget-bin/www_bget?ko:K02437	ko00260(Glycine, serine and threonine metabolism);ko00630(Glyoxylate and dicarboxylate metabolism)	KOG3373(E)(Glycine cleavage system H protein (lipoate-binding))	sp|P23434|GCSH_HUMAN	sp|P23434|GCSH_HUMAN Glycine cleavage system H protein, mitochondrial OS=Homo sapiens GN=GCSH PE=1 SV=2
cb10491_c572400/f1p0/1237	1237	604.44	0.86	-9.411922442	6.66E-23	1.82E-20	AEW24506.1	Kazal-type protease inhibitor [Eriocheir sinensis]	*	*	GO:0005509(calcium ion binding)	K06254|AGRN|http://www.genome.jp/dbget-bin/www_bget?ko:K06254	ko04512(ECM-receptor interaction)	KOG3649(R)(FOG: Kazal-type serine protease inhibitor domain)	sp|O00468|AGRIN_HUMAN	sp|O00468|AGRIN_HUMAN Agrin OS=Homo sapiens GN=AGRN PE=1 SV=5
cb8493_c13/f1p0/1326	1326	0	93.29	14.28944994	6.74E-23	1.83E-20	XP_018027711.1	PREDICTED: transaldolase-like [Hyalella azteca]	GO:0006098(pentose-phosphate shunt);GO:0005975(carbohydrate metabolic process)	GO:0005737(cytoplasm)	GO:0016740(transferase activity);GO:0004801(sedoheptulose-7-phosphate:D-glyceraldehyde-3-phosphate glyceronetransferase activity);GO:0003824(catalytic activity)	K00616|E2.2.1.2, talA, talB|http://www.genome.jp/dbget-bin/www_bget?ko:K00616	ko00030(Pentose phosphate pathway);ko01230(Biosynthesis of amino acids);ko01200(Carbon metabolism)	KOG2772(G)(Transaldolase)	sp|Q9EQS0|TALDO_RAT	sp|Q9EQS0|TALDO_RAT Transaldolase OS=Rattus norvegicus GN=Taldo1 PE=1 SV=2
cb8271_c146/f1p0/1197	1197	315.07	0.34	-9.750303832	6.81E-23	1.84E-20	ADE60733.1	myosin essential light chain [Eriocheir sinensis]	*	*	GO:0005509(calcium ion binding)	K12751|MYL6|http://www.genome.jp/dbget-bin/www_bget?ko:K12751	ko04530(Tight junction);ko04270(Vascular smooth muscle contraction);ko04921(Oxytocin signaling pathway)	KOG0027(T)(Calmodulin and related proteins (EF-Hand superfamily))	sp|P54357|MLC2_DROME	sp|P54357|MLC2_DROME Myosin-2 essential light chain OS=Drosophila melanogaster GN=Mlc-c PE=1 SV=1
cb6073_c134/f5p0/1401	1401	88.17	0	-14.28833911	6.82E-23	1.84E-20	ADO65982.1	cathepsin A [Eriocheir sinensis]	*	*	*	K13289|CTSA, CPY|http://www.genome.jp/dbget-bin/www_bget?ko:K13289	ko04142(Lysosome);ko04614(Renin-angiotensin system)	KOG1282(OE)(Serine carboxypeptidases (lysosomal cathepsin A))	sp|Q3MI05|PPGB_BOVIN	sp|Q3MI05|PPGB_BOVIN Lysosomal protective protein OS=Bos taurus GN=CTSA PE=2 SV=1
cb2970_c549/f1p0/1073	1073	0	121.19	14.25974864	8.28E-23	2.22E-20	ADC55251.1	mitochondrial ATP synthase subunit alpha precursor [Litopenaeus vannamei]	GO:0006754(ATP biosynthetic process);GO:0006810(transport);GO:0015986(ATP synthesis coupled proton transport);GO:0006811(ion transport);GO:0015991(ATP hydrolysis coupled proton transport);GO:0046034(ATP metabolic process);GO:0015992(proton transport)	GO:0045261(proton-transporting ATP synthase complex, catalytic core F(1));GO:0033178(proton-transporting two-sector ATPase complex, catalytic domain)	GO:0005524(ATP binding);GO:0046961(proton-transporting ATPase activity, rotational mechanism);GO:0046933(proton-transporting ATP synthase activity, rotational mechanism);GO:0000166(nucleotide binding);GO:0016820(hydrolase activity, acting on acid anhydrides, catalyzing transmembrane movement of substances)	K02132|ATPeF1A, ATP5A1, ATP1|http://www.genome.jp/dbget-bin/www_bget?ko:K02132	ko00190(Oxidative phosphorylation)	KOG1353(C)(F0F1-type ATP synthase, alpha subunit)	sp|P35381|ATPA_DROME	sp|P35381|ATPA_DROME ATP synthase subunit alpha, mitochondrial OS=Drosophila melanogaster GN=blw PE=1 SV=2
cb7374_c4435/f1p0/2262	2262	48.67	0	-14.2592581	8.35E-23	2.23E-20	XP_018017997.1	PREDICTED: peroxidase-like [Hyalella azteca]	GO:0055114(oxidation-reduction process);GO:0006979(response to oxidative stress)	GO:0042600(chorion)	GO:0020037(heme binding);GO:0004601(peroxidase activity)	K19511|PXDN, VPO1|http://www.genome.jp/dbget-bin/www_bget?ko:K19511	*	KOG2408(R)(Peroxidase/oxygenase)	sp|Q9VEG6|PERC_DROME	sp|Q9VEG6|PERC_DROME Chorion peroxidase OS=Drosophila melanogaster GN=Pxt PE=2 SV=3
cb7374_c100390/f5p0/2446	2446	44.14	0	-14.24707319	9.06E-23	2.41E-20	AJO70184.1	sodium-potassium ATPase beta [Cherax cainii]	GO:0006814(sodium ion transport);GO:0006813(potassium ion transport)	GO:0016020(membrane);GO:0016021(integral component of membrane);GO:0005890(sodium:potassium-exchanging ATPase complex)	*	K01540|ATP1B|http://www.genome.jp/dbget-bin/www_bget?ko:K01540	ko04024(cAMP signaling pathway);ko04022(cGMP - PKG signaling pathway);ko04261(Adrenergic signaling in cardiomyocytes);ko04260(Cardiac muscle contraction);ko04976(Bile secretion);ko04973(Carbohydrate digestion and absorption);ko04971(Gastric acid secretion);ko04978(Mineral absorption);ko04972(Pancreatic secretion);ko04974(Protein digestion and absorption);ko04970(Salivary secretion);ko04911(Insuli…	KOG3927(P)(Na+/K+ ATPase, beta subunit)	sp|P25169|AT1B1_ARTSF	sp|P25169|AT1B1_ARTSF Sodium/potassium-transporting ATPase subunit beta OS=Artemia franciscana PE=2 SV=1
cb7374_c396173/f1p0/1978	1978	85.53	0.03	-10.86296933	9.37E-23	2.48E-20	XP_018007048.1	PREDICTED: protein henna-like [Hyalella azteca]	GO:0006559(L-phenylalanine catabolic process);GO:0008152(metabolic process);GO:0009072(aromatic amino acid family metabolic process);GO:0055114(oxidation-reduction process)	*	GO:0004497(monooxygenase activity);GO:0005506(iron ion binding);GO:0004510(tryptophan 5-monooxygenase activity);GO:0016597(amino acid binding);GO:0004505(phenylalanine 4-monooxygenase activity);GO:0016491(oxidoreductase activity);GO:0016714(oxidoreductase activity, acting on paired donors, with incorporation or reduction of molecular oxygen, reduced pteridine as one donor, and incorporation of on…	K00500|phhA, PAH|http://www.genome.jp/dbget-bin/www_bget?ko:K00500	ko00360(Phenylalanine metabolism);ko00400(Phenylalanine, tyrosine and tryptophan biosynthesis);ko01230(Biosynthesis of amino acids)	*	sp|P17276|PH4H_DROME	sp|P17276|PH4H_DROME Protein henna OS=Drosophila melanogaster GN=Hn PE=2 SV=3
cb9824_c0/f11p0/1245	1245	0	97.68	14.23720293	9.67E-23	2.55E-20	*	*	*	*	*	*	*	*	*	*
cb7374_c46066/f1p0/1922	1922	0.65	408.22	9.309552449	9.72E-23	2.55E-20	*	*	*	*	*	*	*	*	*	*
cb7374_c378/f4p1/3468	3468	0	28.95	14.22439935	1.06E-22	2.75E-20	XP_018017456.1	PREDICTED: nucleobindin-2-like, partial [Hyalella azteca]	*	*	*	K20371|NUCB|http://www.genome.jp/dbget-bin/www_bget?ko:K20371	*	*	sp|P80303|NUCB2_HUMAN	sp|P80303|NUCB2_HUMAN Nucleobindin-2 OS=Homo sapiens GN=NUCB2 PE=1 SV=2
cb8447_c28/f1p0/1570	1570	72.92	0	-14.21845399	1.10E-22	2.87E-20	XP_018010439.1	PREDICTED: heterogeneous nuclear ribonucleoprotein A1, A2/B1 homolog, partial [Hyalella azteca]	*	GO:0019013(viral nucleocapsid);GO:0030529(intracellular ribonucleoprotein complex)	GO:0003676(nucleic acid binding);GO:0000166(nucleotide binding)	K12741|HNRNPA1_3|http://www.genome.jp/dbget-bin/www_bget?ko:K12741	ko03040(Spliceosome)	KOG4205(A)(RNA-binding protein musashi/mRNA cleavage and polyadenylation factor I complex, subunit HRP1)	sp|P21522|ROA1_SCHAM	sp|P21522|ROA1_SCHAM Heterogeneous nuclear ribonucleoprotein A1, A2/B1 homolog OS=Schistocerca americana GN=HNRNP PE=2 SV=1
cb9685_c14/f7p1/1418	1418	82.48	0	-14.21384814	1.14E-22	2.96E-20	*	*	*	*	*	*	*	*	*	*
cb11601_c834/f1p1/1154	1154	0	105.87	14.20809204	1.18E-22	3.04E-20	*	*	*	*	*	*	*	*	*	*
cb2378_c32/f1p0/1957	1957	55.12	0	-14.19594365	1.29E-22	3.31E-20	AIM43585.1	L-lactate dehydrogenase [Halocaridina rubra]	GO:0005975(carbohydrate metabolic process);GO:0055114(oxidation-reduction process);GO:0019752(carboxylic acid metabolic process)	GO:0005737(cytoplasm)	GO:0003824(catalytic activity);GO:0016491(oxidoreductase activity);GO:0004459(L-lactate dehydrogenase activity);GO:0016616(oxidoreductase activity, acting on the CH-OH group of donors, NAD or NADP as acceptor)	K00016|LDH, ldh|http://www.genome.jp/dbget-bin/www_bget?ko:K00016	ko00270(Cysteine and methionine metabolism);ko00010(Glycolysis / Gluconeogenesis);ko00640(Propanoate metabolism);ko00620(Pyruvate metabolism);ko04922(Glucagon signaling pathway)	KOG1495(C)(Lactate dehydrogenase)	sp|Q95028|LDH_DROME	sp|Q95028|LDH_DROME L-lactate dehydrogenase OS=Drosophila melanogaster GN=ImpL3 PE=2 SV=1
cb10491_c595472/f1p0/1534	1534	73.39	0	-14.18657162	1.38E-22	3.51E-20	Q25009.1	RecName: Full=Tubulin beta-1 chain; AltName: Full=Beta-I tubulin	*	*	*	K07375|TUBB|http://www.genome.jp/dbget-bin/www_bget?ko:K07375	ko04540(Gap junction);ko04145(Phagosome)	KOG1375(Z)(Beta tubulin)	sp|Q25009|TBB1_HOMAM	sp|Q25009|TBB1_HOMAM Tubulin beta-1 chain OS=Homarus americanus PE=2 SV=1
cb7374_c67755/f1p0/2402	2402	0	42.28	14.18011242	1.44E-22	3.65E-20	KZS10819.1	Uncharacterized protein APZ42_024615 [Daphnia magna]	GO:0015986(ATP synthesis coupled proton transport)	GO:0000276(mitochondrial proton-transporting ATP synthase complex, coupling factor F(o))	GO:0015078(hydrogen ion transmembrane transporter activity)	K02138|ATPeF0D, ATP5H, ATP7|http://www.genome.jp/dbget-bin/www_bget?ko:K02138	ko00190(Oxidative phosphorylation)	KOG3366(C)(Mitochondrial F1F0-ATP synthase, subunit d/ATP7)	sp|Q24251|ATP5H_DROME	sp|Q24251|ATP5H_DROME ATP synthase subunit d, mitochondrial OS=Drosophila melanogaster GN=ATPsynD PE=2 SV=2
cb10491_c853788/f1p0/1424	1424	0.05	99.81	11.24282596	1.53E-22	3.85E-20	ADF87935.1	cystatin [Eriocheir sinensis]	GO:0010466(negative regulation of peptidase activity);GO:0018149(peptide cross-linking);GO:0045861(negative regulation of proteolysis);GO:0016337(single organismal cell-cell adhesion);GO:0010951(negative regulation of endopeptidase activity);GO:0030216(keratinocyte differentiation)	GO:0005737(cytoplasm);GO:0005615(extracellular space);GO:0001533(cornified envelope);GO:0070062(extracellular exosome);GO:0005622(intracellular);GO:0005634(nucleus)	GO:0005198(structural molecule activity);GO:0030414(peptidase inhibitor activity);GO:0004866(endopeptidase inhibitor activity);GO:0002020(protease binding);GO:0004869(cysteine-type endopeptidase inhibitor activity);GO:0030674(protein binding, bridging)	K13907|CSTA_B|http://www.genome.jp/dbget-bin/www_bget?ko:K13907	*	*	sp|Q8WNR9|CYTA_FELCA	sp|Q8WNR9|CYTA_FELCA Cystatin-A OS=Felis catus GN=CSTA PE=1 SV=1
cb11601_c121/f10p0/1703	1703	0.94	541.93	9.200450003	1.73E-22	4.33E-20	*	*	*	*	*	*	*	*	*	*
cb6476_c85/f1p0/1162	1162	2.23	1225.33	9.109313262	1.93E-22	4.82E-20	AID47199.1	elongation factor 1 A, partial [Macrophthalmus japonicus]	*	*	*	K03231|EEF1A|http://www.genome.jp/dbget-bin/www_bget?ko:K03231	ko03013(RNA transport)	KOG0052(J)(Translation elongation factor EF-1 alpha/Tu)	sp|O42820|EF1A_SCHCO	sp|O42820|EF1A_SCHCO Elongation factor 1-alpha OS=Schizophyllum commune GN=TEF1 PE=3 SV=1
cb2378_c3/f16p0/1981	1981	51.72	0	-14.124824	2.10E-22	5.21E-20	AEC12819.1	lactate dehydrogenase [Litopenaeus vannamei]	GO:0005975(carbohydrate metabolic process);GO:0055114(oxidation-reduction process);GO:0019752(carboxylic acid metabolic process)	GO:0005737(cytoplasm)	GO:0003824(catalytic activity);GO:0016491(oxidoreductase activity);GO:0004459(L-lactate dehydrogenase activity);GO:0016616(oxidoreductase activity, acting on the CH-OH group of donors, NAD or NADP as acceptor)	K00016|LDH, ldh|http://www.genome.jp/dbget-bin/www_bget?ko:K00016	ko00270(Cysteine and methionine metabolism);ko00010(Glycolysis / Gluconeogenesis);ko00640(Propanoate metabolism);ko00620(Pyruvate metabolism);ko04922(Glucagon signaling pathway)	KOG1495(C)(Lactate dehydrogenase)	sp|Q95028|LDH_DROME	sp|Q95028|LDH_DROME L-lactate dehydrogenase OS=Drosophila melanogaster GN=ImpL3 PE=2 SV=1
cb11601_c329/f2p0/1454	1454	0	73.99	14.12426984	2.10E-22	5.21E-20	*	*	*	*	*	*	*	*	*	*
cb13052_c46/f12p0/1137	1137	298.48	0.37	-9.573634505	2.31E-22	5.69E-20	ADB10837.1	lectin [Eriocheir sinensis]	*	*	*	K06560|MRC|http://www.genome.jp/dbget-bin/www_bget?ko:K06560	ko04145(Phagosome)	*	sp|Q8HXZ8|CD209_GORGO	sp|Q8HXZ8|CD209_GORGO CD209 antigen OS=Gorilla gorilla gorilla GN=CD209 PE=3 SV=1
cb7374_c397289/f1p0/2175	2175	91.68	0.09	-9.856031005	2.35E-22	5.78E-20	ACF98297.1	heat shock protein 70, partial [Eriocheir sinensis]	*	*	*	K03283|HSPA1_8|http://www.genome.jp/dbget-bin/www_bget?ko:K03283	ko04144(Endocytosis);ko04010(MAPK signaling pathway);ko04141(Protein processing in endoplasmic reticulum);ko03040(Spliceosome);ko04213(Longevity regulating pathway - multiple species);ko04915(Estrogen signaling pathway);ko04612(Antigen processing and presentation)	KOG0101(O)(Molecular chaperones HSP70/HSC70, HSP70 superfamily)	sp|P08108|HSP70_ONCMY	sp|P08108|HSP70_ONCMY Heat shock cognate 70 kDa protein OS=Oncorhynchus mykiss GN=hsc71 PE=2 SV=2
cb13073_c30/f1p0/972	972	0.08	158.19	11.16839633	2.55E-22	6.22E-20	ADF87935.1	cystatin [Eriocheir sinensis]	GO:0010466(negative regulation of peptidase activity);GO:0018149(peptide cross-linking);GO:0045861(negative regulation of proteolysis);GO:0016337(single organismal cell-cell adhesion);GO:0010951(negative regulation of endopeptidase activity);GO:0030216(keratinocyte differentiation)	GO:0005622(intracellular);GO:0005737(cytoplasm);GO:0005615(extracellular space);GO:0001533(cornified envelope);GO:0070062(extracellular exosome);GO:0005634(nucleus)	GO:0004866(endopeptidase inhibitor activity);GO:0004869(cysteine-type endopeptidase inhibitor activity);GO:0005198(structural molecule activity);GO:0030414(peptidase inhibitor activity);GO:0002020(protease binding);GO:0030674(protein binding, bridging)	K13907|CSTA_B|http://www.genome.jp/dbget-bin/www_bget?ko:K13907	*	*	sp|Q8WNR9|CYTA_FELCA	sp|Q8WNR9|CYTA_FELCA Cystatin-A OS=Felis catus GN=CSTA PE=1 SV=1
cb10561_c16/f1p0/1106	1106	105.18	0	-14.09722349	2.55E-22	6.22E-20	AEO72077.1	glutamate dehydrogenase [Eriocheir sinensis]	GO:0006520(cellular amino acid metabolic process);GO:0055114(oxidation-reduction process)	*	GO:0016491(oxidoreductase activity)	K00261|GLUD1_2, gdhA|http://www.genome.jp/dbget-bin/www_bget?ko:K00261	ko04217(Necroptosis);ko00250(Alanine, aspartate and glutamate metabolism);ko00220(Arginine biosynthesis);ko00910(Nitrogen metabolism);ko00471(D-Glutamine and D-glutamate metabolism);ko01200(Carbon metabolism);ko04964(Proximal tubule bicarbonate reclamation)	KOG2250(E)(Glutamate/leucine/phenylalanine/valine dehydrogenases)	sp|P54385|DHE3_DROME	sp|P54385|DHE3_DROME Glutamate dehydrogenase, mitochondrial OS=Drosophila melanogaster GN=Gdh PE=1 SV=2
cb13843_c14/f1p0/1204	1204	0	91.82	14.08416091	2.77E-22	6.72E-20	ACF98297.1	heat shock protein 70, partial [Eriocheir sinensis]	*	*	*	K03283|HSPA1_8|http://www.genome.jp/dbget-bin/www_bget?ko:K03283	ko04144(Endocytosis);ko04010(MAPK signaling pathway);ko04141(Protein processing in endoplasmic reticulum);ko03040(Spliceosome);ko04213(Longevity regulating pathway - multiple species);ko04915(Estrogen signaling pathway);ko04612(Antigen processing and presentation)	KOG0101(O)(Molecular chaperones HSP70/HSC70, HSP70 superfamily)	sp|P08108|HSP70_ONCMY	sp|P08108|HSP70_ONCMY Heat shock cognate 70 kDa protein OS=Oncorhynchus mykiss GN=hsc71 PE=2 SV=2
cb7374_c3459/f1p2/2754	2754	0	33.79	14.07922257	2.88E-22	6.92E-20	XP_018006486.1	PREDICTED: actin-related protein 2/3 complex subunit 1A-like isoform X2 [Hyalella azteca]	GO:0034314(Arp2/3 complex-mediated actin nucleation);GO:0030833(regulation of actin filament polymerization)	GO:0005885(Arp2/3 protein complex);GO:0015629(actin cytoskeleton)	*	K05757|ARPC1A_B|http://www.genome.jp/dbget-bin/www_bget?ko:K05757	ko04810(Regulation of actin cytoskeleton);ko04144(Endocytosis);ko04666(Fc gamma R-mediated phagocytosis)	KOG1523(Z)(Actin-related protein Arp2/3 complex, subunit ARPC1/p41-ARC)	sp|Q9R0Q6|ARC1A_MOUSE	sp|Q9R0Q6|ARC1A_MOUSE Actin-related protein 2/3 complex subunit 1A OS=Mus musculus GN=Arpc1a PE=1 SV=1
cb7374_c148683/f1p2/1956	1956	101.17	0.09	-10.13260637	3.01E-22	7.19E-20	*	*	*	*	*	*	*	*	*	*
cb10389_c30/f22p0/1151	1151	97.46	0	-14.06543706	3.17E-22	7.53E-20	P80363.1	RecName: Full=Crustacean calcium-binding protein 23; Short=CCBP-23	*	*	*	*	*	KOG0032(T)(Ca2+/calmodulin-dependent protein kinase, EF-Hand protein superfamily)	sp|P80363|CCB23_ORCLI	sp|P80363|CCB23_ORCLI Crustacean calcium-binding protein 23 OS=Orconectes limosus PE=1 SV=1
cb10491_c841822/f2p0/1572	1572	0	63.54	14.0441726	3.66E-22	8.67E-20	ADF87935.1	cystatin [Eriocheir sinensis]	GO:0010466(negative regulation of peptidase activity);GO:0018149(peptide cross-linking);GO:0045861(negative regulation of proteolysis);GO:0016337(single organismal cell-cell adhesion);GO:0010951(negative regulation of endopeptidase activity);GO:0030216(keratinocyte differentiation)	GO:0005737(cytoplasm);GO:0005615(extracellular space);GO:0001533(cornified envelope);GO:0070062(extracellular exosome);GO:0005622(intracellular);GO:0005634(nucleus)	GO:0005198(structural molecule activity);GO:0030414(peptidase inhibitor activity);GO:0004866(endopeptidase inhibitor activity);GO:0002020(protease binding);GO:0004869(cysteine-type endopeptidase inhibitor activity);GO:0030674(protein binding, bridging)	K13907|CSTA_B|http://www.genome.jp/dbget-bin/www_bget?ko:K13907	*	*	sp|Q8WNR9|CYTA_FELCA	sp|Q8WNR9|CYTA_FELCA Cystatin-A OS=Felis catus GN=CSTA PE=1 SV=1
cb9447_c6/f2p1/1222	1222	88.6	0	-14.0418717	3.73E-22	8.76E-20	AHL84105.1	F0-ATP synthase b-chain [Litopenaeus vannamei]	GO:0015986(ATP synthesis coupled proton transport)	GO:0000276(mitochondrial proton-transporting ATP synthase complex, coupling factor F(o))	GO:0015078(hydrogen ion transmembrane transporter activity)	K02127|ATPeF0B, ATP5F1, ATP4|http://www.genome.jp/dbget-bin/www_bget?ko:K02127	ko00190(Oxidative phosphorylation)	*	sp|Q94516|AT5F1_DROME	sp|Q94516|AT5F1_DROME ATP synthase subunit b, mitochondrial OS=Drosophila melanogaster GN=ATPsynB PE=2 SV=2
cb7374_c97564/f6p4/4052	4052	0	21.53	14.04100134	3.73E-22	8.76E-20	XP_018017456.1	PREDICTED: nucleobindin-2-like, partial [Hyalella azteca]	*	*	*	K20371|NUCB|http://www.genome.jp/dbget-bin/www_bget?ko:K20371	*	*	sp|P80303|NUCB2_HUMAN	sp|P80303|NUCB2_HUMAN Nucleobindin-2 OS=Homo sapiens GN=NUCB2 PE=1 SV=2
cb7374_c275777/f1p2/3258	3258	0	27.22	14.03718659	3.84E-22	8.98E-20	XP_018025728.1	PREDICTED: tropomyosin-1, isoforms 9A/A/B isoform X30 [Hyalella azteca]	*	*	*	*	*	KOG1003(Z)(Actin filament-coating protein tropomyosin)	sp|P06754|TPM1_DROME	sp|P06754|TPM1_DROME Tropomyosin-1, isoforms 9A/A/B OS=Drosophila melanogaster GN=Tm1 PE=1 SV=2
cb10491_c363289/f1p0/1605	1605	181.55	0.26	-9.491045598	4.08E-22	9.49E-20	XP_018006891.1	PREDICTED: uncharacterized protein ZK1073.1-like isoform X2 [Hyalella azteca]	*	*	*	*	*	*	sp|O02485|YDJ1_CAEEL	sp|O02485|YDJ1_CAEEL Uncharacterized protein ZK1073.1 OS=Caenorhabditis elegans GN=ZK1073.1 PE=3 SV=1
cb8999_c3/f2p0/1574	1574	0	62.68	14.02696434	4.11E-22	9.52E-20	*	*	*	*	*	*	*	*	*	*
cb8561_c51/f1p0/1852	1852	0	51.4	14.02503958	4.17E-22	9.62E-20	ACI46638.1	serine proteinase [Portunus trituberculatus]	*	*	*	*	*	*	sp|P21902|PCE_TACTR	sp|P21902|PCE_TACTR Proclotting enzyme OS=Tachypleus tridentatus PE=1 SV=1
cb10491_c911199/f1p0/1471	1471	0	67.75	14.01796007	4.37E-22	1.00E-19	ACT78700.1	trypsin-like serine protease [Eriocheir sinensis]	*	*	*	*	*	*	sp|E7EML9|PRS44_HUMAN	sp|E7EML9|PRS44_HUMAN Serine protease 44 OS=Homo sapiens GN=PRSS44 PE=3 SV=3
cb7374_c227328/f1p0/2168	2168	0	42.42	14.01473059	4.48E-22	1.03E-19	ADF87938.1	transglutaminase [Eriocheir sinensis]	*	*	*	K05619|TGM1|http://www.genome.jp/dbget-bin/www_bget?ko:K05619	*	*	sp|Q05187|TGMH_TACTR	sp|Q05187|TGMH_TACTR Hemocyte protein-glutamine gamma-glutamyltransferase OS=Tachypleus tridentatus PE=1 SV=1
cb12921_c4/f1p0/1041	1041	106.64	0	-13.99738744	5.08E-22	1.16E-19	AFY10818.1	mitochondrial cytochrome c oxidase subunit IV [Litopenaeus vannamei]	*	GO:0016021(integral component of membrane);GO:0016020(membrane)	GO:0004129(cytochrome-c oxidase activity)	K02263|COX4|http://www.genome.jp/dbget-bin/www_bget?ko:K02263	ko00190(Oxidative phosphorylation);ko04260(Cardiac muscle contraction)	KOG4075(C)(Cytochrome c oxidase, subunit IV/COX5b)	sp|P80971|COX42_THUOB	sp|P80971|COX42_THUOB Cytochrome c oxidase subunit 4 isoform 2, mitochondrial OS=Thunnus obesus PE=1 SV=2
cb5142_c269/f1p0/1313	1313	209.15	0.28	-9.500250553	5.40E-22	1.22E-19	XP_013792554.1	PREDICTED: 60S ribosomal protein L23a-like [Limulus polyphemus]	GO:0000027(ribosomal large subunit assembly);GO:0006412(translation)	GO:0005622(intracellular);GO:0005840(ribosome);GO:0030529(intracellular ribonucleoprotein complex);GO:0022625(cytosolic large ribosomal subunit)	GO:0003735(structural constituent of ribosome);GO:0000166(nucleotide binding)	K02893|RP-L23Ae, RPL23A|http://www.genome.jp/dbget-bin/www_bget?ko:K02893	ko03010(Ribosome)	KOG1751(J)(60s ribosomal protein L23)	sp|P62750|RL23A_HUMAN	sp|P62750|RL23A_HUMAN 60S ribosomal protein L23a OS=Homo sapiens GN=RPL23A PE=1 SV=1
cb7374_c224931/f3p1/2949	2949	29.85	0	-13.98508368	5.52E-22	1.24E-19	XP_018014282.1	PREDICTED: serine/threonine-protein phosphatase 2A catalytic subunit beta isoform [Hyalella azteca]	*	*	GO:0016787(hydrolase activity);GO:0004721(phosphoprotein phosphatase activity)	K04382|PPP2C|http://www.genome.jp/dbget-bin/www_bget?ko:K04382	ko04111(Cell cycle - yeast);ko04113(Meiosis - yeast);ko04114(Oocyte meiosis);ko04530(Tight junction);ko04140(Autophagy - animal);ko04136(Autophagy - other eukaryotes);ko04138(Autophagy - yeast);ko04152(AMPK signaling pathway);ko04390(Hippo signaling pathway);ko04391(Hippo signaling pathway -fly);ko04013(MAPK signaling pathway - fly);ko04151(PI3K-Akt signaling pathway);ko04071(Sphingolipid signali…	KOG0372(GT)(Serine/threonine specific protein phosphatase involved in glycogen accumulation, PP2A-related)	sp|P63331|PP2AA_RAT	sp|P63331|PP2AA_RAT Serine/threonine-protein phosphatase 2A catalytic subunit alpha isoform OS=Rattus norvegicus GN=Ppp2ca PE=1 SV=1
cb7374_c171109/f2p0/2807	2807	0	30.89	13.98070835	5.66E-22	1.27E-19	XP_018015218.1	PREDICTED: cytochrome P450 3A24-like [Hyalella azteca]	*	*	*	K14999|CYP6|http://www.genome.jp/dbget-bin/www_bget?ko:K14999	*	*	sp|Q964T2|CP9E2_BLAGE	sp|Q964T2|CP9E2_BLAGE Cytochrome P450 9e2 OS=Blattella germanica GN=CYP9E2 PE=2 SV=1
cb1146_c1/f2p0/2416	2416	65.04	0.05	-10.24622618	6.22E-22	1.39E-19	XP_018007719.1	PREDICTED: uncharacterized protein LOC108665476 [Hyalella azteca]	*	*	*	*	*	*	*	*
cb1856_c23/f1p0/1040	1040	0	103.23	13.96606924	6.24E-22	1.39E-19	*	*	*	*	*	*	*	*	*	*
cb10111_c111/f1p0/1643	1643	57.78	0	-13.96329635	6.40E-22	1.42E-19	KZS08840.1	MAP kinase-interacting serine/threonine-protein kinase 1 [Daphnia magna]	*	*	*	K04372|MKNK, MNK|http://www.genome.jp/dbget-bin/www_bget?ko:K04372	ko04066(HIF-1 signaling pathway);ko04010(MAPK signaling pathway);ko04910(Insulin signaling pathway)	*	sp|Q66I46|MKNK2_XENTR	sp|Q66I46|MKNK2_XENTR MAP kinase-interacting serine/threonine-protein kinase 2 OS=Xenopus tropicalis GN=mknk2 PE=2 SV=1
cb7140_c2/f1p0/1918	1918	0	47.1	13.9586936	6.60E-22	1.46E-19	XP_018903351.1	PREDICTED: homogentisate 1,2-dioxygenase [Bemisia tabaci]	GO:0055114(oxidation-reduction process);GO:0006559(L-phenylalanine catabolic process);GO:0006570(tyrosine metabolic process)	*	GO:0004411(homogentisate 1,2-dioxygenase activity);GO:0051213(dioxygenase activity);GO:0016491(oxidoreductase activity)	K00451|HGD, hmgA|http://www.genome.jp/dbget-bin/www_bget?ko:K00451	ko00350(Tyrosine metabolism);ko00643(Styrene degradation)	*	sp|Q9VKJ0|HGD_DROME	sp|Q9VKJ0|HGD_DROME Homogentisate 1,2-dioxygenase OS=Drosophila melanogaster GN=hgo PE=2 SV=3
cb8466_c8/f3p0/1410	1410	0	68.33	13.95330572	6.83E-22	1.51E-19	XP_018008561.1	PREDICTED: lysosome-associated membrane glycoprotein 1-like [Hyalella azteca]	*	*	*	K06528|LAMP1_2, CD107|http://www.genome.jp/dbget-bin/www_bget?ko:K06528	ko04140(Autophagy - animal);ko04142(Lysosome);ko04145(Phagosome)	*	sp|P11438|LAMP1_MOUSE	sp|P11438|LAMP1_MOUSE Lysosome-associated membrane glycoprotein 1 OS=Mus musculus GN=Lamp1 PE=1 SV=2
cb7374_c172533/f1p0/2271	2271	39.08	0	-13.94911443	7.08E-22	1.55E-19	AJO70002.1	V-ATPase A [Cherax destructor]	GO:0006810(transport);GO:0015991(ATP hydrolysis coupled proton transport);GO:0046034(ATP metabolic process);GO:0015992(proton transport);GO:0006811(ion transport)	GO:0033178(proton-transporting two-sector ATPase complex, catalytic domain);GO:0033180(proton-transporting V-type ATPase, V1 domain)	GO:0016820(hydrolase activity, acting on acid anhydrides, catalyzing transmembrane movement of substances);GO:0005524(ATP binding);GO:0046961(proton-transporting ATPase activity, rotational mechanism);GO:0000166(nucleotide binding);GO:0016787(hydrolase activity)	K02145|ATPeV1A, ATP6A|http://www.genome.jp/dbget-bin/www_bget?ko:K02145	ko04145(Phagosome);ko04150(mTOR signaling pathway);ko00190(Oxidative phosphorylation);ko04966(Collecting duct acid secretion);ko04721(Synaptic vesicle cycle)	KOG1350(C)(F0F1-type ATP synthase, beta subunit)	sp|Q5TTG1|VATA_ANOGA	sp|Q5TTG1|VATA_ANOGA V-type proton ATPase catalytic subunit A OS=Anopheles gambiae GN=Vha68-2 PE=3 SV=1
cb9331_c30/f1p0/1112	1112	0	93.01	13.94857476	7.08E-22	1.55E-19	XP_018008485.1	PREDICTED: eukaryotic translation initiation factor 3 subunit E-B-like isoform X2 [Hyalella azteca]	GO:0048703(embryonic viscerocranium morphogenesis);GO:0006413(translational initiation);GO:0001731(formation of translation preinitiation complex);GO:0043473(pigmentation);GO:0006412(translation);GO:0043010(camera-type eye development);GO:0006446(regulation of translational initiation)	GO:0005737(cytoplasm);GO:0005852(eukaryotic translation initiation factor 3 complex);GO:0016282(eukaryotic 43S preinitiation complex);GO:0033290(eukaryotic 48S preinitiation complex);GO:0005634(nucleus)	GO:0003743(translation initiation factor activity)	K03250|EIF3E, INT6|http://www.genome.jp/dbget-bin/www_bget?ko:K03250	ko03013(RNA transport)	KOG2758(J)(Translation initiation factor 3, subunit e (eIF-3e))	sp|Q6DRI1|EI3EA_DANRE	sp|Q6DRI1|EI3EA_DANRE Eukaryotic translation initiation factor 3 subunit E-A OS=Danio rerio GN=eif3ea PE=2 SV=2
cb7374_c151113/f2p1/2188	2188	40.64	0	-13.94356138	7.33E-22	1.60E-19	ALF08356.1	clathrin light chain [Cherax quadricarinatus]	GO:0006886(intracellular protein transport);GO:0016192(vesicle-mediated transport)	GO:0030130(clathrin coat of trans-Golgi network vesicle);GO:0030132(clathrin coat of coated pit)	GO:0005198(structural molecule activity)	*	*	*	sp|Q9VWA1|CLC_DROME	sp|Q9VWA1|CLC_DROME Clathrin light chain OS=Drosophila melanogaster GN=Clc PE=2 SV=1
cb11437_c4/f3p0/1815	1815	50.49	0	-13.94117493	7.44E-22	1.62E-19	AOP12929.1	activating transcription factor 4 [Procambarus clarkii]	*	*	*	K04374|ATF4, CREB2|http://www.genome.jp/dbget-bin/www_bget?ko:K04374	ko04210(Apoptosis);ko04214(Apoptosis - fly);ko04137(Mitophagy - animal);ko04010(MAPK signaling pathway);ko04151(PI3K-Akt signaling pathway);ko04668(TNF signaling pathway);ko04022(cGMP - PKG signaling pathway);ko04141(Protein processing in endoplasmic reticulum);ko04211(Longevity regulating pathway - mammal);ko04212(Longevity regulating pathway - worm);ko04261(Adrenergic signaling in cardiomyocyte…	*	sp|Q9GPH3|ATFC_BOMMO	sp|Q9GPH3|ATFC_BOMMO Activating transcription factor of chaperone OS=Bombyx mori GN=ATFC PE=2 SV=1
cb10491_c418482/f1p0/1767	1767	0	51.24	13.93906604	7.52E-22	1.63E-19	ADF87936.1	PDGF/VEGF-related factor 1 [Eriocheir sinensis]	*	GO:0016020(membrane)	GO:0008083(growth factor activity)	*	*	*	sp|Q03376|BAR3_CHITE	sp|Q03376|BAR3_CHITE Balbiani ring protein 3 OS=Chironomus tentans GN=BR3 PE=2 SV=1
cb10491_c894657/f1p0/1348	1348	0	70.93	13.9246844	8.33E-22	1.79E-19	*	*	*	*	*	*	*	*	sp|A2V735|TPM_CHIOP	sp|A2V735|TPM_CHIOP Tropomyosin OS=Chionoecetes opilio GN=TM1 PE=1 SV=1
cb7374_c410909/f1p0/1148	1148	0	87.53	13.92330722	8.41E-22	1.81E-19	AJO70001.1	sodium-potassium ATPase beta [Cherax destructor]	GO:0006814(sodium ion transport);GO:0006813(potassium ion transport)	GO:0016020(membrane);GO:0016021(integral component of membrane);GO:0005890(sodium:potassium-exchanging ATPase complex)	*	K01540|ATP1B|http://www.genome.jp/dbget-bin/www_bget?ko:K01540	ko04024(cAMP signaling pathway);ko04022(cGMP - PKG signaling pathway);ko04261(Adrenergic signaling in cardiomyocytes);ko04260(Cardiac muscle contraction);ko04976(Bile secretion);ko04973(Carbohydrate digestion and absorption);ko04971(Gastric acid secretion);ko04978(Mineral absorption);ko04972(Pancreatic secretion);ko04974(Protein digestion and absorption);ko04970(Salivary secretion);ko04911(Insuli…	KOG3927(P)(Na+/K+ ATPase, beta subunit)	sp|P25169|AT1B1_ARTSF	sp|P25169|AT1B1_ARTSF Sodium/potassium-transporting ATPase subunit beta OS=Artemia franciscana PE=2 SV=1
cb5142_c332/f1p0/1215	1215	0.37	253.91	9.430794482	8.83E-22	1.89E-19	XP_013792554.1	PREDICTED: 60S ribosomal protein L23a-like [Limulus polyphemus]	GO:0000027(ribosomal large subunit assembly);GO:0006412(translation)	GO:0005622(intracellular);GO:0005840(ribosome);GO:0030529(intracellular ribonucleoprotein complex);GO:0022625(cytosolic large ribosomal subunit)	GO:0003735(structural constituent of ribosome);GO:0000166(nucleotide binding)	K02893|RP-L23Ae, RPL23A|http://www.genome.jp/dbget-bin/www_bget?ko:K02893	ko03010(Ribosome)	KOG1751(J)(60s ribosomal protein L23)	sp|Q24JY1|RL23A_BOVIN	sp|Q24JY1|RL23A_BOVIN 60S ribosomal protein L23a OS=Bos taurus GN=RPL23A PE=2 SV=1
cb10566_c4/f2p0/1777	1777	50.78	0	-13.91303747	9.04E-22	1.93E-19	XP_018022174.1	PREDICTED: uncharacterized protein LOC108678306 [Hyalella azteca]	*	*	*	K12387|LAPTM|http://www.genome.jp/dbget-bin/www_bget?ko:K12387	ko04142(Lysosome)	*	sp|Q5ZML7|LAP4A_CHICK	sp|Q5ZML7|LAP4A_CHICK Lysosomal-associated transmembrane protein 4A OS=Gallus gallus GN=LAPTM4A PE=2 SV=1
cb13334_c4644/f1p0/877	877	1718.47	3.67	-8.851033128	9.24E-22	1.96E-19	*	*	*	*	*	*	*	*	*	*
cb10491_c841982/f1p0/1553	1553	105.09	0.09	-10.18694664	9.34E-22	1.98E-19	Q94571.1	RecName: Full=Tubulin beta-2 chain; AltName: Full=Beta-II tubulin	GO:0007017(microtubule-based process)	GO:0005874(microtubule)	GO:0003924(GTPase activity);GO:0000166(nucleotide binding);GO:0005525(GTP binding);GO:0005200(structural constituent of cytoskeleton)	K07375|TUBB|http://www.genome.jp/dbget-bin/www_bget?ko:K07375	ko04540(Gap junction);ko04145(Phagosome)	KOG1375(Z)(Beta tubulin)	sp|Q94571|TBB2_HOMAM	sp|Q94571|TBB2_HOMAM Tubulin beta-2 chain OS=Homarus americanus PE=2 SV=1
cb2671_c10/f2p0/3188	3188	0	25.35	13.89969165	9.87E-22	2.08E-19	XP_019868680.1	PREDICTED: programmed cell death protein 7-like [Aethina tumida]	GO:0006915(apoptotic process);GO:0051384(response to glucocorticoid);GO:0000398(mRNA splicing, via spliceosome);GO:0008380(RNA splicing)	GO:0005689(U12-type spliceosomal complex);GO:0005654(nucleoplasm);GO:0005634(nucleus)	*	*	*	*	sp|Q8N8D1|PDCD7_HUMAN	sp|Q8N8D1|PDCD7_HUMAN Programmed cell death protein 7 OS=Homo sapiens GN=PDCD7 PE=1 SV=1
cb10491_c127509/f2p0/1348	1348	70.69	0	-13.89917012	9.98E-22	2.09E-19	ABK59925.1	clottable protein [Marsupenaeus japonicus]	*	*	*	*	*	*	sp|Q9U572|CLOT_PENMO	sp|Q9U572|CLOT_PENMO Hemolymph clottable protein OS=Penaeus monodon PE=1 SV=1
cb948_c46/f1p0/2760	2760	0	29.5	13.88703101	1.08E-21	2.26E-19	*	*	*	*	*	*	*	*	*	*
cb7374_c9276/f5p1/3475	3475	23.14	0	-13.87853171	1.15E-21	2.40E-19	AJO70002.1	V-ATPase A [Cherax destructor]	*	*	*	K02145|ATPeV1A, ATP6A|http://www.genome.jp/dbget-bin/www_bget?ko:K02145	ko04145(Phagosome);ko04150(mTOR signaling pathway);ko00190(Oxidative phosphorylation);ko04966(Collecting duct acid secretion);ko04721(Synaptic vesicle cycle)	KOG1351(C)(Vacuolar H+-ATPase V1 sector, subunit B)	sp|Q2TJ56|VATA_AEDAL	sp|Q2TJ56|VATA_AEDAL V-type proton ATPase catalytic subunit A OS=Aedes albopictus GN=VhaA PE=2 SV=1
cb10491_c875900/f1p0/1408	1408	65.29	0	-13.86432703	1.27E-21	2.62E-19	ACT78700.1	trypsin-like serine protease [Eriocheir sinensis]	*	*	*	*	*	*	sp|E7EML9|PRS44_HUMAN	sp|E7EML9|PRS44_HUMAN Serine protease 44 OS=Homo sapiens GN=PRSS44 PE=3 SV=3
cb7374_c109721/f1p0/1977	1977	0	42.51	13.86209042	1.28E-21	2.64E-19	AJO70184.1	sodium-potassium ATPase beta [Cherax cainii]	GO:0006814(sodium ion transport);GO:0006813(potassium ion transport)	GO:0016020(membrane);GO:0016021(integral component of membrane);GO:0005890(sodium:potassium-exchanging ATPase complex)	*	K01540|ATP1B|http://www.genome.jp/dbget-bin/www_bget?ko:K01540	ko04024(cAMP signaling pathway);ko04022(cGMP - PKG signaling pathway);ko04261(Adrenergic signaling in cardiomyocytes);ko04260(Cardiac muscle contraction);ko04976(Bile secretion);ko04973(Carbohydrate digestion and absorption);ko04971(Gastric acid secretion);ko04978(Mineral absorption);ko04972(Pancreatic secretion);ko04974(Protein digestion and absorption);ko04970(Salivary secretion);ko04911(Insuli…	KOG3927(P)(Na+/K+ ATPase, beta subunit)	sp|P25169|AT1B1_ARTSF	sp|P25169|AT1B1_ARTSF Sodium/potassium-transporting ATPase subunit beta OS=Artemia franciscana PE=2 SV=1
cb4132_c132/f2p0/1463	1463	0	60.92	13.85488462	1.34E-21	2.76E-19	AAC78141.1	phosphopyruvate hydratase [Penaeus monodon]	*	*	*	K01689|ENO, eno|http://www.genome.jp/dbget-bin/www_bget?ko:K01689	ko04066(HIF-1 signaling pathway);ko03018(RNA degradation);ko00010(Glycolysis / Gluconeogenesis);ko00680(Methane metabolism);ko01230(Biosynthesis of amino acids);ko01200(Carbon metabolism)	KOG2670(G)(Enolase)	sp|P56252|ENO_HOMGA	sp|P56252|ENO_HOMGA Enolase OS=Homarus gammarus PE=1 SV=1
cb11601_c263/f2p0/1206	1206	78.7	0	-13.84573442	1.44E-21	2.95E-19	*	*	*	*	*	*	*	*	*	*
cb7374_c128900/f1p0/2312	2312	0	34.53	13.8249587	1.65E-21	3.35E-19	AEO72077.1	glutamate dehydrogenase [Eriocheir sinensis]	*	*	*	K00261|GLUD1_2, gdhA|http://www.genome.jp/dbget-bin/www_bget?ko:K00261	ko04217(Necroptosis);ko00250(Alanine, aspartate and glutamate metabolism);ko00220(Arginine biosynthesis);ko00910(Nitrogen metabolism);ko00471(D-Glutamine and D-glutamate metabolism);ko01200(Carbon metabolism);ko04964(Proximal tubule bicarbonate reclamation)	KOG2250(E)(Glutamate/leucine/phenylalanine/valine dehydrogenases)	sp|P54385|DHE3_DROME	sp|P54385|DHE3_DROME Glutamate dehydrogenase, mitochondrial OS=Drosophila melanogaster GN=Gdh PE=1 SV=2
cb2378_c0/f60p0/2029	2029	40.62	0	-13.81652064	1.76E-21	3.57E-19	AIM43585.1	L-lactate dehydrogenase [Halocaridina rubra]	GO:0005975(carbohydrate metabolic process);GO:0055114(oxidation-reduction process);GO:0019752(carboxylic acid metabolic process)	GO:0005737(cytoplasm)	GO:0003824(catalytic activity);GO:0016491(oxidoreductase activity);GO:0004459(L-lactate dehydrogenase activity);GO:0016616(oxidoreductase activity, acting on the CH-OH group of donors, NAD or NADP as acceptor)	K00016|LDH, ldh|http://www.genome.jp/dbget-bin/www_bget?ko:K00016	ko00270(Cysteine and methionine metabolism);ko00010(Glycolysis / Gluconeogenesis);ko00640(Propanoate metabolism);ko00620(Pyruvate metabolism);ko04922(Glucagon signaling pathway)	KOG1495(C)(Lactate dehydrogenase)	sp|Q95028|LDH_DROME	sp|Q95028|LDH_DROME L-lactate dehydrogenase OS=Drosophila melanogaster GN=ImpL3 PE=2 SV=1
cb7374_c1691/f3p0/2069	2069	1840.92	4.43	-8.671630321	1.77E-21	3.58E-19	ADD17345.1	ferritin 3 [Eriocheir sinensis]	*	*	*	K00522|FTH1|http://www.genome.jp/dbget-bin/www_bget?ko:K00522	ko04216(Ferroptosis);ko04217(Necroptosis);ko04978(Mineral absorption)	KOG2332(P)(Ferritin)	sp|Q26061|FRI_PACLE	sp|Q26061|FRI_PACLE Ferritin OS=Pacifastacus leniusculus PE=1 SV=1
cb10491_c898045/f1p0/1338	1338	0	66.06	13.80789515	1.86E-21	3.75E-19	C4NZN9.1	RecName: Full=Hyastatin; Flags: Precursor	*	*	*	*	*	*	*	*
cb7374_c98501/f3p1/2752	2752	0	27.9	13.80191237	1.94E-21	3.88E-19	ALG96667.1	cyclooxygenase [Callinectes sapidus]	*	*	*	K11987|PTGS2, COX2|http://www.genome.jp/dbget-bin/www_bget?ko:K11987	ko04064(NF-kappa B signaling pathway);ko04668(TNF signaling pathway);ko04370(VEGF signaling pathway);ko00590(Arachidonic acid metabolism);ko04913(Ovarian Steroidogenesis);ko04921(Oxytocin signaling pathway);ko04923(Regulation of lipolysis in adipocyte);ko04657(IL-17 signaling pathway);ko04723(Retrograde endocannabinoid signaling);ko04726(Serotonergic synapse)	KOG2408(R)(Peroxidase/oxygenase)	sp|O02768|PGH2_RABIT	sp|O02768|PGH2_RABIT Prostaglandin G/H synthase 2 OS=Oryctolagus cuniculus GN=PTGS2 PE=2 SV=1
cb6166_c21/f1p0/1206	1206	116.21	0.06	-10.42311152	1.94E-21	3.89E-19	ADF45346.1	cytoplasmic manganese superoxide dismutase [Eriocheir sinensis]	*	*	*	K04564|SOD2|http://www.genome.jp/dbget-bin/www_bget?ko:K04564	ko04146(Peroxisome);ko04068(FoxO signaling pathway);ko04013(MAPK signaling pathway - fly);ko04211(Longevity regulating pathway - mammal);ko04213(Longevity regulating pathway - multiple species);ko04212(Longevity regulating pathway - worm)	KOG0876(P)(Manganese superoxide dismutase)	sp|Q8HXP2|SODM_MACMU	sp|Q8HXP2|SODM_MACMU Superoxide dismutase [Mn], mitochondrial OS=Macaca mulatta GN=SOD2 PE=2 SV=2
cb7394_c45/f2p0/1072	1072	0	88.23	13.8004128	1.96E-21	3.90E-19	AEB40303.1	mitochondrial ATP synthase delta subunit precursor [Litopenaeus vannamei]	GO:0015986(ATP synthesis coupled proton transport)	GO:0045261(proton-transporting ATP synthase complex, catalytic core F(1))	GO:0046961(proton-transporting ATPase activity, rotational mechanism);GO:0046933(proton-transporting ATP synthase activity, rotational mechanism)	K02134|ATPeF1D, ATP5D, ATP16|http://www.genome.jp/dbget-bin/www_bget?ko:K02134	ko00190(Oxidative phosphorylation)	KOG1758(C)(Mitochondrial F1F0-ATP synthase, subunit delta/ATP16)	sp|Q9D3D9|ATPD_MOUSE	sp|Q9D3D9|ATPD_MOUSE ATP synthase subunit delta, mitochondrial OS=Mus musculus GN=Atp5d PE=1 SV=1
cb8503_c135/f42p0/1608	1608	0	51.48	13.7807751	2.24E-21	4.45E-19	*	*	*	*	*	*	*	*	*	*
cb7374_c347621/f1p0/2230	2230	0	34.86	13.77849191	2.28E-21	4.51E-19	XP_002110228.1	expressed hypothetical protein [Trichoplax adhaerens]	*	*	*	*	*	*	sp|P23785|GRN_RAT	sp|P23785|GRN_RAT Granulins OS=Rattus norvegicus GN=Grn PE=1 SV=3
cb7374_c387906/f1p0/2212	2212	0	35.07	13.77391467	2.34E-21	4.62E-19	XP_018020868.1	PREDICTED: transketolase-like isoform X2 [Hyalella azteca]	GO:0008152(metabolic process)	*	GO:0003824(catalytic activity)	K00615|E2.2.1.1, tktA, tktB|http://www.genome.jp/dbget-bin/www_bget?ko:K00615	ko00030(Pentose phosphate pathway);ko00710(Carbon fixation in photosynthetic organisms);ko01051(Biosynthesis of ansamycins);ko01230(Biosynthesis of amino acids);ko01200(Carbon metabolism)	KOG0524(C)(Pyruvate dehydrogenase E1, beta subunit)	sp|Q9D4D4|TKTL2_MOUSE	sp|Q9D4D4|TKTL2_MOUSE Transketolase-like protein 2 OS=Mus musculus GN=Tktl2 PE=1 SV=1
cb7374_c123665/f1p0/2291	2291	0	33.65	13.77238569	2.37E-21	4.66E-19	ALF44683.1	receptor for activated protein kinase C [Eriocheir sinensis]	*	*	*	K14753|RACK1|http://www.genome.jp/dbget-bin/www_bget?ko:K14753	*	KOG0286(R)(G-protein beta subunit)	sp|O42248|GBLP_DANRE	sp|O42248|GBLP_DANRE Guanine nucleotide-binding protein subunit beta-2-like 1 OS=Danio rerio GN=gnb2l1 PE=2 SV=1
cb7374_c32792/f1p0/3519	3519	0	20.8	13.77008918	2.41E-21	4.72E-19	ABS19633.1	prophenoloxdiase [Eriocheir sinensis]	*	*	*	*	*	*	sp|Q9V521|PPO2_DROME	sp|Q9V521|PPO2_DROME Phenoloxidase 2 OS=Drosophila melanogaster GN=PPO2 PE=1 SV=1
cb8907_c52/f1p0/1467	1467	57.84	0	-13.76347815	2.54E-21	4.95E-19	ACY66534.1	hypothetical protein, partial [Scylla paramamosain]	*	*	*	*	*	*	*	*
cb7374_c224388/f1p2/2105	2105	143.12	0.25	-9.088917685	2.57E-21	5.00E-19	XP_018019177.1	PREDICTED: fructose-bisphosphate aldolase-like [Hyalella azteca]	GO:0006096(glycolytic process)	*	GO:0004332(fructose-bisphosphate aldolase activity);GO:0003824(catalytic activity);GO:0016829(lyase activity)	K01623|ALDO|http://www.genome.jp/dbget-bin/www_bget?ko:K01623	ko00051(Fructose and mannose metabolism);ko00010(Glycolysis / Gluconeogenesis);ko00030(Pentose phosphate pathway);ko00710(Carbon fixation in photosynthetic organisms);ko00680(Methane metabolism);ko01230(Biosynthesis of amino acids);ko01200(Carbon metabolism)	KOG1557(G)(Fructose-biphosphate aldolase)	sp|P07764|ALF_DROME	sp|P07764|ALF_DROME Fructose-bisphosphate aldolase OS=Drosophila melanogaster GN=Ald PE=1 SV=5
cb10491_c2005/f1p0/1259	1259	0	68.89	13.75468496	2.67E-21	5.18E-19	XP_018014800.1	PREDICTED: T-complex protein 1 subunit zeta-like [Hyalella azteca]	GO:0006457(protein folding)	GO:0005737(cytoplasm)	GO:0051082(unfolded protein binding);GO:0005524(ATP binding);GO:0000166(nucleotide binding)	K09498|CCT6|http://www.genome.jp/dbget-bin/www_bget?ko:K09498	*	KOG0359(O)(Chaperonin complex component, TCP-1 zeta subunit (CCT6))	sp|P80317|TCPZ_MOUSE	sp|P80317|TCPZ_MOUSE T-complex protein 1 subunit zeta OS=Mus musculus GN=Cct6a PE=1 SV=3
cb212_c3/f6p0/4811	4811	14.96	0	-13.75444499	2.69E-21	5.19E-19	ADF87942.1	MAP kinase [Eriocheir sinensis]	GO:0016310(phosphorylation);GO:0006468(protein phosphorylation)	*	GO:0004672(protein kinase activity);GO:0004674(protein serine/threonine kinase activity);GO:0016301(kinase activity);GO:0016740(transferase activity);GO:0004707(MAP kinase activity);GO:0005524(ATP binding);GO:0000166(nucleotide binding)	K04371|MAPK1_3|http://www.genome.jp/dbget-bin/www_bget?ko:K04371	ko04210(Apoptosis);ko04214(Apoptosis - fly);ko04114(Oocyte meiosis);ko04810(Regulation of actin cytoskeleton);ko04520(Adherens junction);ko04510(Focal adhesion);ko04540(Gap junction);ko04550(Signaling pathways regulating pluripotency of stem cells);ko04140(Autophagy - animal);ko04371(Apelin signaling pathway);ko04012(ErbB signaling pathway);ko04068(FoxO signaling pathway);ko04066(HIF-1 signaling …	KOG0660(T)(Mitogen-activated protein kinase)	sp|P40417|ERKA_DROME	sp|P40417|ERKA_DROME Mitogen-activated protein kinase ERK-A OS=Drosophila melanogaster GN=rl PE=1 SV=3
cb10491_c25469/f4p0/1763	1763	0.08	79.58	9.813224716	2.73E-21	5.25E-19	XP_019867965.1	PREDICTED: LOW QUALITY PROTEIN: protein henna [Aethina tumida]	*	*	*	K00500|phhA, PAH|http://www.genome.jp/dbget-bin/www_bget?ko:K00500	ko00360(Phenylalanine metabolism);ko00400(Phenylalanine, tyrosine and tryptophan biosynthesis);ko01230(Biosynthesis of amino acids)	*	sp|P17276|PH4H_DROME	sp|P17276|PH4H_DROME Protein henna OS=Drosophila melanogaster GN=Hn PE=2 SV=3
cb6166_c28/f1p0/972	972	0	97.92	13.75158428	2.74E-21	5.25E-19	ADF45346.1	cytoplasmic manganese superoxide dismutase [Eriocheir sinensis]	*	*	*	K04564|SOD2|http://www.genome.jp/dbget-bin/www_bget?ko:K04564	ko04146(Peroxisome);ko04068(FoxO signaling pathway);ko04013(MAPK signaling pathway - fly);ko04211(Longevity regulating pathway - mammal);ko04213(Longevity regulating pathway - multiple species);ko04212(Longevity regulating pathway - worm)	KOG0876(P)(Manganese superoxide dismutase)	sp|Q8HXP3|SODM_MACFA	sp|Q8HXP3|SODM_MACFA Superoxide dismutase [Mn], mitochondrial OS=Macaca fascicularis GN=SOD2 PE=2 SV=3
cb10116_c4/f7p0/1558	1558	53.24	0	-13.75172398	2.75E-21	5.26E-19	*	*	*	*	*	*	*	*	*	*
cb12994_c7/f2p0/1153	1153	0	75.95	13.72732536	3.24E-21	6.17E-19	*	*	*	*	*	*	*	*	*	*
cb7374_c11689/f1p0/2079	2079	37.02	0	-13.72422779	3.32E-21	6.30E-19	XP_018027646.1	PREDICTED: Krueppel homolog 1-like [Hyalella azteca]	*	*	GO:0003676(nucleic acid binding);GO:0046872(metal ion binding)	*	*	*	sp|P08155|KRH1_DROME	sp|P08155|KRH1_DROME Krueppel homolog 1 OS=Drosophila melanogaster GN=Kr-h1 PE=2 SV=2
cb11773_c5/f1p0/1877	1877	40.66	0	-13.68578153	4.31E-21	8.16E-19	*	*	*	*	*	*	*	*	*	*
cb3474_c88/f1p1/2944	2944	0	23.81	13.68244125	4.39E-21	8.28E-19	KOC66841.1	Rab GDP dissociation inhibitor beta [Habropoda laboriosa]	GO:0007165(signal transduction);GO:0055114(oxidation-reduction process);GO:0015031(protein transport);GO:0051056(regulation of small GTPase mediated signal transduction);GO:0007264(small GTPase mediated signal transduction);GO:0050790(regulation of catalytic activity);GO:0043547(positive regulation of GTPase activity);GO:0016192(vesicle-mediated transport)	GO:0005737(cytoplasm);GO:0005829(cytosol);GO:0016020(membrane);GO:0043209(myelin sheath);GO:0031982(vesicle);GO:0070062(extracellular exosome);GO:0005925(focal adhesion);GO:0005794(Golgi apparatus)	GO:0005093(Rab GDP-dissociation inhibitor activity);GO:0005096(GTPase activator activity);GO:0044822(RNA binding);GO:0005092(GDP-dissociation inhibitor activity);GO:0016491(oxidoreductase activity);GO:0005515(protein binding);GO:0031267(small GTPase binding)	K17255|GDI1_2|http://www.genome.jp/dbget-bin/www_bget?ko:K17255	*	KOG1439(O)(RAB proteins geranylgeranyltransferase component A (RAB escort protein))	sp|P21856|GDIA_BOVIN	sp|P21856|GDIA_BOVIN Rab GDP dissociation inhibitor alpha OS=Bos taurus GN=GDI1 PE=1 SV=1
cb7374_c389437/f1p0/2305	2305	31.95	0	-13.68292775	4.42E-21	8.31E-19	XP_018022388.1	PREDICTED: myosin heavy chain, muscle-like isoform X1 [Hyalella azteca]	*	*	*	K17751|MYH6_7|http://www.genome.jp/dbget-bin/www_bget?ko:K17751	ko04261(Adrenergic signaling in cardiomyocytes);ko04260(Cardiac muscle contraction)	KOG0161(Z)(Myosin class II heavy chain)	sp|P05661|MYSA_DROME	sp|P05661|MYSA_DROME Myosin heavy chain, muscle OS=Drosophila melanogaster GN=Mhc PE=1 SV=4
cb11990_c1/f1p0/1009	1009	89.27	0	-13.67815887	4.55E-21	8.53E-19	ADM64456.1	fatty acid binding protein [Eriocheir sinensis]	*	*	*	K08752|FABP3|http://www.genome.jp/dbget-bin/www_bget?ko:K08752	ko03320(PPAR signaling pathway)	KOG4015(I)(Fatty acid-binding protein FABP)	sp|P86412|MYP2_PIG	sp|P86412|MYP2_PIG Myelin P2 protein OS=Sus scrofa GN=PMP2 PE=1 SV=1
cb7374_c3271/f2p0/2621	2621	0.17	91.13	9.124368923	4.58E-21	8.57E-19	ALF44683.1	receptor for activated protein kinase C [Eriocheir sinensis]	*	*	*	K14753|RACK1|http://www.genome.jp/dbget-bin/www_bget?ko:K14753	*	KOG0266(R)(WD40 repeat-containing protein)	sp|O18640|GBLP_DROME	sp|O18640|GBLP_DROME Guanine nucleotide-binding protein subunit beta-like protein OS=Drosophila melanogaster GN=Rack1 PE=1 SV=2
cb7374_c160437/f1p0/2002	2002	37.37	0	-13.67433238	4.66E-21	8.69E-19	XP_018006433.1	PREDICTED: moesin/ezrin/radixin homolog 1-like isoform X1 [Hyalella azteca]	*	*	*	K05762|RDX|http://www.genome.jp/dbget-bin/www_bget?ko:K05762	ko04810(Regulation of actin cytoskeleton);ko04530(Tight junction)	KOG3529(R)(Radixin, moesin and related proteins of the ERM family)	sp|B0WYY2|MOEH_CULQU	sp|B0WYY2|MOEH_CULQU Moesin/ezrin/radixin homolog 1 OS=Culex quinquefasciatus GN=Moe PE=3 SV=1
cb5142_c404/f1p0/953	953	0	95.34	13.67181894	4.72E-21	8.77E-19	XP_013792554.1	PREDICTED: 60S ribosomal protein L23a-like [Limulus polyphemus]	GO:0000027(ribosomal large subunit assembly);GO:0006412(translation)	GO:0005622(intracellular);GO:0005840(ribosome);GO:0030529(intracellular ribonucleoprotein complex);GO:0022625(cytosolic large ribosomal subunit)	GO:0003735(structural constituent of ribosome);GO:0000166(nucleotide binding)	K02893|RP-L23Ae, RPL23A|http://www.genome.jp/dbget-bin/www_bget?ko:K02893	ko03010(Ribosome)	KOG1751(J)(60s ribosomal protein L23)	sp|P62752|RL23A_RAT	sp|P62752|RL23A_RAT 60S ribosomal protein L23a OS=Rattus norvegicus GN=Rpl23a PE=2 SV=1
cb13525_c3/f1p0/1059	1059	0	81.9	13.66853474	4.84E-21	8.95E-19	XP_018013022.1	PREDICTED: DNA-directed RNA polymerases I, II, and III subunit RPABC2-like [Hyalella azteca]	GO:0006351(transcription, DNA-templated)	GO:0005665(DNA-directed RNA polymerase II, core complex);GO:0005634(nucleus);GO:0005666(DNA-directed RNA polymerase III complex);GO:0005736(DNA-directed RNA polymerase I complex)	GO:0003677(DNA binding);GO:0003899(DNA-directed 5'-3' RNA polymerase activity);GO:0001055(RNA polymerase II activity);GO:0001054(RNA polymerase I activity);GO:0001056(RNA polymerase III activity)	K03014|RPB6, POLR2F|http://www.genome.jp/dbget-bin/www_bget?ko:K03014	ko03020(RNA polymerase);ko00230(Purine metabolism);ko00240(Pyrimidine metabolism);ko04623(Cytosolic DNA-sensing pathway)	KOG3405(K)(RNA polymerase subunit K)	sp|P61219|RPAB2_MOUSE	sp|P61219|RPAB2_MOUSE DNA-directed RNA polymerases I, II, and III subunit RPABC2 OS=Mus musculus GN=Polr2f PE=2 SV=1
cb11966_c3/f24p0/1121	1121	116.41	0.1	-10.28480815	5.05E-21	9.31E-19	XP_014285409.1	PREDICTED: cysteine-rich protein 1-like [Halyomorpha halys]	*	*	*	*	*	KOG1700(TZ)(Regulatory protein MLP and related LIM proteins)	sp|Q56K04|CRIP1_BOVIN	sp|Q56K04|CRIP1_BOVIN Cysteine-rich protein 1 OS=Bos taurus GN=CRIP1 PE=3 SV=3
cb11928_c0/f85p1/1092	1092	0	77.88	13.65698081	5.24E-21	9.64E-19	XP_018007004.1	PREDICTED: proteasome subunit beta type-7-like [Hyalella azteca]	GO:0051603(proteolysis involved in cellular protein catabolic process);GO:0006508(proteolysis)	GO:0005737(cytoplasm);GO:0005839(proteasome core complex);GO:0000502(proteasome complex);GO:0005634(nucleus)	GO:0008233(peptidase activity);GO:0004298(threonine-type endopeptidase activity);GO:0004175(endopeptidase activity);GO:0016787(hydrolase activity)	K02739|PSMB7|http://www.genome.jp/dbget-bin/www_bget?ko:K02739	ko03050(Proteasome)	KOG0175(O)(20S proteasome, regulatory subunit beta type PSMB5/PSMB8/PRE2)	sp|Q9JHW0|PSB7_RAT	sp|Q9JHW0|PSB7_RAT Proteasome subunit beta type-7 OS=Rattus norvegicus GN=Psmb7 PE=1 SV=1
cb8205_c22/f1p0/1908	1908	77.87	0.1	-9.400113308	5.45E-21	9.99E-19	*	*	*	*	*	*	*	*	*	*
cb7374_c19655/f1p0/3542	3542	0	18.88	13.64115098	5.86E-21	1.07E-18	XP_018010439.1	PREDICTED: heterogeneous nuclear ribonucleoprotein A1, A2/B1 homolog, partial [Hyalella azteca]	*	GO:0019013(viral nucleocapsid);GO:0030529(intracellular ribonucleoprotein complex)	GO:0003676(nucleic acid binding);GO:0000166(nucleotide binding)	K12741|HNRNPA1_3|http://www.genome.jp/dbget-bin/www_bget?ko:K12741	ko03040(Spliceosome)	KOG4205(A)(RNA-binding protein musashi/mRNA cleavage and polyadenylation factor I complex, subunit HRP1)	sp|P21522|ROA1_SCHAM	sp|P21522|ROA1_SCHAM Heterogeneous nuclear ribonucleoprotein A1, A2/B1 homolog OS=Schistocerca americana GN=HNRNP PE=2 SV=1
cb10491_c559712/f1p0/1357	1357	664.97	1.69	-8.605945477	6.13E-21	1.12E-18	AEW24506.1	Kazal-type protease inhibitor [Eriocheir sinensis]	*	*	*	*	*	*	*	*
cb7374_c383549/f1p0/2043	2043	0.16	101.74	9.228277327	6.27E-21	1.14E-18	ACY66400.1	sodium/potassium-dependent ATPase beta-2 subunit, partial [Scylla paramamosain]	GO:0006814(sodium ion transport);GO:0006813(potassium ion transport)	GO:0016020(membrane);GO:0016021(integral component of membrane);GO:0005890(sodium:potassium-exchanging ATPase complex)	*	K01540|ATP1B|http://www.genome.jp/dbget-bin/www_bget?ko:K01540	ko04024(cAMP signaling pathway);ko04022(cGMP - PKG signaling pathway);ko04261(Adrenergic signaling in cardiomyocytes);ko04260(Cardiac muscle contraction);ko04976(Bile secretion);ko04973(Carbohydrate digestion and absorption);ko04971(Gastric acid secretion);ko04978(Mineral absorption);ko04972(Pancreatic secretion);ko04974(Protein digestion and absorption);ko04970(Salivary secretion);ko04911(Insuli…	KOG3927(P)(Na+/K+ ATPase, beta subunit)	sp|Q24046|ATPB1_DROME	sp|Q24046|ATPB1_DROME Sodium/potassium-transporting ATPase subunit beta-1 OS=Drosophila melanogaster GN=nrv1 PE=1 SV=2
cb13334_c5288/f2p0/809	809	119.52	0	-13.62859405	6.39E-21	1.16E-18	*	*	*	*	*	*	*	*	*	*
cb8907_c7/f7p0/969	969	91.14	0	-13.62562476	6.55E-21	1.18E-18	ACY66534.1	hypothetical protein, partial [Scylla paramamosain]	*	*	*	*	*	*	*	*
cb10491_c1046/f1p0/1346	1346	89.08	0.06	-10.24496486	6.64E-21	1.19E-18	ACP19741.1	thymosin-repeated protein 2 [Eriocheir sinensis]	*	*	*	*	*	KOG4794(N)(Thymosin beta)	sp|O17389|TYB_CAEEL	sp|O17389|TYB_CAEEL Thymosin beta OS=Caenorhabditis elegans GN=tth-1 PE=1 SV=2
cb7374_c79712/f1p0/2071	2071	61.05	0.06	-9.899605949	6.76E-21	1.21E-18	ADF87936.1	PDGF/VEGF-related factor 1 [Eriocheir sinensis]	*	GO:0016020(membrane)	GO:0008083(growth factor activity)	*	*	*	sp|Q03376|BAR3_CHITE	sp|Q03376|BAR3_CHITE Balbiani ring protein 3 OS=Chironomus tentans GN=BR3 PE=2 SV=1
cb10491_c754685/f3p0/1626	1626	45.75	0	-13.60767951	7.39E-21	1.32E-18	*	*	*	*	*	*	*	*	*	*
cb5142_c470/f1p0/767	767	0	126.61	13.6003686	7.73E-21	1.38E-18	XP_013792554.1	PREDICTED: 60S ribosomal protein L23a-like [Limulus polyphemus]	GO:0000027(ribosomal large subunit assembly);GO:0006412(translation)	GO:0005622(intracellular);GO:0005840(ribosome);GO:0030529(intracellular ribonucleoprotein complex);GO:0022625(cytosolic large ribosomal subunit)	GO:0003735(structural constituent of ribosome);GO:0000166(nucleotide binding)	K02893|RP-L23Ae, RPL23A|http://www.genome.jp/dbget-bin/www_bget?ko:K02893	ko03010(Ribosome)	KOG1751(J)(60s ribosomal protein L23)	sp|P62751|RL23A_MOUSE	sp|P62751|RL23A_MOUSE 60S ribosomal protein L23a OS=Mus musculus GN=Rpl23a PE=1 SV=1
cb13334_c1417/f1p0/1196	1196	66.96	0	-13.59660206	7.98E-21	1.41E-18	ACF35640.1	pacifastin [Eriocheir sinensis]	*	*	*	*	*	*	sp|P78504|JAG1_HUMAN	sp|P78504|JAG1_HUMAN Protein jagged-1 OS=Homo sapiens GN=JAG1 PE=1 SV=3
cb10491_c845418/f1p0/1322	1322	0	57.91	13.59605338	7.98E-21	1.41E-18	XP_018010070.1	PREDICTED: cytochrome P450 9e2-like [Hyalella azteca]	*	*	*	K14999|CYP6|http://www.genome.jp/dbget-bin/www_bget?ko:K14999	*	*	sp|Q964T2|CP9E2_BLAGE	sp|Q964T2|CP9E2_BLAGE Cytochrome P450 9e2 OS=Blattella germanica GN=CYP9E2 PE=2 SV=1
cb7374_c111269/f1p0/2319	2319	59.62	0.07	-9.654016944	8.17E-21	1.44E-18	XP_018027646.1	PREDICTED: Krueppel homolog 1-like [Hyalella azteca]	*	*	*	*	*	*	sp|P08155|KRH1_DROME	sp|P08155|KRH1_DROME Krueppel homolog 1 OS=Drosophila melanogaster GN=Kr-h1 PE=2 SV=2
cb5430_c9/f1p0/1990	1990	190.22	0.44	-8.718701759	8.87E-21	1.56E-18	*	*	*	*	*	*	*	*	*	*
cb7374_c218565/f1p0/2897	2897	0.21	96.34	8.84167146	9.06E-21	1.59E-18	XP_018009404.1	PREDICTED: failed axon connections-like isoform X1 [Hyalella azteca]	*	*	*	*	*	*	sp|Q95RI5|FAXC_DROME	sp|Q95RI5|FAXC_DROME Failed axon connections OS=Drosophila melanogaster GN=fax PE=1 SV=1
cb7374_c8248/f6p1/3810	3810	16.99	0	-13.57726563	9.08E-21	1.59E-18	XP_018027631.1	PREDICTED: uncharacterized protein LOC108682892 [Hyalella azteca]	*	*	*	*	*	*	sp|Q8BGN2|CD033_MOUSE	sp|Q8BGN2|CD033_MOUSE UPF0462 protein C4orf33 homolog OS=Mus musculus GN=D3Ertd751e PE=2 SV=1
cb1631_c7/f3p0/2444	2444	0	27.3	13.57691153	9.08E-21	1.59E-18	*	*	*	*	*	*	*	*	*	*
cb10491_c395974/f1p0/1308	1308	0	57.66	13.56988741	9.51E-21	1.65E-18	ADF87938.1	transglutaminase [Eriocheir sinensis]	*	*	*	K05619|TGM1|http://www.genome.jp/dbget-bin/www_bget?ko:K05619	*	*	sp|Q05187|TGMH_TACTR	sp|Q05187|TGMH_TACTR Hemocyte protein-glutamine gamma-glutamyltransferase OS=Tachypleus tridentatus PE=1 SV=1
cb10491_c35072/f1p0/1471	1471	50.39	0	-13.5690458	9.63E-21	1.67E-18	XP_011812634.1	PREDICTED: tubulin beta chain isoform X1 [Colobus angolensis palliatus]	*	*	*	K07375|TUBB|http://www.genome.jp/dbget-bin/www_bget?ko:K07375	ko04540(Gap junction);ko04145(Phagosome)	KOG1375(Z)(Beta tubulin)	sp|Q25009|TBB1_HOMAM	sp|Q25009|TBB1_HOMAM Tubulin beta-1 chain OS=Homarus americanus PE=2 SV=1
cb7374_c42975/f1p0/2610	2610	0	25.08	13.56194417	1.01E-20	1.74E-18	KXJ25541.1	Granulin [Exaiptasia pallida]	*	*	*	*	*	*	sp|P23785|GRN_RAT	sp|P23785|GRN_RAT Granulins OS=Rattus norvegicus GN=Grn PE=1 SV=3
cb10491_c862517/f1p0/1631	1631	0.02	55.05	10.62746428	1.05E-20	1.82E-18	ADF87936.1	PDGF/VEGF-related factor 1 [Eriocheir sinensis]	*	GO:0016020(membrane)	GO:0008083(growth factor activity)	*	*	*	sp|Q03376|BAR3_CHITE	sp|Q03376|BAR3_CHITE Balbiani ring protein 3 OS=Chironomus tentans GN=BR3 PE=2 SV=1
cb10491_c390232/f1p0/1671	1671	0.99	376.12	8.594730588	1.06E-20	1.82E-18	AAH63224.2	phosphoenolpyruvate carboxykinase 1, cytosolic [Xenopus tropicalis]	GO:0006094(gluconeogenesis);GO:0016310(phosphorylation)	*	GO:0016301(kinase activity);GO:0004613(phosphoenolpyruvate carboxykinase (GTP) activity);GO:0017076(purine nucleotide binding);GO:0004611(phosphoenolpyruvate carboxykinase activity);GO:0005525(GTP binding)	K01596|E4.1.1.32, pckA, PCK|http://www.genome.jp/dbget-bin/www_bget?ko:K01596	ko04152(AMPK signaling pathway);ko04068(FoxO signaling pathway);ko04151(PI3K-Akt signaling pathway);ko00020(Citrate cycle (TCA cycle));ko00010(Glycolysis / Gluconeogenesis);ko00620(Pyruvate metabolism);ko04920(Adipocytokine signaling pathway);ko04922(Glucagon signaling pathway);ko04910(Insulin signaling pathway);ko03320(PPAR signaling pathway);ko04964(Proximal tubule bicarbonate reclamation)	*	sp|Q16822|PCKGM_HUMAN	sp|Q16822|PCKGM_HUMAN Phosphoenolpyruvate carboxykinase [GTP], mitochondrial OS=Homo sapiens GN=PCK2 PE=1 SV=3
cb13301_c7/f1p0/836	836	107.56	0	-13.55037813	1.10E-20	1.88E-18	*	*	*	*	*	*	*	*	*	*
cb10491_c899363/f1p0/1397	1397	0	52.09	13.54503011	1.13E-20	1.93E-18	ADF87935.1	cystatin [Eriocheir sinensis]	*	*	*	K13907|CSTA_B|http://www.genome.jp/dbget-bin/www_bget?ko:K13907	*	*	sp|Q5R1U3|CYTA3_DICDI	sp|Q5R1U3|CYTA3_DICDI Cystatin-A3 OS=Dictyostelium discoideum GN=cpiC PE=3 SV=1
cb13072_c6/f1p0/1095	1095	244.37	0.48	-8.926065097	1.17E-20	2.00E-18	*	*	*	*	*	*	*	*	*	*
cb1631_c5/f3p0/1972	1972	34.49	0	-13.53252297	1.24E-20	2.10E-18	*	*	*	*	*	*	*	*	*	*
cb7374_c163586/f1p4/2058	2058	0	32.24	13.5315354	1.24E-20	2.10E-18	*	*	*	*	*	*	*	*	*	*
cb9748_c0/f2p0/916	916	92.58	0	-13.53146575	1.25E-20	2.11E-18	*	*	*	*	*	*	*	*	*	*
cb9722_c3/f1p0/1745	1745	0.05	59.49	9.93412237	1.29E-20	2.17E-18	*	*	*	*	*	*	*	*	*	*
cb10491_c888556/f1p0/1428	1428	50.7	0	-13.52510612	1.31E-20	2.20E-18	*	*	*	*	*	*	*	*	*	*
cb7374_c113527/f2p1/3274	3274	19.32	0	-13.52404345	1.32E-20	2.20E-18	XP_018025117.1	PREDICTED: spondin-1-like [Hyalella azteca]	*	*	*	*	*	*	sp|Q9W770|SPON1_CHICK	sp|Q9W770|SPON1_CHICK Spondin-1 OS=Gallus gallus GN=SPON1 PE=2 SV=1
cb7374_c169936/f1p0/1970	1970	0.65	249.37	8.584197444	1.33E-20	2.22E-18	*	*	*	*	*	*	*	*	*	*
cb10050_c0/f2p0/1377	1377	52.91	0	-13.51978493	1.35E-20	2.25E-18	*	*	*	*	*	*	*	*	*	*
cb6530_c10/f3p0/1315	1315	55.99	0	-13.51658277	1.38E-20	2.29E-18	*	*	*	*	*	*	*	*	*	*
cb3943_c6/f2p1/1870	1870	0	35.56	13.50967783	1.44E-20	2.38E-18	XP_014292544.1	PREDICTED: proliferation-associated protein 2G4 [Halyomorpha halys]	*	*	*	*	*	KOG2775(R)(Metallopeptidase)	sp|Q6AYD3|PA2G4_RAT	sp|Q6AYD3|PA2G4_RAT Proliferation-associated protein 2G4 OS=Rattus norvegicus GN=Pa2g4 PE=1 SV=1
cb7374_c395849/f1p1/1969	1969	34.01	0	-13.51015705	1.45E-20	2.39E-18	XP_018012253.1	PREDICTED: aspartate aminotransferase, cytoplasmic-like [Hyalella azteca]	GO:0009058(biosynthetic process);GO:0006520(cellular amino acid metabolic process)	*	GO:0003824(catalytic activity);GO:0008483(transaminase activity);GO:0030170(pyridoxal phosphate binding);GO:0016740(transferase activity);GO:0080130(L-phenylalanine:2-oxoglutarate aminotransferase activity);GO:0004069(L-aspartate:2-oxoglutarate aminotransferase activity)	K14454|GOT1|http://www.genome.jp/dbget-bin/www_bget?ko:K14454	ko00250(Alanine, aspartate and glutamate metabolism);ko00330(Arginine and proline metabolism);ko00220(Arginine biosynthesis);ko00270(Cysteine and methionine metabolism);ko00360(Phenylalanine metabolism);ko00400(Phenylalanine, tyrosine and tryptophan biosynthesis);ko00350(Tyrosine metabolism);ko00950(Isoquinoline alkaloid biosynthesis);ko00960(Tropane, piperidine and pyridine alkaloid biosynthesis…	KOG1411(E)(Aspartate aminotransferase/Glutamic oxaloacetic transaminase AAT1/GOT2)	sp|P05201|AATC_MOUSE	sp|P05201|AATC_MOUSE Aspartate aminotransferase, cytoplasmic OS=Mus musculus GN=Got1 PE=1 SV=3
cb7374_c271666/f1p0/2832	2832	0.2	88.71	8.800445272	1.55E-20	2.55E-18	XP_018022405.1	PREDICTED: myosin heavy chain, muscle-like isoform X17 [Hyalella azteca]	*	*	*	K17751|MYH6_7|http://www.genome.jp/dbget-bin/www_bget?ko:K17751	ko04261(Adrenergic signaling in cardiomyocytes);ko04260(Cardiac muscle contraction)	KOG0161(Z)(Myosin class II heavy chain)	sp|P05661|MYSA_DROME	sp|P05661|MYSA_DROME Myosin heavy chain, muscle OS=Drosophila melanogaster GN=Mhc PE=1 SV=4
cb7374_c410197/f1p0/2162	2162	30.24	0	-13.49721911	1.58E-20	2.60E-18	AAY89587.2	E75 nuclear receptor [Gecarcinus lateralis]	*	*	*	K08701|NR1D3|http://www.genome.jp/dbget-bin/www_bget?ko:K08701	*	*	sp|O77245|E75_METEN	sp|O77245|E75_METEN Nuclear hormone receptor E75 OS=Metapenaeus ensis GN=E75 PE=2 SV=1
cb1631_c39/f49p1/3128	3128	0	19.34	13.4790725	1.78E-20	2.91E-18	AFK08607.1	Rab GTPase [Litopenaeus vannamei]	GO:0007264(small GTPase mediated signal transduction);GO:0030100(regulation of endocytosis)	GO:0005769(early endosome);GO:0005886(plasma membrane);GO:0030139(endocytic vesicle)	GO:0005525(GTP binding)	K07888|RAB5B|http://www.genome.jp/dbget-bin/www_bget?ko:K07888	ko04144(Endocytosis);ko04145(Phagosome);ko04014(Ras signaling pathway);ko04962(Vasopressin-regulated water reabsorption)	KOG0092(U)(GTPase Rab5/YPT51 and related small G protein superfamily GTPases)	sp|P61020|RAB5B_HUMAN	sp|P61020|RAB5B_HUMAN Ras-related protein Rab-5B OS=Homo sapiens GN=RAB5B PE=1 SV=1
cb11601_c643/f1p0/1694	1694	0.16	95.93	9.297912337	1.90E-20	3.10E-18	*	*	*	*	*	*	*	*	*	*
cb7374_c398402/f1p0/2196	2196	0.49	186.16	8.585100117	1.93E-20	3.14E-18	XP_018027646.1	PREDICTED: Krueppel homolog 1-like [Hyalella azteca]	*	*	*	*	*	*	sp|P08155|KRH1_DROME	sp|P08155|KRH1_DROME Krueppel homolog 1 OS=Drosophila melanogaster GN=Kr-h1 PE=2 SV=2
cb5467_c67/f1p0/1530	1530	89.21	0.11	-9.524755234	1.99E-20	3.22E-18	ADN52396.1	triosephosphate isomerase [Eriocheir sinensis]	*	*	*	K01803|TPI, tpiA|http://www.genome.jp/dbget-bin/www_bget?ko:K01803	ko00051(Fructose and mannose metabolism);ko00010(Glycolysis / Gluconeogenesis);ko00562(Inositol phosphate metabolism);ko00710(Carbon fixation in photosynthetic organisms);ko01230(Biosynthesis of amino acids);ko01200(Carbon metabolism)	KOG1643(G)(Triosephosphate isomerase)	sp|Q90XG0|TPISB_DANRE	sp|Q90XG0|TPISB_DANRE Triosephosphate isomerase B OS=Danio rerio GN=tpi1b PE=2 SV=1
cb8271_c163/f1p0/835	835	0	100.61	13.46304903	1.99E-20	3.22E-18	*	*	*	*	*	*	*	*	*	*
cb10491_c756875/f2p0/1632	1632	0	40.32	13.45449342	2.11E-20	3.40E-18	ABS19633.1	prophenoloxdiase [Eriocheir sinensis]	*	*	*	*	*	*	sp|Q25519|PRP2_MANSE	sp|Q25519|PRP2_MANSE Phenoloxidase subunit 2 OS=Manduca sexta GN=ppo PE=1 SV=3
cb7374_c269010/f8p0/4195	4195	0	13.79	13.45163024	2.15E-20	3.46E-18	XP_018022409.1	PREDICTED: myosin heavy chain, muscle-like isoform X20 [Hyalella azteca]	*	*	*	K17751|MYH6_7|http://www.genome.jp/dbget-bin/www_bget?ko:K17751	ko04261(Adrenergic signaling in cardiomyocytes);ko04260(Cardiac muscle contraction)	KOG0161(Z)(Myosin class II heavy chain)	sp|P05661|MYSA_DROME	sp|P05661|MYSA_DROME Myosin heavy chain, muscle OS=Drosophila melanogaster GN=Mhc PE=1 SV=4
cb10561_c6/f1p0/1598	1598	0	41.21	13.44876136	2.18E-20	3.50E-18	AEO72077.1	glutamate dehydrogenase [Eriocheir sinensis]	GO:0006520(cellular amino acid metabolic process);GO:0055114(oxidation-reduction process)	*	GO:0016491(oxidoreductase activity)	K00261|GLUD1_2, gdhA|http://www.genome.jp/dbget-bin/www_bget?ko:K00261	ko04217(Necroptosis);ko00250(Alanine, aspartate and glutamate metabolism);ko00220(Arginine biosynthesis);ko00910(Nitrogen metabolism);ko00471(D-Glutamine and D-glutamate metabolism);ko01200(Carbon metabolism);ko04964(Proximal tubule bicarbonate reclamation)	KOG2250(E)(Glutamate/leucine/phenylalanine/valine dehydrogenases)	sp|P54385|DHE3_DROME	sp|P54385|DHE3_DROME Glutamate dehydrogenase, mitochondrial OS=Drosophila melanogaster GN=Gdh PE=1 SV=2
cb13065_c1/f2p0/1130	1130	0	64.29	13.4478038	2.20E-20	3.52E-18	*	*	*	*	*	*	*	*	*	*
cb7374_c37323/f2p1/4917	4917	0	11.56	13.44300644	2.28E-20	3.63E-18	ELK37235.1	hypothetical protein MDA_GLEAN10011711 [Myotis davidii]	*	*	*	K06568|MUC1|http://www.genome.jp/dbget-bin/www_bget?ko:K06568	*	*	*	*
cb397_c30/f1p2/5491	5491	10.46	0	-13.43977391	2.34E-20	3.73E-18	JAS33893.1	hypothetical protein g.14040 [Clastoptera arizonana]	*	*	*	K10396|KIF5|http://www.genome.jp/dbget-bin/www_bget?ko:K10396	ko04144(Endocytosis);ko04728(Dopaminergic synapse)	KOG4280(Z)(Kinesin-like protein)	sp|P17210|KINH_DROME	sp|P17210|KINH_DROME Kinesin heavy chain OS=Drosophila melanogaster GN=Khc PE=1 SV=2
cb3858_c0/f60p3/3373	3373	17.63	0	-13.43864646	2.36E-20	3.75E-18	KDR16814.1	Protein Kr-h2 [Zootermopsis nevadensis]	*	GO:0016021(integral component of membrane);GO:0016020(membrane)	*	*	*	KOG4002(S)(Uncharacterized integral membrane protein)	sp|Q9V447|KRH2_DROME	sp|Q9V447|KRH2_DROME Krueppel homolog 2 OS=Drosophila melanogaster GN=Kr-h2 PE=1 SV=1
cb10964_c10/f1p0/1070	1070	0	68.72	13.43626322	2.38E-20	3.76E-18	XP_013378900.1	PREDICTED: uncharacterized protein LOC106150566 [Lingula anatina]	*	*	*	*	*	*	*	*
cb5428_c0/f6p0/670	670	13.22	4205.91	8.319793375	2.43E-20	3.83E-18	ACY66531.1	hypothetical protein [Scylla paramamosain]	*	*	*	*	*	*	*	*
cb9710_c2/f2p0/1302	1302	0	52.73	13.43239575	2.45E-20	3.85E-18	XP_018026739.1	PREDICTED: probable methylmalonate-semialdehyde dehydrogenase [acylating], mitochondrial [Hyalella azteca]	GO:0008152(metabolic process);GO:0055114(oxidation-reduction process)	*	GO:0004491(methylmalonate-semialdehyde dehydrogenase (acylating) activity);GO:0016620(oxidoreductase activity, acting on the aldehyde or oxo group of donors, NAD or NADP as acceptor);GO:0016491(oxidoreductase activity)	K00140|mmsA, iolA, ALDH6A1|http://www.genome.jp/dbget-bin/www_bget?ko:K00140	ko00280(Valine, leucine and isoleucine degradation);ko00562(Inositol phosphate metabolism);ko00640(Propanoate metabolism);ko00410(beta-Alanine metabolism);ko01200(Carbon metabolism)	KOG2451(C)(Aldehyde dehydrogenase)	sp|Q7QC84|MMSA_ANOGA	sp|Q7QC84|MMSA_ANOGA Probable methylmalonate-semialdehyde dehydrogenase [acylating], mitochondrial OS=Anopheles gambiae GN=AGAP002499 PE=3 SV=2
cb6790_c8/f1p0/1447	1447	0	46.05	13.43142726	2.46E-20	3.87E-18	XP_011427156.1	PREDICTED: fumarylacetoacetase-like [Crassostrea gigas]	GO:0008152(metabolic process);GO:0009072(aromatic amino acid family metabolic process)	*	GO:0004334(fumarylacetoacetase activity);GO:0003824(catalytic activity);GO:0016787(hydrolase activity)	K01555|FAH, fahA|http://www.genome.jp/dbget-bin/www_bget?ko:K01555	ko00350(Tyrosine metabolism);ko00643(Styrene degradation)	*	sp|P16930|FAAA_HUMAN	sp|P16930|FAAA_HUMAN Fumarylacetoacetase OS=Homo sapiens GN=FAH PE=1 SV=2
cb11601_c723/f1p0/1215	1215	0	57.65	13.43045812	2.48E-20	3.89E-18	XP_013772477.1	PREDICTED: serine/threonine-protein kinase pim-3-like [Limulus polyphemus]	*	*	*	K04702|PIM1|http://www.genome.jp/dbget-bin/www_bget?ko:K04702	ko04630(Jak-STAT signaling pathway)	KOG0611(R)(Predicted serine/threonine protein kinase)	sp|P11309|PIM1_HUMAN	sp|P11309|PIM1_HUMAN Serine/threonine-protein kinase pim-1 OS=Homo sapiens GN=PIM1 PE=1 SV=3
cb7374_c152011/f1p1/2746	2746	21.96	0	-13.42732329	2.55E-20	3.99E-18	AID61753.1	fructose 1,6-biphosphate-aldolase A [Fenneropenaeus chinensis]	GO:0006096(glycolytic process)	*	GO:0004332(fructose-bisphosphate aldolase activity);GO:0003824(catalytic activity);GO:0016829(lyase activity)	K01623|ALDO|http://www.genome.jp/dbget-bin/www_bget?ko:K01623	ko00051(Fructose and mannose metabolism);ko00010(Glycolysis / Gluconeogenesis);ko00030(Pentose phosphate pathway);ko00710(Carbon fixation in photosynthetic organisms);ko00680(Methane metabolism);ko01230(Biosynthesis of amino acids);ko01200(Carbon metabolism)	KOG1557(G)(Fructose-biphosphate aldolase)	sp|P07764|ALF_DROME	sp|P07764|ALF_DROME Fructose-bisphosphate aldolase OS=Drosophila melanogaster GN=Ald PE=1 SV=5
cb10491_c546939/f1p0/1413	1413	47.91	0	-13.42390894	2.61E-20	4.07E-18	*	*	*	*	*	*	*	*	*	*
cb7374_c333819/f4p1/2293	2293	0	26.3	13.4177997	2.71E-20	4.20E-18	ALF08356.1	clathrin light chain [Cherax quadricarinatus]	GO:0006886(intracellular protein transport);GO:0016192(vesicle-mediated transport)	GO:0030130(clathrin coat of trans-Golgi network vesicle);GO:0030132(clathrin coat of coated pit)	GO:0005198(structural molecule activity)	*	*	*	sp|Q9VWA1|CLC_DROME	sp|Q9VWA1|CLC_DROME Clathrin light chain OS=Drosophila melanogaster GN=Clc PE=2 SV=1
cb7374_c174942/f1p0/1946	1946	49.29	0.05	-10.0401786	2.71E-20	4.21E-18	KFM59231.1	Protein henna, partial [Stegodyphus mimosarum]	*	*	*	K00500|phhA, PAH|http://www.genome.jp/dbget-bin/www_bget?ko:K00500	ko00360(Phenylalanine metabolism);ko00400(Phenylalanine, tyrosine and tryptophan biosynthesis);ko01230(Biosynthesis of amino acids)	*	sp|Q54XS1|PH4H_DICDI	sp|Q54XS1|PH4H_DICDI Phenylalanine-4-hydroxylase OS=Dictyostelium discoideum GN=pah PE=1 SV=1
cb7387_c16/f9p1/1375	1375	0	48.65	13.41682136	2.73E-20	4.21E-18	XP_018018331.1	PREDICTED: translocon-associated protein subunit gamma-like [Hyalella azteca]	GO:0006614(SRP-dependent cotranslational protein targeting to membrane)	GO:0016021(integral component of membrane);GO:0016020(membrane)	*	K13251|SSR3|http://www.genome.jp/dbget-bin/www_bget?ko:K13251	ko04141(Protein processing in endoplasmic reticulum)	KOG4490(U)(Translocon-associated complex TRAP, gamma subunit)	sp|Q9DCF9|SSRG_MOUSE	sp|Q9DCF9|SSRG_MOUSE Translocon-associated protein subunit gamma OS=Mus musculus GN=Ssr3 PE=1 SV=1
cb10491_c841706/f5p1/1474	1474	0	44.51	13.41584236	2.75E-20	4.23E-18	*	*	*	*	*	*	*	*	*	*
cb10491_c415582/f1p0/1670	1670	38.77	0	-13.41591055	2.77E-20	4.25E-18	XP_018027646.1	PREDICTED: Krueppel homolog 1-like [Hyalella azteca]	*	*	GO:0003676(nucleic acid binding);GO:0046872(metal ion binding)	*	*	*	sp|P08155|KRH1_DROME	sp|P08155|KRH1_DROME Krueppel homolog 1 OS=Drosophila melanogaster GN=Kr-h1 PE=2 SV=2
cb13334_c887/f2p0/965	965	0	78.25	13.41290135	2.81E-20	4.30E-18	*	*	*	*	*	*	*	*	*	*
cb9917_c8/f6p0/1104	1104	0	64.64	13.40995434	2.85E-20	4.35E-18	*	*	*	*	*	*	*	*	*	*
cb2378_c34/f1p0/1965	1965	0	31.16	13.40404219	2.97E-20	4.54E-18	AIM43585.1	L-lactate dehydrogenase [Halocaridina rubra]	GO:0005975(carbohydrate metabolic process);GO:0055114(oxidation-reduction process);GO:0019752(carboxylic acid metabolic process)	GO:0005737(cytoplasm)	GO:0003824(catalytic activity);GO:0016491(oxidoreductase activity);GO:0004459(L-lactate dehydrogenase activity);GO:0016616(oxidoreductase activity, acting on the CH-OH group of donors, NAD or NADP as acceptor)	K00016|LDH, ldh|http://www.genome.jp/dbget-bin/www_bget?ko:K00016	ko00270(Cysteine and methionine metabolism);ko00010(Glycolysis / Gluconeogenesis);ko00640(Propanoate metabolism);ko00620(Pyruvate metabolism);ko04922(Glucagon signaling pathway)	KOG1495(C)(Lactate dehydrogenase)	sp|Q95028|LDH_DROME	sp|Q95028|LDH_DROME L-lactate dehydrogenase OS=Drosophila melanogaster GN=ImpL3 PE=2 SV=1
cb6790_c4/f2p0/962	962	0	77.76	13.39711392	3.11E-20	4.73E-18	XP_003755551.1	PREDICTED: fumarylacetoacetase [Sarcophilus harrisii]	GO:0008152(metabolic process);GO:0009072(aromatic amino acid family metabolic process);GO:0006527(arginine catabolic process)	GO:0070062(extracellular exosome)	GO:0004334(fumarylacetoacetase activity);GO:0003824(catalytic activity)	K01555|FAH, fahA|http://www.genome.jp/dbget-bin/www_bget?ko:K01555	ko00350(Tyrosine metabolism);ko00643(Styrene degradation)	*	sp|P16930|FAAA_HUMAN	sp|P16930|FAAA_HUMAN Fumarylacetoacetase OS=Homo sapiens GN=FAH PE=1 SV=2
cb13164_c2/f1p0/1106	1106	0	63.59	13.38915494	3.30E-20	5.00E-18	ABK59925.1	clottable protein [Marsupenaeus japonicus]	*	*	*	*	*	*	sp|Q9U572|CLOT_PENMO	sp|Q9U572|CLOT_PENMO Hemolymph clottable protein OS=Penaeus monodon PE=1 SV=1
cb7374_c209658/f1p4/3295	3295	17.39	0	-13.3811204	3.50E-20	5.29E-18	ABS19633.1	prophenoloxdiase [Eriocheir sinensis]	*	*	*	K00505|TYR|http://www.genome.jp/dbget-bin/www_bget?ko:K00505	ko00350(Tyrosine metabolism);ko00965(Betalain biosynthesis);ko00950(Isoquinoline alkaloid biosynthesis);ko04916(Melanogenesis)	*	sp|Q8I1F6|PPO3_DROER	sp|Q8I1F6|PPO3_DROER Phenoloxidase 3 OS=Drosophila erecta GN=PPO3 PE=3 SV=2
cb10491_c919377/f1p0/1755	1755	175.55	0.46	-8.531644594	3.65E-20	5.51E-18	AID47199.1	elongation factor 1 A, partial [Macrophthalmus japonicus]	GO:0006414(translational elongation)	*	GO:0004781(sulfate adenylyltransferase (ATP) activity);GO:0016740(transferase activity);GO:0003746(translation elongation factor activity);GO:0005525(GTP binding);GO:0016779(nucleotidyltransferase activity)	K03231|EEF1A|http://www.genome.jp/dbget-bin/www_bget?ko:K03231	ko03013(RNA transport)	KOG0052(J)(Translation elongation factor EF-1 alpha/Tu)	sp|P13549|EF1A0_XENLA	sp|P13549|EF1A0_XENLA Elongation factor 1-alpha, somatic form OS=Xenopus laevis GN=eef1as PE=2 SV=1
cb11601_c703/f1p0/1172	1172	58.78	0	-13.37051763	3.77E-20	5.68E-18	*	*	*	*	*	*	*	*	*	*
cb7374_c239989/f1p0/1977	1977	178.16	0.48	-8.482685024	4.04E-20	6.06E-18	XP_018006435.1	PREDICTED: moesin/ezrin/radixin homolog 1-like isoform X2 [Hyalella azteca]	*	*	*	K05762|RDX|http://www.genome.jp/dbget-bin/www_bget?ko:K05762	ko04810(Regulation of actin cytoskeleton);ko04530(Tight junction)	KOG3529(R)(Radixin, moesin and related proteins of the ERM family)	sp|Q29GR8|MOEH_DROPS	sp|Q29GR8|MOEH_DROPS Moesin/ezrin/radixin homolog 1 OS=Drosophila pseudoobscura pseudoobscura GN=Moe PE=3 SV=3
cb4991_c6/f1p0/1226	1226	54.9	0	-13.35745197	4.13E-20	6.16E-18	ACU00106.1	troponin-C isoform 6 [Homarus americanus]	*	*	*	*	*	KOG0027(T)(Calmodulin and related proteins (EF-Hand superfamily))	sp|P47949|TNNC3_DROME	sp|P47949|TNNC3_DROME Troponin C, isoform 3 OS=Drosophila melanogaster GN=TpnC73F PE=2 SV=2
cb6166_c3/f4p0/943	943	0	77.74	13.35483072	4.16E-20	6.20E-18	ADF45346.1	cytoplasmic manganese superoxide dismutase [Eriocheir sinensis]	*	*	*	K04564|SOD2|http://www.genome.jp/dbget-bin/www_bget?ko:K04564	ko04146(Peroxisome);ko04068(FoxO signaling pathway);ko04013(MAPK signaling pathway - fly);ko04211(Longevity regulating pathway - mammal);ko04213(Longevity regulating pathway - multiple species);ko04212(Longevity regulating pathway - worm)	KOG0876(P)(Manganese superoxide dismutase)	sp|P09671|SODM_MOUSE	sp|P09671|SODM_MOUSE Superoxide dismutase [Mn], mitochondrial OS=Mus musculus GN=Sod2 PE=1 SV=3
cb4595_c6/f1p0/888	888	85.59	0	-13.35147369	4.29E-20	6.37E-18	*	*	*	*	*	*	*	*	*	*
cb11601_c880/f1p0/1081	1081	0	63.5	13.34251864	4.52E-20	6.70E-18	C4NZN9.1	RecName: Full=Hyastatin; Flags: Precursor	*	*	*	*	*	*	*	*
cb11601_c996/f1p0/899	899	106.12	0.09	-10.61503025	4.60E-20	6.81E-18	*	*	*	*	*	*	*	*	*	*
cb7374_c393056/f1p3/2123	2123	27.62	0	-13.33581321	4.77E-20	7.03E-18	XP_018006486.1	PREDICTED: actin-related protein 2/3 complex subunit 1A-like isoform X2 [Hyalella azteca]	GO:0034314(Arp2/3 complex-mediated actin nucleation);GO:0030833(regulation of actin filament polymerization)	GO:0005885(Arp2/3 protein complex);GO:0015629(actin cytoskeleton)	*	K05757|ARPC1A_B|http://www.genome.jp/dbget-bin/www_bget?ko:K05757	ko04810(Regulation of actin cytoskeleton);ko04144(Endocytosis);ko04666(Fc gamma R-mediated phagocytosis)	KOG1523(Z)(Actin-related protein Arp2/3 complex, subunit ARPC1/p41-ARC)	sp|Q9R0Q6|ARC1A_MOUSE	sp|Q9R0Q6|ARC1A_MOUSE Actin-related protein 2/3 complex subunit 1A OS=Mus musculus GN=Arpc1a PE=1 SV=1
cb10491_c881120/f1p0/1909	1909	0	30.66	13.33113951	4.88E-20	7.18E-18	XP_018020844.1	PREDICTED: uncharacterized protein LOC108677184 [Hyalella azteca]	*	*	*	*	*	*	*	*
cb3943_c3/f6p2/2926	2926	38.17	0.05	-9.38825534	5.08E-20	7.45E-18	XP_014292544.1	PREDICTED: proliferation-associated protein 2G4 [Halyomorpha halys]	*	*	*	*	*	KOG2775(R)(Metallopeptidase)	sp|Q6AYD3|PA2G4_RAT	sp|Q6AYD3|PA2G4_RAT Proliferation-associated protein 2G4 OS=Rattus norvegicus GN=Pa2g4 PE=1 SV=1
cb10491_c860586/f1p0/1333	1333	0	47.48	13.32489467	5.11E-20	7.48E-18	ADF87938.1	transglutaminase [Eriocheir sinensis]	*	*	*	K05619|TGM1|http://www.genome.jp/dbget-bin/www_bget?ko:K05619	*	*	sp|Q05187|TGMH_TACTR	sp|Q05187|TGMH_TACTR Hemocyte protein-glutamine gamma-glutamyltransferase OS=Tachypleus tridentatus PE=1 SV=1
cb10491_c894023/f1p0/1318	1318	0	47.95	13.3175747	5.40E-20	7.88E-18	ADF87938.1	transglutaminase [Eriocheir sinensis]	*	*	*	K05619|TGM1|http://www.genome.jp/dbget-bin/www_bget?ko:K05619	*	*	sp|Q05187|TGMH_TACTR	sp|Q05187|TGMH_TACTR Hemocyte protein-glutamine gamma-glutamyltransferase OS=Tachypleus tridentatus PE=1 SV=1
cb1027_c17/f1p0/1117	1117	0	59.49	13.31337512	5.53E-20	8.05E-18	*	*	*	*	*	*	*	*	*	*
cb5142_c301/f1p0/1273	1273	0.22	123.22	9.141952214	5.56E-20	8.07E-18	XP_013792554.1	PREDICTED: 60S ribosomal protein L23a-like [Limulus polyphemus]	GO:0000027(ribosomal large subunit assembly);GO:0006412(translation)	GO:0005622(intracellular);GO:0005840(ribosome);GO:0030529(intracellular ribonucleoprotein complex);GO:0022625(cytosolic large ribosomal subunit)	GO:0003735(structural constituent of ribosome);GO:0000166(nucleotide binding)	K02893|RP-L23Ae, RPL23A|http://www.genome.jp/dbget-bin/www_bget?ko:K02893	ko03010(Ribosome)	KOG1751(J)(60s ribosomal protein L23)	sp|P62752|RL23A_RAT	sp|P62752|RL23A_RAT 60S ribosomal protein L23a OS=Rattus norvegicus GN=Rpl23a PE=2 SV=1
cb6073_c89/f1p1/2102	2102	0	26.83	13.30176286	5.98E-20	8.66E-18	ADO65982.1	cathepsin A [Eriocheir sinensis]	GO:0051603(proteolysis involved in cellular protein catabolic process);GO:0006508(proteolysis)	*	GO:0008233(peptidase activity);GO:0004180(carboxypeptidase activity);GO:0004185(serine-type carboxypeptidase activity);GO:0016787(hydrolase activity)	K13289|CTSA, CPY|http://www.genome.jp/dbget-bin/www_bget?ko:K13289	ko04142(Lysosome);ko04614(Renin-angiotensin system)	KOG1282(OE)(Serine carboxypeptidases (lysosomal cathepsin A))	sp|P10619|PPGB_HUMAN	sp|P10619|PPGB_HUMAN Lysosomal protective protein OS=Homo sapiens GN=CTSA PE=1 SV=2
cb10491_c513504/f2p0/1397	1397	249.69	0.71	-8.425440381	6.31E-20	9.10E-18	AEW24506.1	Kazal-type protease inhibitor [Eriocheir sinensis]	*	*	GO:0005509(calcium ion binding)	K06254|AGRN|http://www.genome.jp/dbget-bin/www_bget?ko:K06254	ko04512(ECM-receptor interaction)	KOG3649(R)(FOG: Kazal-type serine protease inhibitor domain)	sp|P82968|MCPI_MELCP	sp|P82968|MCPI_MELCP Four-domain proteases inhibitor OS=Melithaea caledonica PE=1 SV=1
cb7374_c329446/f4p0/2785	2785	0	19.37	13.29432427	6.31E-20	9.10E-18	XP_018006692.1	PREDICTED: programmed cell death protein 4-like [Hyalella azteca]	*	*	*	K16865|PDCD4|http://www.genome.jp/dbget-bin/www_bget?ko:K16865	*	KOG0403(T)(Neoplastic transformation suppressor Pdcd4/MA-3, contains MA3 domain)	sp|Q98TX3|PDCD4_CHICK	sp|Q98TX3|PDCD4_CHICK Programmed cell death protein 4 OS=Gallus gallus GN=PDCD4 PE=2 SV=1
cb10964_c3/f1p0/1144	1144	57.39	0	-13.28903691	6.57E-20	9.45E-18	XP_019628253.1	PREDICTED: probable phytanoyl-CoA dioxygenase isoform X1 [Branchiostoma belcheri]	*	*	*	*	*	*	*	*
cb7374_c174236/f1p0/3228	3228	21.22	0.01	-10.56288299	6.61E-20	9.47E-18	ALE71936.1	fatty acid elongase protein [Eriocheir sinensis]	*	*	*	*	*	KOG3071(I)(Fatty acyl-CoA elongase/Polyunsaturated fatty acid specific elongation enzyme)	sp|Q1HRV8|ELVL1_AEDAE	sp|Q1HRV8|ELVL1_AEDAE Elongation of very long chain fatty acids protein AAEL008004 OS=Aedes aegypti GN=AAEL008004 PE=2 SV=2
cb872_c18/f1p0/1602	1602	37.3	0	-13.28778524	6.62E-20	9.47E-18	*	*	*	*	*	*	*	*	*	*
cb8561_c32/f1p0/1905	1905	30.18	0	-13.28151055	6.94E-20	9.91E-18	ACI46638.1	serine proteinase [Portunus trituberculatus]	*	*	*	*	*	*	sp|P21902|PCE_TACTR	sp|P21902|PCE_TACTR Proclotting enzyme OS=Tachypleus tridentatus PE=1 SV=1
cb8752_c1/f3p0/1647	1647	35.87	0	-13.28025232	7.00E-20	9.97E-18	AGH27724.1	DDX6, partial [Eriocheir sinensis]	*	*	*	K12614|DDX6, RCK, DHH1|http://www.genome.jp/dbget-bin/www_bget?ko:K12614	ko03018(RNA degradation)	KOG0327(J)(Translation initiation factor 4F, helicase subunit (eIF-4A) and related helicases)	sp|P23128|DDX6_DROME	sp|P23128|DDX6_DROME Putative ATP-dependent RNA helicase me31b OS=Drosophila melanogaster GN=me31B PE=1 SV=3
cb10491_c881697/f1p0/1284	1284	48.88	0	-13.27647106	7.17E-20	1.02E-17	C4NZN9.1	RecName: Full=Hyastatin; Flags: Precursor	*	*	*	*	*	*	*	*
cb7374_c282894/f1p1/1930	1930	0	29.14	13.27609782	7.17E-20	1.02E-17	AIT97138.1	innexin 7 [Homarus americanus]	GO:0006810(transport);GO:0006811(ion transport)	GO:0005886(plasma membrane);GO:0016020(membrane);GO:0005921(gap junction);GO:0030054(cell junction);GO:0016021(integral component of membrane)	*	*	*	*	sp|Q9VAS7|INX3_DROME	sp|Q9VAS7|INX3_DROME Innexin inx3 OS=Drosophila melanogaster GN=Inx3 PE=1 SV=1
cb8440_c4/f1p0/1220	1220	0	51.39	13.27177557	7.34E-20	1.04E-17	*	*	*	*	*	*	*	*	*	*
cb13042_c9/f2p0/1063	1063	0.54	222.83	8.66355752	7.40E-20	1.04E-17	*	*	*	*	*	*	*	*	*	*
cb8292_c43/f1p0/1158	1158	0	54.96	13.26960958	7.46E-20	1.05E-17	*	*	*	*	*	*	*	*	*	*
cb9331_c34/f2p0/1237	1237	50.84	0	-13.26379481	7.83E-20	1.10E-17	XP_018008485.1	PREDICTED: eukaryotic translation initiation factor 3 subunit E-B-like isoform X2 [Hyalella azteca]	GO:0006413(translational initiation);GO:0001731(formation of translation preinitiation complex);GO:0006412(translation);GO:0006446(regulation of translational initiation);GO:0043010(camera-type eye development);GO:0043473(pigmentation);GO:0048703(embryonic viscerocranium morphogenesis)	GO:0005737(cytoplasm);GO:0005852(eukaryotic translation initiation factor 3 complex);GO:0016282(eukaryotic 43S preinitiation complex);GO:0033290(eukaryotic 48S preinitiation complex);GO:0005634(nucleus)	GO:0003743(translation initiation factor activity)	K03250|EIF3E, INT6|http://www.genome.jp/dbget-bin/www_bget?ko:K03250	ko03013(RNA transport)	KOG2758(J)(Translation initiation factor 3, subunit e (eIF-3e))	sp|Q6DRI1|EI3EA_DANRE	sp|Q6DRI1|EI3EA_DANRE Eukaryotic translation initiation factor 3 subunit E-A OS=Danio rerio GN=eif3ea PE=2 SV=2
cb10491_c430599/f1p0/1759	1759	0	32.2	13.26091295	7.90E-20	1.11E-17	ADF87936.1	PDGF/VEGF-related factor 1 [Eriocheir sinensis]	*	GO:0016020(membrane)	GO:0008083(growth factor activity)	*	*	*	*	*
cb7374_c203868/f9p0/2602	2602	0	20.36	13.2565449	8.16E-20	1.14E-17	XP_019620636.1	PREDICTED: sortilin-related receptor-like isoform X1 [Branchiostoma belcheri]	GO:0006810(transport)	GO:0016020(membrane);GO:0016021(integral component of membrane);GO:0005794(Golgi apparatus)	*	K04550|LRP1, CD91|http://www.genome.jp/dbget-bin/www_bget?ko:K04550	*	KOG1215(T)(Low-density lipoprotein receptors containing Ca2+-binding EGF-like domains)	sp|Q07954|LRP1_HUMAN	sp|Q07954|LRP1_HUMAN Prolow-density lipoprotein receptor-related protein 1 OS=Homo sapiens GN=LRP1 PE=1 SV=2
cb7374_c8885/f5p0/2071	2071	26.86	0	-13.25485468	8.29E-20	1.15E-17	XP_018009713.1	PREDICTED: serine/arginine-rich-splicing factor SR34-like isoform X2 [Hyalella azteca]	*	*	*	*	*	KOG0107(A)(Alternative splicing factor SRp20/9G8 (RRM superfamily))	sp|Q24491|RX21_DROME	sp|Q24491|RX21_DROME RNA-binding protein Rsf1 OS=Drosophila melanogaster GN=Rsf1 PE=1 SV=1
cb7374_c180937/f1p1/2231	2231	0.18	76.18	8.768635438	8.44E-20	1.17E-17	XP_019490647.1	PREDICTED: Y-box factor homolog, partial [Hipposideros armiger]	*	*	*	K09276|YBX1, NSEP1|http://www.genome.jp/dbget-bin/www_bget?ko:K09276	*	KOG3070(J)(Predicted RNA-binding protein containing PIN domain and invovled in translation or RNA processing)	sp|P62960|YBOX1_MOUSE	sp|P62960|YBOX1_MOUSE Nuclease-sensitive element-binding protein 1 OS=Mus musculus GN=Ybx1 PE=1 SV=3
cb6736_c5/f2p0/1606	1606	0	35.64	13.24776892	8.70E-20	1.21E-17	XP_018012576.1	PREDICTED: importin subunit alpha-1-like isoform X1 [Hyalella azteca]	GO:0015031(protein transport);GO:0006606(protein import into nucleus);GO:0006810(transport)	GO:0005737(cytoplasm);GO:0005634(nucleus)	GO:0008565(protein transporter activity)	K15043|KPNA2|http://www.genome.jp/dbget-bin/www_bget?ko:K15043	*	KOG0166(U)(Karyopherin (importin) alpha)	sp|P52292|IMA1_HUMAN	sp|P52292|IMA1_HUMAN Importin subunit alpha-1 OS=Homo sapiens GN=KPNA2 PE=1 SV=1
cb10491_c1767/f1p1/1689	1689	0	33.43	13.24446412	8.85E-20	1.22E-17	AIT97138.1	innexin 7 [Homarus americanus]	GO:0006810(transport);GO:0006811(ion transport)	GO:0005886(plasma membrane);GO:0016020(membrane);GO:0005921(gap junction);GO:0030054(cell junction);GO:0016021(integral component of membrane)	*	*	*	*	sp|Q9VAS7|INX3_DROME	sp|Q9VAS7|INX3_DROME Innexin inx3 OS=Drosophila melanogaster GN=Inx3 PE=1 SV=1
cb7374_c387427/f4p2/2246	2246	24.16	0	-13.2368065	9.45E-20	1.30E-17	*	*	*	*	*	*	*	*	*	*
cb8867_c5/f1p0/1863	1863	0	29.48	13.23339311	9.60E-20	1.32E-17	XP_018006352.1	PREDICTED: uncharacterized protein LOC108664297 [Hyalella azteca]	GO:0016310(phosphorylation);GO:0006468(protein phosphorylation)	*	GO:0004672(protein kinase activity);GO:0016301(kinase activity);GO:0016740(transferase activity);GO:0005524(ATP binding)	*	*	KOG0595(OUT)(Serine/threonine-protein kinase involved in autophagy)	sp|Q9BXM7|PINK1_HUMAN	sp|Q9BXM7|PINK1_HUMAN Serine/threonine-protein kinase PINK1, mitochondrial OS=Homo sapiens GN=PINK1 PE=1 SV=1
cb7374_c15782/f1p2/2562	2562	20.66	0	-13.22769703	1.00E-19	1.37E-17	XP_018021907.1	PREDICTED: V-type proton ATPase 16 kDa proteolipid subunit [Hyalella azteca]	GO:0006810(transport);GO:0015991(ATP hydrolysis coupled proton transport);GO:0015992(proton transport);GO:0006811(ion transport)	GO:0016020(membrane);GO:0033177(proton-transporting two-sector ATPase complex, proton-transporting domain);GO:0016021(integral component of membrane);GO:0033179(proton-transporting V-type ATPase, V0 domain);GO:0005773(vacuole);GO:0005774(vacuolar membrane)	GO:0015078(hydrogen ion transmembrane transporter activity)	K02155|ATPeV0C, ATP6L|http://www.genome.jp/dbget-bin/www_bget?ko:K02155	ko04142(Lysosome);ko04145(Phagosome);ko00190(Oxidative phosphorylation);ko04966(Collecting duct acid secretion);ko04721(Synaptic vesicle cycle)	KOG0232(C)(Vacuolar H+-ATPase V0 sector, subunits c/c')	sp|Q26250|VATL_NEPNO	sp|Q26250|VATL_NEPNO V-type proton ATPase 16 kDa proteolipid subunit OS=Nephrops norvegicus PE=2 SV=1
cb10491_c750957/f1p2/1744	1744	32.11	0	-13.21984287	1.06E-19	1.45E-17	XP_018012925.1	PREDICTED: protein translation factor SUI1 homolog [Hyalella azteca]	GO:0006413(translational initiation)	*	GO:0003743(translation initiation factor activity)	K03113|EIF1, SUI1|http://www.genome.jp/dbget-bin/www_bget?ko:K03113	ko03013(RNA transport)	KOG1770(J)(Translation initiation factor 1 (eIF-1/SUI1))	sp|P42678|SUI1_ANOGA	sp|P42678|SUI1_ANOGA Protein translation factor SUI1 homolog OS=Anopheles gambiae GN=AGAP006459 PE=3 SV=1
cb6983_c0/f4p0/1732	1732	0	31.82	13.21774956	1.07E-19	1.46E-17	XP_018020900.1	PREDICTED: spectrin alpha chain-like isoform X2 [Hyalella azteca]	*	*	GO:0005509(calcium ion binding)	K06114|SPTA|http://www.genome.jp/dbget-bin/www_bget?ko:K06114	ko04210(Apoptosis)	KOG0040(Z)(Ca2+-binding actin-bundling protein (spectrin), alpha chain (EF-Hand protein superfamily))	sp|P13395|SPTCA_DROME	sp|P13395|SPTCA_DROME Spectrin alpha chain OS=Drosophila melanogaster GN=alpha-Spec PE=1 SV=2
cb13334_c7182/f35p0/981	981	2.02	608.33	8.23826827	1.16E-19	1.57E-17	C4NZN9.1	RecName: Full=Hyastatin; Flags: Precursor	*	*	*	*	*	*	*	*
cb8769_c1/f4p0/1127	1127	0.1	83.12	9.614595857	1.16E-19	1.57E-17	XP_018009712.1	PREDICTED: serine/arginine-rich-splicing factor SR34-like isoform X1 [Hyalella azteca]	*	*	*	*	*	KOG0107(A)(Alternative splicing factor SRp20/9G8 (RRM superfamily))	sp|Q24491|RX21_DROME	sp|Q24491|RX21_DROME RNA-binding protein Rsf1 OS=Drosophila melanogaster GN=Rsf1 PE=1 SV=1
cb7374_c264181/f1p1/2556	2556	0	20.02	13.20306994	1.18E-19	1.60E-17	XP_018018634.1	PREDICTED: dnaJ homolog subfamily A member 2-like [Hyalella azteca]	GO:0009408(response to heat);GO:0006457(protein folding)	GO:0005829(cytosol)	GO:0005524(ATP binding);GO:0031072(heat shock protein binding);GO:0051082(unfolded protein binding);GO:0046872(metal ion binding)	K09503|DNAJA2|http://www.genome.jp/dbget-bin/www_bget?ko:K09503	ko04141(Protein processing in endoplasmic reticulum)	KOG0712(O)(Molecular chaperone (DnaJ superfamily))	sp|Q2HJ94|DNJA2_BOVIN	sp|Q2HJ94|DNJA2_BOVIN DnaJ homolog subfamily A member 2 OS=Bos taurus GN=DNAJA2 PE=2 SV=1
cb409_c11/f2p0/2636	2636	19.64	0	-13.20001833	1.21E-19	1.64E-17	XP_017877185.1	PREDICTED: glycogen debranching enzyme isoform X2 [Ceratina calcarata]	*	*	*	K01196|AGL|http://www.genome.jp/dbget-bin/www_bget?ko:K01196	ko00500(Starch and sucrose metabolism)	*	sp|A8BQB4|GDE_HORSE	sp|A8BQB4|GDE_HORSE Glycogen debranching enzyme OS=Equus caballus GN=AGL PE=2 SV=1
cb10491_c15009/f2p0/1541	1541	36.73	0	-13.19602052	1.24E-19	1.67E-17	CAJ58682.1	innexin inx2 [Homarus gammarus]	*	*	*	*	*	*	sp|Q9XYN1|INX2_SCHAM	sp|Q9XYN1|INX2_SCHAM Innexin inx2 OS=Schistocerca americana GN=inx2 PE=1 SV=1
cb7374_c405991/f1p0/1984	1984	0	26.66	13.19510322	1.24E-19	1.67E-17	XP_018020844.1	PREDICTED: uncharacterized protein LOC108677184 [Hyalella azteca]	*	*	*	*	*	*	*	*
cb7374_c108407/f1p0/3704	3704	0	13.16	13.19053097	1.29E-19	1.73E-17	XP_013773827.1	PREDICTED: neutral alpha-glucosidase AB-like isoform X1 [Limulus polyphemus]	GO:0008152(metabolic process);GO:0005975(carbohydrate metabolic process)	*	GO:0030246(carbohydrate binding);GO:0003824(catalytic activity);GO:0004553(hydrolase activity, hydrolyzing O-glycosyl compounds);GO:0016798(hydrolase activity, acting on glycosyl bonds);GO:0016787(hydrolase activity)	K05546|GANAB|http://www.genome.jp/dbget-bin/www_bget?ko:K05546	ko04141(Protein processing in endoplasmic reticulum);ko00510(N-Glycan biosynthesis)	KOG1066(GMO)(Glucosidase II catalytic (alpha) subunit and related enzymes, glycosyl hydrolase family 31)	sp|Q8BHN3|GANAB_MOUSE	sp|Q8BHN3|GANAB_MOUSE Neutral alpha-glucosidase AB OS=Mus musculus GN=Ganab PE=1 SV=1
cb8329_c13/f8p1/1889	1889	28.48	0	-13.1839602	1.35E-19	1.81E-17	XP_018008326.1	PREDICTED: plasminogen activator inhibitor 1 RNA-binding protein-like [Hyalella azteca]	*	*	*	K13199|SERBP1|http://www.genome.jp/dbget-bin/www_bget?ko:K13199	*	KOG2945(R)(Predicted RNA-binding protein)	sp|Q9CY58|PAIRB_MOUSE	sp|Q9CY58|PAIRB_MOUSE Plasminogen activator inhibitor 1 RNA-binding protein OS=Mus musculus GN=Serbp1 PE=1 SV=2
cb10491_c871387/f1p0/1350	1350	0	42.32	13.18249452	1.35E-19	1.81E-17	*	*	*	*	*	*	*	*	*	*
cb7374_c311125/f1p1/3024	3024	0.09	43.99	8.880498116	1.38E-19	1.83E-17	JAT92173.1	putative rna polymerase ii proteinral transcription factor btf3 [Amblyomma aureolatum]	*	*	*	K01527|EGD1, BTF3|http://www.genome.jp/dbget-bin/www_bget?ko:K01527	ko04214(Apoptosis - fly)	KOG2240(K)(RNA polymerase II general transcription factor BTF3 and related proteins)	sp|Q6PC91|BT3L4_DANRE	sp|Q6PC91|BT3L4_DANRE Transcription factor BTF3 homolog 4 OS=Danio rerio GN=btf3l4 PE=2 SV=1
cb10491_c856853/f1p0/1298	1298	0	44.16	13.17093565	1.46E-19	1.94E-17	*	*	*	*	*	*	*	*	*	*
cb2353_c13/f1p1/1076	1076	0	56.52	13.1651213	1.53E-19	2.02E-17	JAV12970.1	putative glycine cleavage system h protein lipoate-binding [Nyssomyia neivai]	GO:0019464(glycine decarboxylation via glycine cleavage system)	GO:0005960(glycine cleavage complex)	*	K02437|gcvH, GCSH|http://www.genome.jp/dbget-bin/www_bget?ko:K02437	ko00260(Glycine, serine and threonine metabolism);ko00630(Glyoxylate and dicarboxylate metabolism)	KOG3373(E)(Glycine cleavage system H protein (lipoate-binding))	sp|Q9N121|GCSH_RABIT	sp|Q9N121|GCSH_RABIT Glycine cleavage system H protein, mitochondrial OS=Oryctolagus cuniculus GN=GCSH PE=2 SV=1
cb13545_c8/f1p0/1041	1041	59.88	0	-13.16499697	1.54E-19	2.04E-17	XP_018020685.1	PREDICTED: tubulin alpha-3 chain-like [Hyalella azteca]	*	*	*	K07374|TUBA|http://www.genome.jp/dbget-bin/www_bget?ko:K07374	ko04210(Apoptosis);ko04540(Gap junction);ko04530(Tight junction);ko04145(Phagosome)	KOG1376(Z)(Alpha tubulin)	sp|Q94572|TBA3_HOMAM	sp|Q94572|TBA3_HOMAM Tubulin alpha-3 chain OS=Homarus americanus PE=2 SV=1
cb7374_c389950/f1p0/2283	2283	0.03	33.66	9.568507526	1.59E-19	2.09E-17	AJO70184.1	sodium-potassium ATPase beta [Cherax cainii]	GO:0006814(sodium ion transport);GO:0006813(potassium ion transport)	GO:0016020(membrane);GO:0016021(integral component of membrane);GO:0005890(sodium:potassium-exchanging ATPase complex)	*	K01540|ATP1B|http://www.genome.jp/dbget-bin/www_bget?ko:K01540	ko04024(cAMP signaling pathway);ko04022(cGMP - PKG signaling pathway);ko04261(Adrenergic signaling in cardiomyocytes);ko04260(Cardiac muscle contraction);ko04976(Bile secretion);ko04973(Carbohydrate digestion and absorption);ko04971(Gastric acid secretion);ko04978(Mineral absorption);ko04972(Pancreatic secretion);ko04974(Protein digestion and absorption);ko04970(Salivary secretion);ko04911(Insuli…	KOG3927(P)(Na+/K+ ATPase, beta subunit)	sp|P25169|AT1B1_ARTSF	sp|P25169|AT1B1_ARTSF Sodium/potassium-transporting ATPase subunit beta OS=Artemia franciscana PE=2 SV=1
cb4971_c52/f6p0/2524	2524	0	19.66	13.15694164	1.62E-19	2.13E-17	*	*	*	*	*	*	*	*	*	*
cb7374_c276938/f1p0/2026	2026	0.03	32.2	10.22821401	1.64E-19	2.15E-17	*	*	*	*	*	*	*	*	*	*
cb7374_c68456/f1p0/2211	2211	0.08	50.99	9.154097908	1.67E-19	2.18E-17	AAL78163.1	phosphoenolpyruvate-carboxykinase [Neohelice granulata]	GO:0006094(gluconeogenesis)	*	GO:0017076(purine nucleotide binding);GO:0004613(phosphoenolpyruvate carboxykinase (GTP) activity);GO:0004611(phosphoenolpyruvate carboxykinase activity);GO:0005525(GTP binding)	K01596|E4.1.1.32, pckA, PCK|http://www.genome.jp/dbget-bin/www_bget?ko:K01596	ko04152(AMPK signaling pathway);ko04068(FoxO signaling pathway);ko04151(PI3K-Akt signaling pathway);ko00020(Citrate cycle (TCA cycle));ko00010(Glycolysis / Gluconeogenesis);ko00620(Pyruvate metabolism);ko04920(Adipocytokine signaling pathway);ko04922(Glucagon signaling pathway);ko04910(Insulin signaling pathway);ko03320(PPAR signaling pathway);ko04964(Proximal tubule bicarbonate reclamation)	*	sp|Q5R5J1|PCKGC_PONAB	sp|Q5R5J1|PCKGC_PONAB Phosphoenolpyruvate carboxykinase, cytosolic [GTP] OS=Pongo abelii GN=PCK1 PE=2 SV=1
cb10491_c16037/f2p0/1616	1616	0	33.01	13.14871534	1.71E-19	2.22E-17	CAJ58682.1	innexin inx2 [Homarus gammarus]	*	*	*	*	*	*	sp|Q9XYN1|INX2_SCHAM	sp|Q9XYN1|INX2_SCHAM Innexin inx2 OS=Schistocerca americana GN=inx2 PE=1 SV=1
cb7374_c29185/f4p0/4708	4708	0	9.87	13.14871534	1.71E-19	2.22E-17	EFX87697.1	hypothetical protein DAPPUDRAFT_306563 [Daphnia pulex]	GO:0009058(biosynthetic process);GO:0006520(cellular amino acid metabolic process);GO:0009072(aromatic amino acid family metabolic process)	*	GO:0008483(transaminase activity);GO:0016740(transferase activity);GO:0003824(catalytic activity);GO:0004838(L-tyrosine:2-oxoglutarate aminotransferase activity);GO:0030170(pyridoxal phosphate binding)	K00815|TAT|http://www.genome.jp/dbget-bin/www_bget?ko:K00815	ko00270(Cysteine and methionine metabolism);ko00360(Phenylalanine metabolism);ko00400(Phenylalanine, tyrosine and tryptophan biosynthesis);ko00350(Tyrosine metabolism);ko00950(Isoquinoline alkaloid biosynthesis);ko00401(Novobiocin biosynthesis);ko00960(Tropane, piperidine and pyridine alkaloid biosynthesis);ko00130(Ubiquinone and other terpenoid-quinone biosynthesis);ko01230(Biosynthesis of amino…	KOG0257(E)(Kynurenine aminotransferase, glutamine transaminase K)	sp|P17735|ATTY_HUMAN	sp|P17735|ATTY_HUMAN Tyrosine aminotransferase OS=Homo sapiens GN=TAT PE=1 SV=1
cb5958_c34/f1p0/1957	1957	0.06	39.85	9.553070342	1.77E-19	2.30E-17	JAS82577.1	hypothetical protein g.11859, partial [Homalodisca liturata]	*	*	*	K02128|ATPeF0C, ATP5G, ATP9|http://www.genome.jp/dbget-bin/www_bget?ko:K02128	ko00190(Oxidative phosphorylation)	KOG3025(C)(Mitochondrial F1F0-ATP synthase, subunit c/ATP9/proteolipid)	sp|Q9U505|AT5G_MANSE	sp|Q9U505|AT5G_MANSE ATP synthase lipid-binding protein, mitochondrial OS=Manduca sexta PE=2 SV=1
cb7374_c30008/f3p1/3480	3480	0	13.63	13.14281056	1.78E-19	2.31E-17	*	*	*	*	*	*	*	*	*	*
cb9190_c21/f1p0/1474	1474	0.68	215.25	8.314897859	1.79E-19	2.32E-17	XP_018011117.1	PREDICTED: troponin I-like isoform X2 [Hyalella azteca]	*	*	*	*	*	KOG3977(Z)(Troponin I)	sp|P05547|TNNI_ASTLP	sp|P05547|TNNI_ASTLP Troponin I OS=Astacus leptodactylus PE=1 SV=1
cb13334_c651/f8p0/1030	1030	1.92	542.34	8.172422596	1.82E-19	2.35E-17	*	*	*	*	*	*	*	*	*	*
cb8907_c37/f1p0/1546	1546	0.07	52.44	9.539034222	1.95E-19	2.51E-17	ACY66534.1	hypothetical protein, partial [Scylla paramamosain]	*	*	*	*	*	*	*	*
cb9252_c43/f5p0/1761	1761	66.64	0.14	-8.781406707	1.96E-19	2.52E-17	XP_018023617.1	PREDICTED: myotubularin-related protein DDB_G0290005-like isoform X2 [Hyalella azteca]	*	*	*	*	*	*	sp|Q3TGF2|F107B_MOUSE	sp|Q3TGF2|F107B_MOUSE Protein FAM107B OS=Mus musculus GN=Fam107b PE=1 SV=2
cb7374_c339636/f7p2/4544	4544	0	10.1	13.12734406	1.98E-19	2.54E-17	XP_018017652.1	PREDICTED: uncharacterized protein LOC108674227 isoform X1 [Hyalella azteca]	*	*	*	K09115|MNT, ROX|http://www.genome.jp/dbget-bin/www_bget?ko:K09115	*	*	sp|Q0VH32|MNT_XENLA	sp|Q0VH32|MNT_XENLA Max-binding protein MNT OS=Xenopus laevis GN=mnt PE=2 SV=1
cb7374_c66077/f1p4/4191	4191	11.21	0	-13.12490475	2.02E-19	2.58E-17	KZS16361.1	Secretory carrier-associated membrane protein 1 [Daphnia magna]	GO:0015031(protein transport)	GO:0016021(integral component of membrane);GO:0016020(membrane)	*	K19995|SCAMP|http://www.genome.jp/dbget-bin/www_bget?ko:K19995	*	KOG3088(U)(Secretory carrier membrane protein)	sp|Q9JKD3|SCAM5_MOUSE	sp|Q9JKD3|SCAM5_MOUSE Secretory carrier-associated membrane protein 5 OS=Mus musculus GN=Scamp5 PE=1 SV=1
cb7374_c402525/f1p0/2321	2321	140.05	0.46	-8.227325112	2.05E-19	2.62E-17	KFM60343.1	Polyadenylate-binding protein 1, partial [Stegodyphus mimosarum]	*	*	*	K13126|PABPC|http://www.genome.jp/dbget-bin/www_bget?ko:K13126	ko03018(RNA degradation);ko03013(RNA transport);ko03015(mRNA surveillance pathway)	KOG0123(AJ)(Polyadenylate-binding protein (RRM superfamily))	sp|Q9EPH8|PABP1_RAT	sp|Q9EPH8|PABP1_RAT Polyadenylate-binding protein 1 OS=Rattus norvegicus GN=Pabpc1 PE=1 SV=1
cb8788_c201/f9p0/1263	1263	0	44.22	13.12135097	2.06E-19	2.62E-17	ABG67961.1	eukaryotic initiation factor 4A [Callinectes sapidus]	*	*	*	K03257|EIF4A|http://www.genome.jp/dbget-bin/www_bget?ko:K03257	ko03013(RNA transport)	KOG0327(J)(Translation initiation factor 4F, helicase subunit (eIF-4A) and related helicases)	sp|Q3SZ65|IF4A2_BOVIN	sp|Q3SZ65|IF4A2_BOVIN Eukaryotic initiation factor 4A-II OS=Bos taurus GN=EIF4A2 PE=2 SV=1
cb13334_c1394/f1p0/912	912	89.38	0.07	-10.39739043	2.06E-19	2.62E-17	ACF35640.1	pacifastin [Eriocheir sinensis]	*	*	*	*	*	*	*	*
cb4317_c2/f3p0/2057	2057	0	24.14	13.11291861	2.19E-19	2.77E-17	*	*	*	*	*	*	*	*	*	*
cb7374_c62580/f4p0/4079	4079	17.28	0.02	-9.722209282	2.41E-19	3.04E-17	AAL78163.1	phosphoenolpyruvate-carboxykinase [Neohelice granulata]	GO:0006094(gluconeogenesis);GO:0016310(phosphorylation)	*	GO:0016301(kinase activity);GO:0004613(phosphoenolpyruvate carboxykinase (GTP) activity);GO:0017076(purine nucleotide binding);GO:0004611(phosphoenolpyruvate carboxykinase activity);GO:0005525(GTP binding)	K01596|E4.1.1.32, pckA, PCK|http://www.genome.jp/dbget-bin/www_bget?ko:K01596	ko04152(AMPK signaling pathway);ko04068(FoxO signaling pathway);ko04151(PI3K-Akt signaling pathway);ko00020(Citrate cycle (TCA cycle));ko00010(Glycolysis / Gluconeogenesis);ko00620(Pyruvate metabolism);ko04920(Adipocytokine signaling pathway);ko04922(Glucagon signaling pathway);ko04910(Insulin signaling pathway);ko03320(PPAR signaling pathway);ko04964(Proximal tubule bicarbonate reclamation)	*	sp|Q16822|PCKGM_HUMAN	sp|Q16822|PCKGM_HUMAN Phosphoenolpyruvate carboxykinase [GTP], mitochondrial OS=Homo sapiens GN=PCK2 PE=1 SV=3
cb8992_c956/f6p0/977	977	3458.73	13.8	-7.952135275	2.45E-19	3.08E-17	ADD17345.1	ferritin 3 [Eriocheir sinensis]	*	*	*	K00522|FTH1|http://www.genome.jp/dbget-bin/www_bget?ko:K00522	ko04216(Ferroptosis);ko04217(Necroptosis);ko04978(Mineral absorption)	KOG2332(P)(Ferritin)	sp|Q26061|FRI_PACLE	sp|Q26061|FRI_PACLE Ferritin OS=Pacifastacus leniusculus PE=1 SV=1
cb7414_c35/f1p0/1186	1186	0	47.22	13.09590456	2.46E-19	3.09E-17	*	*	*	*	*	*	*	*	*	*
cb7374_c68797/f3p1/3524	3470	0.1	41.56	8.608524628	2.53E-19	3.18E-17	XP_786179.3	PREDICTED: melanotransferrin [Strongylocentrotus purpuratus]	*	*	*	K06569|MFI2|http://www.genome.jp/dbget-bin/www_bget?ko:K06569	*	*	sp|Q02942|TRF_BLADI	sp|Q02942|TRF_BLADI Transferrin OS=Blaberus discoidalis PE=1 SV=1
cb11924_c13/f1p0/1013	1013	4.38	1121.25	8.004802648	2.54E-19	3.18E-17	*	*	*	*	*	*	*	*	*	*
cb10491_c750365/f1p0/1350	1350	0.23	106.73	8.786822007	2.62E-19	3.26E-17	ADZ46233.1	anti-lipopolysaccharide factor 3 [Eriocheir sinensis]	*	*	*	*	*	*	sp|C0KJQ4|ALPS_PORTR	sp|C0KJQ4|ALPS_PORTR Anti-lipopolysaccharide factor OS=Portunus trituberculatus GN=ALF PE=2 SV=2
cb7374_c270436/f1p2/2147	2147	22.85	0	-13.08077851	2.74E-19	3.41E-17	ABW81469.1	tetraspanins-like protein CD63 [Fenneropenaeus chinensis]	*	*	*	K06497|CD63, MLA1, TSPAN30|http://www.genome.jp/dbget-bin/www_bget?ko:K06497	ko04142(Lysosome)	KOG3882(R)(Tetraspanin family integral membrane protein)	sp|P41731|CD63_MOUSE	sp|P41731|CD63_MOUSE CD63 antigen OS=Mus musculus GN=Cd63 PE=1 SV=2
cb8447_c18/f2p0/1292	1292	0	41.64	13.07744978	2.79E-19	3.46E-17	XP_018010439.1	PREDICTED: heterogeneous nuclear ribonucleoprotein A1, A2/B1 homolog, partial [Hyalella azteca]	*	GO:0019013(viral nucleocapsid);GO:0030529(intracellular ribonucleoprotein complex)	GO:0003676(nucleic acid binding);GO:0000166(nucleotide binding)	K12741|HNRNPA1_3|http://www.genome.jp/dbget-bin/www_bget?ko:K12741	ko03040(Spliceosome)	KOG0118(R)(FOG: RRM domain)	sp|P21522|ROA1_SCHAM	sp|P21522|ROA1_SCHAM Heterogeneous nuclear ribonucleoprotein A1, A2/B1 homolog OS=Schistocerca americana GN=HNRNP PE=2 SV=1
cb7374_c2555/f1p0/2303	2303	46.96	0.11	-8.729196694	2.81E-19	3.47E-17	*	*	*	*	*	*	*	*	*	*
cb6166_c2/f4p0/1069	1069	0	53.56	13.07497121	2.82E-19	3.48E-17	ADF45346.1	cytoplasmic manganese superoxide dismutase [Eriocheir sinensis]	*	*	*	K04564|SOD2|http://www.genome.jp/dbget-bin/www_bget?ko:K04564	ko04146(Peroxisome);ko04068(FoxO signaling pathway);ko04013(MAPK signaling pathway - fly);ko04211(Longevity regulating pathway - mammal);ko04213(Longevity regulating pathway - multiple species);ko04212(Longevity regulating pathway - worm)	KOG0876(P)(Manganese superoxide dismutase)	sp|P09671|SODM_MOUSE	sp|P09671|SODM_MOUSE Superoxide dismutase [Mn], mitochondrial OS=Mus musculus GN=Sod2 PE=1 SV=3
cb10491_c15024/f2p0/1357	1357	0	38.94	13.07124535	2.90E-19	3.57E-17	XP_015607795.1	PREDICTED: cytochrome b-c1 complex subunit 9 [Cephus cinctus]	GO:0006122(mitochondrial electron transport, ubiquinol to cytochrome c)	GO:0005743(mitochondrial inner membrane);GO:0005750(mitochondrial respiratory chain complex III)	*	K00419|QCR9, UCRC|http://www.genome.jp/dbget-bin/www_bget?ko:K00419	ko00190(Oxidative phosphorylation);ko04260(Cardiac muscle contraction)	*	sp|Q9UDW1|QCR9_HUMAN	sp|Q9UDW1|QCR9_HUMAN Cytochrome b-c1 complex subunit 9 OS=Homo sapiens GN=UQCR10 PE=1 SV=3
cb1276_c16/f1p0/961	961	0	62.01	13.06875609	2.95E-19	3.62E-17	AIJ10713.1	innexin 5 [Cancer borealis]	GO:0006810(transport);GO:0006811(ion transport)	GO:0005886(plasma membrane);GO:0030054(cell junction);GO:0016021(integral component of membrane);GO:0016020(membrane);GO:0005921(gap junction)	*	*	*	*	sp|Q9V427|INX2_DROME	sp|Q9V427|INX2_DROME Innexin inx2 OS=Drosophila melanogaster GN=Inx2 PE=1 SV=1
cb11924_c5/f1p1/1163	1097	12.92	3092.46	7.922109588	2.96E-19	3.63E-17	*	*	*	*	*	*	*	*	*	*
cb6694_c9/f3p0/1838	1838	27.14	0	-13.06771073	3.01E-19	3.68E-17	*	*	*	*	*	*	*	*	*	*
cb10275_c0/f2p1/1822	1822	0	26.91	13.06251407	3.09E-19	3.77E-17	XP_016843002.1	PREDICTED: transmembrane emp24 domain-containing protein 7-like [Nasonia vitripennis]	GO:0006810(transport)	GO:0016021(integral component of membrane);GO:0016020(membrane);GO:0005789(endoplasmic reticulum membrane)	*	K20349|TMED7|http://www.genome.jp/dbget-bin/www_bget?ko:K20349	*	KOG1692(U)(Putative cargo transport protein EMP24 (p24 protein family))	sp|Q9Y3B3|TMED7_HUMAN	sp|Q9Y3B3|TMED7_HUMAN Transmembrane emp24 domain-containing protein 7 OS=Homo sapiens GN=TMED7 PE=1 SV=2
cb8829_c9/f1p0/1181	1181	47	0	-13.06186461	3.12E-19	3.80E-17	KFM77787.1	Cytochrome b-c1 complex subunit 2, mitochondrial, partial [Stegodyphus mimosarum]	*	*	*	K00415|QCR2, UQCRC2|http://www.genome.jp/dbget-bin/www_bget?ko:K00415	ko00190(Oxidative phosphorylation);ko04260(Cardiac muscle contraction)	KOG0960(O)(Mitochondrial processing peptidase, beta subunit, and related enzymes (insulinase superfamily))	sp|P23004|QCR2_BOVIN	sp|P23004|QCR2_BOVIN Cytochrome b-c1 complex subunit 2, mitochondrial OS=Bos taurus GN=UQCRC2 PE=1 SV=2
cb8788_c79/f1p0/1730	1730	58.03	0.1	-9.120597525	3.20E-19	3.88E-17	ABG67961.1	eukaryotic initiation factor 4A [Callinectes sapidus]	GO:0006413(translational initiation)	*	GO:0005524(ATP binding);GO:0004386(helicase activity);GO:0003743(translation initiation factor activity);GO:0000166(nucleotide binding);GO:0003676(nucleic acid binding);GO:0016787(hydrolase activity)	K03257|EIF4A|http://www.genome.jp/dbget-bin/www_bget?ko:K03257	ko03013(RNA transport)	KOG0327(J)(Translation initiation factor 4F, helicase subunit (eIF-4A) and related helicases)	sp|Q14240|IF4A2_HUMAN	sp|Q14240|IF4A2_HUMAN Eukaryotic initiation factor 4A-II OS=Homo sapiens GN=EIF4A2 PE=1 SV=2
cb9682_c92/f1p0/1072	1072	53.2	0	-13.05305078	3.30E-19	4.00E-17	BAB85575.1	cyclic AMP-regulated protein like protein, partial [Marsupenaeus japonicus]	*	*	*	*	*	*	sp|Q2HJ57|COTL1_BOVIN	sp|Q2HJ57|COTL1_BOVIN Coactosin-like protein OS=Bos taurus GN=COTL1 PE=2 SV=3
cb7374_c15699/f1p1/3080	3080	0	14.62	13.04994844	3.36E-19	4.07E-17	XP_002108117.1	hypothetical protein TRIADDRAFT_52263 [Trichoplax adhaerens]	GO:0006810(transport);GO:0055072(iron ion homeostasis);GO:0006811(ion transport)	GO:0016021(integral component of membrane);GO:0016020(membrane);GO:0005576(extracellular region);GO:0005615(extracellular space)	GO:0046872(metal ion binding)	K06569|MFI2|http://www.genome.jp/dbget-bin/www_bget?ko:K06569	*	*	sp|O97490|TRFM_RABIT	sp|O97490|TRFM_RABIT Melanotransferrin OS=Oryctolagus cuniculus GN=MELTF PE=2 SV=1
cb11191_c4/f2p0/1708	1708	0.17	77.09	8.739016075	3.63E-19	4.39E-17	*	*	*	*	*	*	*	*	*	*
cb6648_c2/f3p0/1293	1293	0	40.29	13.03089237	3.83E-19	4.62E-17	*	*	*	*	*	*	*	*	*	*
cb10862_c2/f1p0/1404	1404	36.68	0	-13.02778182	3.94E-19	4.73E-17	*	*	*	*	*	*	*	*	*	*
cb10491_c841729/f4p0/1227	1227	0	42.98	13.02576795	3.94E-19	4.73E-17	ACF25908.1	crustin-2 [Eriocheir sinensis]	*	*	*	*	*	*	*	*
cb1035_c5/f1p4/4121	4121	0.58	141.88	7.966165346	4.20E-19	5.03E-17	XP_018019085.1	PREDICTED: paramyosin, long form-like isoform X2 [Hyalella azteca]	*	GO:0016459(myosin complex)	GO:0003774(motor activity)	*	*	KOG0161(Z)(Myosin class II heavy chain)	sp|P35415|MYSP1_DROME	sp|P35415|MYSP1_DROME Paramyosin, long form OS=Drosophila melanogaster GN=Prm PE=1 SV=1
cb10491_c795826/f1p0/1460	1460	0	34.1	13.01417102	4.30E-19	5.13E-17	ADF87935.1	cystatin [Eriocheir sinensis]	*	*	*	*	*	*	*	*
cb1631_c11/f2p0/2556	2556	0	17.39	12.99986922	4.73E-19	5.62E-17	*	*	*	*	*	*	*	*	*	*
cb7374_c391658/f1p0/2008	2008	0	22.96	12.99986922	4.73E-19	5.62E-17	AJO70184.1	sodium-potassium ATPase beta [Cherax cainii]	GO:0006814(sodium ion transport);GO:0006813(potassium ion transport)	GO:0016020(membrane);GO:0016021(integral component of membrane);GO:0005890(sodium:potassium-exchanging ATPase complex)	*	K01540|ATP1B|http://www.genome.jp/dbget-bin/www_bget?ko:K01540	ko04024(cAMP signaling pathway);ko04022(cGMP - PKG signaling pathway);ko04261(Adrenergic signaling in cardiomyocytes);ko04260(Cardiac muscle contraction);ko04976(Bile secretion);ko04973(Carbohydrate digestion and absorption);ko04971(Gastric acid secretion);ko04978(Mineral absorption);ko04972(Pancreatic secretion);ko04974(Protein digestion and absorption);ko04970(Salivary secretion);ko04911(Insuli…	KOG3927(P)(Na+/K+ ATPase, beta subunit)	sp|P25169|AT1B1_ARTSF	sp|P25169|AT1B1_ARTSF Sodium/potassium-transporting ATPase subunit beta OS=Artemia franciscana PE=2 SV=1
cb10491_c692249/f4p1/1841	1841	25.83	0	-12.99900617	4.78E-19	5.66E-17	XP_018024732.1	PREDICTED: 4F2 cell-surface antigen heavy chain-like isoform X2 [Hyalella azteca]	GO:0005975(carbohydrate metabolic process);GO:0060142(regulation of syncytium formation by plasma membrane fusion)	GO:0016020(membrane);GO:0016021(integral component of membrane)	GO:0003824(catalytic activity)	K14210|SLC3A1, RBAT|http://www.genome.jp/dbget-bin/www_bget?ko:K14210	ko04974(Protein digestion and absorption)	*	*	*
cb7374_c65033/f1p0/2371	2371	0	18.88	12.995944	4.87E-19	5.76E-17	AIT97138.1	innexin 7 [Homarus americanus]	GO:0006810(transport);GO:0006811(ion transport)	GO:0016020(membrane);GO:0005921(gap junction);GO:0030054(cell junction);GO:0016021(integral component of membrane);GO:0005886(plasma membrane)	*	*	*	*	sp|P33085|SHAKB_DROME	sp|P33085|SHAKB_DROME Innexin shaking-B OS=Drosophila melanogaster GN=shakB PE=1 SV=3
cb7374_c335536/f1p1/2180	2180	0.31	92.75	8.215527471	5.39E-19	6.36E-17	*	*	*	*	*	*	*	*	*	*
cb2281_c45/f2p0/2209	2209	26.12	0.02	-10.24760551	5.72E-19	6.73E-17	*	*	*	*	*	*	*	*	*	*
cb7374_c11143/f2p0/4591	4591	9.14	0	-12.97276383	5.75E-19	6.73E-17	KDR12694.1	Vinculin [Zootermopsis nevadensis]	*	*	*	K05700|VCL|http://www.genome.jp/dbget-bin/www_bget?ko:K05700	ko04810(Regulation of actin cytoskeleton);ko04520(Adherens junction);ko04510(Focal adhesion);ko04670(Leukocyte transendothelial migration)	*	sp|O46037|VINC_DROME	sp|O46037|VINC_DROME Vinculin OS=Drosophila melanogaster GN=Vinc PE=1 SV=1
cb11257_c1/f1p1/1656	1656	0	28.33	12.97083313	5.75E-19	6.73E-17	*	*	*	*	*	*	*	*	*	*
cb2970_c530/f1p0/1428	1428	0	34.04	12.97083313	5.75E-19	6.73E-17	ADC55251.1	mitochondrial ATP synthase subunit alpha precursor [Litopenaeus vannamei]	GO:0006754(ATP biosynthetic process);GO:0006810(transport);GO:0015986(ATP synthesis coupled proton transport);GO:0006811(ion transport);GO:0015991(ATP hydrolysis coupled proton transport);GO:0046034(ATP metabolic process);GO:0015992(proton transport)	GO:0045261(proton-transporting ATP synthase complex, catalytic core F(1));GO:0033178(proton-transporting two-sector ATPase complex, catalytic domain)	GO:0005524(ATP binding);GO:0046961(proton-transporting ATPase activity, rotational mechanism);GO:0046933(proton-transporting ATP synthase activity, rotational mechanism);GO:0000166(nucleotide binding);GO:0016820(hydrolase activity, acting on acid anhydrides, catalyzing transmembrane movement of substances)	K02132|ATPeF1A, ATP5A1, ATP1|http://www.genome.jp/dbget-bin/www_bget?ko:K02132	ko00190(Oxidative phosphorylation)	KOG1353(C)(F0F1-type ATP synthase, alpha subunit)	sp|P35381|ATPA_DROME	sp|P35381|ATPA_DROME ATP synthase subunit alpha, mitochondrial OS=Drosophila melanogaster GN=blw PE=1 SV=2
cb7374_c44054/f1p0/2605	2605	29.95	0.04	-9.250703749	5.84E-19	6.82E-17	XP_018008533.1	PREDICTED: EF-hand domain-containing protein D2 homolog isoform X1 [Hyalella azteca]	*	*	*	*	*	*	*	*
cb7374_c299711/f1p0/1954	1954	0	23.13	12.96415171	6.04E-19	7.04E-17	XP_018009243.1	PREDICTED: B-cell receptor-associated protein 31-like [Hyalella azteca]	GO:0006886(intracellular protein transport)	GO:0016020(membrane);GO:0005783(endoplasmic reticulum);GO:0016021(integral component of membrane)	*	K14009|BCAP31, BAP31|http://www.genome.jp/dbget-bin/www_bget?ko:K14009	ko04141(Protein processing in endoplasmic reticulum)	*	sp|Q5R8H3|BAP31_PONAB	sp|Q5R8H3|BAP31_PONAB B-cell receptor-associated protein 31 OS=Pongo abelii GN=BCAP31 PE=2 SV=3
cb7374_c107871/f1p0/2888	2888	0	14.75	12.96012796	6.22E-19	7.24E-17	AJO70002.1	V-ATPase A [Cherax destructor]	GO:0006810(transport);GO:0015991(ATP hydrolysis coupled proton transport);GO:0046034(ATP metabolic process);GO:0015992(proton transport);GO:0006811(ion transport)	GO:0033178(proton-transporting two-sector ATPase complex, catalytic domain);GO:0033180(proton-transporting V-type ATPase, V1 domain)	GO:0016820(hydrolase activity, acting on acid anhydrides, catalyzing transmembrane movement of substances);GO:0005524(ATP binding);GO:0046961(proton-transporting ATPase activity, rotational mechanism);GO:0000166(nucleotide binding);GO:0016787(hydrolase activity)	K02145|ATPeV1A, ATP6A|http://www.genome.jp/dbget-bin/www_bget?ko:K02145	ko04145(Phagosome);ko04150(mTOR signaling pathway);ko00190(Oxidative phosphorylation);ko04966(Collecting duct acid secretion);ko04721(Synaptic vesicle cycle)	KOG1351(C)(Vacuolar H+-ATPase V1 sector, subunit B)	sp|Q5TTG1|VATA_ANOGA	sp|Q5TTG1|VATA_ANOGA V-type proton ATPase catalytic subunit A OS=Anopheles gambiae GN=Vha68-2 PE=3 SV=1
cb8752_c0/f10p0/1850	1850	0	24.58	12.95878421	6.28E-19	7.30E-17	AGH27724.1	DDX6, partial [Eriocheir sinensis]	*	*	*	K12614|DDX6, RCK, DHH1|http://www.genome.jp/dbget-bin/www_bget?ko:K12614	ko03018(RNA degradation)	KOG0327(J)(Translation initiation factor 4F, helicase subunit (eIF-4A) and related helicases)	sp|P23128|DDX6_DROME	sp|P23128|DDX6_DROME Putative ATP-dependent RNA helicase me31b OS=Drosophila melanogaster GN=me31B PE=1 SV=3
cb7374_c101520/f2p0/2556	2556	0	16.83	12.95339667	6.47E-19	7.50E-17	AJO70001.1	sodium-potassium ATPase beta [Cherax destructor]	GO:0006814(sodium ion transport);GO:0006813(potassium ion transport)	GO:0016020(membrane);GO:0016021(integral component of membrane);GO:0005890(sodium:potassium-exchanging ATPase complex)	*	K01540|ATP1B|http://www.genome.jp/dbget-bin/www_bget?ko:K01540	ko04024(cAMP signaling pathway);ko04022(cGMP - PKG signaling pathway);ko04261(Adrenergic signaling in cardiomyocytes);ko04260(Cardiac muscle contraction);ko04976(Bile secretion);ko04973(Carbohydrate digestion and absorption);ko04971(Gastric acid secretion);ko04978(Mineral absorption);ko04972(Pancreatic secretion);ko04974(Protein digestion and absorption);ko04970(Salivary secretion);ko04911(Insuli…	KOG3927(P)(Na+/K+ ATPase, beta subunit)	sp|P25169|AT1B1_ARTSF	sp|P25169|AT1B1_ARTSF Sodium/potassium-transporting ATPase subunit beta OS=Artemia franciscana PE=2 SV=1
cb7374_c156931/f1p0/2595	2595	0.2	63.4	8.298685136	6.51E-19	7.53E-17	ACL00651.1	trehalose 6-phosphate synthase 1, partial [Callinectes sapidus]	*	*	*	K16055|TPS|http://www.genome.jp/dbget-bin/www_bget?ko:K16055	ko00500(Starch and sucrose metabolism)	KOG1050(G)(Trehalose-6-phosphate synthase component TPS1 and related subunits)	sp|G4RK44|TPSP_THETK	sp|G4RK44|TPSP_THETK Bifunctional trehalose-6-phosphate synthase/phosphatase OS=Thermoproteus tenax (strain ATCC 35583 / DSM 2078 / JCM 9277 / NBRC 100435 / Kra 1) GN=tpsp PE=1 SV=1
cb10491_c841788/f2p0/1534	1534	0	30.54	12.94391978	6.94E-19	8.02E-17	*	*	*	*	*	*	*	*	*	*
cb7374_c160892/f2p0/2330	2330	37.86	0.06	-9.006165962	7.00E-19	8.07E-17	XP_011176061.1	PREDICTED: protein henna isoform X2 [Solenopsis invicta]	GO:0008152(metabolic process);GO:0055114(oxidation-reduction process);GO:0006559(L-phenylalanine catabolic process);GO:0009072(aromatic amino acid family metabolic process)	*	GO:0004497(monooxygenase activity);GO:0016714(oxidoreductase activity, acting on paired donors, with incorporation or reduction of molecular oxygen, reduced pteridine as one donor, and incorporation of one atom of oxygen);GO:0046872(metal ion binding);GO:0005506(iron ion binding);GO:0016597(amino acid binding);GO:0004505(phenylalanine 4-monooxygenase activity)	K00500|phhA, PAH|http://www.genome.jp/dbget-bin/www_bget?ko:K00500	ko00360(Phenylalanine metabolism);ko00400(Phenylalanine, tyrosine and tryptophan biosynthesis);ko01230(Biosynthesis of amino acids)	*	sp|P17276|PH4H_DROME	sp|P17276|PH4H_DROME Protein henna OS=Drosophila melanogaster GN=Hn PE=2 SV=3
cb8992_c267/f1p1/1059	1059	493.71	1.96	-7.954554822	7.11E-19	8.18E-17	ADD17345.1	ferritin 3 [Eriocheir sinensis]	*	*	*	K00522|FTH1|http://www.genome.jp/dbget-bin/www_bget?ko:K00522	ko04216(Ferroptosis);ko04217(Necroptosis);ko04978(Mineral absorption)	KOG2332(P)(Ferritin)	sp|Q26061|FRI_PACLE	sp|Q26061|FRI_PACLE Ferritin OS=Pacifastacus leniusculus PE=1 SV=1
cb7374_c103855/f3p4/3895	3895	35.91	0.1	-8.322772676	7.44E-19	8.54E-17	XP_018017456.1	PREDICTED: nucleobindin-2-like, partial [Hyalella azteca]	*	*	*	K20371|NUCB|http://www.genome.jp/dbget-bin/www_bget?ko:K20371	*	*	sp|P80303|NUCB2_HUMAN	sp|P80303|NUCB2_HUMAN Nucleobindin-2 OS=Homo sapiens GN=NUCB2 PE=1 SV=2
cb7374_c74930/f4p2/2946	2946	179.99	0.74	-7.899308348	7.78E-19	8.91E-17	CAJ58682.1	innexin inx2 [Homarus gammarus]	*	*	*	*	*	*	sp|Q9XYN1|INX2_SCHAM	sp|Q9XYN1|INX2_SCHAM Innexin inx2 OS=Schistocerca americana GN=inx2 PE=1 SV=1
cb8424_c9/f2p1/1350	1350	35.89	0	-12.92364554	8.00E-19	9.14E-17	XP_018014270.1	PREDICTED: GTP-binding protein SAR1a-like [Hyalella azteca]	GO:0006810(transport);GO:0006886(intracellular protein transport);GO:0015031(protein transport);GO:0016192(vesicle-mediated transport)	GO:0005783(endoplasmic reticulum);GO:0005622(intracellular);GO:0005794(Golgi apparatus)	GO:0000166(nucleotide binding);GO:0005525(GTP binding)	K07953|SAR1|http://www.genome.jp/dbget-bin/www_bget?ko:K07953	ko04141(Protein processing in endoplasmic reticulum)	KOG0077(U)(Vesicle coat complex COPII, GTPase subunit SAR1)	sp|Q9CQC9|SAR1B_MOUSE	sp|Q9CQC9|SAR1B_MOUSE GTP-binding protein SAR1b OS=Mus musculus GN=Sar1b PE=1 SV=1
cb8907_c133/f1p0/924	924	0	59.15	12.91787851	8.25E-19	9.41E-17	ACY66534.1	hypothetical protein, partial [Scylla paramamosain]	*	*	*	*	*	*	*	*
cb9190_c15/f1p0/1399	1399	0	33.6	12.91510977	8.42E-19	9.58E-17	XP_018011117.1	PREDICTED: troponin I-like isoform X2 [Hyalella azteca]	*	*	*	*	*	*	sp|P05547|TNNI_ASTLP	sp|P05547|TNNI_ASTLP Troponin I OS=Astacus leptodactylus PE=1 SV=1
cb7374_c105329/f1p1/2441	2441	17.49	0	-12.90743741	8.95E-19	1.02E-16	AJO70184.1	sodium-potassium ATPase beta [Cherax cainii]	GO:0006814(sodium ion transport);GO:0006813(potassium ion transport)	GO:0016020(membrane);GO:0016021(integral component of membrane);GO:0005890(sodium:potassium-exchanging ATPase complex)	*	K01540|ATP1B|http://www.genome.jp/dbget-bin/www_bget?ko:K01540	ko04024(cAMP signaling pathway);ko04022(cGMP - PKG signaling pathway);ko04261(Adrenergic signaling in cardiomyocytes);ko04260(Cardiac muscle contraction);ko04976(Bile secretion);ko04973(Carbohydrate digestion and absorption);ko04971(Gastric acid secretion);ko04978(Mineral absorption);ko04972(Pancreatic secretion);ko04974(Protein digestion and absorption);ko04970(Salivary secretion);ko04911(Insuli…	KOG3927(P)(Na+/K+ ATPase, beta subunit)	sp|P25169|AT1B1_ARTSF	sp|P25169|AT1B1_ARTSF Sodium/potassium-transporting ATPase subunit beta OS=Artemia franciscana PE=2 SV=1
cb7374_c268839/f4p1/1931	1931	61.64	0.16	-8.419257172	9.19E-19	1.04E-16	ADB10837.1	lectin [Eriocheir sinensis]	*	*	*	K06560|MRC|http://www.genome.jp/dbget-bin/www_bget?ko:K06560	ko04145(Phagosome)	*	sp|Q8HXZ8|CD209_GORGO	sp|Q8HXZ8|CD209_GORGO CD209 antigen OS=Gorilla gorilla gorilla GN=CD209 PE=3 SV=1
cb8972_c14/f2p0/991	991	0	52.61	12.89557843	9.62E-19	1.09E-16	AID61753.1	fructose 1,6-biphosphate-aldolase A [Fenneropenaeus chinensis]	GO:0006096(glycolytic process)	*	GO:0004332(fructose-bisphosphate aldolase activity);GO:0003824(catalytic activity);GO:0016829(lyase activity)	K01623|ALDO|http://www.genome.jp/dbget-bin/www_bget?ko:K01623	ko00051(Fructose and mannose metabolism);ko00010(Glycolysis / Gluconeogenesis);ko00030(Pentose phosphate pathway);ko00710(Carbon fixation in photosynthetic organisms);ko00680(Methane metabolism);ko01230(Biosynthesis of amino acids);ko01200(Carbon metabolism)	KOG1557(G)(Fructose-biphosphate aldolase)	sp|P07764|ALF_DROME	sp|P07764|ALF_DROME Fructose-bisphosphate aldolase OS=Drosophila melanogaster GN=Ald PE=1 SV=5
cb10491_c911623/f1p0/1520	1520	30.34	0	-12.89598239	9.72E-19	1.10E-16	AGT28051.1	lipopolysaccharide and beta-1,3- glucan binding protein [Eriocheir sinensis]	*	*	*	*	*	*	sp|Q8N0N3|BGBP_PENMO	sp|Q8N0N3|BGBP_PENMO Beta-1,3-glucan-binding protein OS=Penaeus monodon PE=2 SV=1
cb7374_c98448/f2p1/2127	2127	0	19.82	12.8857127	1.04E-18	1.16E-16	AHI48498.1	serine protease inhibitor [Marsupenaeus japonicus]	*	*	*	K13963|SERPINB|http://www.genome.jp/dbget-bin/www_bget?ko:K13963	*	KOG2392(V)(Serpin)	sp|P29508|SPB3_HUMAN	sp|P29508|SPB3_HUMAN Serpin B3 OS=Homo sapiens GN=SERPINB3 PE=1 SV=2
cb5102_c2/f9p0/2223	2223	19.13	0	-12.88277859	1.06E-18	1.19E-16	ADF45343.1	ubiquitin conjugating enzyme-3 [Eriocheir sinensis]	GO:0016574(histone ubiquitination);GO:0000209(protein polyubiquitination);GO:0043161(proteasome-mediated ubiquitin-dependent protein catabolic process);GO:0006281(DNA repair)	GO:0005737(cytoplasm);GO:0033503(HULC complex);GO:0000790(nuclear chromatin)	GO:0061630(ubiquitin protein ligase activity);GO:0031625(ubiquitin protein ligase binding);GO:0005524(ATP binding);GO:0000166(nucleotide binding);GO:0016874(ligase activity)	K10573|UBE2A, UBC2, RAD6A|http://www.genome.jp/dbget-bin/www_bget?ko:K10573	ko04120(Ubiquitin mediated proteolysis)	*	sp|P52478|UBC1_CAEEL	sp|P52478|UBC1_CAEEL Ubiquitin-conjugating enzyme E2 1 OS=Caenorhabditis elegans GN=ubc-1 PE=1 SV=1
cb9190_c31/f2p0/1008	1008	0	50.82	12.8800447	1.07E-18	1.20E-16	AFW99837.1	troponin I [Litopenaeus vannamei]	*	*	*	*	*	*	sp|P05547|TNNI_ASTLP	sp|P05547|TNNI_ASTLP Troponin I OS=Astacus leptodactylus PE=1 SV=1
cb10491_c308380/f5p0/1357	1357	34.46	0	-12.87446443	1.13E-18	1.26E-16	C4NZN9.1	RecName: Full=Hyastatin; Flags: Precursor	*	*	*	*	*	*	*	*
cb7374_c100598/f3p0/2434	2434	0	16.83	12.87292825	1.13E-18	1.26E-16	AJO70184.1	sodium-potassium ATPase beta [Cherax cainii]	GO:0006814(sodium ion transport);GO:0006813(potassium ion transport)	GO:0016020(membrane);GO:0016021(integral component of membrane);GO:0005890(sodium:potassium-exchanging ATPase complex)	*	K01540|ATP1B|http://www.genome.jp/dbget-bin/www_bget?ko:K01540	ko04024(cAMP signaling pathway);ko04022(cGMP - PKG signaling pathway);ko04261(Adrenergic signaling in cardiomyocytes);ko04260(Cardiac muscle contraction);ko04976(Bile secretion);ko04973(Carbohydrate digestion and absorption);ko04971(Gastric acid secretion);ko04978(Mineral absorption);ko04972(Pancreatic secretion);ko04974(Protein digestion and absorption);ko04970(Salivary secretion);ko04911(Insuli…	KOG3927(P)(Na+/K+ ATPase, beta subunit)	sp|P25169|AT1B1_ARTSF	sp|P25169|AT1B1_ARTSF Sodium/potassium-transporting ATPase subunit beta OS=Artemia franciscana PE=2 SV=1
cb8907_c140/f7p0/976	976	0	52.82	12.86864146	1.16E-18	1.29E-16	ACY66534.1	hypothetical protein, partial [Scylla paramamosain]	*	*	*	*	*	*	*	*
cb7374_c98451/f4p0/2896	2896	14.04	0	-12.86777842	1.17E-18	1.31E-16	AIT97138.1	innexin 7 [Homarus americanus]	GO:0006810(transport);GO:0006811(ion transport)	GO:0016020(membrane);GO:0005921(gap junction);GO:0030054(cell junction);GO:0016021(integral component of membrane);GO:0005886(plasma membrane)	*	*	*	*	sp|P33085|SHAKB_DROME	sp|P33085|SHAKB_DROME Innexin shaking-B OS=Drosophila melanogaster GN=shakB PE=1 SV=3
cb7374_c241651/f2p0/2208	2085	0.07	35.36	8.929462622	1.19E-18	1.32E-16	XP_018008561.1	PREDICTED: lysosome-associated membrane glycoprotein 1-like [Hyalella azteca]	*	GO:0016021(integral component of membrane);GO:0016020(membrane)	*	K06528|LAMP1_2, CD107|http://www.genome.jp/dbget-bin/www_bget?ko:K06528	ko04140(Autophagy - animal);ko04142(Lysosome);ko04145(Phagosome)	*	sp|P11279|LAMP1_HUMAN	sp|P11279|LAMP1_HUMAN Lysosome-associated membrane glycoprotein 1 OS=Homo sapiens GN=LAMP1 PE=1 SV=3
cb13123_c6/f3p0/5264	5264	0	7.19	12.86290586	1.20E-18	1.33E-16	AEC50082.1	alpha-2-macroglobulin 2 isoform 2 [Pacifastacus leniusculus]	*	*	*	K03910|A2M|http://www.genome.jp/dbget-bin/www_bget?ko:K03910	ko04610(Complement and coagulation cascades)	KOG1366(O)(Alpha-macroglobulin)	sp|P01023|A2MG_HUMAN	sp|P01023|A2MG_HUMAN Alpha-2-macroglobulin OS=Homo sapiens GN=A2M PE=1 SV=3
cb7374_c391295/f1p0/2135	2135	0	19.44	12.86290586	1.20E-18	1.33E-16	XP_019597874.1	PREDICTED: prolow-density lipoprotein receptor-related protein 1 isoform X2 [Rhinolophus sinicus]	*	*	*	K06233|LRP2|http://www.genome.jp/dbget-bin/www_bget?ko:K06233	ko04340(Hedgehog signaling pathway);ko04918(Thyroid hormone synthesis)	KOG1215(T)(Low-density lipoprotein receptors containing Ca2+-binding EGF-like domains)	sp|Q9NZR2|LRP1B_HUMAN	sp|Q9NZR2|LRP1B_HUMAN Low-density lipoprotein receptor-related protein 1B OS=Homo sapiens GN=LRP1B PE=1 SV=2
cb7374_c97728/f2p0/2943	2943	0	13.44	12.85570414	1.26E-18	1.40E-16	AIT97138.1	innexin 7 [Homarus americanus]	GO:0006810(transport);GO:0006811(ion transport)	GO:0016020(membrane);GO:0005921(gap junction);GO:0030054(cell junction);GO:0016021(integral component of membrane);GO:0005886(plasma membrane)	*	*	*	*	sp|P33085|SHAKB_DROME	sp|P33085|SHAKB_DROME Innexin shaking-B OS=Drosophila melanogaster GN=shakB PE=1 SV=3
cb10611_c0/f6p0/1894	1894	22.6	0	-12.85431274	1.29E-18	1.42E-16	AID18683.1	aspartate aminotransferase [Fenneropenaeus chinensis]	GO:0009058(biosynthetic process);GO:0006520(cellular amino acid metabolic process)	*	GO:0003824(catalytic activity);GO:0008483(transaminase activity);GO:0030170(pyridoxal phosphate binding);GO:0016740(transferase activity);GO:0080130(L-phenylalanine:2-oxoglutarate aminotransferase activity);GO:0004069(L-aspartate:2-oxoglutarate aminotransferase activity)	K14455|GOT2|http://www.genome.jp/dbget-bin/www_bget?ko:K14455	ko00250(Alanine, aspartate and glutamate metabolism);ko00330(Arginine and proline metabolism);ko00220(Arginine biosynthesis);ko00270(Cysteine and methionine metabolism);ko00360(Phenylalanine metabolism);ko00400(Phenylalanine, tyrosine and tryptophan biosynthesis);ko00350(Tyrosine metabolism);ko00950(Isoquinoline alkaloid biosynthesis);ko00960(Tropane, piperidine and pyridine alkaloid biosynthesis…	KOG1412(E)(Aspartate aminotransferase/Glutamic oxaloacetic transaminase AAT2/GOT1)	sp|P05202|AATM_MOUSE	sp|P05202|AATM_MOUSE Aspartate aminotransferase, mitochondrial OS=Mus musculus GN=Got2 PE=1 SV=1
cb7374_c281917/f1p1/4596	4596	8.41	0	-12.85262066	1.31E-18	1.43E-16	XP_018022396.1	PREDICTED: myosin heavy chain, muscle-like isoform X8 [Hyalella azteca]	*	*	*	K17751|MYH6_7|http://www.genome.jp/dbget-bin/www_bget?ko:K17751	ko04261(Adrenergic signaling in cardiomyocytes);ko04260(Cardiac muscle contraction)	KOG0161(Z)(Myosin class II heavy chain)	sp|P05661|MYSA_DROME	sp|P05661|MYSA_DROME Myosin heavy chain, muscle OS=Drosophila melanogaster GN=Mhc PE=1 SV=4
cb7374_c13471/f1p0/2253	2253	18.42	0	-12.85092659	1.32E-18	1.44E-16	XP_018019757.1	PREDICTED: probable citrate synthase 1, mitochondrial [Hyalella azteca]	GO:0005975(carbohydrate metabolic process);GO:0006099(tricarboxylic acid cycle);GO:0006101(citrate metabolic process)	GO:0005739(mitochondrion);GO:0005759(mitochondrial matrix)	GO:0004108(citrate (Si)-synthase activity);GO:0016740(transferase activity);GO:0046912(transferase activity, transferring acyl groups, acyl groups converted into alkyl on transfer)	K01647|CS, gltA|http://www.genome.jp/dbget-bin/www_bget?ko:K01647	ko00020(Citrate cycle (TCA cycle));ko00630(Glyoxylate and dicarboxylate metabolism);ko01210(2-Oxocarboxylic acid metabolism);ko01230(Biosynthesis of amino acids);ko01200(Carbon metabolism)	KOG2617(C)(Citrate synthase)	sp|Q16P20|CISY2_AEDAE	sp|Q16P20|CISY2_AEDAE Probable citrate synthase 2, mitochondrial OS=Aedes aegypti GN=AAEL011789 PE=3 SV=1
cb7374_c60319/f2p0/2326	2326	0	17.43	12.84846629	1.33E-18	1.46E-16	AIT97138.1	innexin 7 [Homarus americanus]	GO:0006810(transport);GO:0006811(ion transport)	GO:0016020(membrane);GO:0005921(gap junction);GO:0030054(cell junction);GO:0016021(integral component of membrane);GO:0005886(plasma membrane)	*	*	*	*	sp|P33085|SHAKB_DROME	sp|P33085|SHAKB_DROME Innexin shaking-B OS=Drosophila melanogaster GN=shakB PE=1 SV=3
cb7374_c354262/f1p1/2883	2883	0.06	30.49	8.846318026	1.38E-18	1.50E-16	*	*	*	*	*	*	*	*	*	*
cb14012_c1/f1p0/810	810	0	68.27	12.83534595	1.45E-18	1.58E-16	AIY53011.1	NDUFA13 [Litopenaeus vannamei]	*	GO:0016020(membrane);GO:0016021(integral component of membrane)	*	K11353|NDUFA13|http://www.genome.jp/dbget-bin/www_bget?ko:K11353	ko00190(Oxidative phosphorylation);ko04723(Retrograde endocannabinoid signaling)	KOG3300(CD)(NADH:ubiquinone oxidoreductase, B16.6 subunit/cell death-regulatory protein)	sp|Q95KV7|NDUAD_BOVIN	sp|Q95KV7|NDUAD_BOVIN NADH dehydrogenase [ubiquinone] 1 alpha subcomplex subunit 13 OS=Bos taurus GN=NDUFA13 PE=1 SV=3
cb9714_c5/f3p0/1897	1897	0	21.8	12.82800499	1.54E-18	1.67E-16	*	*	*	*	*	*	*	*	*	*
cb10491_c56662/f7p0/1712	1712	0	24.59	12.82505811	1.55E-18	1.68E-16	XP_018493989.1	PREDICTED: RNA-directed DNA polymerase from mobile element jockey-like [Galendromus occidentalis]	*	*	*	*	*	*	sp|Q95SX7|RTBS_DROME	sp|Q95SX7|RTBS_DROME Probable RNA-directed DNA polymerase from transposon BS OS=Drosophila melanogaster GN=RTase PE=2 SV=1
cb8563_c18/f1p0/1576	1576	0	27.16	12.8221052	1.59E-18	1.71E-16	XP_019490647.1	PREDICTED: Y-box factor homolog, partial [Hipposideros armiger]	*	*	*	K09276|YBX1, NSEP1|http://www.genome.jp/dbget-bin/www_bget?ko:K09276	*	KOG3070(J)(Predicted RNA-binding protein containing PIN domain and invovled in translation or RNA processing)	sp|P67808|YBOX1_BOVIN	sp|P67808|YBOX1_BOVIN Nuclease-sensitive element-binding protein 1 OS=Bos taurus GN=YBX1 PE=2 SV=3
cb9685_c7/f1p1/1439	1439	0	30.39	12.8221052	1.59E-18	1.71E-16	*	*	*	*	*	*	*	*	*	*
cb13636_c3/f14p0/1081	1081	2618.95	12.66	-7.674640025	1.64E-18	1.76E-16	*	*	*	*	*	*	*	*	*	*
cb2378_c9/f6p0/1980	1980	0	20.5	12.81321003	1.69E-18	1.82E-16	AEC12819.1	lactate dehydrogenase [Litopenaeus vannamei]	GO:0005975(carbohydrate metabolic process);GO:0055114(oxidation-reduction process);GO:0019752(carboxylic acid metabolic process)	GO:0005737(cytoplasm)	GO:0003824(catalytic activity);GO:0016491(oxidoreductase activity);GO:0004459(L-lactate dehydrogenase activity);GO:0016616(oxidoreductase activity, acting on the CH-OH group of donors, NAD or NADP as acceptor)	K00016|LDH, ldh|http://www.genome.jp/dbget-bin/www_bget?ko:K00016	ko00270(Cysteine and methionine metabolism);ko00010(Glycolysis / Gluconeogenesis);ko00640(Propanoate metabolism);ko00620(Pyruvate metabolism);ko04922(Glucagon signaling pathway)	KOG1495(C)(Lactate dehydrogenase)	sp|Q95028|LDH_DROME	sp|Q95028|LDH_DROME L-lactate dehydrogenase OS=Drosophila melanogaster GN=ImpL3 PE=2 SV=1
cb8516_c31/f1p0/977	977	0	50.37	12.80276254	1.81E-18	1.94E-16	XP_018018529.1	PREDICTED: uncharacterized protein LOC108675058 [Hyalella azteca]	GO:0009953(dorsal/ventral pattern formation);GO:0060034(notochord cell differentiation);GO:0030510(regulation of BMP signaling pathway);GO:0030903(notochord development)	*	GO:0005509(calcium ion binding)	*	*	*	sp|Q62632|FSTL1_RAT	sp|Q62632|FSTL1_RAT Follistatin-related protein 1 OS=Rattus norvegicus GN=Fstl1 PE=1 SV=1
cb7374_c2604/f1p1/2205	2205	18.25	0	-12.80266653	1.83E-18	1.96E-16	NP_001171772.1	succinyl-CoA:3-ketoacid-coenzyme A transferase 1, mitochondrial [Saccoglossus kowalevskii]	*	*	GO:0005524(ATP binding);GO:0000166(nucleotide binding)	K01027|OXCT|http://www.genome.jp/dbget-bin/www_bget?ko:K01027	ko00280(Valine, leucine and isoleucine degradation);ko00650(Butanoate metabolism);ko00072(Synthesis and degradation of ketone bodies)	KOG0416(O)(Ubiquitin-protein ligase)	sp|P21734|UBC1_YEAST	sp|P21734|UBC1_YEAST Ubiquitin-conjugating enzyme E2 1 OS=Saccharomyces cerevisiae (strain ATCC 204508 / S288c) GN=UBC1 PE=1 SV=1
cb6526_c7/f1p0/2039	2039	19.96	0	-12.80091274	1.85E-18	1.98E-16	XP_004537437.1	PREDICTED: aspartate--tRNA ligase, cytoplasmic [Ceratitis capitata]	GO:0006418(tRNA aminoacylation for protein translation);GO:0006422(aspartyl-tRNA aminoacylation);GO:0006412(translation)	GO:0005737(cytoplasm)	GO:0004812(aminoacyl-tRNA ligase activity);GO:0005524(ATP binding);GO:0004815(aspartate-tRNA ligase activity);GO:0000166(nucleotide binding);GO:0003676(nucleic acid binding);GO:0016874(ligase activity)	K01876|DARS, aspS|http://www.genome.jp/dbget-bin/www_bget?ko:K01876	ko00970(Aminoacyl-tRNA biosynthesis)	KOG0554(J)(Asparaginyl-tRNA synthetase (mitochondrial))	sp|Q922B2|SYDC_MOUSE	sp|Q922B2|SYDC_MOUSE Aspartate--tRNA ligase, cytoplasmic OS=Mus musculus GN=Dars PE=1 SV=2
cb10491_c26688/f2p0/1912	1912	21.47	0.01	-12.79739875	1.89E-18	2.01E-16	XP_018025721.1	PREDICTED: tropomyosin-1, isoforms 9A/A/B isoform X29 [Hyalella azteca]	*	*	*	*	*	*	sp|A2V735|TPM_CHIOP	sp|A2V735|TPM_CHIOP Tropomyosin OS=Chionoecetes opilio GN=TM1 PE=1 SV=1
cb4626_c68/f2p1/928	928	0	54.04	12.7967584	1.89E-18	2.01E-16	*	*	*	*	*	*	*	*	*	*
cb7374_c328744/f12p0/2709	2709	0	14.15	12.7967584	1.89E-18	2.01E-16	AIF27797.1	cathepsin D [Marsupenaeus japonicus]	GO:0006508(proteolysis)	*	GO:0008233(peptidase activity);GO:0004190(aspartic-type endopeptidase activity);GO:0016787(hydrolase activity)	K01379|CTSD|http://www.genome.jp/dbget-bin/www_bget?ko:K01379	ko04210(Apoptosis);ko04140(Autophagy - animal);ko04142(Lysosome);ko04071(Sphingolipid signaling pathway)	KOG1339(O)(Aspartyl protease)	sp|Q03168|ASPP_AEDAE	sp|Q03168|ASPP_AEDAE Lysosomal aspartic protease OS=Aedes aegypti GN=AAEL006169 PE=1 SV=2
cb7374_c2544/f1p0/2570	2570	0	14.92	12.78770507	2.02E-18	2.15E-16	XP_002427307.1	hypothetical protein Phum_PHUM308880 [Pediculus humanus corporis]	*	*	*	*	*	*	*	*
cb10491_c36135/f1p0/1348	1348	0	32.17	12.78467463	2.04E-18	2.17E-16	*	*	*	*	*	*	*	*	*	*
cb9824_c3/f3p0/1364	1364	32.16	0	-12.78503194	2.07E-18	2.19E-16	*	*	*	*	*	*	*	*	*	*
cb2378_c81/f1p0/1267	1267	0	34.76	12.78011699	2.11E-18	2.23E-16	AIM43585.1	L-lactate dehydrogenase [Halocaridina rubra]	GO:0005975(carbohydrate metabolic process);GO:0055114(oxidation-reduction process);GO:0019752(carboxylic acid metabolic process)	GO:0005737(cytoplasm)	GO:0003824(catalytic activity);GO:0016491(oxidoreductase activity);GO:0004459(L-lactate dehydrogenase activity);GO:0016616(oxidoreductase activity, acting on the CH-OH group of donors, NAD or NADP as acceptor)	K00016|LDH, ldh|http://www.genome.jp/dbget-bin/www_bget?ko:K00016	ko00270(Cysteine and methionine metabolism);ko00010(Glycolysis / Gluconeogenesis);ko00640(Propanoate metabolism);ko00620(Pyruvate metabolism);ko04922(Glucagon signaling pathway)	KOG1495(C)(Lactate dehydrogenase)	sp|Q95028|LDH_DROME	sp|Q95028|LDH_DROME L-lactate dehydrogenase OS=Drosophila melanogaster GN=ImpL3 PE=2 SV=1
cb7374_c60156/f2p0/3968	3968	0.08	26.9	8.380889321	2.12E-18	2.23E-16	*	*	*	*	*	*	*	*	*	*
�����ˣ�cb7374_c6139/f1p0/2296	2296	17.16	0	-12.77969925	2.14E-18	2.25E-16	XP_018024014.1	PREDICTED: V-type proton ATPase subunit E-like [Hyalella azteca]	GO:0015991(ATP hydrolysis coupled proton transport)	GO:0033178(proton-transporting two-sector ATPase complex, catalytic domain)	GO:0046961(proton-transporting ATPase activity, rotational mechanism)	K02150|ATPeV1E, ATP6E|http://www.genome.jp/dbget-bin/www_bget?ko:K02150	ko04145(Phagosome);ko04150(mTOR signaling pathway);ko00190(Oxidative phosphorylation);ko04966(Collecting duct acid secretion);ko04721(Synaptic vesicle cycle)	KOG1664(C)(Vacuolar H+-ATPase V1 sector, subunit E)	sp|P31402|VATE_MANSE	sp|P31402|VATE_MANSE V-type proton ATPase subunit E OS=Manduca sexta GN=VHA26 PE=2 SV=1
cb7374_c337409/f1p0/2635	2635	0.2	55.09	8.120817613	2.21E-18	2.32E-16	XP_002110228.1	expressed hypothetical protein [Trichoplax adhaerens]	*	*	*	*	*	*	sp|P28799|GRN_HUMAN	sp|P28799|GRN_HUMAN Granulins OS=Homo sapiens GN=GRN PE=1 SV=2
cb10491_c742753/f2p0/1341	1341	0	32.14	12.77248879	2.24E-18	2.34E-16	XP_015607795.1	PREDICTED: cytochrome b-c1 complex subunit 9 [Cephus cinctus]	GO:0006122(mitochondrial electron transport, ubiquinol to cytochrome c)	GO:0005743(mitochondrial inner membrane);GO:0005750(mitochondrial respiratory chain complex III)	*	K00419|QCR9, UCRC|http://www.genome.jp/dbget-bin/www_bget?ko:K00419	ko00190(Oxidative phosphorylation);ko04260(Cardiac muscle contraction)	*	sp|Q9UDW1|QCR9_HUMAN	sp|Q9UDW1|QCR9_HUMAN Cytochrome b-c1 complex subunit 9 OS=Homo sapiens GN=UQCR10 PE=1 SV=3
cb8561_c16/f2p0/1853	1853	0	21.5	12.76789244	2.31E-18	2.42E-16	ACI46638.1	serine proteinase [Portunus trituberculatus]	GO:0006508(proteolysis)	*	GO:0008233(peptidase activity);GO:0008236(serine-type peptidase activity);GO:0016787(hydrolase activity);GO:0004252(serine-type endopeptidase activity)	*	*	*	sp|Q27081|CFB_TACTR	sp|Q27081|CFB_TACTR Clotting factor B OS=Tachypleus tridentatus PE=1 SV=1
cb10491_c433248/f1p0/1756	1756	0	22.9	12.76635706	2.34E-18	2.44E-16	ADF87936.1	PDGF/VEGF-related factor 1 [Eriocheir sinensis]	*	*	*	*	*	*	*	*
cb10491_c417699/f1p0/1396	1396	0.08	46.14	9.170549315	2.42E-18	2.52E-16	*	*	*	*	*	*	*	*	*	*
cb8834_c36/f1p0/1133	1133	0	39.7	12.75711031	2.48E-18	2.57E-16	*	*	*	*	*	*	*	*	*	*
cb7394_c14/f1p0/2401	2401	0	15.75	12.75401485	2.53E-18	2.63E-16	AEB40303.1	mitochondrial ATP synthase delta subunit precursor [Litopenaeus vannamei]	GO:0015986(ATP synthesis coupled proton transport)	GO:0045261(proton-transporting ATP synthase complex, catalytic core F(1))	GO:0046961(proton-transporting ATPase activity, rotational mechanism);GO:0046933(proton-transporting ATP synthase activity, rotational mechanism)	K02134|ATPeF1D, ATP5D, ATP16|http://www.genome.jp/dbget-bin/www_bget?ko:K02134	ko00190(Oxidative phosphorylation)	KOG1758(C)(Mitochondrial F1F0-ATP synthase, subunit delta/ATP16)	sp|P05630|ATPD_BOVIN	sp|P05630|ATPD_BOVIN ATP synthase subunit delta, mitochondrial OS=Bos taurus GN=ATP5D PE=1 SV=2
cb10275_c4/f1p0/996	996	0	47.34	12.75246462	2.56E-18	2.65E-16	XP_018027119.1	PREDICTED: transmembrane emp24 domain-containing protein 7-like [Hyalella azteca]	GO:0006810(transport)	GO:0016021(integral component of membrane);GO:0016020(membrane)	*	K20349|TMED7|http://www.genome.jp/dbget-bin/www_bget?ko:K20349	*	KOG1692(U)(Putative cargo transport protein EMP24 (p24 protein family))	sp|D3ZTX0|TMED7_RAT	sp|D3ZTX0|TMED7_RAT Transmembrane emp24 domain-containing protein 7 OS=Rattus norvegicus GN=Tmed7 PE=1 SV=1
cb10295_c0/f2p0/1077	1077	0.06	53.99	9.825760413	2.57E-18	2.65E-16	*	*	*	*	*	*	*	*	*	*
cb11829_c0/f2p0/895	895	0.13	84.32	9.162433635	2.57E-18	2.65E-16	XP_011447129.1	PREDICTED: 6-pyruvoyl tetrahydrobiopterin synthase-like [Crassostrea gigas]	GO:0006729(tetrahydrobiopterin biosynthetic process)	*	GO:0003874(6-pyruvoyltetrahydropterin synthase activity);GO:0046872(metal ion binding);GO:0016829(lyase activity)	K01737|queD, ptpS, PTS|http://www.genome.jp/dbget-bin/www_bget?ko:K01737	ko00790(Folate biosynthesis)	*	sp|Q90W95|PTPS_POERE	sp|Q90W95|PTPS_POERE 6-pyruvoyl tetrahydrobiopterin synthase OS=Poecilia reticulata GN=pts PE=2 SV=1
cb7406_c7/f1p0/1048	1048	44.39	0	-12.74728243	2.68E-18	2.76E-16	XP_018014454.1	PREDICTED: retinol dehydrogenase 12-like [Hyalella azteca]	*	*	*	K11153|RDH12|http://www.genome.jp/dbget-bin/www_bget?ko:K11153	ko00830(Retinol metabolism)	KOG1208(Q)(Dehydrogenases with different specificities (related to short-chain alcohol dehydrogenases))	sp|Q96NR8|RDH12_HUMAN	sp|Q96NR8|RDH12_HUMAN Retinol dehydrogenase 12 OS=Homo sapiens GN=RDH12 PE=1 SV=3
cb2445_c1/f2p0/1525	1525	0	26.77	12.74312811	2.71E-18	2.79E-16	*	*	*	*	*	*	*	*	*	*
cb7374_c333573/f6p1/3002	3002	0	12.13	12.74000247	2.78E-18	2.85E-16	XP_018006463.1	PREDICTED: LOW QUALITY PROTEIN: uncharacterized protein LOC108664398 [Hyalella azteca]	GO:0055085(transmembrane transport)	GO:0016021(integral component of membrane);GO:0016020(membrane)	*	*	*	*	sp|Q8R0M8|MOT5_MOUSE	sp|Q8R0M8|MOT5_MOUSE Monocarboxylate transporter 5 OS=Mus musculus GN=Slc16a4 PE=2 SV=1
cb10050_c3/f1p0/1792	1792	0	21.92	12.7384371	2.81E-18	2.88E-16	*	*	*	*	*	*	*	*	*	*
cb1192_c10/f1p0/2210	2210	26.56	0.04	-9.361407472	2.84E-18	2.90E-16	ODN02728.1	putative epidermal cell surface receptor, partial [Orchesella cincta]	*	*	*	*	*	*	sp|Q04164|SAS_DROME	sp|Q04164|SAS_DROME Putative epidermal cell surface receptor OS=Drosophila melanogaster GN=sas PE=2 SV=2
cb7374_c265964/f1p1/2880	2880	22.78	0.04	-9.017088161	2.89E-18	2.95E-16	AJO70184.1	sodium-potassium ATPase beta [Cherax cainii]	*	*	*	K01540|ATP1B|http://www.genome.jp/dbget-bin/www_bget?ko:K01540	ko04024(cAMP signaling pathway);ko04022(cGMP - PKG signaling pathway);ko04261(Adrenergic signaling in cardiomyocytes);ko04260(Cardiac muscle contraction);ko04976(Bile secretion);ko04973(Carbohydrate digestion and absorption);ko04971(Gastric acid secretion);ko04978(Mineral absorption);ko04972(Pancreatic secretion);ko04974(Protein digestion and absorption);ko04970(Salivary secretion);ko04911(Insuli…	KOG3927(P)(Na+/K+ ATPase, beta subunit)	sp|P25169|AT1B1_ARTSF	sp|P25169|AT1B1_ARTSF Sodium/potassium-transporting ATPase subunit beta OS=Artemia franciscana PE=2 SV=1
cb10491_c437061/f1p1/1735	1735	0	22.64	12.72900908	3.01E-18	3.07E-16	ADD71943.1	alpha 2-macroglobulin [Eriocheir sinensis]	*	*	*	K03910|A2M|http://www.genome.jp/dbget-bin/www_bget?ko:K03910	ko04610(Complement and coagulation cascades)	KOG1366(O)(Alpha-macroglobulin)	sp|Q5R4N8|A2MG_PONAB	sp|Q5R4N8|A2MG_PONAB Alpha-2-macroglobulin OS=Pongo abelii GN=A2M PE=2 SV=1
cb9682_c101/f4p1/1199	1199	36.55	0	-12.72895329	3.05E-18	3.09E-16	BAB85575.1	cyclic AMP-regulated protein like protein, partial [Marsupenaeus japonicus]	*	*	*	*	*	*	sp|Q2HJ57|COTL1_BOVIN	sp|Q2HJ57|COTL1_BOVIN Coactosin-like protein OS=Bos taurus GN=COTL1 PE=2 SV=3
cb10491_c419535/f1p0/1254	1254	0	33.98	12.72743173	3.05E-18	3.09E-16	XP_012563596.1	PREDICTED: RNA-directed DNA polymerase from mobile element jockey-like [Hydra vulgaris]	*	*	*	*	*	*	*	*
cb212_c12/f2p0/2089	2089	0	18.14	12.72743173	3.05E-18	3.09E-16	*	*	*	*	*	*	*	*	*	*
cb6731_c4/f1p0/1968	1968	30.15	0.04	-9.350547526	3.06E-18	3.10E-16	KDR17543.1	Translocon-associated protein subunit alpha [Zootermopsis nevadensis]	*	*	*	K13249|SSR1|http://www.genome.jp/dbget-bin/www_bget?ko:K13249	ko04141(Protein processing in endoplasmic reticulum)	KOG1631(U)(Translocon-associated complex TRAP, alpha subunit)	sp|Q9CY50|SSRA_MOUSE	sp|Q9CY50|SSRA_MOUSE Translocon-associated protein subunit alpha OS=Mus musculus GN=Ssr1 PE=1 SV=1
cb10491_c511627/f1p0/1850	1850	21.28	0	-12.72710751	3.08E-18	3.11E-16	AJO70002.1	V-ATPase A [Cherax destructor]	GO:0015991(ATP hydrolysis coupled proton transport);GO:0046034(ATP metabolic process);GO:0015992(proton transport)	GO:0033180(proton-transporting V-type ATPase, V1 domain);GO:0033178(proton-transporting two-sector ATPase complex, catalytic domain)	GO:0005524(ATP binding);GO:0046961(proton-transporting ATPase activity, rotational mechanism);GO:0016820(hydrolase activity, acting on acid anhydrides, catalyzing transmembrane movement of substances)	K02145|ATPeV1A, ATP6A|http://www.genome.jp/dbget-bin/www_bget?ko:K02145	ko04145(Phagosome);ko04150(mTOR signaling pathway);ko00190(Oxidative phosphorylation);ko04966(Collecting duct acid secretion);ko04721(Synaptic vesicle cycle)	KOG1352(C)(Vacuolar H+-ATPase V1 sector, subunit A)	sp|Q5TTG1|VATA_ANOGA	sp|Q5TTG1|VATA_ANOGA V-type proton ATPase catalytic subunit A OS=Anopheles gambiae GN=Vha68-2 PE=3 SV=1
cb2281_c143/f2p0/845	822	62.39	0	-12.72710751	3.08E-18	3.11E-16	XP_018008821.1	PREDICTED: uncharacterized protein LOC108666454 [Hyalella azteca]	*	*	*	*	*	*	*	*
cb2378_c14/f3p0/2391	2391	15.78	0	-12.72525935	3.12E-18	3.14E-16	AIM43585.1	L-lactate dehydrogenase [Halocaridina rubra]	GO:0005975(carbohydrate metabolic process);GO:0055114(oxidation-reduction process);GO:0019752(carboxylic acid metabolic process)	GO:0005737(cytoplasm)	GO:0003824(catalytic activity);GO:0016491(oxidoreductase activity);GO:0004459(L-lactate dehydrogenase activity);GO:0016616(oxidoreductase activity, acting on the CH-OH group of donors, NAD or NADP as acceptor)	K00016|LDH, ldh|http://www.genome.jp/dbget-bin/www_bget?ko:K00016	ko00270(Cysteine and methionine metabolism);ko00010(Glycolysis / Gluconeogenesis);ko00640(Propanoate metabolism);ko00620(Pyruvate metabolism);ko04922(Glucagon signaling pathway)	KOG1495(C)(Lactate dehydrogenase)	sp|Q95028|LDH_DROME	sp|Q95028|LDH_DROME L-lactate dehydrogenase OS=Drosophila melanogaster GN=ImpL3 PE=2 SV=1
cb10703_c3/f1p0/1221	1221	35.58	0	-12.72340883	3.16E-18	3.17E-16	*	*	*	*	*	*	*	*	*	*
cb12894_c1/f1p0/1327	1327	0.91	205	7.841794035	3.19E-18	3.20E-16	ACY66531.1	hypothetical protein [Scylla paramamosain]	*	*	*	*	*	*	*	*
cb7374_c97991/f3p0/3761	3761	9.53	0	-12.72155593	3.19E-18	3.20E-16	XP_018020719.1	PREDICTED: phosphatidylinositol 3-kinase regulatory subunit alpha-like [Hyalella azteca]	*	*	*	K02649|PIK3R|http://www.genome.jp/dbget-bin/www_bget?ko:K02649	ko04210(Apoptosis);ko04810(Regulation of actin cytoskeleton);ko04510(Focal adhesion);ko04550(Signaling pathways regulating pluripotency of stem cells);ko04140(Autophagy - animal);ko04152(AMPK signaling pathway);ko04012(ErbB signaling pathway);ko04068(FoxO signaling pathway);ko04066(HIF-1 signaling pathway);ko04630(Jak-STAT signaling pathway);ko04151(PI3K-Akt signaling pathway);ko04070(Phosphatidy…	KOG4637(T)(Adaptor for phosphoinositide 3-kinase)	sp|P23727|P85A_BOVIN	sp|P23727|P85A_BOVIN Phosphatidylinositol 3-kinase regulatory subunit alpha OS=Bos taurus GN=PIK3R1 PE=1 SV=1
cb8252_c11/f3p1/1045	1045	43.68	0	-12.71784298	3.27E-18	3.26E-16	XP_018024548.1	PREDICTED: uncharacterized protein LOC108680263 isoform X1 [Hyalella azteca]	*	*	*	*	*	*	*	*
cb8503_c26/f2p0/1645	1645	0	23.92	12.71634176	3.27E-18	3.26E-16	*	*	*	*	*	*	*	*	*	*
cb7374_c163245/f2p0/2192	2192	0	16.99	12.71315747	3.35E-18	3.33E-16	ALL27072.1	vascular endothelial growth factor 2 [Litopenaeus vannamei]	*	*	*	*	*	*	*	*
cb8612_c13/f1p0/1515	1515	0	26.43	12.71315747	3.35E-18	3.33E-16	AHC06147.1	serpin 3 [Penaeus monodon]	*	*	*	K13963|SERPINB|http://www.genome.jp/dbget-bin/www_bget?ko:K13963	*	KOG2392(V)(Serpin)	sp|Q1JPB0|ILEU_BOVIN	sp|Q1JPB0|ILEU_BOVIN Leukocyte elastase inhibitor OS=Bos taurus GN=SERPINB1 PE=2 SV=2
cb9252_c45/f6p0/1831	1831	0	20.88	12.70676774	3.51E-18	3.48E-16	XP_018023618.1	PREDICTED: myotubularin-related protein DDB_G0290005-like isoform X3 [Hyalella azteca]	*	*	*	*	*	*	sp|Q3TGF2|F107B_MOUSE	sp|Q3TGF2|F107B_MOUSE Protein FAM107B OS=Mus musculus GN=Fam107b PE=1 SV=2
cb8561_c111/f7p0/1050	1050	0	42.48	12.70356223	3.55E-18	3.52E-16	ACI46638.1	serine proteinase [Portunus trituberculatus]	GO:0006508(proteolysis)	*	GO:0008233(peptidase activity);GO:0008236(serine-type peptidase activity);GO:0016787(hydrolase activity);GO:0004252(serine-type endopeptidase activity)	*	*	*	sp|P21902|PCE_TACTR	sp|P21902|PCE_TACTR Proclotting enzyme OS=Tachypleus tridentatus PE=1 SV=1
cb10491_c268278/f1p0/1863	1863	0	20.4	12.7019568	3.59E-18	3.55E-16	XP_018020844.1	PREDICTED: uncharacterized protein LOC108677184 [Hyalella azteca]	*	*	*	*	*	*	*	*
cb6066_c66/f1p0/765	765	1.45	353.09	7.945848495	3.67E-18	3.62E-16	*	*	*	*	*	*	*	*	*	*
cb7374_c328503/f9p3/5097	5097	0	6.64	12.69712976	3.72E-18	3.67E-16	*	*	*	*	*	*	*	*	*	*
cb7374_c311330/f2p2/3424	3424	0	10.16	12.69390274	3.81E-18	3.75E-16	AGH27724.1	DDX6, partial [Eriocheir sinensis]	*	*	*	K12614|DDX6, RCK, DHH1|http://www.genome.jp/dbget-bin/www_bget?ko:K12614	ko03018(RNA degradation)	KOG0327(J)(Translation initiation factor 4F, helicase subunit (eIF-4A) and related helicases)	sp|P23128|DDX6_DROME	sp|P23128|DDX6_DROME Putative ATP-dependent RNA helicase me31b OS=Drosophila melanogaster GN=me31B PE=1 SV=3
cb10491_c679214/f2p0/1525	1525	0.26	81.61	8.21283787	3.82E-18	3.76E-16	ADF87935.1	cystatin [Eriocheir sinensis]	GO:0010466(negative regulation of peptidase activity);GO:0018149(peptide cross-linking);GO:0045861(negative regulation of proteolysis);GO:0016337(single organismal cell-cell adhesion);GO:0010951(negative regulation of endopeptidase activity);GO:0030216(keratinocyte differentiation)	GO:0005737(cytoplasm);GO:0005615(extracellular space);GO:0001533(cornified envelope);GO:0070062(extracellular exosome);GO:0005622(intracellular);GO:0005634(nucleus)	GO:0005198(structural molecule activity);GO:0030414(peptidase inhibitor activity);GO:0004866(endopeptidase inhibitor activity);GO:0002020(protease binding);GO:0004869(cysteine-type endopeptidase inhibitor activity);GO:0030674(protein binding, bridging)	K13907|CSTA_B|http://www.genome.jp/dbget-bin/www_bget?ko:K13907	*	*	sp|Q8WNR9|CYTA_FELCA	sp|Q8WNR9|CYTA_FELCA Cystatin-A OS=Felis catus GN=CSTA PE=1 SV=1
cb8611_c7/f1p0/1141	1141	37.88	0	-12.68398926	4.14E-18	4.06E-16	*	*	*	*	*	*	*	*	*	*
cb3529_c11/f1p0/1769	1769	21.63	0	-12.67444274	4.40E-18	4.31E-16	XP_018018517.1	PREDICTED: renin receptor-like [Hyalella azteca]	*	GO:0016021(integral component of membrane);GO:0016020(membrane)	GO:0004872(receptor activity)	K19514|ATP6AP2, PRR|http://www.genome.jp/dbget-bin/www_bget?ko:K19514	ko04614(Renin-angiotensin system)	KOG4737(C)(ATPase membrane sector associated protein)	sp|O75787|RENR_HUMAN	sp|O75787|RENR_HUMAN Renin receptor OS=Homo sapiens GN=ATP6AP2 PE=1 SV=2
cb7374_c391763/f1p0/2173	2173	0	16.65	12.66946723	4.51E-18	4.40E-16	KFM60343.1	Polyadenylate-binding protein 1, partial [Stegodyphus mimosarum]	*	*	*	K13126|PABPC|http://www.genome.jp/dbget-bin/www_bget?ko:K13126	ko03018(RNA degradation);ko03013(RNA transport);ko03015(mRNA surveillance pathway)	KOG0123(AJ)(Polyadenylate-binding protein (RRM superfamily))	sp|P29341|PABP1_MOUSE	sp|P29341|PABP1_MOUSE Polyadenylate-binding protein 1 OS=Mus musculus GN=Pabpc1 PE=1 SV=2
cb8466_c15/f1p1/1853	1853	0	20.07	12.66946723	4.51E-18	4.40E-16	XP_018008561.1	PREDICTED: lysosome-associated membrane glycoprotein 1-like [Hyalella azteca]	*	*	*	K06528|LAMP1_2, CD107|http://www.genome.jp/dbget-bin/www_bget?ko:K06528	ko04140(Autophagy - animal);ko04142(Lysosome);ko04145(Phagosome)	*	sp|P11438|LAMP1_MOUSE	sp|P11438|LAMP1_MOUSE Lysosome-associated membrane glycoprotein 1 OS=Mus musculus GN=Lamp1 PE=1 SV=2
cb7374_c400510/f1p0/2113	2113	17.47	0	-12.66675977	4.62E-18	4.50E-16	ACI46638.1	serine proteinase [Portunus trituberculatus]	*	*	*	*	*	*	sp|P21902|PCE_TACTR	sp|P21902|PCE_TACTR Proclotting enzyme OS=Tachypleus tridentatus PE=1 SV=1
cb8788_c81/f1p0/1389	1389	51.17	0.1	-8.947899538	4.64E-18	4.51E-16	ABG67961.1	eukaryotic initiation factor 4A [Callinectes sapidus]	GO:0006413(translational initiation)	*	GO:0005524(ATP binding);GO:0004386(helicase activity);GO:0003743(translation initiation factor activity);GO:0000166(nucleotide binding);GO:0003676(nucleic acid binding);GO:0016787(hydrolase activity)	K03257|EIF4A|http://www.genome.jp/dbget-bin/www_bget?ko:K03257	ko03013(RNA transport)	KOG0327(J)(Translation initiation factor 4F, helicase subunit (eIF-4A) and related helicases)	sp|Q5R4X1|IF4A2_PONAB	sp|Q5R4X1|IF4A2_PONAB Eukaryotic initiation factor 4A-II OS=Pongo abelii GN=EIF4A2 PE=2 SV=1
cb7374_c63419/f4p1/3009	3009	0.23	54.28	7.869940195	4.74E-18	4.60E-16	ABI31834.1	transferrin [Protaetia brevitarsis]	*	*	*	K06569|MFI2|http://www.genome.jp/dbget-bin/www_bget?ko:K06569	*	*	sp|Q02942|TRF_BLADI	sp|Q02942|TRF_BLADI Transferrin OS=Blaberus discoidalis PE=1 SV=1
cb1361_c9/f2p0/2341	2341	0	15.18	12.65957595	4.79E-18	4.64E-16	KDR16227.1	Spectrin beta chain [Zootermopsis nevadensis]	*	*	*	K06115|SPTB|http://www.genome.jp/dbget-bin/www_bget?ko:K06115	*	KOG0932(U)(Guanine nucleotide exchange factor EFA6)	sp|Q00963|SPTCB_DROME	sp|Q00963|SPTCB_DROME Spectrin beta chain OS=Drosophila melanogaster GN=beta-Spec PE=1 SV=2
cb10491_c869045/f1p0/1341	1341	263.52	1.27	-7.681865447	4.93E-18	4.77E-16	ETE70723.1	Tubulin alpha-1A chain, partial [Ophiophagus hannah]	*	*	*	K07374|TUBA|http://www.genome.jp/dbget-bin/www_bget?ko:K07374	ko04210(Apoptosis);ko04540(Gap junction);ko04530(Tight junction);ko04145(Phagosome)	KOG1376(Z)(Alpha tubulin)	sp|P06603|TBA1_DROME	sp|P06603|TBA1_DROME Tubulin alpha-1 chain OS=Drosophila melanogaster GN=alphaTub84B PE=1 SV=1
cb7374_c409365/f1p0/2215	2215	2.16	400.21	7.554129772	4.95E-18	4.78E-16	*	*	*	*	*	*	*	*	*	*
cb7374_c175531/f1p0/2587	2587	0	13.49	12.65460476	4.97E-18	4.79E-16	KFB49618.1	AGAP007954-PA-like protein [Anopheles sinensis]	*	*	GO:0008270(zinc ion binding);GO:0046872(metal ion binding)	*	*	KOG2164(O)(Predicted E3 ubiquitin ligase)	sp|Q08E13|RNF10_BOVIN	sp|Q08E13|RNF10_BOVIN RING finger protein 10 OS=Bos taurus GN=RNF10 PE=2 SV=1
cb4132_c140/f2p0/1099	1099	0	38.44	12.65128109	5.09E-18	4.89E-16	AAC78141.1	phosphopyruvate hydratase [Penaeus monodon]	*	*	*	K01689|ENO, eno|http://www.genome.jp/dbget-bin/www_bget?ko:K01689	ko04066(HIF-1 signaling pathway);ko03018(RNA degradation);ko00010(Glycolysis / Gluconeogenesis);ko00680(Methane metabolism);ko01230(Biosynthesis of amino acids);ko01200(Carbon metabolism)	KOG2670(G)(Enolase)	sp|P56252|ENO_HOMGA	sp|P56252|ENO_HOMGA Enolase OS=Homarus gammarus PE=1 SV=1
cb6476_c152/f1p0/1062	1062	0	40.31	12.65128109	5.09E-18	4.89E-16	*	*	*	*	*	*	*	*	sp|A2V735|TPM_CHIOP	sp|A2V735|TPM_CHIOP Tropomyosin OS=Chionoecetes opilio GN=TM1 PE=1 SV=1
cb7374_c169044/f1p0/2076	2076	17.64	0	-12.65126999	5.15E-18	4.94E-16	XP_018020867.1	PREDICTED: transketolase-like isoform X1 [Hyalella azteca]	*	*	*	K00615|E2.2.1.1, tktA, tktB|http://www.genome.jp/dbget-bin/www_bget?ko:K00615	ko00030(Pentose phosphate pathway);ko00710(Carbon fixation in photosynthetic organisms);ko01051(Biosynthesis of ansamycins);ko01230(Biosynthesis of amino acids);ko01200(Carbon metabolism)	KOG0524(C)(Pyruvate dehydrogenase E1, beta subunit)	sp|Q9D4D4|TKTL2_MOUSE	sp|Q9D4D4|TKTL2_MOUSE Transketolase-like protein 2 OS=Mus musculus GN=Tktl2 PE=1 SV=1
cb7374_c266499/f83p0/2751	2751	5.46	964.62	7.490866367	5.52E-18	5.29E-16	*	*	*	*	*	*	*	*	*	*
cb7374_c291451/f1p1/2629	2629	170.59	0.87	-7.587176799	5.54E-18	5.30E-16	XP_018006433.1	PREDICTED: moesin/ezrin/radixin homolog 1-like isoform X1 [Hyalella azteca]	*	*	*	K05762|RDX|http://www.genome.jp/dbget-bin/www_bget?ko:K05762	ko04810(Regulation of actin cytoskeleton);ko04530(Tight junction)	KOG3529(R)(Radixin, moesin and related proteins of the ERM family)	sp|B0WYY2|MOEH_CULQU	sp|B0WYY2|MOEH_CULQU Moesin/ezrin/radixin homolog 1 OS=Culex quinquefasciatus GN=Moe PE=3 SV=1
cb2348_c0/f70p0/3354	3354	10.18	0	-12.63757865	5.62E-18	5.35E-16	BAJ23879.1	glycogen phosphorylase [Marsupenaeus japonicus]	GO:0005975(carbohydrate metabolic process)	*	GO:0030170(pyridoxal phosphate binding);GO:0016740(transferase activity);GO:0008184(glycogen phosphorylase activity);GO:0004645(phosphorylase activity);GO:0016757(transferase activity, transferring glycosyl groups)	K00688|E2.4.1.1, glgP, PYG|http://www.genome.jp/dbget-bin/www_bget?ko:K00688	ko04217(Necroptosis);ko02026(Biofilm formation - Escherichia coli);ko00500(Starch and sucrose metabolism);ko04922(Glucagon signaling pathway);ko04910(Insulin signaling pathway)	KOG2099(G)(Glycogen phosphorylase)	sp|Q9XTL9|PYG_DROME	sp|Q9XTL9|PYG_DROME Glycogen phosphorylase OS=Drosophila melanogaster GN=GlyP PE=2 SV=2
cb9916_c1/f2p0/1378	1378	0	28.24	12.6362291	5.62E-18	5.35E-16	*	*	*	*	*	*	*	*	*	*
cb7374_c228551/f1p0/1999	1999	18.22	0	-12.63561209	5.76E-18	5.48E-16	CAJ58682.1	innexin inx2 [Homarus gammarus]	*	*	*	*	*	*	sp|Q9XYN1|INX2_SCHAM	sp|Q9XYN1|INX2_SCHAM Innexin inx2 OS=Schistocerca americana GN=inx2 PE=1 SV=1
cb10491_c528631/f1p0/1513	1513	0	25.01	12.63117666	5.83E-18	5.54E-16	ADF87946.1	serpin [Eriocheir sinensis]	*	*	*	K13963|SERPINB|http://www.genome.jp/dbget-bin/www_bget?ko:K13963	*	KOG2392(V)(Serpin)	sp|Q52L45|ILEU_XENLA	sp|Q52L45|ILEU_XENLA Leukocyte elastase inhibitor OS=Xenopus laevis GN=serpinb1 PE=2 SV=1
cb7374_c328854/f9p0/2750	2750	28.22	0.08	-8.283826358	5.94E-18	5.63E-16	AIF27797.1	cathepsin D [Marsupenaeus japonicus]	GO:0006508(proteolysis)	*	GO:0008233(peptidase activity);GO:0004190(aspartic-type endopeptidase activity);GO:0016787(hydrolase activity)	K01379|CTSD|http://www.genome.jp/dbget-bin/www_bget?ko:K01379	ko04210(Apoptosis);ko04140(Autophagy - animal);ko04142(Lysosome);ko04071(Sphingolipid signaling pathway)	KOG1339(O)(Aspartyl protease)	sp|Q03168|ASPP_AEDAE	sp|Q03168|ASPP_AEDAE Lysosomal aspartic protease OS=Aedes aegypti GN=AAEL006169 PE=1 SV=2
cb7374_c264729/f1p4/2130	2130	21.42	0.01	-9.902276625	6.09E-18	5.77E-16	XP_018007048.1	PREDICTED: protein henna-like [Hyalella azteca]	GO:0006559(L-phenylalanine catabolic process);GO:0008152(metabolic process);GO:0009072(aromatic amino acid family metabolic process);GO:0055114(oxidation-reduction process)	*	GO:0004497(monooxygenase activity);GO:0005506(iron ion binding);GO:0004510(tryptophan 5-monooxygenase activity);GO:0016597(amino acid binding);GO:0004505(phenylalanine 4-monooxygenase activity);GO:0016491(oxidoreductase activity);GO:0016714(oxidoreductase activity, acting on paired donors, with incorporation or reduction of molecular oxygen, reduced pteridine as one donor, and incorporation of on…	K00500|phhA, PAH|http://www.genome.jp/dbget-bin/www_bget?ko:K00500	ko00360(Phenylalanine metabolism);ko00400(Phenylalanine, tyrosine and tryptophan biosynthesis);ko01230(Biosynthesis of amino acids)	*	sp|P17276|PH4H_DROME	sp|P17276|PH4H_DROME Protein henna OS=Drosophila melanogaster GN=Hn PE=2 SV=3
cb7374_c39021/f2p0/2832	2832	0.01	15.2	9.697139891	6.15E-18	5.81E-16	XP_015176029.1	PREDICTED: iron-sulfur cluster assembly scaffold protein IscU [Polistes dominula]	GO:0016226(iron-sulfur cluster assembly)	*	GO:0005506(iron ion binding);GO:0051536(iron-sulfur cluster binding)	*	*	KOG3361(C)(Iron binding protein involved in Fe-S cluster formation)	sp|Q9D7P6|ISCU_MOUSE	sp|Q9D7P6|ISCU_MOUSE Iron-sulfur cluster assembly enzyme ISCU, mitochondrial OS=Mus musculus GN=Iscu PE=1 SV=1
cb3858_c16/f1p1/2102	2102	17.04	0	-12.62375613	6.21E-18	5.86E-16	*	*	*	*	*	*	*	*	*	*
cb10491_c884201/f1p0/1324	1324	29.83	0	-12.62177063	6.28E-18	5.92E-16	ADF87936.1	PDGF/VEGF-related factor 1 [Eriocheir sinensis]	*	GO:0016020(membrane)	GO:0008083(growth factor activity)	K16858|VEGFB|http://www.genome.jp/dbget-bin/www_bget?ko:K16858	ko04510(Focal adhesion);ko04151(PI3K-Akt signaling pathway);ko04015(Rap1 signaling pathway);ko04014(Ras signaling pathway);ko04060(Cytokine-cytokine receptor interaction)	*	sp|Q03376|BAR3_CHITE	sp|Q03376|BAR3_CHITE Balbiani ring protein 3 OS=Chironomus tentans GN=BR3 PE=2 SV=1
cb10491_c910717/f1p0/1673	1673	90.4	0.37	-7.928006388	6.40E-18	6.02E-16	Q94571.1	RecName: Full=Tubulin beta-2 chain; AltName: Full=Beta-II tubulin	GO:0007017(microtubule-based process)	GO:0005737(cytoplasm);GO:0005856(cytoskeleton);GO:0005874(microtubule)	GO:0003924(GTPase activity);GO:0000166(nucleotide binding);GO:0005525(GTP binding);GO:0005200(structural constituent of cytoskeleton)	K07375|TUBB|http://www.genome.jp/dbget-bin/www_bget?ko:K07375	ko04540(Gap junction);ko04145(Phagosome)	KOG1375(Z)(Beta tubulin)	sp|Q94571|TBB2_HOMAM	sp|Q94571|TBB2_HOMAM Tubulin beta-2 chain OS=Homarus americanus PE=2 SV=1
cb10491_c874739/f1p0/1234	1234	32.52	0	-12.61380118	6.61E-18	6.21E-16	XP_018020844.1	PREDICTED: uncharacterized protein LOC108677184 [Hyalella azteca]	*	*	*	*	*	*	*	*
cb7374_c275882/f1p1/2425	2425	38.79	0.13	-8.131045131	6.62E-18	6.21E-16	XP_002110228.1	expressed hypothetical protein [Trichoplax adhaerens]	*	*	*	*	*	*	sp|P23785|GRN_RAT	sp|P23785|GRN_RAT Granulins OS=Rattus norvegicus GN=Grn PE=1 SV=3
cb7374_c1216/f4p0/2679	2679	12.82	0	-12.61180192	6.78E-18	6.33E-16	XP_018013038.1	PREDICTED: actin-related protein 2/3 complex subunit 5-like [Hyalella azteca]	*	*	*	K05754|ARPC5|http://www.genome.jp/dbget-bin/www_bget?ko:K05754	ko04810(Regulation of actin cytoskeleton);ko04144(Endocytosis);ko04666(Fc gamma R-mediated phagocytosis)	KOG3380(Z)(Actin-related protein Arp2/3 complex, subunit ARPC5)	sp|Q9CPW4|ARPC5_MOUSE	sp|Q9CPW4|ARPC5_MOUSE Actin-related protein 2/3 complex subunit 5 OS=Mus musculus GN=Arpc5 PE=1 SV=3
cb7374_c387625/f2p0/2194	2194	0	15.8	12.60907599	6.78E-18	6.33E-16	XP_018006603.1	PREDICTED: uncharacterized protein LOC108664518 [Hyalella azteca]	*	*	*	*	*	*	*	*
cb9190_c16/f1p1/1414	1402	0.25	79.42	8.211168014	6.78E-18	6.33E-16	XP_018011117.1	PREDICTED: troponin I-like isoform X2 [Hyalella azteca]	*	*	*	*	*	*	sp|P05547|TNNI_ASTLP	sp|P05547|TNNI_ASTLP Troponin I OS=Astacus leptodactylus PE=1 SV=1
cb10491_c904121/f1p0/1646	1646	0	22.1	12.6022071	7.13E-18	6.63E-16	AGM32529.1	BTG1-like protein [Coptotermes formosanus]	*	*	*	K14443|TOB|http://www.genome.jp/dbget-bin/www_bget?ko:K14443	ko03018(RNA degradation)	*	sp|P53348|BTG1_BOVIN	sp|P53348|BTG1_BOVIN Protein BTG1 OS=Bos taurus GN=BTG1 PE=2 SV=2
cb7374_c21296/f1p0/2150	2150	0	16.09	12.6022071	7.13E-18	6.63E-16	AKB96224.1	heat shock protein [Cherax destructor]	*	*	GO:0005524(ATP binding);GO:0000166(nucleotide binding)	K09485|HSP110|http://www.genome.jp/dbget-bin/www_bget?ko:K09485	ko04141(Protein processing in endoplasmic reticulum)	KOG0103(O)(Molecular chaperones HSP105/HSP110/SSE1, HSP70 superfamily)	sp|Q61316|HSP74_MOUSE	sp|Q61316|HSP74_MOUSE Heat shock 70 kDa protein 4 OS=Mus musculus GN=Hspa4 PE=1 SV=1
cb7374_c58007/f2p0/2931	2931	0.02	14.4	9.674316949	7.21E-18	6.69E-16	XP_002110228.1	expressed hypothetical protein [Trichoplax adhaerens]	*	*	*	*	*	*	sp|P28799|GRN_HUMAN	sp|P28799|GRN_HUMAN Granulins OS=Homo sapiens GN=GRN PE=1 SV=2
cb10491_c681303/f2p1/1332	1332	0	28.77	12.60048476	7.22E-18	6.69E-16	C4NZN9.1	RecName: Full=Hyastatin; Flags: Precursor	*	*	*	*	*	*	*	*
cb6983_c44/f2p0/1865	1865	19.28	0	-12.597729	7.40E-18	6.85E-16	XP_018020900.1	PREDICTED: spectrin alpha chain-like isoform X2 [Hyalella azteca]	*	*	GO:0005509(calcium ion binding)	K06114|SPTA|http://www.genome.jp/dbget-bin/www_bget?ko:K06114	ko04210(Apoptosis)	KOG0027(T)(Calmodulin and related proteins (EF-Hand superfamily))	sp|P13395|SPTCA_DROME	sp|P13395|SPTCA_DROME Spectrin alpha chain OS=Drosophila melanogaster GN=alpha-Spec PE=1 SV=2
cb6469_c0/f33p0/1699	1699	21.5	0	-12.59570733	7.50E-18	6.93E-16	XP_018025715.1	PREDICTED: dolichyl-diphosphooligosaccharide--protein glycosyltransferase 48 kDa subunit-like isoform X2 [Hyalella azteca]	GO:0006486(protein glycosylation);GO:0018279(protein N-linked glycosylation via asparagine)	GO:0016020(membrane);GO:0005789(endoplasmic reticulum membrane);GO:0005783(endoplasmic reticulum);GO:0016021(integral component of membrane)	GO:0016740(transferase activity);GO:0016757(transferase activity, transferring glycosyl groups)	K12670|WBP1|http://www.genome.jp/dbget-bin/www_bget?ko:K12670	ko04141(Protein processing in endoplasmic reticulum);ko00510(N-Glycan biosynthesis);ko00513(Various types of N-glycan biosynthesis)	KOG2754(O)(Oligosaccharyltransferase, beta subunit)	sp|Q24319|OST48_DROME	sp|Q24319|OST48_DROME Dolichyl-diphosphooligosaccharide--protein glycosyltransferase 48 kDa subunit OS=Drosophila melanogaster GN=Ost48 PE=2 SV=2
cb7374_c21939/f1p0/2453	2453	13.97	0	-12.59165547	7.69E-18	7.10E-16	XP_018006862.1	PREDICTED: proproteinase E-like [Hyalella azteca]	*	*	*	*	*	*	sp|P05049|SNAK_DROME	sp|P05049|SNAK_DROME Serine protease snake OS=Drosophila melanogaster GN=snk PE=1 SV=2
cb5788_c0/f13p1/2066	2066	16.9	0	-12.58147575	8.31E-18	7.64E-16	XP_018008770.1	PREDICTED: transmembrane protein 199-like [Hyalella azteca]	*	GO:0016020(membrane);GO:0030133(transport vesicle);GO:0016021(integral component of membrane);GO:0031083(BLOC-1 complex)	*	K20187|BLOC1S5|http://www.genome.jp/dbget-bin/www_bget?ko:K20187	*	*	sp|Q8N511|TM199_HUMAN	sp|Q8N511|TM199_HUMAN Transmembrane protein 199 OS=Homo sapiens GN=TMEM199 PE=1 SV=1
cb9190_c32/f1p0/934	934	0.17	81.26	8.642053421	8.48E-18	7.79E-16	ADP37373.1	troponin I, partial [Gecarcinus lateralis]	*	*	*	*	*	*	sp|P05547|TNNI_ASTLP	sp|P05547|TNNI_ASTLP Troponin I OS=Astacus leptodactylus PE=1 SV=1
cb10491_c902100/f1p0/1572	1572	0	22.88	12.57088586	8.86E-18	8.08E-16	XP_014677663.1	PREDICTED: uncharacterized protein LOC106817510 isoform X1 [Priapulus caudatus]	*	*	*	*	*	*	sp|B6QGW6|RRG9_TALMQ	sp|B6QGW6|RRG9_TALMQ Required for respiratory growth protein 9, mitochondrial OS=Talaromyces marneffei (strain ATCC 18224 / CBS 334.59 / QM 7333) GN=rrg9 PE=3 SV=1
cb4840_c1/f5p1/2294	2294	0	14.61	12.57088586	8.86E-18	8.08E-16	XP_018012975.1	PREDICTED: adenylosuccinate synthetase isozyme 1 B-like [Hyalella azteca]	GO:0006167(AMP biosynthetic process);GO:0006164(purine nucleotide biosynthetic process);GO:0044208('de novo' AMP biosynthetic process)	GO:0005737(cytoplasm)	GO:0000287(magnesium ion binding);GO:0004019(adenylosuccinate synthase activity);GO:0005525(GTP binding);GO:0046872(metal ion binding);GO:0000166(nucleotide binding);GO:0016874(ligase activity)	K01939|purA, ADSS|http://www.genome.jp/dbget-bin/www_bget?ko:K01939	ko00250(Alanine, aspartate and glutamate metabolism);ko00230(Purine metabolism)	KOG1355(F)(Adenylosuccinate synthase)	sp|B5X2Z0|PUA1A_SALSA	sp|B5X2Z0|PUA1A_SALSA Adenylosuccinate synthetase isozyme 1 A OS=Salmo salar GN=adssl1a PE=2 SV=1
cb212_c15/f1p1/4419	4419	0	7.07	12.56912569	8.86E-18	8.08E-16	ADF87942.1	MAP kinase [Eriocheir sinensis]	GO:0016310(phosphorylation);GO:0006468(protein phosphorylation)	*	GO:0004672(protein kinase activity);GO:0004674(protein serine/threonine kinase activity);GO:0016301(kinase activity);GO:0016740(transferase activity);GO:0004707(MAP kinase activity);GO:0005524(ATP binding);GO:0000166(nucleotide binding)	K04371|MAPK1_3|http://www.genome.jp/dbget-bin/www_bget?ko:K04371	ko04210(Apoptosis);ko04214(Apoptosis - fly);ko04114(Oocyte meiosis);ko04810(Regulation of actin cytoskeleton);ko04520(Adherens junction);ko04510(Focal adhesion);ko04540(Gap junction);ko04550(Signaling pathways regulating pluripotency of stem cells);ko04140(Autophagy - animal);ko04371(Apelin signaling pathway);ko04012(ErbB signaling pathway);ko04068(FoxO signaling pathway);ko04066(HIF-1 signaling …	KOG0660(T)(Mitogen-activated protein kinase)	sp|P40417|ERKA_DROME	sp|P40417|ERKA_DROME Mitogen-activated protein kinase ERK-A OS=Drosophila melanogaster GN=rl PE=1 SV=3
cb7374_c326009/f3p1/2317	2317	0	14.43	12.56912569	8.86E-18	8.08E-16	XP_018025829.1	PREDICTED: osteoclast-stimulating factor 1-like [Hyalella azteca]	*	*	*	*	*	KOG4177(M)(Ankyrin)	sp|Q8MJ50|OSTF1_BOVIN	sp|Q8MJ50|OSTF1_BOVIN Osteoclast-stimulating factor 1 OS=Bos taurus GN=OSTF1 PE=2 SV=1
cb7374_c3337/f1p1/2420	2420	0	13.69	12.5655989	9.09E-18	8.28E-16	AHK59786.1	C-type lectin [Portunus trituberculatus]	*	*	*	K06560|MRC|http://www.genome.jp/dbget-bin/www_bget?ko:K06560	ko04145(Phagosome)	*	*	*
cb10787_c7/f1p0/1490	1490	299.43	1.57	-7.540571057	9.20E-18	8.37E-16	XP_018020542.1	PREDICTED: troponin T, skeletal muscle-like [Hyalella azteca]	*	*	*	K12046|TNNT3|http://www.genome.jp/dbget-bin/www_bget?ko:K12046	*	*	sp|P19351|TNNT_DROME	sp|P19351|TNNT_DROME Troponin T, skeletal muscle OS=Drosophila melanogaster GN=up PE=1 SV=3
cb10491_c873608/f1p0/1442	1442	45.25	0.09	-8.839231553	9.75E-18	8.86E-16	AFN08747.1	elongation factor 1A [Scylla paramamosain]	*	*	*	K03231|EEF1A|http://www.genome.jp/dbget-bin/www_bget?ko:K03231	ko03013(RNA transport)	KOG0052(J)(Translation elongation factor EF-1 alpha/Tu)	sp|P13549|EF1A0_XENLA	sp|P13549|EF1A0_XENLA Elongation factor 1-alpha, somatic form OS=Xenopus laevis GN=eef1as PE=2 SV=1
cb4971_c41/f2p0/1188	1188	32.84	0	-12.55674729	9.83E-18	8.92E-16	*	*	*	*	*	*	*	*	*	*
cb7374_c106748/f1p0/2279	2279	0	14.49	12.54783444	1.04E-17	9.34E-16	XP_018025706.1	PREDICTED: tropomyosin isoform X27 [Hyalella azteca]	*	*	*	K10373|TPM1|http://www.genome.jp/dbget-bin/www_bget?ko:K10373	ko04261(Adrenergic signaling in cardiomyocytes);ko04260(Cardiac muscle contraction)	KOG1003(Z)(Actin filament-coating protein tropomyosin)	sp|P06754|TPM1_DROME	sp|P06754|TPM1_DROME Tropomyosin-1, isoforms 9A/A/B OS=Drosophila melanogaster GN=Tm1 PE=1 SV=2
cb7374_c209326/f4p6/2358	2358	0	13.94	12.54783444	1.04E-17	9.34E-16	ADD71943.1	alpha 2-macroglobulin [Eriocheir sinensis]	*	*	*	K03910|A2M|http://www.genome.jp/dbget-bin/www_bget?ko:K03910	ko04610(Complement and coagulation cascades)	KOG1366(O)(Alpha-macroglobulin)	sp|Q5R4N8|A2MG_PONAB	sp|Q5R4N8|A2MG_PONAB Alpha-2-macroglobulin OS=Pongo abelii GN=A2M PE=2 SV=1
cb7374_c213086/f1p0/2338	2338	0	14.07	12.54783444	1.04E-17	9.34E-16	AEB54634.1	receptor accessory protein 5 [Procambarus clarkii]	*	*	*	K17279|REEP5_6|http://www.genome.jp/dbget-bin/www_bget?ko:K17279	*	KOG1726(V)(HVA22/DP1 gene product-related proteins)	sp|Q66IF1|REEP6_DANRE	sp|Q66IF1|REEP6_DANRE Receptor expression-enhancing protein 6 OS=Danio rerio GN=reep6 PE=2 SV=1
cb8907_c83/f1p0/1146	1146	0	33.82	12.54783444	1.04E-17	9.34E-16	ACY66534.1	hypothetical protein, partial [Scylla paramamosain]	*	*	*	*	*	*	*	*
cb8872_c6/f1p0/1451	1451	0.13	55.64	8.550378963	1.04E-17	9.39E-16	*	*	*	*	*	*	*	*	*	*
cb5181_c14/f2p0/1715	1715	20.41	0	-12.53791877	1.11E-17	9.93E-16	XP_018026450.1	PREDICTED: uncharacterized protein LOC108681885 [Hyalella azteca]	*	*	*	K12172|RANBP2, NUP358|http://www.genome.jp/dbget-bin/www_bget?ko:K12172	ko03013(RNA transport)	*	*	*
cb212_c6/f3p0/2703	2703	0	11.8	12.53165723	1.15E-17	1.03E-15	ADF87942.1	MAP kinase [Eriocheir sinensis]	GO:0016310(phosphorylation);GO:0006468(protein phosphorylation)	*	GO:0004672(protein kinase activity);GO:0004674(protein serine/threonine kinase activity);GO:0016301(kinase activity);GO:0016740(transferase activity);GO:0004707(MAP kinase activity);GO:0005524(ATP binding);GO:0000166(nucleotide binding)	K04371|MAPK1_3|http://www.genome.jp/dbget-bin/www_bget?ko:K04371	ko04210(Apoptosis);ko04214(Apoptosis - fly);ko04114(Oocyte meiosis);ko04810(Regulation of actin cytoskeleton);ko04520(Adherens junction);ko04510(Focal adhesion);ko04540(Gap junction);ko04550(Signaling pathways regulating pluripotency of stem cells);ko04140(Autophagy - animal);ko04371(Apelin signaling pathway);ko04012(ErbB signaling pathway);ko04068(FoxO signaling pathway);ko04066(HIF-1 signaling …	KOG0660(T)(Mitogen-activated protein kinase)	sp|P40417|ERKA_DROME	sp|P40417|ERKA_DROME Mitogen-activated protein kinase ERK-A OS=Drosophila melanogaster GN=rl PE=1 SV=3
cb10491_c547766/f1p0/1531	1531	23.35	0	-12.53158758	1.17E-17	1.04E-15	*	*	*	*	*	*	*	*	*	*
cb2121_c147/f1p0/1400	1400	2.1	374.08	7.490803736	1.18E-17	1.05E-15	ABG11961.1	tail muscle elongation factor 1 gamma [Procambarus clarkii]	GO:0006414(translational elongation);GO:0006412(translation)	*	GO:0003746(translation elongation factor activity)	K03233|EEF1G|http://www.genome.jp/dbget-bin/www_bget?ko:K03233	*	KOG0867(O)(Glutathione S-transferase)	sp|P12261|EF1G_ARTSA	sp|P12261|EF1G_ARTSA Elongation factor 1-gamma OS=Artemia salina PE=1 SV=3
cb7374_c331299/f1p0/2192	2192	15.14	0	-12.52310256	1.23E-17	1.10E-15	XP_018019143.1	PREDICTED: periostin-like [Hyalella azteca]	*	*	*	K19519|TGFBI, BIGH3|http://www.genome.jp/dbget-bin/www_bget?ko:K19519	*	*	sp|P55906|BGH3_BOVIN	sp|P55906|BGH3_BOVIN Transforming growth factor-beta-induced protein ig-h3 OS=Bos taurus GN=TGFBI PE=1 SV=2
cb3024_c49/f2p0/2094	2094	15.95	0	-12.52097348	1.25E-17	1.11E-15	*	*	*	*	*	*	*	*	*	*
cb5427_c4/f6p0/2604	2604	12.44	0	-12.52097348	1.25E-17	1.11E-15	XP_018024602.1	PREDICTED: uncharacterized protein LOC108680309 [Hyalella azteca]	*	*	*	*	*	*	*	*
cb9366_c8/f1p0/1439	1439	0	24.57	12.51529657	1.28E-17	1.14E-15	*	*	*	*	*	*	*	*	*	*
cb2353_c0/f67p1/2101	2101	31.75	0.1	-8.268309825	1.29E-17	1.14E-15	JAV12970.1	putative glycine cleavage system h protein lipoate-binding [Nyssomyia neivai]	GO:0019464(glycine decarboxylation via glycine cleavage system)	GO:0005960(glycine cleavage complex)	*	K02437|gcvH, GCSH|http://www.genome.jp/dbget-bin/www_bget?ko:K02437	ko00260(Glycine, serine and threonine metabolism);ko00630(Glyoxylate and dicarboxylate metabolism)	KOG3373(E)(Glycine cleavage system H protein (lipoate-binding))	sp|Q9N121|GCSH_RABIT	sp|Q9N121|GCSH_RABIT Glycine cleavage system H protein, mitochondrial OS=Oryctolagus cuniculus GN=GCSH PE=2 SV=1
cb11531_c4/f1p0/1554	1554	0	22.23	12.50980152	1.33E-17	1.18E-15	XP_018017026.1	PREDICTED: xanthine dehydrogenase 1-like [Hyalella azteca]	*	*	*	K00106|XDH|http://www.genome.jp/dbget-bin/www_bget?ko:K00106	ko04146(Peroxisome);ko00232(Caffeine metabolism);ko00230(Purine metabolism);ko00983(Drug metabolism - other enzymes)	KOG0430(F)(Xanthine dehydrogenase)	sp|Q6AUV1|XDH_ORYSJ	sp|Q6AUV1|XDH_ORYSJ Xanthine dehydrogenase OS=Oryza sativa subsp. japonica GN=XDH PE=2 SV=1
cb7374_c21154/f1p0/3178	3178	24.4	0.09	-8.087873862	1.35E-17	1.19E-15	XP_018019143.1	PREDICTED: periostin-like [Hyalella azteca]	*	*	*	K19519|TGFBI, BIGH3|http://www.genome.jp/dbget-bin/www_bget?ko:K19519	*	*	sp|O11780|BGH3_PIG	sp|O11780|BGH3_PIG Transforming growth factor-beta-induced protein ig-h3 OS=Sus scrofa GN=TGFBI PE=1 SV=1
cb7374_c399734/f1p0/2458	2458	0	12.87	12.50244208	1.41E-17	1.24E-15	XP_019620636.1	PREDICTED: sortilin-related receptor-like isoform X1 [Branchiostoma belcheri]	GO:0006810(transport)	GO:0016020(membrane);GO:0016021(integral component of membrane);GO:0005794(Golgi apparatus)	GO:0005509(calcium ion binding)	K04550|LRP1, CD91|http://www.genome.jp/dbget-bin/www_bget?ko:K04550	*	KOG3509(O)(Basement membrane-specific heparan sulfate proteoglycan (HSPG) core protein)	sp|Q98930|SORL_CHICK	sp|Q98930|SORL_CHICK Sortilin-related receptor (Fragment) OS=Gallus gallus GN=SORL1 PE=2 SV=1
cb7374_c11702/f1p1/3178	3178	9.83	0	-12.50166905	1.43E-17	1.26E-15	AIS36136.1	chloride intracellular channel [Portunus trituberculatus]	*	*	*	K05022|CLIC2|http://www.genome.jp/dbget-bin/www_bget?ko:K05022	*	*	sp|Q8WQA4|EXC4_CAEEL	sp|Q8WQA4|EXC4_CAEEL Chloride intracellular channel exc-4 OS=Caenorhabditis elegans GN=exc-4 PE=1 SV=2
cb7374_c12908/f2p0/3999	3999	0	7.51	12.50059634	1.43E-17	1.26E-15	XP_018015220.1	PREDICTED: protein Tob1-like [Hyalella azteca]	*	*	*	K14443|TOB|http://www.genome.jp/dbget-bin/www_bget?ko:K14443	ko03018(RNA degradation)	*	sp|Q61471|TOB1_MOUSE	sp|Q61471|TOB1_MOUSE Protein Tob1 OS=Mus musculus GN=Tob1 PE=1 SV=2
cb11601_c1664/f1p0/3570	3570	0.02	12.91	8.905922724	1.47E-17	1.29E-15	KDR19074.1	26S proteasome non-ATPase regulatory subunit 12 [Zootermopsis nevadensis]	*	GO:0000502(proteasome complex)	*	K03035|PSMD12, RPN5|http://www.genome.jp/dbget-bin/www_bget?ko:K03035	ko03050(Proteasome)	KOG1498(O)(26S proteasome regulatory complex, subunit RPN5/PSMD12)	sp|Q9D8W5|PSD12_MOUSE	sp|Q9D8W5|PSD12_MOUSE 26S proteasome non-ATPase regulatory subunit 12 OS=Mus musculus GN=Psmd12 PE=1 SV=4
cb7374_c234056/f1p1/2323	2323	0.01	13.65	12.49318967	1.49E-17	1.30E-15	XP_018019143.1	PREDICTED: periostin-like [Hyalella azteca]	*	*	*	K19519|TGFBI, BIGH3|http://www.genome.jp/dbget-bin/www_bget?ko:K19519	*	*	sp|O11780|BGH3_PIG	sp|O11780|BGH3_PIG Transforming growth factor-beta-induced protein ig-h3 OS=Sus scrofa GN=TGFBI PE=1 SV=1
cb8218_c442/f1p0/1408	1408	457.71	2.63	-7.422307134	1.50E-17	1.32E-15	ADF87491.1	ferritin 2 [Eriocheir sinensis]	GO:0055114(oxidation-reduction process);GO:0006879(cellular iron ion homeostasis);GO:0006826(iron ion transport)	*	GO:0008199(ferric iron binding);GO:0046872(metal ion binding);GO:0004322(ferroxidase activity);GO:0016491(oxidoreductase activity)	K00522|FTH1|http://www.genome.jp/dbget-bin/www_bget?ko:K00522	ko04216(Ferroptosis);ko04217(Necroptosis);ko04978(Mineral absorption)	*	sp|P41822|FRI_AEDAE	sp|P41822|FRI_AEDAE Ferritin subunit OS=Aedes aegypti GN=FERH PE=1 SV=2
cb8191_c207/f403p0/1662	1662	0	20.19	12.48947203	1.53E-17	1.34E-15	XP_018021435.1	PREDICTED: phosphate carrier protein, mitochondrial-like [Hyalella azteca]	*	*	*	K15102|SLC25A3, PHC, PIC|http://www.genome.jp/dbget-bin/www_bget?ko:K15102	*	KOG0767(C)(Mitochondrial phosphate carrier protein)	sp|Q5R7W2|MPCP_PONAB	sp|Q5R7W2|MPCP_PONAB Phosphate carrier protein, mitochondrial OS=Pongo abelii GN=SLC25A3 PE=2 SV=1
cb13334_c1206/f1p0/1080	1080	54.37	0.11	-9.114181954	1.54E-17	1.35E-15	ACR20475.1	mannose-binding protein [Procambarus clarkii]	*	*	*	*	*	*	*	*
cb7374_c328757/f1p1/2711	2711	86.33	0.43	-7.577372162	1.54E-17	1.35E-15	AAG00512.1	polyubiquitin C [Mus musculus]	GO:0010992(ubiquitin homeostasis);GO:0000086(G2/M transition of mitotic cell cycle);GO:0000122(negative regulation of transcription from RNA polymerase II promoter);GO:0000165(MAPK cascade);GO:0000187(activation of MAPK activity);GO:0000209(protein polyubiquitination);GO:0000715(nucleotide-excision repair, DNA damage recognition);GO:0000717(nucleotide-excision repair, DNA duplex unwinding);GO:000…	GO:0005615(extracellular space);GO:0005634(nucleus);GO:0005737(cytoplasm);GO:0043209(myelin sheath);GO:0070062(extracellular exosome);GO:0005654(nucleoplasm);GO:0005829(cytosol);GO:0005886(plasma membrane);GO:0010008(endosome membrane);GO:0030666(endocytic vesicle membrane)	GO:0002020(protease binding);GO:0005515(protein binding);GO:0044822(RNA binding);GO:0003674(molecular_function)	K08770|UBC|http://www.genome.jp/dbget-bin/www_bget?ko:K08770	ko03320(PPAR signaling pathway)	KOG0004(J)(Ubiquitin/40S ribosomal protein S27a fusion)	sp|Q63429|UBC_RAT	sp|Q63429|UBC_RAT Polyubiquitin-C OS=Rattus norvegicus GN=Ubc PE=1 SV=1
cb7374_c387290/f6p0/2751	2751	0.15	38	7.941153272	1.55E-17	1.35E-15	AID61753.1	fructose 1,6-biphosphate-aldolase A [Fenneropenaeus chinensis]	GO:0006096(glycolytic process)	*	GO:0004332(fructose-bisphosphate aldolase activity);GO:0003824(catalytic activity);GO:0016829(lyase activity)	K01623|ALDO|http://www.genome.jp/dbget-bin/www_bget?ko:K01623	ko00051(Fructose and mannose metabolism);ko00010(Glycolysis / Gluconeogenesis);ko00030(Pentose phosphate pathway);ko00710(Carbon fixation in photosynthetic organisms);ko00680(Methane metabolism);ko01230(Biosynthesis of amino acids);ko01200(Carbon metabolism)	KOG1557(G)(Fructose-biphosphate aldolase)	sp|P07764|ALF_DROME	sp|P07764|ALF_DROME Fructose-bisphosphate aldolase OS=Drosophila melanogaster GN=Ald PE=1 SV=5
cb4971_c45/f2p0/965	965	0	40.8	12.47262306	1.71E-17	1.48E-15	*	*	*	*	*	*	*	*	*	*
cb7374_c331731/f2p0/3218	3218	0.02	11.85	9.542638656	1.77E-17	1.53E-15	*	*	*	*	*	*	*	*	*	*
cb10491_c569325/f2p0/1845	1845	17.83	0	-12.46669902	1.80E-17	1.56E-15	XP_018006987.1	PREDICTED: sialin-like isoform X3 [Hyalella azteca]	GO:0055085(transmembrane transport)	GO:0016020(membrane);GO:0016021(integral component of membrane)	*	K08193|SLC17A|http://www.genome.jp/dbget-bin/www_bget?ko:K08193	*	KOG2532(G)(Permease of the major facilitator superfamily)	sp|Q9NRA2|S17A5_HUMAN	sp|Q9NRA2|S17A5_HUMAN Sialin OS=Homo sapiens GN=SLC17A5 PE=1 SV=2
cb7374_c406176/f1p0/2951	2951	10.4	0	-12.46448499	1.83E-17	1.58E-15	XP_018015656.1	PREDICTED: tropomodulin-like isoform X5 [Hyalella azteca]	*	*	*	K10370|TMOD|http://www.genome.jp/dbget-bin/www_bget?ko:K10370	*	*	sp|O01479|TMOD_CAEEL	sp|O01479|TMOD_CAEEL Tropomodulin OS=Caenorhabditis elegans GN=unc-94 PE=1 SV=2
cb13090_c12/f1p0/1057	1057	35.99	0	-12.46226756	1.85E-17	1.60E-15	ACR56716.1	lipopolysaccharide and beta-1,3-glucan binding protein [Eriocheir sinensis]	*	*	*	*	*	*	sp|Q8N0N3|BGBP_PENMO	sp|Q8N0N3|BGBP_PENMO Beta-1,3-glucan-binding protein OS=Penaeus monodon PE=2 SV=1
cb6066_c62/f3p0/1045	1045	0.19	63.52	8.517975068	1.96E-17	1.69E-15	*	*	*	*	*	*	*	*	*	*
cb5278_c18/f1p0/1602	1602	0	20.46	12.44217468	2.10E-17	1.81E-15	AHA61464.1	heat shock protein 70 [Eriocheir sinensis]	GO:0055114(oxidation-reduction process);GO:0006457(protein folding)	*	GO:0051082(unfolded protein binding);GO:0005524(ATP binding);GO:0032440(2-alkenal reductase [NAD(P)] activity);GO:0000166(nucleotide binding);GO:0016491(oxidoreductase activity)	K04043|dnaK|http://www.genome.jp/dbget-bin/www_bget?ko:K04043	ko03018(RNA degradation);ko04212(Longevity regulating pathway - worm)	KOG0101(O)(Molecular chaperones HSP70/HSC70, HSP70 superfamily)	sp|P29845|HSP7E_DROME	sp|P29845|HSP7E_DROME Heat shock 70 kDa protein cognate 5 OS=Drosophila melanogaster GN=Hsc70-5 PE=1 SV=2
cb4072_c90/f1p0/1953	1953	0.1	36.11	8.447707797	2.11E-17	1.81E-15	XP_018009767.1	PREDICTED: cofilin/actin-depolymerizing factor homolog [Hyalella azteca]	GO:0030042(actin filament depolymerization);GO:0030041(actin filament polymerization);GO:0000902(cell morphogenesis);GO:0008585(female gonad development);GO:0016319(mushroom body development);GO:0000915(actomyosin contractile ring assembly);GO:0007409(axonogenesis);GO:0042052(rhabdomere development);GO:0001736(establishment of planar polarity);GO:0007298(border follicle cell migration);GO:0010591…	GO:0005622(intracellular);GO:0015629(actin cytoskeleton);GO:0005737(cytoplasm);GO:0005654(nucleoplasm);GO:0005856(cytoskeleton);GO:0005829(cytosol);GO:0016363(nuclear matrix);GO:0005875(microtubule associated complex);GO:0005634(nucleus)	GO:0003779(actin binding)	K05765|CFL|http://www.genome.jp/dbget-bin/www_bget?ko:K05765	ko04810(Regulation of actin cytoskeleton);ko04360(Axon guidance);ko04666(Fc gamma R-mediated phagocytosis)	KOG1735(Z)(Actin depolymerizing factor)	sp|P45594|CADF_DROME	sp|P45594|CADF_DROME Cofilin/actin-depolymerizing factor homolog OS=Drosophila melanogaster GN=tsr PE=1 SV=1
cb9447_c21/f1p0/1488	1488	0	22.38	12.44025015	2.13E-17	1.83E-15	AIS24843.1	T-complex protein 1 subunit alpha [Scylla paramamosain]	GO:0006457(protein folding)	GO:0005737(cytoplasm)	GO:0005524(ATP binding);GO:0000166(nucleotide binding);GO:0051082(unfolded protein binding)	K09493|CCT1, TCP1|http://www.genome.jp/dbget-bin/www_bget?ko:K09493	*	KOG0361(O)(Chaperonin complex component, TCP-1 eta subunit (CCT7))	sp|P12613|TCPA_DROME	sp|P12613|TCPA_DROME T-complex protein 1 subunit alpha OS=Drosophila melanogaster GN=T-cp1 PE=2 SV=2
cb10491_c584852/f5p0/1871	1871	17.18	0	-12.43764817	2.19E-17	1.87E-15	XP_018025117.1	PREDICTED: spondin-1-like [Hyalella azteca]	*	*	GO:0004867(serine-type endopeptidase inhibitor activity);GO:0004064(arylesterase activity);GO:0016787(hydrolase activity)	*	*	KOG4597(O)(Serine proteinase inhibitor (KU family) with thrombospondin repeats)	sp|P0DN09|VKT5_ANEVI	sp|P0DN09|VKT5_ANEVI U-actitoxin-Avd3h OS=Anemonia viridis PE=3 SV=1
cb10491_c872917/f1p0/1393	1393	24.61	0	-12.43764817	2.19E-17	1.87E-15	XP_018020844.1	PREDICTED: uncharacterized protein LOC108677184 [Hyalella azteca]	*	*	*	*	*	*	*	*
cb7080_c5/f1p1/3690	3690	0	7.83	12.43639337	2.19E-17	1.87E-15	KRT78614.1	RNA binding protein [Oryctes borbonicus]	*	GO:0030529(intracellular ribonucleoprotein complex);GO:0019013(viral nucleocapsid)	GO:0000166(nucleotide binding);GO:0003676(nucleic acid binding)	*	*	*	*	*
cb2571_c1/f7p0/3718	3718	0	7.74	12.43252625	2.26E-17	1.92E-15	XP_018007054.1	PREDICTED: uncharacterized protein LOC108664873 isoform X1 [Hyalella azteca]	GO:0007165(signal transduction);GO:0007264(small GTPase mediated signal transduction)	*	GO:0005085(guanyl-nucleotide exchange factor activity)	K17635|RGL1, RGL|http://www.genome.jp/dbget-bin/www_bget?ko:K17635	ko04014(Ras signaling pathway)	KOG3629(T)(Guanine-nucleotide releasing factor)	sp|Q60695|RGL1_MOUSE	sp|Q60695|RGL1_MOUSE Ral guanine nucleotide dissociation stimulator-like 1 OS=Mus musculus GN=Rgl1 PE=1 SV=2
cb7374_c280634/f1p0/1999	1999	24.15	0.05	-9.055948929	2.29E-17	1.95E-15	KZS10819.1	Uncharacterized protein APZ42_024615 [Daphnia magna]	*	*	*	*	*	*	*	*
cb7374_c122180/f1p1/3469	3469	8.5	0	-12.43086023	2.29E-17	1.95E-15	XP_004530491.1	PREDICTED: ATP-binding cassette sub-family F member 2 [Ceratitis capitata]	*	*	GO:0005524(ATP binding);GO:0000166(nucleotide binding);GO:0016887(ATPase activity)	K06185|ABCF2|http://www.genome.jp/dbget-bin/www_bget?ko:K06185	*	KOG0066(J)(eIF2-interacting protein ABC50 (ABC superfamily))	sp|Q2KJA2|ABCF2_BOVIN	sp|Q2KJA2|ABCF2_BOVIN ATP-binding cassette sub-family F member 2 OS=Bos taurus GN=ABCF2 PE=2 SV=1
cb10841_c1/f1p0/1278	1278	0	26.94	12.42864873	2.32E-17	1.97E-15	*	*	*	*	*	*	*	*	*	*
cb7532_c2/f1p0/1233	1233	28.63	0	-12.42859047	2.36E-17	1.99E-15	XP_018009727.1	PREDICTED: ubiquitin-conjugating enzyme E2 variant 2-like [Hyalella azteca]	*	*	*	K10704|UBE2V|http://www.genome.jp/dbget-bin/www_bget?ko:K10704	ko04624(Toll and Imd signaling pathway)	KOG0419(O)(Ubiquitin-protein ligase)	sp|Q5F3Z3|UB2V2_CHICK	sp|Q5F3Z3|UB2V2_CHICK Ubiquitin-conjugating enzyme E2 variant 2 OS=Gallus gallus GN=UBE2V2 PE=2 SV=1
cb9916_c0/f2p0/1840	1840	17.42	0	-12.42859047	2.36E-17	1.99E-15	XP_009858013.1	PREDICTED: enoyl-CoA delta isomerase 2, mitochondrial isoform X1 [Ciona intestinalis]	GO:0008152(metabolic process)	*	GO:0003824(catalytic activity);GO:0000062(fatty-acyl-CoA binding)	K13239|PECI|http://www.genome.jp/dbget-bin/www_bget?ko:K13239	ko04146(Peroxisome);ko00071(Fatty acid degradation)	KOG0016(I)(Enoyl-CoA hydratase/isomerase)	sp|O75521|ECI2_HUMAN	sp|O75521|ECI2_HUMAN Enoyl-CoA delta isomerase 2, mitochondrial OS=Homo sapiens GN=ECI2 PE=1 SV=4
cb12990_c25/f1p0/1160	1160	0.11	46.54	8.833656691	2.42E-17	2.05E-15	JAT27554.1	hypothetical protein g.14134 [Graphocephala atropunctata]	GO:0006412(translation)	GO:0005840(ribosome)	GO:0003735(structural constituent of ribosome)	K02930|RP-L4e, RPL4|http://www.genome.jp/dbget-bin/www_bget?ko:K02930	ko03010(Ribosome)	KOG1475(A)(Ribosomal protein RPL1/RPL2/RL4L4)	sp|P08429|RL4A_XENLA	sp|P08429|RL4A_XENLA 60S ribosomal protein L4-A OS=Xenopus laevis GN=rpl4-a PE=2 SV=2
cb7374_c18736/f1p2/3597	3597	0	7.97	12.4208623	2.43E-17	2.05E-15	XP_018017426.1	PREDICTED: putative cysteine proteinase CG12163 isoform X2 [Hyalella azteca]	*	*	*	K01373|CTSF|http://www.genome.jp/dbget-bin/www_bget?ko:K01373	ko04210(Apoptosis);ko04142(Lysosome)	KOG1543(O)(Cysteine proteinase Cathepsin L)	sp|Q9VN93|CPR1_DROME	sp|Q9VN93|CPR1_DROME Putative cysteine proteinase CG12163 OS=Drosophila melanogaster GN=CG12163 PE=2 SV=2
cb7374_c402958/f1p0/1081	1081	59.99	0.11	-8.702446803	2.48E-17	2.09E-15	*	*	*	*	*	*	*	*	*	*
cb7374_c21343/f1p0/2769	2769	104.41	0.58	-7.436750698	2.51E-17	2.11E-15	XP_018019143.1	PREDICTED: periostin-like [Hyalella azteca]	*	*	*	K19519|TGFBI, BIGH3|http://www.genome.jp/dbget-bin/www_bget?ko:K19519	*	*	sp|Q15063|POSTN_HUMAN	sp|Q15063|POSTN_HUMAN Periostin OS=Homo sapiens GN=POSTN PE=1 SV=2
cb9897_c9/f1p0/897	897	0	43.62	12.41499478	2.53E-17	2.13E-15	XP_018028153.1	PREDICTED: prostaglandin reductase 1-like [Hyalella azteca]	GO:0055114(oxidation-reduction process)	*	GO:0008270(zinc ion binding);GO:0016491(oxidoreductase activity)	K13948|PTGR1, LTB4DH|http://www.genome.jp/dbget-bin/www_bget?ko:K13948	*	KOG1196(R)(Predicted NAD-dependent oxidoreductase)	sp|P97584|PTGR1_RAT	sp|P97584|PTGR1_RAT Prostaglandin reductase 1 OS=Rattus norvegicus GN=Ptgr1 PE=2 SV=3
cb8788_c171/f1p0/1063	1063	0	34.12	12.41303362	2.57E-17	2.15E-15	ACY66442.1	eukaryotic initiation factor 4A, partial [Scylla paramamosain]	GO:0010501(RNA secondary structure unwinding);GO:0006413(translational initiation);GO:0010468(regulation of gene expression)	*	GO:0003676(nucleic acid binding);GO:0005524(ATP binding);GO:0004386(helicase activity);GO:0000166(nucleotide binding);GO:0016787(hydrolase activity);GO:0004004(ATP-dependent RNA helicase activity)	K03257|EIF4A|http://www.genome.jp/dbget-bin/www_bget?ko:K03257	ko03013(RNA transport)	KOG0327(J)(Translation initiation factor 4F, helicase subunit (eIF-4A) and related helicases)	sp|Q0CAS8|FAL1_ASPTN	sp|Q0CAS8|FAL1_ASPTN ATP-dependent RNA helicase fal1 OS=Aspergillus terreus (strain NIH 2624 / FGSC A1156) GN=fal1 PE=3 SV=1
cb7374_c388860/f1p1/2107	2107	0.27	58.73	7.719735173	2.58E-17	2.16E-15	XP_018008561.1	PREDICTED: lysosome-associated membrane glycoprotein 1-like [Hyalella azteca]	*	*	*	K06528|LAMP1_2, CD107|http://www.genome.jp/dbget-bin/www_bget?ko:K06528	ko04140(Autophagy - animal);ko04142(Lysosome);ko04145(Phagosome)	*	sp|P11438|LAMP1_MOUSE	sp|P11438|LAMP1_MOUSE Lysosome-associated membrane glycoprotein 1 OS=Mus musculus GN=Lamp1 PE=1 SV=2
cb7374_c39741/f1p4/2427	2427	12.48	0	-12.41260136	2.61E-17	2.18E-15	ABS19633.1	prophenoloxdiase [Eriocheir sinensis]	*	*	*	K00505|TYR|http://www.genome.jp/dbget-bin/www_bget?ko:K00505	ko00350(Tyrosine metabolism);ko00965(Betalain biosynthesis);ko00950(Isoquinoline alkaloid biosynthesis);ko04916(Melanogenesis)	*	sp|Q8I1F6|PPO3_DROER	sp|Q8I1F6|PPO3_DROER Phenoloxidase 3 OS=Drosophila erecta GN=PPO3 PE=3 SV=2
cb11335_c2/f2p0/1450	1450	22.86	0	-12.40338452	2.76E-17	2.31E-15	AGZ01980.1	valosin-containing protein [Penaeus monodon]	*	*	GO:0005524(ATP binding);GO:0000166(nucleotide binding);GO:0016787(hydrolase activity)	K13525|VCP, CDC48|http://www.genome.jp/dbget-bin/www_bget?ko:K13525	ko04141(Protein processing in endoplasmic reticulum)	KOG0730(O)(AAA+-type ATPase)	sp|Q7KN62|TERA_DROME	sp|Q7KN62|TERA_DROME Transitional endoplasmic reticulum ATPase TER94 OS=Drosophila melanogaster GN=TER94 PE=1 SV=1
cb10491_c396674/f1p0/1901	1901	16.44	0	-12.40107108	2.84E-17	2.37E-15	ABS19633.1	prophenoloxdiase [Eriocheir sinensis]	*	*	*	*	*	*	sp|Q27451|PRP1_BOMMO	sp|Q27451|PRP1_BOMMO Phenoloxidase subunit 1 OS=Bombyx mori PE=1 SV=2
cb397_c23/f1p0/1152	1152	30.71	0	-12.40107108	2.84E-17	2.37E-15	*	*	*	*	*	*	*	*	*	*
cb10491_c513634/f2p0/1227	1227	0	27.72	12.39327402	2.93E-17	2.43E-15	ACF25908.1	crustin-2 [Eriocheir sinensis]	*	*	*	*	*	*	*	*
cb829_c1/f78p1/3171	3171	55.63	0.3	-7.51428023	2.97E-17	2.47E-15	JAS18214.1	hypothetical protein g.12960 [Clastoptera arizonana]	GO:0006596(polyamine biosynthetic process)	*	GO:0003824(catalytic activity)	K01581|E4.1.1.17, ODC1, speC, speF|http://www.genome.jp/dbget-bin/www_bget?ko:K01581	ko00330(Arginine and proline metabolism);ko00480(Glutathione metabolism)	KOG0622(E)(Ornithine decarboxylase)	sp|P27117|DCOR_BOVIN	sp|P27117|DCOR_BOVIN Ornithine decarboxylase OS=Bos taurus GN=ODC1 PE=2 SV=1
cb8191_c201/f2p0/951	951	0	39.22	12.38529377	3.10E-17	2.57E-15	XP_015782171.1	PREDICTED: phosphate carrier protein, mitochondrial-like [Tetranychus urticae]	GO:0006810(transport);GO:0055085(transmembrane transport);GO:0006412(translation)	GO:0016020(membrane);GO:0016021(integral component of membrane)	GO:0003735(structural constituent of ribosome)	K15102|SLC25A3, PHC, PIC|http://www.genome.jp/dbget-bin/www_bget?ko:K15102	*	KOG0767(C)(Mitochondrial phosphate carrier protein)	sp|P40614|MPCP_CAEEL	sp|P40614|MPCP_CAEEL Phosphate carrier protein, mitochondrial OS=Caenorhabditis elegans GN=F01G4.6 PE=2 SV=1
cb10739_c18/f1p0/1145	1145	0	30.21	12.38329179	3.15E-17	2.61E-15	*	*	*	*	*	*	*	*	*	*
cb11924_c8/f1p0/1055	1055	2.31	386.77	7.386160718	3.18E-17	2.63E-15	*	*	*	*	*	*	*	*	*	*
cb8946_c10/f1p2/1175	1175	29.47	0	-12.38008149	3.24E-17	2.67E-15	XP_013771663.1	PREDICTED: basigin-like isoform X1 [Limulus polyphemus]	*	*	*	*	*	KOG4475(RP)(FOG: Immunoglobin and related proteins)	sp|P97300|NPTN_MOUSE	sp|P97300|NPTN_MOUSE Neuroplastin OS=Mus musculus GN=Nptn PE=1 SV=3
cb11601_c1819/f2p0/990	990	0	36.83	12.37927948	3.24E-17	2.67E-15	*	*	*	*	*	*	*	*	*	*
cb10491_c22582/f1p0/1771	1771	87.25	0.45	-7.538805615	3.33E-17	2.74E-15	XP_018007048.1	PREDICTED: protein henna-like [Hyalella azteca]	GO:0006559(L-phenylalanine catabolic process);GO:0008152(metabolic process);GO:0009072(aromatic amino acid family metabolic process);GO:0055114(oxidation-reduction process)	GO:0016020(membrane);GO:0016021(integral component of membrane)	GO:0004497(monooxygenase activity);GO:0005506(iron ion binding);GO:0004510(tryptophan 5-monooxygenase activity);GO:0016597(amino acid binding);GO:0004505(phenylalanine 4-monooxygenase activity);GO:0016491(oxidoreductase activity);GO:0016714(oxidoreductase activity, acting on paired donors, with incorporation or reduction of molecular oxygen, reduced pteridine as one donor, and incorporation of on…	K00500|phhA, PAH|http://www.genome.jp/dbget-bin/www_bget?ko:K00500	ko00360(Phenylalanine metabolism);ko00400(Phenylalanine, tyrosine and tryptophan biosynthesis);ko01230(Biosynthesis of amino acids)	*	sp|P17276|PH4H_DROME	sp|P17276|PH4H_DROME Protein henna OS=Drosophila melanogaster GN=Hn PE=2 SV=3
cb8834_c34/f2p0/1731	1731	0.17	47.9	8.076284779	3.39E-17	2.79E-15	ACY66400.1	sodium/potassium-dependent ATPase beta-2 subunit, partial [Scylla paramamosain]	GO:0006814(sodium ion transport);GO:0006813(potassium ion transport)	GO:0005890(sodium:potassium-exchanging ATPase complex);GO:0016020(membrane);GO:0016021(integral component of membrane)	*	K01540|ATP1B|http://www.genome.jp/dbget-bin/www_bget?ko:K01540	ko04024(cAMP signaling pathway);ko04022(cGMP - PKG signaling pathway);ko04261(Adrenergic signaling in cardiomyocytes);ko04260(Cardiac muscle contraction);ko04976(Bile secretion);ko04973(Carbohydrate digestion and absorption);ko04971(Gastric acid secretion);ko04978(Mineral absorption);ko04972(Pancreatic secretion);ko04974(Protein digestion and absorption);ko04970(Salivary secretion);ko04911(Insuli…	KOG3927(P)(Na+/K+ ATPase, beta subunit)	sp|Q24046|ATPB1_DROME	sp|Q24046|ATPB1_DROME Sodium/potassium-transporting ATPase subunit beta-1 OS=Drosophila melanogaster GN=nrv1 PE=1 SV=2
cb7374_c330673/f15p1/2742	2742	0.07	23.24	8.37375847	3.48E-17	2.85E-15	ACK57788.1	cathepsin C [Litopenaeus vannamei]	GO:0051603(proteolysis involved in cellular protein catabolic process);GO:0006508(proteolysis)	GO:0005615(extracellular space);GO:0005764(lysosome)	GO:0008233(peptidase activity);GO:0008234(cysteine-type peptidase activity);GO:0004197(cysteine-type endopeptidase activity);GO:0016787(hydrolase activity)	K01275|CTSC|http://www.genome.jp/dbget-bin/www_bget?ko:K01275	ko04210(Apoptosis);ko04142(Lysosome)	KOG1543(O)(Cysteine proteinase Cathepsin L)	sp|P53634|CATC_HUMAN	sp|P53634|CATC_HUMAN Dipeptidyl peptidase 1 OS=Homo sapiens GN=CTSC PE=1 SV=2
cb8769_c8/f1p0/1664	1664	0	18.53	12.36717516	3.49E-17	2.86E-15	*	*	*	*	*	*	*	*	*	*
cb8972_c34/f1p1/1710	1710	102.81	0.55	-7.504446054	3.51E-17	2.87E-15	XP_018019177.1	PREDICTED: fructose-bisphosphate aldolase-like [Hyalella azteca]	GO:0006096(glycolytic process)	*	GO:0004332(fructose-bisphosphate aldolase activity);GO:0003824(catalytic activity);GO:0016829(lyase activity)	K01623|ALDO|http://www.genome.jp/dbget-bin/www_bget?ko:K01623	ko00051(Fructose and mannose metabolism);ko00010(Glycolysis / Gluconeogenesis);ko00030(Pentose phosphate pathway);ko00710(Carbon fixation in photosynthetic organisms);ko00680(Methane metabolism);ko01230(Biosynthesis of amino acids);ko01200(Carbon metabolism)	KOG1557(G)(Fructose-biphosphate aldolase)	sp|P07764|ALF_DROME	sp|P07764|ALF_DROME Fructose-bisphosphate aldolase OS=Drosophila melanogaster GN=Ald PE=1 SV=5
cb7374_c10118/f4p2/2805	2805	10.29	0	-12.36828728	3.54E-17	2.89E-15	ADF87938.1	transglutaminase [Eriocheir sinensis]	*	*	*	K05619|TGM1|http://www.genome.jp/dbget-bin/www_bget?ko:K05619	*	*	sp|Q05187|TGMH_TACTR	sp|Q05187|TGMH_TACTR Hemocyte protein-glutamine gamma-glutamyltransferase OS=Tachypleus tridentatus PE=1 SV=1
cb7374_c239651/f2p1/2041	2041	14.78	0	-12.36828728	3.54E-17	2.89E-15	XP_018025829.1	PREDICTED: osteoclast-stimulating factor 1-like [Hyalella azteca]	GO:0000003(reproduction)	*	*	*	*	KOG4177(M)(Ankyrin)	sp|Q6TGW5|OSTF1_DANRE	sp|Q6TGW5|OSTF1_DANRE Osteoclast-stimulating factor 1 OS=Danio rerio GN=ostf1 PE=2 SV=1
cb8493_c6/f3p0/917	917	41.25	0	-12.36828728	3.54E-17	2.89E-15	JAT30979.1	hypothetical protein g.4790, partial [Graphocephala atropunctata]	*	*	*	K00616|E2.2.1.2, talA, talB|http://www.genome.jp/dbget-bin/www_bget?ko:K00616	ko00030(Pentose phosphate pathway);ko01230(Biosynthesis of amino acids);ko01200(Carbon metabolism)	KOG2772(G)(Transaldolase)	sp|Q9W1G0|TALDO_DROME	sp|Q9W1G0|TALDO_DROME Probable transaldolase OS=Drosophila melanogaster GN=Taldo PE=2 SV=2
cb7374_c229307/f1p0/1948	1948	15.58	0	-12.36591683	3.60E-17	2.93E-15	AIJ10713.1	innexin 5 [Cancer borealis]	GO:0006810(transport);GO:0036098(male germ-line stem cell population maintenance);GO:0030727(germarium-derived female germ-line cyst formation);GO:0016331(morphogenesis of embryonic epithelium);GO:0048477(oogenesis);GO:0010496(intercellular transport);GO:0030154(cell differentiation);GO:0042048(olfactory behavior);GO:0007440(foregut morphogenesis);GO:0007293(germarium-derived egg chamber formatio…	GO:0005737(cytoplasm);GO:0005886(plasma membrane);GO:0016324(apical plasma membrane);GO:0016020(membrane);GO:0016328(lateral plasma membrane);GO:0005921(gap junction);GO:0030054(cell junction);GO:0016021(integral component of membrane);GO:0016323(basolateral plasma membrane);GO:0016327(apicolateral plasma membrane)	GO:0005243(gap junction channel activity)	*	*	*	sp|Q9V427|INX2_DROME	sp|Q9V427|INX2_DROME Innexin inx2 OS=Drosophila melanogaster GN=Inx2 PE=1 SV=1
cb8991_c6/f1p0/1541	1541	0.17	50.08	8.192734821	3.71E-17	3.02E-15	XP_019490632.1	PREDICTED: S-adenosylmethionine synthase-like [Hipposideros armiger]	GO:0006556(S-adenosylmethionine biosynthetic process);GO:0006730(one-carbon metabolic process)	GO:0005829(cytosol)	GO:0016740(transferase activity);GO:0046872(metal ion binding);GO:0005524(ATP binding);GO:0000166(nucleotide binding);GO:0004478(methionine adenosyltransferase activity)	K00789|metK|http://www.genome.jp/dbget-bin/www_bget?ko:K00789	ko00270(Cysteine and methionine metabolism);ko01230(Biosynthesis of amino acids)	KOG1506(H)(S-adenosylmethionine synthetase)	sp|P40320|METK_DROME	sp|P40320|METK_DROME S-adenosylmethionine synthase OS=Drosophila melanogaster GN=Sam-S PE=2 SV=2
cb7374_c151795/f1p0/2597	2597	0.01	13.96	9.433342014	3.73E-17	3.03E-15	XP_003740837.1	PREDICTED: tubulin alpha-3 chain [Galendromus occidentalis]	GO:0007017(microtubule-based process)	GO:0005737(cytoplasm);GO:0005856(cytoskeleton);GO:0005874(microtubule)	GO:0003924(GTPase activity);GO:0000166(nucleotide binding);GO:0005525(GTP binding);GO:0005200(structural constituent of cytoskeleton)	K07374|TUBA|http://www.genome.jp/dbget-bin/www_bget?ko:K07374	ko04210(Apoptosis);ko04540(Gap junction);ko04530(Tight junction);ko04145(Phagosome)	KOG1376(Z)(Alpha tubulin)	sp|P06604|TBA2_DROME	sp|P06604|TBA2_DROME Tubulin alpha-2 chain OS=Drosophila melanogaster GN=alphaTub85E PE=1 SV=1
cb10491_c406975/f1p0/1577	1577	19.96	0	-12.358782	3.76E-17	3.04E-15	AJO70001.1	sodium-potassium ATPase beta [Cherax destructor]	GO:0006814(sodium ion transport);GO:0006813(potassium ion transport)	GO:0016020(membrane);GO:0016021(integral component of membrane);GO:0005890(sodium:potassium-exchanging ATPase complex)	*	K01540|ATP1B|http://www.genome.jp/dbget-bin/www_bget?ko:K01540	ko04024(cAMP signaling pathway);ko04022(cGMP - PKG signaling pathway);ko04261(Adrenergic signaling in cardiomyocytes);ko04260(Cardiac muscle contraction);ko04976(Bile secretion);ko04973(Carbohydrate digestion and absorption);ko04971(Gastric acid secretion);ko04978(Mineral absorption);ko04972(Pancreatic secretion);ko04974(Protein digestion and absorption);ko04970(Salivary secretion);ko04911(Insuli…	KOG3927(P)(Na+/K+ ATPase, beta subunit)	sp|P25169|AT1B1_ARTSF	sp|P25169|AT1B1_ARTSF Sodium/potassium-transporting ATPase subunit beta OS=Artemia franciscana PE=2 SV=1
cb7374_c214740/f1p0/2321	2321	12.66	0	-12.358782	3.76E-17	3.04E-15	XP_018019143.1	PREDICTED: periostin-like [Hyalella azteca]	*	*	*	K19519|TGFBI, BIGH3|http://www.genome.jp/dbget-bin/www_bget?ko:K19519	*	*	sp|O11780|BGH3_PIG	sp|O11780|BGH3_PIG Transforming growth factor-beta-induced protein ig-h3 OS=Sus scrofa GN=TGFBI PE=1 SV=1
cb6954_c4/f3p0/1869	1869	16.25	0	-12.35639586	3.82E-17	3.09E-15	XP_018903040.1	PREDICTED: short coiled-coil protein B [Bemisia tabaci]	*	*	*	K20316|SCOC|http://www.genome.jp/dbget-bin/www_bget?ko:K20316	*	*	sp|A8NJZ7|SCOC_BRUMA	sp|A8NJZ7|SCOC_BRUMA Short coiled-coil protein homolog OS=Brugia malayi GN=Bm1_04115 PE=3 SV=1
cb10491_c436900/f2p0/1693	1693	18.25	0	-12.35400577	3.88E-17	3.13E-15	*	*	*	*	*	*	*	*	*	*
cb10491_c15053/f3p0/1883	1883	0.03	20.11	9.425323767	3.91E-17	3.15E-15	ALL27072.1	vascular endothelial growth factor 2 [Litopenaeus vannamei]	*	*	*	*	*	*	*	*
cb5627_c17/f1p0/2051	2051	18.49	0.02	-9.625534085	4.01E-17	3.22E-15	XP_016952092.1	PREDICTED: poly(U)-specific endoribonuclease homolog [Drosophila biarmipes]	*	*	GO:0016788(hydrolase activity, acting on ester bonds);GO:0016787(hydrolase activity)	K14648|ENDOU, PP11|http://www.genome.jp/dbget-bin/www_bget?ko:K14648	*	KOG2849(R)(Placental protein 11)	sp|Q9VZ49|ENDOU_DROME	sp|Q9VZ49|ENDOU_DROME Poly(U)-specific endoribonuclease homolog OS=Drosophila melanogaster GN=CG2145 PE=2 SV=1
cb10491_c865825/f1p0/1622	1622	0	18.85	12.34677284	4.06E-17	3.26E-15	*	*	*	*	*	*	*	*	*	*
cb9704_c15/f1p0/3363	3363	0	8.1	12.33853043	4.24E-17	3.41E-15	XP_018024363.1	PREDICTED: mucin-22-like isoform X1 [Hyalella azteca]	*	*	*	*	*	*	*	*
cb7374_c2889/f6p0/3868	3868	7.09	0	-12.33958147	4.31E-17	3.45E-15	XP_018022013.1	PREDICTED: talin-2-like isoform X2 [Hyalella azteca]	GO:0007155(cell adhesion);GO:0007016(cytoskeletal anchoring at plasma membrane)	GO:0001726(ruffle);GO:0005856(cytoskeleton);GO:0005925(focal adhesion)	GO:0003779(actin binding);GO:0051015(actin filament binding);GO:0005200(structural constituent of cytoskeleton)	K06271|TLN|http://www.genome.jp/dbget-bin/www_bget?ko:K06271	ko04510(Focal adhesion);ko04015(Rap1 signaling pathway);ko04611(Platelet activation)	KOG0980(Z)(Actin-binding protein SLA2/Huntingtin-interacting protein Hip1)	sp|P54939|TLN1_CHICK	sp|P54939|TLN1_CHICK Talin-1 OS=Gallus gallus GN=TLN1 PE=1 SV=2
cb10491_c905946/f1p0/1479	1479	21.28	0	-12.33474114	4.44E-17	3.55E-15	Q25009.1	RecName: Full=Tubulin beta-1 chain; AltName: Full=Beta-I tubulin	*	*	*	K07375|TUBB|http://www.genome.jp/dbget-bin/www_bget?ko:K07375	ko04540(Gap junction);ko04145(Phagosome)	KOG1375(Z)(Beta tubulin)	sp|Q25009|TBB1_HOMAM	sp|Q25009|TBB1_HOMAM Tubulin beta-1 chain OS=Homarus americanus PE=2 SV=1
cb8191_c215/f1p0/822	822	47.48	0	-12.33231487	4.51E-17	3.60E-15	XP_018021435.1	PREDICTED: phosphate carrier protein, mitochondrial-like [Hyalella azteca]	GO:0006810(transport);GO:0055085(transmembrane transport)	GO:0016020(membrane);GO:0016021(integral component of membrane)	*	K15102|SLC25A3, PHC, PIC|http://www.genome.jp/dbget-bin/www_bget?ko:K15102	*	KOG0767(C)(Mitochondrial phosphate carrier protein)	sp|P40614|MPCP_CAEEL	sp|P40614|MPCP_CAEEL Phosphate carrier protein, mitochondrial OS=Caenorhabditis elegans GN=F01G4.6 PE=2 SV=1
cb8231_c3/f7p0/1455	1455	21.64	0	-12.32988452	4.58E-17	3.65E-15	CAG29666.1	translation initiation factor 2 gamma subunit [Oniscus asellus]	GO:0001731(formation of translation preinitiation complex)	GO:0005622(intracellular)	GO:0003924(GTPase activity);GO:0003743(translation initiation factor activity);GO:0000166(nucleotide binding);GO:0005525(GTP binding)	K03242|EIF2S3|http://www.genome.jp/dbget-bin/www_bget?ko:K03242	ko03013(RNA transport)	KOG0466(J)(Translation initiation factor 2, gamma subunit (eIF-2gamma; GTPase))	sp|Q2KHU8|IF2G_BOVIN	sp|Q2KHU8|IF2G_BOVIN Eukaryotic translation initiation factor 2 subunit 3 OS=Bos taurus GN=EIF2S3 PE=2 SV=1
cb7256_c5/f1p0/1839	1839	0	15.98	12.32816076	4.58E-17	3.65E-15	AFU93453.1	ubiquitin-conjugating enzyme E2 c [Litopenaeus vannamei]	*	*	*	K10577|UBE2I, UBC9|http://www.genome.jp/dbget-bin/www_bget?ko:K10577	ko04064(NF-kappa B signaling pathway);ko04120(Ubiquitin mediated proteolysis);ko03013(RNA transport)	KOG0419(O)(Ubiquitin-protein ligase)	sp|Q9DDJ0|UBC9B_DANRE	sp|Q9DDJ0|UBC9B_DANRE SUMO-conjugating enzyme UBC9-B OS=Danio rerio GN=ube2ib PE=1 SV=1
cb10163_c2/f1p0/1561	1561	0.31	65.86	7.777553358	4.73E-17	3.76E-15	XP_018024624.1	PREDICTED: type-2 ice-structuring protein-like [Hyalella azteca]	*	*	*	*	*	*	*	*
cb3474_c89/f1p0/2541	2541	19.73	0.05	-8.607622836	4.74E-17	3.76E-15	XP_018016172.1	PREDICTED: rab GDP dissociation inhibitor alpha-like [Hyalella azteca]	*	*	*	K17255|GDI1_2|http://www.genome.jp/dbget-bin/www_bget?ko:K17255	*	KOG1439(O)(RAB proteins geranylgeranyltransferase component A (RAB escort protein))	sp|Q8HXX7|GDIA_MACFA	sp|Q8HXX7|GDIA_MACFA Rab GDP dissociation inhibitor alpha OS=Macaca fascicularis GN=GDI1 PE=2 SV=1
cb7374_c22280/f1p0/2112	2112	0	13.5	12.31981102	4.87E-17	3.86E-15	XP_018019757.1	PREDICTED: probable citrate synthase 1, mitochondrial [Hyalella azteca]	GO:0006099(tricarboxylic acid cycle);GO:0006101(citrate metabolic process);GO:0005975(carbohydrate metabolic process)	GO:0005759(mitochondrial matrix);GO:0005739(mitochondrion)	GO:0016740(transferase activity);GO:0046912(transferase activity, transferring acyl groups, acyl groups converted into alkyl on transfer);GO:0004108(citrate (Si)-synthase activity)	K01647|CS, gltA|http://www.genome.jp/dbget-bin/www_bget?ko:K01647	ko00020(Citrate cycle (TCA cycle));ko00630(Glyoxylate and dicarboxylate metabolism);ko01210(2-Oxocarboxylic acid metabolism);ko01230(Biosynthesis of amino acids);ko01200(Carbon metabolism)	KOG2617(C)(Citrate synthase)	sp|Q17GM7|CISY1_AEDAE	sp|Q17GM7|CISY1_AEDAE Probable citrate synthase 1, mitochondrial OS=Aedes aegypti GN=AAEL002956 PE=3 SV=1
cb7374_c348266/f1p0/2440	2440	0	11.4	12.31561795	4.94E-17	3.91E-15	AJO70184.1	sodium-potassium ATPase beta [Cherax cainii]	GO:0006814(sodium ion transport);GO:0006813(potassium ion transport)	GO:0016020(membrane);GO:0016021(integral component of membrane);GO:0005890(sodium:potassium-exchanging ATPase complex)	*	K01540|ATP1B|http://www.genome.jp/dbget-bin/www_bget?ko:K01540	ko04024(cAMP signaling pathway);ko04022(cGMP - PKG signaling pathway);ko04261(Adrenergic signaling in cardiomyocytes);ko04260(Cardiac muscle contraction);ko04976(Bile secretion);ko04973(Carbohydrate digestion and absorption);ko04971(Gastric acid secretion);ko04978(Mineral absorption);ko04972(Pancreatic secretion);ko04974(Protein digestion and absorption);ko04970(Salivary secretion);ko04911(Insuli…	KOG3927(P)(Na+/K+ ATPase, beta subunit)	sp|P25169|AT1B1_ARTSF	sp|P25169|AT1B1_ARTSF Sodium/potassium-transporting ATPase subunit beta OS=Artemia franciscana PE=2 SV=1
cb8545_c20/f1p0/1615	1615	37.81	0.1	-8.382220756	4.99E-17	3.94E-15	XP_018025899.1	PREDICTED: probable phosphoglycerate kinase [Hyalella azteca]	GO:0006096(glycolytic process);GO:0016310(phosphorylation)	*	GO:0005524(ATP binding);GO:0016301(kinase activity);GO:0016740(transferase activity);GO:0004618(phosphoglycerate kinase activity)	K00927|PGK, pgk|http://www.genome.jp/dbget-bin/www_bget?ko:K00927	ko00010(Glycolysis / Gluconeogenesis);ko00710(Carbon fixation in photosynthetic organisms);ko01230(Biosynthesis of amino acids);ko01200(Carbon metabolism)	KOG1367(G)(3-phosphoglycerate kinase)	sp|Q01604|PGK_DROME	sp|Q01604|PGK_DROME Phosphoglycerate kinase OS=Drosophila melanogaster GN=Pgk PE=2 SV=2
cb13638_c2/f1p0/922	922	0.08	49.78	9.389504249	5.03E-17	3.97E-15	AEB54649.1	ribosomal protein S6 [Procambarus clarkii]	GO:0006412(translation)	GO:0005840(ribosome);GO:0005622(intracellular);GO:0030529(intracellular ribonucleoprotein complex)	GO:0003735(structural constituent of ribosome)	K02991|RP-S6e, RPS6|http://www.genome.jp/dbget-bin/www_bget?ko:K02991	ko04371(Apelin signaling pathway);ko04066(HIF-1 signaling pathway);ko04151(PI3K-Akt signaling pathway);ko04150(mTOR signaling pathway);ko03010(Ribosome);ko04910(Insulin signaling pathway)	KOG1646(J)(40S ribosomal protein S6)	sp|Q2PQM1|RS6_GLOMM	sp|Q2PQM1|RS6_GLOMM 40S ribosomal protein S6 OS=Glossina morsitans morsitans GN=RpS6 PE=2 SV=1
cb7374_c9136/f2p0/3328	3328	0	8.04	12.31141267	5.10E-17	4.02E-15	XP_018026555.1	PREDICTED: heterogeneous nuclear ribonucleoprotein L-like isoform X3 [Hyalella azteca]	*	*	*	K13159|HNRNPL|http://www.genome.jp/dbget-bin/www_bget?ko:K13159	*	KOG1190(A)(Polypyrimidine tract-binding protein)	sp|Q8R081|HNRPL_MOUSE	sp|Q8R081|HNRPL_MOUSE Heterogeneous nuclear ribonucleoprotein L OS=Mus musculus GN=Hnrnpl PE=1 SV=2
cb9045_c10/f2p0/985	985	35.82	0	-12.31275643	5.18E-17	4.08E-15	*	*	*	*	*	*	*	*	*	*
cb7374_c17731/f1p0/2398	2398	11.77	0	-12.3078251	5.34E-17	4.20E-15	XP_018019143.1	PREDICTED: periostin-like [Hyalella azteca]	*	*	*	K19519|TGFBI, BIGH3|http://www.genome.jp/dbget-bin/www_bget?ko:K19519	*	*	sp|O11780|BGH3_PIG	sp|O11780|BGH3_PIG Transforming growth factor-beta-induced protein ig-h3 OS=Sus scrofa GN=TGFBI PE=1 SV=1
cb7374_c341498/f1p3/3504	3504	24.35	0.12	-7.732450019	5.40E-17	4.24E-15	AJO70002.1	V-ATPase A [Cherax destructor]	*	*	*	K02145|ATPeV1A, ATP6A|http://www.genome.jp/dbget-bin/www_bget?ko:K02145	ko04145(Phagosome);ko04150(mTOR signaling pathway);ko00190(Oxidative phosphorylation);ko04966(Collecting duct acid secretion);ko04721(Synaptic vesicle cycle)	KOG1351(C)(Vacuolar H+-ATPase V1 sector, subunit B)	sp|O16109|VATA_AEDAE	sp|O16109|VATA_AEDAE V-type proton ATPase catalytic subunit A OS=Aedes aegypti GN=VhaA PE=2 SV=2
cb8281_c17/f1p0/1539	1539	0	19.51	12.30296515	5.42E-17	4.25E-15	AGM32612.1	cytochrome c oxidase subunit VIIa [Coptotermes formosanus]	*	*	*	K02270|COX7A|http://www.genome.jp/dbget-bin/www_bget?ko:K02270	ko00190(Oxidative phosphorylation);ko04260(Cardiac muscle contraction)	*	*	*
cb10491_c902371/f1p1/1535	1535	19.86	0	-12.30287686	5.51E-17	4.31E-15	Q94571.1	RecName: Full=Tubulin beta-2 chain; AltName: Full=Beta-II tubulin	*	*	*	K07375|TUBB|http://www.genome.jp/dbget-bin/www_bget?ko:K07375	ko04540(Gap junction);ko04145(Phagosome)	KOG1375(Z)(Beta tubulin)	sp|Q94571|TBB2_HOMAM	sp|Q94571|TBB2_HOMAM Tubulin beta-2 chain OS=Homarus americanus PE=2 SV=1
cb2167_c8/f1p0/3960	3960	0.06	16.34	8.134737999	5.52E-17	4.32E-15	XP_019108520.1	PREDICTED: omega-amidase NIT2 [Larimichthys crocea]	*	*	*	K13566|NIT2|http://www.genome.jp/dbget-bin/www_bget?ko:K13566	ko00250(Alanine, aspartate and glutamate metabolism)	KOG0807(E)(Carbon-nitrogen hydrolase)	sp|Q497B0|NIT2_RAT	sp|Q497B0|NIT2_RAT Omega-amidase NIT2 OS=Rattus norvegicus GN=Nit2 PE=1 SV=1
cb13334_c7177/f34p1/1194	1194	54.8	0.18	-8.366226398	5.56E-17	4.34E-15	KFV01305.1	hypothetical protein N340_00379, partial [Tauraco erythrolophus]	*	*	*	*	*	*	*	*
cb11257_c0/f1p0/1325	1325	0.05	29.89	9.371255373	5.68E-17	4.43E-15	XP_010588205.1	PREDICTED: HIG1 domain family member 1A, mitochondrial [Loxodonta africana]	GO:0090201(negative regulation of release of cytochrome c from mitochondria);GO:0042149(cellular response to glucose starvation);GO:0071902(positive regulation of protein serine/threonine kinase activity);GO:0071456(cellular response to hypoxia)	GO:0005743(mitochondrial inner membrane);GO:0016020(membrane);GO:0005739(mitochondrion);GO:0016021(integral component of membrane);GO:0005634(nucleus)	*	*	*	*	sp|Q5NVQ1|HIG1A_PONAB	sp|Q5NVQ1|HIG1A_PONAB HIG1 domain family member 1A, mitochondrial OS=Pongo abelii GN=HIGD1A PE=3 SV=1
cb7374_c73923/f1p0/2731	2731	0	9.89	12.29446787	5.77E-17	4.49E-15	XP_018019143.1	PREDICTED: periostin-like [Hyalella azteca]	*	*	*	K19519|TGFBI, BIGH3|http://www.genome.jp/dbget-bin/www_bget?ko:K19519	*	*	sp|P82198|BGH3_MOUSE	sp|P82198|BGH3_MOUSE Transforming growth factor-beta-induced protein ig-h3 OS=Mus musculus GN=Tgfbi PE=1 SV=1
cb7374_c167310/f1p0/2283	2283	0	12.1	12.29233571	5.86E-17	4.56E-15	XP_002110228.1	expressed hypothetical protein [Trichoplax adhaerens]	*	*	*	*	*	*	sp|P23785|GRN_RAT	sp|P23785|GRN_RAT Granulins OS=Rattus norvegicus GN=Grn PE=1 SV=3
cb10491_c405009/f1p0/1821	1821	0	15.76	12.29020039	5.95E-17	4.62E-15	XP_016915707.1	PREDICTED: 60S ribosomal protein L7 [Apis cerana]	*	GO:0005840(ribosome);GO:0030529(intracellular ribonucleoprotein complex)	*	K15200|GTF3C2|http://www.genome.jp/dbget-bin/www_bget?ko:K15200	*	KOG3184(J)(60S ribosomal protein L7)	sp|O01802|RL7_CAEEL	sp|O01802|RL7_CAEEL 60S ribosomal protein L7 OS=Caenorhabditis elegans GN=rpl-7 PE=3 SV=1
cb11345_c29/f1p0/1228	1228	0	25.81	12.29020039	5.95E-17	4.62E-15	XP_018021907.1	PREDICTED: V-type proton ATPase 16 kDa proteolipid subunit [Hyalella azteca]	GO:0006810(transport);GO:0015991(ATP hydrolysis coupled proton transport);GO:0015992(proton transport);GO:0006811(ion transport)	GO:0016020(membrane);GO:0033177(proton-transporting two-sector ATPase complex, proton-transporting domain);GO:0016021(integral component of membrane);GO:0033179(proton-transporting V-type ATPase, V0 domain);GO:0005773(vacuole);GO:0005774(vacuolar membrane)	GO:0015078(hydrogen ion transmembrane transporter activity)	K02155|ATPeV0C, ATP6L|http://www.genome.jp/dbget-bin/www_bget?ko:K02155	ko04142(Lysosome);ko04145(Phagosome);ko00190(Oxidative phosphorylation);ko04966(Collecting duct acid secretion);ko04721(Synaptic vesicle cycle)	KOG0232(C)(Vacuolar H+-ATPase V0 sector, subunits c/c')	sp|P31403|VATL_MANSE	sp|P31403|VATL_MANSE V-type proton ATPase 16 kDa proteolipid subunit OS=Manduca sexta GN=VHA16 PE=2 SV=1
cb6358_c9/f1p1/1888	1888	0.07	23.01	8.699870924	5.99E-17	4.64E-15	XP_015510571.1	PREDICTED: 15-hydroxyprostaglandin dehydrogenase [NAD(+)]-like [Neodiprion lecontei]	*	*	*	K00069|HPGD|http://www.genome.jp/dbget-bin/www_bget?ko:K00069	*	KOG0725(R)(Reductases with broad range of substrate specificities)	sp|Q3T0C2|PGDH_BOVIN	sp|Q3T0C2|PGDH_BOVIN 15-hydroxyprostaglandin dehydrogenase [NAD(+)] OS=Bos taurus GN=HPGD PE=2 SV=1
cb6166_c15/f1p0/1342	1342	0	22.9	12.28592025	6.05E-17	4.68E-15	ADF45346.1	cytoplasmic manganese superoxide dismutase [Eriocheir sinensis]	*	*	*	K04564|SOD2|http://www.genome.jp/dbget-bin/www_bget?ko:K04564	ko04146(Peroxisome);ko04068(FoxO signaling pathway);ko04013(MAPK signaling pathway - fly);ko04211(Longevity regulating pathway - mammal);ko04213(Longevity regulating pathway - multiple species);ko04212(Longevity regulating pathway - worm)	KOG0876(P)(Manganese superoxide dismutase)	sp|P09671|SODM_MOUSE	sp|P09671|SODM_MOUSE Superoxide dismutase [Mn], mitochondrial OS=Mus musculus GN=Sod2 PE=1 SV=3
cb13151_c67/f2p0/1067	1067	84.76	0.35	-7.800601207	6.34E-17	4.90E-15	AEW24506.1	Kazal-type protease inhibitor [Eriocheir sinensis]	*	*	GO:0005509(calcium ion binding)	K06254|AGRN|http://www.genome.jp/dbget-bin/www_bget?ko:K06254	ko04512(ECM-receptor interaction)	KOG3649(R)(FOG: Kazal-type serine protease inhibitor domain)	sp|P82968|MCPI_MELCP	sp|P82968|MCPI_MELCP Four-domain proteases inhibitor OS=Melithaea caledonica PE=1 SV=1
cb13334_c1416/f1p0/944	944	176.6	0.95	-7.5355504	6.41E-17	4.95E-15	ACF35640.1	pacifastin [Eriocheir sinensis]	*	*	*	*	*	*	sp|Q9IBG7|KCP_XENLA	sp|Q9IBG7|KCP_XENLA Kielin/chordin-like protein OS=Xenopus laevis GN=kcp PE=2 SV=1
cb10491_c694/f7p3/1918	1918	14.97	0	-12.28039733	6.44E-17	4.96E-15	ACR54262.1	actin-related protein, partial [Palaemon varians]	GO:0034314(Arp2/3 complex-mediated actin nucleation);GO:0030833(regulation of actin filament polymerization)	GO:0005885(Arp2/3 protein complex);GO:0015629(actin cytoskeleton)	*	K05757|ARPC1A_B|http://www.genome.jp/dbget-bin/www_bget?ko:K05757	ko04810(Regulation of actin cytoskeleton);ko04144(Endocytosis);ko04666(Fc gamma R-mediated phagocytosis)	*	sp|Q9R0Q6|ARC1A_MOUSE	sp|Q9R0Q6|ARC1A_MOUSE Actin-related protein 2/3 complex subunit 1A OS=Mus musculus GN=Arpc1a PE=1 SV=1
cb7374_c148847/f5p0/4928	4928	0.08	16.24	7.797994072	6.52E-17	5.02E-15	XP_018026228.1	PREDICTED: protein hu-li tai shao-like [Hyalella azteca]	*	*	*	K18622|ADD|http://www.genome.jp/dbget-bin/www_bget?ko:K18622	*	KOG3699(TZ)(Cytoskeletal protein Adducin)	sp|Q02645|HTS_DROME	sp|Q02645|HTS_DROME Protein hu-li tai shao OS=Drosophila melanogaster GN=hts PE=1 SV=2
cb7374_c222841/f1p2/2433	2433	0	11.13	12.27516401	6.54E-17	5.02E-15	*	*	*	*	*	*	*	*	*	*
cb9019_c1/f7p0/1480	1480	0	20.09	12.27516401	6.54E-17	5.02E-15	XP_018009028.1	PREDICTED: prefoldin subunit 6-like [Hyalella azteca]	GO:0006457(protein folding);GO:0051131(chaperone-mediated protein complex assembly)	GO:0016272(prefoldin complex);GO:0005737(cytoplasm)	GO:0051082(unfolded protein binding);GO:0051087(chaperone binding)	K04798|pfdB, PFDN6|http://www.genome.jp/dbget-bin/www_bget?ko:K04798	*	KOG3478(O)(Prefoldin subunit 6, KE2 family)	sp|O15212|PFD6_HUMAN	sp|O15212|PFD6_HUMAN Prefoldin subunit 6 OS=Homo sapiens GN=PFDN6 PE=1 SV=1
cb10491_c728669/f2p1/1734	1734	16.8	0	-12.27535396	6.65E-17	5.09E-15	AJO70184.1	sodium-potassium ATPase beta [Cherax cainii]	*	*	*	K01540|ATP1B|http://www.genome.jp/dbget-bin/www_bget?ko:K01540	ko04024(cAMP signaling pathway);ko04022(cGMP - PKG signaling pathway);ko04261(Adrenergic signaling in cardiomyocytes);ko04260(Cardiac muscle contraction);ko04976(Bile secretion);ko04973(Carbohydrate digestion and absorption);ko04971(Gastric acid secretion);ko04978(Mineral absorption);ko04972(Pancreatic secretion);ko04974(Protein digestion and absorption);ko04970(Salivary secretion);ko04911(Insuli…	*	sp|Q24048|ATPB2_DROME	sp|Q24048|ATPB2_DROME Sodium/potassium-transporting ATPase subunit beta-2 OS=Drosophila melanogaster GN=nrv2 PE=1 SV=2
cb7440_c8/f1p0/1593	1593	0	18.32	12.2730031	6.65E-17	5.09E-15	XP_002426491.1	conserved hypothetical protein [Pediculus humanus corporis]	*	*	*	*	*	KOG4067(S)(Uncharacterized conserved protein)	sp|Q7PRB5|OPI10_ANOGA	sp|Q7PRB5|OPI10_ANOGA Protein OPI10 homolog OS=Anopheles gambiae GN=AGAP002426 PE=3 SV=3
cb7374_c153275/f1p0/2597	2597	0	10.3	12.27083896	6.75E-17	5.16E-15	ADF87938.1	transglutaminase [Eriocheir sinensis]	*	*	*	K05619|TGM1|http://www.genome.jp/dbget-bin/www_bget?ko:K05619	*	*	sp|Q05187|TGMH_TACTR	sp|Q05187|TGMH_TACTR Hemocyte protein-glutamine gamma-glutamyltransferase OS=Tachypleus tridentatus PE=1 SV=1
cb10491_c876003/f1p0/1223	1223	45.93	0.11	-8.55562137	6.75E-17	5.16E-15	AGT28051.1	lipopolysaccharide and beta-1,3- glucan binding protein [Eriocheir sinensis]	*	*	*	*	*	*	sp|Q8N0N3|BGBP_PENMO	sp|Q8N0N3|BGBP_PENMO Beta-1,3-glucan-binding protein OS=Penaeus monodon PE=2 SV=1
cb10491_c873703/f1p0/1539	1539	29.57	0.06	-8.895853899	6.79E-17	5.17E-15	AEW24506.1	Kazal-type protease inhibitor [Eriocheir sinensis]	*	*	*	*	*	KOG3649(R)(FOG: Kazal-type serine protease inhibitor domain)	sp|P82968|MCPI_MELCP	sp|P82968|MCPI_MELCP Four-domain proteases inhibitor OS=Melithaea caledonica PE=1 SV=1
cb7374_c293508/f1p0/2244	2244	12.35	0	-12.26775568	6.97E-17	5.30E-15	XP_002427459.1	RING finger protein, putative [Pediculus humanus corporis]	*	*	GO:0008270(zinc ion binding);GO:0046872(metal ion binding)	*	*	KOG2164(O)(Predicted E3 ubiquitin ligase)	sp|Q08E13|RNF10_BOVIN	sp|Q08E13|RNF10_BOVIN RING finger protein 10 OS=Bos taurus GN=RNF10 PE=2 SV=1
cb2791_c49/f1p2/2182	2182	0	12.53	12.2665009	6.97E-17	5.30E-15	*	*	*	*	*	*	*	*	*	*
cb8191_c106/f1p0/1552	1552	0	18.8	12.26432697	7.08E-17	5.38E-15	XP_018021435.1	PREDICTED: phosphate carrier protein, mitochondrial-like [Hyalella azteca]	GO:0006810(transport);GO:0055085(transmembrane transport)	GO:0016020(membrane);GO:0016021(integral component of membrane)	*	K15102|SLC25A3, PHC, PIC|http://www.genome.jp/dbget-bin/www_bget?ko:K15102	*	KOG0767(C)(Mitochondrial phosphate carrier protein)	sp|Q5R7W2|MPCP_PONAB	sp|Q5R7W2|MPCP_PONAB Phosphate carrier protein, mitochondrial OS=Pongo abelii GN=SLC25A3 PE=2 SV=1
cb11345_c8/f2p0/1676	1676	0	17.08	12.26214976	7.20E-17	5.46E-15	XP_017787135.1	PREDICTED: V-type proton ATPase 16 kDa proteolipid subunit [Nicrophorus vespilloides]	GO:0006810(transport);GO:0015991(ATP hydrolysis coupled proton transport);GO:0015992(proton transport);GO:0006811(ion transport)	GO:0016020(membrane);GO:0033177(proton-transporting two-sector ATPase complex, proton-transporting domain);GO:0016021(integral component of membrane);GO:0033179(proton-transporting V-type ATPase, V0 domain);GO:0005773(vacuole);GO:0005774(vacuolar membrane)	GO:0015078(hydrogen ion transmembrane transporter activity)	K02155|ATPeV0C, ATP6L|http://www.genome.jp/dbget-bin/www_bget?ko:K02155	ko04142(Lysosome);ko04145(Phagosome);ko00190(Oxidative phosphorylation);ko04966(Collecting duct acid secretion);ko04721(Synaptic vesicle cycle)	KOG0232(C)(Vacuolar H+-ATPase V0 sector, subunits c/c')	sp|Q26250|VATL_NEPNO	sp|Q26250|VATL_NEPNO V-type proton ATPase 16 kDa proteolipid subunit OS=Nephrops norvegicus PE=2 SV=1
cb13245_c5/f1p0/1022	1022	65.87	0.19	-8.3273548	7.28E-17	5.51E-15	AHL84105.1	F0-ATP synthase b-chain [Litopenaeus vannamei]	GO:0015986(ATP synthesis coupled proton transport)	GO:0000276(mitochondrial proton-transporting ATP synthase complex, coupling factor F(o))	GO:0015078(hydrogen ion transmembrane transporter activity)	K02127|ATPeF0B, ATP5F1, ATP4|http://www.genome.jp/dbget-bin/www_bget?ko:K02127	ko00190(Oxidative phosphorylation)	KOG3976(C)(Mitochondrial F1F0-ATP synthase, subunit b/ATP4)	sp|Q94516|AT5F1_DROME	sp|Q94516|AT5F1_DROME ATP synthase subunit b, mitochondrial OS=Drosophila melanogaster GN=ATPsynB PE=2 SV=2
cb6694_c10/f5p0/3403	3403	0.18	32.5	7.530503104	7.33E-17	5.55E-15	XP_013850233.1	PREDICTED: LOW QUALITY PROTEIN: splicing factor 3A subunit 2-like [Sus scrofa]	GO:0006397(mRNA processing);GO:0000245(spliceosomal complex assembly);GO:0000375(RNA splicing, via transesterification reactions);GO:0000398(mRNA splicing, via spliceosome);GO:0008380(RNA splicing);GO:0010976(positive regulation of neuron projection development)	GO:0005634(nucleus);GO:0071013(catalytic step 2 spliceosome);GO:0005681(spliceosomal complex);GO:0005686(U2 snRNP);GO:0071004(U2-type prespliceosome);GO:0016607(nuclear speck)	GO:0003676(nucleic acid binding);GO:0008270(zinc ion binding);GO:0046872(metal ion binding);GO:0044822(RNA binding);GO:0005515(protein binding);GO:0003674(molecular_function)	K12826|SF3A2, SAP62|http://www.genome.jp/dbget-bin/www_bget?ko:K12826	ko03040(Spliceosome)	*	sp|Q6AXT8|SF3A2_RAT	sp|Q6AXT8|SF3A2_RAT Splicing factor 3A subunit 2 OS=Rattus norvegicus GN=Sf3a2 PE=2 SV=1
cb10496_c10/f4p1/1736	1736	16.56	0	-12.25756199	7.43E-17	5.61E-15	AKC35142.1	vacuolar-H-ATPase H [Cherax quadricarinatus]	GO:0015991(ATP hydrolysis coupled proton transport)	GO:0000221(vacuolar proton-transporting V-type ATPase, V1 domain)	GO:0046961(proton-transporting ATPase activity, rotational mechanism);GO:0016820(hydrolase activity, acting on acid anhydrides, catalyzing transmembrane movement of substances)	K02144|ATPeV1H|http://www.genome.jp/dbget-bin/www_bget?ko:K02144	ko04142(Lysosome);ko04145(Phagosome);ko04150(mTOR signaling pathway);ko00190(Oxidative phosphorylation);ko04721(Synaptic vesicle cycle)	KOG2759(C)(Vacuolar H+-ATPase V1 sector, subunit H)	sp|Q9V3J1|VATH_DROME	sp|Q9V3J1|VATH_DROME V-type proton ATPase subunit H OS=Drosophila melanogaster GN=VhaSFD PE=2 SV=2
cb10491_c272789/f1p0/1357	1357	0.33	69.79	7.775286293	7.64E-17	5.76E-15	C4NZN9.1	RecName: Full=Hyastatin; Flags: Precursor	*	*	*	*	*	*	*	*
cb7374_c269439/f3p0/3761	3761	0	6.75	12.25121415	7.67E-17	5.78E-15	AFC36877.1	14-3-3 epsilon-like transcript variant 1 [Litopenaeus vannamei]	*	*	GO:0019904(protein domain specific binding)	K06630|YWHAE|http://www.genome.jp/dbget-bin/www_bget?ko:K06630	ko04110(Cell cycle);ko04114(Oocyte meiosis);ko04390(Hippo signaling pathway);ko04391(Hippo signaling pathway -fly);ko04011(MAPK signaling pathway - yeast);ko04151(PI3K-Akt signaling pathway);ko04722(Neurotrophin signaling pathway)	KOG0841(O)(Multifunctional chaperone (14-3-3 family))	sp|P92177|1433E_DROME	sp|P92177|1433E_DROME 14-3-3 protein epsilon OS=Drosophila melanogaster GN=14-3-3epsilon PE=1 SV=2
cb7374_c403700/f1p0/2488	2488	0	10.67	12.25121415	7.67E-17	5.78E-15	ANC67975.1	vacuolar ATP synthase subunit B [Scylla paramamosain]	GO:0015991(ATP hydrolysis coupled proton transport);GO:0046034(ATP metabolic process);GO:0015992(proton transport)	GO:0033180(proton-transporting V-type ATPase, V1 domain)	GO:0016820(hydrolase activity, acting on acid anhydrides, catalyzing transmembrane movement of substances);GO:0005524(ATP binding);GO:0016787(hydrolase activity)	K02147|ATPeV1B, ATP6B|http://www.genome.jp/dbget-bin/www_bget?ko:K02147	ko04145(Phagosome);ko04150(mTOR signaling pathway);ko00190(Oxidative phosphorylation);ko04966(Collecting duct acid secretion);ko04721(Synaptic vesicle cycle)	KOG1353(C)(F0F1-type ATP synthase, alpha subunit)	sp|P31409|VATB_DROME	sp|P31409|VATB_DROME V-type proton ATPase subunit B OS=Drosophila melanogaster GN=Vha55 PE=2 SV=1
cb7374_c294510/f1p0/2421	2421	0.55	84.31	7.309663964	7.76E-17	5.83E-15	XP_018022409.1	PREDICTED: myosin heavy chain, muscle-like isoform X20 [Hyalella azteca]	*	*	*	K17751|MYH6_7|http://www.genome.jp/dbget-bin/www_bget?ko:K17751	ko04261(Adrenergic signaling in cardiomyocytes);ko04260(Cardiac muscle contraction)	KOG0161(Z)(Myosin class II heavy chain)	sp|P05661|MYSA_DROME	sp|P05661|MYSA_DROME Myosin heavy chain, muscle OS=Drosophila melanogaster GN=Mhc PE=1 SV=4
cb7374_c181020/f1p0/2029	2029	1.82	257.02	7.172910637	7.78E-17	5.84E-15	*	*	*	*	*	*	*	*	*	*
cb7374_c268098/f11p1/2598	2598	10.32	0	-12.24986917	7.92E-17	5.94E-15	ALL27072.1	vascular endothelial growth factor 2 [Litopenaeus vannamei]	*	*	*	*	*	*	*	*
cb7374_c235966/f1p0/2551	2551	0	10.32	12.24461277	8.05E-17	6.03E-15	AKB96224.1	heat shock protein [Cherax destructor]	*	*	*	K09485|HSP110|http://www.genome.jp/dbget-bin/www_bget?ko:K09485	ko04141(Protein processing in endoplasmic reticulum)	KOG0101(O)(Molecular chaperones HSP70/HSC70, HSP70 superfamily)	sp|Q06068|HSP97_STRPU	sp|Q06068|HSP97_STRPU 97 kDa heat shock protein OS=Strongylocentrotus purpuratus PE=1 SV=2
cb7374_c332197/f2p1/2190	2190	59.33	0.32	-7.501161986	8.10E-17	6.06E-15	XP_018016767.1	PREDICTED: muscle-specific protein 20-like [Hyalella azteca]	GO:0031032(actomyosin structure organization)	GO:0016020(membrane);GO:0016021(integral component of membrane)	GO:0003779(actin binding);GO:0005516(calmodulin binding)	K20526|TAGLN|http://www.genome.jp/dbget-bin/www_bget?ko:K20526	*	KOG2046(Z)(Calponin)	sp|Q24799|MYPH_ECHGR	sp|Q24799|MYPH_ECHGR Myophilin OS=Echinococcus granulosus PE=2 SV=1
cb8682_c0/f57p1/1554	1554	18.75	0	-12.24213511	8.32E-17	6.21E-15	XP_018024580.1	PREDICTED: mitochondrial carrier homolog 2-like [Hyalella azteca]	GO:0006810(transport)	GO:0016020(membrane);GO:0016021(integral component of membrane)	*	K17885|MTCH|http://www.genome.jp/dbget-bin/www_bget?ko:K17885	*	KOG2745(R)(Mitochondrial carrier protein)	sp|Q9N285|MTCH2_BOVIN	sp|Q9N285|MTCH2_BOVIN Mitochondrial carrier homolog 2 OS=Bos taurus GN=MTCH2 PE=2 SV=2
cb13434_c2/f1p0/1049	1049	31.17	0	-12.23954785	8.45E-17	6.30E-15	*	*	*	*	*	*	*	*	*	*
cb1886_c14/f1p0/2809	2809	9.39	0	-12.23954785	8.45E-17	6.30E-15	XP_018013464.1	PREDICTED: serine incorporator 1-like isoform X2 [Hyalella azteca]	*	*	*	*	*	KOG2592(S)(Tumor differentially expressed (TDE) protein)	sp|Q9QZI8|SERC1_MOUSE	sp|Q9QZI8|SERC1_MOUSE Serine incorporator 1 OS=Mus musculus GN=Serinc1 PE=1 SV=1
cb9706_c36/f3p0/1223	1223	0.2	55.95	8.240416304	8.67E-17	6.45E-15	*	*	*	*	*	*	*	*	*	*
cb13334_c5931/f1p0/1127	1127	28.19	0	-12.23435937	8.73E-17	6.47E-15	*	*	*	*	*	*	*	*	*	*
cb10574_c12/f2p0/1610	1610	0	17.57	12.2335429	8.73E-17	6.47E-15	XP_018011569.1	PREDICTED: mediator of RNA polymerase II transcription subunit 16-like [Hyalella azteca]	*	*	*	*	*	*	*	*
cb7374_c121842/f3p0/2327	2327	0	11.38	12.2335429	8.73E-17	6.47E-15	AKC35142.1	vacuolar-H-ATPase H [Cherax quadricarinatus]	GO:0015991(ATP hydrolysis coupled proton transport)	GO:0000221(vacuolar proton-transporting V-type ATPase, V1 domain)	GO:0046961(proton-transporting ATPase activity, rotational mechanism);GO:0016820(hydrolase activity, acting on acid anhydrides, catalyzing transmembrane movement of substances)	K02144|ATPeV1H|http://www.genome.jp/dbget-bin/www_bget?ko:K02144	ko04142(Lysosome);ko04145(Phagosome);ko04150(mTOR signaling pathway);ko00190(Oxidative phosphorylation);ko04721(Synaptic vesicle cycle)	KOG2759(C)(Vacuolar H+-ATPase V1 sector, subunit H)	sp|Q9V3J1|VATH_DROME	sp|Q9V3J1|VATH_DROME V-type proton ATPase subunit H OS=Drosophila melanogaster GN=VhaSFD PE=2 SV=2
cb13334_c1089/f1p0/1038	1038	0	31.05	12.22909106	8.88E-17	6.56E-15	*	*	*	*	*	*	*	*	*	*
cb1458_c345/f2p0/1314	1314	22.96	0	-12.22915216	9.02E-17	6.66E-15	*	*	*	*	*	*	*	*	*	*
cb9824_c10/f1p0/1690	1690	16.77	0	-12.2265415	9.17E-17	6.76E-15	*	*	*	*	*	*	*	*	*	*
cb7374_c331728/f2p3/3487	3487	14.65	0.05	-7.972300187	9.67E-17	7.12E-15	*	*	*	*	*	*	*	*	*	*
cb7374_c12738/f1p0/3256	3256	0	7.7	12.21565252	9.79E-17	7.20E-15	KPM04842.1	V-type proton ATPase catalytic subunit A-like protein [Sarcoptes scabiei]	GO:0015991(ATP hydrolysis coupled proton transport);GO:0046034(ATP metabolic process);GO:0015992(proton transport);GO:0006810(transport);GO:0006811(ion transport)	GO:0033178(proton-transporting two-sector ATPase complex, catalytic domain);GO:0033180(proton-transporting V-type ATPase, V1 domain)	GO:0016820(hydrolase activity, acting on acid anhydrides, catalyzing transmembrane movement of substances);GO:0005524(ATP binding);GO:0046961(proton-transporting ATPase activity, rotational mechanism);GO:0000166(nucleotide binding);GO:0016787(hydrolase activity)	K02145|ATPeV1A, ATP6A|http://www.genome.jp/dbget-bin/www_bget?ko:K02145	ko04145(Phagosome);ko04150(mTOR signaling pathway);ko00190(Oxidative phosphorylation);ko04966(Collecting duct acid secretion);ko04721(Synaptic vesicle cycle)	KOG1351(C)(Vacuolar H+-ATPase V1 sector, subunit B)	sp|Q5TTG1|VATA_ANOGA	sp|Q5TTG1|VATA_ANOGA V-type proton ATPase catalytic subunit A OS=Anopheles gambiae GN=Vha68-2 PE=3 SV=1
cb8271_c140/f1p1/1277	1277	0.09	35.53	8.628018357	9.84E-17	7.23E-15	ADE60733.1	myosin essential light chain [Eriocheir sinensis]	*	*	GO:0005509(calcium ion binding)	K12751|MYL6|http://www.genome.jp/dbget-bin/www_bget?ko:K12751	ko04530(Tight junction);ko04270(Vascular smooth muscle contraction);ko04921(Oxytocin signaling pathway)	KOG0027(T)(Calmodulin and related proteins (EF-Hand superfamily))	sp|P54357|MLC2_DROME	sp|P54357|MLC2_DROME Myosin-2 essential light chain OS=Drosophila melanogaster GN=Mlc-c PE=1 SV=1
cb7374_c78323/f1p1/2930	2930	15.6	0.04	-8.498700937	9.93E-17	7.29E-15	AIT97138.1	innexin 7 [Homarus americanus]	GO:0006810(transport);GO:0006811(ion transport)	GO:0016020(membrane);GO:0005921(gap junction);GO:0030054(cell junction);GO:0016021(integral component of membrane);GO:0005886(plasma membrane)	*	*	*	*	sp|P33085|SHAKB_DROME	sp|P33085|SHAKB_DROME Innexin shaking-B OS=Drosophila melanogaster GN=shakB PE=1 SV=3
cb855_c12/f1p0/1319	1319	22.64	0	-12.21605132	9.96E-17	7.29E-15	XP_018026390.1	PREDICTED: cystathionine beta-synthase-like [Hyalella azteca]	*	*	*	K01697|E4.2.1.22, CBS|http://www.genome.jp/dbget-bin/www_bget?ko:K01697	ko00270(Cysteine and methionine metabolism);ko00260(Glycine, serine and threonine metabolism);ko01230(Biosynthesis of amino acids)	KOG1252(E)(Cystathionine beta-synthase and related enzymes)	sp|P35520|CBS_HUMAN	sp|P35520|CBS_HUMAN Cystathionine beta-synthase OS=Homo sapiens GN=CBS PE=1 SV=2
cb5935_c5/f2p0/2359	2359	11.24	0	-12.21341681	1.01E-16	7.39E-15	XP_018024120.1	PREDICTED: carboxypeptidase B-like [Hyalella azteca]	*	*	*	*	*	KOG2650(S)(Zinc carboxypeptidase)	sp|P04069|CBPB_ASTAS	sp|P04069|CBPB_ASTAS Carboxypeptidase B OS=Astacus astacus PE=1 SV=1
cb1856_c3/f2p1/3578	3578	0	6.93	12.21114504	1.01E-16	7.39E-15	ALE71937.1	ELOVL6 protein [Eriocheir sinensis]	*	*	*	K10203|ELOVL6|http://www.genome.jp/dbget-bin/www_bget?ko:K10203	ko01040(Biosynthesis of unsaturated fatty acids);ko00062(Fatty acid elongation);ko01212(Fatty acid metabolism)	KOG3072(I)(Long chain fatty acid elongase)	sp|P49191|ELO3_CAEEL	sp|P49191|ELO3_CAEEL Putative fatty acid elongation protein 3 OS=Caenorhabditis elegans GN=elo-3 PE=1 SV=2
cb7374_c170731/f1p0/2884	2884	0	8.79	12.21114504	1.01E-16	7.39E-15	XP_018010439.1	PREDICTED: heterogeneous nuclear ribonucleoprotein A1, A2/B1 homolog, partial [Hyalella azteca]	*	GO:0030529(intracellular ribonucleoprotein complex);GO:0019013(viral nucleocapsid)	GO:0000166(nucleotide binding);GO:0003676(nucleic acid binding)	K12741|HNRNPA1_3|http://www.genome.jp/dbget-bin/www_bget?ko:K12741	ko03040(Spliceosome)	KOG4205(A)(RNA-binding protein musashi/mRNA cleavage and polyadenylation factor I complex, subunit HRP1)	sp|P21522|ROA1_SCHAM	sp|P21522|ROA1_SCHAM Heterogeneous nuclear ribonucleoprotein A1, A2/B1 homolog OS=Schistocerca americana GN=HNRNP PE=2 SV=1
cb2121_c185/f5p0/1428	1428	151.6	0.95	-7.300493983	1.03E-16	7.48E-15	ABG11961.1	tail muscle elongation factor 1 gamma [Procambarus clarkii]	GO:0006414(translational elongation);GO:0006412(translation)	*	GO:0003746(translation elongation factor activity)	K03233|EEF1G|http://www.genome.jp/dbget-bin/www_bget?ko:K03233	*	KOG0867(O)(Glutathione S-transferase)	sp|P12261|EF1G_ARTSA	sp|P12261|EF1G_ARTSA Elongation factor 1-gamma OS=Artemia salina PE=1 SV=3
cb6664_c49/f1p0/2013	2013	13.37	0	-12.20017163	1.10E-16	8.00E-15	AMJ52089.1	fructose 1,6-bisphosphatase [Eriocheir sinensis]	*	*	*	K03841|FBP, fbp|http://www.genome.jp/dbget-bin/www_bget?ko:K03841	ko04152(AMPK signaling pathway);ko00051(Fructose and mannose metabolism);ko00010(Glycolysis / Gluconeogenesis);ko00030(Pentose phosphate pathway);ko00710(Carbon fixation in photosynthetic organisms);ko00680(Methane metabolism);ko01200(Carbon metabolism);ko04910(Insulin signaling pathway)	KOG1458(G)(Fructose-1,6-bisphosphatase)	sp|P00637|F16P1_RABIT	sp|P00637|F16P1_RABIT Fructose-1,6-bisphosphatase 1 OS=Oryctolagus cuniculus GN=FBP1 PE=1 SV=4
cb4626_c78/f1p0/865	865	0	39.57	12.19525704	1.12E-16	8.12E-15	*	*	*	*	*	*	*	*	*	*
cb6694_c12/f2p0/1812	1812	0	14.81	12.19297298	1.14E-16	8.25E-15	*	*	*	*	*	*	*	*	*	*
cb7374_c46263/f1p0/2493	2493	0	10.2	12.19068529	1.16E-16	8.38E-15	XP_018010599.1	PREDICTED: neprilysin-like isoform X4 [Hyalella azteca]	*	*	*	*	*	*	*	*
cb7374_c332423/f6p0/2625	2625	9.79	0	-12.18948724	1.18E-16	8.51E-15	AIF27797.1	cathepsin D [Marsupenaeus japonicus]	GO:0006508(proteolysis)	*	GO:0008233(peptidase activity);GO:0004190(aspartic-type endopeptidase activity);GO:0016787(hydrolase activity)	K01379|CTSD|http://www.genome.jp/dbget-bin/www_bget?ko:K01379	ko04210(Apoptosis);ko04140(Autophagy - animal);ko04142(Lysosome);ko04071(Sphingolipid signaling pathway)	KOG1339(O)(Aspartyl protease)	sp|Q03168|ASPP_AEDAE	sp|Q03168|ASPP_AEDAE Lysosomal aspartic protease OS=Aedes aegypti GN=AAEL006169 PE=1 SV=2
cb1357_c29/f3p0/2222	2222	0	11.6	12.186099	1.20E-16	8.64E-15	AGO81723.1	flightless-I [Litopenaeus vannamei]	GO:0030036(actin cytoskeleton organization);GO:0051014(actin filament severing)	*	GO:0003779(actin binding)	*	*	*	sp|Q24020|FLII_DROME	sp|Q24020|FLII_DROME Protein flightless-1 OS=Drosophila melanogaster GN=fliI PE=2 SV=1
cb9186_c4/f1p1/1620	1475	825.5	6.12	-7.050798542	1.22E-16	8.82E-15	*	*	*	*	*	*	*	*	*	*
cb7374_c330883/f47p2/2120	2120	27.86	0.11	-7.838489565	1.24E-16	8.93E-15	ACY66400.1	sodium/potassium-dependent ATPase beta-2 subunit, partial [Scylla paramamosain]	GO:0006814(sodium ion transport);GO:0006813(potassium ion transport)	GO:0005890(sodium:potassium-exchanging ATPase complex);GO:0016020(membrane);GO:0016021(integral component of membrane)	*	K01540|ATP1B|http://www.genome.jp/dbget-bin/www_bget?ko:K01540	ko04024(cAMP signaling pathway);ko04022(cGMP - PKG signaling pathway);ko04261(Adrenergic signaling in cardiomyocytes);ko04260(Cardiac muscle contraction);ko04976(Bile secretion);ko04973(Carbohydrate digestion and absorption);ko04971(Gastric acid secretion);ko04978(Mineral absorption);ko04972(Pancreatic secretion);ko04974(Protein digestion and absorption);ko04970(Salivary secretion);ko04911(Insuli…	KOG3927(P)(Na+/K+ ATPase, beta subunit)	sp|Q24046|ATPB1_DROME	sp|Q24046|ATPB1_DROME Sodium/potassium-transporting ATPase subunit beta-1 OS=Drosophila melanogaster GN=nrv1 PE=1 SV=2
cb11601_c1797/f2p1/1021	1021	62.52	0.24	-7.93651641	1.24E-16	8.94E-15	*	*	*	*	*	*	*	*	*	*
cb397_c11/f1p2/4330	4330	0	5.51	12.17919212	1.26E-16	9.04E-15	XP_018023287.1	PREDICTED: kinesin heavy chain-like [Hyalella azteca]	GO:0007018(microtubule-based movement)	GO:0005874(microtubule)	GO:0005524(ATP binding);GO:0008017(microtubule binding);GO:0000166(nucleotide binding);GO:0003777(microtubule motor activity)	K10396|KIF5|http://www.genome.jp/dbget-bin/www_bget?ko:K10396	ko04144(Endocytosis);ko04728(Dopaminergic synapse)	KOG4280(Z)(Kinesin-like protein)	sp|P17210|KINH_DROME	sp|P17210|KINH_DROME Kinesin heavy chain OS=Drosophila melanogaster GN=Khc PE=1 SV=2
cb5627_c6/f5p0/1429	1429	0.86	132.68	7.286439281	1.28E-16	9.22E-15	XP_001354551.3	uncharacterized protein Dpse_GA15266 [Drosophila pseudoobscura pseudoobscura]	*	*	GO:0016788(hydrolase activity, acting on ester bonds);GO:0016787(hydrolase activity)	K14648|ENDOU, PP11|http://www.genome.jp/dbget-bin/www_bget?ko:K14648	*	KOG2849(R)(Placental protein 11)	sp|Q9VZ49|ENDOU_DROME	sp|Q9VZ49|ENDOU_DROME Poly(U)-specific endoribonuclease homolog OS=Drosophila melanogaster GN=CG2145 PE=2 SV=1
cb7374_c338376/f1p0/2341	2341	0	10.85	12.17456909	1.30E-16	9.32E-15	AID18683.1	aspartate aminotransferase [Fenneropenaeus chinensis]	GO:0009058(biosynthetic process);GO:0006520(cellular amino acid metabolic process)	*	GO:0003824(catalytic activity);GO:0008483(transaminase activity);GO:0030170(pyridoxal phosphate binding);GO:0016740(transferase activity);GO:0080130(L-phenylalanine:2-oxoglutarate aminotransferase activity);GO:0004069(L-aspartate:2-oxoglutarate aminotransferase activity)	K14455|GOT2|http://www.genome.jp/dbget-bin/www_bget?ko:K14455	ko00250(Alanine, aspartate and glutamate metabolism);ko00330(Arginine and proline metabolism);ko00220(Arginine biosynthesis);ko00270(Cysteine and methionine metabolism);ko00360(Phenylalanine metabolism);ko00400(Phenylalanine, tyrosine and tryptophan biosynthesis);ko00350(Tyrosine metabolism);ko00950(Isoquinoline alkaloid biosynthesis);ko00960(Tropane, piperidine and pyridine alkaloid biosynthesis…	KOG1411(E)(Aspartate aminotransferase/Glutamic oxaloacetic transaminase AAT1/GOT2)	sp|P05202|AATM_MOUSE	sp|P05202|AATM_MOUSE Aspartate aminotransferase, mitochondrial OS=Mus musculus GN=Got2 PE=1 SV=1
cb7532_c8/f1p0/1219	1219	0	24.04	12.17456909	1.30E-16	9.32E-15	XP_018009727.1	PREDICTED: ubiquitin-conjugating enzyme E2 variant 2-like [Hyalella azteca]	*	*	*	K10704|UBE2V|http://www.genome.jp/dbget-bin/www_bget?ko:K10704	ko04624(Toll and Imd signaling pathway)	KOG0419(O)(Ubiquitin-protein ligase)	sp|Q5F3Z3|UB2V2_CHICK	sp|Q5F3Z3|UB2V2_CHICK Ubiquitin-conjugating enzyme E2 variant 2 OS=Gallus gallus GN=UBE2V2 PE=2 SV=1
cb6073_c133/f5p0/1120	1120	27.25	0	-12.17331079	1.32E-16	9.45E-15	ADO65982.1	cathepsin A [Eriocheir sinensis]	*	*	*	K13289|CTSA, CPY|http://www.genome.jp/dbget-bin/www_bget?ko:K13289	ko04142(Lysosome);ko04614(Renin-angiotensin system)	KOG1282(OE)(Serine carboxypeptidases (lysosomal cathepsin A))	sp|Q3MI05|PPGB_BOVIN	sp|Q3MI05|PPGB_BOVIN Lysosomal protective protein OS=Bos taurus GN=CTSA PE=2 SV=1
cb7374_c330742/f4p0/2231	2231	0	11.42	12.1699312	1.32E-16	9.45E-15	XP_018026450.1	PREDICTED: uncharacterized protein LOC108681885 [Hyalella azteca]	*	*	*	K11997|TRIM2_3|http://www.genome.jp/dbget-bin/www_bget?ko:K11997	*	*	*	*
cb7374_c146653/f1p0/2326	2326	11.08	0	-12.170597	1.35E-16	9.60E-15	XP_018020172.1	PREDICTED: uncharacterized protein LOC108676584 [Hyalella azteca]	*	*	*	*	*	*	*	*
cb7374_c170603/f1p0/3311	3311	16.74	0.07	-7.826417896	1.35E-16	9.60E-15	XP_018015376.1	PREDICTED: uncharacterized protein LOC108672246 [Hyalella azteca]	*	*	*	*	*	*	*	*
cb7374_c8886/f3p0/3009	3009	0.01	10.36	9.242097794	1.36E-16	9.66E-15	AIT97138.1	innexin 7 [Homarus americanus]	GO:0006810(transport);GO:0006811(ion transport)	GO:0016020(membrane);GO:0005921(gap junction);GO:0030054(cell junction);GO:0016021(integral component of membrane);GO:0005886(plasma membrane)	*	*	*	*	sp|P33085|SHAKB_DROME	sp|P33085|SHAKB_DROME Innexin shaking-B OS=Drosophila melanogaster GN=shakB PE=1 SV=3
cb651_c10/f1p0/3512	3512	0.06	15.36	8.171420059	1.38E-16	9.79E-15	XP_018014069.1	PREDICTED: alpha-actinin, sarcomeric-like isoform X1 [Hyalella azteca]	*	*	*	K05699|ACTN|http://www.genome.jp/dbget-bin/www_bget?ko:K05699	ko04810(Regulation of actin cytoskeleton);ko04520(Adherens junction);ko04510(Focal adhesion);ko04530(Tight junction);ko04670(Leukocyte transendothelial migration)	KOG0040(Z)(Ca2+-binding actin-bundling protein (spectrin), alpha chain (EF-Hand protein superfamily))	sp|Q7PKQ5|ACTN_ANOGA	sp|Q7PKQ5|ACTN_ANOGA Alpha-actinin, sarcomeric OS=Anopheles gambiae GN=Actn PE=3 SV=2
cb10043_c110/f656p0/1170	1170	412.99	2.99	-7.095958179	1.39E-16	9.85E-15	AEF32709.1	prostaglandin D synthase [Eriocheir sinensis]	GO:0001516(prostaglandin biosynthetic process);GO:0006629(lipid metabolic process);GO:0006693(prostaglandin metabolic process);GO:2000255(negative regulation of male germ cell proliferation);GO:0006633(fatty acid biosynthetic process);GO:0006631(fatty acid metabolic process)	GO:0005737(cytoplasm)	GO:0000287(magnesium ion binding);GO:0004667(prostaglandin-D synthase activity);GO:0005509(calcium ion binding);GO:0016740(transferase activity);GO:0016853(isomerase activity);GO:0042803(protein homodimerization activity);GO:0004364(glutathione transferase activity)	K04097|HPGDS|http://www.genome.jp/dbget-bin/www_bget?ko:K04097	ko00590(Arachidonic acid metabolism);ko00480(Glutathione metabolism);ko00982(Drug metabolism - cytochrome P450);ko00980(Metabolism of xenobiotics by cytochrome P450)	*	sp|O73888|HPGDS_CHICK	sp|O73888|HPGDS_CHICK Hematopoietic prostaglandin D synthase OS=Gallus gallus GN=HPGDS PE=1 SV=3
cb306_c3/f2p0/3363	3363	7.31	0	-12.16515404	1.39E-16	9.86E-15	KDR16391.1	Pyruvate dehydrogenase phosphatase regulatory subunit, mitochondrial [Zootermopsis nevadensis]	GO:0055114(oxidation-reduction process)	*	GO:0016491(oxidoreductase activity)	K17509|PDPR|http://www.genome.jp/dbget-bin/www_bget?ko:K17509	*	KOG2844(E)(Dimethylglycine dehydrogenase precursor)	sp|O46504|PDPR_BOVIN	sp|O46504|PDPR_BOVIN Pyruvate dehydrogenase phosphatase regulatory subunit, mitochondrial OS=Bos taurus GN=PDPR PE=1 SV=1
cb6530_c1/f2p0/1870	1870	0	13.97	12.16294629	1.39E-16	9.86E-15	*	*	*	*	*	*	*	*	*	*
cb5627_c31/f1p0/1172	1172	32.49	0.03	-9.440967897	1.39E-16	9.86E-15	XP_016952092.1	PREDICTED: poly(U)-specific endoribonuclease homolog [Drosophila biarmipes]	*	*	GO:0016788(hydrolase activity, acting on ester bonds);GO:0016787(hydrolase activity)	K14648|ENDOU, PP11|http://www.genome.jp/dbget-bin/www_bget?ko:K14648	*	KOG2849(R)(Placental protein 11)	sp|Q9VZ49|ENDOU_DROME	sp|Q9VZ49|ENDOU_DROME Poly(U)-specific endoribonuclease homolog OS=Drosophila melanogaster GN=CG2145 PE=2 SV=1
cb7535_c27/f1p0/2030	2030	0.26	48.63	7.509134481	1.44E-16	1.02E-14	AGM32612.1	cytochrome c oxidase subunit VIIa [Coptotermes formosanus]	*	*	*	K02270|COX7A|http://www.genome.jp/dbget-bin/www_bget?ko:K02270	ko00190(Oxidative phosphorylation);ko04260(Cardiac muscle contraction)	*	*	*
cb1649_c64/f1p0/2608	2608	0	9.42	12.14887419	1.54E-16	1.09E-14	JAT94453.1	putative cyclin [Amblyomma aureolatum]	GO:0000079(regulation of cyclin-dependent protein serine/threonine kinase activity)	GO:0016020(membrane);GO:0016021(integral component of membrane)	GO:0019901(protein kinase binding)	*	*	*	sp|Q5ZJH7|CNPD1_CHICK	sp|Q5ZJH7|CNPD1_CHICK Protein CNPPD1 OS=Gallus gallus GN=CNPPD1 PE=2 SV=1
cb2353_c5/f1p0/2468	2468	0	10	12.14415282	1.60E-16	1.13E-14	XP_018023052.1	PREDICTED: glycine cleavage system H protein, mitochondrial-like, partial [Hyalella azteca]	*	*	*	K02437|gcvH, GCSH|http://www.genome.jp/dbget-bin/www_bget?ko:K02437	ko00260(Glycine, serine and threonine metabolism);ko00630(Glyoxylate and dicarboxylate metabolism)	KOG3373(E)(Glycine cleavage system H protein (lipoate-binding))	sp|Q5I0P2|GCSH_RAT	sp|Q5I0P2|GCSH_RAT Glycine cleavage system H protein, mitochondrial OS=Rattus norvegicus GN=Gcsh PE=2 SV=1
cb7374_c30791/f1p1/2504	2504	0.04	14.98	8.553950678	1.62E-16	1.14E-14	ALL27072.1	vascular endothelial growth factor 2 [Litopenaeus vannamei]	*	*	*	*	*	*	*	*
cb9994_c8/f1p0/1187	1187	0.59	98.64	7.443911131	1.70E-16	1.19E-14	AJS13771.1	cathepsin L protein [Cherax quadricarinatus]	GO:0006508(proteolysis)	*	GO:0008233(peptidase activity);GO:0008234(cysteine-type peptidase activity);GO:0016787(hydrolase activity)	K01365|CTSL|http://www.genome.jp/dbget-bin/www_bget?ko:K01365	ko04210(Apoptosis);ko04140(Autophagy - animal);ko04142(Lysosome);ko04145(Phagosome);ko04612(Antigen processing and presentation)	KOG1543(O)(Cysteine proteinase Cathepsin L)	sp|Q95029|CATL_DROME	sp|Q95029|CATL_DROME Cathepsin L OS=Drosophila melanogaster GN=Cp1 PE=2 SV=2
cb7374_c72302/f1p0/2581	2581	0	9.4	12.12750528	1.77E-16	1.25E-14	*	*	*	*	*	*	*	*	*	*
cb7374_c227982/f1p1/2199	2199	11.45	0	-12.12646729	1.80E-16	1.26E-14	AJO70184.1	sodium-potassium ATPase beta [Cherax cainii]	GO:0006814(sodium ion transport);GO:0006813(potassium ion transport)	GO:0016020(membrane);GO:0016021(integral component of membrane);GO:0005890(sodium:potassium-exchanging ATPase complex)	*	K01540|ATP1B|http://www.genome.jp/dbget-bin/www_bget?ko:K01540	ko04024(cAMP signaling pathway);ko04022(cGMP - PKG signaling pathway);ko04261(Adrenergic signaling in cardiomyocytes);ko04260(Cardiac muscle contraction);ko04976(Bile secretion);ko04973(Carbohydrate digestion and absorption);ko04971(Gastric acid secretion);ko04978(Mineral absorption);ko04972(Pancreatic secretion);ko04974(Protein digestion and absorption);ko04970(Salivary secretion);ko04911(Insuli…	KOG3927(P)(Na+/K+ ATPase, beta subunit)	sp|P25169|AT1B1_ARTSF	sp|P25169|AT1B1_ARTSF Sodium/potassium-transporting ATPase subunit beta OS=Artemia franciscana PE=2 SV=1
cb10491_c857474/f1p0/1340	1340	0	20.52	12.1251113	1.80E-16	1.26E-14	ADF87938.1	transglutaminase [Eriocheir sinensis]	*	*	*	K05619|TGM1|http://www.genome.jp/dbget-bin/www_bget?ko:K05619	*	*	sp|Q05187|TGMH_TACTR	sp|Q05187|TGMH_TACTR Hemocyte protein-glutamine gamma-glutamyltransferase OS=Tachypleus tridentatus PE=1 SV=1
cb12990_c28/f1p0/1112	1112	0.9	141.89	7.342973584	1.90E-16	1.33E-14	JAT27554.1	hypothetical protein g.14134 [Graphocephala atropunctata]	*	*	*	K02930|RP-L4e, RPL4|http://www.genome.jp/dbget-bin/www_bget?ko:K02930	ko03010(Ribosome)	KOG1475(A)(Ribosomal protein RPL1/RPL2/RL4L4)	sp|P08429|RL4A_XENLA	sp|P08429|RL4A_XENLA 60S ribosomal protein L4-A OS=Xenopus laevis GN=rpl4-a PE=2 SV=2
cb11387_c2/f2p1/1860	1860	0	13.64	12.11790543	1.90E-16	1.33E-14	*	*	*	*	*	*	*	*	*	*
cb8901_c13/f1p0/1439	1439	0	18.63	12.11549546	1.94E-16	1.35E-14	*	*	*	*	*	*	*	*	*	*
cb5996_c1/f12p2/1713	1713	0.25	47.51	7.637861472	1.94E-16	1.35E-14	XP_018011734.1	PREDICTED: protein scylla-like [Hyalella azteca]	*	*	*	*	*	*	sp|Q9VTI8|CHRB_DROME	sp|Q9VTI8|CHRB_DROME Protein charybde OS=Drosophila melanogaster GN=chrb PE=2 SV=2
cb2927_c66/f1p0/2077	2077	0.18	35.06	7.719091087	1.95E-16	1.36E-14	OCT95499.1	hypothetical protein XELAEV_18013185mg, partial [Xenopus laevis]	*	*	*	*	*	*	*	*
cb8757_c34/f8p0/1187	1187	0	23.85	12.11308145	1.97E-16	1.37E-14	XP_018015376.1	PREDICTED: uncharacterized protein LOC108672246 [Hyalella azteca]	*	*	*	*	*	*	*	*
cb9824_c1/f8p0/1610	1610	16.43	0	-12.11239527	2.00E-16	1.39E-14	*	*	*	*	*	*	*	*	*	*
cb5322_c12/f1p0/2180	2180	14.6	0.03	-9.386447281	2.02E-16	1.40E-14	XP_018009539.1	PREDICTED: uncharacterized protein LOC108667068 [Hyalella azteca]	*	*	*	*	*	*	*	*
cb10491_c911017/f1p0/1615	1615	16.33	0	-12.10956432	2.04E-16	1.41E-14	ADF87936.1	PDGF/VEGF-related factor 1 [Eriocheir sinensis]	*	GO:0016020(membrane)	GO:0008083(growth factor activity)	*	*	*	*	*
cb7374_c292050/f1p0/2052	2052	0	12.04	12.10581509	2.04E-16	1.41E-14	XP_018008561.1	PREDICTED: lysosome-associated membrane glycoprotein 1-like [Hyalella azteca]	*	GO:0016020(membrane);GO:0016021(integral component of membrane)	*	K06528|LAMP1_2, CD107|http://www.genome.jp/dbget-bin/www_bget?ko:K06528	ko04140(Autophagy - animal);ko04142(Lysosome);ko04145(Phagosome)	*	sp|P14562|LAMP1_RAT	sp|P14562|LAMP1_RAT Lysosome-associated membrane glycoprotein 1 OS=Rattus norvegicus GN=Lamp1 PE=1 SV=1
cb7374_c10230/f1p0/3341	3341	7.07	0	-12.1067278	2.08E-16	1.44E-14	AJO70002.1	V-ATPase A [Cherax destructor]	GO:0015991(ATP hydrolysis coupled proton transport);GO:0046034(ATP metabolic process);GO:0015992(proton transport)	GO:0033180(proton-transporting V-type ATPase, V1 domain);GO:0033178(proton-transporting two-sector ATPase complex, catalytic domain)	GO:0005524(ATP binding);GO:0046961(proton-transporting ATPase activity, rotational mechanism);GO:0016820(hydrolase activity, acting on acid anhydrides, catalyzing transmembrane movement of substances)	K02145|ATPeV1A, ATP6A|http://www.genome.jp/dbget-bin/www_bget?ko:K02145	ko04145(Phagosome);ko04150(mTOR signaling pathway);ko00190(Oxidative phosphorylation);ko04966(Collecting duct acid secretion);ko04721(Synaptic vesicle cycle)	KOG1351(C)(Vacuolar H+-ATPase V1 sector, subunit B)	sp|O16109|VATA_AEDAE	sp|O16109|VATA_AEDAE V-type proton ATPase catalytic subunit A OS=Aedes aegypti GN=VhaA PE=2 SV=2
cb10491_c567745/f1p0/1427	1427	33.5	0.11	-8.385716977	2.14E-16	1.48E-14	AEW24506.1	Kazal-type protease inhibitor [Eriocheir sinensis]	*	*	*	K06254|AGRN|http://www.genome.jp/dbget-bin/www_bget?ko:K06254	ko04512(ECM-receptor interaction)	KOG3649(R)(FOG: Kazal-type serine protease inhibitor domain)	sp|P82968|MCPI_MELCP	sp|P82968|MCPI_MELCP Four-domain proteases inhibitor OS=Melithaea caledonica PE=1 SV=1
cb7374_c278049/f1p0/2028	2028	12.34	0	-12.09818463	2.19E-16	1.51E-14	AGM39710.1	sodium-potassium ATPase alpha subunit [Eriocheir sinensis]	*	*	*	K01539|ATP1A|http://www.genome.jp/dbget-bin/www_bget?ko:K01539	ko04024(cAMP signaling pathway);ko04022(cGMP - PKG signaling pathway);ko04261(Adrenergic signaling in cardiomyocytes);ko04260(Cardiac muscle contraction);ko04976(Bile secretion);ko04973(Carbohydrate digestion and absorption);ko04971(Gastric acid secretion);ko04978(Mineral absorption);ko04972(Pancreatic secretion);ko04974(Protein digestion and absorption);ko04970(Salivary secretion);ko04911(Insuli…	KOG0203(P)(Na+/K+ ATPase, alpha subunit)	sp|P13607|ATNA_DROME	sp|P13607|ATNA_DROME Sodium/potassium-transporting ATPase subunit alpha OS=Drosophila melanogaster GN=Atpalpha PE=1 SV=3
cb13024_c1/f4p0/1067	1067	55.48	0.22	-7.852246703	2.20E-16	1.52E-14	XP_018014938.1	PREDICTED: proteasome subunit beta type-1-like [Hyalella azteca]	GO:0051603(proteolysis involved in cellular protein catabolic process)	GO:0000502(proteasome complex);GO:0005839(proteasome core complex)	GO:0004298(threonine-type endopeptidase activity)	K02732|PSMB1|http://www.genome.jp/dbget-bin/www_bget?ko:K02732	ko03050(Proteasome)	KOG0179(O)(20S proteasome, regulatory subunit beta type PSMB1/PRE7)	sp|P40304|PSB1_DROME	sp|P40304|PSB1_DROME Proteasome subunit beta type-1 OS=Drosophila melanogaster GN=Prosbeta6 PE=2 SV=2
cb10491_c29620/f1p0/1294	1294	21.3	0	-12.09246095	2.27E-16	1.56E-14	XP_018024732.1	PREDICTED: 4F2 cell-surface antigen heavy chain-like isoform X2 [Hyalella azteca]	*	*	*	K14210|SLC3A1, RBAT|http://www.genome.jp/dbget-bin/www_bget?ko:K14210	ko04974(Protein digestion and absorption)	*	sp|Q794F9|4F2_RAT	sp|Q794F9|4F2_RAT 4F2 cell-surface antigen heavy chain OS=Rattus norvegicus GN=Slc3a2 PE=1 SV=1
cb5627_c7/f3p0/1164	1164	0	24.07	12.08871657	2.31E-16	1.59E-14	XP_002041919.1	GM11444 [Drosophila sechellia]	GO:0090502(RNA phosphodiester bond hydrolysis, endonucleolytic)	GO:0005576(extracellular region);GO:0005575(cellular_component)	GO:0016788(hydrolase activity, acting on ester bonds);GO:0004518(nuclease activity);GO:0046872(metal ion binding);GO:0004521(endoribonuclease activity);GO:0003723(RNA binding);GO:0016787(hydrolase activity);GO:0004519(endonuclease activity)	K14648|ENDOU, PP11|http://www.genome.jp/dbget-bin/www_bget?ko:K14648	*	KOG2849(R)(Placental protein 11)	sp|Q9VZ49|ENDOU_DROME	sp|Q9VZ49|ENDOU_DROME Poly(U)-specific endoribonuclease homolog OS=Drosophila melanogaster GN=CG2145 PE=2 SV=1
cb7374_c171310/f1p0/2119	2119	0	11.47	12.08871657	2.31E-16	1.59E-14	ACO36738.1	ubiquitin carboxyl-terminal esterase L3 [Scylla paramamosain]	*	*	*	K05609|UCHL3, YUH1|http://www.genome.jp/dbget-bin/www_bget?ko:K05609	*	KOG2778(O)(Ubiquitin C-terminal hydrolase)	sp|Q2TBG8|UCHL3_BOVIN	sp|Q2TBG8|UCHL3_BOVIN Ubiquitin carboxyl-terminal hydrolase isozyme L3 OS=Bos taurus GN=UCHL3 PE=2 SV=1
cb7374_c401315/f1p0/2364	2364	32.49	0.18	-7.516584292	2.35E-16	1.61E-14	AFD28290.1	14-3-3-like protein [Eriocheir sinensis]	*	*	*	K16197|YWHAB_Q_Z|http://www.genome.jp/dbget-bin/www_bget?ko:K16197	ko04110(Cell cycle);ko04114(Oocyte meiosis);ko04390(Hippo signaling pathway);ko04391(Hippo signaling pathway -fly);ko04013(MAPK signaling pathway - fly);ko04151(PI3K-Akt signaling pathway);ko04212(Longevity regulating pathway - worm)	KOG0841(O)(Multifunctional chaperone (14-3-3 family))	sp|Q2F637|1433Z_BOMMO	sp|Q2F637|1433Z_BOMMO 14-3-3 protein zeta OS=Bombyx mori GN=14-3-3zeta PE=2 SV=2
cb10491_c573284/f1p0/1404	1404	2.62	338.1	7.02366123	2.37E-16	1.62E-14	XP_016661896.1	PREDICTED: uncharacterized protein LOC100573427 [Acyrthosiphon pisum]	*	*	GO:0003677(DNA binding)	*	*	*	*	*
cb7374_c113303/f1p0/2144	2144	11.48	0	-12.08671448	2.40E-16	1.64E-14	ACF98297.1	heat shock protein 70, partial [Eriocheir sinensis]	*	*	*	K03283|HSPA1_8|http://www.genome.jp/dbget-bin/www_bget?ko:K03283	ko04144(Endocytosis);ko04010(MAPK signaling pathway);ko04141(Protein processing in endoplasmic reticulum);ko03040(Spliceosome);ko04213(Longevity regulating pathway - multiple species);ko04915(Estrogen signaling pathway);ko04612(Antigen processing and presentation)	KOG0101(O)(Molecular chaperones HSP70/HSC70, HSP70 superfamily)	sp|P08108|HSP70_ONCMY	sp|P08108|HSP70_ONCMY Heat shock cognate 70 kDa protein OS=Oncorhynchus mykiss GN=hsc71 PE=2 SV=2
cb7374_c177406/f1p0/2554	2554	9.4	0	-12.08671448	2.40E-16	1.64E-14	KFM59231.1	Protein henna, partial [Stegodyphus mimosarum]	GO:0006559(L-phenylalanine catabolic process);GO:0008152(metabolic process);GO:0009072(aromatic amino acid family metabolic process);GO:0055114(oxidation-reduction process)	*	GO:0004497(monooxygenase activity);GO:0005506(iron ion binding);GO:0004510(tryptophan 5-monooxygenase activity);GO:0016597(amino acid binding);GO:0004505(phenylalanine 4-monooxygenase activity);GO:0016491(oxidoreductase activity);GO:0016714(oxidoreductase activity, acting on paired donors, with incorporation or reduction of molecular oxygen, reduced pteridine as one donor, and incorporation of on…	K00500|phhA, PAH|http://www.genome.jp/dbget-bin/www_bget?ko:K00500	ko00360(Phenylalanine metabolism);ko00400(Phenylalanine, tyrosine and tryptophan biosynthesis);ko01230(Biosynthesis of amino acids)	*	sp|P17276|PH4H_DROME	sp|P17276|PH4H_DROME Protein henna OS=Drosophila melanogaster GN=Hn PE=2 SV=3
cb1984_c19/f2p0/2165	2165	11.33	0	-12.08383263	2.44E-16	1.67E-14	AET34921.1	chaperonin [Macrobrachium rosenbergii]	*	*	*	K09499|CCT7|http://www.genome.jp/dbget-bin/www_bget?ko:K09499	*	KOG0361(O)(Chaperonin complex component, TCP-1 eta subunit (CCT7))	sp|Q5ZJK8|TCPH_CHICK	sp|Q5ZJK8|TCPH_CHICK T-complex protein 1 subunit eta OS=Gallus gallus GN=CCT7 PE=1 SV=1
cb7374_c294721/f1p1/3594	3594	0.01	7.99	9.147787041	2.56E-16	1.75E-14	XP_018022394.1	PREDICTED: myosin heavy chain, muscle-like isoform X6 [Hyalella azteca]	*	*	*	K17751|MYH6_7|http://www.genome.jp/dbget-bin/www_bget?ko:K17751	ko04261(Adrenergic signaling in cardiomyocytes);ko04260(Cardiac muscle contraction)	KOG0161(Z)(Myosin class II heavy chain)	sp|P05661|MYSA_DROME	sp|P05661|MYSA_DROME Myosin heavy chain, muscle OS=Drosophila melanogaster GN=Mhc PE=1 SV=4
cb13045_c3/f1p0/931	931	32.96	0	-12.07515239	2.58E-16	1.75E-14	*	*	*	*	*	*	*	*	*	*
cb4398_c194/f2p0/1271	1271	21.53	0	-12.07515239	2.58E-16	1.75E-14	XP_007427041.2	PREDICTED: selenoprotein W [Python bivittatus]	*	GO:0005737(cytoplasm)	GO:0016209(antioxidant activity)	*	*	*	sp|Q568W0|SELW_DANRE	sp|Q568W0|SELW_DANRE Selenoprotein W OS=Danio rerio GN=selenow PE=3 SV=3
cb7374_c400789/f1p0/3240	3240	7.14	0	-12.07224734	2.62E-16	1.78E-14	XP_002591311.1	hypothetical protein BRAFLDRAFT_76762 [Branchiostoma floridae]	GO:0006465(signal peptide processing);GO:0006508(proteolysis)	GO:0016021(integral component of membrane);GO:0016020(membrane);GO:0005789(endoplasmic reticulum membrane);GO:0005783(endoplasmic reticulum)	GO:0008233(peptidase activity);GO:0008236(serine-type peptidase activity);GO:0016787(hydrolase activity)	K13280|SEC11, sipW|http://www.genome.jp/dbget-bin/www_bget?ko:K13280	ko03060(Protein export)	KOG3342(U)(Signal peptidase I)	sp|Q9R0P6|SC11A_MOUSE	sp|Q9R0P6|SC11A_MOUSE Signal peptidase complex catalytic subunit SEC11A OS=Mus musculus GN=Sec11a PE=1 SV=1
cb7374_c60368/f3p2/4335	4335	11.68	0.06	-7.728622907	2.63E-16	1.79E-14	KDR19744.1	Transferrin [Zootermopsis nevadensis]	*	*	*	K06569|MFI2|http://www.genome.jp/dbget-bin/www_bget?ko:K06569	*	*	sp|Q02942|TRF_BLADI	sp|Q02942|TRF_BLADI Transferrin OS=Blaberus discoidalis PE=1 SV=1
cb5642_c12/f1p0/1876	1876	13.23	0	-12.06641961	2.72E-16	1.84E-14	*	*	*	*	*	*	*	*	*	*
cb7374_c80804/f1p0/2593	2593	0	8.95	12.06393313	2.72E-16	1.84E-14	XP_014605298.1	PREDICTED: ras-related protein Rab-2 [Polistes canadensis]	GO:0007264(small GTPase mediated signal transduction);GO:0016192(vesicle-mediated transport);GO:0019233(sensory perception of pain);GO:0032482(Rab protein signal transduction)	GO:0005886(plasma membrane);GO:0043025(neuronal cell body);GO:0031982(vesicle);GO:0005794(Golgi apparatus)	GO:0005525(GTP binding);GO:0003924(GTPase activity);GO:0005515(protein binding)	K07877|RAB2A|http://www.genome.jp/dbget-bin/www_bget?ko:K07877	ko04152(AMPK signaling pathway)	KOG0097(U)(GTPase Rab14, small G protein superfamily)	sp|Q05975|RAB2_LYMST	sp|Q05975|RAB2_LYMST Ras-related protein Rab-2 OS=Lymnaea stagnalis GN=RAB2 PE=2 SV=1
cb13862_c2/f1p0/910	910	33.78	0	-12.0634969	2.77E-16	1.87E-14	*	*	*	*	*	*	*	*	*	*
cb7374_c391397/f1p0/2785	2785	0.86	110.72	7.016287743	2.90E-16	1.96E-14	AFH75400.1	elongation factor 2 [Eriocheir sinensis]	*	*	*	K03234|EEF2|http://www.genome.jp/dbget-bin/www_bget?ko:K03234	ko04152(AMPK signaling pathway);ko04921(Oxytocin signaling pathway)	KOG0469(J)(Elongation factor 2)	sp|Q1HPK6|EF2_BOMMO	sp|Q1HPK6|EF2_BOMMO Translation elongation factor 2 OS=Bombyx mori GN=tef2 PE=1 SV=1
cb7374_c73074/f1p1/3599	3599	0	6.18	12.0538993	2.93E-16	1.97E-14	XP_002402313.1	secretory carrier-associated membrane protein, putative [Ixodes scapularis]	GO:0015031(protein transport)	GO:0016020(membrane);GO:0016021(integral component of membrane)	*	K19995|SCAMP|http://www.genome.jp/dbget-bin/www_bget?ko:K19995	*	KOG3088(U)(Secretory carrier membrane protein)	sp|Q17QF8|SCAM5_BOVIN	sp|Q17QF8|SCAM5_BOVIN Secretory carrier-associated membrane protein 5 OS=Bos taurus GN=SCAMP5 PE=2 SV=2
cb6983_c13/f2p0/3654	3654	0	6.07	12.0513799	2.98E-16	2.00E-14	XP_018020900.1	PREDICTED: spectrin alpha chain-like isoform X2 [Hyalella azteca]	*	*	GO:0005509(calcium ion binding)	K06114|SPTA|http://www.genome.jp/dbget-bin/www_bget?ko:K06114	ko04210(Apoptosis)	KOG0040(Z)(Ca2+-binding actin-bundling protein (spectrin), alpha chain (EF-Hand protein superfamily))	sp|P13395|SPTCA_DROME	sp|P13395|SPTCA_DROME Spectrin alpha chain OS=Drosophila melanogaster GN=alpha-Spec PE=1 SV=2
cb9366_c18/f3p1/1120	1120	0	24.71	12.0513799	2.98E-16	2.00E-14	*	*	*	*	*	*	*	*	*	*
cb10491_c528308/f1p2/1584	1584	0	15.79	12.04885609	3.04E-16	2.04E-14	ACR56716.1	lipopolysaccharide and beta-1,3-glucan binding protein [Eriocheir sinensis]	*	*	*	*	*	*	sp|Q8N0N3|BGBP_PENMO	sp|Q8N0N3|BGBP_PENMO Beta-1,3-glucan-binding protein OS=Penaeus monodon PE=2 SV=1
cb5982_c6/f1p0/1314	1314	20.25	0	-12.04879386	3.09E-16	2.07E-14	XP_018026692.1	PREDICTED: uncharacterized protein LOC108682092 [Hyalella azteca]	*	*	*	*	*	*	*	*
cb7374_c405921/f1p0/2701	2701	0.04	12.86	8.456090815	3.14E-16	2.10E-14	XP_019620636.1	PREDICTED: sortilin-related receptor-like isoform X1 [Branchiostoma belcheri]	GO:0006810(transport)	GO:0016020(membrane);GO:0016021(integral component of membrane);GO:0005794(Golgi apparatus)	GO:0005509(calcium ion binding)	K04550|LRP1, CD91|http://www.genome.jp/dbget-bin/www_bget?ko:K04550	*	KOG3509(O)(Basement membrane-specific heparan sulfate proteoglycan (HSPG) core protein)	sp|Q98930|SORL_CHICK	sp|Q98930|SORL_CHICK Sortilin-related receptor (Fragment) OS=Gallus gallus GN=SORL1 PE=2 SV=1
cb3024_c46/f4p0/2880	2880	7.99	0	-12.04583518	3.15E-16	2.10E-14	XP_015108390.1	PREDICTED: synaptic vesicle membrane protein VAT-1 homolog-like [Diachasma alloeum]	GO:0055114(oxidation-reduction process)	*	GO:0016491(oxidoreductase activity);GO:0008270(zinc ion binding)	*	*	*	sp|Q80TB8|VAT1L_MOUSE	sp|Q80TB8|VAT1L_MOUSE Synaptic vesicle membrane protein VAT-1 homolog-like OS=Mus musculus GN=Vat1l PE=1 SV=2
cb7374_c332707/f4p1/2659	2659	0	8.58	12.0437952	3.15E-16	2.10E-14	CAJ58682.1	innexin inx2 [Homarus gammarus]	*	*	*	*	*	*	sp|Q9XYN1|INX2_SCHAM	sp|Q9XYN1|INX2_SCHAM Innexin inx2 OS=Schistocerca americana GN=inx2 PE=1 SV=1
cb10491_c479/f2p0/1599	1599	0	15.53	12.04125808	3.15E-16	2.10E-14	XP_018015901.1	PREDICTED: RNA-binding protein squid-like isoform X3 [Hyalella azteca]	*	*	*	K03102|SQD|http://www.genome.jp/dbget-bin/www_bget?ko:K03102	ko04320(Dorso-ventral axis formation)	KOG4205(A)(RNA-binding protein musashi/mRNA cleavage and polyadenylation factor I complex, subunit HRP1)	sp|Q08473|SQD_DROME	sp|Q08473|SQD_DROME RNA-binding protein squid OS=Drosophila melanogaster GN=sqd PE=1 SV=3
cb13910_c1/f5p3/5261	5261	0	4.07	12.04125808	3.15E-16	2.10E-14	*	*	*	*	*	*	*	*	*	*
cb7374_c108399/f1p0/2915	2915	0	7.72	12.04125808	3.15E-16	2.10E-14	AJR21491.1	RNA helicase [Marsupenaeus japonicus]	*	*	*	K18422|MOV10|http://www.genome.jp/dbget-bin/www_bget?ko:K18422	*	KOG1804(A)(RNA helicase)	sp|Q1LXK4|M10B1_DANRE	sp|Q1LXK4|M10B1_DANRE Putative helicase mov-10-B.1 OS=Danio rerio GN=mov10b.1 PE=2 SV=2
cb8503_c55/f1p0/1486	1486	0	16.84	12.02850511	3.46E-16	2.30E-14	*	*	*	*	*	*	*	*	*	*
cb8503_c32/f3p0/1398	1398	18.47	0	-12.02795456	3.52E-16	2.34E-14	*	*	*	*	*	*	*	*	*	*
cb7374_c350575/f1p0/2193	2159	0	10.71	12.02337219	3.59E-16	2.38E-14	XP_018011705.1	PREDICTED: NADP-dependent malic enzyme-like isoform X2 [Hyalella azteca]	*	*	*	K00029|E1.1.1.40, maeB|http://www.genome.jp/dbget-bin/www_bget?ko:K00029	ko00620(Pyruvate metabolism);ko00710(Carbon fixation in photosynthetic organisms);ko01200(Carbon metabolism)	KOG1257(C)(NADP+-dependent malic enzyme)	sp|P28227|MAOX_ANAPL	sp|P28227|MAOX_ANAPL NADP-dependent malic enzyme OS=Anas platyrhynchos GN=ME1 PE=1 SV=1
cb7374_c119639/f1p0/3200	3200	0	6.86	12.02079886	3.66E-16	2.43E-14	AJO70185.1	V-H-ATPase subunit A [Cherax cainii]	GO:0015991(ATP hydrolysis coupled proton transport);GO:0046034(ATP metabolic process);GO:0015992(proton transport)	GO:0033180(proton-transporting V-type ATPase, V1 domain);GO:0033178(proton-transporting two-sector ATPase complex, catalytic domain)	GO:0005524(ATP binding);GO:0046961(proton-transporting ATPase activity, rotational mechanism);GO:0016820(hydrolase activity, acting on acid anhydrides, catalyzing transmembrane movement of substances)	K02145|ATPeV1A, ATP6A|http://www.genome.jp/dbget-bin/www_bget?ko:K02145	ko04145(Phagosome);ko04150(mTOR signaling pathway);ko00190(Oxidative phosphorylation);ko04966(Collecting duct acid secretion);ko04721(Synaptic vesicle cycle)	KOG1351(C)(Vacuolar H+-ATPase V1 sector, subunit B)	sp|O16109|VATA_AEDAE	sp|O16109|VATA_AEDAE V-type proton ATPase catalytic subunit A OS=Aedes aegypti GN=VhaA PE=2 SV=2
cb10491_c368076/f1p0/1295	1295	0.14	35.33	8.087062691	3.68E-16	2.43E-14	KFV65270.1	Actin, gamma-enteric smooth muscle [Picoides pubescens]	*	*	GO:0005524(ATP binding);GO:0000166(nucleotide binding)	K05692|ACTB_G1|http://www.genome.jp/dbget-bin/www_bget?ko:K05692	ko04210(Apoptosis);ko04810(Regulation of actin cytoskeleton);ko04520(Adherens junction);ko04510(Focal adhesion);ko04530(Tight junction);ko04145(Phagosome);ko04390(Hippo signaling pathway);ko04391(Hippo signaling pathway -fly);ko04015(Rap1 signaling pathway);ko04921(Oxytocin signaling pathway);ko04919(Thyroid hormone signaling pathway);ko04670(Leukocyte transendothelial migration);ko04611(Platelet…	KOG0676(Z)(Actin and related proteins)	sp|P84856|ACTB_CHLPG	sp|P84856|ACTB_CHLPG Actin, cytoplasmic 1 OS=Chlorocebus pygerythrus GN=ACTB PE=1 SV=1
cb10491_c850950/f1p0/1782	1782	2.87	342.7	6.91784197	3.71E-16	2.46E-14	ADF87936.1	PDGF/VEGF-related factor 1 [Eriocheir sinensis]	*	GO:0016020(membrane)	GO:0008083(growth factor activity)	K16858|VEGFB|http://www.genome.jp/dbget-bin/www_bget?ko:K16858	ko04510(Focal adhesion);ko04151(PI3K-Akt signaling pathway);ko04015(Rap1 signaling pathway);ko04014(Ras signaling pathway);ko04060(Cytokine-cytokine receptor interaction)	*	sp|Q03376|BAR3_CHITE	sp|Q03376|BAR3_CHITE Balbiani ring protein 3 OS=Chironomus tentans GN=BR3 PE=2 SV=1
cb7374_c57994/f4p0/2826	2826	0.13	24.85	7.540021365	3.78E-16	2.50E-14	AEC50081.1	alpha-2-macroglobulin 2 isoform 1 [Pacifastacus leniusculus]	*	*	*	K03910|A2M|http://www.genome.jp/dbget-bin/www_bget?ko:K03910	ko04610(Complement and coagulation cascades)	KOG1366(O)(Alpha-macroglobulin)	sp|Q5R4N8|A2MG_PONAB	sp|Q5R4N8|A2MG_PONAB Alpha-2-macroglobulin OS=Pongo abelii GN=A2M PE=2 SV=1
cb6862_c4/f5p0/1843	1843	0	12.84	12.0156384	3.80E-16	2.51E-14	BAJ78981.1	heat shock protein 40 [Marsupenaeus japonicus]	GO:0009408(response to heat);GO:0006457(protein folding)	GO:0005829(cytosol)	GO:0005524(ATP binding);GO:0031072(heat shock protein binding);GO:0051082(unfolded protein binding);GO:0046872(metal ion binding)	K09502|DNAJA1|http://www.genome.jp/dbget-bin/www_bget?ko:K09502	ko04141(Protein processing in endoplasmic reticulum)	KOG0712(O)(Molecular chaperone (DnaJ superfamily))	sp|P31689|DNJA1_HUMAN	sp|P31689|DNJA1_HUMAN DnaJ homolog subfamily A member 1 OS=Homo sapiens GN=DNAJA1 PE=1 SV=2
cb1649_c65/f1p0/2045	2045	0	11.32	12.01045942	3.94E-16	2.60E-14	JAT94453.1	putative cyclin [Amblyomma aureolatum]	GO:0000079(regulation of cyclin-dependent protein serine/threonine kinase activity)	GO:0016020(membrane);GO:0016021(integral component of membrane)	GO:0019901(protein kinase binding)	*	*	*	sp|Q5ZJH7|CNPD1_CHICK	sp|Q5ZJH7|CNPD1_CHICK Protein CNPPD1 OS=Gallus gallus GN=CNPPD1 PE=2 SV=1
cb7374_c3825/f2p0/2065	2065	11.36	0	-12.00680982	4.10E-16	2.69E-14	ACN89260.1	protein disulfide isomerase [Litopenaeus vannamei]	GO:0045454(cell redox homeostasis)	GO:0005783(endoplasmic reticulum)	GO:0003756(protein disulfide isomerase activity);GO:0016853(isomerase activity)	K09580|PDIA1, P4HB|http://www.genome.jp/dbget-bin/www_bget?ko:K09580	ko04141(Protein processing in endoplasmic reticulum)	KOG0191(O)(Thioredoxin/protein disulfide isomerase)	sp|P54399|PDI_DROME	sp|P54399|PDI_DROME Protein disulfide-isomerase OS=Drosophila melanogaster GN=Pdi PE=2 SV=1
cb10491_c679850/f5p1/1850	1850	0	12.67	12.00265591	4.10E-16	2.69E-14	ELT94583.1	hypothetical protein CAPTEDRAFT_217086 [Capitella teleta]	*	*	*	*	*	*	*	*
cb7374_c19957/f1p0/2446	2446	9.24	0	-11.99151443	4.51E-16	2.96E-14	ADF87938.1	transglutaminase [Eriocheir sinensis]	*	*	*	K05619|TGM1|http://www.genome.jp/dbget-bin/www_bget?ko:K05619	*	*	sp|Q05187|TGMH_TACTR	sp|Q05187|TGMH_TACTR Hemocyte protein-glutamine gamma-glutamyltransferase OS=Tachypleus tridentatus PE=1 SV=1
cb8292_c27/f1p0/1331	1331	19	0	-11.97916027	4.87E-16	3.19E-14	*	*	*	*	*	*	*	*	*	*
cb858_c11/f1p0/2728	2728	0	7.97	11.9789889	4.87E-16	3.19E-14	XP_009062662.1	hypothetical protein LOTGIDRAFT_128630 [Lottia gigantea]	*	*	*	K04523|UBQLN, DSK2|http://www.genome.jp/dbget-bin/www_bget?ko:K04523	ko04141(Protein processing in endoplasmic reticulum)	KOG0010(OR)(Ubiquitin-like protein)	sp|Q8R317|UBQL1_MOUSE	sp|Q8R317|UBQL1_MOUSE Ubiquilin-1 OS=Mus musculus GN=Ubqln1 PE=1 SV=1
cb7374_c280482/f1p0/3342	3342	0	6.35	11.9763351	4.96E-16	3.25E-14	XP_018009377.1	PREDICTED: double-stranded RNA-specific editase 1-like [Hyalella azteca]	*	*	*	*	*	*	*	*
cb8876_c2/f4p1/1774	1774	0	13.08	11.9763351	4.96E-16	3.25E-14	XP_011146293.1	PREDICTED: adenylyl cyclase-associated protein 1 isoform X2 [Harpegnathos saltator]	GO:0000902(cell morphogenesis);GO:0007010(cytoskeleton organization);GO:0007015(actin filament organization)	*	GO:0003779(actin binding)	K17261|CAP1_2, SRV2|http://www.genome.jp/dbget-bin/www_bget?ko:K17261	*	KOG2675(ZT)(Adenylate cyclase-associated protein (CAP/Srv2p))	sp|Q08163|CAP1_RAT	sp|Q08163|CAP1_RAT Adenylyl cyclase-associated protein 1 OS=Rattus norvegicus GN=Cap1 PE=1 SV=3
cb7374_c333487/f1p0/2169	2154	0.02	13.26	9.051052033	4.97E-16	3.25E-14	XP_018024732.1	PREDICTED: 4F2 cell-surface antigen heavy chain-like isoform X2 [Hyalella azteca]	*	*	*	*	*	*	*	*
cb4099_c7/f1p1/2960	2960	7.38	0	-11.97605513	5.06E-16	3.30E-14	XP_967560.1	PREDICTED: 26S proteasome non-ATPase regulatory subunit 2 [Tribolium castaneum]	GO:0042176(regulation of protein catabolic process)	GO:0000502(proteasome complex)	GO:0030234(enzyme regulator activity)	K03028|PSMD2, RPN1|http://www.genome.jp/dbget-bin/www_bget?ko:K03028	ko03050(Proteasome)	KOG2005(O)(26S proteasome regulatory complex, subunit RPN1/PSMD2)	sp|P56701|PSMD2_BOVIN	sp|P56701|PSMD2_BOVIN 26S proteasome non-ATPase regulatory subunit 2 OS=Bos taurus GN=PSMD2 PE=1 SV=2
cb8882_c16/f1p0/1301	1301	0.11	33.97	8.039714996	5.09E-16	3.32E-14	KFW86324.1	hypothetical protein N305_12904, partial [Manacus vitellinus]	*	*	*	*	*	*	*	*
cb1565_c0/f17p1/2102	2102	10.85	0	-11.97294329	5.16E-16	3.36E-14	KDR16494.1	Protein phosphatase methylesterase 1 [Zootermopsis nevadensis]	GO:0006482(protein demethylation)	*	GO:0003824(catalytic activity);GO:0052689(carboxylic ester hydrolase activity);GO:0016787(hydrolase activity)	K13617|PPME1|http://www.genome.jp/dbget-bin/www_bget?ko:K13617	*	KOG2564(R)(Predicted acetyltransferases and hydrolases with the alpha/beta hydrolase fold)	sp|Q8BVQ5|PPME1_MOUSE	sp|Q8BVQ5|PPME1_MOUSE Protein phosphatase methylesterase 1 OS=Mus musculus GN=Ppme1 PE=1 SV=5
cb7374_c106742/f2p0/2412	2412	9.28	0	-11.97294329	5.16E-16	3.36E-14	NP_001297812.1	peptidyl-tRNA hydrolase 2 [Esox lucius]	*	GO:0016021(integral component of membrane);GO:0016020(membrane)	GO:0004045(aminoacyl-tRNA hydrolase activity);GO:0016787(hydrolase activity)	K04794|PTH2|http://www.genome.jp/dbget-bin/www_bget?ko:K04794	*	KOG3282(S)(Uncharacterized conserved protein)	sp|Q3ZBL5|PTH2_BOVIN	sp|Q3ZBL5|PTH2_BOVIN Peptidyl-tRNA hydrolase 2, mitochondrial OS=Bos taurus GN=PTRH2 PE=2 SV=1
cb10116_c8/f1p0/1240	1240	0	20.31	11.96567084	5.26E-16	3.42E-14	*	*	*	*	*	*	*	*	*	*
cb9252_c14/f1p0/1042	1042	39.84	0.11	-8.594165465	5.30E-16	3.44E-14	*	*	*	*	*	*	*	*	*	*
cb2671_c5/f3p1/2387	2387	18.77	0.07	-8.033779648	5.36E-16	3.47E-14	XP_018025206.1	PREDICTED: tubulin-specific chaperone A-like [Hyalella azteca]	GO:0007023(post-chaperonin tubulin folding pathway);GO:0007021(tubulin complex assembly)	*	GO:0048487(beta-tubulin binding)	K17292|TBCA|http://www.genome.jp/dbget-bin/www_bget?ko:K17292	*	*	sp|Q6PEC1|TBCA_RAT	sp|Q6PEC1|TBCA_RAT Tubulin-specific chaperone A OS=Rattus norvegicus GN=Tbca PE=1 SV=1
cb7374_c121566/f1p0/3097	3097	14	0.07	-7.71973009	5.41E-16	3.50E-14	KRZ05645.1	Regulator of rDNA transcription protein 15 [Trichinella pseudospiralis]	*	*	*	*	*	*	sp|Q8TGM7|ART2_YEAST	sp|Q8TGM7|ART2_YEAST Putative uncharacterized protein ART2 OS=Saccharomyces cerevisiae (strain ATCC 204508 / S288c) GN=ART2 PE=5 SV=1
cb3024_c43/f90p0/1265	1265	0.5	76.08	7.314498906	5.44E-16	3.52E-14	XP_015516803.1	PREDICTED: synaptic vesicle membrane protein VAT-1 homolog-like [Neodiprion lecontei]	GO:0055114(oxidation-reduction process)	*	GO:0008270(zinc ion binding);GO:0016491(oxidoreductase activity)	*	*	KOG1197(CR)(Predicted quinone oxidoreductase)	sp|Q9HCJ6|VAT1L_HUMAN	sp|Q9HCJ6|VAT1L_HUMAN Synaptic vesicle membrane protein VAT-1 homolog-like OS=Homo sapiens GN=VAT1L PE=1 SV=2
cb7437_c6/f7p1/1374	1374	0.1	31.35	8.024594404	5.62E-16	3.63E-14	ENN80418.1	hypothetical protein YQE_03166, partial [Dendroctonus ponderosae]	*	*	*	*	*	KOG3346(R)(Phosphatidylethanolamine binding protein)	sp|O16264|PEBPH_CAEEL	sp|O16264|PEBPH_CAEEL Phosphatidylethanolamine-binding protein homolog F40A3.3 OS=Caenorhabditis elegans GN=F40A3.3 PE=3 SV=1
cb7374_c19786/f2p0/2569	2569	8.53	0	-11.95412997	5.80E-16	3.74E-14	AKB96224.1	heat shock protein [Cherax destructor]	*	*	*	K09485|HSP110|http://www.genome.jp/dbget-bin/www_bget?ko:K09485	ko04141(Protein processing in endoplasmic reticulum)	KOG0101(O)(Molecular chaperones HSP70/HSC70, HSP70 superfamily)	sp|Q94738|HSP97_STRFN	sp|Q94738|HSP97_STRFN 97 kDa heat shock protein OS=Strongylocentrotus franciscanus GN=HSP110 PE=2 SV=1
cb397_c18/f1p1/1925	1925	0	11.66	11.95222868	5.80E-16	3.74E-14	*	*	*	*	*	*	*	*	*	*
cb6842_c2/f1p1/2661	2661	14.49	0.05	-8.236593738	5.88E-16	3.79E-14	ANZ80591.1	ubiquitin-conjugating enzyme E2 A [Penaeus monodon]	*	*	*	K10573|UBE2A, UBC2, RAD6A|http://www.genome.jp/dbget-bin/www_bget?ko:K10573	ko04120(Ubiquitin mediated proteolysis)	KOG0419(O)(Ubiquitin-protein ligase)	sp|P25153|UBCD6_DROME	sp|P25153|UBCD6_DROME Ubiquitin-conjugating enzyme E2-17 kDa OS=Drosophila melanogaster GN=Ubc6 PE=2 SV=2
cb326_c2/f11p0/5342	5342	3.84	0	-11.95097043	5.92E-16	3.80E-14	KZS14957.1	Enhancer of sevenless 2B protein [Daphnia magna]	*	*	*	K04364|GRB2|http://www.genome.jp/dbget-bin/www_bget?ko:K04364	ko04510(Focal adhesion);ko04540(Gap junction);ko04550(Signaling pathways regulating pluripotency of stem cells);ko04012(ErbB signaling pathway);ko04068(FoxO signaling pathway);ko04630(Jak-STAT signaling pathway);ko04010(MAPK signaling pathway);ko04013(MAPK signaling pathway - fly);ko04151(PI3K-Akt signaling pathway);ko04072(Phospholipase D signaling pathway);ko04014(Ras signaling pathway);ko04150…	KOG3601(T)(Adaptor protein GRB2, contains SH2 and SH3 domains)	sp|Q6YKA8|DRK_DROSI	sp|Q6YKA8|DRK_DROSI Protein E(sev)2B OS=Drosophila simulans GN=drk PE=3 SV=1
cb7374_c106543/f1p0/2182	2182	0	10.05	11.94952516	5.92E-16	3.80E-14	XP_018009405.1	PREDICTED: failed axon connections-like isoform X2 [Hyalella azteca]	*	*	*	*	*	*	sp|Q95RI5|FAXC_DROME	sp|Q95RI5|FAXC_DROME Failed axon connections OS=Drosophila melanogaster GN=fax PE=1 SV=1
cb5332_c1/f6p0/1293	1293	268.83	2.21	-6.900648518	6.04E-16	3.88E-14	XP_018011994.1	PREDICTED: uncharacterized protein LOC108669201 isoform X3 [Hyalella azteca]	*	*	*	*	*	*	*	*
cb9001_c12/f2p0/1734	1734	171.57	1.41	-6.899558333	6.10E-16	3.91E-14	AEN94569.1	tetraspanin [Scylla paramamosain]	*	*	*	*	*	*	*	*
cb7374_c100925/f3p0/2357	2357	9.33	0	-11.94463051	6.15E-16	3.93E-14	ADM88556.1	fatty acid synthase [Litopenaeus vannamei]	GO:0008152(metabolic process);GO:0009058(biosynthetic process);GO:0055114(oxidation-reduction process)	*	GO:0004314([acyl-carrier-protein] S-malonyltransferase activity);GO:0016740(transferase activity);GO:0004320(oleoyl-[acyl-carrier-protein] hydrolase activity);GO:0016295(myristoyl-[acyl-carrier-protein] hydrolase activity);GO:0004313([acyl-carrier-protein] S-acetyltransferase activity);GO:0004317(3-hydroxypalmitoyl-[acyl-carrier-protein] dehydratase activity);GO:0016297(acyl-[acyl-carrier-protein…	K00665|FASN|http://www.genome.jp/dbget-bin/www_bget?ko:K00665	ko04152(AMPK signaling pathway);ko00061(Fatty acid biosynthesis);ko01212(Fatty acid metabolism);ko04910(Insulin signaling pathway)	*	*	*
cb9057_c7/f1p0/1408	1408	17.27	0	-11.94463051	6.15E-16	3.93E-14	XP_014166441.1	PREDICTED: NADH dehydrogenase [ubiquinone] iron-sulfur protein 2, mitochondrial [Geospiza fortis]	*	*	*	K03935|NDUFS2|http://www.genome.jp/dbget-bin/www_bget?ko:K03935	ko00190(Oxidative phosphorylation);ko04723(Retrograde endocannabinoid signaling)	KOG2870(C)(NADH:ubiquinone oxidoreductase, NDUFS2/49 kDa subunit)	sp|Q91WD5|NDUS2_MOUSE	sp|Q91WD5|NDUS2_MOUSE NADH dehydrogenase [ubiquinone] iron-sulfur protein 2, mitochondrial OS=Mus musculus GN=Ndufs2 PE=1 SV=1
cb5181_c5/f1p0/2466	2466	0	8.71	11.94410286	6.15E-16	3.93E-14	XP_018026450.1	PREDICTED: uncharacterized protein LOC108681885 [Hyalella azteca]	*	GO:0005622(intracellular)	GO:0008270(zinc ion binding);GO:0046872(metal ion binding);GO:0016874(ligase activity)	K10607|TRIM32, HT2A|http://www.genome.jp/dbget-bin/www_bget?ko:K10607	ko04120(Ubiquitin mediated proteolysis)	*	sp|Q13049|TRI32_HUMAN	sp|Q13049|TRI32_HUMAN E3 ubiquitin-protein ligase TRIM32 OS=Homo sapiens GN=TRIM32 PE=1 SV=2
cb7374_c11180/f11p2/4211	4211	0	4.8	11.93593101	6.40E-16	4.09E-14	KZS04118.1	Calcium-activated chloride channel regulator 2 [Daphnia magna]	*	*	*	K05030|CLCA3_4|http://www.genome.jp/dbget-bin/www_bget?ko:K05030	ko04972(Pancreatic secretion);ko04924(Renin secretion)	*	sp|Q2TU62|CLCA1_HORSE	sp|Q2TU62|CLCA1_HORSE Calcium-activated chloride channel regulator 1 OS=Equus caballus GN=CLCA1 PE=1 SV=1
cb7374_c113592/f1p0/2260	2260	9.76	0	-11.9382626	6.53E-16	4.16E-14	CAJ28916.1	glutamate dehydrogenase [Litopenaeus vannamei]	*	*	*	K00261|GLUD1_2, gdhA|http://www.genome.jp/dbget-bin/www_bget?ko:K00261	ko04217(Necroptosis);ko00250(Alanine, aspartate and glutamate metabolism);ko00220(Arginine biosynthesis);ko00910(Nitrogen metabolism);ko00471(D-Glutamine and D-glutamate metabolism);ko01200(Carbon metabolism);ko04964(Proximal tubule bicarbonate reclamation)	KOG2250(E)(Glutamate/leucine/phenylalanine/valine dehydrogenases)	sp|P82264|DHE3_CHAAC	sp|P82264|DHE3_CHAAC Glutamate dehydrogenase, mitochondrial OS=Chaenocephalus aceratus GN=glud1 PE=1 SV=1
cb6716_c1/f2p0/1659	1659	0.17	34.13	7.769748473	6.59E-16	4.19E-14	XP_018007476.1	PREDICTED: eukaryotic translation initiation factor 2 subunit 2-like [Hyalella azteca]	GO:0006413(translational initiation)	*	GO:0003743(translation initiation factor activity)	K03238|EIF2S2|http://www.genome.jp/dbget-bin/www_bget?ko:K03238	ko03013(RNA transport)	KOG2768(J)(Translation initiation factor 2, beta subunit (eIF-2beta))	sp|Q99L45|IF2B_MOUSE	sp|Q99L45|IF2B_MOUSE Eukaryotic translation initiation factor 2 subunit 2 OS=Mus musculus GN=Eif2s2 PE=1 SV=1
cb7374_c392675/f1p0/1974	1974	140.73	1.14	-6.913366447	6.66E-16	4.22E-14	*	*	*	*	*	*	*	*	*	*
cb7374_c59827/f3p0/3002	3002	7.07	0	-11.93506808	6.66E-16	4.22E-14	XP_017278285.1	PREDICTED: myb-related transcription factor, partner of profilin-like [Kryptolebias marmoratus]	*	*	*	*	*	*	*	*
cb8561_c15/f2p0/1765	1765	13	0	-11.93506808	6.66E-16	4.22E-14	ACI46638.1	serine proteinase [Portunus trituberculatus]	*	*	*	*	*	*	sp|P98073|ENTK_HUMAN	sp|P98073|ENTK_HUMAN Enteropeptidase OS=Homo sapiens GN=TMPRSS15 PE=1 SV=3
cb7374_c18396/f3p0/3573	3573	8.91	0.02	-8.558956597	6.69E-16	4.24E-14	AIT97138.1	innexin 7 [Homarus americanus]	GO:0006810(transport);GO:0006811(ion transport)	GO:0005886(plasma membrane);GO:0016020(membrane);GO:0005921(gap junction);GO:0030054(cell junction);GO:0016021(integral component of membrane)	*	*	*	*	sp|Q9VAS7|INX3_DROME	sp|Q9VAS7|INX3_DROME Innexin inx3 OS=Drosophila melanogaster GN=Inx3 PE=1 SV=1
cb7374_c396928/f1p1/2081	2081	0	10.48	11.9277126	6.80E-16	4.30E-14	EFX74186.1	hypothetical protein DAPPUDRAFT_307430 [Daphnia pulex]	*	GO:0016021(integral component of membrane);GO:0016020(membrane)	*	*	*	*	*	*
cb10491_c20978/f1p0/1570	1570	0	14.64	11.9249627	6.94E-16	4.37E-14	*	*	*	*	*	*	*	*	*	*
cb7374_c2207/f4p0/2386	2386	0	8.93	11.9249627	6.94E-16	4.37E-14	KZS21269.1	Monocarboxylate transporter 9 [Daphnia magna]	*	*	*	*	*	*	sp|Q6ZSM3|MOT12_HUMAN	sp|Q6ZSM3|MOT12_HUMAN Monocarboxylate transporter 12 OS=Homo sapiens GN=SLC16A12 PE=1 SV=2
cb7374_c332842/f2p0/2320	2320	0	9.21	11.9249627	6.94E-16	4.37E-14	ACP19563.1	masquerade-like serine proteinase-like protein 3 [Penaeus monodon]	*	*	*	*	*	*	*	*
cb7374_c120240/f1p0/2361	2361	0.07	16	7.992315759	7.04E-16	4.44E-14	*	*	*	*	*	*	*	*	sp|O44119|TPM_HOMAM	sp|O44119|TPM_HOMAM Tropomyosin OS=Homarus americanus GN=TM1 PE=1 SV=1
cb7374_c40890/f2p0/3163	3163	0.07	16.1	7.759773089	7.09E-16	4.46E-14	AEC50082.1	alpha-2-macroglobulin 2 isoform 2 [Pacifastacus leniusculus]	*	*	*	K03910|A2M|http://www.genome.jp/dbget-bin/www_bget?ko:K03910	ko04610(Complement and coagulation cascades)	KOG1366(O)(Alpha-macroglobulin)	sp|A8K2U0|A2ML1_HUMAN	sp|A8K2U0|A2ML1_HUMAN Alpha-2-macroglobulin-like protein 1 OS=Homo sapiens GN=A2ML1 PE=1 SV=3
cb10163_c3/f1p0/1342	1342	48.7	0.28	-7.437396836	7.51E-16	4.72E-14	XP_018024624.1	PREDICTED: type-2 ice-structuring protein-like [Hyalella azteca]	*	*	*	*	*	*	*	*
cb2716_c9/f2p0/2802	2802	0	7.38	11.91391037	7.52E-16	4.72E-14	*	*	*	*	*	*	*	*	*	*
cb2121_c188/f2p0/1219	1219	0.25	54.3	7.620621353	7.57E-16	4.75E-14	ABG11961.1	tail muscle elongation factor 1 gamma [Procambarus clarkii]	GO:0006414(translational elongation);GO:0006412(translation)	*	GO:0003746(translation elongation factor activity);GO:0016740(transferase activity);GO:0004364(glutathione transferase activity)	K03233|EEF1G|http://www.genome.jp/dbget-bin/www_bget?ko:K03233	*	KOG0867(O)(Glutathione S-transferase)	sp|P12261|EF1G_ARTSA	sp|P12261|EF1G_ARTSA Elongation factor 1-gamma OS=Artemia salina PE=1 SV=3
cb7374_c207346/f3p0/2297	2297	0	9.23	11.911134	7.67E-16	4.80E-14	XP_018305733.1	PREDICTED: putative nuclease HARBI1 [Trachymyrmex zeteki]	*	*	*	*	*	*	sp|B0BN95|HARB1_RAT	sp|B0BN95|HARB1_RAT Putative nuclease HARBI1 OS=Rattus norvegicus GN=Harbi1 PE=2 SV=1
cb4971_c14/f1p0/1084	1084	23.74	0	-11.909254	7.83E-16	4.90E-14	*	*	*	*	*	*	*	*	*	*
cb7374_c101770/f1p0/3683	3683	8.48	0.02	-8.53570779	7.84E-16	4.90E-14	AKJ26284.1	integrin [Eriocheir sinensis]	GO:0007229(integrin-mediated signaling pathway);GO:0007155(cell adhesion)	GO:0016020(membrane);GO:0016021(integral component of membrane)	*	K05719|ITGB1|http://www.genome.jp/dbget-bin/www_bget?ko:K05719	ko04810(Regulation of actin cytoskeleton);ko04510(Focal adhesion);ko04530(Tight junction);ko04145(Phagosome);ko04151(PI3K-Akt signaling pathway);ko04015(Rap1 signaling pathway);ko04514(Cell adhesion molecules (CAMs));ko04512(ECM-receptor interaction);ko04360(Axon guidance);ko04670(Leukocyte transendothelial migration);ko04611(Platelet activation)	KOG1226(TW)(Integrin beta subunit (N-terminal portion of extracellular region))	sp|P11584|ITBX_DROME	sp|P11584|ITBX_DROME Integrin beta-PS OS=Drosophila melanogaster GN=mys PE=1 SV=3
cb1968_c18/f1p1/3406	3406	6	0	-11.89945338	8.32E-16	5.19E-14	XP_018009127.1	PREDICTED: protein singed-like isoform X1 [Hyalella azteca]	GO:0007015(actin filament organization)	*	GO:0051015(actin filament binding);GO:0030674(protein binding, bridging)	K17455|FSCN1_2|http://www.genome.jp/dbget-bin/www_bget?ko:K17455	*	*	sp|Q24524|SING_DROME	sp|Q24524|SING_DROME Protein singed OS=Drosophila melanogaster GN=sn PE=3 SV=1
cb6136_c8/f1p0/1337	1337	17.83	0	-11.89617165	8.67E-16	5.40E-14	EFX73045.1	hypothetical protein DAPPUDRAFT_188919 [Daphnia pulex]	*	*	*	K00477|PHYH|http://www.genome.jp/dbget-bin/www_bget?ko:K00477	ko04146(Peroxisome)	*	sp|P57093|PAHX_RAT	sp|P57093|PAHX_RAT Phytanoyl-CoA dioxygenase, peroxisomal OS=Rattus norvegicus GN=Phyh PE=1 SV=2
cb5982_c7/f1p0/1303	1303	0	18.09	11.89154839	8.67E-16	5.40E-14	XP_018026692.1	PREDICTED: uncharacterized protein LOC108682092 [Hyalella azteca]	*	*	*	*	*	*	*	*
cb4020_c3/f2p1/2190	2190	12.49	0.02	-9.17111831	8.74E-16	5.44E-14	XP_018026094.1	PREDICTED: glutamine--tRNA ligase-like isoform X1 [Hyalella azteca]	GO:0006418(tRNA aminoacylation for protein translation);GO:0006425(glutaminyl-tRNA aminoacylation);GO:0006412(translation);GO:0043039(tRNA aminoacylation)	GO:0005737(cytoplasm)	GO:0004812(aminoacyl-tRNA ligase activity);GO:0005524(ATP binding);GO:0016876(ligase activity, forming aminoacyl-tRNA and related compounds);GO:0000166(nucleotide binding);GO:0016874(ligase activity);GO:0004819(glutamine-tRNA ligase activity)	K01886|QARS, glnS|http://www.genome.jp/dbget-bin/www_bget?ko:K01886	ko00970(Aminoacyl-tRNA biosynthesis)	KOG1147(J)(Glutamyl-tRNA synthetase)	sp|Q9Y105|SYQ_DROME	sp|Q9Y105|SYQ_DROME Probable glutamine--tRNA ligase OS=Drosophila melanogaster GN=Aats-gln PE=2 SV=1
cb13334_c4707/f1p0/1063	1063	0	23.72	11.88872862	8.84E-16	5.50E-14	C4NZN9.1	RecName: Full=Hyastatin; Flags: Precursor	*	*	*	*	*	*	*	*
cb9331_c9/f2p0/1015	1015	0.13	38.7	8.302082397	8.97E-16	5.57E-14	XP_018008485.1	PREDICTED: eukaryotic translation initiation factor 3 subunit E-B-like isoform X2 [Hyalella azteca]	GO:0001731(formation of translation preinitiation complex);GO:0006412(translation);GO:0006413(translational initiation);GO:0006446(regulation of translational initiation);GO:0043010(camera-type eye development);GO:0043473(pigmentation);GO:0048703(embryonic viscerocranium morphogenesis)	GO:0005634(nucleus);GO:0005737(cytoplasm);GO:0005852(eukaryotic translation initiation factor 3 complex);GO:0016282(eukaryotic 43S preinitiation complex);GO:0033290(eukaryotic 48S preinitiation complex)	GO:0003743(translation initiation factor activity)	K03250|EIF3E, INT6|http://www.genome.jp/dbget-bin/www_bget?ko:K03250	ko03013(RNA transport)	KOG2758(J)(Translation initiation factor 3, subunit e (eIF-3e))	sp|Q6DRI1|EI3EA_DANRE	sp|Q6DRI1|EI3EA_DANRE Eukaryotic translation initiation factor 3 subunit E-A OS=Danio rerio GN=eif3ea PE=2 SV=2
cb10491_c841734/f4p0/1228	1228	19.82	0	-11.88958573	9.03E-16	5.59E-14	ACF25908.1	crustin-2 [Eriocheir sinensis]	*	*	*	*	*	*	*	*
cb11193_c11/f2p0/1027	1027	25.19	0	-11.88958573	9.03E-16	5.59E-14	*	*	*	*	*	*	*	*	*	*
cb7374_c213015/f1p0/2354	2354	0	8.82	11.88590332	9.03E-16	5.59E-14	XP_018020867.1	PREDICTED: transketolase-like isoform X1 [Hyalella azteca]	*	*	*	K00615|E2.2.1.1, tktA, tktB|http://www.genome.jp/dbget-bin/www_bget?ko:K00615	ko00030(Pentose phosphate pathway);ko00710(Carbon fixation in photosynthetic organisms);ko01051(Biosynthesis of ansamycins);ko01230(Biosynthesis of amino acids);ko01200(Carbon metabolism)	KOG0524(C)(Pyruvate dehydrogenase E1, beta subunit)	sp|Q9D4D4|TKTL2_MOUSE	sp|Q9D4D4|TKTL2_MOUSE Transketolase-like protein 2 OS=Mus musculus GN=Tktl2 PE=1 SV=1
cb4497_c5/f1p0/2447	2447	15.2	0.05	-8.170848883	9.19E-16	5.68E-14	XP_018028148.1	PREDICTED: fibrinogen C domain-containing protein 1-A-like isoform X1 [Hyalella azteca]	*	*	*	K06252|TN|http://www.genome.jp/dbget-bin/www_bget?ko:K06252	ko04510(Focal adhesion);ko04151(PI3K-Akt signaling pathway);ko04512(ECM-receptor interaction)	*	sp|Q9UQP3|TENN_HUMAN	sp|Q9UQP3|TENN_HUMAN Tenascin-N OS=Homo sapiens GN=TNN PE=1 SV=2
cb4902_c28/f1p2/1392	1392	0	16.53	11.88307248	9.22E-16	5.69E-14	XP_018309978.1	PREDICTED: sorting nexin-12 isoform X2 [Trachymyrmex zeteki]	*	*	GO:0035091(phosphatidylinositol binding)	K17918|SNX3_12|http://www.genome.jp/dbget-bin/www_bget?ko:K17918	ko04144(Endocytosis)	*	sp|Q9UMY4|SNX12_HUMAN	sp|Q9UMY4|SNX12_HUMAN Sorting nexin-12 OS=Homo sapiens GN=SNX12 PE=1 SV=3
cb10300_c15/f1p0/1398	1398	0	16.41	11.88023607	9.41E-16	5.81E-14	*	*	*	*	*	*	*	*	*	*
cb10491_c426313/f6p0/1845	1845	11.85	0.01	-11.87632298	9.81E-16	6.04E-14	*	*	*	*	*	*	*	*	*	*
cb8907_c6/f8p0/1102	1102	0.2	50.09	7.87986451	9.99E-16	6.15E-14	ACY66534.1	hypothetical protein, partial [Scylla paramamosain]	*	*	*	*	*	*	*	*
cb13289_c11/f1p0/1158	1158	21.16	0	-11.87298816	1.00E-15	6.15E-14	ALF44683.1	receptor for activated protein kinase C [Eriocheir sinensis]	*	*	*	K14753|RACK1|http://www.genome.jp/dbget-bin/www_bget?ko:K14753	*	KOG0266(R)(WD40 repeat-containing protein)	sp|O42248|GBLP_DANRE	sp|O42248|GBLP_DANRE Guanine nucleotide-binding protein subunit beta-2-like 1 OS=Danio rerio GN=gnb2l1 PE=2 SV=1
cb7535_c53/f1p0/922	922	0	28.76	11.87169323	1.00E-15	6.15E-14	*	*	*	*	*	*	*	*	*	*
cb7374_c285730/f1p0/2112	2112	10.05	0	-11.86964561	1.02E-15	6.25E-14	XP_018009377.1	PREDICTED: double-stranded RNA-specific editase 1-like [Hyalella azteca]	*	*	*	*	*	*	*	*
cb7374_c288533/f1p0/2002	2002	0	10.51	11.86883434	1.02E-15	6.25E-14	*	*	*	*	*	*	*	*	*	*
cb9288_c19/f1p1/1652	1652	0	13.23	11.86883434	1.02E-15	6.25E-14	EFX74186.1	hypothetical protein DAPPUDRAFT_307430 [Daphnia pulex]	*	GO:0016021(integral component of membrane);GO:0016020(membrane)	GO:0005525(GTP binding)	*	*	*	*	*
cb7412_c4/f1p0/1612	1612	0	13.61	11.86596978	1.04E-15	6.38E-14	XP_018023048.1	PREDICTED: cysteine and glycine-rich protein 1-like [Hyalella azteca]	*	*	GO:0016740(transferase activity);GO:0008270(zinc ion binding);GO:0046872(metal ion binding)	K09377|CSRP|http://www.genome.jp/dbget-bin/www_bget?ko:K09377	*	KOG1700(TZ)(Regulatory protein MLP and related LIM proteins)	sp|P21291|CSRP1_HUMAN	sp|P21291|CSRP1_HUMAN Cysteine and glycine-rich protein 1 OS=Homo sapiens GN=CSRP1 PE=1 SV=3
cb7374_c66937/f2p0/2494	2494	0	8.13	11.86309951	1.07E-15	6.50E-14	XP_018026450.1	PREDICTED: uncharacterized protein LOC108681885 [Hyalella azteca]	*	*	GO:0008270(zinc ion binding);GO:0046872(metal ion binding)	K11997|TRIM2_3|http://www.genome.jp/dbget-bin/www_bget?ko:K11997	*	*	sp|P0DH78|RN224_HUMAN	sp|P0DH78|RN224_HUMAN RING finger protein 224 OS=Homo sapiens GN=RNF224 PE=4 SV=1
cb5332_c11/f1p0/1166	1166	0	20.52	11.86022352	1.07E-15	6.50E-14	*	*	*	*	*	*	*	*	*	*
cb10491_c885760/f1p0/1384	1384	0.13	28.95	7.923878589	1.11E-15	6.76E-14	ACT78700.1	trypsin-like serine protease [Eriocheir sinensis]	*	*	*	*	*	*	sp|E7EML9|PRS44_HUMAN	sp|E7EML9|PRS44_HUMAN Serine protease 44 OS=Homo sapiens GN=PRSS44 PE=3 SV=3
cb7374_c230261/f1p0/1955	1955	13.88	0.02	-9.131884875	1.14E-15	6.91E-14	*	*	*	*	*	*	*	*	*	*
cb10491_c853052/f1p0/1329	1329	17.43	0	-11.8528157	1.16E-15	7.04E-14	AII97886.1	BLTX520 [Nephila pilipes]	*	*	*	K05692|ACTB_G1|http://www.genome.jp/dbget-bin/www_bget?ko:K05692	ko04210(Apoptosis);ko04810(Regulation of actin cytoskeleton);ko04520(Adherens junction);ko04510(Focal adhesion);ko04530(Tight junction);ko04145(Phagosome);ko04390(Hippo signaling pathway);ko04391(Hippo signaling pathway -fly);ko04015(Rap1 signaling pathway);ko04921(Oxytocin signaling pathway);ko04919(Thyroid hormone signaling pathway);ko04670(Leukocyte transendothelial migration);ko04611(Platelet…	KOG0676(Z)(Actin and related proteins)	sp|P18603|ACT4_ARTSX	sp|P18603|ACT4_ARTSX Actin, clone 403 OS=Artemia sp. PE=2 SV=1
cb7374_c158264/f1p0/2211	2211	9.43	0	-11.8528157	1.16E-15	7.04E-14	AJO70002.1	V-ATPase A [Cherax destructor]	GO:0015991(ATP hydrolysis coupled proton transport);GO:0046034(ATP metabolic process);GO:0015992(proton transport)	GO:0033178(proton-transporting two-sector ATPase complex, catalytic domain);GO:0033180(proton-transporting V-type ATPase, V1 domain)	GO:0016820(hydrolase activity, acting on acid anhydrides, catalyzing transmembrane movement of substances);GO:0005524(ATP binding);GO:0046961(proton-transporting ATPase activity, rotational mechanism)	K02145|ATPeV1A, ATP6A|http://www.genome.jp/dbget-bin/www_bget?ko:K02145	ko04145(Phagosome);ko04150(mTOR signaling pathway);ko00190(Oxidative phosphorylation);ko04966(Collecting duct acid secretion);ko04721(Synaptic vesicle cycle)	KOG1351(C)(Vacuolar H+-ATPase V1 sector, subunit B)	sp|P50516|VATA_MOUSE	sp|P50516|VATA_MOUSE V-type proton ATPase catalytic subunit A OS=Mus musculus GN=Atp6v1a PE=1 SV=2
cb13334_c950/f2p0/966	966	0.12	40.35	8.26086695	1.18E-15	7.16E-14	ADF87938.1	transglutaminase [Eriocheir sinensis]	*	*	*	*	*	*	*	*
cb5579_c1/f4p1/2230	2230	0	9.11	11.84284615	1.21E-15	7.33E-14	XP_018013117.1	PREDICTED: bcl-2-like protein 1 [Hyalella azteca]	GO:0042981(regulation of apoptotic process)	GO:0016021(integral component of membrane);GO:0016020(membrane)	*	*	*	*	sp|Q07817|B2CL1_HUMAN	sp|Q07817|B2CL1_HUMAN Bcl-2-like protein 1 OS=Homo sapiens GN=BCL2L1 PE=1 SV=1
cb7374_c160518/f3p0/1950	1950	0.68	79.4	6.91570128	1.23E-15	7.44E-14	XP_018021931.1	PREDICTED: glycogenin-1-like isoform X3 [Hyalella azteca]	*	*	GO:0016740(transferase activity);GO:0016757(transferase activity, transferring glycosyl groups)	K00750|GYG1, GYG2|http://www.genome.jp/dbget-bin/www_bget?ko:K00750	ko00500(Starch and sucrose metabolism)	KOG1950(G)(Glycosyl transferase, family 8 - glycogenin)	sp|P13280|GLYG_RABIT	sp|P13280|GLYG_RABIT Glycogenin-1 OS=Oryctolagus cuniculus GN=GYG1 PE=1 SV=3
cb7374_c266728/f3p0/3758	3758	5.18	0	-11.84262269	1.23E-15	7.46E-14	KFM58447.1	hypothetical protein X975_10518, partial [Stegodyphus mimosarum]	*	*	GO:0008270(zinc ion binding);GO:0046872(metal ion binding)	*	*	*	*	*
cb7374_c395482/f1p0/2126	2126	0	9.61	11.83992946	1.23E-15	7.46E-14	AJO70184.1	sodium-potassium ATPase beta [Cherax cainii]	GO:0006814(sodium ion transport);GO:0006813(potassium ion transport)	GO:0016020(membrane);GO:0016021(integral component of membrane);GO:0005890(sodium:potassium-exchanging ATPase complex)	*	K01540|ATP1B|http://www.genome.jp/dbget-bin/www_bget?ko:K01540	ko04024(cAMP signaling pathway);ko04022(cGMP - PKG signaling pathway);ko04261(Adrenergic signaling in cardiomyocytes);ko04260(Cardiac muscle contraction);ko04976(Bile secretion);ko04973(Carbohydrate digestion and absorption);ko04971(Gastric acid secretion);ko04978(Mineral absorption);ko04972(Pancreatic secretion);ko04974(Protein digestion and absorption);ko04970(Salivary secretion);ko04911(Insuli…	KOG3927(P)(Na+/K+ ATPase, beta subunit)	sp|P25169|AT1B1_ARTSF	sp|P25169|AT1B1_ARTSF Sodium/potassium-transporting ATPase subunit beta OS=Artemia franciscana PE=2 SV=1
cb3529_c15/f1p1/1674	1579	13.9	0	-11.83920896	1.26E-15	7.60E-14	XP_018018517.1	PREDICTED: renin receptor-like [Hyalella azteca]	*	*	*	K19514|ATP6AP2, PRR|http://www.genome.jp/dbget-bin/www_bget?ko:K19514	ko04614(Renin-angiotensin system)	*	sp|O75787|RENR_HUMAN	sp|O75787|RENR_HUMAN Renin receptor OS=Homo sapiens GN=ATP6AP2 PE=1 SV=2
cb10491_c706185/f1p0/1608	1608	0	13.37	11.83700686	1.26E-15	7.60E-14	XP_018020133.1	PREDICTED: persulfide dioxygenase ETHE1, mitochondrial-like [Hyalella azteca]	*	*	*	K17725|ETHE1|http://www.genome.jp/dbget-bin/www_bget?ko:K17725	ko00920(Sulfur metabolism)	KOG0814(R)(Glyoxylase)	sp|Q9C8L4|ETHE1_ARATH	sp|Q9C8L4|ETHE1_ARATH Persulfide dioxygenase ETHE1 homolog, mitochondrial OS=Arabidopsis thaliana GN=GLY3 PE=1 SV=3
cb397_c28/f1p1/5876	5876	0	3.15	11.83700686	1.26E-15	7.60E-14	XP_018023287.1	PREDICTED: kinesin heavy chain-like [Hyalella azteca]	*	*	*	K10396|KIF5|http://www.genome.jp/dbget-bin/www_bget?ko:K10396	ko04144(Endocytosis);ko04728(Dopaminergic synapse)	KOG4280(Z)(Kinesin-like protein)	sp|P17210|KINH_DROME	sp|P17210|KINH_DROME Kinesin heavy chain OS=Drosophila melanogaster GN=Khc PE=1 SV=2
cb7374_c333614/f3p0/3153	3153	6.25	0	-11.83578713	1.29E-15	7.75E-14	XP_013784145.1	PREDICTED: Na(+)/H(+) exchange regulatory cofactor NHE-RF1-like [Limulus polyphemus]	*	*	*	K13358|SLC9A3R2, NHERF2|http://www.genome.jp/dbget-bin/www_bget?ko:K13358	ko04960(Aldosterone-regulated sodium reabsorption)	KOG3528(S)(FOG: PDZ domain)	sp|Q28619|NHRF1_RABIT	sp|Q28619|NHRF1_RABIT Na(+)/H(+) exchange regulatory cofactor NHE-RF1 OS=Oryctolagus cuniculus GN=SLC9A3R1 PE=1 SV=3
cb30_c17/f1p1/4846	4846	6.95	0.02	-8.119496262	1.31E-15	7.89E-14	AGL39312.1	lipoxygenase [Penaeus monodon]	GO:0055114(oxidation-reduction process)	*	GO:0046872(metal ion binding);GO:0051213(dioxygenase activity);GO:0016702(oxidoreductase activity, acting on single donors with incorporation of molecular oxygen, incorporation of two atoms of oxygen);GO:0016491(oxidoreductase activity)	K00461|ALOX5|http://www.genome.jp/dbget-bin/www_bget?ko:K00461	ko00590(Arachidonic acid metabolism);ko04913(Ovarian Steroidogenesis);ko04664(Fc epsilon RI signaling pathway);ko04726(Serotonergic synapse)	*	sp|O16025|AOSL_PLEHO	sp|O16025|AOSL_PLEHO Allene oxide synthase-lipoxygenase protein OS=Plexaura homomalla PE=1 SV=1
cb9089_c16/f1p0/956	956	26.78	0	-11.83235716	1.32E-15	7.90E-14	XP_018026113.1	PREDICTED: uncharacterized protein LOC108681578 [Hyalella azteca]	*	*	*	*	*	*	*	*
cb7374_c275372/f1p0/2285	2285	0.33	41.79	7.044814062	1.32E-15	7.94E-14	ACK57788.1	cathepsin C [Litopenaeus vannamei]	GO:0006508(proteolysis)	*	GO:0008233(peptidase activity);GO:0008234(cysteine-type peptidase activity);GO:0016787(hydrolase activity)	K01275|CTSC|http://www.genome.jp/dbget-bin/www_bget?ko:K01275	ko04210(Apoptosis);ko04142(Lysosome)	KOG1543(O)(Cysteine proteinase Cathepsin L)	sp|Q5RB02|CATC_PONAB	sp|Q5RB02|CATC_PONAB Dipeptidyl peptidase 1 OS=Pongo abelii GN=CTSC PE=2 SV=1
cb10491_c404142/f1p0/1671	1671	12.89	0	-11.82891903	1.34E-15	8.05E-14	XP_018009917.1	PREDICTED: tubulin alpha-8 chain-like [Hyalella azteca]	*	*	*	K07374|TUBA|http://www.genome.jp/dbget-bin/www_bget?ko:K07374	ko04210(Apoptosis);ko04540(Gap junction);ko04530(Tight junction);ko04145(Phagosome)	KOG1376(Z)(Alpha tubulin)	sp|P24633|TBA1_EMENI	sp|P24633|TBA1_EMENI Tubulin alpha-1 chain OS=Emericella nidulans (strain FGSC A4 / ATCC 38163 / CBS 112.46 / NRRL 194 / M139) GN=tubA PE=3 SV=2
cb11601_c1812/f5p0/1476	1476	0	14.79	11.82820338	1.34E-15	8.05E-14	*	*	*	*	*	*	*	*	*	*
cb10491_c396804/f1p0/1423	1423	15.68	0	-11.82547267	1.37E-15	8.21E-14	ACR56716.1	lipopolysaccharide and beta-1,3-glucan binding protein [Eriocheir sinensis]	*	*	*	*	*	*	sp|Q8N0N3|BGBP_PENMO	sp|Q8N0N3|BGBP_PENMO Beta-1,3-glucan-binding protein OS=Penaeus monodon PE=2 SV=1
cb7374_c36841/f1p0/2326	2326	8.73	0	-11.82547267	1.37E-15	8.21E-14	XP_013776508.1	PREDICTED: TSC22 domain family protein 1-like [Limulus polyphemus]	GO:0006355(regulation of transcription, DNA-templated)	*	GO:0003700(transcription factor activity, sequence-specific DNA binding)	*	*	*	sp|Q24523|BUN2_DROME	sp|Q24523|BUN2_DROME Protein bunched, class 2/F/G isoform OS=Drosophila melanogaster GN=bun PE=2 SV=4
cb2353_c9/f1p1/1850	1850	17.38	0.05	-8.450123385	1.40E-15	8.33E-14	JAV12970.1	putative glycine cleavage system h protein lipoate-binding [Nyssomyia neivai]	GO:0019464(glycine decarboxylation via glycine cleavage system)	GO:0005960(glycine cleavage complex)	*	K02437|gcvH, GCSH|http://www.genome.jp/dbget-bin/www_bget?ko:K02437	ko00260(Glycine, serine and threonine metabolism);ko00630(Glyoxylate and dicarboxylate metabolism)	KOG3373(E)(Glycine cleavage system H protein (lipoate-binding))	sp|Q9N121|GCSH_RABIT	sp|Q9N121|GCSH_RABIT Glycine cleavage system H protein, mitochondrial OS=Oryctolagus cuniculus GN=GCSH PE=2 SV=1
cb9252_c12/f1p0/1366	1366	16.47	0	-11.82201807	1.40E-15	8.37E-14	*	*	*	*	*	*	*	*	*	*
cb10491_c426410/f1p0/1561	1561	103.52	0.85	-6.909432474	1.48E-15	8.79E-14	AAL78163.1	phosphoenolpyruvate-carboxykinase [Neohelice granulata]	GO:0006090(pyruvate metabolic process);GO:0006094(gluconeogenesis);GO:0006107(oxaloacetate metabolic process);GO:0006116(NADH oxidation);GO:0032024(positive regulation of insulin secretion);GO:0032496(response to lipopolysaccharide);GO:0071333(cellular response to glucose stimulus);GO:0071356(cellular response to tumor necrosis factor);GO:0071548(response to dexamethasone);GO:0016310(phosphorylat…	GO:0005739(mitochondrion);GO:0005759(mitochondrial matrix);GO:0070062(extracellular exosome)	GO:0004611(phosphoenolpyruvate carboxykinase activity);GO:0004613(phosphoenolpyruvate carboxykinase (GTP) activity);GO:0005515(protein binding);GO:0005525(GTP binding);GO:0046872(metal ion binding);GO:0016831(carboxy-lyase activity);GO:0017076(purine nucleotide binding);GO:0016829(lyase activity);GO:0000166(nucleotide binding);GO:0016301(kinase activity)	K01596|E4.1.1.32, pckA, PCK|http://www.genome.jp/dbget-bin/www_bget?ko:K01596	ko04152(AMPK signaling pathway);ko04068(FoxO signaling pathway);ko04151(PI3K-Akt signaling pathway);ko00020(Citrate cycle (TCA cycle));ko00010(Glycolysis / Gluconeogenesis);ko00620(Pyruvate metabolism);ko04920(Adipocytokine signaling pathway);ko04922(Glucagon signaling pathway);ko04910(Insulin signaling pathway);ko03320(PPAR signaling pathway);ko04964(Proximal tubule bicarbonate reclamation)	*	sp|Q16822|PCKGM_HUMAN	sp|Q16822|PCKGM_HUMAN Phosphoenolpyruvate carboxykinase [GTP], mitochondrial OS=Homo sapiens GN=PCK2 PE=1 SV=3
cb4382_c7/f1p1/1259	1259	18.2	0	-11.81508394	1.50E-15	8.90E-14	ELU06714.1	hypothetical protein CAPTEDRAFT_179534 [Capitella teleta]	GO:0008152(metabolic process);GO:0055114(oxidation-reduction process)	*	GO:0016620(oxidoreductase activity, acting on the aldehyde or oxo group of donors, NAD or NADP as acceptor);GO:0016491(oxidoreductase activity);GO:0004029(aldehyde dehydrogenase (NAD) activity)	K14085|ALDH7A1|http://www.genome.jp/dbget-bin/www_bget?ko:K14085	ko00330(Arginine and proline metabolism);ko00260(Glycine, serine and threonine metabolism);ko00340(Histidine metabolism);ko00300(Lysine biosynthesis);ko00310(Lysine degradation);ko00380(Tryptophan metabolism);ko00280(Valine, leucine and isoleucine degradation);ko00053(Ascorbate and aldarate metabolism);ko00010(Glycolysis / Gluconeogenesis);ko00620(Pyruvate metabolism);ko00071(Fatty acid degradati…	KOG2451(C)(Aldehyde dehydrogenase)	sp|Q2KJC9|AL7A1_BOVIN	sp|Q2KJC9|AL7A1_BOVIN Alpha-aminoadipic semialdehyde dehydrogenase OS=Bos taurus GN=ALDH7A1 PE=2 SV=4
cb7190_c12/f2p0/992	992	25.13	0	-11.81508394	1.50E-15	8.90E-14	*	*	*	*	*	*	*	*	*	*
cb7374_c165418/f1p0/2249	2249	0	8.8	11.80745057	1.53E-15	9.08E-14	*	*	*	*	*	*	*	*	*	*
cb7374_c174880/f1p0/3037	3037	0	6.28	11.80745057	1.53E-15	9.08E-14	XP_018009917.1	PREDICTED: tubulin alpha-8 chain-like [Hyalella azteca]	GO:0007017(microtubule-based process)	GO:0005737(cytoplasm);GO:0005856(cytoskeleton);GO:0005874(microtubule)	GO:0003924(GTPase activity);GO:0000166(nucleotide binding);GO:0005525(GTP binding);GO:0005200(structural constituent of cytoskeleton)	K07374|TUBA|http://www.genome.jp/dbget-bin/www_bget?ko:K07374	ko04210(Apoptosis);ko04540(Gap junction);ko04530(Tight junction);ko04145(Phagosome)	KOG1376(Z)(Alpha tubulin)	sp|Q8T6A5|TBA1_APLCA	sp|Q8T6A5|TBA1_APLCA Tubulin alpha-1 chain OS=Aplysia californica PE=2 SV=1
cb7502_c7/f1p0/1004	1004	0	24.17	11.80146595	1.60E-15	9.47E-14	XP_013173836.1	PREDICTED: putative peptidyl-tRNA hydrolase PTRHD1 [Papilio xuthus]	*	*	GO:0004045(aminoacyl-tRNA hydrolase activity)	*	*	*	sp|Q3SZ85|PTRD1_BOVIN	sp|Q3SZ85|PTRD1_BOVIN Putative peptidyl-tRNA hydrolase PTRHD1 OS=Bos taurus GN=PTRHD1 PE=2 SV=2
cb8545_c22/f1p4/1837	1837	81.57	0.68	-6.897693484	1.65E-15	9.74E-14	XP_018025899.1	PREDICTED: probable phosphoglycerate kinase [Hyalella azteca]	GO:0006096(glycolytic process);GO:0016310(phosphorylation)	*	GO:0005524(ATP binding);GO:0016301(kinase activity);GO:0016740(transferase activity);GO:0004618(phosphoglycerate kinase activity)	K00927|PGK, pgk|http://www.genome.jp/dbget-bin/www_bget?ko:K00927	ko00010(Glycolysis / Gluconeogenesis);ko00710(Carbon fixation in photosynthetic organisms);ko01230(Biosynthesis of amino acids);ko01200(Carbon metabolism)	KOG1367(G)(3-phosphoglycerate kinase)	sp|Q01604|PGK_DROME	sp|Q01604|PGK_DROME Phosphoglycerate kinase OS=Drosophila melanogaster GN=Pgk PE=2 SV=2
cb10129_c3/f2p0/1773	1773	0.38	49.77	7.07230436	1.66E-15	9.83E-14	*	*	*	*	*	*	*	*	*	*
cb11928_c8/f1p1/959	959	26.06	0	-11.7976014	1.67E-15	9.85E-14	XP_018007004.1	PREDICTED: proteasome subunit beta type-7-like [Hyalella azteca]	GO:0051603(proteolysis involved in cellular protein catabolic process);GO:0006508(proteolysis)	GO:0005737(cytoplasm);GO:0000502(proteasome complex);GO:0005634(nucleus);GO:0005839(proteasome core complex)	GO:0008233(peptidase activity);GO:0004175(endopeptidase activity);GO:0016787(hydrolase activity);GO:0004298(threonine-type endopeptidase activity)	K02739|PSMB7|http://www.genome.jp/dbget-bin/www_bget?ko:K02739	ko03050(Proteasome)	KOG0175(O)(20S proteasome, regulatory subunit beta type PSMB5/PSMB8/PRE2)	sp|Q9JHW0|PSB7_RAT	sp|Q9JHW0|PSB7_RAT Proteasome subunit beta type-7 OS=Rattus norvegicus GN=Psmb7 PE=1 SV=1
cb13271_c1/f4p1/1091	1091	21.75	0	-11.7976014	1.67E-15	9.85E-14	XP_018024732.1	PREDICTED: 4F2 cell-surface antigen heavy chain-like isoform X2 [Hyalella azteca]	*	*	*	*	*	*	*	*
cb7374_c387504/f3p1/2013	2013	20.33	0.08	-7.865434008	1.67E-15	9.85E-14	ABW74905.1	cathepsin C [Penaeus monodon]	GO:0051603(proteolysis involved in cellular protein catabolic process);GO:0006508(proteolysis)	GO:0005615(extracellular space);GO:0005764(lysosome)	GO:0008233(peptidase activity);GO:0008234(cysteine-type peptidase activity);GO:0004197(cysteine-type endopeptidase activity);GO:0016787(hydrolase activity)	K01275|CTSC|http://www.genome.jp/dbget-bin/www_bget?ko:K01275	ko04210(Apoptosis);ko04142(Lysosome)	KOG1543(O)(Cysteine proteinase Cathepsin L)	sp|Q3ZCJ8|CATC_BOVIN	sp|Q3ZCJ8|CATC_BOVIN Dipeptidyl peptidase 1 OS=Bos taurus GN=CTSC PE=2 SV=1
cb2519_c3/f2p0/2185	2185	0	9.01	11.79244221	1.71E-15	1.00E-13	XP_018019307.1	PREDICTED: coatomer subunit beta-like [Hyalella azteca]	*	*	*	K17301|COPB1, SEC26|http://www.genome.jp/dbget-bin/www_bget?ko:K17301	*	KOG1058(U)(Vesicle coat complex COPI, beta subunit)	sp|Q5ZIA5|COPB_CHICK	sp|Q5ZIA5|COPB_CHICK Coatomer subunit beta OS=Gallus gallus GN=COPB1 PE=2 SV=1
cb7374_c101150/f4p0/3347	3347	0	5.58	11.79244221	1.71E-15	1.00E-13	XP_018025728.1	PREDICTED: tropomyosin-1, isoforms 9A/A/B isoform X30 [Hyalella azteca]	*	*	*	K10373|TPM1|http://www.genome.jp/dbget-bin/www_bget?ko:K10373	ko04261(Adrenergic signaling in cardiomyocytes);ko04260(Cardiac muscle contraction)	KOG1003(Z)(Actin filament-coating protein tropomyosin)	sp|P06754|TPM1_DROME	sp|P06754|TPM1_DROME Tropomyosin-1, isoforms 9A/A/B OS=Drosophila melanogaster GN=Tm1 PE=1 SV=2
cb7374_c408029/f1p0/2099	2099	0	9.42	11.78942171	1.74E-15	1.03E-13	XP_018019757.1	PREDICTED: probable citrate synthase 1, mitochondrial [Hyalella azteca]	GO:0005975(carbohydrate metabolic process);GO:0006099(tricarboxylic acid cycle);GO:0006101(citrate metabolic process)	GO:0005759(mitochondrial matrix);GO:0005739(mitochondrion)	GO:0016740(transferase activity);GO:0046912(transferase activity, transferring acyl groups, acyl groups converted into alkyl on transfer);GO:0004108(citrate (Si)-synthase activity)	K01647|CS, gltA|http://www.genome.jp/dbget-bin/www_bget?ko:K01647	ko00020(Citrate cycle (TCA cycle));ko00630(Glyoxylate and dicarboxylate metabolism);ko01210(2-Oxocarboxylic acid metabolism);ko01230(Biosynthesis of amino acids);ko01200(Carbon metabolism)	KOG2617(C)(Citrate synthase)	sp|Q17GM7|CISY1_AEDAE	sp|Q17GM7|CISY1_AEDAE Probable citrate synthase 1, mitochondrial OS=Aedes aegypti GN=AAEL002956 PE=3 SV=1
cb10491_c513678/f2p0/1246	1246	0	17.8	11.78336167	1.78E-15	1.05E-13	AHG99212.1	syndecan [Fenneropenaeus chinensis]	*	*	*	K16336|SDC2|http://www.genome.jp/dbget-bin/www_bget?ko:K16336	ko04514(Cell adhesion molecules (CAMs))	*	sp|P49415|SDC_DROME	sp|P49415|SDC_DROME Syndecan OS=Drosophila melanogaster GN=Sdc PE=2 SV=2
cb9190_c17/f1p0/1460	1460	3.56	362.6	6.690272265	1.81E-15	1.06E-13	AFW99837.1	troponin I [Litopenaeus vannamei]	*	*	*	*	*	KOG3977(Z)(Troponin I)	sp|P05547|TNNI_ASTLP	sp|P05547|TNNI_ASTLP Troponin I OS=Astacus leptodactylus PE=1 SV=1
cb10491_c38359/f1p0/1497	1497	103.44	0.87	-6.882551377	1.82E-15	1.07E-13	AFN08747.1	elongation factor 1A [Scylla paramamosain]	*	*	*	K03231|EEF1A|http://www.genome.jp/dbget-bin/www_bget?ko:K03231	ko03013(RNA transport)	KOG0052(J)(Translation elongation factor EF-1 alpha/Tu)	sp|P13549|EF1A0_XENLA	sp|P13549|EF1A0_XENLA Elongation factor 1-alpha, somatic form OS=Xenopus laevis GN=eef1as PE=2 SV=1
cb8503_c140/f1p1/1619	1619	12.98	0	-11.78346121	1.82E-15	1.07E-13	*	*	*	*	*	*	*	*	*	*
cb10491_c28154/f1p0/1636	1636	12.77	0	-11.7763388	1.90E-15	1.11E-13	KHN87694.1	Ovarian abundant message protein, partial [Toxocara canis]	GO:0045892(negative regulation of transcription, DNA-templated);GO:0032922(circadian regulation of gene expression);GO:2001235(positive regulation of apoptotic signaling pathway);GO:0042981(regulation of apoptotic process);GO:0045893(positive regulation of transcription, DNA-templated);GO:0090190(positive regulation of branching involved in ureteric bud morphogenesis);GO:0043406(positive regulati…	GO:0043234(protein complex);GO:0000785(chromatin);GO:0005634(nucleus)	GO:0003713(transcription coactivator activity)	K12464|MAGED1, NRAGE|http://www.genome.jp/dbget-bin/www_bget?ko:K12464	ko04722(Neurotrophin signaling pathway)	*	sp|Q9Y5V3|MAGD1_HUMAN	sp|Q9Y5V3|MAGD1_HUMAN Melanoma-associated antigen D1 OS=Homo sapiens GN=MAGED1 PE=1 SV=3
cb7374_c342711/f1p0/3038	3038	0	6.13	11.77422362	1.90E-15	1.11E-13	ABS19633.1	prophenoloxdiase [Eriocheir sinensis]	*	*	*	*	*	*	sp|Q9V521|PPO2_DROME	sp|Q9V521|PPO2_DROME Phenoloxidase 2 OS=Drosophila melanogaster GN=PPO2 PE=1 SV=1
cb7374_c332407/f6p1/2049	2049	0	9.57	11.7711647	1.95E-15	1.14E-13	APP91606.1	pyruvate kinase [Macrobrachium nipponense]	*	*	*	K00873|PK, pyk|http://www.genome.jp/dbget-bin/www_bget?ko:K00873	ko00010(Glycolysis / Gluconeogenesis);ko00620(Pyruvate metabolism);ko00230(Purine metabolism);ko01230(Biosynthesis of amino acids);ko01200(Carbon metabolism);ko04922(Glucagon signaling pathway)	KOG2323(G)(Pyruvate kinase)	sp|O62619|KPYK_DROME	sp|O62619|KPYK_DROME Pyruvate kinase OS=Drosophila melanogaster GN=PyK PE=2 SV=2
cb7374_c39545/f3p0/3669	3669	10.19	0.05	-7.52822414	1.97E-15	1.15E-13	AEC50082.1	alpha-2-macroglobulin 2 isoform 2 [Pacifastacus leniusculus]	*	*	*	K03910|A2M|http://www.genome.jp/dbget-bin/www_bget?ko:K03910	ko04610(Complement and coagulation cascades)	KOG1366(O)(Alpha-macroglobulin)	sp|Q5R4N8|A2MG_PONAB	sp|Q5R4N8|A2MG_PONAB Alpha-2-macroglobulin OS=Pongo abelii GN=A2M PE=2 SV=1
cb10491_c399325/f1p0/1632	1632	12.74	0	-11.76918105	2.04E-15	1.18E-13	AGT28051.1	lipopolysaccharide and beta-1,3- glucan binding protein [Eriocheir sinensis]	*	*	*	*	*	*	sp|Q8N0N3|BGBP_PENMO	sp|Q8N0N3|BGBP_PENMO Beta-1,3-glucan-binding protein OS=Penaeus monodon PE=2 SV=1
cb9917_c2/f4p0/1261	1261	17.58	0	-11.76918105	2.04E-15	1.18E-13	*	*	*	*	*	*	*	*	*	*
cb8849_c30/f3p0/1472	1472	0	14.2	11.76502732	2.04E-15	1.18E-13	XP_011312118.1	PREDICTED: max-like protein X [Fopius arisanus]	GO:0006355(regulation of transcription, DNA-templated)	*	GO:0046983(protein dimerization activity);GO:0008134(transcription factor binding)	K09113|MLX|http://www.genome.jp/dbget-bin/www_bget?ko:K09113	*	*	sp|Q9UH92|MLX_HUMAN	sp|Q9UH92|MLX_HUMAN Max-like protein X OS=Homo sapiens GN=MLX PE=1 SV=2
cb7374_c80563/f1p0/4171	4171	4.39	0	-11.76558882	2.08E-15	1.21E-13	XP_018017425.1	PREDICTED: putative cysteine proteinase CG12163 isoform X1 [Hyalella azteca]	*	*	*	K01373|CTSF|http://www.genome.jp/dbget-bin/www_bget?ko:K01373	ko04210(Apoptosis);ko04142(Lysosome)	KOG1543(O)(Cysteine proteinase Cathepsin L)	sp|Q9VN93|CPR1_DROME	sp|Q9VN93|CPR1_DROME Putative cysteine proteinase CG12163 OS=Drosophila melanogaster GN=CG12163 PE=2 SV=2
cb10491_c38619/f1p0/1394	1394	0	15.16	11.75886372	2.13E-15	1.23E-13	ACY66494.3	serine protease [Scylla paramamosain]	*	*	*	*	*	*	sp|A0A126GUP6|MP1_DROME	sp|A0A126GUP6|MP1_DROME Melanization protease 1 OS=Drosophila melanogaster GN=MP1 PE=1 SV=1
cb5819_c5/f1p0/1990	1990	0	9.81	11.75886372	2.13E-15	1.23E-13	XP_018009327.1	PREDICTED: uncharacterized protein LOC108666887 isoform X2 [Hyalella azteca]	GO:0032259(methylation)	GO:0005737(cytoplasm)	GO:0008757(S-adenosylmethionine-dependent methyltransferase activity);GO:0000062(fatty-acyl-CoA binding)	*	*	*	*	*
cb13545_c26/f6p0/1181	1181	0	18.75	11.75577202	2.18E-15	1.26E-13	AEC48728.1	alpha-tubulin [Eriocheir sinensis]	GO:0007017(microtubule-based process)	GO:0005737(cytoplasm);GO:0005856(cytoskeleton);GO:0005874(microtubule)	GO:0003924(GTPase activity);GO:0000166(nucleotide binding);GO:0005525(GTP binding);GO:0005200(structural constituent of cytoskeleton)	K07374|TUBA|http://www.genome.jp/dbget-bin/www_bget?ko:K07374	ko04210(Apoptosis);ko04540(Gap junction);ko04530(Tight junction);ko04145(Phagosome)	KOG1376(Z)(Alpha tubulin)	sp|Q25008|TBA1_HOMAM	sp|Q25008|TBA1_HOMAM Tubulin alpha-1 chain OS=Homarus americanus PE=2 SV=1
cb5278_c7/f1p1/2376	2376	8.1	0	-11.75475814	2.23E-15	1.29E-13	AHA61464.1	heat shock protein 70 [Eriocheir sinensis]	GO:0006457(protein folding)	*	GO:0005524(ATP binding);GO:0000166(nucleotide binding);GO:0051082(unfolded protein binding)	K04043|dnaK|http://www.genome.jp/dbget-bin/www_bget?ko:K04043	ko03018(RNA degradation);ko04212(Longevity regulating pathway - worm)	KOG0101(O)(Molecular chaperones HSP70/HSC70, HSP70 superfamily)	sp|P29845|HSP7E_DROME	sp|P29845|HSP7E_DROME Heat shock 70 kDa protein cognate 5 OS=Drosophila melanogaster GN=Hsc70-5 PE=1 SV=2
cb7374_c355073/f9p4/5099	5099	3.52	0	-11.75475814	2.23E-15	1.29E-13	*	*	*	*	*	*	*	*	*	*
cb7374_c2666/f1p0/3591	3591	0.04	8.89	7.819110116	2.27E-15	1.31E-13	ODM96722.1	Nucleobindin-1 [Orchesella cincta]	*	*	*	K20371|NUCB|http://www.genome.jp/dbget-bin/www_bget?ko:K20371	*	*	sp|P80303|NUCB2_HUMAN	sp|P80303|NUCB2_HUMAN Nucleobindin-2 OS=Homo sapiens GN=NUCB2 PE=1 SV=2
cb10491_c431148/f1p0/1650	1650	0	12.19	11.74956867	2.28E-15	1.31E-13	XP_018006892.1	PREDICTED: uncharacterized protein ZK1073.1-like isoform X3 [Hyalella azteca]	*	*	*	*	*	*	sp|O02485|YDJ1_CAEEL	sp|O02485|YDJ1_CAEEL Uncharacterized protein ZK1073.1 OS=Caenorhabditis elegans GN=ZK1073.1 PE=3 SV=1
cb1852_c5/f2p0/1300	1300	16.64	0	-11.74749224	2.33E-15	1.34E-13	*	*	*	*	*	*	*	*	*	*
cb7374_c403919/f1p0/1963	1963	0	9.89	11.74645696	2.33E-15	1.34E-13	AJO70002.1	V-ATPase A [Cherax destructor]	GO:0006810(transport);GO:0015991(ATP hydrolysis coupled proton transport);GO:0046034(ATP metabolic process);GO:0015992(proton transport);GO:0006811(ion transport)	GO:0033178(proton-transporting two-sector ATPase complex, catalytic domain);GO:0033180(proton-transporting V-type ATPase, V1 domain)	GO:0016820(hydrolase activity, acting on acid anhydrides, catalyzing transmembrane movement of substances);GO:0005524(ATP binding);GO:0046961(proton-transporting ATPase activity, rotational mechanism);GO:0000166(nucleotide binding);GO:0016787(hydrolase activity)	K02145|ATPeV1A, ATP6A|http://www.genome.jp/dbget-bin/www_bget?ko:K02145	ko04145(Phagosome);ko04150(mTOR signaling pathway);ko00190(Oxidative phosphorylation);ko04966(Collecting duct acid secretion);ko04721(Synaptic vesicle cycle)	KOG1352(C)(Vacuolar H+-ATPase V1 sector, subunit A)	sp|Q5TTG1|VATA_ANOGA	sp|Q5TTG1|VATA_ANOGA V-type proton ATPase catalytic subunit A OS=Anopheles gambiae GN=Vha68-2 PE=3 SV=1
cb10578_c0/f2p0/1670	1670	0	11.98	11.74333853	2.33E-15	1.34E-13	*	*	*	*	*	*	*	*	*	*
cb7374_c15244/f6p2/3672	3672	0	4.85	11.73708137	2.44E-15	1.40E-13	XP_014290528.1	PREDICTED: protein-L-isoaspartate O-methyltransferase domain-containing protein 1-like isoform X1 [Halyomorpha halys]	*	*	*	*	*	KOG1661(O)(Protein-L-isoaspartate(D-aspartate) O-methyltransferase)	sp|Q58CZ2|PCMD2_BOVIN	sp|Q58CZ2|PCMD2_BOVIN Protein-L-isoaspartate O-methyltransferase domain-containing protein 2 OS=Bos taurus GN=PCMTD2 PE=2 SV=1
cb7374_c268086/f3p1/3147	3147	5.85	0	-11.73652433	2.49E-15	1.43E-13	XP_018025117.1	PREDICTED: spondin-1-like [Hyalella azteca]	*	*	*	*	*	*	sp|Q9W770|SPON1_CHICK	sp|Q9W770|SPON1_CHICK Spondin-1 OS=Gallus gallus GN=SPON1 PE=2 SV=1
cb7374_c10575/f1p1/2637	2637	7.08	0	-11.72916579	2.61E-15	1.49E-13	ADF87938.1	transglutaminase [Eriocheir sinensis]	*	*	*	K05619|TGM1|http://www.genome.jp/dbget-bin/www_bget?ko:K05619	*	*	sp|Q05187|TGMH_TACTR	sp|Q05187|TGMH_TACTR Hemocyte protein-glutamine gamma-glutamyltransferase OS=Tachypleus tridentatus PE=1 SV=1
cb10491_c31991/f1p0/1395	1395	5.49	532.62	6.617354008	2.62E-15	1.50E-13	ABO71783.1	tropomyosin [Eriocheir sinensis]	*	*	*	K10373|TPM1|http://www.genome.jp/dbget-bin/www_bget?ko:K10373	ko04261(Adrenergic signaling in cardiomyocytes);ko04260(Cardiac muscle contraction)	KOG1003(Z)(Actin filament-coating protein tropomyosin)	sp|O44119|TPM_HOMAM	sp|O44119|TPM_HOMAM Tropomyosin OS=Homarus americanus GN=TM1 PE=1 SV=1
cb10491_c695476/f1p0/1697	1697	0	11.6	11.72448504	2.67E-15	1.52E-13	ABS19633.1	prophenoloxdiase [Eriocheir sinensis]	*	*	*	K08745|SLC27A1_4, FATP1, FATP4|http://www.genome.jp/dbget-bin/www_bget?ko:K08745	ko03320(PPAR signaling pathway)	*	sp|Q25519|PRP2_MANSE	sp|Q25519|PRP2_MANSE Phenoloxidase subunit 2 OS=Manduca sexta GN=ppo PE=1 SV=3
cb6598_c5/f2p0/1561	1561	0	12.84	11.72448504	2.67E-15	1.52E-13	*	*	*	*	*	*	*	*	*	*
cb7374_c348422/f1p2/2388	2388	0.02	9.9	8.801352251	2.69E-15	1.54E-13	AJT34991.1	masquerade-like protein [Procambarus clarkii]	GO:0006508(proteolysis)	*	GO:0004252(serine-type endopeptidase activity)	*	*	*	sp|P14272|KLKB1_RAT	sp|P14272|KLKB1_RAT Plasma kallikrein OS=Rattus norvegicus GN=Klkb1 PE=1 SV=1
cb4398_c240/f1p0/1478	1478	0	13.7	11.7213187	2.73E-15	1.56E-13	XP_016852503.1	PREDICTED: selenoprotein W-like [Anolis carolinensis]	GO:0010269(response to selenium ion);GO:0098869(cellular oxidant detoxification)	GO:0005737(cytoplasm);GO:0005886(plasma membrane)	GO:0016209(antioxidant activity);GO:0016491(oxidoreductase activity)	*	*	*	sp|P63301|SELW_RAT	sp|P63301|SELW_RAT Selenoprotein W OS=Rattus norvegicus GN=Selenow PE=1 SV=3
cb10491_c420/f3p0/1716	1716	0	11.39	11.71814539	2.80E-15	1.59E-13	*	*	*	*	*	*	*	*	*	*
cb7374_c21180/f1p1/2893	2893	0	6.23	11.71814539	2.80E-15	1.59E-13	XP_018008364.1	PREDICTED: V-type proton ATPase subunit S1-like [Hyalella azteca]	GO:0015991(ATP hydrolysis coupled proton transport)	GO:0016020(membrane);GO:0033180(proton-transporting V-type ATPase, V1 domain);GO:0016021(integral component of membrane)	GO:0046961(proton-transporting ATPase activity, rotational mechanism);GO:0046933(proton-transporting ATP synthase activity, rotational mechanism)	K03662|ATPeVS1, ATP6S1|http://www.genome.jp/dbget-bin/www_bget?ko:K03662	ko04142(Lysosome);ko04145(Phagosome);ko00190(Oxidative phosphorylation)	*	sp|O54715|VAS1_RAT	sp|O54715|VAS1_RAT V-type proton ATPase subunit S1 OS=Rattus norvegicus GN=Atp6ap1 PE=2 SV=1
cb7374_c3387/f1p0/2409	2409	0	7.65	11.71814539	2.80E-15	1.59E-13	XP_011554696.1	PREDICTED: splicing factor 45 [Plutella xylostella]	*	*	*	K12840|RBM17, SPF45|http://www.genome.jp/dbget-bin/www_bget?ko:K12840	ko03040(Spliceosome)	KOG0124(A)(Polypyrimidine tract-binding protein PUF60 (RRM superfamily))	sp|Q96I25|SPF45_HUMAN	sp|Q96I25|SPF45_HUMAN Splicing factor 45 OS=Homo sapiens GN=RBM17 PE=1 SV=1
cb7374_c332308/f3p0/3244	3244	0.02	8.37	8.129646814	2.86E-15	1.62E-13	XP_018009917.1	PREDICTED: tubulin alpha-8 chain-like [Hyalella azteca]	GO:0007017(microtubule-based process)	GO:0005737(cytoplasm);GO:0005856(cytoskeleton);GO:0005874(microtubule)	GO:0003924(GTPase activity);GO:0000166(nucleotide binding);GO:0005525(GTP binding);GO:0005200(structural constituent of cytoskeleton)	K07374|TUBA|http://www.genome.jp/dbget-bin/www_bget?ko:K07374	ko04210(Apoptosis);ko04540(Gap junction);ko04530(Tight junction);ko04145(Phagosome)	KOG1376(Z)(Alpha tubulin)	sp|P06604|TBA2_DROME	sp|P06604|TBA2_DROME Tubulin alpha-2 chain OS=Drosophila melanogaster GN=alphaTub85E PE=1 SV=1
cb10491_c1831/f5p0/1557	1557	13	0	-11.71805712	2.86E-15	1.62E-13	XP_018020927.1	PREDICTED: uncharacterized protein LOC108677241 [Hyalella azteca]	*	*	*	K09628|PRSS27|http://www.genome.jp/dbget-bin/www_bget?ko:K09628	*	*	sp|Q9ER10|BSSP4_MOUSE	sp|Q9ER10|BSSP4_MOUSE Brain-specific serine protease 4 OS=Mus musculus GN=Prss22 PE=2 SV=1
cb10491_c895610/f1p0/1352	1352	15.51	0	-11.71805712	2.86E-15	1.62E-13	XP_015763721.1	PREDICTED: T-complex protein 1 subunit zeta-like [Acropora digitifera]	GO:0006457(protein folding)	GO:0005737(cytoplasm)	GO:0051082(unfolded protein binding);GO:0005524(ATP binding);GO:0000166(nucleotide binding)	K09498|CCT6|http://www.genome.jp/dbget-bin/www_bget?ko:K09498	*	KOG0359(O)(Chaperonin complex component, TCP-1 zeta subunit (CCT6))	sp|P80317|TCPZ_MOUSE	sp|P80317|TCPZ_MOUSE T-complex protein 1 subunit zeta OS=Mus musculus GN=Cct6a PE=1 SV=3
cb4243_c20/f1p0/2177	2177	0	8.58	11.71496509	2.86E-15	1.62E-13	XP_018022445.1	PREDICTED: coatomer subunit gamma-2-like [Hyalella azteca]	GO:0006810(transport);GO:0006886(intracellular protein transport);GO:0015031(protein transport);GO:0016192(vesicle-mediated transport)	GO:0005737(cytoplasm);GO:0016020(membrane);GO:0000139(Golgi membrane);GO:0030117(membrane coat);GO:0031410(cytoplasmic vesicle);GO:0030663(COPI-coated vesicle membrane);GO:0030126(COPI vesicle coat);GO:0005794(Golgi apparatus)	GO:0005198(structural molecule activity)	K17267|COPG|http://www.genome.jp/dbget-bin/www_bget?ko:K17267	*	KOG1078(U)(Vesicle coat complex COPI, gamma subunit)	sp|A2VE21|COPG2_BOVIN	sp|A2VE21|COPG2_BOVIN Coatomer subunit gamma-2 OS=Bos taurus GN=COPG2 PE=2 SV=1
cb4986_c1/f2p0/2817	2817	0	6.4	11.71496509	2.86E-15	1.62E-13	XP_015828246.1	PREDICTED: uncharacterized protein LOC107394038 isoform X2 [Nothobranchius furzeri]	*	*	*	*	*	*	*	*
cb7374_c387254/f7p0/2433	2433	0	7.54	11.71496509	2.86E-15	1.62E-13	AID18683.1	aspartate aminotransferase [Fenneropenaeus chinensis]	GO:0009058(biosynthetic process);GO:0006520(cellular amino acid metabolic process)	*	GO:0003824(catalytic activity);GO:0008483(transaminase activity);GO:0030170(pyridoxal phosphate binding);GO:0016740(transferase activity);GO:0080130(L-phenylalanine:2-oxoglutarate aminotransferase activity);GO:0004069(L-aspartate:2-oxoglutarate aminotransferase activity)	K14455|GOT2|http://www.genome.jp/dbget-bin/www_bget?ko:K14455	ko00250(Alanine, aspartate and glutamate metabolism);ko00330(Arginine and proline metabolism);ko00220(Arginine biosynthesis);ko00270(Cysteine and methionine metabolism);ko00360(Phenylalanine metabolism);ko00400(Phenylalanine, tyrosine and tryptophan biosynthesis);ko00350(Tyrosine metabolism);ko00950(Isoquinoline alkaloid biosynthesis);ko00960(Tropane, piperidine and pyridine alkaloid biosynthesis…	KOG1411(E)(Aspartate aminotransferase/Glutamic oxaloacetic transaminase AAT1/GOT2)	sp|P05202|AATM_MOUSE	sp|P05202|AATM_MOUSE Aspartate aminotransferase, mitochondrial OS=Mus musculus GN=Got2 PE=1 SV=1
cb10491_c841551/f9p1/1781	1781	29.95	0.19	-7.240146567	2.87E-15	1.62E-13	ADF87936.1	PDGF/VEGF-related factor 1 [Eriocheir sinensis]	*	GO:0016020(membrane)	GO:0008083(growth factor activity)	*	*	*	sp|Q03376|BAR3_CHITE	sp|Q03376|BAR3_CHITE Balbiani ring protein 3 OS=Chironomus tentans GN=BR3 PE=2 SV=1
cb4155_c1/f2p1/2035	2035	9.44	0	-11.71433514	2.93E-15	1.65E-13	XP_018010932.1	PREDICTED: NAD-dependent protein deacetylase Sirt2-like isoform X2 [Hyalella azteca]	GO:0006476(protein deacetylation)	*	GO:0070403(NAD+ binding);GO:0016811(hydrolase activity, acting on carbon-nitrogen (but not peptide) bonds, in linear amides);GO:0008270(zinc ion binding);GO:0051287(NAD binding)	K11412|SIRT2, SIR2L2|http://www.genome.jp/dbget-bin/www_bget?ko:K11412	*	KOG2684(BK)(Sirtuin 5 and related class III sirtuins (SIR2 family))	sp|Q8VDQ8|SIR2_MOUSE	sp|Q8VDQ8|SIR2_MOUSE NAD-dependent protein deacetylase sirtuin-2 OS=Mus musculus GN=Sirt2 PE=1 SV=2
[truncated: 11,738 more rows]
