# Supplementary material for: Full-length transcriptome sequencing and comparative transcriptome analysis of Eriocheir sinensis in response to infection by the microsporidian Hepatospora eriocheir
Source: Front Cell Infect Microbiol. 2022 Dec 1;12:997574. doi: 10.3389/fcimb.2022.997574 (PMC9754153; doi:10.3389/fcimb.2022.997574)
Supplement: Supplementary Table 8 — GO enrichment analysis of different expressed unigenes in the intestines of E. sinensis following H. eriocheir infection. [file Table_8.xls]

GO_class	GO ID	GO_term	Hit_number	Background number	P-Value	Q-Value	Gene IDs
Molecular Function	GO:0005488	binding	981	13997	8.45E-01	0.99999785	cb5819_c5/f1p0/1990,cb10617_c6/f1p0/989,cb7374_c179814/f1p0/2931,cb12080_c4/f2p0/842,cb7777_c2/f1p0/1858,cb7374_c73325/f1p0/3945,cb13151_c59/f1p1/1135,cb6820_c13/f1p0/1620,cb10491_c10489/f1p0/1309,cb5791_c3/f2p0/2529,cb7374_c156511/f1p0/2399,cb6509_c5/f1p0/2330,cb13008_c6/f1p0/6253,cb5142_c260/f1p0/1332,cb7374_c219760/f1p0/3363,cb7374_c119639/f1p0/3200,cb12925_c48/f1p0/1116,cb7374_c156205/f3p0/34…
Biological Process	GO:0008152	metabolic process	956	13613	8.16E-01	0.99999785	cb4187_c1/f2p1/1528,cb6830_c7/f1p0/1676,cb2121_c188/f2p0/1219,cb6185_c0/f4p0/2350,cb7374_c10612/f1p0/4452,cb2970_c497/f1p0/1924,cb8639_c22/f2p0/1543,cb1900_c14/f1p0/1378,cb4228_c0/f4p0/2293,cb2176_c8/f4p0/3661,cb6113_c1/f3p0/2168,cb7535_c50/f1p0/1049,cb6953_c1/f3p1/3732,cb13106_c33/f6p0/908,cb2378_c9/f6p0/1980,cb8191_c200/f1p0/1051,cb6244_c7/f1p0/1384,cb7394_c45/f2p0/1072,cb12027_c1/f1p0/1364,cb4…
Biological Process	GO:0009987	cellular process	944	13773	9.77E-01	0.99999785	cb7374_c213480/f1p0/3155,cb2571_c1/f7p0/3718,cb1626_c2/f1p0/4068,cb10491_c876466/f1p0/1550,cb7374_c10956/f1p0/3036,cb10491_c14714/f3p0/1332,cb7374_c244868/f1p0/2076,cb7374_c46279/f1p0/3450,cb7374_c3088/f1p1/3794,cb4197_c7/f5p0/1752,cb6449_c24/f1p0/1573,cb3757_c6/f1p0/3354,cb7374_c65635/f1p0/3270,cb10491_c15095/f2p0/1335,cb7374_c171668/f1p0/2544,cb4098_c1/f3p0/3188,cb10491_c566660/f1p0/1879,cb7374…
Molecular Function	GO:0003824	catalytic activity	925	12969	5.77E-01	0.962222175	cb7374_c328776/f51p2/3368,cb11178_c3/f1p1/5262,cb7374_c207681/f2p1/1996,cb8218_c606/f1p0/1360,cb10468_c3/f1p0/1555,cb7374_c176394/f1p0/3174,cb11358_c3/f1p0/1578,cb11601_c724/f1p0/1176,cb7249_c15/f1p0/950,cb3734_c8/f1p0/1914,cb10491_c680221/f37p2/1830,cb7374_c213480/f1p0/3155,cb7374_c10956/f1p0/3036,cb9017_c28/f1p0/1030,cb8281_c29/f1p0/1917,cb4197_c7/f5p0/1752,cb7374_c3088/f1p1/3794,cb7374_c244868…
Cellular Component	GO:0005623	cell	838	11333	1.09E-01	0.687130999	cb9205_c6/f1p0/1698,cb1035_c5/f1p4/4121,cb6915_c18/f1p0/1499,cb7374_c331086/f1p0/2891,cb10388_c0/f3p0/1024,cb7374_c62720/f1p0/1952,cb8944_c9/f1p0/1147,cb11034_c10/f9p0/1254,cb7374_c172172/f1p0/2334,cb7374_c2509/f1p0/2222,cb10491_c854585/f1p0/1467,cb7374_c216791/f1p1/2721,cb7374_c19871/f1p2/2418,cb3912_c15/f1p0/2286,cb4379_c6/f1p0/1919,cb9313_c21/f1p0/2371,cb6365_c5/f2p0/1485,cb1084_c7/f1p0/1585,c…
Cellular Component	GO:0044464	cell part	838	11332	1.08E-01	0.684900792	cb7374_c3736/f1p0/2204,cb1106_c0/f1p0/4674,cb1276_c16/f1p0/961,cb10043_c112/f5p1/1044,cb10491_c7460/f1p0/1328,cb4398_c236/f4p0/1456,cb3256_c33/f1p0/2346,cb7374_c164047/f1p0/2553,cb12992_c37/f1p1/1191,cb5117_c11/f1p0/1315,cb409_c35/f1p0/2293,cb10080_c11/f3p0/989,cb7374_c285675/f1p0/2237,cb6363_c3/f2p1/1991,cb3535_c1/f2p0/3181,cb7374_c213387/f1p0/2552,cb10491_c598357/f3p0/1378,cb6773_c7/f1p0/1165,c…
Biological Process	GO:0071704	organic substance metabolic process	796	11554	9.34E-01	0.99999785	cb7374_c1957/f1p0/2271,cb567_c0/f5p1/3173,cb9205_c9/f1p0/1157,cb7374_c173341/f1p0/2089,cb7374_c62652/f6p0/2308,cb5768_c2/f2p0/1280,cb7374_c266210/f4p0/2636,cb10491_c679550/f6p0/1505,cb6512_c38/f1p1/1061,cb6512_c37/f1p0/1136,cb7374_c947/f10p0/2382,cb8561_c16/f2p0/1853,cb2378_c34/f1p0/1965,cb7374_c10672/f2p0/4341,cb7603_c0/f22p0/1314,cb8541_c3/f2p0/1322,cb10491_c359329/f4p0/1520,cb2194_c10/f5p0/258…
Biological Process	GO:0044238	primary metabolic process	757	10914	8.84E-01	0.99999785	cb7374_c290307/f1p0/2422,cb8710_c5/f1p0/1483,cb10491_c847866/f1p0/1760,cb10491_c518769/f1p0/1723,cb7374_c20482/f1p1/2947,cb4099_c20/f1p0/1256,cb7374_c204700/f5p0/4362,cb10491_c398962/f1p0/1469,cb10491_c679214/f2p0/1525,cb6073_c28/f5p0/2316,cb4145_c0/f2p0/1205,cb3757_c10/f1p1/3409,cb6642_c9/f1p0/2094,cb6449_c30/f30p0/2094,cb10491_c566061/f1p0/1540,cb7374_c207849/f2p0/2486,cb2539_c39/f1p0/1255,cb72…
Biological Process	GO:0044699	single-organism process	735	10039	2.24E-01	0.784683929	cb6131_c8/f1p0/1561,cb2194_c5/f1p0/3128,cb6994_c29/f1p0/1464,cb10617_c2/f1p0/1245,cb7374_c307913/f1p0/2738,cb1856_c4/f2p0/3552,cb10491_c19519/f1p0/1368,cb1458_c117/f1p0/2680,cb6994_c30/f1p0/1302,cb10491_c369257/f1p0/1527,cb2378_c21/f2p0/2435,cb7374_c223314/f1p0/2442,cb7374_c228867/f2p1/3238,cb7374_c403700/f1p0/2488,cb2293_c6/f1p0/937,cb7374_c46627/f1p0/3768,cb7374_c163155/f1p0/2935,cb7374_c158218…
Cellular Component	GO:0005622	intracellular	725	10159	5.56E-01	0.952572578	cb7374_c408029/f1p0/2099,cb7319_c3/f2p0/1601,cb4398_c219/f312p0/1697,cb7374_c29703/f2p0/2302,cb10402_c1/f1p0/1183,cb7374_c230321/f1p0/2468,cb10491_c30217/f1p0/1308,cb5656_c6/f1p0/2001,cb7374_c236486/f1p0/2638,cb7374_c33277/f2p0/4900,cb1804_c20/f1p0/2331,cb4398_c155/f1p0/1582,cb7374_c173843/f1p1/2282,cb7374_c170731/f1p0/2884,cb7374_c1671/f1p0/2118,cb7374_c2511/f1p0/2456,cb10406_c9/f1p0/1330,cb2378…
Cellular Component	GO:0044424	intracellular part	707	9818	4.32E-01	0.894540133	cb7374_c43735/f1p0/2496,cb4187_c1/f2p1/1528,cb9868_c4/f2p0/1856,cb2970_c497/f1p0/1924,cb4228_c0/f4p0/2293,cb6113_c1/f3p0/2168,cb7535_c50/f1p0/1049,cb7374_c156290/f1p0/3802,cb6953_c1/f3p1/3732,cb2378_c9/f6p0/1980,cb6244_c7/f1p0/1384,cb7394_c45/f2p0/1072,cb7374_c41098/f1p0/2624,cb12027_c1/f1p0/1364,cb2796_c8/f1p0/2153,cb7374_c71243/f7p2/3500,cb13341_c2/f2p0/949,cb7374_c129774/f3p0/2747,cb7374_c3321…
Biological Process	GO:0044237	cellular metabolic process	697	10126	9.17E-01	0.99999785	cb8991_c4/f1p0/1904,cb9681_c5/f1p1/1698,cb10458_c3/f1p0/1421,cb2176_c1/f14p1/3455,cb10577_c7/f1p0/1480,cb10491_c679353/f2p1/1825,cb7374_c31886/f1p0/2269,cb6960_c21/f1p0/1310,cb13245_c6/f1p0/1168,cb8541_c1/f2p0/1580,cb7374_c17347/f1p0/2968,cb11184_c2/f1p0/1094,cb7140_c2/f1p0/1918,cb13777_c2/f1p0/1118,cb10015_c11/f1p0/1796,cb5142_c418/f20p0/1278,cb5791_c23/f1p0/1114,cb10766_c2/f1p0/1202,cb3457_c5/f…
Cellular Component	GO:0016020	membrane	685	9306	1.85E-01	0.753038946	cb7374_c46778/f7p0/2650,cb7374_c383549/f1p0/2043,cb2281_c142/f728p0/1096,cb10491_c418482/f1p0/1767,cb7374_c115585/f1p0/2141,cb7711_c5/f2p0/1305,cb7374_c67755/f1p0/2402,cb4461_c3/f1p0/2842,cb10491_c581875/f1p0/1477,cb7374_c104688/f1p0/2281,cb7374_c12615/f1p0/5067,cb10491_c876091/f1p0/1267,cb7374_c211578/f1p0/2861,cb4626_c63/f1p2/1533,cb8466_c22/f3p1/1913,cb6949_c1/f6p0/1952,cb4243_c11/f1p0/2587,cb…
Biological Process	GO:0006807	nitrogen compound metabolic process	680	10088	9.81E-01	0.99999785	cb8849_c29/f34p1/1589,cb6094_c18/f1p0/2148,cb11601_c724/f1p0/1176,cb5142_c455/f7p0/1298,cb12731_c0/f1p0/1152,cb10491_c87780/f1p0/1583,cb5142_c470/f1p0/767,cb1649_c65/f1p0/2045,cb7374_c207681/f2p1/1996,cb4098_c1/f3p0/3188,cb7374_c74097/f7p0/4155,cb10491_c566660/f1p0/1879,cb7374_c10956/f1p0/3036,cb10491_c876466/f1p0/1550,cb10491_c14714/f3p0/1332,cb7374_c213480/f1p0/3155,cb10491_c15095/f2p0/1335,cb8…
Molecular Function	GO:0043167	ion binding	651	9010	3.95E-01	0.870549512	cb7374_c332591/f4p2/3526,cb4792_c26/f2p1/2717,cb4126_c6/f1p0/2762,cb12925_c48/f1p0/1116,cb7374_c219760/f1p0/3363,cb7374_c119639/f1p0/3200,cb9040_c3/f2p0/1236,cb1631_c39/f49p1/3128,cb8218_c1013/f2p0/1232,cb7374_c346087/f1p1/2413,cb7374_c232235/f1p0/2570,cb7374_c68639/f1p0/2466,cb7777_c2/f1p0/1858,cb7374_c179814/f1p0/2931,cb10617_c6/f1p0/989,cb5819_c5/f1p0/1990,cb13008_c6/f1p0/6253,cb7374_c156511/f…
Cellular Component	GO:0044425	membrane part	615	8449	3.15E-01	0.837169454	cb6710_c12/f1p0/1408,cb10275_c0/f2p1/1822,cb7374_c391658/f1p0/2008,cb7374_c403700/f1p0/2488,cb7374_c46627/f1p0/3768,cb7374_c163155/f1p0/2935,cb7374_c239775/f1p0/2517,cb4809_c10/f1p0/2884,cb8281_c3/f6p1/1816,cb1029_c11/f1p4/2634,cb7374_c269776/f2p2/2009,cb3039_c2/f1p0/3781,cb1856_c4/f2p0/3552,cb7374_c106092/f3p0/2862,cb7374_c10209/f1p1/3728,cb7374_c291364/f1p1/2019,cb7374_c114869/f1p0/2515,cb10491…
Molecular Function	GO:0097159	organic cyclic compound binding	601	8969	9.82E-01	0.99999785	cb4514_c18/f3p0/1867,cb6694_c10/f5p0/3403,cb549_c3/f1p0/3156,cb7374_c37745/f1p0/2914,cb7374_c387750/f2p0/2001,cb10491_c580653/f1p0/1578,cb286_c48/f1p0/2395,cb7374_c4131/f1p0/3354,cb8958_c1/f3p1/1830,cb6677_c1/f2p0/2199,cb7374_c298697/f1p2/3657,cb7374_c334204/f1p0/3601,cb10491_c546370/f1p0/1524,cb5081_c1/f2p0/1916,cb10501_c1/f2p0/1070,cb10491_c582453/f1p0/1806,cb7374_c20627/f2p0/3796,cb5914_c1/f1p…
Molecular Function	GO:1901363	heterocyclic compound binding	601	8951	9.79E-01	0.99999785	cb7374_c60580/f1p0/2228,cb7374_c232753/f1p1/3476,cb7374_c13918/f1p0/2306,cb7706_c3/f1p0/1562,cb6113_c0/f6p0/2174,cb9723_c1/f1p0/1264,cb8991_c6/f1p0/1541,cb9205_c8/f1p0/1403,cb7374_c107871/f1p0/2888,cb11784_c10/f1p0/1284,cb10491_c368076/f1p0/1295,cb7374_c409427/f1p0/2223,cb7374_c403919/f1p0/1963,cb10490_c0/f5p0/1747,cb8446_c5/f1p0/1281,cb2053_c7/f1p2/3061,cb13391_c0/f2p0/1109,cb2795_c9/f1p0/2607,c…
Biological Process	GO:1901564	organonitrogen compound metabolic process	549	7582	3.84E-01	0.870549512	cb4187_c1/f2p1/1528,cb2121_c188/f2p0/1219,cb4228_c0/f4p0/2293,cb1900_c14/f1p0/1378,cb2970_c497/f1p0/1924,cb8191_c200/f1p0/1051,cb13106_c33/f6p0/908,cb6244_c7/f1p0/1384,cb7394_c45/f2p0/1072,cb12027_c1/f1p0/1364,cb13341_c2/f2p0/949,cb4197_c38/f7p1/2711,cb7374_c332168/f3p0/4222,cb7374_c387152/f10p1/2386,cb7374_c387254/f7p0/2433,cb9604_c1/f4p0/990,cb3667_c0/f45p0/2051,cb3936_c7/f1p0/2368,cb2970_c519/…
Cellular Component	GO:0005737	cytoplasm	534	7055	6.55E-02	0.566977776	cb7374_c162350/f1p0/2896,cb7374_c73424/f1p0/2205,cb10491_c14995/f2p0/1301,cb5142_c404/f1p0/953,cb10491_c12321/f1p0/1352,cb7374_c203991/f7p1/2761,cb7374_c207060/f5p2/2280,cb7374_c148694/f2p0/2489,cb7374_c282786/f1p0/2609,cb7374_c151832/f1p0/2843,cb10491_c742753/f2p0/1341,cb4398_c120/f1p1/1642,cb7374_c176498/f1p0/2881,cb7687_c1/f2p0/1373,cb4072_c90/f1p0/1953,cb7374_c401574/f1p0/2832,cb9300_c6/f1p0/…
Cellular Component	GO:0043226	organelle	528	7632	8.39E-01	0.99999785	cb8600_c5/f2p1/1147,cb10491_c627204/f1p0/1321,cb4243_c20/f1p0/2177,cb5142_c466/f3p0/1241,cb7374_c162273/f1p0/3062,cb10491_c378013/f1p0/1470,cb7374_c3459/f1p2/2754,cb397_c11/f1p2/4330,cb6949_c2/f3p0/1950,cb10380_c2/f1p0/1415,cb7567_c2/f1p0/1860,cb10022_c20/f2p0/1405,cb7374_c400928/f1p0/1936,cb7374_c167386/f1p0/3167,cb11345_c29/f1p0/1228,cb1035_c6/f1p1/2904,cb7374_c112746/f1p0/2651,cb4243_c11/f1p0/…
Cellular Component	GO:0031224	intrinsic component of membrane	527	7335	4.72E-01	0.918110956	cb7374_c281520/f1p0/2252,cb7374_c17794/f5p1/4287,cb3858_c14/f1p0/3262,cb7374_c6679/f4p2/1968,cb7374_c71609/f2p0/4196,cb7374_c151500/f2p1/2258,cb8834_c10/f1p0/1648,cb7374_c60299/f3p0/2947,cb7374_c13436/f1p2/3555,cb1192_c4/f1p0/3287,cb7374_c68342/f4p1/4473,cb6427_c6/f1p0/1752,cb7374_c398100/f1p0/2689,cb7374_c22345/f1p0/4216,cb7374_c283237/f1p0/2291,cb7374_c124134/f1p2/4816,cb7374_c33277/f2p0/4900,c…
Cellular Component	GO:0016021	integral component of membrane	526	7312	4.58E-01	0.90502204	cb3858_c14/f1p0/3262,cb7374_c6679/f4p2/1968,cb7374_c281520/f1p0/2252,cb7374_c17794/f5p1/4287,cb1192_c4/f1p0/3287,cb7374_c13436/f1p2/3555,cb7374_c68342/f4p1/4473,cb6427_c6/f1p0/1752,cb7374_c124134/f1p2/4816,cb7374_c283237/f1p0/2291,cb7374_c398100/f1p0/2689,cb7374_c22345/f1p0/4216,cb7374_c71609/f2p0/4196,cb8834_c10/f1p0/1648,cb7374_c151500/f2p1/2258,cb7374_c60299/f3p0/2947,cb11416_c1/f1p0/1422,cb49…
Cellular Component	GO:0043229	intracellular organelle	509	7448	9.04E-01	0.99999785	cb7374_c387340/f5p0/2394,cb7374_c180362/f1p0/2434,cb10491_c889947/f1p0/1409,cb10491_c559923/f1p0/1597,cb7374_c770/f13p2/3633,cb1989_c0/f3p0/3943,cb7374_c405921/f1p0/2701,cb3466_c5/f1p0/3370,cb7374_c70337/f1p0/2523,cb8232_c3/f1p0/1457,cb7374_c179683/f1p0/2355,cb6218_c9/f1p0/2131,cb5829_c0/f5p0/2449,cb6113_c10/f1p0/2151,cb14208_c0/f1p0/848,cb2671_c10/f2p0/3188,cb10491_c580381/f1p0/1532,cb13525_c4/f…
Biological Process	GO:0043170	macromolecule metabolic process	506	7771	9.96E-01	0.99999785	cb7374_c31886/f1p0/2269,cb5142_c426/f6p0/1276,cb10491_c679353/f2p1/1825,cb1584_c3/f2p0/2248,cb7374_c2510/f1p0/2394,cb10501_c6/f1p0/1660,cb10491_c428/f3p0/1827,cb10458_c3/f1p0/1421,cb51_c9/f1p0/1819,cb10577_c7/f1p0/1480,cb212_c15/f1p1/4419,cb13525_c3/f1p0/1059,cb336_c12/f1p0/4690,cb10491_c853788/f1p0/1424,cb12990_c25/f1p0/1160,cb9681_c5/f1p1/1698,cb2715_c6/f1p0/1335,cb7374_c7848/f8p0/3267,cb7171_c…
Biological Process	GO:0044763	single-organism cellular process	471	6517	4.15E-01	0.886861789	cb3851_c4/f1p0/2365,cb7374_c46881/f1p0/2586,cb7374_c333223/f3p0/2603,cb1565_c3/f2p0/1952,cb10491_c26329/f1p0/1569,cb9398_c2/f1p0/1605,cb638_c9/f1p0/2439,cb7374_c1670/f1p1/2179,cb7374_c231479/f4p0/2371,cb2970_c533/f1p0/1349,cb7465_c1/f6p0/977,cb6790_c4/f2p0/962,cb3904_c11/f1p0/1383,cb7374_c160490/f1p0/2410,cb7374_c39525/f1p0/4187,cb7374_c33973/f1p0/2288,cb8767_c4/f1p0/1435,cb7374_c39134/f1p0/3580,…
Molecular Function	GO:0036094	small molecule binding	442	5863	1.09E-01	0.684900792	cb7374_c231750/f1p0/2385,cb7374_c334204/f1p0/3601,cb7374_c271213/f1p0/2295,cb10501_c1/f2p0/1070,cb7374_c17457/f2p0/4059,cb7374_c150106/f7p0/2605,cb2970_c576/f3p0/1828,cb2348_c44/f3p0/2479,cb7374_c27283/f3p0/2492,cb10491_c582453/f1p0/1806,cb5142_c332/f1p0/1215,cb5914_c1/f1p0/2125,cb8639_c11/f1p0/1762,cb6449_c5/f7p1/3395,cb10022_c17/f8p0/1209,cb7374_c100645/f4p1/4188,cb7374_c363570/f1p2/3518,cb1049…
Cellular Component	GO:0043227	membrane-bounded organelle	430	6421	9.54E-01	0.99999785	cb7374_c233402/f1p0/2536,cb7374_c72823/f1p0/3999,cb7543_c1/f2p0/1837,cb10491_c19519/f1p0/1368,cb10617_c2/f1p0/1245,cb8710_c5/f1p0/1483,cb8281_c3/f6p1/1816,cb1989_c7/f1p0/3578,cb10206_c2/f1p0/1524,cb7374_c60989/f1p0/2505,cb7374_c290307/f1p0/2422,cb7374_c46627/f1p0/3768,cb2293_c6/f1p0/937,cb7374_c389541/f1p0/2065,cb3757_c17/f1p0/3312,cb3811_c9/f1p0/2214,cb5788_c1/f6p1/2150,cb9443_c9/f1p0/1621,cb737…
Biological Process	GO:0044710	single-organism metabolic process	420	5547	9.76E-02	0.66718908	cb7374_c41818/f1p0/3165,cb6790_c12/f2p0/959,cb7374_c68456/f1p0/2211,cb7374_c8661/f3p0/2294,cb7374_c284074/f1p0/2178,cb7381_c0/f8p0/1898,cb7374_c98420/f1p0/2831,cb10501_c9/f1p0/1049,cb4197_c36/f10p0/2634,cb9990_c1/f1p0/1894,cb7374_c236142/f2p0/2174,cb7374_c401302/f1p0/2356,cb7374_c334232/f3p1/2117,cb7374_c298681/f1p1/2477,cb2643_c4/f1p0/3203,cb10491_c15024/f2p0/1357,cb10491_c877749/f1p0/1546,cb737…
Biological Process	GO:0044260	cellular macromolecule metabolic process	414	6434	9.96E-01	0.99999785	cb5914_c2/f1p0/2690,cb13050_c1/f1p0/996,cb9170_c3/f1p0/1849,cb7374_c39134/f1p0/3580,cb5824_c2/f1p0/3199,cb10491_c56764/f1p0/1482,cb14657_c1/f1p0/5470,cb13638_c2/f1p0/922,cb6363_c21/f1p0/2587,cb7374_c148387/f2p0/4585,cb7374_c41812/f6p0/4042,cb13033_c0/f1p0/872,cb567_c2/f2p1/3011,cb7374_c289610/f1p0/1930,cb7089_c3/f4p1/1673,cb7374_c4333/f1p0/2969,cb7374_c279525/f1p0/1930,cb1565_c3/f2p0/1952,cb5791_…
Molecular Function	GO:0000166	nucleotide binding	412	5481	1.33E-01	0.702336026	cb5463_c3/f1p0/2090,cb7374_c363530/f1p0/2373,cb10491_c877919/f1p0/1456,cb13545_c26/f6p0/1181,cb13350_c13/f1p0/1199,cb4665_c102/f24p0/1532,cb6754_c10/f1p0/2607,cb7374_c224958/f1p0/2305,cb11323_c1/f2p0/1028,cb7374_c333747/f4p1/4138,cb7374_c175419/f2p0/2680,cb7021_c4/f1p0/2005,cb7374_c19797/f2p1/4107,cb3912_c8/f3p0/2499,cb5791_c8/f1p0/3133,cb6131_c5/f1p0/1759,cb7374_c76661/f1p0/2049,cb6754_c16/f1p0/…
Molecular Function	GO:1901265	nucleoside phosphate binding	412	5481	1.33E-01	0.702336026	cb11323_c1/f2p0/1028,cb6754_c10/f1p0/2607,cb7374_c224958/f1p0/2305,cb13350_c13/f1p0/1199,cb4665_c102/f24p0/1532,cb10491_c877919/f1p0/1456,cb7374_c363530/f1p0/2373,cb5463_c3/f1p0/2090,cb13545_c26/f6p0/1181,cb7021_c4/f1p0/2005,cb7374_c19797/f2p1/4107,cb3912_c8/f3p0/2499,cb7374_c175419/f2p0/2680,cb7374_c333747/f4p1/4138,cb8788_c136/f1p1/1892,cb7374_c15533/f1p0/2774,cb7374_c69127/f1p0/2313,cb11601_c1…
Cellular Component	GO:0043231	intracellular membrane-bounded organelle	402	6083	9.73E-01	0.99999785	cb11257_c0/f1p0/1325,cb7374_c162273/f1p0/3062,cb10491_c378013/f1p0/1470,cb3912_c6/f3p0/2570,cb10491_c627204/f1p0/1321,cb8600_c5/f2p1/1147,cb7374_c116811/f1p0/2658,cb4243_c20/f1p0/2177,cb11922_c2/f3p0/1055,cb7374_c8661/f3p0/2294,cb11345_c29/f1p0/1228,cb7374_c127117/f4p0/2605,cb1989_c10/f1p0/3470,cb10501_c9/f1p0/1049,cb7887_c33/f154p2/980,cb7374_c112746/f1p0/2651,cb11594_c2/f4p0/1282,cb7374_c236142…
Cellular Component	GO:0032991	macromolecular complex	402	4955	2.54E-03	0.127650182	cb7374_c12674/f1p0/3993,cb7374_c102397/f1p0/3290,cb5451_c34/f1p0/1136,cb7374_c22507/f1p0/2800,cb8284_c7/f1p0/1172,cb9028_c12/f1p0/1158,cb8364_c2/f1p0/1728,cb8447_c18/f2p0/1292,cb7374_c43807/f1p1/3950,cb1035_c19/f1p0/1568,cb7374_c2747/f1p0/3555,cb5803_c23/f1p0/1388,cb7374_c401574/f1p0/2832,cb7374_c51032/f1p1/2477,cb3967_c30/f1p0/1660,cb7374_c161791/f1p0/2182,cb7374_c3454/f1p2/2731,cb4072_c90/f1p0/…
Molecular Function	GO:0043168	anion binding	391	4994	2.39E-02	0.413116577	cb11601_c724/f1p0/1176,cb7374_c3646/f8p1/5032,cb7374_c222549/f1p0/2338,cb7374_c176394/f1p0/3174,cb7374_c236486/f1p0/2638,cb6071_c0/f10p0/2251,cb7374_c230321/f1p0/2468,cb10491_c679723/f1p1/1567,cb8545_c48/f1p0/886,cb7374_c34680/f3p0/4845,cb6175_c10/f1p0/1856,cb7374_c171668/f1p0/2544,cb6071_c7/f1p0/2553,cb7374_c65635/f1p0/3270,cb6449_c24/f1p0/1573,cb7374_c33277/f2p0/4900,cb9017_c28/f1p0/1030,cb7374…
Biological Process	GO:0034641	cellular nitrogen compound metabolic process	389	6062	9.95E-01	0.99999785	cb8849_c14/f1p0/1270,cb7374_c9042/f3p1/3837,cb7374_c387290/f6p0/2751,cb10106_c3/f1p0/1099,cb8788_c136/f1p1/1892,cb6526_c4/f2p0/1659,cb2155_c23/f1p0/3527,cb10491_c38834/f1p0/1361,cb8849_c27/f1p0/1496,cb7374_c178707/f1p0/2505,cb8578_c5/f1p0/1700,cb8516_c19/f1p0/1635,cb7374_c17032/f7p0/2730,cb2121_c194/f1p0/854,cb9016_c5/f1p0/984,cb13350_c13/f1p0/1199,cb10608_c4/f1p0/1503,cb2121_c147/f1p0/1400,cb158…
Molecular Function	GO:0016787	hydrolase activity	383	4885	2.37E-02	0.412384251	cb7374_c155182/f1p0/3368,cb10491_c513532/f2p0/1782,cb7408_c2/f4p0/1313,cb6363_c21/f1p0/2587,cb5828_c17/f1p0/2231,cb14657_c1/f1p0/5470,cb10491_c56764/f1p0/1482,cb7374_c121842/f3p0/2327,cb5914_c2/f1p0/2690,cb11304_c93/f24p0/3412,cb5067_c19/f1p0/1640,cb2176_c32/f1p0/3002,cb1357_c22/f1p0/2805,cb2287_c17/f1p0/3795,cb1565_c3/f2p0/1952,cb7374_c4333/f1p0/2969,cb3851_c4/f1p0/2365,cb7374_c46881/f1p0/2586,c…
Biological Process	GO:0019538	protein metabolic process	374	5125	3.46E-01	0.846953363	cb1649_c64/f1p0/2608,cb7374_c285675/f1p0/2237,cb10491_c521592/f1p0/1380,cb6363_c3/f2p1/1991,cb5656_c3/f1p0/2675,cb6239_c7/f1p0/1651,cb10491_c877915/f1p0/1339,cb1936_c6/f1p0/4178,cb6073_c89/f1p1/2102,cb7374_c296238/f1p0/1954,cb7374_c22146/f1p0/3163,cb7374_c3736/f1p0/2204,cb10491_c841561/f9p1/1543,cb9426_c0/f8p0/1312,cb9331_c30/f1p0/1112,cb5117_c11/f1p0/1315,cb10491_c82212/f1p0/1817,cb10491_c7460/f…
Biological Process	GO:0051179	localization	373	4733	1.96E-02	0.373978603	cb11345_c29/f1p0/1228,cb1989_c10/f1p0/3470,cb7374_c47858/f1p0/2538,cb7374_c298681/f1p1/2477,cb6949_c2/f3p0/1950,cb7374_c161763/f1p0/2916,cb9431_c0/f2p0/1315,cb7374_c101520/f2p0/2556,cb10491_c387457/f1p0/1804,cb8498_c6/f1p0/1260,cb8682_c8/f1p0/974,cb7374_c125158/f2p2/2648,cb7374_c149899/f8p0/2855,cb7374_c60408/f3p0/3224,cb8218_c860/f1p0/1174,cb7374_c99713/f3p2/2858,cb7374_c15871/f3p2/3739,cb11031_…
Biological Process	GO:0065007	biological regulation	363	5216	7.43E-01	0.991835217	cb2053_c7/f1p2/3061,cb8516_c20/f1p0/1603,cb6244_c7/f1p0/1384,cb11784_c10/f1p0/1284,cb6019_c2/f1p0/1997,cb7374_c332168/f3p0/4222,cb7374_c16355/f2p1/3124,cb6910_c0/f15p0/4328,cb7374_c71243/f7p2/3500,cb2796_c8/f1p0/2153,cb2204_c23/f1p0/1638,cb10356_c11/f1p0/6229,cb8639_c22/f2p0/1543,cb7374_c335065/f1p0/2155,cb4141_c30/f1p1/1634,cb7374_c237659/f1p0/2051,cb7374_c330912/f2p0/2752,cb7866_c9/f1p0/991,cb7…
Biological Process	GO:0051234	establishment of localization	360	4529	1.41E-02	0.332398984	cb7374_c51032/f1p1/2477,cb7374_c36671/f2p1/3355,cb1631_c22/f1p1/3660,cb7374_c203868/f9p0/2602,cb7374_c36459/f1p0/4655,cb7374_c97728/f2p0/2943,cb7374_c347101/f1p2/2848,cb7374_c166127/f1p0/2623,cb7374_c88000/f2p0/2949,cb4732_c6/f1p0/1249,cb7374_c159566/f1p0/3263,cb3967_c30/f1p0/1660,cb7374_c161791/f1p0/2182,cb7374_c4522/f3p0/2758,cb7374_c74185/f1p0/3394,cb5453_c0/f9p0/1859,cb7374_c102397/f1p0/3290,…
Biological Process	GO:0006810	transport	359	4501	1.18E-02	0.306742616	cb5582_c0/f4p0/2393,cb547_c19/f1p0/1316,cb6915_c10/f1p1/1680,cb9322_c3/f1p0/1883,cb2713_c3/f1p0/2574,cb1260_c7/f1p0/2290,cb7374_c112314/f1p0/2446,cb12591_c1/f1p0/1675,cb7374_c218889/f1p0/2699,cb7374_c19185/f1p1/2802,cb7374_c43553/f6p0/2877,cb7374_c390887/f1p0/2077,cb9699_c3/f2p0/1494,cb7374_c357324/f1p1/2434,cb7374_c9583/f5p0/4615,cb7374_c168644/f2p0/2736,cb7374_c116883/f1p0/1944,cb7374_c12738/f1…
Cellular Component	GO:0044444	cytoplasmic part	350	4987	6.76E-01	0.979925011	cb7374_c233402/f1p0/2536,cb10491_c19519/f1p0/1368,cb10206_c2/f1p0/1524,cb7374_c60989/f1p0/2505,cb7374_c356801/f1p0/2143,cb10617_c2/f1p0/1245,cb8281_c3/f6p1/1816,cb10491_c513404/f2p1/1228,cb1989_c7/f1p0/3578,cb9443_c9/f1p0/1621,cb7374_c330673/f15p1/2742,cb2353_c3/f1p0/1984,cb7374_c46627/f1p0/3768,cb3757_c17/f1p0/3312,cb5788_c1/f6p1/2150,cb1865_c19/f1p0/1989,cb7382_c0/f1p0/1919,cb10275_c0/f2p1/1822…
Molecular Function	GO:0097367	carbohydrate derivative binding	341	4452	8.50E-02	0.606532067	cb7374_c107871/f1p0/2888,cb11784_c10/f1p0/1284,cb10491_c368076/f1p0/1295,cb7374_c409427/f1p0/2223,cb7374_c403919/f1p0/1963,cb8446_c5/f1p0/1281,cb2795_c9/f1p0/2607,cb1588_c13/f1p1/5189,cb7374_c174880/f1p0/3037,cb9447_c21/f1p0/1488,cb7374_c21915/f1p3/3901,cb4187_c1/f2p1/1528,cb7943_c2/f1p0/3162,cb2970_c497/f1p0/1924,cb8639_c22/f2p0/1543,cb1900_c14/f1p0/1378,cb10356_c11/f1p0/6229,cb7374_c178360/f1p0…
Biological Process	GO:0050789	regulation of biological process	339	4869	7.32E-01	0.988641675	cb10766_c2/f1p0/1202,cb9955_c7/f1p0/1118,cb7374_c328715/f1p0/2401,cb11114_c1/f1p0/1537,cb13777_c2/f1p0/1118,cb4099_c21/f1p0/1218,cb10015_c11/f1p0/1796,cb5417_c1/f2p0/1673,cb6454_c10/f1p0/2081,cb7374_c75102/f1p0/2316,cb7374_c266283/f6p0/2927,cb7374_c112504/f1p0/2471,cb7374_c2510/f1p0/2394,cb10491_c679353/f2p1/1825,cb1584_c3/f2p0/2248,cb9681_c5/f1p1/1698,cb7374_c207881/f1p0/2329,cb10491_c428/f3p0/1…
Biological Process	GO:0009058	biosynthetic process	338	4721	5.11E-01	0.935332159	cb7374_c180362/f1p0/2434,cb7374_c70337/f1p0/2523,cb2121_c71/f1p0/1590,cb7374_c179683/f1p0/2355,cb5291_c2/f1p0/2539,cb13525_c4/f1p0/1033,cb3688_c0/f3p0/1249,cb6113_c10/f1p0/2151,cb11312_c0/f2p1/1489,cb7374_c395606/f1p0/2022,cb7374_c121337/f1p0/5088,cb7374_c12268/f1p0/4111,cb7374_c20300/f1p0/2239,cb8231_c16/f1p0/978,cb5326_c5/f1p1/2466,cb13008_c4/f1p0/6418,cb7374_c117770/f1p0/2696,cb6469_c4/f1p0/24…
Molecular Function	GO:0032553	ribonucleotide binding	330	4205	3.37E-02	0.465039639	cb2970_c530/f1p0/1428,cb12925_c86/f1p0/1165,cb8949_c1/f4p0/5432,cb6526_c16/f1p0/1712,cb8859_c5/f1p0/1601,cb10491_c430300/f1p0/1567,cb10491_c156188/f1p0/1526,cb5791_c0/f19p0/2404,cb8545_c14/f1p0/1611,cb9788_c2/f1p0/1189,cb7374_c335453/f1p1/2390,cb7374_c171950/f2p0/3246,cb7374_c151795/f1p0/2597,cb8446_c0/f70p1/1353,cb7374_c281371/f1p0/2021,cb7374_c207543/f2p0/2358,cb10053_c2/f1p0/1409,cb7374_c77905…
Molecular Function	GO:0017076	purine nucleotide binding	325	4152	3.91E-02	0.499983511	cb7254_c2/f2p0/1700,cb10501_c6/f1p0/1660,cb2589_c11/f1p0/2654,cb10458_c3/f1p0/1421,cb4797_c1/f1p0/2910,cb212_c15/f1p1/4419,cb7374_c218023/f1p0/3288,cb8991_c4/f1p0/1904,cb7374_c7848/f8p0/3267,cb7374_c370755/f1p1/2387,cb5791_c23/f1p0/1114,cb3445_c5/f1p0/1307,cb7374_c18774/f2p0/3006,cb7374_c59802/f6p0/2423,cb7374_c75102/f1p0/2316,cb8541_c1/f2p0/1580,cb10501_c0/f9p0/1296,cb3488_c23/f1p0/1454,cb10491_…
Molecular Function	GO:0032555	purine ribonucleotide binding	325	4147	3.71E-02	0.495070444	cb8545_c48/f1p0/886,cb10491_c679723/f1p1/1567,cb7374_c236486/f1p0/2638,cb7374_c176394/f1p0/3174,cb7374_c230321/f1p0/2468,cb11601_c724/f1p0/1176,cb7374_c213480/f1p0/3155,cb6449_c24/f1p0/1573,cb7374_c33277/f2p0/4900,cb6175_c10/f1p0/1856,cb7374_c171668/f1p0/2544,cb7374_c231750/f1p0/2385,cb2970_c576/f3p0/1828,cb7374_c150106/f7p0/2605,cb7374_c271213/f1p0/2295,cb10501_c1/f2p0/1070,cb10491_c582453/f1p0/…
Molecular Function	GO:0035639	purine ribonucleoside triphosphate binding	325	4131	3.13E-02	0.442698563	cb4665_c102/f24p0/1532,cb13350_c13/f1p0/1199,cb13545_c26/f6p0/1181,cb5463_c3/f1p0/2090,cb10491_c877919/f1p0/1456,cb7374_c363530/f1p0/2373,cb11323_c1/f2p0/1028,cb7374_c224958/f1p0/2305,cb6754_c10/f1p0/2607,cb7374_c175419/f2p0/2680,cb7374_c333747/f4p1/4138,cb7374_c19797/f2p1/4107,cb3912_c8/f3p0/2499,cb7021_c4/f1p0/2005,cb7374_c76661/f1p0/2049,cb6754_c16/f1p0/2128,cb5791_c8/f1p0/3133,cb6131_c5/f1p0/…
Biological Process	GO:1901360	organic cyclic compound metabolic process	321	5239	1.00E+00	0.99999785	cb9362_c6/f1p0/1485,cb5627_c7/f3p0/1164,cb13245_c2/f1p0/1052,cb7374_c215978/f1p0/2157,cb7374_c266210/f4p0/2636,cb5768_c2/f2p0/1280,cb2970_c549/f1p0/1073,cb12967_c3/f1p0/1038,cb567_c0/f5p1/3173,cb6213_c9/f1p0/3088,cb7374_c12738/f1p0/3256,cb7374_c173341/f1p0/2089,cb7374_c400603/f1p0/2643,cb10491_c228869/f3p0/1354,cb7374_c246968/f1p0/2257,cb1732_c9/f1p0/3041,cb6790_c8/f1p0/1447,cb4840_c1/f5p1/2294,c…
Molecular Function	GO:0043169	cation binding	320	4700	8.55E-01	0.99999785	cb7374_c328776/f51p2/3368,cb8271_c145/f1p0/1214,cb8218_c606/f1p0/1360,cb10491_c578083/f1p1/1912,cb7374_c230321/f1p0/2468,cb7728_c1/f1p0/1604,cb6071_c0/f10p0/2251,cb7374_c66937/f2p0/2494,cb7374_c222549/f1p0/2338,cb7374_c103923/f2p0/2219,cb7374_c3646/f8p1/5032,cb7374_c29703/f2p0/2302,cb3734_c8/f1p0/1914,cb10491_c680221/f37p2/1830,cb5627_c28/f1p0/1369,cb4126_c5/f1p1/3664,cb7374_c10956/f1p0/3036,cb73…
Biological Process	GO:0050794	regulation of cellular process	320	4628	7.70E-01	0.999884344	cb6897_c0/f1p0/2118,cb7374_c2509/f1p0/2222,cb4379_c6/f1p0/1919,cb3912_c15/f1p0/2286,cb10491_c854585/f1p0/1467,cb7374_c211578/f1p0/2861,cb8516_c8/f2p0/1714,cb6365_c5/f2p0/1485,cb1084_c7/f1p0/1585,cb10491_c29844/f1p0/1899,cb4626_c63/f1p2/1533,cb552_c2/f2p0/1451,cb116_c9/f1p0/4415,cb10491_c411119/f1p0/1581,cb4665_c376/f1p0/1728,cb7374_c151982/f1p0/3217,cb4665_c350/f1p0/1325,cb7374_c62720/f1p0/1952,c…
Biological Process	GO:1901576	organic substance biosynthetic process	320	4508	5.80E-01	0.96336606	cb7374_c296653/f2p0/3631,cb10491_c376243/f1p0/1519,cb3936_c7/f1p0/2368,cb3667_c0/f45p0/2051,cb9723_c1/f1p0/1264,cb8991_c6/f1p0/1541,cb13895_c0/f1p0/972,cb6897_c1/f1p0/2237,cb10491_c1459/f1p0/1513,cb2970_c519/f1p0/1628,cb7374_c390251/f1p0/2299,cb6469_c11/f1p0/1639,cb7374_c102861/f5p1/2981,cb7374_c232753/f1p1/3476,cb10417_c2/f1p0/1417,cb7706_c3/f1p0/1562,cb9331_c9/f2p0/1015,cb6113_c0/f6p0/2174,cb74…
Molecular Function	GO:0046872	metal ion binding	318	4667	8.51E-01	0.99999785	cb8991_c6/f1p0/1541,cb7374_c212474/f1p0/2229,cb7374_c284009/f1p2/4362,cb10491_c530831/f1p0/1362,cb6261_c10/f1p0/1735,cb7374_c238744/f1p0/2524,cb7374_c295938/f1p0/2277,cb6381_c0/f2p0/2150,cb7706_c3/f1p0/1562,cb7374_c266879/f4p4/2778,cb7374_c12112/f1p0/4221,cb7374_c60580/f1p0/2228,cb11443_c4/f2p0/1434,cb6381_c3/f1p0/3335,cb6071_c17/f1p0/2222,cb7374_c400276/f1p0/2751,cb11866_c3/f2p0/1034,cb7374_c224…
Biological Process	GO:0006725	cellular aromatic compound metabolic process	315	5126	9.99E-01	0.99999785	cb7374_c45177/f1p0/2715,cb1584_c10/f1p0/3470,cb8972_c11/f1p0/1418,cb7175_c6/f1p0/1855,cb6982_c8/f4p4/1992,cb567_c4/f2p0/3117,cb7374_c102397/f1p0/3290,cb8788_c191/f1p0/1798,cb7374_c161791/f1p0/2182,cb7374_c227143/f1p1/3918,cb7374_c401574/f1p0/2832,cb7374_c18582/f1p0/2624,cb567_c12/f1p0/3128,cb6790_c0/f82p1/1959,cb10617_c6/f1p0/989,cb6208_c4/f1p0/1662,cb7777_c2/f1p0/1858,cb7374_c109890/f1p0/3003,cb…
Biological Process	GO:0046483	heterocycle metabolic process	305	5077	1.00E+00	0.99999785	cb14323_c0/f1p0/781,cb7374_c20300/f1p0/2239,cb7374_c395606/f1p0/2022,cb7374_c121337/f1p0/5088,cb6113_c10/f1p0/2151,cb2671_c10/f2p0/3188,cb1732_c8/f1p0/2874,cb3688_c0/f3p0/1249,cb13525_c4/f1p0/1033,cb5829_c0/f5p0/2449,cb7374_c70337/f1p0/2523,cb10015_c16/f1p0/1330,cb3696_c13/f1p0/3287,cb7374_c117770/f1p0/2696,cb5326_c5/f1p1/2466,cb7374_c8302/f5p0/3180,cb7374_c40610/f1p1/3365,cb4840_c1/f5p1/2294,cb7…
Biological Process	GO:0044249	cellular biosynthetic process	304	4248	5.15E-01	0.935332159	cb5142_c418/f20p0/1278,cb5417_c1/f2p0/1673,cb10015_c11/f1p0/1796,cb7374_c17347/f1p0/2968,cb10766_c2/f1p0/1202,cb6716_c2/f1p1/2187,cb4797_c1/f1p0/2910,cb13525_c3/f1p0/1059,cb336_c12/f1p0/4690,cb10577_c7/f1p0/1480,cb9681_c5/f1p1/1698,cb12990_c25/f1p0/1160,cb9574_c5/f1p0/1272,cb8991_c4/f1p0/1904,cb1584_c3/f2p0/2248,cb7374_c31886/f1p0/2269,cb10491_c679353/f2p1/1825,cb5142_c426/f6p0/1276,cb13245_c6/f1…
Cellular Component	GO:0044422	organelle part	290	4581	9.93E-01	0.99999785	cb7374_c158218/f1p0/2402,cb2293_c6/f1p0/937,cb3757_c17/f1p0/3312,cb3811_c9/f1p0/2214,cb7374_c151283/f2p0/2995,cb1865_c19/f1p0/1989,cb7382_c0/f1p0/1919,cb10275_c0/f2p1/1822,cb3757_c10/f1p1/3409,cb7374_c72823/f1p0/3999,cb7543_c1/f2p0/1837,cb10491_c19519/f1p0/1368,cb7374_c334578/f1p0/3251,cb10206_c2/f1p0/1524,cb8710_c5/f1p0/1483,cb8281_c3/f6p1/1816,cb1989_c7/f1p0/3578,cb7374_c222626/f1p0/2532,cb3912…
Cellular Component	GO:0044446	intracellular organelle part	290	4566	9.91E-01	0.99999785	cb7684_c1/f1p0/1938,cb8578_c5/f1p0/1700,cb10491_c38834/f1p0/1361,cb3054_c6/f1p0/3563,cb10787_c2/f2p0/1252,cb3848_c97/f1p0/1087,cb10496_c11/f1p0/1281,cb8281_c9/f2p0/1710,cb7374_c1409/f1p0/1957,cb3435_c0/f3p0/3558,cb3912_c8/f3p0/2499,cb7374_c222626/f1p0/2532,cb2564_c6/f1p0/1506,cb7415_c8/f1p0/1709,cb13545_c26/f6p0/1181,cb1989_c9/f1p0/3725,cb5463_c3/f1p0/2090,cb11345_c33/f1p0/1657,cb4665_c102/f24p0/…
Biological Process	GO:0006139	nucleobase-containing compound metabolic process	289	4834	1.00E+00	0.99999785	cb4586_c4/f1p0/1497,cb7374_c67755/f1p0/2402,cb10388_c0/f3p0/1024,cb7374_c62720/f1p0/1952,cb7374_c167100/f1p0/2129,cb7304_c11/f1p0/1504,cb7374_c217778/f2p0/2326,cb8972_c36/f1p0/1440,cb7374_c172172/f1p0/2334,cb6691_c1/f3p0/2179,cb6897_c0/f1p0/2118,cb7374_c8479/f4p1/3360,cb8516_c8/f2p0/1714,cb9469_c1/f1p0/1269,cb11479_c0/f1p0/1373,cb10491_c876091/f1p0/1267,cb9313_c21/f1p0/2371,cb7374_c179863/f1p0/35…
Biological Process	GO:0044267	cellular protein metabolic process	282	3969	5.69E-01	0.956716437	cb9426_c0/f8p0/1312,cb9331_c30/f1p0/1112,cb10491_c82212/f1p0/1817,cb10491_c7460/f1p0/1328,cb7374_c3736/f1p0/2204,cb10491_c841561/f9p1/1543,cb6239_c7/f1p0/1651,cb5656_c3/f1p0/2675,cb10491_c877915/f1p0/1339,cb1936_c6/f1p0/4178,cb7374_c22146/f1p0/3163,cb7374_c296238/f1p0/1954,cb6073_c89/f1p1/2102,cb7374_c285675/f1p0/2237,cb10491_c521592/f1p0/1380,cb1649_c64/f1p0/2608,cb6363_c3/f2p1/1991,cb5484_c1/f3…
Biological Process	GO:0044281	small molecule metabolic process	262	3366	7.33E-02	0.57286044	cb10491_c369257/f1p0/1527,cb3757_c10/f1p1/3409,cb10491_c566061/f1p0/1540,cb6642_c9/f1p0/2094,cb2378_c21/f2p0/2435,cb7374_c403700/f1p0/2488,cb3757_c17/f1p0/3312,cb7374_c228867/f2p1/3238,cb7374_c107639/f1p1/3176,cb7374_c399294/f1p0/2522,cb2353_c3/f1p0/1984,cb10491_c847866/f1p0/1760,cb2194_c5/f1p0/3128,cb1856_c4/f2p0/3552,cb7374_c60989/f1p0/2505,cb10491_c398962/f1p0/1469,cb7374_c20482/f1p1/2947,cb10…
Biological Process	GO:0010467	gene expression	252	3678	7.92E-01	0.99999785	cb8516_c8/f2p0/1714,cb5451_c34/f1p0/1136,cb11479_c0/f1p0/1373,cb10608_c1/f7p0/975,cb8788_c191/f1p0/1798,cb6716_c1/f2p0/1659,cb8284_c7/f1p0/1172,cb5142_c463/f1p0/1314,cb6897_c0/f1p0/2118,cb8600_c1/f15p1/1628,cb4379_c6/f1p0/1919,cb7374_c2509/f1p0/2222,cb6449_c22/f1p0/2104,cb10491_c517890/f1p0/1719,cb10491_c411119/f1p0/1581,cb567_c4/f2p0/3117,cb8231_c8/f1p0/1542,cb116_c9/f1p0/4415,cb8231_c6/f1p0/155…
Molecular Function	GO:0003676	nucleic acid binding	251	4132	9.99E-01	0.99999785	cb9506_c138/f6p0/975,cb7374_c221320/f1p0/2790,cb7374_c9194/f2p0/3782,cb5627_c23/f1p0/1514,cb8284_c11/f1p0/996,cb2053_c5/f1p2/3693,cb7533_c1/f2p0/1416,cb10491_c38819/f1p0/1288,cb7374_c281371/f1p0/2021,cb7374_c158218/f1p0/2402,cb2155_c58/f1p0/1967,cb4145_c0/f2p0/1205,cb7374_c269483/f3p0/2162,cb7203_c1/f1p0/2005,cb6229_c14/f1p0/2827,cb1839_c32/f1p0/2348,cb6098_c13/f1p1/1732,cb7939_c2/f1p0/1483,cb652…
Biological Process	GO:0044271	cellular nitrogen compound biosynthetic process	241	3346	4.71E-01	0.918110956	cb6098_c11/f1p0/1988,cb6213_c9/f1p0/3088,cb116_c16/f1p0/2854,cb6773_c7/f1p0/1165,cb567_c0/f5p1/3173,cb13245_c2/f1p0/1052,cb7374_c215978/f1p0/2157,cb5768_c2/f2p0/1280,cb6213_c19/f1p0/1933,cb6691_c0/f4p0/2155,cb7374_c207683/f3p0/2416,cb2970_c549/f1p0/1073,cb12967_c3/f1p0/1038,cb8284_c4/f1p0/1280,cb8849_c30/f3p0/1472,cb9120_c3/f1p0/1471,cb9426_c0/f8p0/1312,cb9331_c30/f1p0/1112,cb10491_c82212/f1p0/18…
Cellular Component	GO:0043234	protein complex	230	2939	7.60E-02	0.585093213	cb10491_c228869/f3p0/1354,cb4184_c9/f1p0/3225,cb6363_c3/f2p1/1991,cb7374_c218889/f1p0/2699,cb13045_c2/f1p0/1088,cb5656_c3/f1p0/2675,cb7374_c390887/f1p0/2077,cb9120_c3/f1p0/1471,cb7374_c107737/f1p3/3386,cb7374_c15315/f1p0/3983,cb3256_c33/f1p0/2346,cb10491_c82212/f1p0/1817,cb6915_c10/f1p1/1680,cb7374_c79437/f1p2/5064,cb9331_c30/f1p0/1112,cb7374_c176118/f1p0/2316,cb7374_c333819/f4p1/2293,cb6363_c19/…
Molecular Function	GO:0016740	transferase activity	228	3832	9.99E-01	0.99999785	cb13743_c2/f1p0/943,cb10043_c112/f5p1/1044,cb3963_c3/f3p0/1390,cb7374_c382002/f1p0/2105,cb409_c35/f1p0/2293,cb5103_c6/f2p0/1386,cb8545_c32/f1p0/1342,cb7374_c10672/f2p0/4341,cb2348_c4/f4p0/2207,cb8541_c3/f2p0/1322,cb10491_c521592/f1p0/1380,cb10080_c11/f3p0/989,cb7374_c158926/f1p0/2733,cb6239_c7/f1p0/1651,cb1936_c6/f1p0/4178,cb10491_c1772/f2p0/1608,cb7374_c1673/f1p1/1938,cb9575_c5/f2p0/1622,cb7374_…
Molecular Function	GO:0030554	adenyl nucleotide binding	226	2860	5.78E-02	0.566977776	cb7374_c216791/f1p1/2721,cb11335_c7/f1p0/1321,cb7374_c102397/f1p0/3290,cb1652_c8/f2p0/2567,cb7374_c36986/f2p0/2814,cb8788_c191/f1p0/1798,cb9469_c1/f1p0/1269,cb13977_c3/f1p0/984,cb11479_c0/f1p0/1373,cb10491_c598598/f1p1/1541,cb212_c6/f3p0/2703,cb10208_c13/f1p0/5648,cb7374_c173544/f1p0/4292,cb6526_c20/f1p0/1144,cb7374_c179863/f1p0/3516,cb1084_c7/f1p0/1585,cb10491_c585071/f1p0/1731,cb6449_c22/f1p0/2…
Molecular Function	GO:0032559	adenyl ribonucleotide binding	226	2857	5.59E-02	0.566977776	cb10003_c0/f3p0/6445,cb10617_c6/f1p0/989,cb3722_c6/f1p0/2207,cb10491_c627204/f1p0/1321,cb7374_c103067/f1p0/3668,cb10491_c2005/f1p0/1259,cb5791_c3/f2p0/2529,cb7374_c156511/f1p0/2399,cb1984_c20/f1p0/2139,cb8446_c1/f13p0/1351,cb7374_c21296/f1p0/2150,cb13008_c6/f1p0/6253,cb6213_c11/f1p0/3361,cb2643_c4/f1p0/3203,cb363_c6/f2p0/3026,cb7374_c119639/f1p0/3200,cb8774_c2/f1p0/1382,cb7374_c47858/f1p0/2538,cb…
Molecular Function	GO:0005524	ATP binding	226	2841	4.65E-02	0.509511887	cb7374_c271213/f1p0/2295,cb10501_c1/f2p0/1070,cb2970_c576/f3p0/1828,cb7374_c166496/f1p0/3231,cb2970_c519/f1p0/1628,cb4020_c4/f1p1/3174,cb5914_c1/f1p0/2125,cb7374_c122016/f1p0/3364,cb7706_c3/f1p0/1562,cb10491_c582453/f1p0/1806,cb7374_c13918/f1p0/2306,cb5371_c4/f2p1/1336,cb9723_c1/f1p0/1264,cb7374_c100645/f4p1/4188,cb7374_c363570/f1p2/3518,cb8639_c11/f1p0/1762,cb6449_c5/f7p1/3395,cb7374_c298697/f1p…
Biological Process	GO:0009059	macromolecule biosynthetic process	222	3272	8.22E-01	0.99999785	cb6897_c1/f1p0/2237,cb7374_c60358/f4p0/4045,cb3627_c9/f1p0/3316,cb13895_c0/f1p0/972,cb7374_c363570/f1p2/3518,cb3936_c7/f1p0/2368,cb9723_c1/f1p0/1264,cb7374_c57379/f1p2/2816,cb10022_c17/f8p0/1209,cb5429_c3/f1p1/2598,cb8639_c11/f1p0/1762,cb7374_c296653/f2p0/3631,cb5914_c1/f1p0/2125,cb9331_c9/f2p0/1015,cb6113_c0/f6p0/2174,cb7427_c2/f2p1/1530,cb5142_c332/f1p0/1215,cb4020_c4/f1p1/3174,cb5142_c349/f1p0…
Biological Process	GO:0034645	cellular macromolecule biosynthetic process	222	3257	8.01E-01	0.99999785	cb10491_c617/f3p3/1646,cb5081_c1/f2p0/1916,cb6469_c11/f1p0/1639,cb7374_c102861/f5p1/2981,cb7374_c151500/f2p1/2258,cb7374_c211056/f1p0/2086,cb5914_c1/f1p0/2125,cb9331_c9/f2p0/1015,cb6113_c0/f6p0/2174,cb7427_c2/f2p1/1530,cb5142_c332/f1p0/1215,cb4020_c4/f1p1/3174,cb5142_c349/f1p0/1164,cb10417_c2/f1p0/1417,cb7374_c20627/f2p0/3796,cb7706_c3/f1p0/1562,cb7374_c363570/f1p2/3518,cb3936_c7/f1p0/2368,cb1002…
Molecular Function	GO:0005515	protein binding	219	2733	3.89E-02	0.499983511	cb7374_c39525/f1p0/4187,cb10491_c544611/f1p0/1743,cb10491_c12316/f2p0/1462,cb8231_c16/f1p0/978,cb7374_c1670/f1p1/2179,cb7374_c80804/f1p0/2593,cb642_c27/f1p1/5950,cb13042_c0/f11p0/904,cb3904_c11/f1p0/1383,cb7374_c13533/f1p0/3707,cb9506_c131/f1p0/934,cb10015_c16/f1p0/1330,cb10043_c98/f1p0/1035,cb7374_c264181/f1p1/2556,cb10491_c889947/f1p0/1409,cb7374_c106144/f1p0/2559,cb7374_c236517/f1p1/2871,cb456…
Biological Process	GO:0050896	response to stimulus	209	3177	9.19E-01	0.99999785	cb510_c10/f1p0/3066,cb7374_c6679/f4p2/1968,cb6131_c4/f1p0/1837,cb7374_c111156/f1p0/2711,cb7374_c57379/f1p2/2816,cb273_c96/f1p0/1084,cb7374_c100645/f4p1/4188,cb10491_c1823/f1p0/1548,cb3936_c7/f1p0/2368,cb7374_c363570/f1p2/3518,cb1631_c14/f2p0/3614,cb7374_c232753/f1p1/3476,cb3474_c32/f1p0/2530,cb7374_c9541/f2p0/3814,cb10491_c258/f10p0/1723,cb5914_c1/f1p0/2125,cb4141_c29/f1p0/1636,cb7374_c231750/f1p…
Biological Process	GO:0006793	phosphorus metabolic process	209	3171	9.14E-01	0.99999785	cb7374_c2747/f1p0/3555,cb4126_c15/f1p0/1588,cb7374_c216504/f1p0/1949,cb10491_c411119/f1p0/1581,cb7374_c179863/f1p0/3516,cb8972_c11/f1p0/1418,cb6982_c8/f4p4/1992,cb212_c6/f3p0/2703,cb7374_c173544/f1p0/4292,cb11601_c574/f1p0/1925,cb7374_c8479/f4p1/3360,cb7374_c36986/f2p0/2814,cb10491_c876091/f1p0/1267,cb9469_c1/f1p0/1269,cb7374_c102397/f1p0/3290,cb8972_c36/f1p0/1440,cb7374_c111418/f1p1/2667,cb7374_…
Biological Process	GO:0006796	phosphate-containing compound metabolic process	205	3098	9.01E-01	0.99999785	cb2204_c23/f1p0/1638,cb10491_c15095/f2p0/1335,cb4228_c0/f4p0/2293,cb1900_c14/f1p0/1378,cb2970_c497/f1p0/1924,cb7374_c213480/f1p0/3155,cb4187_c1/f2p1/1528,cb10491_c876466/f1p0/1550,cb10491_c14714/f3p0/1332,cb4126_c5/f1p1/3664,cb7374_c102089/f2p0/2812,cb2800_c5/f1p0/2539,cb7374_c74097/f7p0/4155,cb2072_c2/f2p0/4169,cb9828_c8/f1p0/1033,cb10491_c762616/f2p0/1346,cb7394_c45/f2p0/1072,cb1649_c65/f1p0/20…
Biological Process	GO:0055114	oxidation-reduction process	200	2635	1.94E-01	0.753038946	cb3875_c15/f1p0/2393,cb6801_c2/f3p0/2280,cb7374_c231479/f4p0/2371,cb7374_c170600/f1p0/3106,cb7374_c22280/f1p0/2112,cb10616_c2/f1p0/1628,cb638_c9/f1p0/2439,cb10242_c2/f1p0/1457,cb10015_c16/f1p0/1330,cb4792_c32/f1p0/2490,cb7374_c770/f13p2/3633,cb4402_c14/f3p1/2413,cb7374_c387442/f4p1/2489,cb7374_c234216/f1p0/3087,cb3746_c3/f2p0/3134,cb1661_c30/f1p0/2139,cb13118_c3/f1p0/1011,cb11601_c699/f1p0/2986,c…
Cellular Component	GO:0005634	nucleus	193	3037	9.70E-01	0.99999785	cb10015_c16/f1p0/1330,cb10491_c26329/f1p0/1569,cb7374_c279525/f1p0/1930,cb6736_c5/f2p0/1606,cb9506_c131/f1p0/934,cb9424_c2/f1p0/1746,cb5326_c5/f1p1/2466,cb11969_c3/f1p0/1200,cb7374_c8302/f5p0/3180,cb11928_c0/f85p1/1092,cb3904_c11/f1p0/1383,cb8231_c16/f1p0/978,cb567_c9/f1p0/4905,cb10491_c12316/f2p0/1462,cb7374_c10700/f1p0/5046,cb7374_c151169/f4p0/2327,cb5824_c2/f1p0/3199,cb14323_c0/f1p0/781,cb1049…
Biological Process	GO:0071840	cellular component organization or biogenesis	190	2682	5.76E-01	0.961247653	cb1968_c32/f1p0/2731,cb7374_c363570/f1p2/3518,cb6694_c10/f5p0/3403,cb7374_c230330/f1p0/2212,cb9331_c9/f2p0/1015,cb7374_c267084/f102p2/3305,cb5914_c1/f1p0/2125,cb5142_c332/f1p0/1215,cb5142_c349/f1p0/1164,cb7374_c151500/f2p1/2258,cb1897_c0/f33p0/1457,cb7374_c210449/f1p3/2786,cb4072_c84/f3p0/1253,cb5309_c4/f1p0/1723,cb2671_c36/f1p0/1763,cb7374_c102861/f5p1/2981,cb7374_c178360/f1p0/3284,cb7374_c2511/…
Molecular Function	GO:0016491	oxidoreductase activity	186	2664	6.58E-01	0.976736054	cb7404_c3/f1p0/2564,cb3024_c43/f90p0/1265,cb7374_c300487/f1p0/2121,cb7374_c64161/f1p0/4821,cb8767_c4/f1p0/1435,cb9710_c16/f1p0/1616,cb8438_c69/f10p1/1059,cb1661_c25/f1p0/4013,cb7374_c4324/f1p0/2932,cb2378_c2/f18p1/1952,cb7374_c2699/f1p0/2496,cb6725_c4/f1p0/2229,cb6218_c9/f1p0/2131,cb3474_c27/f2p0/1840,cb13118_c3/f1p0/1011,cb11601_c699/f1p0/2986,cb4402_c14/f3p1/2413,cb7374_c387442/f4p1/2489,cb7374…
Biological Process	GO:0090304	nucleic acid metabolic process	182	3124	9.99E-01	0.99999785	cb7374_c13131/f1p0/3661,cb6509_c5/f1p0/2330,cb7374_c125158/f2p2/2648,cb7374_c73325/f1p0/3945,cb7374_c103067/f1p0/3668,cb6208_c4/f1p0/1662,cb7777_c2/f1p0/1858,cb10617_c6/f1p0/989,cb11404_c2/f1p0/1847,cb7374_c4027/f3p0/3233,cb10501_c9/f1p0/1049,cb9702_c1/f2p0/1662,cb7374_c68639/f1p0/2466,cb8516_c31/f1p0/977,cb422_c1/f17p0/3628,cb7567_c2/f1p0/1860,cb10491_c877749/f1p0/1546,cb6213_c11/f1p0/3361,cb103…
Biological Process	GO:0006811	ion transport	179	2011	1.29E-03	0.086289955	cb7374_c205638/f2p0/2080,cb8834_c34/f2p0/1731,cb11345_c33/f1p0/1657,cb7374_c273735/f1p1/1934,cb13245_c6/f1p0/1168,cb7415_c8/f1p0/1709,cb7374_c276421/f1p0/2170,cb7374_c100870/f1p0/2445,cb7374_c212344/f1p1/2391,cb2564_c6/f1p0/1506,cb10491_c589220/f1p0/1367,cb7374_c104080/f1p0/2241,cb10496_c11/f1p0/1281,cb7374_c18039/f1p0/2414,cb7374_c229829/f1p0/3114,cb7374_c15533/f1p0/2774,cb11345_c8/f2p0/1676,cb7…
Biological Process	GO:0016043	cellular component organization	178	2514	5.77E-01	0.962485694	cb4235_c12/f1p0/2398,cb8231_c15/f1p0/1235,cb8364_c2/f1p0/1728,cb7374_c150685/f3p0/2609,cb1084_c7/f1p0/1585,cb8231_c8/f1p0/1542,cb4665_c376/f1p0/1728,cb7374_c2509/f1p0/2222,cb8876_c2/f4p1/1774,cb4379_c6/f1p0/1919,cb5453_c0/f9p0/1859,cb7374_c12615/f1p0/5067,cb5142_c463/f1p0/1314,cb8284_c7/f1p0/1172,cb7374_c1603/f1p0/2519,cb7374_c74498/f1p0/3723,cb5451_c34/f1p0/1136,cb13977_c3/f1p0/984,cb8944_c9/f1p…
Biological Process	GO:0051716	cellular response to stimulus	175	2727	9.50E-01	0.99999785	cb10491_c26329/f1p0/1569,cb7374_c13533/f1p0/3707,cb2204_c15/f1p0/2219,cb7374_c32645/f1p0/2912,cb10015_c16/f1p0/1330,cb7374_c329067/f1p1/2798,cb7374_c39525/f1p0/4187,cb7374_c206873/f6p1/2141,cb6806_c8/f1p0/1721,cb7374_c80804/f1p0/2593,cb5914_c2/f1p0/2690,cb12925_c102/f1p0/1121,cb7374_c231371/f2p0/2615,cb13050_c1/f1p0/996,cb7374_c12552/f1p1/4473,cb7374_c39134/f1p0/3580,cb7374_c151169/f4p0/2327,cb73…
Biological Process	GO:1901566	organonitrogen compound biosynthetic process	174	2230	1.19E-01	0.702336026	cb7374_c2510/f1p0/2394,cb9801_c1/f1p0/1401,cb10608_c4/f1p0/1503,cb10491_c877919/f1p0/1456,cb2121_c147/f1p0/1400,cb5981_c8/f7p0/2044,cb9016_c5/f1p0/984,cb7374_c31886/f1p0/2269,cb2121_c194/f1p0/854,cb4665_c102/f24p0/1532,cb5142_c426/f6p0/1276,cb13245_c6/f1p0/1168,cb12990_c25/f1p0/1160,cb7021_c4/f1p0/2005,cb9681_c5/f1p1/1698,cb6098_c10/f1p0/2537,cb9331_c12/f1p0/1345,cb4797_c1/f1p0/2910,cb7374_c6713/…
Biological Process	GO:0016070	RNA metabolic process	171	2695	9.63E-01	0.99999785	cb7374_c17032/f7p0/2730,cb3488_c23/f1p0/1454,cb8578_c5/f1p0/1700,cb8849_c27/f1p0/1496,cb5417_c1/f2p0/1673,cb10015_c11/f1p0/1796,cb8516_c19/f1p0/1635,cb7089_c1/f7p1/1823,cb6526_c4/f2p0/1659,cb10766_c2/f1p0/1202,cb8788_c136/f1p1/1892,cb10106_c3/f1p0/1099,cb2715_c6/f1p0/1335,cb8849_c14/f1p0/1270,cb7021_c4/f1p0/2005,cb8756_c37/f7p0/1387,cb13525_c3/f1p0/1059,cb1584_c15/f1p0/3268,cb10491_c679353/f2p1/1…
Biological Process	GO:0006082	organic acid metabolic process	164	1878	4.33E-03	0.171152271	cb7374_c60989/f1p0/2505,cb8545_c14/f1p0/1611,cb1856_c4/f2p0/3552,cb7374_c335453/f1p1/2390,cb2194_c5/f1p0/3128,cb10043_c99/f1p0/1031,cb7374_c63985/f1p0/3104,cb6512_c13/f2p2/1463,cb7374_c346253/f1p2/2546,cb7374_c20482/f1p1/2947,cb6526_c16/f1p0/1712,cb10491_c398962/f1p0/1469,cb2378_c21/f2p0/2435,cb9533_c9/f1p0/1329,cb3757_c10/f1p1/3409,cb2378_c4/f15p0/2034,cb7374_c399294/f1p0/2522,cb2353_c3/f1p0/198…
Biological Process	GO:0043436	oxoacid metabolic process	163	1867	4.48E-03	0.175001548	cb2353_c3/f1p0/1984,cb7374_c399294/f1p0/2522,cb7374_c1812/f1p0/2101,cb10053_c2/f1p0/1409,cb3757_c17/f1p0/3312,cb7374_c320343/f1p1/3065,cb2378_c21/f2p0/2435,cb9533_c9/f1p0/1329,cb2378_c4/f15p0/2034,cb3757_c10/f1p1/3409,cb7374_c20482/f1p1/2947,cb6526_c16/f1p0/1712,cb10491_c398962/f1p0/1469,cb7374_c60989/f1p0/2505,cb1856_c4/f2p0/3552,cb8545_c14/f1p0/1611,cb7374_c335453/f1p1/2390,cb2194_c5/f1p0/3128,…
Biological Process	GO:0043412	macromolecule modification	162	2500	9.24E-01	0.99999785	cb8541_c3/f2p0/1322,cb10491_c521592/f1p0/1380,cb1649_c64/f1p0/2608,cb6239_c7/f1p0/1651,cb10491_c877915/f1p0/1339,cb1936_c6/f1p0/4178,cb7374_c947/f10p0/2382,cb10491_c841561/f9p1/1543,cb10491_c82212/f1p0/1817,cb10491_c7460/f1p0/1328,cb7374_c10672/f2p0/4341,cb8867_c5/f1p0/1863,cb7374_c215978/f1p0/2157,cb5768_c2/f2p0/1280,cb10688_c0/f10p0/1773,cb10491_c6713/f1p0/1278,cb5755_c14/f1p0/1656,cb7374_c2076…
Biological Process	GO:0019752	carboxylic acid metabolic process	162	1831	2.76E-03	0.131270592	cb7374_c73424/f1p0/2205,cb7374_c41818/f1p0/3165,cb6790_c12/f2p0/959,cb7374_c8661/f3p0/2294,cb2643_c4/f1p0/3203,cb7374_c334232/f3p1/2117,cb4197_c36/f10p0/2634,cb7374_c177732/f1p0/3718,cb4197_c30/f1p0/1302,cb7374_c328537/f1p0/2206,cb7374_c151118/f2p0/2997,cb7374_c162273/f1p0/3062,cb13008_c6/f1p0/6253,cb7374_c1810/f2p0/2174,cb2176_c4/f8p0/3268,cb7374_c109890/f1p0/3003,cb3722_c6/f1p0/2207,cb7374_c930…
Cellular Component	GO:0071944	cell periphery	160	1779	1.52E-03	0.09227844	cb7374_c109468/f1p0/2866,cb7374_c173255/f2p0/2434,cb7374_c46627/f1p0/3768,cb7374_c46774/f1p0/2514,cb7374_c117871/f1p0/2871,cb9443_c9/f1p0/1621,cb8678_c16/f1p1/1844,cb10491_c423758/f1p0/1292,cb10491_c679214/f2p0/1525,cb7374_c98074/f9p2/2662,cb7374_c391658/f1p0/2008,cb8834_c30/f1p0/964,cb10491_c1751/f1p1/1621,cb7374_c334197/f1p0/2416,cb10491_c11819/f1p0/1321,cb7374_c114869/f1p0/2515,cb10491_c1749/f…
Cellular Component	GO:0005886	plasma membrane	158	1720	6.67E-04	0.061803411	cb7374_c176118/f1p0/2316,cb9322_c3/f1p0/1883,cb10491_c7460/f1p0/1328,cb3256_c33/f1p0/2346,cb5582_c0/f4p0/2393,cb7374_c112314/f1p0/2446,cb7374_c15315/f1p0/3983,cb1276_c16/f1p0/961,cb10491_c841561/f9p1/1543,cb7374_c332683/f5p0/2854,cb7374_c43553/f6p0/2877,cb10491_c877915/f1p0/1339,cb7374_c277415/f1p0/2453,cb7374_c19185/f1p1/2802,cb7374_c357324/f1p1/2434,cb7374_c328693/f1p0/2851,cb7374_c21886/f2p0/3…
Biological Process	GO:0007154	cell communication	154	2291	8.13E-01	0.99999785	cb1298_c49/f1p2/5821,cb7374_c40610/f1p1/3365,cb10491_c598357/f3p0/1378,cb7374_c387688/f2p0/2781,cb7374_c15315/f1p0/3983,cb9322_c3/f1p0/1883,cb7374_c79437/f1p2/5064,cb7374_c176118/f1p0/2316,cb10491_c82212/f1p0/1817,cb10491_c371086/f2p0/1834,cb9057_c1/f3p0/1457,cb7374_c21886/f2p0/3529,cb10356_c14/f1p0/5722,cb7374_c12552/f1p1/4473,cb7374_c231371/f2p0/2615,cb12925_c102/f1p0/1121,cb7374_c395606/f1p0/2…
Biological Process	GO:0019222	regulation of metabolic process	153	2159	5.68E-01	0.956716437	cb11130_c4/f1p0/1874,cb10491_c888884/f1p0/1360,cb7374_c151982/f1p0/3217,cb567_c12/f1p0/3128,cb7374_c18582/f1p0/2624,cb10491_c841822/f2p0/1572,cb10491_c411119/f1p0/1581,cb116_c9/f1p0/4415,cb567_c4/f2p0/3117,cb7374_c45177/f1p0/2715,cb1584_c10/f1p0/3470,cb10491_c29844/f1p0/1899,cb8516_c8/f2p0/1714,cb5451_c34/f1p0/1136,cb8788_c191/f1p0/1798,cb8284_c7/f1p0/1172,cb7374_c3393/f1p0/2907,cb6897_c0/f1p0/21…
Biological Process	GO:0023052	signaling	152	2226	7.49E-01	0.994261185	cb7374_c20300/f1p0/2239,cb7374_c39134/f1p0/3580,cb7374_c151169/f4p0/2327,cb7374_c395606/f1p0/2022,cb12925_c102/f1p0/1121,cb7374_c231371/f2p0/2615,cb7374_c12552/f1p1/4473,cb552_c12/f1p0/1360,cb8232_c3/f1p0/1457,cb7374_c70337/f1p0/2523,cb3474_c27/f2p0/1840,cb3914_c3/f2p0/3191,cb7374_c179683/f1p0/2355,cb5291_c2/f1p0/2539,cb7374_c180362/f1p0/2434,cb1631_c9/f2p0/4305,cb7374_c32645/f1p0/2912,cb10015_c1…
Biological Process	GO:0044700	single organism signaling	152	2224	7.45E-01	0.992975692	cb7374_c62720/f1p0/1952,cb1298_c4/f2p0/2014,cb4665_c350/f1p0/1325,cb7374_c250318/f1p0/2691,cb5453_c11/f1p0/1036,cb7374_c111418/f1p1/2667,cb7374_c328372/f8p0/2006,cb7374_c18582/f1p0/2624,cb1631_c22/f1p1/3660,cb4626_c63/f1p2/1533,cb4665_c376/f1p0/1728,cb10491_c411119/f1p0/1581,cb552_c2/f2p0/1451,cb1325_c5/f1p0/2279,cb7374_c12674/f1p0/3993,cb3912_c15/f1p0/2286,cb5453_c0/f9p0/1859,cb10491_c1495/f2p0/…
Cellular Component	GO:0043228	non-membrane-bounded organelle	152	2144	5.66E-01	0.954111851	cb9506_c131/f1p0/934,cb7374_c117770/f1p0/2696,cb11601_c964/f1p0/965,cb10491_c26329/f1p0/1569,cb10022_c8/f2p1/1680,cb7374_c3455/f2p0/2704,cb7374_c40075/f1p2/2726,cb7374_c230249/f1p0/2673,cb10491_c359020/f7p0/1617,cb5803_c13/f1p1/2232,cb13525_c4/f1p0/1033,cb7374_c155182/f1p0/3368,cb14208_c0/f1p0/848,cb13638_c2/f1p0/922,cb7374_c121337/f1p0/5088,cb7374_c77446/f1p1/2559,cb13050_c1/f1p0/996,cb7374_c297…
Cellular Component	GO:0043232	intracellular non-membrane-bounded organelle	152	2144	5.66E-01	0.954111851	cb5142_c418/f20p0/1278,cb8578_c5/f1p0/1700,cb3488_c23/f1p0/1454,cb10787_c2/f2p0/1252,cb13525_c3/f1p0/1059,cb7374_c10760/f2p5/3523,cb4752_c18/f1p0/1048,cb12990_c25/f1p0/1160,cb7374_c1409/f1p0/1957,cb3435_c0/f3p0/3558,cb5142_c426/f6p0/1276,cb7374_c31886/f1p0/2269,cb13545_c26/f6p0/1181,cb10608_c4/f1p0/1503,cb5463_c3/f1p0/2090,cb5981_c8/f7p0/2044,cb7374_c334578/f1p0/3251,cb10491_c156188/f1p0/1526,cb1…
Biological Process	GO:0006464	cellular protein modification process	150	2359	9.49E-01	0.99999785	cb10491_c7460/f1p0/1328,cb10491_c82212/f1p0/1817,cb7374_c10672/f2p0/4341,cb7374_c947/f10p0/2382,cb10491_c841561/f9p1/1543,cb6239_c7/f1p0/1651,cb10491_c877915/f1p0/1339,cb1649_c64/f1p0/2608,cb8541_c3/f2p0/1322,cb10491_c521592/f1p0/1380,cb6324_c6/f1p0/2713,cb5484_c1/f3p0/2261,cb5755_c14/f1p0/1656,cb8867_c5/f1p0/1863,cb5768_c2/f2p0/1280,cb10688_c0/f10p0/1773,cb10491_c6713/f1p0/1278,cb7374_c148387/f2…
Biological Process	GO:0036211	protein modification process	150	2359	9.49E-01	0.99999785	cb4126_c5/f1p1/3664,cb10491_c876466/f1p0/1550,cb1900_c14/f1p0/1378,cb4228_c0/f4p0/2293,cb9828_c8/f1p0/1033,cb10406_c9/f1p0/1330,cb2800_c5/f1p0/2539,cb10491_c566660/f1p0/1879,cb7374_c74097/f7p0/4155,cb6244_c7/f1p0/1384,cb10491_c87780/f1p0/1583,cb3627_c10/f1p0/2033,cb1649_c65/f1p0/2045,cb12731_c0/f1p0/1152,cb11601_c724/f1p0/1176,cb1565_c2/f6p0/2107,cb5429_c3/f1p1/2598,cb7374_c100645/f4p1/4188,cb636…
Biological Process	GO:0060255	regulation of macromolecule metabolic process	150	2063	4.33E-01	0.894540133	cb11257_c0/f1p0/1325,cb6509_c5/f1p0/2330,cb7374_c125158/f2p2/2648,cb10491_c10489/f1p0/1309,cb13435_c1/f1p0/960,cb7374_c73325/f1p0/3945,cb7374_c103067/f1p0/3668,cb7777_c2/f1p0/1858,cb10501_c9/f1p0/1049,cb7374_c68639/f1p0/2466,cb10491_c12321/f1p0/1352,cb8516_c31/f1p0/977,cb10491_c877749/f1p0/1546,cb7374_c298681/f1p1/2477,cb6213_c11/f1p0/3361,cb5451_c34/f1p0/1136,cb8788_c191/f1p0/1798,cb8284_c7/f1p0…
Molecular Function	GO:0016817	hydrolase activity, acting on acid anhydrides	146	1809	6.79E-02	0.566977776	cb1084_c7/f1p0/1585,cb8231_c6/f1p0/1550,cb8231_c15/f1p0/1235,cb1035_c19/f1p0/1568,cb7374_c180013/f1p0/2725,cb4665_c376/f1p0/1728,cb8231_c8/f1p0/1542,cb7374_c102397/f1p0/3290,cb3912_c15/f1p0/2286,cb8788_c191/f1p0/1798,cb4665_c350/f1p0/1325,cb7374_c161791/f1p0/2182,cb4806_c10/f1p1/2361,cb8650_c0/f5p0/1706,cb7374_c124000/f1p0/2651,cb9205_c6/f1p0/1698,cb1035_c18/f1p0/1724,cb1035_c5/f1p4/4121,cb8752_c…
Biological Process	GO:0007165	signal transduction	144	2079	6.80E-01	0.980429057	cb10356_c14/f1p0/5722,cb1298_c49/f1p2/5821,cb7374_c40610/f1p1/3365,cb10491_c598357/f3p0/1378,cb7374_c387688/f2p0/2781,cb7374_c15315/f1p0/3983,cb10491_c82212/f1p0/1817,cb7374_c176118/f1p0/2316,cb7374_c79437/f1p2/5064,cb9322_c3/f1p0/1883,cb10491_c26329/f1p0/1569,cb7374_c13533/f1p0/3707,cb2204_c15/f1p0/2219,cb7374_c32645/f1p0/2912,cb10015_c16/f1p0/1330,cb7374_c329067/f1p1/2798,cb7374_c39525/f1p0/418…
Molecular Function	GO:0016818	hydrolase activity, acting on acid anhydrides, in phosphorus-containing anhydrides	142	1754	6.59E-02	0.566977776	cb1035_c19/f1p0/1568,cb4665_c376/f1p0/1728,cb7374_c180013/f1p0/2725,cb8231_c8/f1p0/1542,cb8231_c6/f1p0/1550,cb1084_c7/f1p0/1585,cb8231_c15/f1p0/1235,cb8788_c191/f1p0/1798,cb7374_c102397/f1p0/3290,cb3912_c15/f1p0/2286,cb4665_c350/f1p0/1325,cb4806_c10/f1p1/2361,cb7374_c161791/f1p0/2182,cb8752_c4/f1p0/1775,cb8788_c62/f2p1/1375,cb8650_c0/f5p0/1706,cb7374_c124000/f1p0/2651,cb9205_c6/f1p0/1698,cb1035_c…
Molecular Function	GO:0016462	pyrophosphatase activity	142	1746	5.90E-02	0.566977776	cb3445_c5/f1p0/1307,cb7374_c17700/f1p1/2961,cb3488_c23/f1p0/1454,cb7374_c333342/f1p0/3515,cb10496_c11/f1p0/1281,cb8788_c136/f1p1/1892,cb3912_c8/f3p0/2499,cb4053_c12/f1p0/2539,cb4665_c102/f24p0/1532,cb7374_c205638/f2p0/2080,cb13545_c26/f6p0/1181,cb5463_c3/f1p0/2090,cb7374_c363530/f1p0/2373,cb11323_c1/f2p0/1028,cb10491_c156188/f1p0/1526,cb7374_c334578/f1p0/3251,cb10491_c430300/f1p0/1567,cb7374_c728…
Molecular Function	GO:0017111	nucleoside-triphosphatase activity	142	1725	4.35E-02	0.499983511	cb7374_c363570/f1p2/3518,cb9723_c1/f1p0/1264,cb5067_c3/f9p0/2135,cb8639_c11/f1p0/1762,cb7374_c298697/f1p2/3657,cb2970_c576/f3p0/1828,cb10491_c862537/f1p0/1288,cb2970_c519/f1p0/1628,cb7374_c332308/f3p0/3244,cb5914_c1/f1p0/2125,cb7394_c14/f1p0/2401,cb5371_c4/f2p1/1336,cb8639_c22/f2p0/1543,cb2970_c497/f1p0/1924,cb7943_c2/f1p0/3162,cb4053_c22/f2p0/3278,cb7408_c3/f2p0/1616,cb7374_c363397/f1p1/2910,cb7…
Biological Process	GO:0009056	catabolic process	141	1798	1.34E-01	0.702336026	cb7374_c177732/f1p0/3718,cb3912_c6/f3p0/2570,cb4197_c30/f1p0/1302,cb7374_c328537/f1p0/2206,cb7374_c162273/f1p0/3062,cb2176_c4/f8p0/3268,cb7374_c109890/f1p0/3003,cb7374_c98420/f1p0/2831,cb10501_c9/f1p0/1049,cb6790_c12/f2p0/959,cb7374_c298681/f1p1/2477,cb7374_c334232/f3p1/2117,cb4197_c36/f10p0/2634,cb7655_c2/f1p0/921,cb1652_c8/f2p0/2567,cb3912_c15/f1p0/2286,cb9313_c21/f1p0/2371,cb8972_c11/f1p0/1418…
Biological Process	GO:1901362	organic cyclic compound biosynthetic process	139	2260	9.78E-01	0.99999785	cb7374_c232753/f1p1/3476,cb7374_c20627/f2p0/3796,cb6113_c0/f6p0/2174,cb7394_c14/f1p0/2401,cb2970_c519/f1p0/1628,cb7374_c151500/f2p1/2258,cb2970_c576/f3p0/1828,cb10491_c617/f3p3/1646,cb5081_c1/f2p0/1916,cb7374_c102997/f1p0/2263,cb7374_c60358/f4p0/4045,cb13895_c0/f1p0/972,cb6021_c0/f9p0/2391,cb6897_c1/f1p0/2237,cb5429_c3/f1p1/2598,cb8639_c11/f1p0/1762,cb7374_c296653/f2p0/3631,cb7374_c363570/f1p2/35…
Biological Process	GO:0080090	regulation of primary metabolic process	139	1942	5.16E-01	0.935332159	cb9681_c5/f1p1/1698,cb10491_c853788/f1p0/1424,cb8756_c37/f7p0/1387,cb9331_c12/f1p0/1345,cb6098_c10/f1p0/2537,cb10491_c428/f3p0/1827,cb9801_c1/f1p0/1401,cb7374_c2510/f1p0/2394,cb1584_c3/f2p0/2248,cb10491_c679353/f2p1/1825,cb1584_c15/f1p0/3268,cb4099_c21/f1p0/1218,cb8516_c19/f1p0/1635,cb5417_c1/f2p0/1673,cb8849_c27/f1p0/1496,cb10015_c11/f1p0/1796,cb10766_c2/f1p0/1202,cb8849_c14/f1p0/1270,cb11114_c1…
Biological Process	GO:0051171	regulation of nitrogen compound metabolic process	139	1917	4.51E-01	0.896168218	cb7374_c103067/f1p0/3668,cb7777_c2/f1p0/1858,cb10491_c10489/f1p0/1309,cb7374_c125158/f2p2/2648,cb7374_c73325/f1p0/3945,cb13435_c1/f1p0/960,cb11257_c0/f1p0/1325,cb6509_c5/f1p0/2330,cb10491_c877749/f1p0/1546,cb6213_c11/f1p0/3361,cb7374_c298681/f1p1/2477,cb8516_c31/f1p0/977,cb10501_c9/f1p0/1049,cb10491_c12321/f1p0/1352,cb7374_c68639/f1p0/2466,cb1584_c10/f1p0/3470,cb10491_c29844/f1p0/1899,cb7374_c451…
Biological Process	GO:0018130	heterocycle biosynthetic process	138	2235	9.75E-01	0.99999785	cb7374_c22146/f1p0/3163,cb5656_c3/f1p0/2675,cb7374_c40610/f1p1/3365,cb4840_c1/f5p1/2294,cb4184_c9/f1p0/3225,cb10491_c82212/f1p0/1817,cb9120_c3/f1p0/1471,cb8849_c30/f3p0/1472,cb12967_c3/f1p0/1038,cb2970_c549/f1p0/1073,cb6213_c19/f1p0/1933,cb5768_c2/f2p0/1280,cb13245_c2/f1p0/1052,cb567_c0/f5p1/3173,cb6773_c7/f1p0/1165,cb116_c16/f1p0/2854,cb6213_c9/f1p0/3088,cb7374_c39134/f1p0/3580,cb7374_c395606/f1…
Biological Process	GO:0031323	regulation of cellular metabolic process	138	1958	5.93E-01	0.965394413	cb7374_c18582/f1p0/2624,cb567_c12/f1p0/3128,cb7374_c151982/f1p0/3217,cb10491_c888884/f1p0/1360,cb7374_c2509/f1p0/2222,cb3912_c15/f1p0/2286,cb4379_c6/f1p0/1919,cb10491_c854585/f1p0/1467,cb6897_c0/f1p0/2118,cb7374_c3393/f1p0/2907,cb8284_c7/f1p0/1172,cb5451_c34/f1p0/1136,cb8516_c8/f2p0/1714,cb1584_c10/f1p0/3470,cb10491_c29844/f1p0/1899,cb7374_c45177/f1p0/2715,cb567_c4/f2p0/3117,cb116_c9/f1p0/4415,cb…
Biological Process	GO:0019438	aromatic compound biosynthetic process	134	2147	9.63E-01	0.99999785	cb7374_c22146/f1p0/3163,cb5656_c3/f1p0/2675,cb7374_c40610/f1p1/3365,cb4840_c1/f5p1/2294,cb4184_c9/f1p0/3225,cb10491_c82212/f1p0/1817,cb9120_c3/f1p0/1471,cb8849_c30/f3p0/1472,cb12967_c3/f1p0/1038,cb2970_c549/f1p0/1073,cb6213_c19/f1p0/1933,cb5768_c2/f2p0/1280,cb13245_c2/f1p0/1052,cb6773_c7/f1p0/1165,cb567_c0/f5p1/3173,cb116_c16/f1p0/2854,cb6213_c9/f1p0/3088,cb7374_c39134/f1p0/3580,cb7374_c395606/f1…
Biological Process	GO:1901575	organic substance catabolic process	133	1639	6.93E-02	0.566977776	cb6790_c0/f82p1/1959,cb7374_c9157/f2p0/3845,cb9205_c6/f1p0/1698,cb9300_c6/f1p0/1425,cb8972_c36/f1p0/1440,cb7374_c230110/f1p0/2699,cb4197_c21/f1p0/2090,cb7374_c172172/f1p0/2334,cb8944_c9/f1p0/1147,cb7374_c167100/f1p0/2129,cb9313_c21/f1p0/2371,cb1652_c8/f2p0/2567,cb7374_c4128/f1p1/3214,cb8972_c11/f1p0/1418,cb10491_c1949/f1p0/1869,cb6790_c12/f2p0/959,cb10501_c9/f1p0/1049,cb4197_c36/f10p0/2634,cb7374…
Molecular Function	GO:0005215	transporter activity	130	2085	9.62E-01	0.99999785	cb10491_c589220/f1p0/1367,cb7374_c205638/f2p0/2080,cb13245_c6/f1p0/1168,cb11345_c33/f1p0/1657,cb7374_c17254/f1p0/2728,cb4822_c10/f1p0/2155,cb7415_c8/f1p0/1709,cb7374_c276421/f1p0/2170,cb7374_c17700/f1p1/2961,cb7374_c260340/f1p0/2177,cb6976_c4/f1p0/1004,cb7374_c34461/f7p1/4126,cb7374_c150675/f3p0/3978,cb8281_c9/f2p0/1710,cb10496_c11/f1p0/1281,cb7374_c18039/f1p0/2414,cb11345_c8/f2p0/1676,cb4732_c3/…
Biological Process	GO:0016310	phosphorylation	128	2128	9.87E-01	0.99999785	cb10491_c14714/f3p0/1332,cb10491_c876466/f1p0/1550,cb7374_c102089/f2p0/2812,cb4187_c1/f2p1/1528,cb1900_c14/f1p0/1378,cb10491_c15095/f2p0/1335,cb2204_c23/f1p0/1638,cb10491_c762616/f2p0/1346,cb2072_c2/f2p0/4169,cb10491_c87780/f1p0/1583,cb8545_c48/f1p0/886,cb10468_c3/f1p0/1555,cb1649_c65/f1p0/2045,cb13341_c2/f2p0/949,cb10491_c30217/f1p0/1308,cb11601_c724/f1p0/1176,cb5429_c3/f1p1/2598,cb3936_c7/f1p0/…
Biological Process	GO:0006812	cation transport	128	1436	5.80E-03	0.208488642	cb7374_c291364/f1p1/2019,cb2970_c530/f1p0/1428,cb7374_c114869/f1p0/2515,cb4499_c7/f1p0/5496,cb7374_c340652/f1p0/2444,cb7374_c334197/f1p0/2416,cb7374_c288538/f1p0/2312,cb3256_c0/f62p0/2339,cb7374_c106092/f3p0/2862,cb7374_c18923/f1p0/2246,cb7374_c117871/f1p0/2871,cb7374_c109468/f1p0/2866,cb7374_c403700/f1p0/2488,cb7374_c173255/f2p0/2434,cb8834_c30/f1p0/964,cb7374_c391658/f1p0/2008,cb10491_c566061/f…
Biological Process	GO:0006508	proteolysis	126	1770	5.43E-01	0.950953372	cb8561_c111/f7p0/1050,cb10491_c680015/f1p1/1648,cb7374_c330912/f2p0/2752,cb7374_c298681/f1p1/2477,cb4053_c22/f2p0/3278,cb13106_c33/f6p0/908,cb10491_c566660/f1p0/1879,cb10491_c12321/f1p0/1352,cb10501_c9/f1p0/1049,cb7319_c3/f2p0/1601,cb12059_c2/f2p0/961,cb4878_c57/f1p0/983,cb8820_c3/f1p0/5288,cb7374_c38521/f2p1/3439,cb7374_c387152/f10p1/2386,cb7374_c328744/f12p0/2709,cb4053_c4/f1p0/3086,cb10491_c10…
Molecular Function	GO:0046914	transition metal ion binding	124	2093	9.91E-01	0.99999785	cb9162_c6/f3p0/1580,cb7374_c3966/f3p0/1936,cb7179_c8/f6p0/2014,cb10242_c2/f1p0/1457,cb7374_c331909/f2p0/2261,cb7412_c4/f1p0/1612,cb11564_c10/f1p0/1667,cb7374_c175531/f1p0/2587,cb7457_c11/f1p0/1180,cb10028_c3/f1p0/761,cb7637_c2/f1p0/2216,cb9892_c4/f2p1/6149,cb10491_c390337/f1p0/1247,cb7374_c231479/f4p0/2371,cb10577_c5/f3p0/1519,cb13007_c17/f1p0/880,cb7374_c10567/f1p1/3509,cb7374_c4324/f1p0/2932,cb…
Biological Process	GO:0034654	nucleobase-containing compound biosynthetic process	124	2025	9.75E-01	0.99999785	cb5656_c3/f1p0/2675,cb8756_c37/f7p0/1387,cb7374_c40610/f1p1/3365,cb4840_c1/f5p1/2294,cb4797_c1/f1p0/2910,cb7374_c22146/f1p0/3163,cb13525_c3/f1p0/1059,cb4184_c9/f1p0/3225,cb1584_c15/f1p0/3268,cb1584_c3/f2p0/2248,cb10491_c679353/f2p1/1825,cb13245_c6/f1p0/1168,cb10491_c82212/f1p0/1817,cb8849_c30/f3p0/1472,cb9120_c3/f1p0/1471,cb12967_c3/f1p0/1038,cb2970_c549/f1p0/1073,cb5768_c2/f2p0/1280,cb13245_c2/f…
Cellular Component	GO:1902494	catalytic complex	124	1576	1.42E-01	0.71278984	cb7374_c102209/f1p1/2960,cb7374_c114146/f1p0/2386,cb3054_c6/f1p0/3563,cb10491_c38834/f1p0/1361,cb4099_c21/f1p0/1218,cb10491_c24810/f9p0/1777,cb6363_c19/f1p1/2677,cb5768_c2/f2p0/1280,cb11114_c1/f1p0/1537,cb6324_c6/f1p0/2713,cb4099_c13/f1p1/2069,cb13211_c1/f2p1/1161,cb11601_c1026/f1p0/1838,cb6773_c7/f1p0/1165,cb8287_c167/f2p1/1306,cb9057_c1/f3p0/1457,cb13525_c3/f1p0/1059,cb7374_c212344/f1p1/2391,cb…
Cellular Component	GO:0098796	membrane protein complex	124	1307	7.75E-04	0.068842541	cb7374_c289535/f1p0/2301,cb4626_c63/f1p2/1533,cb4626_c39/f1p0/2915,cb2970_c519/f1p0/1628,cb6949_c1/f6p0/1952,cb7374_c43807/f1p1/3950,cb2970_c576/f3p0/1828,cb4243_c11/f1p0/2587,cb7374_c117217/f1p0/2892,cb3912_c15/f1p0/2286,cb7374_c19871/f1p2/2418,cb7374_c12674/f1p0/3993,cb7374_c2818/f1p0/2538,cb7374_c102397/f1p0/3290,cb7394_c14/f1p0/2401,cb10491_c876091/f1p0/1267,cb7374_c355596/f1p2/2629,cb7374_c1…
Biological Process	GO:0010468	regulation of gene expression	123	1725	5.34E-01	0.948949055	cb10015_c16/f1p0/1330,cb6098_c13/f1p1/1732,cb10491_c26329/f1p0/1569,cb7374_c117770/f1p0/2696,cb116_c1/f4p0/3673,cb7374_c229833/f1p0/2479,cb8788_c171/f1p0/1063,cb567_c9/f1p0/4905,cb7374_c39134/f1p0/3580,cb9506_c138/f6p0/975,cb5824_c2/f1p0/3199,cb7374_c221320/f1p0/2790,cb7374_c121337/f1p0/5088,cb7374_c395606/f1p0/2022,cb8284_c11/f1p0/996,cb2053_c5/f1p2/3693,cb1732_c8/f1p0/2874,cb6113_c10/f1p0/2151,…
Biological Process	GO:0043603	cellular amide metabolic process	123	1509	7.09E-02	0.566977776	cb10106_c3/f1p0/1099,cb8788_c136/f1p1/1892,cb6526_c4/f2p0/1659,cb6716_c2/f1p1/2187,cb2155_c23/f1p0/3527,cb6098_c11/f1p0/1988,cb8284_c4/f1p0/1280,cb7374_c207683/f3p0/2416,cb5142_c418/f20p0/1278,cb6691_c0/f4p0/2155,cb7374_c17347/f1p0/2968,cb7374_c215978/f1p0/2157,cb6363_c19/f1p1/2677,cb5142_c426/f6p0/1276,cb7374_c31886/f1p0/2269,cb2121_c194/f1p0/854,cb9331_c30/f1p0/1112,cb10608_c4/f1p0/1503,cb9426_…
Biological Process	GO:1901135	carbohydrate derivative metabolic process	122	2108	9.96E-01	0.99999785	cb8545_c48/f1p0/886,cb7374_c107871/f1p0/2888,cb7374_c409427/f1p0/2223,cb7374_c403919/f1p0/1963,cb6244_c7/f1p0/1384,cb7374_c109890/f1p0/3003,cb3722_c6/f1p0/2207,cb7374_c4330/f1p1/3539,cb12027_c1/f1p0/1364,cb3627_c10/f1p0/2033,cb7374_c207681/f2p1/1996,cb7394_c45/f2p0/1072,cb7374_c177732/f1p0/3718,cb10491_c30217/f1p0/1308,cb13341_c2/f2p0/949,cb6982_c9/f1p0/1126,cb10491_c742753/f2p0/1341,cb7374_c1020…
Biological Process	GO:0006518	peptide metabolic process	118	1405	3.87E-02	0.499983511	cb6363_c21/f1p0/2587,cb7374_c281371/f1p0/2021,cb6094_c11/f2p0/2262,cb8284_c11/f1p0/996,cb10053_c2/f1p0/1409,cb7374_c121337/f1p0/5088,cb13638_c2/f1p0/922,cb10022_c5/f3p0/1414,cb7374_c180362/f1p0/2434,cb2155_c58/f1p0/1967,cb2121_c71/f1p0/1590,cb10022_c8/f2p1/1680,cb6526_c16/f1p0/1712,cb7374_c117770/f1p0/2696,cb11601_c964/f1p0/965,cb6098_c13/f1p1/1732,cb7374_c356801/f1p0/2143,cb8231_c16/f1p0/978,cb1…
Biological Process	GO:0044085	cellular component biogenesis	118	1393	3.14E-02	0.442698563	cb5142_c418/f20p0/1278,cb7374_c328680/f6p1/3466,cb7089_c1/f7p1/1823,cb7374_c1608/f1p0/3640,cb8284_c4/f1p0/1280,cb7374_c108234/f1p0/2623,cb3488_c23/f1p0/1454,cb10015_c11/f1p0/1796,cb8578_c5/f1p0/1700,cb7374_c3456/f1p0/2713,cb11601_c1026/f1p0/1838,cb9331_c12/f1p0/1345,cb10577_c7/f1p0/1480,cb7374_c10760/f2p5/3523,cb9331_c30/f1p0/1112,cb5142_c426/f6p0/1276,cb7374_c112504/f1p0/2471,cb7374_c2510/f1p0/2…
Biological Process	GO:0032501	multicellular organismal process	117	1333	1.26E-02	0.312870578	cb7374_c1673/f1p1/1938,cb7374_c21886/f2p0/3529,cb10500_c4/f1p1/5183,cb10787_c2/f2p0/1252,cb9057_c1/f3p0/1457,cb11601_c1795/f2p0/1211,cb6716_c2/f1p1/2187,cb6454_c10/f1p0/2081,cb10043_c37/f1p1/1256,cb8516_c19/f1p0/1635,cb10491_c6713/f1p0/1278,cb10015_c11/f1p0/1796,cb7374_c17032/f7p0/2730,cb10491_c82212/f1p0/1817,cb10491_c7460/f1p0/1328,cb4665_c102/f24p0/1532,cb9322_c3/f1p0/1883,cb9331_c30/f1p0/1112…
Biological Process	GO:0015672	monovalent inorganic cation transport	117	1208	5.10E-04	0.051417924	cb7374_c219084/f1p0/1999,cb7374_c275193/f1p0/2425,cb11345_c29/f1p0/1228,cb7374_c395256/f1p0/2210,cb7374_c363397/f1p1/2910,cb3256_c12/f2p0/1947,cb7374_c100598/f3p0/2434,cb7374_c332009/f2p1/2864,cb7374_c332755/f6p1/2078,cb7374_c148336/f1p0/2853,cb7374_c267199/f12p0/2256,cb7374_c127764/f1p0/2804,cb2970_c497/f1p0/1924,cb8498_c6/f1p0/1260,cb7374_c47858/f1p0/2538,cb7374_c119639/f1p0/3200,cb7374_c101520…
Biological Process	GO:0043604	amide biosynthetic process	116	1335	1.71E-02	0.350949151	cb10106_c3/f1p0/1099,cb6098_c11/f1p0/1988,cb2155_c23/f1p0/3527,cb6526_c4/f2p0/1659,cb6716_c2/f1p1/2187,cb8788_c136/f1p1/1892,cb6691_c0/f4p0/2155,cb5142_c418/f20p0/1278,cb7374_c207683/f3p0/2416,cb8284_c4/f1p0/1280,cb7374_c215978/f1p0/2157,cb7374_c17347/f1p0/2968,cb9426_c0/f8p0/1312,cb5981_c8/f7p0/2044,cb2121_c147/f1p0/1400,cb10491_c877919/f1p0/1456,cb10608_c4/f1p0/1503,cb9331_c30/f1p0/1112,cb5142_…
Molecular Function	GO:0022892	substrate-specific transporter activity	114	1770	8.98E-01	0.99999785	cb3256_c0/f62p0/2339,cb9642_c33/f1p0/2402,cb2970_c533/f1p0/1349,cb1029_c11/f1p4/2634,cb7374_c18923/f1p0/2246,cb8281_c3/f6p1/1816,cb4499_c7/f1p0/5496,cb6736_c5/f2p0/1606,cb7374_c32413/f1p1/2213,cb2970_c530/f1p0/1428,cb7374_c228882/f1p0/2582,cb7374_c2819/f1p0/2499,cb7374_c770/f13p2/3633,cb10491_c566061/f1p0/1540,cb7420_c11/f2p0/944,cb10735_c0/f1p0/1270,cb7374_c121842/f3p0/2327,cb7374_c15946/f1p1/35…
Molecular Function	GO:0022857	transmembrane transporter activity	113	1731	8.66E-01	0.99999785	cb7374_c276421/f1p0/2170,cb7374_c107737/f1p3/3386,cb7535_c45/f1p0/1143,cb7415_c8/f1p0/1709,cb3256_c33/f1p0/2346,cb547_c19/f1p0/1316,cb13245_c6/f1p0/1168,cb5582_c0/f4p0/2393,cb5067_c4/f5p0/1629,cb7374_c352599/f2p0/3669,cb11345_c33/f1p0/1657,cb2713_c3/f1p0/2574,cb7374_c205638/f2p0/2080,cb10491_c589220/f1p0/1367,cb13045_c2/f1p0/1088,cb7374_c390887/f1p0/2077,cb11345_c8/f2p0/1676,cb1029_c7/f1p3/3596,c…
Biological Process	GO:0044707	single-multicellular organism process	113	1254	6.69E-03	0.223943201	cb7374_c395606/f1p0/2022,cb7374_c46627/f1p0/3768,cb5824_c2/f1p0/3199,cb9506_c138/f6p0/975,cb7374_c77446/f1p1/2559,cb7374_c39134/f1p0/3580,cb13050_c1/f1p0/996,cb12925_c102/f1p0/1121,cb7464_c2/f1p0/1436,cb5181_c4/f1p0/2530,cb7374_c158218/f1p0/2402,cb7374_c70337/f1p0/2523,cb8232_c3/f1p0/1457,cb7374_c41812/f6p0/4042,cb10491_c423758/f1p0/1292,cb7374_c179683/f1p0/2355,cb5291_c2/f1p0/2539,cb10491_c88994…
Cellular Component	GO:0030529	intracellular ribonucleoprotein complex	113	1218	2.73E-03	0.131270592	cb7374_c102861/f5p1/2981,cb5309_c4/f1p0/1723,cb9028_c7/f1p0/1231,cb8574_c4/f1p0/1586,cb7374_c334204/f1p0/3601,cb9028_c13/f1p0/1071,cb8447_c18/f2p0/1292,cb8364_c2/f1p0/1728,cb5451_c34/f1p0/1136,cb10608_c1/f7p0/975,cb5142_c349/f1p0/1164,cb5142_c332/f1p0/1215,cb8284_c7/f1p0/1172,cb9028_c12/f1p0/1158,cb9331_c9/f2p0/1015,cb4379_c6/f1p0/1919,cb7374_c2509/f1p0/2222,cb7374_c154546/f1p0/2661,cb10417_c2/f1…
Cellular Component	GO:1990904	ribonucleoprotein complex	113	1218	2.73E-03	0.131270592	cb7374_c127117/f4p0/2605,cb8574_c8/f38p0/1601,cb10491_c405009/f1p0/1821,cb7374_c170731/f1p0/2884,cb10022_c20/f2p0/1405,cb7374_c2511/f1p0/2456,cb5142_c404/f1p0/953,cb11034_c8/f1p0/1124,cb7374_c176160/f1p0/2100,cb7374_c156205/f3p0/3468,cb7374_c17749/f2p1/3814,cb7567_c2/f1p0/1860,cb5142_c455/f7p0/1298,cb7374_c332168/f3p0/4222,cb7374_c298702/f1p0/2360,cb5142_c260/f1p0/1332,cb10402_c1/f1p0/1183,cb7374…
Biological Process	GO:0019637	organophosphate metabolic process	112	1747	9.05E-01	0.99999785	cb7374_c172172/f1p0/2334,cb8493_c7/f2p1/1633,cb8972_c36/f1p0/1440,cb7374_c62720/f1p0/1952,cb7374_c167100/f1p0/2129,cb7374_c161791/f1p0/2182,cb7374_c67755/f1p0/2402,cb4461_c3/f1p0/2842,cb10491_c1459/f1p0/1513,cb8493_c13/f1p0/1326,cb7374_c401574/f1p0/2832,cb6021_c0/f9p0/2391,cb7374_c2747/f1p0/3555,cb7374_c101971/f1p0/2576,cb2970_c576/f3p0/1828,cb8972_c11/f1p0/1418,cb6642_c3/f1p0/2095,cb2970_c519/f1…
Biological Process	GO:0009889	regulation of biosynthetic process	112	1607	6.35E-01	0.971487349	cb7374_c18582/f1p0/2624,cb567_c12/f1p0/3128,cb7374_c60358/f4p0/4045,cb7374_c151982/f1p0/3217,cb6897_c1/f1p0/2237,cb7374_c296653/f2p0/3631,cb8639_c11/f1p0/1762,cb5429_c3/f1p1/2598,cb9723_c1/f1p0/1264,cb7374_c57379/f1p2/2816,cb3936_c7/f1p0/2368,cb7374_c363570/f1p2/3518,cb4379_c6/f1p0/1919,cb7374_c20627/f2p0/3796,cb7374_c2509/f1p0/2222,cb6897_c0/f1p0/2118,cb5451_c34/f1p0/1136,cb8284_c7/f1p0/1172,cb8…
Biological Process	GO:0031326	regulation of cellular biosynthetic process	112	1597	6.08E-01	0.965394413	cb7374_c121337/f1p0/5088,cb7374_c395606/f1p0/2022,cb9506_c138/f6p0/975,cb7374_c221320/f1p0/2790,cb7374_c39134/f1p0/3580,cb7374_c281371/f1p0/2021,cb3688_c0/f3p0/1249,cb8284_c11/f1p0/996,cb6113_c10/f1p0/2151,cb2053_c5/f1p2/3693,cb4145_c0/f2p0/1205,cb7374_c70337/f1p0/2523,cb7374_c41812/f6p0/4042,cb8849_c5/f5p0/1383,cb567_c2/f2p1/3011,cb7374_c289610/f1p0/1930,cb7374_c98074/f9p2/2662,cb10015_c16/f1p0/…
Biological Process	GO:0010556	regulation of macromolecule biosynthetic process	112	1587	5.80E-01	0.96336606	cb9681_c5/f1p1/1698,cb4184_c9/f1p0/3225,cb1936_c6/f1p0/4178,cb7374_c22146/f1p0/3163,cb9331_c12/f1p0/1345,cb8756_c37/f7p0/1387,cb6098_c10/f1p0/2537,cb7374_c40610/f1p1/3365,cb9120_c3/f1p0/1471,cb9801_c1/f1p0/1401,cb7374_c2510/f1p0/2394,cb8849_c30/f3p0/1472,cb10491_c82212/f1p0/1817,cb10491_c679353/f2p1/1825,cb1584_c3/f2p0/2248,cb1584_c15/f1p0/3268,cb9331_c30/f1p0/1112,cb8516_c19/f1p0/1635,cb6213_c19…
Biological Process	GO:2000112	regulation of cellular macromolecule biosynthetic process	112	1577	5.52E-01	0.952572578	cb567_c9/f1p0/4905,cb116_c1/f4p0/3673,cb7374_c229833/f1p0/2479,cb7374_c117770/f1p0/2696,cb10491_c26329/f1p0/1569,cb6098_c13/f1p1/1732,cb10015_c16/f1p0/1330,cb8849_c5/f5p0/1383,cb7374_c289610/f1p0/1930,cb567_c2/f2p1/3011,cb7374_c98074/f9p2/2662,cb7374_c41812/f6p0/4042,cb7374_c70337/f1p0/2523,cb4145_c0/f2p0/1205,cb3688_c0/f3p0/1249,cb7374_c281371/f1p0/2021,cb8284_c11/f1p0/996,cb2053_c5/f1p2/3693,cb…
Biological Process	GO:0043043	peptide biosynthetic process	112	1287	1.81E-02	0.361328756	cb5656_c6/f1p0/2001,cb6820_c13/f1p0/1620,cb5142_c301/f1p0/1273,cb6094_c18/f1p0/2148,cb7374_c16355/f2p1/3124,cb5142_c466/f3p0/1241,cb10402_c1/f1p0/1183,cb5142_c455/f7p0/1298,cb7374_c332168/f3p0/4222,cb5142_c260/f1p0/1332,cb11784_c10/f1p0/1284,cb5142_c267/f1p0/1315,cb8600_c5/f2p1/1147,cb5142_c470/f1p0/767,cb8191_c201/f2p0/951,cb7374_c103067/f1p0/3668,cb5142_c404/f1p0/953,cb7374_c2511/f1p0/2456,cb73…
Cellular Component	GO:0005739	mitochondrion	111	1656	7.85E-01	0.99999785	cb8281_c29/f1p0/1917,cb6949_c2/f3p0/1950,cb10491_c14714/f3p0/1332,cb9431_c0/f2p0/1315,cb4187_c1/f2p1/1528,cb10491_c15024/f2p0/1357,cb10491_c15095/f2p0/1335,cb9868_c4/f2p0/1856,cb3757_c6/f1p0/3354,cb11034_c8/f1p0/1124,cb7374_c33277/f2p0/4900,cb10491_c762616/f2p0/1346,cb10491_c14995/f2p0/1301,cb7374_c112746/f1p0/2651,cb7374_c73424/f1p0/2205,cb7374_c21471/f5p3/3175,cb6953_c1/f3p1/3732,cb7374_c8661/f…
Biological Process	GO:0006412	translation	111	1269	1.62E-02	0.339081197	cb5142_c267/f1p0/1315,cb11784_c10/f1p0/1284,cb8191_c201/f2p0/951,cb7374_c103067/f1p0/3668,cb8600_c5/f2p1/1147,cb5142_c470/f1p0/767,cb5142_c301/f1p0/1273,cb5656_c6/f1p0/2001,cb6820_c13/f1p0/1620,cb5142_c455/f7p0/1298,cb7374_c332168/f3p0/4222,cb5142_c260/f1p0/1332,cb10402_c1/f1p0/1183,cb7374_c16355/f2p1/3124,cb6094_c18/f1p0/2148,cb5142_c466/f3p0/1241,cb10491_c757051/f1p2/1742,cb2643_c4/f1p0/3203,cb…
Biological Process	GO:0006996	organelle organization	108	1736	9.49E-01	0.99999785	cb5142_c267/f1p0/1315,cb10491_c627204/f1p0/1321,cb7777_c2/f1p0/1858,cb5142_c470/f1p0/767,cb7374_c3459/f1p2/2754,cb7374_c71243/f7p2/3500,cb5142_c301/f1p0/1273,cb2796_c8/f1p0/2153,cb1968_c9/f3p0/2430,cb7374_c176394/f1p0/3174,cb6820_c13/f1p0/1620,cb6239_c2/f3p0/1707,cb1357_c0/f34p3/4346,cb10491_c378013/f1p0/1470,cb12940_c100/f30p0/1131,cb5142_c260/f1p0/1332,cb11257_c0/f1p0/1325,cb12731_c0/f1p0/1152,…
Biological Process	GO:0032502	developmental process	106	1346	1.61E-01	0.747728292	cb7374_c100645/f4p1/4188,cb7374_c111418/f1p1/2667,cb10491_c888884/f1p0/1360,cb7374_c57379/f1p2/2816,cb4072_c90/f1p0/1953,cb6694_c10/f5p0/3403,cb3936_c7/f1p0/2368,cb4665_c350/f1p0/1325,cb7374_c6679/f4p2/1968,cb13609_c2/f1p0/1053,cb7374_c18582/f1p0/2624,cb7374_c60358/f4p0/4045,cb4665_c376/f1p0/1728,cb10491_c411119/f1p0/1581,cb10491_c841822/f2p0/1572,cb4072_c84/f3p0/1253,cb1897_c0/f33p0/1457,cb2970_…
Biological Process	GO:0044767	single-organism developmental process	106	1339	1.48E-01	0.726592974	cb10491_c679214/f2p0/1525,cb8523_c6/f1p0/1374,cb7374_c98074/f9p2/2662,cb10491_c889947/f1p0/1409,cb7374_c179683/f1p0/2355,cb5291_c2/f1p0/2539,cb8232_c3/f1p0/1457,cb7374_c70337/f1p0/2523,cb7374_c41812/f6p0/4042,cb7374_c158218/f1p0/2402,cb5181_c4/f1p0/2530,cb13050_c1/f1p0/996,cb7464_c2/f1p0/1436,cb2293_c6/f1p0/937,cb7374_c46627/f1p0/3768,cb7374_c395606/f1p0/2022,cb9506_c138/f6p0/975,cb5824_c2/f1p0/3…
Biological Process	GO:0022607	cellular component assembly	106	1213	1.90E-02	0.365996313	cb7374_c356801/f1p0/2143,cb9019_c5/f1p0/1477,cb8231_c16/f1p0/978,cb7374_c229833/f1p0/2479,cb7374_c307913/f1p0/2738,cb5803_c13/f1p1/2232,cb10577_c5/f3p0/1519,cb4499_c7/f1p0/5496,cb7374_c279525/f1p0/1930,cb11601_c964/f1p0/965,cb7374_c3455/f2p0/2704,cb10015_c16/f1p0/1330,cb6056_c1/f7p2/2195,cb8523_c6/f1p0/1374,cb7374_c22436/f5p0/4993,cb7374_c98074/f9p2/2662,cb7374_c106144/f1p0/2559,cb10491_c423758/f…
Biological Process	GO:0055085	transmembrane transport	105	1454	4.79E-01	0.918110956	cb4732_c6/f1p0/1249,cb7374_c284456/f14p0/2292,cb7374_c36459/f1p0/4655,cb7374_c36671/f2p1/3355,cb9957_c4/f2p0/1684,cb3967_c30/f1p0/1660,cb7374_c2140/f1p0/2579,cb7374_c161791/f1p0/2182,cb7374_c67755/f1p0/2402,cb7394_c14/f1p0/2401,cb9957_c9/f4p0/1677,cb7374_c355596/f1p2/2629,cb7374_c122016/f1p0/3364,cb7374_c19871/f1p2/2418,cb7374_c22345/f1p0/4216,cb7374_c117217/f1p0/2892,cb7374_c102397/f1p0/3290,cb2…
Cellular Component	GO:0012505	endomembrane system	104	1604	8.72E-01	0.99999785	cb7374_c129774/f3p0/2747,cb3912_c6/f3p0/2570,cb7374_c236486/f1p0/2638,cb7374_c72122/f1p0/2961,cb7374_c151832/f1p0/2843,cb7374_c282786/f1p0/2609,cb7374_c41098/f1p0/2624,cb4243_c20/f1p0/2177,cb6244_c7/f1p0/1384,cb1631_c39/f49p1/3128,cb1989_c10/f1p0/3470,cb7374_c288163/f1p0/1918,cb7374_c203991/f7p1/2761,cb4243_c14/f1p0/2700,cb7374_c236142/f2p0/2174,cb7374_c390816/f1p0/2147,cb7374_c162350/f1p0/2896,c…
Cellular Component	GO:0031090	organelle membrane	103	1622	9.14E-01	0.99999785	cb7374_c211056/f1p0/2086,cb2970_c519/f1p0/1628,cb6949_c1/f6p0/1952,cb7374_c43807/f1p1/3950,cb4243_c11/f1p0/2587,cb3912_c15/f1p0/2286,cb7374_c19871/f1p2/2418,cb7374_c2818/f1p0/2538,cb7374_c12615/f1p0/5067,cb6056_c2/f3p2/2421,cb10491_c876091/f1p0/1267,cb10491_c591781/f1p0/1563,cb7374_c67755/f1p0/2402,cb7374_c176498/f1p0/2881,cb7374_c74185/f1p0/3394,cb7374_c401574/f1p0/2832,cb13895_c0/f1p0/972,cb737…
Biological Process	GO:0055086	nucleobase-containing small molecule metabolic process	102	1628	9.35E-01	0.99999785	cb10491_c15024/f2p0/1357,cb4187_c1/f2p1/1528,cb7374_c119639/f1p0/3200,cb8947_c1/f3p0/1227,cb7374_c47858/f1p0/2538,cb7374_c102089/f2p0/2812,cb10491_c14714/f3p0/1332,cb2970_c497/f1p0/1924,cb4228_c0/f4p0/2293,cb10491_c15095/f2p0/1335,cb7374_c73424/f1p0/2205,cb10491_c14995/f2p0/1301,cb10491_c762616/f2p0/1346,cb7374_c403919/f1p0/1963,cb7374_c409427/f1p0/2223,cb8545_c48/f1p0/886,cb7374_c107871/f1p0/288…
Molecular Function	GO:0022891	substrate-specific transmembrane transporter activity	102	1545	8.23E-01	0.99999785	cb7374_c18039/f1p0/2414,cb7374_c12738/f1p0/3256,cb8287_c167/f2p1/1306,cb7374_c229829/f1p0/3114,cb1029_c7/f1p3/3596,cb4732_c3/f1p0/2343,cb7374_c116883/f1p0/1944,cb11345_c8/f2p0/1676,cb8281_c9/f2p0/1710,cb10496_c11/f1p0/1281,cb7374_c18987/f1p0/3179,cb7374_c150675/f3p0/3978,cb7374_c154579/f1p0/2759,cb7374_c34461/f7p1/4126,cb13245_c2/f1p0/1052,cb7374_c328431/f11p1/3831,cb7374_c2204/f1p0/3080,cb7374_c…
Molecular Function	GO:0008233	peptidase activity	102	1432	5.38E-01	0.950953372	cb10491_c578083/f1p1/1912,cb7319_c3/f2p0/1601,cb12059_c2/f2p0/961,cb4878_c57/f1p0/983,cb8820_c3/f1p0/5288,cb7374_c38521/f2p1/3439,cb7374_c387152/f10p1/2386,cb7374_c328744/f12p0/2709,cb4053_c4/f1p0/3086,cb7374_c72122/f1p0/2961,cb10491_c680015/f1p1/1648,cb8561_c111/f7p0/1050,cb7374_c330912/f2p0/2752,cb4053_c22/f2p0/3278,cb13106_c33/f6p0/908,cb10491_c566660/f1p0/1879,cb10501_c9/f1p0/1049,cb5259_c2/f…
Biological Process	GO:0048856	anatomical structure development	102	1257	1.01E-01	0.673729661	cb5291_c2/f1p0/2539,cb7374_c179683/f1p0/2355,cb7374_c41812/f6p0/4042,cb8232_c3/f1p0/1457,cb7374_c70337/f1p0/2523,cb10491_c679214/f2p0/1525,cb8523_c6/f1p0/1374,cb7374_c98074/f9p2/2662,cb10491_c889947/f1p0/1409,cb13050_c1/f1p0/996,cb7464_c2/f1p0/1436,cb7374_c46627/f1p0/3768,cb7374_c395606/f1p0/2022,cb7374_c77446/f1p1/2559,cb9506_c138/f6p0/975,cb7374_c39134/f1p0/3580,cb5824_c2/f1p0/3199,cb7374_c1582…
Cellular Component	GO:0005576	extracellular region	102	1248	8.82E-02	0.619433371	cb10015_c16/f1p0/1330,cb10491_c11819/f1p0/1321,cb7374_c329226/f6p1/3186,cb10491_c26329/f1p0/1569,cb13073_c30/f1p0/972,cb3904_c11/f1p0/1383,cb7374_c335453/f1p1/2390,cb6790_c4/f2p0/962,cb7374_c229833/f1p0/2479,cb642_c27/f1p1/5950,cb8231_c16/f1p0/978,cb10491_c12316/f2p0/1462,cb7374_c290307/f1p0/2422,cb7374_c15699/f1p1/3080,cb7374_c39525/f1p0/4187,cb12925_c102/f1p0/1121,cb5627_c23/f1p0/1514,cb9506_c1…
Molecular Function	GO:0001882	nucleoside binding	100	1305	2.50E-01	0.791156826	cb7374_c334578/f1p0/3251,cb10491_c156188/f1p0/1526,cb10491_c430300/f1p0/1567,cb7374_c60097/f11p1/2394,cb7374_c40075/f1p2/2726,cb8231_c16/f1p0/978,cb7374_c230249/f1p0/2673,cb10491_c359020/f7p0/1617,cb10491_c847866/f1p0/1760,cb6806_c8/f1p0/1721,cb7374_c206873/f6p1/2141,cb7374_c151795/f1p0/2597,cb7374_c80804/f1p0/2593,cb1631_c35/f1p0/1467,cb6131_c8/f1p0/1561,cb7374_c335453/f1p1/2390,cb7374_c155182/f…
Biological Process	GO:0032774	RNA biosynthetic process	99	1595	9.44E-01	0.99999785	cb5768_c2/f2p0/1280,cb8516_c19/f1p0/1635,cb6213_c19/f1p0/1933,cb10015_c11/f1p0/1796,cb8849_c27/f1p0/1496,cb5417_c1/f2p0/1673,cb12967_c3/f1p0/1038,cb116_c16/f1p0/2854,cb6213_c9/f1p0/3088,cb567_c0/f5p1/3173,cb10766_c2/f1p0/1202,cb10106_c3/f1p0/1099,cb8849_c14/f1p0/1270,cb4184_c9/f1p0/3225,cb8756_c37/f7p0/1387,cb7374_c40610/f1p1/3365,cb5656_c3/f1p0/2675,cb13525_c3/f1p0/1059,cb7374_c22146/f1p0/3163,c…
Biological Process	GO:0097659	nucleic acid-templated transcription	99	1587	9.38E-01	0.99999785	cb6897_c0/f1p0/2118,cb7374_c20627/f2p0/3796,cb6113_c0/f6p0/2174,cb8516_c8/f2p0/1714,cb7374_c151500/f2p1/2258,cb1584_c10/f1p0/3470,cb10491_c29844/f1p0/1899,cb7374_c45177/f1p0/2715,cb10491_c617/f3p3/1646,cb567_c4/f2p0/3117,cb5081_c1/f2p0/1916,cb116_c9/f1p0/4415,cb10491_c411119/f1p0/1581,cb4586_c4/f1p0/1497,cb567_c12/f1p0/3128,cb7374_c60358/f4p0/4045,cb7374_c18582/f1p0/2624,cb13895_c0/f1p0/972,cb689…
Biological Process	GO:0006351	transcription, DNA-templated	99	1585	9.36E-01	0.99999785	cb13050_c1/f1p0/996,cb9506_c138/f6p0/975,cb7374_c39134/f1p0/3580,cb7374_c221320/f1p0/2790,cb7374_c395606/f1p0/2022,cb6113_c10/f1p0/2151,cb2053_c5/f1p2/3693,cb13525_c4/f1p0/1033,cb3688_c0/f3p0/1249,cb7374_c70337/f1p0/2523,cb7374_c41812/f6p0/4042,cb4145_c0/f2p0/1205,cb7374_c98074/f9p2/2662,cb7374_c289610/f1p0/1930,cb567_c2/f2p1/3011,cb8849_c5/f5p0/1383,cb10015_c16/f1p0/1330,cb7543_c1/f2p0/1837,cb10…
Biological Process	GO:1902578	single-organism localization	99	1526	8.65E-01	0.99999785	cb7374_c122016/f1p0/3364,cb7374_c355596/f1p2/2629,cb7394_c14/f1p0/2401,cb7374_c102397/f1p0/3290,cb7374_c232753/f1p1/3476,cb7374_c22345/f1p0/4216,cb7374_c117217/f1p0/2892,cb7374_c19871/f1p2/2418,cb2970_c576/f3p0/1828,cb7374_c101052/f2p1/3069,cb4665_c376/f1p0/1728,cb2970_c519/f1p0/1628,cb7374_c262262/f3p0/4481,cb1084_c7/f1p0/1585,cb7374_c289535/f1p0/2301,cb7374_c36459/f1p0/4655,cb7374_c78803/f1p1/3…
Molecular Function	GO:0019001	guanyl nucleotide binding	99	1304	2.83E-01	0.825716596	cb7374_c370755/f1p1/2387,cb7374_c60662/f1p3/2418,cb6131_c5/f1p0/1759,cb10356_c14/f1p0/5722,cb7374_c76661/f1p0/2049,cb7374_c69127/f1p0/2313,cb10491_c371086/f2p0/1834,cb7374_c75102/f1p0/2316,cb9288_c19/f1p1/1652,cb3488_c23/f1p0/1454,cb8424_c21/f1p0/1422,cb13545_c26/f6p0/1181,cb10491_c877919/f1p0/1456,cb4665_c102/f24p0/1532,cb13350_c13/f1p0/1199,cb7374_c224958/f1p0/2305,cb4840_c1/f5p1/2294,cb10491_c…
Molecular Function	GO:0032549	ribonucleoside binding	99	1303	2.80E-01	0.82434804	cb7374_c230249/f1p0/2673,cb10491_c359020/f7p0/1617,cb8231_c16/f1p0/978,cb1631_c35/f1p0/1467,cb7374_c80804/f1p0/2593,cb6806_c8/f1p0/1721,cb7374_c151795/f1p0/2597,cb10491_c847866/f1p0/1760,cb7374_c206873/f6p1/2141,cb7374_c335453/f1p1/2390,cb6131_c8/f1p0/1561,cb10491_c430300/f1p0/1567,cb7374_c334578/f1p0/3251,cb10491_c156188/f1p0/1526,cb7374_c40075/f1p2/2726,cb7374_c60097/f11p1/2394,cb7374_c151283/f…
Molecular Function	GO:0032561	guanyl ribonucleotide binding	99	1302	2.78E-01	0.820027139	cb4665_c102/f24p0/1532,cb13350_c13/f1p0/1199,cb13545_c26/f6p0/1181,cb10491_c877919/f1p0/1456,cb7374_c224958/f1p0/2305,cb7374_c213387/f1p0/2552,cb7374_c333747/f4p1/4138,cb9288_c22/f1p1/1901,cb7374_c175419/f2p0/2680,cb4840_c1/f5p1/2294,cb10491_c598357/f3p0/1378,cb3912_c8/f3p0/2499,cb10356_c14/f1p0/5722,cb7374_c76661/f1p0/2049,cb7374_c370755/f1p1/2387,cb7374_c60662/f1p3/2418,cb6131_c5/f1p0/1759,cb73…
Molecular Function	GO:0001883	purine nucleoside binding	99	1299	2.70E-01	0.806446269	cb7374_c236486/f1p0/2638,cb7374_c176394/f1p0/3174,cb10491_c378013/f1p0/1470,cb3912_c6/f3p0/2570,cb10491_c390232/f1p0/1671,cb7374_c174880/f1p0/3037,cb7374_c2844/f1p0/4037,cb9288_c3/f3p1/1833,cb10491_c15103/f2p0/1694,cb7374_c73424/f1p0/2205,cb7374_c171668/f1p0/2544,cb7374_c346087/f1p1/2413,cb6175_c10/f1p0/1856,cb7374_c167386/f1p0/3167,cb7374_c400928/f1p0/1936,cb1631_c39/f49p1/3128,cb7374_c68456/f1p…
Molecular Function	GO:0005525	GTP binding	99	1299	2.70E-01	0.806446269	cb7374_c401302/f1p0/2356,cb10356_c11/f1p0/6229,cb7374_c21915/f1p3/3901,cb7374_c395038/f1p0/2347,cb7374_c68456/f1p0/2211,cb1631_c39/f49p1/3128,cb7374_c400928/f1p0/1936,cb7374_c167386/f1p0/3167,cb6175_c10/f1p0/1856,cb7374_c346087/f1p1/2413,cb7374_c171668/f1p0/2544,cb7374_c73424/f1p0/2205,cb9288_c3/f3p1/1833,cb10491_c15103/f2p0/1694,cb7374_c2844/f1p0/4037,cb7374_c174880/f1p0/3037,cb10491_c390232/f1p…
Molecular Function	GO:0032550	purine ribonucleoside binding	99	1299	2.70E-01	0.806446269	cb5453_c11/f1p0/1036,cb7374_c250318/f1p0/2691,cb10491_c542695/f1p0/1812,cb4665_c350/f1p0/1325,cb7374_c408077/f1p0/2415,cb7374_c62720/f1p0/1952,cb10491_c376243/f1p0/1519,cb6131_c4/f1p0/1837,cb7374_c124000/f1p0/2651,cb1631_c22/f1p1/3660,cb7374_c150106/f7p0/2605,cb8231_c8/f1p0/1542,cb7374_c180013/f1p0/2725,cb4665_c376/f1p0/1728,cb8231_c15/f1p0/1235,cb7374_c390251/f1p0/2299,cb10491_c862537/f1p0/1288,…
Biological Process	GO:0007275	multicellular organism development	99	1145	2.91E-02	0.427556278	cb6694_c10/f5p0/3403,cb4072_c90/f1p0/1953,cb7374_c57379/f1p2/2816,cb10491_c888884/f1p0/1360,cb7374_c111418/f1p1/2667,cb4665_c350/f1p0/1325,cb13609_c2/f1p0/1053,cb7374_c60358/f4p0/4045,cb7374_c18582/f1p0/2624,cb4072_c84/f3p0/1253,cb10491_c841822/f2p0/1572,cb4665_c376/f1p0/1728,cb10491_c411119/f1p0/1581,cb7374_c151500/f2p1/2258,cb2970_c519/f1p0/1628,cb1897_c0/f33p0/1457,cb8516_c8/f2p0/1714,cb9331_c…
Molecular Function	GO:0003723	RNA binding	98	1539	9.03E-01	0.99999785	cb10406_c9/f1p0/1330,cb7374_c2511/f1p0/2456,cb7374_c225171/f1p1/1938,cb6754_c19/f1p0/1792,cb5627_c28/f1p0/1369,cb7374_c10956/f1p0/3036,cb2643_c4/f1p0/3203,cb2121_c188/f2p0/1219,cb10491_c757051/f1p2/1742,cb13649_c0/f1p0/1077,cb2796_c8/f1p0/2153,cb6820_c13/f1p0/1620,cb5656_c6/f1p0/2001,cb7374_c298702/f1p0/2360,cb7374_c332168/f3p0/4222,cb7374_c16355/f2p1/3124,cb11784_c10/f1p0/1284,cb7374_c103067/f1p…
Biological Process	GO:0044765	single-organism transport	98	1473	7.95E-01	0.99999785	cb10491_c580381/f1p0/1532,cb7374_c20300/f1p0/2239,cb10735_c0/f1p0/1270,cb7374_c403700/f1p0/2488,cb12925_c102/f1p0/1121,cb7374_c121842/f3p0/2327,cb7374_c15946/f1p1/3561,cb7374_c6044/f1p0/2949,cb1865_c19/f1p0/1989,cb10491_c559923/f1p0/1597,cb3466_c5/f1p0/3370,cb10491_c423758/f1p0/1292,cb8232_c3/f1p0/1457,cb10491_c566061/f1p0/1540,cb261_c2/f2p0/4911,cb7374_c179683/f1p0/2355,cb4499_c7/f1p0/5496,cb673…
Biological Process	GO:0044248	cellular catabolic process	98	1281	2.58E-01	0.791981022	cb3811_c9/f1p0/2214,cb7374_c300487/f1p0/2121,cb7374_c395606/f1p0/2022,cb7374_c389541/f1p0/2065,cb5824_c2/f1p0/3199,cb10491_c56764/f1p0/1482,cb2353_c3/f1p0/1984,cb7374_c226383/f1p0/2479,cb7374_c4324/f1p0/2932,cb7374_c330673/f15p1/2742,cb7374_c271973/f1p0/3440,cb1732_c8/f1p0/2874,cb4359_c3/f1p0/2338,cb7374_c179683/f1p0/2355,cb7374_c108509/f3p0/3859,cb8523_c6/f1p0/1374,cb2353_c13/f1p1/1076,cb2176_c3…
Biological Process	GO:0006753	nucleoside phosphate metabolic process	97	1524	9.03E-01	0.99999785	cb7394_c14/f1p0/2401,cb9469_c1/f1p0/1269,cb10491_c876091/f1p0/1267,cb7374_c122016/f1p0/3364,cb7374_c8479/f4p1/3360,cb7374_c102397/f1p0/3290,cb7374_c232753/f1p1/3476,cb7374_c101971/f1p0/2576,cb2970_c576/f3p0/1828,cb7374_c179863/f1p0/3516,cb2970_c519/f1p0/1628,cb8972_c11/f1p0/1418,cb8493_c13/f1p0/1326,cb6021_c0/f9p0/2391,cb7374_c401574/f1p0/2832,cb7374_c172172/f1p0/2334,cb8972_c36/f1p0/1440,cb8493_…
Biological Process	GO:0009117	nucleotide metabolic process	97	1522	9.01E-01	0.99999785	cb7374_c403919/f1p0/1963,cb7374_c409427/f1p0/2223,cb8545_c48/f1p0/886,cb7374_c107871/f1p0/2888,cb7394_c45/f2p0/1072,cb7374_c207681/f2p1/1996,cb12027_c1/f1p0/1364,cb7374_c10178/f2p0/2632,cb7374_c109890/f1p0/3003,cb3722_c6/f1p0/2207,cb13341_c2/f2p0/949,cb10491_c30217/f1p0/1308,cb7374_c177732/f1p0/3718,cb10491_c742753/f2p0/1341,cb7374_c119639/f1p0/3200,cb7374_c47858/f1p0/2538,cb4187_c1/f2p1/1528,cb1…
Biological Process	GO:0044711	single-organism biosynthetic process	96	1221	1.79E-01	0.753038946	cb4840_c1/f5p1/2294,cb2194_c10/f5p0/2585,cb7374_c6713/f3p0/2146,cb4797_c1/f1p0/2910,cb13144_c3/f1p2/1174,cb9574_c5/f1p0/1272,cb9322_c3/f1p0/1883,cb9016_c5/f1p0/984,cb7374_c19172/f1p0/3266,cb13350_c13/f1p0/1199,cb6960_c21/f1p0/1310,cb13245_c6/f1p0/1168,cb10043_c112/f5p1/1044,cb10043_c37/f1p1/1256,cb10491_c371086/f2p0/1834,cb3054_c6/f1p0/3563,cb2970_c549/f1p0/1073,cb13245_c2/f1p0/1052,cb10015_c11/f…
Cellular Component	GO:0031982	vesicle	96	1161	7.74E-02	0.588377463	cb4243_c20/f1p0/2177,cb10491_c627204/f1p0/1321,cb10491_c10489/f1p0/1309,cb7374_c73325/f1p0/3945,cb3912_c6/f3p0/2570,cb7374_c298681/f1p1/2477,cb7374_c173843/f1p1/2282,cb12925_c48/f1p0/1116,cb7374_c73424/f1p0/2205,cb10501_c9/f1p0/1049,cb7374_c230722/f1p0/2589,cb7374_c21471/f5p3/3175,cb7374_c224326/f1p0/2376,cb4243_c14/f1p0/2700,cb517_c0/f15p0/2429,cb10491_c12321/f1p0/1352,cb1631_c39/f49p1/3128,cb67…
Molecular Function	GO:0015075	ion transmembrane transporter activity	95	1471	8.71E-01	0.99999785	cb2970_c549/f1p0/1073,cb7535_c25/f3p0/1114,cb7374_c17700/f1p1/2961,cb7374_c2204/f1p0/3080,cb7374_c328431/f11p1/3831,cb7374_c154579/f1p0/2759,cb7374_c34461/f7p1/4126,cb13245_c2/f1p0/1052,cb8281_c9/f2p0/1710,cb10496_c11/f1p0/1281,cb7374_c150675/f3p0/3978,cb7374_c18987/f1p0/3179,cb1029_c7/f1p3/3596,cb7374_c116883/f1p0/1944,cb7374_c229829/f1p0/3114,cb11345_c8/f2p0/1676,cb7374_c18039/f1p0/2414,cb8287_…
Molecular Function	GO:0016772	transferase activity, transferring phosphorus-containing groups	94	1655	9.94E-01	0.99999785	cb7374_c401302/f1p0/2356,cb2204_c23/f1p0/1638,cb1804_c20/f1p0/2331,cb1900_c14/f1p0/1378,cb4228_c0/f4p0/2293,cb363_c6/f2p0/3026,cb7374_c213480/f1p0/3155,cb8774_c2/f1p0/1382,cb5791_c19/f1p0/1395,cb2072_c2/f2p0/4169,cb7374_c232235/f1p0/2570,cb10406_c9/f1p0/1330,cb10468_c3/f1p0/1555,cb8545_c48/f1p0/886,cb10003_c0/f3p0/6445,cb11031_c1/f1p0/1546,cb11601_c724/f1p0/1176,cb7374_c156511/f1p0/2399,cb6982_c9…
Molecular Function	GO:0005198	structural molecule activity	94	1122	6.24E-02	0.566977776	cb13073_c30/f1p0/972,cb11601_c964/f1p0/965,cb10022_c8/f2p1/1680,cb10491_c430300/f1p0/1567,cb10491_c156188/f1p0/1526,cb7374_c334578/f1p0/3251,cb7374_c40075/f1p2/2726,cb10491_c11819/f1p0/1321,cb10206_c2/f1p0/1524,cb7374_c230249/f1p0/2673,cb10491_c12316/f2p0/1462,cb10491_c359020/f7p0/1617,cb7374_c151795/f1p0/2597,cb12187_c0/f1p0/987,cb14208_c0/f1p0/848,cb7374_c155182/f1p0/3368,cb6094_c11/f2p0/2262,c…
Cellular Component	GO:0044459	plasma membrane part	93	1078	3.51E-02	0.477290683	cb7374_c288538/f1p0/2312,cb3256_c0/f62p0/2339,cb7374_c10605/f1p0/2255,cb7374_c39525/f1p0/4187,cb7374_c106092/f3p0/2862,cb7374_c410909/f1p0/1148,cb7374_c18923/f1p0/2246,cb7374_c16780/f1p0/3228,cb7374_c101790/f1p0/2734,cb7374_c291364/f1p1/2019,cb7374_c204700/f5p0/4362,cb7374_c114869/f1p0/2515,cb7374_c340652/f1p0/2444,cb7374_c42445/f2p0/3825,cb4499_c7/f1p0/5496,cb7374_c13533/f1p0/3707,cb7374_c334197…
Biological Process	GO:0043933	macromolecular complex subunit organization	90	1014	2.04E-02	0.381100754	cb5142_c470/f1p0/767,cb7374_c1618/f1p0/2075,cb6208_c4/f1p0/1662,cb2136_c0/f4p0/1183,cb5142_c267/f1p0/1315,cb5142_c466/f3p0/1241,cb7374_c16355/f2p1/3124,cb5142_c455/f7p0/1298,cb5142_c260/f1p0/1332,cb7374_c1598/f1p0/4164,cb6820_c13/f1p0/1620,cb5142_c301/f1p0/1273,cb7374_c71243/f7p2/3500,cb2796_c8/f1p0/2153,cb7374_c3459/f1p2/2754,cb7374_c237659/f1p0/2051,cb7374_c298681/f1p1/2477,cb10491_c464/f2p0/16…
Biological Process	GO:0048519	negative regulation of biological process	89	1028	3.59E-02	0.481014051	cb7374_c117770/f1p0/2696,cb13073_c30/f1p0/972,cb10491_c26329/f1p0/1569,cb10015_c16/f1p0/1330,cb10491_c11819/f1p0/1321,cb10043_c98/f1p0/1035,cb10491_c12316/f2p0/1462,cb10043_c99/f1p0/1031,cb7374_c1670/f1p1/2179,cb7374_c229833/f1p0/2479,cb7374_c307913/f1p0/2738,cb7374_c281371/f1p0/2021,cb1732_c8/f1p0/2874,cb13050_c1/f1p0/996,cb7374_c121337/f1p0/5088,cb7374_c395606/f1p0/2022,cb9506_c138/f6p0/975,cb5…
Biological Process	GO:0019219	regulation of nucleobase-containing compound metabolic process	88	1378	8.86E-01	0.99999785	cb7374_c39134/f1p0/3580,cb9506_c138/f6p0/975,cb7374_c221320/f1p0/2790,cb7374_c395606/f1p0/2022,cb6113_c10/f1p0/2151,cb2053_c5/f1p2/3693,cb3688_c0/f3p0/1249,cb4145_c0/f2p0/1205,cb7374_c70337/f1p0/2523,cb7374_c41812/f6p0/4042,cb7374_c98074/f9p2/2662,cb7374_c289610/f1p0/1930,cb567_c2/f2p1/3011,cb8849_c5/f5p0/1383,cb10015_c16/f1p0/1330,cb10491_c26329/f1p0/1569,cb116_c1/f4p0/3673,cb7374_c229833/f1p0/2…
Molecular Function	GO:0070011	peptidase activity, acting on L-amino acid peptides	88	1343	8.26E-01	0.99999785	cb7374_c38521/f2p1/3439,cb8820_c3/f1p0/5288,cb4878_c57/f1p0/983,cb12059_c2/f2p0/961,cb7319_c3/f2p0/1601,cb10491_c578083/f1p1/1912,cb7374_c72122/f1p0/2961,cb4053_c4/f1p0/3086,cb7374_c328744/f12p0/2709,cb7374_c387152/f10p1/2386,cb4053_c22/f2p0/3278,cb7374_c330912/f2p0/2752,cb8561_c111/f7p0/1050,cb10491_c680015/f1p1/1648,cb10491_c566660/f1p0/1879,cb13106_c33/f6p0/908,cb7374_c4128/f1p1/3214,cb7374_c9…
Biological Process	GO:0051252	regulation of RNA metabolic process	87	1348	8.62E-01	0.99999785	cb7374_c68639/f1p0/2466,cb6113_c1/f3p0/2168,cb10501_c9/f1p0/1049,cb6213_c11/f1p0/3361,cb7374_c330912/f2p0/2752,cb7374_c298681/f1p1/2477,cb10491_c876466/f1p0/1550,cb10491_c877749/f1p0/1546,cb8516_c31/f1p0/977,cb8639_c22/f2p0/1543,cb7374_c73325/f1p0/3945,cb8849_c29/f34p1/1589,cb7374_c125158/f2p2/2648,cb6509_c5/f1p0/2330,cb7374_c29703/f2p0/2302,cb12731_c0/f1p0/1152,cb7374_c332168/f3p0/4222,cb6019_c2…
Biological Process	GO:1903506	regulation of nucleic acid-templated transcription	87	1329	8.27E-01	0.99999785	cb7374_c18582/f1p0/2624,cb567_c12/f1p0/3128,cb7374_c60358/f4p0/4045,cb6897_c1/f1p0/2237,cb8639_c11/f1p0/1762,cb7374_c296653/f2p0/3631,cb5429_c3/f1p1/2598,cb7374_c57379/f1p2/2816,cb9723_c1/f1p0/1264,cb7374_c363570/f1p2/3518,cb3936_c7/f1p0/2368,cb7374_c20627/f2p0/3796,cb6897_c0/f1p0/2118,cb6113_c0/f6p0/2174,cb8516_c8/f2p0/1714,cb1584_c10/f1p0/3470,cb10491_c29844/f1p0/1899,cb7374_c45177/f1p0/2715,cb…
Biological Process	GO:2001141	regulation of RNA biosynthetic process	87	1329	8.27E-01	0.99999785	cb7374_c296653/f2p0/3631,cb8639_c11/f1p0/1762,cb5429_c3/f1p1/2598,cb9723_c1/f1p0/1264,cb7374_c57379/f1p2/2816,cb3936_c7/f1p0/2368,cb7374_c363570/f1p2/3518,cb7374_c18582/f1p0/2624,cb7374_c60358/f4p0/4045,cb567_c12/f1p0/3128,cb6897_c1/f1p0/2237,cb7374_c45177/f1p0/2715,cb10491_c29844/f1p0/1899,cb1584_c10/f1p0/3470,cb7374_c151500/f2p1/2258,cb10491_c411119/f1p0/1581,cb116_c9/f1p0/4415,cb567_c4/f2p0/31…
Biological Process	GO:0006355	regulation of transcription, DNA-templated	87	1327	8.23E-01	0.99999785	cb10501_c9/f1p0/1049,cb6113_c1/f3p0/2168,cb7374_c68639/f1p0/2466,cb10491_c877749/f1p0/1546,cb7374_c330912/f2p0/2752,cb6213_c11/f1p0/3361,cb7374_c298681/f1p1/2477,cb10491_c876466/f1p0/1550,cb8516_c31/f1p0/977,cb8639_c22/f2p0/1543,cb7374_c125158/f2p2/2648,cb7374_c73325/f1p0/3945,cb8849_c29/f34p1/1589,cb12731_c0/f1p0/1152,cb6019_c2/f1p0/1997,cb7374_c332168/f3p0/4222,cb6509_c5/f1p0/2330,cb7374_c29703…
Cellular Component	GO:0044421	extracellular region part	87	990	2.76E-02	0.420921419	cb7374_c62720/f1p0/1952,cb3936_c7/f1p0/2368,cb7374_c230110/f1p0/2699,cb10491_c888884/f1p0/1360,cb7374_c60358/f4p0/4045,cb7374_c36459/f1p0/4655,cb6790_c0/f82p1/1959,cb7374_c212474/f1p0/2229,cb7374_c334072/f1p2/2477,cb2970_c519/f1p0/1628,cb5259_c2/f2p0/1308,cb10491_c841822/f2p0/1572,cb517_c2/f5p0/2425,cb7374_c12615/f1p0/5067,cb7374_c3393/f1p0/2907,cb7374_c232753/f1p1/3476,cb5453_c0/f9p0/1859,cb1049…
Biological Process	GO:0065003	macromolecular complex assembly	87	954	1.20E-02	0.306992773	cb7374_c230330/f1p0/2212,cb4072_c90/f1p0/1953,cb7374_c363570/f1p2/3518,cb6694_c10/f5p0/3403,cb8944_c9/f1p0/1147,cb7374_c3454/f1p2/2731,cb5803_c23/f1p0/1388,cb7374_c151982/f1p0/3217,cb8231_c8/f1p0/1542,cb2671_c36/f1p0/1763,cb7374_c102861/f5p1/2981,cb4072_c84/f3p0/1253,cb7374_c210449/f1p3/2786,cb8231_c15/f1p0/1235,cb8364_c2/f1p0/1728,cb7374_c150685/f3p0/2609,cb5142_c332/f1p0/1215,cb8284_c7/f1p0/117…
Biological Process	GO:0048731	system development	87	920	4.83E-03	0.182630495	cb4665_c102/f24p0/1532,cb10491_c82212/f1p0/1817,cb10491_c7460/f1p0/1328,cb9331_c30/f1p0/1112,cb9322_c3/f1p0/1883,cb10491_c841561/f9p1/1543,cb7374_c22146/f1p0/3163,cb10491_c853788/f1p0/1424,cb10491_c428/f3p0/1827,cb10491_c877915/f1p0/1339,cb7374_c382858/f1p0/2354,cb10500_c4/f1p1/5183,cb7374_c21886/f2p0/3529,cb6716_c2/f1p1/2187,cb9057_c1/f3p0/1457,cb11601_c1795/f2p0/1211,cb6454_c10/f1p0/2081,cb1001…
Biological Process	GO:0005975	carbohydrate metabolic process	86	1269	7.22E-01	0.987176378	cb2120_c7/f1p0/2905,cb7374_c398121/f1p0/2288,cb2348_c44/f3p0/2479,cb7374_c101971/f1p0/2576,cb7374_c390251/f1p0/2299,cb6642_c3/f1p0/2095,cb8972_c11/f1p0/1418,cb8493_c13/f1p0/1326,cb10491_c1459/f1p0/1513,cb8972_c36/f1p0/1440,cb8493_c7/f2p1/1633,cb6664_c48/f1p0/2036,cb7374_c172172/f1p0/2334,cb7374_c167100/f1p0/2129,cb10491_c376243/f1p0/1519,cb7374_c62720/f1p0/1952,cb10491_c1536/f1p0/1545,cb13008_c6/…
Cellular Component	GO:0005615	extracellular space	86	929	8.66E-03	0.263348941	cb10491_c11819/f1p0/1321,cb10015_c16/f1p0/1330,cb13073_c30/f1p0/972,cb7374_c229833/f1p0/2479,cb642_c27/f1p1/5950,cb7374_c335453/f1p1/2390,cb3904_c11/f1p0/1383,cb6790_c4/f2p0/962,cb7374_c39525/f1p0/4187,cb7374_c15699/f1p1/3080,cb10491_c12316/f2p0/1462,cb7374_c290307/f1p0/2422,cb8231_c16/f1p0/978,cb7374_c395606/f1p0/2022,cb7374_c46627/f1p0/3768,cb9506_c138/f6p0/975,cb7374_c20300/f1p0/2239,cb7374_c3…
Biological Process	GO:0048518	positive regulation of biological process	85	1064	1.57E-01	0.737049682	cb7374_c3459/f1p2/2754,cb7374_c125158/f2p2/2648,cb7374_c71243/f7p2/3500,cb3912_c6/f3p0/2570,cb11257_c0/f1p0/1325,cb10491_c87780/f1p0/1583,cb7777_c2/f1p0/1858,cb10501_c9/f1p0/1049,cb7374_c73424/f1p0/2205,cb7374_c112746/f1p0/2651,cb4098_c1/f3p0/3188,cb10491_c877749/f1p0/1546,cb7374_c298681/f1p1/2477,cb10491_c876466/f1p0/1550,cb7374_c237659/f1p0/2051,cb8639_c22/f2p0/1543,cb12925_c48/f1p0/1116,cb3912…
Biological Process	GO:0019693	ribose phosphate metabolic process	84	1295	8.46E-01	0.99999785	cb2970_c497/f1p0/1924,cb10491_c15095/f2p0/1335,cb4228_c0/f4p0/2293,cb7374_c102089/f2p0/2812,cb10491_c14714/f3p0/1332,cb4187_c1/f2p1/1528,cb10491_c15024/f2p0/1357,cb7374_c47858/f1p0/2538,cb7374_c119639/f1p0/3200,cb10491_c14995/f2p0/1301,cb10491_c762616/f2p0/1346,cb7374_c109890/f1p0/3003,cb3722_c6/f1p0/2207,cb12027_c1/f1p0/1364,cb7374_c207681/f2p1/1996,cb7394_c45/f2p0/1072,cb7374_c107871/f1p0/2888,…
Molecular Function	GO:0008324	cation transmembrane transporter activity	84	1228	6.88E-01	0.980458289	cb11345_c29/f1p0/1228,cb7535_c50/f1p0/1049,cb7374_c363397/f1p1/2910,cb3256_c12/f2p0/1947,cb7374_c267199/f12p0/2256,cb2970_c497/f1p0/1924,cb8498_c6/f1p0/1260,cb7374_c119639/f1p0/3200,cb10491_c405960/f1p0/1451,cb8281_c29/f1p0/1917,cb14248_c7/f1p2/5220,cb7374_c21180/f1p1/2893,cb7394_c45/f2p0/1072,cb12027_c1/f1p0/1364,cb10395_c2/f1p0/1906,cb7374_c330390/f16p2/3745,cb7374_c403919/f1p0/1963,cb7374_c409…
Cellular Component	GO:0044429	mitochondrial part	83	1140	4.53E-01	0.898853828	cb2564_c6/f1p0/1506,cb10577_c7/f1p0/1480,cb10491_c228869/f3p0/1354,cb13350_c13/f1p0/1199,cb13245_c6/f1p0/1168,cb7535_c45/f1p0/1143,cb7415_c8/f1p0/1709,cb7535_c25/f3p0/1114,cb10491_c371086/f2p0/1834,cb10491_c38834/f1p0/1361,cb7374_c62652/f6p0/2308,cb13245_c2/f1p0/1052,cb10491_c24810/f9p0/1777,cb8191_c98/f1p0/1508,cb8281_c9/f2p0/1710,cb7374_c340440/f4p0/2934,cb6773_c7/f1p0/1165,cb3848_c97/f1p0/1087…
Molecular Function	GO:0016788	hydrolase activity, acting on ester bonds	83	950	3.47E-02	0.474169921	cb9828_c8/f1p0/1033,cb2176_c8/f4p0/3661,cb8471_c5/f1p0/1206,cb6664_c16/f1p0/1994,cb65_c6/f8p0/4182,cb2800_c5/f1p0/2539,cb7374_c74097/f7p0/4155,cb5627_c28/f1p0/1369,cb5451_c26/f1p0/1401,cb7374_c10956/f1p0/3036,cb4126_c5/f1p1/3664,cb7655_c2/f1p0/921,cb6039_c3/f7p0/1499,cb4126_c6/f1p0/2762,cb10374_c12/f2p0/1363,cb7374_c332168/f3p0/4222,cb1565_c2/f6p0/2107,cb2176_c4/f8p0/3268,cb5828_c14/f1p0/2307,cb7…
Molecular Function	GO:0008270	zinc ion binding	82	1486	9.96E-01	0.99999785	cb7374_c212474/f1p0/2229,cb7374_c43250/f1p0/3299,cb7374_c14782/f1p0/3264,cb7374_c284009/f1p2/4362,cb9040_c14/f1p0/1153,cb7374_c60358/f4p0/4045,cb4155_c10/f1p0/1320,cb6694_c10/f5p0/3403,cb220_c6/f1p0/3233,cb7374_c295938/f1p0/2277,cb1298_c4/f2p0/2014,cb6261_c10/f1p0/1735,cb7374_c12112/f1p0/4221,cb10491_c1771/f1p0/1898,cb7412_c5/f1p0/906,cb5081_c1/f2p0/1916,cb7374_c43807/f1p1/3950,cb3421_c3/f4p0/108…
Molecular Function	GO:0022890	inorganic cation transmembrane transporter activity	81	1136	5.33E-01	0.94782683	cb13045_c2/f1p0/1088,cb7374_c390887/f1p0/2077,cb7535_c45/f1p0/1143,cb7374_c276421/f1p0/2170,cb7374_c107737/f1p3/3386,cb2713_c3/f1p0/2574,cb7374_c205638/f2p0/2080,cb547_c19/f1p0/1316,cb3256_c33/f1p0/2346,cb13245_c6/f1p0/1168,cb11345_c33/f1p0/1657,cb13245_c2/f1p0/1052,cb7374_c17700/f1p1/2961,cb7535_c25/f3p0/1114,cb2970_c549/f1p0/1073,cb8287_c167/f2p1/1306,cb7374_c12738/f1p0/3256,cb7374_c18039/f1p0/…
Biological Process	GO:0048522	positive regulation of cellular process	81	997	1.28E-01	0.702336026	cb7374_c335453/f1p1/2390,cb5803_c13/f1p1/2232,cb7374_c229833/f1p0/2479,cb7374_c307913/f1p0/2738,cb7374_c39525/f1p0/4187,cb10015_c16/f1p0/1330,cb6098_c13/f1p1/1732,cb7374_c3455/f2p0/2704,cb10491_c26329/f1p0/1569,cb3914_c3/f2p0/3191,cb5291_c2/f1p0/2539,cb7374_c179683/f1p0/2355,cb7374_c70337/f1p0/2523,cb8232_c3/f1p0/1457,cb8523_c6/f1p0/1374,cb7374_c98074/f9p2/2662,cb7374_c106144/f1p0/2559,cb7374_c18…
Biological Process	GO:0044712	single-organism catabolic process	81	928	3.72E-02	0.495070444	cb9300_c6/f1p0/1425,cb6790_c0/f82p1/1959,cb7374_c167100/f1p0/2129,cb8972_c36/f1p0/1440,cb7374_c230110/f1p0/2699,cb7374_c172172/f1p0/2334,cb4197_c21/f1p0/2090,cb7374_c232753/f1p1/3476,cb2176_c10/f4p0/3543,cb7374_c266879/f4p4/2778,cb7374_c73357/f3p1/3554,cb8972_c11/f1p0/1418,cb7374_c101971/f1p0/2576,cb2176_c8/f4p0/3661,cb10501_c9/f1p0/1049,cb6790_c12/f2p0/959,cb6953_c1/f3p1/3732,cb65_c6/f8p0/4182,c…
Biological Process	GO:0051641	cellular localization	80	1362	9.76E-01	0.99999785	cb8523_c6/f1p0/1374,cb7374_c98074/f9p2/2662,cb7374_c100952/f3p0/3335,cb6056_c1/f7p2/2195,cb10491_c559923/f1p0/1597,cb8777_c25/f1p0/1126,cb1865_c19/f1p0/1989,cb7374_c179683/f1p0/2355,cb1804_c10/f1p0/2585,cb8232_c3/f1p0/1457,cb3466_c5/f1p0/3370,cb10491_c580381/f1p0/1532,cb7374_c395606/f1p0/2022,cb4243_c5/f2p0/1170,cb4652_c18/f1p0/1454,cb5824_c2/f1p0/3199,cb7374_c10700/f1p0/5046,cb7385_c7/f1p0/933,c…
Biological Process	GO:0048523	negative regulation of cellular process	80	904	2.91E-02	0.427556278	cb11601_c1795/f2p0/1211,cb6324_c6/f1p0/2713,cb7374_c1673/f1p1/1938,cb10015_c11/f1p0/1796,cb10491_c6713/f1p0/1278,cb7374_c108234/f1p0/2623,cb5768_c2/f2p0/1280,cb10043_c37/f1p1/1256,cb7374_c328680/f6p1/3466,cb10491_c841561/f9p1/1543,cb10043_c112/f5p1/1044,cb7374_c112504/f1p0/2471,cb10491_c7460/f1p0/1328,cb10491_c82212/f1p0/1817,cb9322_c3/f1p0/1883,cb7374_c207881/f1p0/2329,cb7374_c22146/f1p0/3163,cb…
Molecular Function	GO:0005509	calcium ion binding	80	784	8.86E-04	0.068842541	cb7374_c38318/f3p0/4831,cb7374_c271569/f1p0/2659,cb13144_c3/f1p2/1174,cb9222_c4/f1p0/1112,cb10043_c112/f5p1/1044,cb7374_c387784/f2p0/2381,cb7374_c45657/f1p0/2794,cb7374_c112504/f1p0/2471,cb7374_c387688/f2p0/2781,cb6983_c13/f2p0/3654,cb7374_c44898/f1p0/3205,cb8516_c19/f1p0/1635,cb5287_c6/f1p0/2193,cb12124_c1/f1p0/1387,cb7374_c108234/f1p0/2623,cb3460_c6/f1p0/3406,cb7374_c33322/f3p2/4663,cb10491_c68…
Biological Process	GO:0033036	macromolecule localization	79	1391	9.90E-01	0.99999785	cb4243_c6/f1p0/3179,cb7374_c1409/f1p0/1957,cb3474_c88/f1p1/2944,cb7374_c299711/f1p0/1954,cb12591_c1/f1p0/1675,cb4822_c10/f1p0/2155,cb13350_c13/f1p0/1199,cb4665_c102/f24p0/1532,cb6915_c10/f1p1/1680,cb7374_c17254/f1p0/2728,cb1989_c9/f1p0/3725,cb7374_c333819/f4p1/2293,cb8424_c21/f1p0/1422,cb10491_c371086/f2p0/1834,cb2659_c4/f1p0/2423,cb7374_c98566/f4p3/4335,cb7374_c73074/f1p1/3599,cb10491_c580381/f1…
Biological Process	GO:0071702	organic substance transport	79	1360	9.81E-01	0.99999785	cb2659_c4/f1p0/2423,cb10491_c371086/f2p0/1834,cb8424_c21/f1p0/1422,cb7374_c333819/f4p1/2293,cb7374_c98566/f4p3/4335,cb12591_c1/f1p0/1675,cb7374_c299711/f1p0/1954,cb3474_c88/f1p1/2944,cb2564_c6/f1p0/1506,cb7374_c1409/f1p0/1957,cb4243_c6/f1p0/3179,cb1989_c9/f1p0/3725,cb6915_c10/f1p1/1680,cb4665_c102/f24p0/1532,cb7374_c17254/f1p0/2728,cb5582_c0/f4p0/2393,cb13350_c13/f1p0/1199,cb4822_c10/f1p0/2155,cb…
Biological Process	GO:0065008	regulation of biological quality	79	1197	7.94E-01	0.99999785	cb7374_c335453/f1p1/2390,cb5803_c13/f1p1/2232,cb7374_c18923/f1p0/2246,cb7374_c229833/f1p0/2479,cb7374_c307913/f1p0/2738,cb7374_c15699/f1p1/3080,cb10015_c16/f1p0/1330,cb7374_c3455/f2p0/2704,cb2481_c9/f1p0/2498,cb5829_c0/f5p0/2449,cb10491_c423758/f1p0/1292,cb7374_c106144/f1p0/2559,cb7374_c236517/f1p1/2871,cb1865_c19/f1p0/1989,cb7374_c297870/f3p1/2254,cb7464_c2/f1p0/1436,cb12925_c102/f1p0/1121,cb737…
Biological Process	GO:0034622	cellular macromolecular complex assembly	79	847	9.67E-03	0.278164937	cb9331_c9/f2p0/1015,cb7374_c267084/f102p2/3305,cb5914_c1/f1p0/2125,cb5142_c349/f1p0/1164,cb5451_c34/f1p0/1136,cb8284_c7/f1p0/1172,cb5142_c332/f1p0/1215,cb5142_c463/f1p0/1314,cb4379_c6/f1p0/1919,cb7374_c2509/f1p0/2222,cb4072_c84/f3p0/1253,cb7374_c102861/f5p1/2981,cb2671_c36/f1p0/1763,cb8231_c8/f1p0/1542,cb7374_c150685/f3p0/2609,cb8364_c2/f1p0/1728,cb8231_c15/f1p0/1235,cb7374_c210449/f1p3/2786,cb73…
Cellular Component	GO:0031974	membrane-enclosed lumen	77	1310	9.74E-01	0.99999785	cb11034_c8/f1p0/1124,cb7374_c298681/f1p1/2477,cb7374_c8661/f3p0/2294,cb10501_c9/f1p0/1049,cb7374_c21471/f5p3/3175,cb10491_c627204/f1p0/1321,cb8600_c5/f2p1/1147,cb7374_c408029/f1p0/2099,cb7374_c298702/f1p0/2360,cb12731_c0/f1p0/1152,cb6509_c5/f1p0/2330,cb5656_c6/f1p0/2001,cb7374_c57379/f1p2/2816,cb9723_c1/f1p0/1264,cb11034_c10/f9p0/1254,cb7374_c230110/f1p0/2699,cb3667_c0/f45p0/2051,cb6694_c10/f5p0/…
Cellular Component	GO:0043233	organelle lumen	77	1310	9.74E-01	0.99999785	cb5829_c0/f5p0/2449,cb7374_c269483/f3p0/2162,cb7374_c100952/f3p0/3335,cb10491_c559923/f1p0/1597,cb13050_c1/f1p0/996,cb3811_c9/f1p0/2214,cb5914_c2/f1p0/2690,cb7374_c300487/f1p0/2121,cb2293_c6/f1p0/937,cb7374_c395606/f1p0/2022,cb7374_c20300/f1p0/2239,cb9506_c138/f6p0/975,cb5824_c2/f1p0/3199,cb7374_c158218/f1p0/2402,cb13525_c4/f1p0/1033,cb2671_c10/f2p0/3188,cb7374_c335453/f1p1/2390,cb3904_c11/f1p0/1…
Cellular Component	GO:0070013	intracellular organelle lumen	77	1310	9.74E-01	0.99999785	cb7543_c1/f2p0/1837,cb10015_c16/f1p0/1330,cb10206_c2/f1p0/1524,cb7374_c63985/f1p0/3104,cb5326_c5/f1p1/2466,cb7374_c229833/f1p0/2479,cb3904_c11/f1p0/1383,cb7374_c335453/f1p1/2390,cb7374_c22280/f1p0/2112,cb13525_c4/f1p0/1033,cb2671_c10/f2p0/3188,cb7374_c158218/f1p0/2402,cb2293_c6/f1p0/937,cb7374_c395606/f1p0/2022,cb9506_c138/f6p0/975,cb5824_c2/f1p0/3199,cb7374_c20300/f1p0/2239,cb13050_c1/f1p0/996,c…
Biological Process	GO:0035556	intracellular signal transduction	77	1082	5.41E-01	0.950953372	cb9322_c3/f1p0/1883,cb10491_c82212/f1p0/1817,cb4665_c102/f24p0/1532,cb10491_c598357/f3p0/1378,cb3474_c88/f1p1/2944,cb7374_c175419/f2p0/2680,cb7374_c207881/f1p0/2329,cb7374_c19797/f2p1/4107,cb3912_c8/f3p0/2499,cb6131_c5/f1p0/1759,cb7374_c328715/f1p0/2401,cb10356_c14/f1p0/5722,cb7374_c75102/f1p0/2316,cb13777_c2/f1p0/1118,cb10015_c11/f1p0/1796,cb1458_c117/f1p0/2680,cb7374_c179683/f1p0/2355,cb10491_c…
Biological Process	GO:0072521	purine-containing compound metabolic process	76	1264	9.56E-01	0.99999785	cb13045_c2/f1p0/1088,cb4840_c1/f5p1/2294,cb10491_c228869/f3p0/1354,cb9574_c5/f1p0/1272,cb8545_c32/f1p0/1342,cb13245_c6/f1p0/1168,cb7374_c107737/f1p3/3386,cb7374_c105950/f1p0/2335,cb2970_c549/f1p0/1073,cb10491_c38834/f1p0/1361,cb7334_c334/f16p0/1475,cb8972_c14/f2p0/991,cb7374_c178707/f1p0/2505,cb13245_c2/f1p0/1052,cb10491_c24810/f9p0/1777,cb7374_c18987/f1p0/3179,cb7374_c387290/f6p0/2751,cb7374_c40…
Biological Process	GO:1901565	organonitrogen compound catabolic process	76	927	1.20E-01	0.702336026	cb10501_c9/f1p0/1049,cb10491_c566660/f1p0/1879,cb11416_c1/f1p0/1422,cb6790_c12/f2p0/959,cb7374_c298681/f1p1/2477,cb7374_c334232/f3p1/2117,cb4197_c7/f5p0/1752,cb4197_c36/f10p0/2634,cb4197_c30/f1p0/1302,cb4197_c38/f7p1/2711,cb7374_c328537/f1p0/2206,cb7319_c3/f2p0/1601,cb10491_c580653/f1p0/1578,cb7374_c9157/f2p0/3845,cb9205_c6/f1p0/1698,cb7374_c334072/f1p2/2477,cb9205_c8/f1p0/1403,cb6790_c0/f82p1/19…
Cellular Component	GO:0031226	intrinsic component of plasma membrane	76	778	3.68E-03	0.155415726	cb7374_c106092/f3p0/2862,cb7374_c39525/f1p0/4187,cb7374_c10605/f1p0/2255,cb7374_c288538/f1p0/2312,cb7374_c101790/f1p0/2734,cb7374_c16780/f1p0/3228,cb7374_c410909/f1p0/1148,cb7374_c42445/f2p0/3825,cb7374_c340652/f1p0/2444,cb4499_c7/f1p0/5496,cb7374_c114869/f1p0/2515,cb7374_c291364/f1p1/2019,cb7374_c334197/f1p0/2416,cb7374_c32645/f1p0/2912,cb7374_c391658/f1p0/2008,cb8834_c30/f1p0/964,cb7374_c108287…
Biological Process	GO:0051649	establishment of localization in cell	75	1214	9.24E-01	0.99999785	cb2970_c519/f1p0/1628,cb7374_c262262/f3p0/4481,cb8424_c16/f1p0/1440,cb7374_c43807/f1p1/3950,cb4243_c11/f1p0/2587,cb7374_c101052/f2p1/3069,cb4665_c376/f1p0/1728,cb6949_c1/f6p0/1952,cb6056_c2/f3p2/2421,cb7587_c30/f1p1/1095,cb7374_c331774/f4p2/2861,cb4665_c350/f1p0/1325,cb7374_c363570/f1p2/3518,cb40_c9/f1p0/3388,cb7374_c78803/f1p1/3851,cb7374_c347101/f1p2/2848,cb7374_c174170/f4p1/2609,cb7374_c284009…
Molecular Function	GO:0015077	monovalent inorganic cation transmembrane transporter activity	75	1039	4.89E-01	0.919431505	cb3256_c12/f2p0/1947,cb7535_c50/f1p0/1049,cb11345_c29/f1p0/1228,cb7374_c363397/f1p1/2910,cb10491_c405960/f1p0/1451,cb7374_c119639/f1p0/3200,cb8281_c29/f1p0/1917,cb2970_c497/f1p0/1924,cb7374_c267199/f12p0/2256,cb7374_c21180/f1p1/2893,cb14248_c7/f1p2/5220,cb7374_c116811/f1p0/2658,cb7374_c409427/f1p0/2223,cb7374_c403919/f1p0/1963,cb7374_c107871/f1p0/2888,cb7374_c80185/f3p0/2011,cb8281_c2/f10p0/1421,…
Cellular Component	GO:0005887	integral component of plasma membrane	75	759	2.92E-03	0.131807586	cb7374_c36459/f1p0/4655,cb7374_c383549/f1p0/2043,cb7374_c51032/f1p1/2477,cb7374_c104688/f1p0/2281,cb7374_c409721/f1p0/2701,cb7374_c22507/f1p0/2800,cb7374_c12674/f1p0/3993,cb7374_c123230/f1p1/2505,cb7374_c18158/f1p0/2792,cb7374_c122795/f2p0/2853,cb7374_c262262/f3p0/4481,cb8834_c10/f1p0/1648,cb7374_c275193/f1p0/2425,cb7374_c219084/f1p0/1999,cb7374_c395256/f1p0/2210,cb7374_c332009/f2p1/2864,cb7374_c…
Molecular Function	GO:0016301	kinase activity	74	1234	9.56E-01	0.99999785	cb7374_c174217/f1p0/3846,cb13463_c1/f1p0/1210,cb7374_c148387/f2p0/4585,cb9170_c3/f1p0/1849,cb7374_c20300/f1p0/2239,cb7374_c77446/f1p1/2559,cb7374_c18146/f4p0/2426,cb510_c4/f1p1/4927,cb2539_c39/f1p0/1255,cb9788_c2/f1p0/1189,cb8545_c14/f1p0/1611,cb5791_c0/f19p0/2404,cb7374_c39525/f1p0/4187,cb8859_c5/f1p0/1601,cb8949_c1/f4p0/5432,cb7374_c204700/f5p0/4362,cb5791_c6/f1p0/3241,cb7374_c13533/f1p0/3707,c…
Biological Process	GO:0046907	intracellular transport	74	1191	9.14E-01	0.99999785	cb6773_c7/f1p0/1165,cb8424_c21/f1p0/1422,cb10015_c11/f1p0/1796,cb10491_c574157/f1p0/1584,cb7374_c333819/f4p1/2293,cb2659_c4/f1p0/2423,cb4822_c10/f1p0/2155,cb9322_c3/f1p0/1883,cb6915_c10/f1p1/1680,cb4665_c102/f24p0/1532,cb7374_c17254/f1p0/2728,cb7374_c1409/f1p0/1957,cb4243_c6/f1p0/3179,cb10491_c598357/f3p0/1378,cb12591_c1/f1p0/1675,cb7374_c218889/f1p0/2699,cb7374_c299711/f1p0/1954,cb2564_c6/f1p0/1…
Biological Process	GO:0008104	protein localization	73	1280	9.85E-01	0.99999785	cb7374_c98566/f4p3/4335,cb7374_c333819/f4p1/2293,cb8424_c21/f1p0/1422,cb2659_c4/f1p0/2423,cb10491_c371086/f2p0/1834,cb4822_c10/f1p0/2155,cb7374_c17254/f1p0/2728,cb4665_c102/f24p0/1532,cb6915_c10/f1p1/1680,cb13350_c13/f1p0/1199,cb1989_c9/f1p0/3725,cb7374_c1409/f1p0/1957,cb4243_c6/f1p0/3179,cb7374_c299711/f1p0/1954,cb12591_c1/f1p0/1675,cb3474_c88/f1p1/2944,cb7374_c36744/f1p0/2512,cb1989_c7/f1p0/357…
Biological Process	GO:0009259	ribonucleotide metabolic process	73	1219	9.56E-01	0.99999785	cb9057_c1/f3p0/1457,cb8287_c167/f2p1/1306,cb7374_c12738/f1p0/3256,cb7374_c116591/f2p0/2808,cb6773_c7/f1p0/1165,cb7374_c400603/f1p0/2643,cb7374_c18987/f1p0/3179,cb7374_c387290/f6p0/2751,cb10491_c24810/f9p0/1777,cb13245_c2/f1p0/1052,cb7374_c178707/f1p0/2505,cb10491_c38834/f1p0/1361,cb7334_c334/f16p0/1475,cb8972_c14/f2p0/991,cb2970_c549/f1p0/1073,cb7374_c107737/f1p3/3386,cb7374_c105950/f1p0/2335,cb8…
Biological Process	GO:0006163	purine nucleotide metabolic process	73	1210	9.49E-01	0.99999785	cb6021_c0/f9p0/2391,cb7374_c401574/f1p0/2832,cb8972_c36/f1p0/1440,cb7374_c67755/f1p0/2402,cb7374_c167100/f1p0/2129,cb7374_c161791/f1p0/2182,cb7374_c122016/f1p0/3364,cb9469_c1/f1p0/1269,cb7394_c14/f1p0/2401,cb10491_c876091/f1p0/1267,cb7374_c102397/f1p0/3290,cb7374_c101971/f1p0/2576,cb2970_c576/f3p0/1828,cb2970_c519/f1p0/1628,cb7374_c179863/f1p0/3516,cb8972_c11/f1p0/1418,cb10491_c762616/f2p0/1346,c…
Cellular Component	GO:0043230	extracellular organelle	73	815	2.85E-02	0.423345948	cb6790_c12/f2p0/959,cb10491_c12321/f1p0/1352,cb517_c0/f15p0/2429,cb7374_c230722/f1p0/2589,cb7374_c73424/f1p0/2205,cb10501_c9/f1p0/1049,cb7374_c21471/f5p3/3175,cb7374_c224326/f1p0/2376,cb12925_c48/f1p0/1116,cb7374_c298681/f1p1/2477,cb7374_c73325/f1p0/3945,cb10491_c10489/f1p0/1309,cb10491_c627204/f1p0/1321,cb7374_c36459/f1p0/4655,cb6790_c0/f82p1/1959,cb7374_c334072/f1p2/2477,cb7374_c212474/f1p0/222…
Cellular Component	GO:0070062	extracellular exosome	73	815	2.85E-02	0.423345948	cb5453_c0/f9p0/1859,cb7374_c3393/f1p0/2907,cb7374_c232753/f1p1/3476,cb7374_c12615/f1p0/5067,cb10491_c854585/f1p0/1467,cb10491_c841822/f2p0/1572,cb517_c2/f5p0/2425,cb2970_c519/f1p0/1628,cb6790_c0/f82p1/1959,cb7374_c36459/f1p0/4655,cb7374_c334072/f1p2/2477,cb7374_c212474/f1p0/2229,cb7374_c60358/f4p0/4045,cb10491_c888884/f1p0/1360,cb7374_c230110/f1p0/2699,cb7374_c62720/f1p0/1952,cb7374_c73325/f1p0/3…
Cellular Component	GO:1903561	extracellular vesicle	73	815	2.85E-02	0.423345948	cb7374_c60358/f4p0/4045,cb7374_c36459/f1p0/4655,cb6790_c0/f82p1/1959,cb7374_c212474/f1p0/2229,cb7374_c334072/f1p2/2477,cb7374_c62720/f1p0/1952,cb7374_c230110/f1p0/2699,cb10491_c888884/f1p0/1360,cb7374_c3393/f1p0/2907,cb7374_c12615/f1p0/5067,cb7374_c232753/f1p1/3476,cb5453_c0/f9p0/1859,cb10491_c854585/f1p0/1467,cb2970_c519/f1p0/1628,cb517_c2/f5p0/2425,cb10491_c841822/f2p0/1572,cb517_c0/f15p0/2429,…
Cellular Component	GO:1990351	transporter complex	73	637	4.81E-05	0.019576002	cb10491_c24810/f9p0/1777,cb7374_c102209/f1p1/2960,cb10491_c38834/f1p0/1361,cb7374_c114146/f1p0/2386,cb6773_c7/f1p0/1165,cb8287_c167/f2p1/1306,cb7374_c104080/f1p0/2241,cb7374_c328693/f1p0/2851,cb10491_c228869/f3p0/1354,cb7374_c357324/f1p1/2434,cb7374_c212344/f1p1/2391,cb7374_c19185/f1p1/2802,cb7374_c100870/f1p0/2445,cb7374_c332683/f5p0/2854,cb7374_c112314/f1p0/2446,cb7374_c273735/f1p1/1934,cb8834_…
Cellular Component	GO:1902495	transmembrane transporter complex	73	634	4.12E-05	0.018665292	cb7374_c18158/f1p0/2792,cb7374_c123230/f1p1/2505,cb8834_c10/f1p0/1648,cb7374_c122795/f2p0/2853,cb7374_c22507/f1p0/2800,cb7374_c104688/f1p0/2281,cb7374_c409721/f1p0/2701,cb7374_c51032/f1p1/2477,cb7374_c383549/f1p0/2043,cb7374_c348266/f1p0/2440,cb7374_c109721/f1p0/1977,cb10491_c742753/f2p0/1341,cb7374_c99713/f3p2/2858,cb7374_c149899/f8p0/2855,cb10491_c30217/f1p0/1308,cb7374_c331859/f4p0/2880,cb7374…
Biological Process	GO:0009150	purine ribonucleotide metabolic process	72	1194	9.49E-01	0.99999785	cb10491_c566061/f1p0/1540,cb9533_c9/f1p0/1329,cb8972_c5/f21p0/1326,cb7374_c399294/f1p0/2522,cb7374_c403700/f1p0/2488,cb10491_c15121/f2p0/1354,cb8545_c14/f1p0/1611,cb7374_c160490/f1p0/2410,cb7374_c288308/f1p0/1962,cb2970_c533/f1p0/1349,cb10491_c19519/f1p0/1368,cb2970_c530/f1p0/1428,cb7374_c107737/f1p3/3386,cb7374_c105950/f1p0/2335,cb8545_c32/f1p0/1342,cb13245_c6/f1p0/1168,cb9574_c5/f1p0/1272,cb104…
Biological Process	GO:0032787	monocarboxylic acid metabolic process	72	789	2.04E-02	0.381100754	cb7374_c60989/f1p0/2505,cb1856_c4/f2p0/3552,cb8545_c14/f1p0/1611,cb2194_c5/f1p0/3128,cb7374_c335453/f1p1/2390,cb13008_c4/f1p0/6418,cb7374_c160490/f1p0/2410,cb10043_c99/f1p0/1031,cb7374_c231479/f4p0/2371,cb7374_c1670/f1p1/2179,cb6512_c13/f2p2/1463,cb7374_c63985/f1p0/3104,cb7374_c46881/f1p0/2586,cb10043_c98/f1p0/1035,cb3696_c13/f1p0/3287,cb2176_c32/f1p0/3002,cb9533_c9/f1p0/1329,cb8972_c5/f21p0/1326…
Biological Process	GO:0071705	nitrogen compound transport	71	1227	9.78E-01	0.99999785	cb3474_c32/f1p0/2530,cb5453_c0/f9p0/1859,cb6056_c2/f3p2/2421,cb7374_c232753/f1p1/3476,cb7374_c43807/f1p1/3950,cb4243_c11/f1p0/2587,cb7374_c101052/f2p1/3069,cb6949_c1/f6p0/1952,cb4665_c376/f1p0/1728,cb7374_c262262/f3p0/4481,cb8424_c16/f1p0/1440,cb7374_c174170/f4p1/2609,cb7374_c36459/f1p0/4655,cb7374_c284009/f1p2/4362,cb6915_c18/f1p0/1499,cb9447_c14/f1p0/1286,cb7374_c78803/f1p1/3851,cb7374_c363570/…
Biological Process	GO:0042886	amide transport	70	1157	9.43E-01	0.99999785	cb7374_c36744/f1p0/2512,cb7374_c335453/f1p1/2390,cb1989_c7/f1p0/3578,cb6736_c5/f2p0/1606,cb7374_c65651/f1p1/4550,cb6056_c1/f7p2/2195,cb10491_c559923/f1p0/1597,cb1865_c19/f1p0/1989,cb8777_c25/f1p0/1126,cb1989_c0/f3p0/3943,cb3466_c5/f1p0/3370,cb1804_c10/f1p0/2585,cb3474_c27/f2p0/1840,cb7374_c73074/f1p1/3599,cb10491_c580381/f1p0/1532,cb4243_c5/f2p0/1170,cb4652_c18/f1p0/1454,cb7374_c20300/f1p0/2239,c…
Biological Process	GO:0009123	nucleoside monophosphate metabolic process	70	1142	9.27E-01	0.99999785	cb4840_c1/f5p1/2294,cb13045_c2/f1p0/1088,cb10491_c228869/f3p0/1354,cb9574_c5/f1p0/1272,cb13245_c6/f1p0/1168,cb8545_c32/f1p0/1342,cb7374_c105950/f1p0/2335,cb7374_c107737/f1p3/3386,cb2970_c549/f1p0/1073,cb10491_c38834/f1p0/1361,cb8972_c14/f2p0/991,cb7334_c334/f16p0/1475,cb7374_c178707/f1p0/2505,cb10491_c24810/f9p0/1777,cb13245_c2/f1p0/1052,cb7374_c387290/f6p0/2751,cb7374_c18987/f1p0/3179,cb7374_c40…
Biological Process	GO:0009161	ribonucleoside monophosphate metabolic process	70	1142	9.27E-01	0.99999785	cb7374_c288308/f1p0/1962,cb7374_c160490/f1p0/2410,cb2970_c533/f1p0/1349,cb8545_c14/f1p0/1611,cb10491_c19519/f1p0/1368,cb2970_c530/f1p0/1428,cb10491_c566061/f1p0/1540,cb9533_c9/f1p0/1329,cb8972_c5/f21p0/1326,cb7374_c403700/f1p0/2488,cb10491_c15121/f2p0/1354,cb7374_c399294/f1p0/2522,cb7374_c400603/f1p0/2643,cb7374_c18987/f1p0/3179,cb7374_c387290/f6p0/2751,cb9057_c1/f3p0/1457,cb7374_c116591/f2p0/280…
Biological Process	GO:0009141	nucleoside triphosphate metabolic process	70	1136	9.20E-01	0.99999785	cb7374_c107737/f1p3/3386,cb7374_c105950/f1p0/2335,cb13245_c6/f1p0/1168,cb8545_c32/f1p0/1342,cb9574_c5/f1p0/1272,cb10491_c228869/f3p0/1354,cb13045_c2/f1p0/1088,cb7374_c12738/f1p0/3256,cb7374_c116591/f2p0/2808,cb8287_c167/f2p1/1306,cb9057_c1/f3p0/1457,cb6773_c7/f1p0/1165,cb7374_c400603/f1p0/2643,cb7374_c18987/f1p0/3179,cb7374_c387290/f6p0/2751,cb10491_c24810/f9p0/1777,cb13245_c2/f1p0/1052,cb7374_c1…
Biological Process	GO:0009199	ribonucleoside triphosphate metabolic process	70	1130	9.13E-01	0.99999785	cb7374_c399294/f1p0/2522,cb7374_c403700/f1p0/2488,cb10491_c15121/f2p0/1354,cb10491_c566061/f1p0/1540,cb9533_c9/f1p0/1329,cb8972_c5/f21p0/1326,cb2970_c530/f1p0/1428,cb10491_c19519/f1p0/1368,cb8545_c14/f1p0/1611,cb7374_c288308/f1p0/1962,cb7374_c160490/f1p0/2410,cb2970_c533/f1p0/1349,cb9574_c5/f1p0/1272,cb10491_c228869/f3p0/1354,cb13045_c2/f1p0/1088,cb7374_c105950/f1p0/2335,cb7374_c107737/f1p3/3386,…
Biological Process	GO:0009126	purine nucleoside monophosphate metabolic process	70	1123	9.03E-01	0.99999785	cb6773_c7/f1p0/1165,cb8287_c167/f2p1/1306,cb7374_c12738/f1p0/3256,cb7374_c116591/f2p0/2808,cb9057_c1/f3p0/1457,cb7374_c18987/f1p0/3179,cb7374_c387290/f6p0/2751,cb7374_c400603/f1p0/2643,cb7374_c178707/f1p0/2505,cb10491_c24810/f9p0/1777,cb13245_c2/f1p0/1052,cb2970_c549/f1p0/1073,cb8972_c14/f2p0/991,cb7334_c334/f16p0/1475,cb10491_c38834/f1p0/1361,cb7374_c107737/f1p3/3386,cb7374_c105950/f1p0/2335,cb8…
Biological Process	GO:0009167	purine ribonucleoside monophosphate metabolic process	70	1123	9.03E-01	0.99999785	cb2970_c530/f1p0/1428,cb10491_c19519/f1p0/1368,cb2970_c533/f1p0/1349,cb7374_c160490/f1p0/2410,cb7374_c288308/f1p0/1962,cb8545_c14/f1p0/1611,cb10491_c15121/f2p0/1354,cb7374_c403700/f1p0/2488,cb7374_c399294/f1p0/2522,cb8972_c5/f21p0/1326,cb9533_c9/f1p0/1329,cb10491_c566061/f1p0/1540,cb2970_c549/f1p0/1073,cb8972_c14/f2p0/991,cb7334_c334/f16p0/1475,cb10491_c38834/f1p0/1361,cb7374_c178707/f1p0/2505,cb…
Biological Process	GO:0034220	ion transmembrane transport	70	863	1.51E-01	0.731068601	cb4499_c7/f1p0/5496,cb7374_c32413/f1p1/2213,cb2970_c530/f1p0/1428,cb10015_c16/f1p0/1330,cb3256_c0/f62p0/2339,cb2970_c533/f1p0/1349,cb7374_c229833/f1p0/2479,cb7374_c18923/f1p0/2246,cb7374_c395606/f1p0/2022,cb7374_c15946/f1p1/3561,cb7374_c403700/f1p0/2488,cb7374_c121842/f3p0/2327,cb7374_c6044/f1p0/2949,cb10491_c566061/f1p0/1540,cb10015_c11/f1p0/1796,cb7374_c34461/f7p1/4126,cb13245_c2/f1p0/1052,cb29…
Biological Process	GO:0051246	regulation of protein metabolic process	70	769	2.31E-02	0.412384251	cb1649_c65/f1p0/2045,cb7374_c103067/f1p0/3668,cb11784_c10/f1p0/1284,cb10491_c87780/f1p0/1583,cb7374_c16355/f2p1/3124,cb7374_c332168/f3p0/4222,cb11257_c0/f1p0/1325,cb13435_c1/f1p0/960,cb7374_c125158/f2p2/2648,cb10491_c10489/f1p0/1309,cb7374_c298681/f1p1/2477,cb10491_c876466/f1p0/1550,cb10491_c877749/f1p0/1546,cb10491_c12321/f1p0/1352,cb10501_c9/f1p0/1049,cb7374_c2511/f1p0/2456,cb7374_c102861/f5p1/…
Cellular Component	GO:0044428	nuclear part	69	1326	9.99E-01	0.99999785	cb13168_c2/f1p0/1063,cb4072_c84/f3p0/1253,cb10491_c617/f3p3/1646,cb5309_c4/f1p0/1723,cb2970_c519/f1p0/1628,cb5914_c1/f1p0/2125,cb9723_c1/f1p0/1264,cb7374_c57379/f1p2/2816,cb7374_c363570/f1p2/3518,cb4072_c90/f1p0/1953,cb6694_c10/f5p0/3403,cb7374_c61430/f1p0/3365,cb13609_c2/f1p0/1053,cb3932_c2/f2p0/2120,cb13895_c0/f1p0/972,cb10491_c627204/f1p0/1321,cb6208_c4/f1p0/1662,cb12731_c0/f1p0/1152,cb7374_c2…
Biological Process	GO:0045184	establishment of protein localization	69	1171	9.65E-01	0.99999785	cb7374_c98566/f4p3/4335,cb10491_c371086/f2p0/1834,cb2659_c4/f1p0/2423,cb8424_c21/f1p0/1422,cb7374_c333819/f4p1/2293,cb1989_c9/f1p0/3725,cb13350_c13/f1p0/1199,cb6915_c10/f1p1/1680,cb4665_c102/f24p0/1532,cb7374_c17254/f1p0/2728,cb4822_c10/f1p0/2155,cb3474_c88/f1p1/2944,cb7374_c299711/f1p0/1954,cb12591_c1/f1p0/1675,cb4243_c6/f1p0/3179,cb7374_c1409/f1p0/1957,cb7374_c335453/f1p1/2390,cb1989_c7/f1p0/35…
Biological Process	GO:0015833	peptide transport	69	1144	9.45E-01	0.99999785	cb7374_c22864/f1p0/3083,cb7374_c148694/f2p0/2489,cb4243_c20/f1p0/2177,cb7374_c18973/f1p0/2965,cb1226_c13/f1p0/1622,cb1804_c20/f1p0/2331,cb7387_c16/f9p1/1375,cb7374_c173843/f1p1/2282,cb6949_c2/f3p0/1950,cb9431_c0/f2p0/1315,cb7374_c288163/f1p0/1918,cb1989_c10/f1p0/3470,cb4243_c14/f1p0/2700,cb7374_c178360/f1p0/3284,cb7374_c73424/f1p0/2205,cb4243_c11/f1p0/2587,cb7374_c43807/f1p1/3950,cb6949_c1/f6p0/1…
Biological Process	GO:0015031	protein transport	69	1143	9.44E-01	0.99999785	cb1989_c0/f3p0/3943,cb6056_c1/f7p2/2195,cb10491_c559923/f1p0/1597,cb8777_c25/f1p0/1126,cb1865_c19/f1p0/1989,cb1804_c10/f1p0/2585,cb3474_c27/f2p0/1840,cb3466_c5/f1p0/3370,cb7374_c73074/f1p1/3599,cb10491_c580381/f1p0/1532,cb4243_c5/f2p0/1170,cb4652_c18/f1p0/1454,cb7374_c20300/f1p0/2239,cb7374_c335453/f1p1/2390,cb1989_c7/f1p0/3578,cb7374_c36744/f1p0/2512,cb6736_c5/f2p0/1606,cb7374_c65651/f1p1/4550,c…
Biological Process	GO:0009144	purine nucleoside triphosphate metabolic process	69	1121	9.20E-01	0.99999785	cb10491_c762616/f2p0/1346,cb10491_c14995/f2p0/1301,cb4228_c0/f4p0/2293,cb10491_c15095/f2p0/1335,cb2970_c497/f1p0/1924,cb7374_c47858/f1p0/2538,cb7374_c119639/f1p0/3200,cb4187_c1/f2p1/1528,cb10491_c15024/f2p0/1357,cb10491_c14714/f3p0/1332,cb7374_c102089/f2p0/2812,cb10491_c742753/f2p0/1341,cb13341_c2/f2p0/949,cb10491_c30217/f1p0/1308,cb7374_c177732/f1p0/3718,cb7394_c45/f2p0/1072,cb12027_c1/f1p0/1364…
Biological Process	GO:0009205	purine ribonucleoside triphosphate metabolic process	69	1119	9.18E-01	0.99999785	cb7394_c14/f1p0/2401,cb10491_c876091/f1p0/1267,cb7374_c122016/f1p0/3364,cb7374_c102397/f1p0/3290,cb2970_c576/f3p0/1828,cb7374_c101971/f1p0/2576,cb2970_c519/f1p0/1628,cb8972_c11/f1p0/1418,cb7374_c401574/f1p0/2832,cb8972_c36/f1p0/1440,cb7374_c161791/f1p0/2182,cb7374_c167100/f1p0/2129,cb7374_c67755/f1p0/2402,cb10491_c742753/f2p0/1341,cb10491_c30217/f1p0/1308,cb13341_c2/f2p0/949,cb7374_c177732/f1p0/3…
Cellular Component	GO:0005856	cytoskeleton	69	1062	8.20E-01	0.99999785	cb7374_c174880/f1p0/3037,cb7374_c176394/f1p0/3174,cb10491_c378013/f1p0/1470,cb7374_c71243/f7p2/3500,cb7374_c3459/f1p2/2754,cb7777_c2/f1p0/1858,cb10491_c627204/f1p0/1321,cb10491_c15103/f2p0/1694,cb7374_c400928/f1p0/1936,cb7374_c167386/f1p0/3167,cb1035_c6/f1p1/2904,cb12925_c48/f1p0/1116,cb397_c11/f1p2/4330,cb7374_c237659/f1p0/2051,cb7374_c267084/f102p2/3305,cb4072_c84/f3p0/1253,cb1035_c19/f1p0/1568…
Biological Process	GO:0006468	protein phosphorylation	69	963	5.16E-01	0.935332159	cb212_c6/f3p0/2703,cb7374_c173544/f1p0/4292,cb7374_c166496/f1p0/3231,cb7374_c151500/f2p1/2258,cb10491_c411119/f1p0/1581,cb7374_c271213/f1p0/2295,cb7374_c216504/f1p0/1949,cb7374_c36986/f2p0/2814,cb5429_c3/f1p1/2598,cb7374_c111418/f1p1/2667,cb7374_c100645/f4p1/4188,cb3936_c7/f1p0/2368,cb510_c10/f1p0/3066,cb7374_c60223/f2p0/2299,cb7374_c387750/f2p0/2001,cb7374_c168688/f1p0/2775,cb10491_c87780/f1p0/1…
Molecular Function	GO:0016887	ATPase activity	69	855	1.63E-01	0.747728292	cb7374_c363570/f1p2/3518,cb8639_c11/f1p0/1762,cb7374_c161791/f1p0/2182,cb5067_c3/f9p0/2135,cb9205_c6/f1p0/1698,cb2970_c576/f3p0/1828,cb2970_c519/f1p0/1628,cb1084_c7/f1p0/1585,cb5914_c1/f1p0/2125,cb8788_c191/f1p0/1798,cb7394_c14/f1p0/2401,cb7374_c102397/f1p0/3290,cb7943_c2/f1p0/3162,cb2970_c497/f1p0/1924,cb8639_c22/f2p0/1543,cb7374_c267199/f12p0/2256,cb6213_c11/f1p0/3361,cb4053_c22/f2p0/3278,cb279…
Biological Process	GO:0030001	metal ion transport	69	736	1.33E-02	0.321454272	cb8834_c30/f1p0/964,cb7374_c391658/f1p0/2008,cb10491_c477997/f1p0/1679,cb7374_c108287/f1p0/2356,cb7374_c173255/f2p0/2434,cb7374_c109468/f1p0/2866,cb7374_c389950/f1p0/2283,cb7374_c117871/f1p0/2871,cb8438_c69/f10p1/1059,cb7374_c101790/f1p0/2734,cb7374_c410909/f1p0/1148,cb7374_c106092/f3p0/2862,cb7374_c288538/f1p0/2312,cb7374_c10605/f1p0/2255,cb7374_c334197/f1p0/2416,cb7374_c340652/f1p0/2444,cb4499_…
Biological Process	GO:0006520	cellular amino acid metabolic process	69	714	6.96E-03	0.223943201	cb10490_c0/f5p0/1747,cb3722_c6/f1p0/2207,cb4197_c30/f1p0/1302,cb4197_c38/f7p1/2711,cb7374_c1810/f2p0/2174,cb7374_c328537/f1p0/2206,cb7374_c151118/f2p0/2997,cb2643_c4/f1p0/3203,cb7374_c334232/f3p1/2117,cb4197_c7/f5p0/1752,cb7374_c244868/f1p0/2076,cb4197_c36/f10p0/2634,cb6790_c12/f2p0/959,cb7374_c41818/f1p0/3165,cb6526_c20/f1p0/1144,cb10561_c17/f1p0/1045,cb7374_c103013/f1p0/3558,cb10561_c6/f1p0/159…
Biological Process	GO:0048513	animal organ development	69	698	4.15E-03	0.166715992	cb7374_c158218/f1p0/2402,cb7374_c395606/f1p0/2022,cb5824_c2/f1p0/3199,cb9506_c138/f6p0/975,cb7464_c2/f1p0/1436,cb10491_c889947/f1p0/1409,cb8523_c6/f1p0/1374,cb7374_c98074/f9p2/2662,cb10491_c679214/f2p0/1525,cb7374_c41812/f6p0/4042,cb7374_c70337/f1p0/2523,cb5291_c2/f1p0/2539,cb13073_c30/f1p0/972,cb10491_c26329/f1p0/1569,cb10015_c16/f1p0/1330,cb10491_c11819/f1p0/1321,cb10491_c12316/f2p0/1462,cb7374…
Biological Process	GO:0046034	ATP metabolic process	68	1089	8.97E-01	0.99999785	cb2970_c530/f1p0/1428,cb10491_c19519/f1p0/1368,cb8545_c14/f1p0/1611,cb7374_c160490/f1p0/2410,cb7374_c288308/f1p0/1962,cb2970_c533/f1p0/1349,cb7374_c399294/f1p0/2522,cb7374_c403700/f1p0/2488,cb10491_c15121/f2p0/1354,cb10491_c566061/f1p0/1540,cb9533_c9/f1p0/1329,cb8972_c5/f21p0/1326,cb13245_c2/f1p0/1052,cb10491_c24810/f9p0/1777,cb7374_c178707/f1p0/2505,cb8972_c14/f2p0/991,cb7334_c334/f16p0/1475,cb1…
Molecular Function	GO:0015078	hydrogen ion transmembrane transporter activity	68	950	5.20E-01	0.935332159	cb7374_c19871/f1p2/2418,cb7374_c117217/f1p0/2892,cb7374_c2818/f1p0/2538,cb7374_c102397/f1p0/3290,cb7394_c14/f1p0/2401,cb7374_c355596/f1p2/2629,cb7374_c49500/f6p3/4613,cb10491_c876091/f1p0/1267,cb7374_c289535/f1p0/2301,cb2970_c519/f1p0/1628,cb10491_c598512/f1p1/1422,cb2970_c576/f3p0/1828,cb3967_c30/f1p0/1660,cb7374_c161791/f1p0/2182,cb7374_c67755/f1p0/2402,cb7374_c21180/f1p1/2893,cb7374_c403919/f1…
Biological Process	GO:0006091	generation of precursor metabolites and energy	67	1101	9.32E-01	0.99999785	cb7374_c401574/f1p0/2832,cb7374_c9308/f4p4/3020,cb10491_c1536/f1p0/1545,cb7374_c167100/f1p0/2129,cb8972_c36/f1p0/1440,cb7374_c49500/f6p3/4613,cb10491_c876091/f1p0/1267,cb7374_c398121/f1p0/2288,cb8972_c11/f1p0/1418,cb7374_c101971/f1p0/2576,cb10491_c762616/f2p0/1346,cb10491_c14995/f2p0/1301,cb7374_c8661/f3p0/2294,cb4187_c1/f2p1/1528,cb10491_c15024/f2p0/1357,cb7374_c298681/f1p1/2477,cb10491_c14714/f…
Cellular Component	GO:0031967	organelle envelope	66	989	7.45E-01	0.992975692	cb10491_c228869/f3p0/1354,cb2564_c6/f1p0/1506,cb7374_c218889/f1p0/2699,cb7535_c45/f1p0/1143,cb7415_c8/f1p0/1709,cb13245_c6/f1p0/1168,cb7374_c62652/f6p0/2308,cb13245_c2/f1p0/1052,cb10491_c24810/f9p0/1777,cb8191_c98/f1p0/1508,cb7535_c25/f3p0/1114,cb10491_c38834/f1p0/1361,cb3848_c97/f1p0/1087,cb6773_c7/f1p0/1165,cb8287_c167/f2p1/1306,cb9057_c1/f3p0/1457,cb8281_c9/f2p0/1710,cb7374_c340440/f4p0/2934,c…
Cellular Component	GO:0031975	envelope	66	989	7.45E-01	0.992975692	cb8281_c9/f2p0/1710,cb7374_c340440/f4p0/2934,cb3848_c97/f1p0/1087,cb6773_c7/f1p0/1165,cb8287_c167/f2p1/1306,cb9057_c1/f3p0/1457,cb7535_c25/f3p0/1114,cb10491_c38834/f1p0/1361,cb7374_c62652/f6p0/2308,cb10491_c24810/f9p0/1777,cb13245_c2/f1p0/1052,cb8191_c98/f1p0/1508,cb13245_c6/f1p0/1168,cb7535_c45/f1p0/1143,cb7415_c8/f1p0/1709,cb2564_c6/f1p0/1506,cb7374_c218889/f1p0/2699,cb10491_c228869/f3p0/1354,c…
Biological Process	GO:0051186	cofactor metabolic process	66	915	4.94E-01	0.927620041	cb7374_c116591/f2p0/2808,cb7374_c387290/f6p0/2751,cb7374_c9042/f3p1/3837,cb7374_c400603/f1p0/2643,cb9362_c6/f1p0/1485,cb7374_c178707/f1p0/2505,cb7374_c266210/f4p0/2636,cb8972_c14/f2p0/991,cb10491_c371086/f2p0/1834,cb7374_c105950/f1p0/2335,cb13350_c13/f1p0/1199,cb8545_c32/f1p0/1342,cb6960_c21/f1p0/1310,cb9016_c5/f1p0/984,cb8991_c4/f1p0/1904,cb9574_c5/f1p0/1272,cb7374_c8930/f2p1/3639,cb10577_c7/f1p…
Biological Process	GO:0032268	regulation of cellular protein metabolic process	66	708	1.70E-02	0.350949151	cb5429_c3/f1p1/2598,cb10491_c888884/f1p0/1360,cb3936_c7/f1p0/2368,cb7374_c151982/f1p0/3217,cb7374_c151500/f2p1/2258,cb7374_c102861/f5p1/2981,cb10491_c841822/f2p0/1572,cb10491_c411119/f1p0/1581,cb7374_c2509/f1p0/2222,cb10491_c854585/f1p0/1467,cb4379_c6/f1p0/1919,cb7374_c3393/f1p0/2907,cb8284_c7/f1p0/1172,cb5451_c34/f1p0/1136,cb9331_c9/f2p0/1015,cb10491_c877749/f1p0/1546,cb7374_c298681/f1p1/2477,cb…
Cellular Component	GO:0005740	mitochondrial envelope	63	869	4.78E-01	0.918110956	cb8287_c167/f2p1/1306,cb9057_c1/f3p0/1457,cb2970_c519/f1p0/1628,cb6773_c7/f1p0/1165,cb3848_c97/f1p0/1087,cb6949_c1/f6p0/1952,cb7374_c340440/f4p0/2934,cb8281_c9/f2p0/1710,cb13245_c2/f1p0/1052,cb10491_c24810/f9p0/1777,cb8191_c98/f1p0/1508,cb7374_c2818/f1p0/2538,cb7374_c12615/f1p0/5067,cb7374_c62652/f6p0/2308,cb10491_c876091/f1p0/1267,cb10491_c38834/f1p0/1361,cb7535_c25/f3p0/1114,cb7374_c211578/f1p0…
Molecular Function	GO:0042623	ATPase activity, coupled	63	744	9.40E-02	0.648088188	cb10491_c566061/f1p0/1540,cb7374_c267199/f12p0/2256,cb8639_c22/f2p0/1543,cb7943_c2/f1p0/3162,cb2970_c497/f1p0/1924,cb7374_c119639/f1p0/3200,cb8523_c6/f1p0/1374,cb4053_c22/f2p0/3278,cb5067_c19/f1p0/1640,cb6213_c11/f1p0/3361,cb7374_c121842/f3p0/2327,cb5914_c2/f1p0/2690,cb7374_c6044/f1p0/2949,cb7374_c363397/f1p1/2910,cb10501_c9/f1p0/1049,cb7374_c4027/f3p0/3233,cb3256_c12/f2p0/1947,cb7374_c178360/f1p…
Biological Process	GO:0006950	response to stress	62	981	8.66E-01	0.99999785	cb9322_c3/f1p0/1883,cb7374_c100645/f4p1/4188,cb7374_c111418/f1p1/2667,cb10491_c679353/f2p1/1825,cb10491_c1823/f1p0/1548,cb7374_c363570/f1p2/3518,cb2589_c11/f1p0/2654,cb7374_c6679/f4p2/1968,cb7374_c207881/f1p0/2329,cb3912_c8/f3p0/2499,cb7374_c222626/f1p0/2532,cb10491_c557487/f1p0/1490,cb6477_c2/f3p0/2056,cb6213_c9/f1p0/3088,cb3445_c5/f1p0/1307,cb9313_c21/f1p0/2371,cb10491_c258/f10p0/1723,cb5914_c1…
Molecular Function	GO:0004175	endopeptidase activity	62	919	7.08E-01	0.982320037	cb13211_c1/f2p1/1161,cb10500_c4/f1p1/5183,cb7374_c1957/f1p0/2271,cb8561_c68/f1p0/1538,cb10491_c16057/f1p0/1729,cb7374_c409416/f1p0/2039,cb51_c5/f1p0/3517,cb10491_c1495/f2p0/1910,cb7374_c355648/f2p0/2511,cb7374_c330281/f11p2/2341,cb7374_c97996/f7p0/2592,cb10491_c381374/f1p0/1700,cb7374_c62652/f6p0/2308,cb7374_c286625/f1p0/2374,cb7374_c171060/f1p0/2654,cb7374_c160101/f1p0/2230,cb10962_c3/f1p0/1839,…
Molecular Function	GO:0016829	lyase activity	62	835	4.01E-01	0.870549512	cb6071_c7/f1p0/2553,cb7374_c399294/f1p0/2522,cb7374_c73424/f1p0/2205,cb13015_c20/f1p2/987,cb6953_c1/f3p1/3732,cb7374_c300487/f1p0/2121,cb13015_c23/f274p2/969,cb7374_c18146/f4p0/2426,cb7374_c68456/f1p0/2211,cb11829_c0/f2p0/895,cb7374_c20300/f1p0/2239,cb7374_c22436/f5p0/4993,cb7374_c234216/f1p0/3087,cb7374_c102089/f2p0/2812,cb7374_c98013/f6p1/2559,cb7374_c401302/f1p0/2356,cb7374_c41812/f6p0/4042,cb…
Biological Process	GO:0048869	cellular developmental process	62	809	3.06E-01	0.829010515	cb7374_c21886/f2p0/3529,cb4665_c376/f1p0/1728,cb10491_c841822/f2p0/1572,cb4072_c84/f3p0/1253,cb9057_c1/f3p0/1457,cb1897_c0/f33p0/1457,cb6454_c10/f1p0/2081,cb8516_c8/f2p0/1714,cb7374_c17032/f7p0/2730,cb10491_c854585/f1p0/1467,cb8876_c2/f4p1/1774,cb7374_c3393/f1p0/2907,cb8516_c19/f1p0/1635,cb10491_c6713/f1p0/1278,cb10491_c888884/f1p0/1360,cb9322_c3/f1p0/1883,cb7374_c100645/f4p1/4188,cb7374_c111418/…
Molecular Function	GO:0003677	DNA binding	61	1231	9.99E-01	0.99999785	cb10491_c617/f3p3/1646,cb7451_c1/f3p0/1437,cb116_c9/f1p0/4415,cb567_c4/f2p0/3117,cb10106_c3/f1p0/1099,cb567_c0/f5p1/3173,cb116_c16/f1p0/2854,cb7102_c3/f1p0/2876,cb6113_c0/f6p0/2174,cb5914_c1/f1p0/2125,cb13334_c654/f7p0/1072,cb9313_c21/f1p0/2371,cb3445_c5/f1p0/1307,cb4514_c17/f3p0/1771,cb3546_c0/f63p0/2160,cb6897_c0/f1p0/2118,cb10491_c1771/f1p0/1898,cb7374_c20627/f2p0/3796,cb4514_c46/f1p0/1529,cb1…
Biological Process	GO:0098660	inorganic ion transmembrane transport	61	732	1.21E-01	0.702336026	cb10491_c566061/f1p0/1540,cb2970_c497/f1p0/1924,cb7374_c267199/f12p0/2256,cb7374_c119639/f1p0/3200,cb7374_c47858/f1p0/2538,cb7374_c6044/f1p0/2949,cb11345_c29/f1p0/1228,cb7374_c15946/f1p1/3561,cb7374_c403700/f1p0/2488,cb7374_c121842/f3p0/2327,cb7374_c363397/f1p1/2910,cb3256_c12/f2p0/1947,cb7394_c45/f2p0/1072,cb7374_c18923/f1p0/2246,cb2970_c533/f1p0/1349,cb12027_c1/f1p0/1364,cb10395_c2/f1p0/1906,cb…
Biological Process	GO:0098655	cation transmembrane transport	61	715	8.83E-02	0.619433371	cb2970_c497/f1p0/1924,cb7374_c267199/f12p0/2256,cb10491_c566061/f1p0/1540,cb7374_c47858/f1p0/2538,cb7374_c119639/f1p0/3200,cb7374_c363397/f1p1/2910,cb7374_c6044/f1p0/2949,cb11345_c29/f1p0/1228,cb7374_c403700/f1p0/2488,cb7374_c15946/f1p1/3561,cb7374_c121842/f3p0/2327,cb3256_c12/f2p0/1947,cb2970_c533/f1p0/1349,cb12027_c1/f1p0/1364,cb10395_c2/f1p0/1906,cb7394_c45/f2p0/1072,cb7374_c18923/f1p0/2246,cb…
Biological Process	GO:0098662	inorganic cation transmembrane transport	61	693	5.55E-02	0.565501525	cb7374_c119639/f1p0/3200,cb7374_c47858/f1p0/2538,cb10491_c566061/f1p0/1540,cb2970_c497/f1p0/1924,cb7374_c267199/f12p0/2256,cb3256_c12/f2p0/1947,cb7374_c6044/f1p0/2949,cb11345_c29/f1p0/1228,cb7374_c15946/f1p1/3561,cb7374_c403700/f1p0/2488,cb7374_c121842/f3p0/2327,cb7374_c363397/f1p1/2910,cb7374_c409427/f1p0/2223,cb7374_c403919/f1p0/1963,cb3256_c0/f62p0/2339,cb7374_c116811/f1p0/2658,cb7374_c80185/f…
Cellular Component	GO:0044430	cytoskeletal part	60	839	5.24E-01	0.935332159	cb5829_c0/f5p0/2449,cb397_c11/f1p2/4330,cb10491_c874684/f1p0/1336,cb8523_c6/f1p0/1374,cb7374_c237659/f1p0/2051,cb7374_c151283/f2p0/2995,cb7374_c77905/f1p1/4169,cb7374_c297870/f3p1/2254,cb7374_c167386/f1p0/3167,cb7374_c400928/f1p0/1936,cb11286_c0/f1p0/1412,cb7374_c77446/f1p1/2559,cb7374_c148030/f5p1/3436,cb7374_c158218/f1p0/2402,cb1035_c6/f1p1/2904,cb7374_c155182/f1p0/3368,cb10491_c627204/f1p0/132…
Biological Process	GO:0030154	cell differentiation	60	736	1.62E-01	0.747728292	cb7374_c39525/f1p0/4187,cb10491_c12316/f2p0/1462,cb8516_c20/f1p0/1603,cb7374_c288308/f1p0/1962,cb10491_c627204/f1p0/1321,cb7374_c73325/f1p0/3945,cb7374_c13533/f1p0/3707,cb13073_c30/f1p0/972,cb7374_c204700/f5p0/4362,cb10491_c10489/f1p0/1309,cb7374_c332168/f3p0/4222,cb10491_c11819/f1p0/1321,cb10491_c889947/f1p0/1409,cb8523_c6/f1p0/1374,cb10491_c679214/f2p0/1525,cb8232_c3/f1p0/1457,cb8516_c31/f1p0/9…
Biological Process	GO:0006818	hydrogen transport	58	642	4.05E-02	0.499983511	cb3256_c12/f2p0/1947,cb7374_c15946/f1p1/3561,cb7374_c403700/f1p0/2488,cb7374_c121842/f3p0/2327,cb7374_c6044/f1p0/2949,cb11345_c29/f1p0/1228,cb7374_c363397/f1p1/2910,cb7374_c119639/f1p0/3200,cb7374_c47858/f1p0/2538,cb10491_c566061/f1p0/1540,cb7374_c267199/f12p0/2256,cb2970_c497/f1p0/1924,cb7374_c32413/f1p1/2213,cb2970_c530/f1p0/1428,cb7374_c21180/f1p1/2893,cb7374_c409427/f1p0/2223,cb7374_c116811/f…
Biological Process	GO:0015992	proton transport	58	642	4.05E-02	0.499983511	cb7374_c390887/f1p0/2077,cb13045_c2/f1p0/1088,cb11345_c33/f1p0/1657,cb13245_c6/f1p0/1168,cb3256_c33/f1p0/2346,cb7374_c205638/f2p0/2080,cb7374_c67755/f1p0/2402,cb7374_c107737/f1p3/3386,cb7374_c276421/f1p0/2170,cb3967_c30/f1p0/1660,cb7374_c161791/f1p0/2182,cb2970_c549/f1p0/1073,cb7374_c122016/f1p0/3364,cb7374_c355596/f1p2/2629,cb7394_c14/f1p0/2401,cb7374_c17700/f1p1/2961,cb7374_c102397/f1p0/3290,cb…
Biological Process	GO:0006813	potassium ion transport	58	538	1.23E-03	0.083778777	cb8834_c34/f2p0/1731,cb7374_c273735/f1p1/1934,cb7374_c409721/f1p0/2701,cb7374_c104688/f1p0/2281,cb7374_c112314/f1p0/2446,cb7374_c332683/f5p0/2854,cb7374_c19185/f1p1/2802,cb7374_c212344/f1p1/2391,cb7374_c100870/f1p0/2445,cb7374_c357324/f1p1/2434,cb7374_c51032/f1p1/2477,cb7374_c104080/f1p0/2241,cb7374_c383549/f1p0/2043,cb7374_c328693/f1p0/2851,cb7374_c123230/f1p1/2505,cb7374_c18158/f1p0/2792,cb7374…
Biological Process	GO:0016192	vesicle-mediated transport	57	875	7.92E-01	0.99999785	cb5608_c13/f1p0/2340,cb7374_c333223/f3p0/2603,cb7374_c77702/f1p1/4365,cb7374_c18973/f1p0/2965,cb7374_c236486/f1p0/2638,cb7374_c80804/f1p0/2593,cb7385_c7/f1p0/933,cb7374_c148694/f2p0/2489,cb7374_c22864/f1p0/3083,cb7374_c331598/f62p1/2236,cb4243_c20/f1p0/2177,cb7374_c269322/f4p0/2253,cb4652_c18/f1p0/1454,cb4243_c5/f2p0/1170,cb1631_c39/f49p1/3128,cb6321_c3/f4p0/2217,cb12925_c102/f1p0/1121,cb9443_c9/…
Biological Process	GO:0010646	regulation of cell communication	57	643	5.61E-02	0.566977776	cb11257_c0/f1p0/1325,cb10015_c16/f1p0/1330,cb7374_c125158/f2p2/2648,cb6910_c0/f15p0/4328,cb10491_c26329/f1p0/1569,cb3912_c6/f3p0/2570,cb8516_c20/f1p0/1603,cb7374_c335453/f1p1/2390,cb7777_c2/f1p0/1858,cb7374_c229833/f1p0/2479,cb10617_c2/f1p0/1245,cb6244_c7/f1p0/1384,cb10617_c6/f1p0/989,cb10491_c87780/f1p0/1583,cb7374_c39525/f1p0/4187,cb7374_c39134/f1p0/3580,cb7374_c20300/f1p0/2239,cb7374_c151169/f…
Biological Process	GO:0023051	regulation of signaling	57	642	5.48E-02	0.561302895	cb6244_c7/f1p0/1384,cb10617_c6/f1p0/989,cb7374_c39525/f1p0/4187,cb10491_c87780/f1p0/1583,cb8516_c20/f1p0/1603,cb7374_c335453/f1p1/2390,cb7374_c229833/f1p0/2479,cb7777_c2/f1p0/1858,cb10617_c2/f1p0/1245,cb7374_c125158/f2p2/2648,cb6910_c0/f15p0/4328,cb10491_c26329/f1p0/1569,cb3912_c6/f3p0/2570,cb11257_c0/f1p0/1325,cb10015_c16/f1p0/1330,cb10491_c877749/f1p0/1546,cb7374_c98074/f9p2/2662,cb7374_c335065…
Biological Process	GO:0048583	regulation of response to stimulus	57	635	4.64E-02	0.509425019	cb7374_c39134/f1p0/3580,cb7374_c151169/f4p0/2327,cb7374_c395606/f1p0/2022,cb7374_c46627/f1p0/3768,cb12925_c102/f1p0/1121,cb4098_c1/f3p0/3188,cb552_c12/f1p0/1360,cb8516_c31/f1p0/977,cb12925_c48/f1p0/1116,cb7374_c70337/f1p0/2523,cb10491_c423758/f1p0/1292,cb3914_c3/f2p0/3191,cb5291_c2/f1p0/2539,cb7374_c179683/f1p0/2355,cb7374_c298681/f1p1/2477,cb10491_c876466/f1p0/1550,cb7374_c180362/f1p0/2434,cb737…
Biological Process	GO:0006814	sodium ion transport	57	543	2.46E-03	0.125334868	cb8834_c10/f1p0/1648,cb7374_c122795/f2p0/2853,cb7374_c18158/f1p0/2792,cb7374_c123230/f1p1/2505,cb7374_c102209/f1p1/2960,cb7374_c22507/f1p0/2800,cb7374_c114146/f1p0/2386,cb7374_c332683/f5p0/2854,cb7374_c112314/f1p0/2446,cb7374_c104688/f1p0/2281,cb7374_c409721/f1p0/2701,cb8834_c34/f2p0/1731,cb7374_c273735/f1p1/1934,cb7374_c51032/f1p1/2477,cb7374_c104080/f1p0/2241,cb7374_c383549/f1p0/2043,cb7374_c32…
Cellular Component	GO:0005890	sodium:potassium-exchanging ATPase complex	57	521	9.59E-04	0.068842541	cb7374_c173255/f2p0/2434,cb7374_c395256/f1p0/2210,cb7374_c109468/f1p0/2866,cb7374_c275193/f1p0/2425,cb7374_c219084/f1p0/1999,cb7374_c100598/f3p0/2434,cb7374_c389950/f1p0/2283,cb7374_c332009/f2p1/2864,cb7374_c117871/f1p0/2871,cb7374_c127764/f1p0/2804,cb7374_c332755/f6p1/2078,cb7374_c148336/f1p0/2853,cb7374_c391658/f1p0/2008,cb10491_c387457/f1p0/1804,cb8834_c30/f1p0/964,cb7374_c161763/f1p0/2916,cb7…
Cellular Component	GO:0090533	cation-transporting ATPase complex	57	521	9.59E-04	0.068842541	cb7374_c328693/f1p0/2851,cb7374_c51032/f1p1/2477,cb7374_c383549/f1p0/2043,cb7374_c104080/f1p0/2241,cb7374_c357324/f1p1/2434,cb7374_c100870/f1p0/2445,cb7374_c19185/f1p1/2802,cb7374_c212344/f1p1/2391,cb7374_c332683/f5p0/2854,cb7374_c112314/f1p0/2446,cb8834_c34/f2p0/1731,cb7374_c273735/f1p1/1934,cb7374_c409721/f1p0/2701,cb7374_c104688/f1p0/2281,cb7374_c102209/f1p1/2960,cb7374_c22507/f1p0/2800,cb7374…
Cellular Component	GO:0098533	ATPase dependent transmembrane transport complex	57	521	9.59E-04	0.068842541	cb7374_c127764/f1p0/2804,cb7374_c148336/f1p0/2853,cb7374_c332755/f6p1/2078,cb7374_c161763/f1p0/2916,cb8834_c30/f1p0/964,cb7374_c101095/f1p0/2447,cb10491_c387457/f1p0/1804,cb7374_c101520/f2p0/2556,cb7374_c391658/f1p0/2008,cb10491_c477997/f1p0/1679,cb7374_c108287/f1p0/2356,cb7374_c395256/f1p0/2210,cb7374_c173255/f2p0/2434,cb7374_c219084/f1p0/1999,cb7374_c275193/f1p0/2425,cb7374_c109468/f1p0/2866,cb…
Cellular Component	GO:1904949	ATPase complex	57	521	9.59E-04	0.068842541	cb7374_c332683/f5p0/2854,cb7374_c112314/f1p0/2446,cb7374_c104688/f1p0/2281,cb8834_c34/f2p0/1731,cb7374_c273735/f1p1/1934,cb7374_c409721/f1p0/2701,cb7374_c383549/f1p0/2043,cb7374_c51032/f1p1/2477,cb7374_c104080/f1p0/2241,cb7374_c328693/f1p0/2851,cb7374_c357324/f1p1/2434,cb7374_c19185/f1p1/2802,cb7374_c212344/f1p1/2391,cb7374_c100870/f1p0/2445,cb8834_c10/f1p0/1648,cb7374_c122795/f2p0/2853,cb7374_c1…
Biological Process	GO:0042221	response to chemical	56	739	3.48E-01	0.846953363	cb7374_c125158/f2p2/2648,cb4398_c240/f1p0/1478,cb3912_c6/f3p0/2570,cb7374_c332168/f3p0/4222,cb11257_c0/f1p0/1325,cb11066_c5/f1p0/1279,cb10015_c16/f1p0/1330,cb6244_c7/f1p0/1384,cb10617_c6/f1p0/989,cb7374_c39525/f1p0/4187,cb8516_c20/f1p0/1603,cb7374_c335453/f1p1/2390,cb7777_c2/f1p0/1858,cb7374_c229833/f1p0/2479,cb642_c27/f1p1/5950,cb10617_c2/f1p0/1245,cb7374_c73424/f1p0/2205,cb10501_c9/f1p0/1049,cb…
Biological Process	GO:1902600	hydrogen ion transmembrane transport	56	619	4.25E-02	0.499983511	cb7374_c12738/f1p0/3256,cb7374_c289535/f1p0/2301,cb7374_c18039/f1p0/2414,cb11345_c8/f2p0/1676,cb2970_c519/f1p0/1628,cb7374_c229829/f1p0/3114,cb6773_c7/f1p0/1165,cb7374_c116883/f1p0/1944,cb7374_c18987/f1p0/3179,cb2970_c576/f3p0/1828,cb10496_c11/f1p0/1281,cb7374_c117217/f1p0/2892,cb13245_c2/f1p0/1052,cb7374_c19871/f1p2/2418,cb7374_c102397/f1p0/3290,cb7374_c17700/f1p1/2961,cb7394_c14/f1p0/2401,cb737…
Cellular Component	GO:0016469	proton-transporting two-sector ATPase complex	56	617	4.04E-02	0.499983511	cb7374_c205638/f2p0/2080,cb11345_c33/f1p0/1657,cb3256_c33/f1p0/2346,cb13245_c6/f1p0/1168,cb3967_c30/f1p0/1660,cb7374_c161791/f1p0/2182,cb7374_c67755/f1p0/2402,cb7374_c107737/f1p3/3386,cb7374_c276421/f1p0/2170,cb7374_c390887/f1p0/2077,cb13045_c2/f1p0/1088,cb10496_c11/f1p0/1281,cb7374_c18987/f1p0/3179,cb2970_c576/f3p0/1828,cb7374_c18039/f1p0/2414,cb7374_c12738/f1p0/3256,cb7374_c289535/f1p0/2301,cb7…
Molecular Function	GO:0016773	phosphotransferase activity, alcohol group as acceptor	55	917	9.30E-01	0.99999785	cb8541_c1/f2p0/1580,cb8867_c5/f1p0/1863,cb7374_c59802/f6p0/2423,cb5755_c14/f1p0/1656,cb7374_c36986/f2p0/2814,cb7374_c179863/f1p0/3516,cb7374_c166496/f1p0/3231,cb7374_c173544/f1p0/4292,cb11601_c1795/f2p0/1211,cb6477_c2/f3p0/2056,cb10208_c13/f1p0/5648,cb5791_c23/f1p0/1114,cb212_c6/f3p0/2703,cb7374_c216504/f1p0/1949,cb7374_c271213/f1p0/2295,cb5791_c8/f1p0/3133,cb7374_c19797/f2p1/4107,cb7374_c60223/f…
Biological Process	GO:0006732	coenzyme metabolic process	55	814	6.95E-01	0.980458289	cb8493_c13/f1p0/1326,cb7374_c112230/f2p1/3828,cb8991_c6/f1p0/1541,cb7374_c8930/f2p1/3639,cb9574_c5/f1p0/1272,cb8991_c4/f1p0/1904,cb13895_c0/f1p0/972,cb8972_c36/f1p0/1440,cb6960_c21/f1p0/1310,cb8545_c32/f1p0/1342,cb8493_c7/f2p1/1633,cb13350_c13/f1p0/1199,cb3696_c0/f4p0/1571,cb7374_c105950/f1p0/2335,cb7374_c167100/f1p0/2129,cb7374_c62720/f1p0/1952,cb11601_c574/f1p0/1925,cb7374_c8479/f4p1/3360,cb104…
Cellular Component	GO:0031966	mitochondrial membrane	55	794	6.23E-01	0.965394413	cb8281_c2/f10p0/1421,cb9758_c231/f292p1/1226,cb12027_c1/f1p0/1364,cb7374_c346253/f1p2/2546,cb7374_c288308/f1p0/1962,cb8281_c3/f6p1/1816,cb13341_c2/f2p0/949,cb10491_c19519/f1p0/1368,cb10491_c30217/f1p0/1308,cb7374_c292799/f1p0/2435,cb10491_c742753/f2p0/1341,cb11257_c0/f1p0/1325,cb7374_c2819/f1p0/2499,cb8281_c29/f1p0/1917,cb10491_c14714/f3p0/1332,cb6949_c2/f3p0/1950,cb7382_c0/f1p0/1919,cb7374_c3874…
Biological Process	GO:1902589	single-organism organelle organization	55	785	5.88E-01	0.96336606	cb7374_c127380/f1p1/2131,cb5803_c13/f1p1/2232,cb7777_c2/f1p0/1858,cb7374_c307913/f1p0/2738,cb7374_c3459/f1p2/2754,cb7374_c71243/f7p2/3500,cb7374_c3455/f2p0/2704,cb1968_c9/f3p0/2430,cb1357_c0/f34p3/4346,cb7374_c176394/f1p0/3174,cb6820_c13/f1p0/1620,cb12940_c100/f30p0/1131,cb10385_c2/f1p1/1732,cb8523_c6/f1p0/1374,cb7374_c106144/f1p0/2559,cb7374_c237659/f1p0/2051,cb7374_c100952/f3p0/3335,cb3914_c3/f…
Biological Process	GO:0006629	lipid metabolic process	55	644	9.95E-02	0.671623716	cb2194_c10/f5p0/2585,cb7374_c328570/f45p0/2397,cb13144_c3/f1p2/1174,cb2287_c22/f1p0/2047,cb7374_c177117/f1p0/3744,cb2287_c2/f2p0/2094,cb6978_c5/f1p0/2014,cb3851_c3/f1p0/2467,cb13895_c0/f1p0/972,cb7374_c230110/f1p0/2699,cb9322_c3/f1p0/1883,cb10043_c112/f5p1/1044,cb6512_c37/f1p0/1136,cb4461_c3/f1p0/2842,cb3696_c0/f4p0/1571,cb6512_c38/f1p1/1061,cb10043_c37/f1p1/1256,cb9213_c5/f1p0/1688,cb3054_c6/f1p…
Biological Process	GO:0044283	small molecule biosynthetic process	55	604	3.98E-02	0.499983511	cb10491_c847866/f1p0/1760,cb7374_c231479/f4p0/2371,cb6642_c1/f2p0/2014,cb7374_c1670/f1p1/2179,cb13008_c4/f1p0/6418,cb6642_c11/f1p0/2206,cb2194_c5/f1p0/3128,cb7374_c335453/f1p1/2390,cb1856_c4/f2p0/3552,cb7374_c33973/f1p0/2288,cb3696_c13/f1p0/3287,cb10043_c98/f1p0/1035,cb7374_c1810/f2p0/2174,cb13008_c6/f1p0/6253,cb10491_c398962/f1p0/1469,cb10491_c390232/f1p0/1671,cb7374_c230321/f1p0/2468,cb10491_c3…
Cellular Component	GO:0005829	cytosol	54	869	8.80E-01	0.99999785	cb7374_c298681/f1p1/2477,cb7374_c264181/f1p1/2556,cb7374_c22436/f5p0/4993,cb10491_c423758/f1p0/1292,cb12925_c48/f1p0/1116,cb5142_c404/f1p0/953,cb7374_c178360/f1p0/3284,cb7374_c271973/f1p0/3440,cb10406_c9/f1p0/1330,cb10501_c9/f1p0/1049,cb7374_c395606/f1p0/2022,cb5788_c1/f6p1/2150,cb7464_c2/f1p0/1436,cb12925_c102/f1p0/1121,cb10617_c6/f1p0/989,cb8231_c16/f1p0/978,cb5142_c267/f1p0/1315,cb5142_c470/f1…
Biological Process	GO:0009057	macromolecule catabolic process	54	782	6.31E-01	0.971487349	cb7319_c3/f2p0/1601,cb7374_c229833/f1p0/2479,cb11969_c3/f1p0/1200,cb11928_c0/f85p1/1092,cb7374_c275047/f1p1/2049,cb7374_c403284/f1p0/1982,cb10015_c16/f1p0/1330,cb4099_c20/f1p0/1256,cb2796_c8/f1p0/2153,cb7374_c298681/f1p1/2477,cb7374_c10956/f1p0/3036,cb5824_c2/f1p0/3199,cb7374_c389541/f1p0/2065,cb10491_c56764/f1p0/1482,cb11416_c1/f1p0/1422,cb7374_c395606/f1p0/2022,cb10491_c566660/f1p0/1879,cb3811_…
Biological Process	GO:0007010	cytoskeleton organization	54	703	3.14E-01	0.836716391	cb7374_c112504/f1p0/2471,cb1968_c34/f1p0/2544,cb7374_c3454/f1p2/2731,cb7374_c230330/f1p0/2212,cb1968_c15/f1p1/3984,cb7374_c111418/f1p1/2667,cb4072_c90/f1p0/1953,cb5803_c23/f1p0/1388,cb7374_c388367/f1p2/4382,cb1968_c24/f1p0/2835,cb7374_c331086/f1p0/2891,cb1968_c21/f1p0/3703,cb1968_c32/f1p0/2731,cb7374_c210449/f1p3/2786,cb7374_c333148/f2p1/3015,cb7374_c3456/f1p0/2713,cb6546_c5/f1p0/2048,cb6324_c6/f…
Molecular Function	GO:0022804	active transmembrane transporter activity	54	664	1.81E-01	0.753038946	cb7374_c47858/f1p0/2538,cb7374_c119639/f1p0/3200,cb5067_c19/f1p0/1640,cb6949_c2/f3p0/1950,cb10491_c566061/f1p0/1540,cb2970_c497/f1p0/1924,cb7374_c267199/f12p0/2256,cb3256_c12/f2p0/1947,cb7374_c6044/f1p0/2949,cb7374_c121842/f3p0/2327,cb7374_c403700/f1p0/2488,cb7374_c363397/f1p1/2910,cb5067_c32/f1p0/1256,cb7374_c409427/f1p0/2223,cb3256_c0/f62p0/2339,cb7374_c403919/f1p0/1963,cb7374_c116811/f1p0/2658…
Biological Process	GO:0044723	single-organism carbohydrate metabolic process	53	776	6.62E-01	0.976736054	cb7374_c401302/f1p0/2356,cb6642_c9/f1p0/2094,cb9533_c9/f1p0/1329,cb10491_c369257/f1p0/1527,cb8972_c5/f21p0/1326,cb7374_c102089/f2p0/2812,cb7374_c298681/f1p1/2477,cb10708_c0/f1p0/1412,cb7374_c18146/f4p0/2426,cb7374_c395606/f1p0/2022,cb7374_c68456/f1p0/2211,cb7374_c20300/f1p0/2239,cb7374_c399294/f1p0/2522,cb7374_c73424/f1p0/2205,cb7374_c335453/f1p1/2390,cb6642_c11/f1p0/2206,cb7374_c160490/f1p0/2410…
Cellular Component	GO:0005794	Golgi apparatus	53	654	1.91E-01	0.753038946	cb7374_c400276/f1p0/2751,cb7374_c46913/f1p0/2839,cb6056_c2/f3p2/2421,cb7374_c333819/f4p1/2293,cb8424_c21/f1p0/1422,cb7684_c1/f1p0/1938,cb7374_c398100/f1p0/2689,cb4243_c11/f1p0/2587,cb7374_c179011/f1p0/2957,cb4665_c376/f1p0/1728,cb7374_c148389/f3p0/2604,cb7374_c168644/f2p0/2736,cb8424_c16/f1p0/1440,cb7374_c211056/f1p0/2086,cb7374_c296238/f1p0/1954,cb336_c12/f1p0/4690,cb3474_c88/f1p1/2944,cb7374_c1…
Biological Process	GO:0022613	ribonucleoprotein complex biogenesis	53	590	5.25E-02	0.545750823	cb9331_c30/f1p0/1112,cb6694_c10/f5p0/3403,cb5142_c426/f6p0/1276,cb7374_c363570/f1p2/3518,cb7374_c2510/f1p0/2394,cb9801_c1/f1p0/1401,cb9331_c12/f1p0/1345,cb7374_c151982/f1p0/3217,cb7374_c102861/f5p1/2981,cb8231_c8/f1p0/1542,cb5309_c4/f1p0/1723,cb7374_c150685/f3p0/2609,cb8231_c15/f1p0/1235,cb5142_c349/f1p0/1164,cb5142_c418/f20p0/1278,cb5451_c34/f1p0/1136,cb5142_c332/f1p0/1215,cb8284_c7/f1p0/1172,cb…
Biological Process	GO:0070727	cellular macromolecule localization	52	979	9.93E-01	0.99999785	cb7374_c125158/f2p2/2648,cb6736_c5/f2p0/1606,cb7374_c18973/f1p0/2965,cb1226_c13/f1p0/1622,cb4243_c20/f1p0/2177,cb7374_c36744/f1p0/2512,cb7374_c22864/f1p0/3083,cb7374_c148694/f2p0/2489,cb7374_c178360/f1p0/3284,cb4243_c14/f1p0/2700,cb10491_c580381/f1p0/1532,cb7374_c288163/f1p0/1918,cb7374_c10700/f1p0/5046,cb5824_c2/f1p0/3199,cb4652_c18/f1p0/1454,cb4243_c5/f2p0/1170,cb7374_c98074/f9p2/2662,cb8777_c2…
Cellular Component	GO:0031981	nuclear lumen	52	947	9.85E-01	0.99999785	cb3904_c11/f1p0/1383,cb10491_c627204/f1p0/1321,cb7374_c229833/f1p0/2479,cb5326_c5/f1p1/2466,cb7543_c1/f2p0/1837,cb5656_c6/f1p0/2001,cb10015_c16/f1p0/1330,cb12731_c0/f1p0/1152,cb7374_c298702/f1p0/2360,cb6509_c5/f1p0/2330,cb7374_c100952/f3p0/3335,cb7374_c298681/f1p1/2477,cb5829_c0/f5p0/2449,cb7374_c269483/f3p0/2162,cb7374_c158218/f1p0/2402,cb7374_c21471/f5p3/3175,cb10501_c9/f1p0/1049,cb13525_c4/f1p…
Biological Process	GO:0007166	cell surface receptor signaling pathway	52	595	7.93E-02	0.595319162	cb7374_c46774/f1p0/2514,cb9443_c9/f1p0/1621,cb2584_c15/f1p0/3281,cb12925_c102/f1p0/1121,cb7374_c46627/f1p0/3768,cb7374_c395606/f1p0/2022,cb7374_c39134/f1p0/3580,cb7374_c98074/f9p2/2662,cb7374_c330912/f2p0/2752,cb7374_c298681/f1p1/2477,cb7866_c9/f1p0/991,cb7374_c46279/f1p0/3450,cb7374_c33277/f2p0/4900,cb5291_c2/f1p0/2539,cb3914_c3/f2p0/3191,cb7374_c8887/f2p0/3352,cb7374_c70337/f1p0/2523,cb8516_c31…
Biological Process	GO:0007155	cell adhesion	52	498	4.11E-03	0.166715992	cb10491_c11819/f1p0/1321,cb7374_c32645/f1p0/2912,cb10491_c1007/f1p0/1663,cb10491_c10489/f1p0/1309,cb7374_c42445/f2p0/3825,cb1529_c0/f4p0/3185,cb13073_c30/f1p0/972,cb10491_c627204/f1p0/1321,cb10491_c12316/f2p0/1462,cb8231_c16/f1p0/978,cb12925_c102/f1p0/1121,cb7374_c46627/f1p0/3768,cb9506_c138/f6p0/975,cb7374_c46774/f1p0/2514,cb10491_c12321/f1p0/1352,cb7374_c46279/f1p0/3450,cb7374_c179683/f1p0/2355…
Biological Process	GO:0022610	biological adhesion	52	498	4.11E-03	0.166715992	cb10491_c11819/f1p0/1321,cb7374_c32645/f1p0/2912,cb10491_c10489/f1p0/1309,cb10491_c1007/f1p0/1663,cb1529_c0/f4p0/3185,cb7374_c42445/f2p0/3825,cb13073_c30/f1p0/972,cb10491_c627204/f1p0/1321,cb10491_c12316/f2p0/1462,cb8231_c16/f1p0/978,cb12925_c102/f1p0/1121,cb7374_c46627/f1p0/3768,cb9506_c138/f6p0/975,cb7374_c46774/f1p0/2514,cb10491_c12321/f1p0/1352,cb7374_c179683/f1p0/2355,cb7374_c46279/f1p0/3450…
Biological Process	GO:0034613	cellular protein localization	51	968	9.93E-01	0.99999785	cb6736_c5/f2p0/1606,cb7374_c125158/f2p2/2648,cb1226_c13/f1p0/1622,cb7374_c18973/f1p0/2965,cb4243_c20/f1p0/2177,cb7374_c148694/f2p0/2489,cb7374_c36744/f1p0/2512,cb7374_c22864/f1p0/3083,cb7374_c178360/f1p0/3284,cb10491_c580381/f1p0/1532,cb4243_c14/f1p0/2700,cb4243_c5/f2p0/1170,cb4652_c18/f1p0/1454,cb7374_c10700/f1p0/5046,cb7374_c288163/f1p0/1918,cb10491_c559923/f1p0/1597,cb6056_c1/f7p2/2195,cb7387_…
Cellular Component	GO:0098588	bounding membrane of organelle	51	865	9.41E-01	0.99999785	cb3912_c6/f3p0/2570,cb7374_c32413/f1p1/2213,cb7374_c72122/f1p0/2961,cb10015_c16/f1p0/1330,cb4243_c20/f1p0/2177,cb11922_c2/f3p0/1055,cb9758_c231/f292p1/1226,cb7374_c116811/f1p0/2658,cb7374_c229833/f1p0/2479,cb7374_c18923/f1p0/2246,cb4243_c14/f1p0/2700,cb4652_c18/f1p0/1454,cb7374_c395606/f1p0/2022,cb4243_c5/f2p0/1170,cb11345_c29/f1p0/1228,cb7374_c121842/f3p0/2327,cb7374_c15946/f1p1/3561,cb5304_c5/f…
Molecular Function	GO:0004672	protein kinase activity	51	760	7.07E-01	0.982320037	cb7374_c232235/f1p0/2570,cb510_c4/f1p1/4927,cb2539_c39/f1p0/1255,cb5791_c19/f1p0/1395,cb9170_c3/f1p0/1849,cb7374_c77446/f1p1/2559,cb363_c6/f2p0/3026,cb8774_c2/f1p0/1382,cb1804_c20/f1p0/2331,cb7374_c148387/f2p0/4585,cb7374_c174217/f1p0/3846,cb13463_c1/f1p0/1210,cb1900_c14/f1p0/1378,cb7374_c204700/f5p0/4362,cb8949_c1/f4p0/5432,cb5791_c3/f2p0/2529,cb7374_c13533/f1p0/3707,cb5791_c6/f1p0/3241,cb8859_c…
Biological Process	GO:0009892	negative regulation of metabolic process	51	582	7.88E-02	0.593249961	cb7374_c70337/f1p0/2523,cb10491_c877749/f1p0/1546,cb10491_c679214/f2p0/1525,cb7374_c298681/f1p1/2477,cb10491_c889947/f1p0/1409,cb7374_c10956/f1p0/3036,cb10491_c876466/f1p0/1550,cb5824_c2/f1p0/3199,cb9506_c138/f6p0/975,cb7374_c121337/f1p0/5088,cb7374_c395606/f1p0/2022,cb10501_c9/f1p0/1049,cb8471_c5/f1p0/1206,cb1732_c8/f1p0/2874,cb7374_c281371/f1p0/2021,cb10491_c12321/f1p0/1352,cb7374_c103067/f1p0/…
Biological Process	GO:0010605	negative regulation of macromolecule metabolic process	51	557	4.27E-02	0.499983511	cb10491_c841561/f9p1/1543,cb11130_c4/f1p0/1874,cb10491_c888884/f1p0/1360,cb10491_c82212/f1p0/1817,cb10491_c7460/f1p0/1328,cb7374_c18582/f1p0/2624,cb1732_c9/f1p0/3041,cb10491_c428/f3p0/1827,cb10491_c877915/f1p0/1339,cb7374_c22146/f1p0/3163,cb10491_c853788/f1p0/1424,cb10491_c411119/f1p0/1581,cb10491_c841822/f2p0/1572,cb7374_c27283/f3p0/2492,cb5768_c2/f2p0/1280,cb10491_c854585/f1p0/1467,cb10015_c11/…
Biological Process	GO:0009966	regulation of signal transduction	51	534	2.21E-02	0.402586119	cb8516_c19/f1p0/1635,cb10015_c11/f1p0/1796,cb13777_c2/f1p0/1118,cb3912_c15/f1p0/2286,cb4141_c29/f1p0/1636,cb8516_c8/f2p0/1714,cb7374_c9541/f2p0/3814,cb7374_c151500/f2p1/2258,cb7374_c262262/f3p0/4481,cb7374_c328715/f1p0/2401,cb552_c2/f2p0/1451,cb10491_c411119/f1p0/1581,cb7374_c207881/f1p0/2329,cb3912_c8/f3p0/2499,cb7374_c18582/f1p0/2624,cb3474_c88/f1p1/2944,cb10491_c82212/f1p0/1817,cb3936_c7/f1p0/…
Molecular Function	GO:0048037	cofactor binding	50	810	8.82E-01	0.99999785	cb9017_c28/f1p0/1030,cb5819_c6/f1p0/2337,cb4187_c1/f2p1/1528,cb7374_c387442/f4p1/2489,cb7374_c65635/f1p0/3270,cb4564_c6/f1p0/2476,cb7374_c271973/f1p0/3440,cb11312_c0/f2p1/1489,cb6071_c7/f1p0/2553,cb7374_c320343/f1p1/3065,cb8767_c4/f1p0/1435,cb10028_c3/f1p0/761,cb5819_c5/f1p0/1990,cb1694_c8/f1p1/2489,cb6512_c13/f2p2/1463,cb7374_c346253/f1p2/2546,cb10490_c0/f5p0/1747,cb7374_c288308/f1p0/1962,cb2194…
Cellular Component	GO:0019866	organelle inner membrane	50	717	5.99E-01	0.965394413	cb7374_c2818/f1p0/2538,cb8191_c98/f1p0/1508,cb10491_c24810/f9p0/1777,cb13245_c2/f1p0/1052,cb7535_c25/f3p0/1114,cb10491_c876091/f1p0/1267,cb10491_c38834/f1p0/1361,cb6773_c7/f1p0/1165,cb2970_c519/f1p0/1628,cb9057_c1/f3p0/1457,cb8287_c167/f2p1/1306,cb8281_c9/f2p0/1710,cb6949_c1/f6p0/1952,cb10491_c228869/f3p0/1354,cb7374_c401574/f1p0/2832,cb13895_c0/f1p0/972,cb2564_c6/f1p0/1506,cb7374_c67755/f1p0/240…
Cellular Component	GO:0005743	mitochondrial inner membrane	50	713	5.83E-01	0.96336606	cb6949_c1/f6p0/1952,cb8281_c9/f2p0/1710,cb9057_c1/f3p0/1457,cb8287_c167/f2p1/1306,cb6773_c7/f1p0/1165,cb2970_c519/f1p0/1628,cb10491_c38834/f1p0/1361,cb10491_c876091/f1p0/1267,cb7535_c25/f3p0/1114,cb8191_c98/f1p0/1508,cb10491_c24810/f9p0/1777,cb13245_c2/f1p0/1052,cb7374_c2818/f1p0/2538,cb13245_c6/f1p0/1168,cb10491_c591781/f1p0/1563,cb7535_c45/f1p0/1143,cb7374_c67755/f1p0/2402,cb2564_c6/f1p0/1506,c…
Biological Process	GO:0051128	regulation of cellular component organization	49	649	3.70E-01	0.85792845	cb6098_c13/f1p1/1732,cb11257_c0/f1p0/1325,cb8736_c6/f1p2/1381,cb7374_c176394/f1p0/3174,cb7374_c71243/f7p2/3500,cb7374_c3455/f2p0/2704,cb7374_c3459/f1p2/2754,cb7374_c307913/f1p0/2738,cb7777_c2/f1p0/1858,cb5803_c13/f1p1/2232,cb7374_c127200/f1p0/4161,cb9506_c138/f6p0/975,cb7374_c77446/f1p1/2559,cb7374_c148030/f5p1/3436,cb1631_c39/f49p1/3128,cb7374_c297870/f3p1/2254,cb7374_c156290/f1p0/3802,cb9443_c9…
Biological Process	GO:0044282	small molecule catabolic process	49	377	3.87E-05	0.018665292	cb4197_c7/f5p0/1752,cb7374_c65635/f1p0/3270,cb4197_c36/f10p0/2634,cb2353_c13/f1p1/1076,cb2176_c32/f1p0/3002,cb7374_c334232/f3p1/2117,cb6953_c1/f3p1/3732,cb7374_c300487/f1p0/2121,cb6790_c12/f2p0/959,cb2353_c3/f1p0/1984,cb7374_c226383/f1p0/2479,cb2176_c8/f4p0/3661,cb7374_c4324/f1p0/2932,cb7465_c1/f6p0/977,cb6790_c4/f2p0/962,cb2194_c5/f1p0/3128,cb7374_c63985/f1p0/3104,cb2176_c4/f8p0/3268,cb7374_c609…
Molecular Function	GO:0008092	cytoskeletal protein binding	48	628	3.39E-01	0.846953363	cb7374_c328680/f6p1/3466,cb1357_c29/f3p0/2222,cb7374_c267084/f102p2/3305,cb8876_c2/f4p1/1774,cb7374_c108234/f1p0/2623,cb1529_c10/f1p0/3259,cb2671_c36/f1p0/1763,cb4072_c84/f3p0/1253,cb6546_c5/f1p0/2048,cb7374_c333148/f2p1/3015,cb8364_c2/f1p0/1728,cb7374_c98293/f7p0/3573,cb1968_c24/f1p0/2835,cb7374_c10760/f2p5/3523,cb1968_c32/f1p0/2731,cb1968_c21/f1p0/3703,cb7374_c331086/f1p0/2891,cb4752_c18/f1p0/1…
Biological Process	GO:0015988	energy coupled proton transmembrane transport, against electrochemical gradient	48	572	1.42E-01	0.71278984	cb3967_c30/f1p0/1660,cb7374_c161791/f1p0/2182,cb7374_c107737/f1p3/3386,cb7374_c276421/f1p0/2170,cb7374_c205638/f2p0/2080,cb11345_c33/f1p0/1657,cb3256_c33/f1p0/2346,cb7374_c390887/f1p0/2077,cb13045_c2/f1p0/1088,cb7374_c18039/f1p0/2414,cb7374_c12738/f1p0/3256,cb7374_c289535/f1p0/2301,cb7374_c116883/f1p0/1944,cb7374_c229829/f1p0/3114,cb11345_c8/f2p0/1676,cb2970_c519/f1p0/1628,cb10496_c11/f1p0/1281,c…
Biological Process	GO:0015991	ATP hydrolysis coupled proton transport	48	572	1.42E-01	0.71278984	cb7374_c289535/f1p0/2301,cb7374_c12738/f1p0/3256,cb7374_c18039/f1p0/2414,cb2970_c519/f1p0/1628,cb11345_c8/f2p0/1676,cb7374_c229829/f1p0/3114,cb7374_c116883/f1p0/1944,cb7374_c18987/f1p0/3179,cb2970_c576/f3p0/1828,cb10496_c11/f1p0/1281,cb7374_c117217/f1p0/2892,cb7374_c19871/f1p2/2418,cb7374_c102397/f1p0/3290,cb7374_c355596/f1p2/2629,cb7374_c17700/f1p1/2961,cb2970_c549/f1p0/1073,cb7374_c122016/f1p0/…
Biological Process	GO:0090662	ATP hydrolysis coupled transmembrane transport	48	572	1.42E-01	0.71278984	cb7374_c363397/f1p1/2910,cb7374_c403700/f1p0/2488,cb7374_c15946/f1p1/3561,cb7374_c121842/f3p0/2327,cb7374_c6044/f1p0/2949,cb11345_c29/f1p0/1228,cb3256_c12/f2p0/1947,cb7374_c267199/f12p0/2256,cb2970_c497/f1p0/1924,cb7374_c119639/f1p0/3200,cb7374_c47858/f1p0/2538,cb7374_c21180/f1p1/2893,cb7374_c32413/f1p1/2213,cb2970_c530/f1p0/1428,cb2970_c533/f1p0/1349,cb7374_c18923/f1p0/2246,cb7374_c107871/f1p0/2…
Biological Process	GO:0099131	ATP hydrolysis coupled ion transmembrane transport	48	572	1.42E-01	0.71278984	cb7374_c102397/f1p0/3290,cb7374_c19871/f1p2/2418,cb7374_c117217/f1p0/2892,cb2970_c549/f1p0/1073,cb7374_c122016/f1p0/3364,cb7374_c17700/f1p1/2961,cb7374_c355596/f1p2/2629,cb7374_c229829/f1p0/3114,cb7374_c116883/f1p0/1944,cb11345_c8/f2p0/1676,cb2970_c519/f1p0/1628,cb7374_c18039/f1p0/2414,cb7374_c12738/f1p0/3256,cb7374_c289535/f1p0/2301,cb10496_c11/f1p0/1281,cb2970_c576/f3p0/1828,cb7374_c18987/f1p0/…
Biological Process	GO:0099132	ATP hydrolysis coupled cation transmembrane transport	48	572	1.42E-01	0.71278984	cb7374_c205638/f2p0/2080,cb3256_c33/f1p0/2346,cb11345_c33/f1p0/1657,cb7374_c161791/f1p0/2182,cb3967_c30/f1p0/1660,cb7374_c276421/f1p0/2170,cb7374_c107737/f1p3/3386,cb13045_c2/f1p0/1088,cb7374_c390887/f1p0/2077,cb7374_c18987/f1p0/3179,cb2970_c576/f3p0/1828,cb10496_c11/f1p0/1281,cb7374_c289535/f1p0/2301,cb7374_c12738/f1p0/3256,cb7374_c18039/f1p0/2414,cb11345_c8/f2p0/1676,cb2970_c519/f1p0/1628,cb737…
Biological Process	GO:0006886	intracellular protein transport	47	814	9.52E-01	0.99999785	cb7374_c262262/f3p0/4481,cb8424_c16/f1p0/1440,cb4243_c11/f1p0/2587,cb7374_c43807/f1p1/3950,cb6949_c1/f6p0/1952,cb7374_c101052/f2p1/3069,cb6056_c2/f3p2/2421,cb7374_c333819/f4p1/2293,cb8424_c21/f1p0/1422,cb2659_c4/f1p0/2423,cb4822_c10/f1p0/2155,cb40_c9/f1p0/3388,cb7374_c17254/f1p0/2728,cb6915_c10/f1p1/1680,cb7374_c363570/f1p2/3518,cb7374_c78803/f1p1/3851,cb7374_c1409/f1p0/1957,cb4243_c6/f1p0/3179,c…
Molecular Function	GO:0016874	ligase activity	47	693	6.74E-01	0.978403907	cb11479_c0/f1p0/1373,cb2006_c6/f1p0/4145,cb4020_c4/f1p1/3174,cb6691_c0/f4p0/2155,cb7706_c3/f1p0/1562,cb7374_c17032/f7p0/2730,cb1652_c8/f2p0/2567,cb6449_c22/f1p0/2104,cb5181_c5/f1p0/2466,cb6526_c4/f2p0/1659,cb11601_c555/f1p0/1588,cb6526_c20/f1p0/1144,cb1041_c5/f1p0/1931,cb6677_c1/f2p0/2199,cb9673_c1/f1p0/1743,cb4476_c15/f33p3/3032,cb4840_c1/f5p1/2294,cb7374_c285675/f1p0/2237,cb7021_c4/f1p0/2005,cb…
Biological Process	GO:0006366	transcription from RNA polymerase II promoter	47	541	9.80E-02	0.66718908	cb13050_c1/f1p0/996,cb7374_c395606/f1p0/2022,cb7374_c39134/f1p0/3580,cb10501_c9/f1p0/1049,cb8516_c31/f1p0/977,cb7374_c41812/f6p0/4042,cb7374_c70337/f1p0/2523,cb10491_c877749/f1p0/1546,cb7374_c98074/f9p2/2662,cb7374_c330912/f2p0/2752,cb7374_c298681/f1p1/2477,cb567_c2/f2p1/3011,cb10491_c876466/f1p0/1550,cb10015_c16/f1p0/1330,cb6509_c5/f1p0/2330,cb7374_c125158/f2p2/2648,cb5656_c6/f1p0/2001,cb7374_c7…
Molecular Function	GO:0017171	serine hydrolase activity	46	603	3.48E-01	0.846953363	cb7374_c4128/f1p1/3214,cb7374_c1957/f1p0/2271,cb8561_c68/f1p0/1538,cb10491_c16057/f1p0/1729,cb7374_c409416/f1p0/2039,cb10491_c1495/f2p0/1910,cb51_c5/f1p0/3517,cb7374_c330281/f11p2/2341,cb7374_c355648/f2p0/2511,cb10491_c381374/f1p0/1700,cb7374_c97996/f7p0/2592,cb7374_c62652/f6p0/2308,cb7374_c286625/f1p0/2374,cb12059_c4/f1p0/943,cb7374_c160101/f1p0/2230,cb7603_c0/f22p0/1314,cb10962_c3/f1p0/1839,cb7…
Molecular Function	GO:0008236	serine-type peptidase activity	46	602	3.44E-01	0.846953363	cb7374_c387152/f10p1/2386,cb7374_c389593/f1p0/2288,cb7374_c348422/f1p2/2388,cb7374_c156243/f1p0/2339,cb12059_c2/f2p0/961,cb4878_c57/f1p0/983,cb7374_c157553/f1p0/2167,cb10491_c518769/f1p0/1723,cb7374_c104710/f1p2/2332,cb7374_c290307/f1p0/2422,cb7374_c9883/f1p0/2202,cb9258_c1/f4p0/1616,cb7374_c180139/f1p0/2189,cb13106_c33/f6p0/908,cb6073_c130/f2p1/1912,cb7247_c18/f1p0/1326,cb13106_c22/f1p0/641,cb73…
Molecular Function	GO:0019899	enzyme binding	46	562	1.91E-01	0.753038946	cb10491_c12316/f2p0/1462,cb10491_c627204/f1p0/1321,cb1649_c65/f1p0/2045,cb7374_c229833/f1p0/2479,cb10491_c10489/f1p0/1309,cb7374_c125158/f2p2/2648,cb13073_c30/f1p0/972,cb1226_c13/f1p0/1622,cb10491_c11819/f1p0/1321,cb10015_c16/f1p0/1330,cb7374_c98074/f9p2/2662,cb7374_c236517/f1p1/2871,cb10491_c679214/f2p0/1525,cb7374_c10956/f1p0/3036,cb7374_c298681/f1p1/2477,cb10491_c889947/f1p0/1409,cb7374_c17968…
Biological Process	GO:0044255	cellular lipid metabolic process	46	509	6.18E-02	0.566977776	cb6607_c1/f1p0/2220,cb10043_c37/f1p1/1256,cb3054_c6/f1p0/3563,cb6477_c2/f3p0/2056,cb6642_c3/f1p0/2095,cb517_c2/f5p0/2425,cb7374_c1673/f1p1/1938,cb13895_c0/f1p0/972,cb3851_c3/f1p0/2467,cb7374_c177117/f1p0/3744,cb6978_c5/f1p0/2014,cb13144_c3/f1p2/1174,cb7374_c328570/f45p0/2397,cb2194_c10/f5p0/2585,cb10043_c112/f5p1/1044,cb6512_c37/f1p0/1136,cb3696_c0/f4p0/1571,cb4461_c3/f1p0/2842,cb6512_c38/f1p1/10…
Biological Process	GO:0015980	energy derivation by oxidation of organic compounds	45	744	8.99E-01	0.99999785	cb7334_c334/f16p0/1475,cb7374_c398121/f1p0/2288,cb7374_c49500/f6p3/4613,cb10491_c38834/f1p0/1361,cb10491_c876091/f1p0/1267,cb10491_c24810/f9p0/1777,cb10015_c11/f1p0/1796,cb8287_c167/f2p1/1306,cb9057_c1/f3p0/1457,cb6773_c7/f1p0/1165,cb7374_c401574/f1p0/2832,cb10491_c228869/f3p0/1354,cb7374_c9308/f4p4/3020,cb409_c35/f1p0/2293,cb10015_c16/f1p0/1330,cb7374_c292799/f1p0/2435,cb10491_c742753/f2p0/1341,…
Cellular Component	GO:0098805	whole membrane	45	679	7.29E-01	0.988641675	cb7374_c43807/f1p1/3950,cb4243_c11/f1p0/2587,cb10496_c11/f1p0/1281,cb11345_c8/f2p0/1676,cb7374_c229829/f1p0/3114,cb5304_c9/f1p0/1360,cb7374_c116883/f1p0/1944,cb7374_c18039/f1p0/2414,cb7374_c333819/f4p1/2293,cb7374_c12615/f1p0/5067,cb10015_c11/f1p0/1796,cb3912_c15/f1p0/2286,cb7374_c19871/f1p2/2418,cb11345_c33/f1p0/1657,cb9322_c3/f1p0/1883,cb7374_c176498/f1p0/2881,cb7374_c296238/f1p0/1954,cb7374_c3…
Biological Process	GO:0007264	small GTPase mediated signal transduction	45	616	4.67E-01	0.916161867	cb7374_c231371/f2p0/2615,cb1631_c39/f49p1/3128,cb7374_c171668/f1p0/2544,cb6175_c10/f1p0/1856,cb7374_c207543/f2p0/2358,cb3474_c27/f2p0/1840,cb10491_c571051/f1p0/1856,cb10356_c11/f1p0/6229,cb1458_c117/f1p0/2680,cb552_c12/f1p0/1360,cb8232_c3/f1p0/1457,cb7374_c335065/f1p0/2155,cb1631_c9/f2p0/4305,cb8777_c25/f1p0/1126,cb7374_c223314/f1p0/2442,cb2571_c1/f7p0/3718,cb7374_c2844/f1p0/4037,cb6910_c0/f15p0/…
Cellular Component	GO:0005840	ribosome	45	509	8.42E-02	0.60439564	cb10022_c5/f3p0/1414,cb11034_c8/f1p0/1124,cb6094_c11/f2p0/2262,cb14208_c0/f1p0/848,cb5142_c404/f1p0/953,cb10022_c20/f2p0/1405,cb13638_c2/f1p0/922,cb10491_c405009/f1p0/1821,cb8574_c8/f38p0/1601,cb7374_c127117/f4p0/2605,cb10206_c2/f1p0/1524,cb5142_c267/f1p0/1315,cb5142_c470/f1p0/767,cb8600_c5/f2p1/1147,cb10491_c513404/f2p1/1228,cb11601_c964/f1p0/965,cb6820_c13/f1p0/1620,cb5142_c301/f1p0/1273,cb1002…
Molecular Function	GO:0016820	hydrolase activity, acting on acid anhydrides, catalyzing transmembrane movement of substances	44	505	1.03E-01	0.677040677	cb7374_c18987/f1p0/3179,cb2970_c576/f3p0/1828,cb10496_c11/f1p0/1281,cb7374_c12738/f1p0/3256,cb2970_c519/f1p0/1628,cb1084_c7/f1p0/1585,cb7374_c116883/f1p0/1944,cb7394_c14/f1p0/2401,cb7374_c17700/f1p1/2961,cb2970_c549/f1p0/1073,cb7374_c122016/f1p0/3364,cb13245_c2/f1p0/1052,cb7374_c102397/f1p0/3290,cb7374_c205638/f2p0/2080,cb3256_c33/f1p0/2346,cb5067_c4/f5p0/1629,cb7374_c161791/f1p0/2182,cb5067_c3/f…
Molecular Function	GO:0008135	translation factor activity, RNA binding	44	501	9.39E-02	0.648088188	cb9801_c1/f1p0/1401,cb7374_c2510/f1p0/2394,cb2121_c194/f1p0/854,cb9426_c0/f8p0/1312,cb10491_c877919/f1p0/1456,cb2121_c147/f1p0/1400,cb9331_c30/f1p0/1112,cb4586_c4/f1p0/1497,cb7374_c151982/f1p0/3217,cb7374_c124000/f1p0/2651,cb6098_c10/f1p0/2537,cb9331_c12/f1p0/1345,cb5656_c3/f1p0/2675,cb8231_c15/f1p0/1235,cb8231_c6/f1p0/1550,cb6098_c11/f1p0/1988,cb6716_c2/f1p1/2187,cb2155_c23/f1p0/3527,cb5081_c1/f…
Biological Process	GO:0006396	RNA processing	43	811	9.87E-01	0.99999785	cb7374_c279525/f1p0/1930,cb7374_c332168/f3p0/4222,cb7939_c2/f1p0/1483,cb10617_c6/f1p0/989,cb6208_c4/f1p0/1662,cb7374_c410/f6p0/2125,cb8710_c5/f1p0/1483,cb7374_c8302/f5p0/3180,cb10617_c2/f1p0/1245,cb11969_c3/f1p0/1200,cb9702_c1/f2p0/1662,cb10406_c9/f1p0/1330,cb3457_c5/f1p0/1550,cb7374_c158218/f1p0/2402,cb2671_c10/f2p0/3188,cb5824_c2/f1p0/3199,cb14323_c0/f1p0/781,cb7567_c2/f1p0/1860,cb10380_c2/f1p0…
Biological Process	GO:0031324	negative regulation of cellular metabolic process	43	482	8.06E-02	0.601029908	cb10491_c841561/f9p1/1543,cb10491_c82212/f1p0/1817,cb10491_c7460/f1p0/1328,cb10491_c888884/f1p0/1360,cb7374_c18582/f1p0/2624,cb7374_c22146/f1p0/3163,cb10491_c853788/f1p0/1424,cb10491_c428/f3p0/1827,cb10491_c877915/f1p0/1339,cb10491_c411119/f1p0/1581,cb10491_c841822/f2p0/1572,cb7374_c3393/f1p0/2907,cb10015_c11/f1p0/1796,cb10491_c6713/f1p0/1278,cb10491_c854585/f1p0/1467,cb5768_c2/f2p0/1280,cb10491_…
Biological Process	GO:0051172	negative regulation of nitrogen compound metabolic process	43	460	4.47E-02	0.502498123	cb7374_c332168/f3p0/4222,cb6019_c2/f1p0/1997,cb12731_c0/f1p0/1152,cb10491_c11819/f1p0/1321,cb10015_c16/f1p0/1330,cb10491_c10489/f1p0/1309,cb13435_c1/f1p0/960,cb10491_c26329/f1p0/1569,cb7374_c117770/f1p0/2696,cb13073_c30/f1p0/972,cb7374_c103067/f1p0/3668,cb7374_c229833/f1p0/2479,cb10491_c12316/f2p0/1462,cb11784_c10/f1p0/1284,cb10491_c87780/f1p0/1583,cb9506_c138/f6p0/975,cb7374_c395606/f1p0/2022,cb…
Biological Process	GO:0030029	actin filament-based process	43	437	2.16E-02	0.396839584	cb7374_c77446/f1p1/2559,cb7374_c332290/f6p1/2183,cb7374_c148030/f5p1/3436,cb7374_c297870/f3p1/2254,cb7374_c237659/f1p0/2051,cb7374_c106144/f1p0/2559,cb8523_c6/f1p0/1374,cb1357_c22/f1p0/2805,cb1968_c13/f2p0/3880,cb3914_c3/f2p0/3191,cb1357_c0/f34p3/4346,cb7374_c3455/f2p0/2704,cb7374_c71243/f7p2/3500,cb1968_c9/f3p0/2430,cb7374_c3459/f1p2/2754,cb10385_c2/f1p1/1732,cb12940_c100/f30p0/1131,cb7374_c1273…
Biological Process	GO:0030036	actin cytoskeleton organization	43	431	1.75E-02	0.354569039	cb7374_c127380/f1p1/2131,cb7777_c2/f1p0/1858,cb7374_c307913/f1p0/2738,cb5803_c13/f1p1/2232,cb1357_c0/f34p3/4346,cb7374_c3459/f1p2/2754,cb7374_c71243/f7p2/3500,cb7374_c3455/f2p0/2704,cb1968_c9/f3p0/2430,cb10385_c2/f1p1/1732,cb12940_c100/f30p0/1131,cb7374_c237659/f1p0/2051,cb7374_c106144/f1p0/2559,cb8523_c6/f1p0/1374,cb1357_c22/f1p0/2805,cb3914_c3/f2p0/3191,cb1968_c13/f2p0/3880,cb7374_c332290/f6p1/…
Biological Process	GO:0042592	homeostatic process	42	660	8.09E-01	0.99999785	cb7374_c57379/f1p2/2816,cb13350_c13/f1p0/1199,cb7374_c62720/f1p0/1952,cb8218_c313/f1p2/1505,cb10577_c7/f1p0/1480,cb7374_c177117/f1p0/3744,cb7374_c334072/f1p2/2477,cb7374_c22146/f1p0/3163,cb7374_c222626/f1p0/2532,cb10080_c11/f3p0/989,cb11019_c11/f1p0/1163,cb6365_c5/f2p0/1485,cb10491_c371086/f2p0/1834,cb7374_c13436/f1p2/3555,cb8218_c451/f1p0/1255,cb7374_c228914/f2p2/2344,cb5829_c0/f5p0/2449,cb12925…
Biological Process	GO:0030163	protein catabolic process	42	624	6.86E-01	0.980458289	cb10491_c56764/f1p0/1482,cb7374_c389541/f1p0/2065,cb7374_c395606/f1p0/2022,cb10491_c566660/f1p0/1879,cb4359_c3/f1p0/2338,cb7374_c330673/f15p1/2742,cb10501_c9/f1p0/1049,cb10491_c513532/f2p0/1782,cb7374_c298681/f1p1/2477,cb7374_c403284/f1p0/1982,cb10015_c16/f1p0/1330,cb4099_c20/f1p0/1256,cb7374_c229833/f1p0/2479,cb7319_c3/f2p0/1601,cb11928_c0/f85p1/1092,cb7374_c275047/f1p1/2049,cb9205_c8/f1p0/1403,…
Biological Process	GO:0006733	oxidoreduction coenzyme metabolic process	42	582	5.02E-01	0.932121431	cb8972_c14/f2p0/991,cb10491_c371086/f2p0/1834,cb7374_c8479/f4p1/3360,cb7374_c266210/f4p0/2636,cb7374_c178707/f1p0/2505,cb7374_c232753/f1p1/3476,cb9362_c6/f1p0/1485,cb7374_c400603/f1p0/2643,cb7374_c9042/f3p1/3837,cb7374_c101971/f1p0/2576,cb7374_c387290/f6p0/2751,cb7374_c116591/f2p0/2808,cb8972_c11/f1p0/1418,cb7374_c112230/f2p1/3828,cb8493_c13/f1p0/1326,cb13895_c0/f1p0/972,cb9574_c5/f1p0/1272,cb737…
Molecular Function	GO:0015399	primary active transmembrane transporter activity	42	461	6.47E-02	0.566977776	cb2970_c530/f1p0/1428,cb7374_c21180/f1p1/2893,cb7394_c45/f2p0/1072,cb7374_c18923/f1p0/2246,cb2970_c533/f1p0/1349,cb7374_c403919/f1p0/1963,cb7374_c409427/f1p0/2223,cb7374_c116811/f1p0/2658,cb3256_c0/f62p0/2339,cb5067_c32/f1p0/1256,cb7374_c107871/f1p0/2888,cb7374_c80185/f3p0/2011,cb7374_c121842/f3p0/2327,cb7374_c6044/f1p0/2949,cb7374_c363397/f1p1/2910,cb3256_c12/f2p0/1947,cb10491_c566061/f1p0/1540,…
Molecular Function	GO:0015405	P-P-bond-hydrolysis-driven transmembrane transporter activity	42	461	6.47E-02	0.566977776	cb2970_c576/f3p0/1828,cb7374_c18987/f1p0/3179,cb10496_c11/f1p0/1281,cb6949_c1/f6p0/1952,cb2970_c519/f1p0/1628,cb1084_c7/f1p0/1585,cb7374_c116883/f1p0/1944,cb7374_c12738/f1p0/3256,cb2970_c549/f1p0/1073,cb7394_c14/f1p0/2401,cb7374_c17700/f1p1/2961,cb7374_c102397/f1p0/3290,cb13245_c2/f1p0/1052,cb3256_c33/f1p0/2346,cb5067_c4/f5p0/1629,cb7374_c205638/f2p0/2080,cb7374_c107737/f1p3/3386,cb7374_c161791/f…
Biological Process	GO:0009888	tissue development	42	435	3.01E-02	0.427771665	cb10491_c87780/f1p0/1583,cb10491_c12316/f2p0/1462,cb7374_c229833/f1p0/2479,cb7374_c18923/f1p0/2246,cb13073_c30/f1p0/972,cb10491_c26329/f1p0/1569,cb10491_c10489/f1p0/1309,cb10491_c11819/f1p0/1321,cb10015_c16/f1p0/1330,cb10491_c889947/f1p0/1409,cb7374_c298681/f1p1/2477,cb10491_c876466/f1p0/1550,cb10491_c877749/f1p0/1546,cb8523_c6/f1p0/1374,cb10491_c679214/f2p0/1525,cb7374_c70337/f1p0/2523,cb5291_c2…
Biological Process	GO:0071826	ribonucleoprotein complex subunit organization	42	417	1.62E-02	0.339081197	cb8231_c15/f1p0/1235,cb7374_c150685/f3p0/2609,cb8231_c8/f1p0/1542,cb7374_c102861/f5p1/2981,cb5142_c463/f1p0/1314,cb7374_c2509/f1p0/2222,cb4379_c6/f1p0/1919,cb3488_c23/f1p0/1454,cb9331_c9/f2p0/1015,cb8284_c4/f1p0/1280,cb5142_c332/f1p0/1215,cb8284_c7/f1p0/1172,cb5142_c418/f20p0/1278,cb5142_c349/f1p0/1164,cb5451_c34/f1p0/1136,cb9801_c1/f1p0/1401,cb7374_c2510/f1p0/2394,cb7374_c363570/f1p2/3518,cb5142…
Biological Process	GO:0022618	ribonucleoprotein complex assembly	42	416	1.56E-02	0.333485984	cb14323_c0/f1p0/781,cb8284_c11/f1p0/996,cb5142_c404/f1p0/953,cb7374_c158218/f1p0/2402,cb7374_c2511/f1p0/2456,cb7374_c16355/f2p1/3124,cb5142_c466/f3p0/1241,cb5142_c260/f1p0/1332,cb5142_c455/f7p0/1298,cb6820_c13/f1p0/1620,cb7374_c279525/f1p0/1930,cb11601_c964/f1p0/965,cb5142_c301/f1p0/1273,cb2796_c8/f1p0/2153,cb5142_c470/f1p0/767,cb6208_c4/f1p0/1662,cb8231_c16/f1p0/978,cb5142_c267/f1p0/1315,cb7374_…
Biological Process	GO:0006413	translational initiation	42	384	4.17E-03	0.166715992	cb2155_c23/f1p0/3527,cb6716_c2/f1p1/2187,cb6098_c11/f1p0/1988,cb8231_c6/f1p0/1550,cb8788_c136/f1p1/1892,cb8231_c15/f1p0/1235,cb10491_c517890/f1p0/1719,cb7374_c102861/f5p1/2981,cb8231_c8/f1p0/1542,cb5081_c1/f2p0/1916,cb7374_c17347/f1p0/2968,cb4379_c6/f1p0/1919,cb7374_c2509/f1p0/2222,cb5451_c34/f1p0/1136,cb8788_c191/f1p0/1798,cb6716_c1/f2p0/1659,cb8284_c7/f1p0/1172,cb8284_c4/f1p0/1280,cb9331_c9/f2p…
Biological Process	GO:0009653	anatomical structure morphogenesis	41	611	6.91E-01	0.980458289	cb10491_c82212/f1p0/1817,cb4072_c90/f1p0/1953,cb4665_c102/f24p0/1532,cb9331_c30/f1p0/1112,cb4665_c350/f1p0/1325,cb7374_c947/f10p0/2382,cb7374_c10760/f2p5/3523,cb7374_c382858/f1p0/2354,cb7374_c388367/f1p2/4382,cb7374_c18582/f1p0/2624,cb4072_c84/f3p0/1253,cb10491_c411119/f1p0/1581,cb4665_c376/f1p0/1728,cb7374_c21886/f2p0/3529,cb1897_c0/f33p0/1457,cb11601_c1795/f2p0/1211,cb9057_c1/f3p0/1457,cb9331_c…
Biological Process	GO:0072524	pyridine-containing compound metabolic process	41	558	4.55E-01	0.900224334	cb7374_c400603/f1p0/2643,cb7374_c101971/f1p0/2576,cb7374_c9042/f3p1/3837,cb7374_c387290/f6p0/2751,cb7374_c116591/f2p0/2808,cb8972_c11/f1p0/1418,cb10491_c371086/f2p0/1834,cb8972_c14/f2p0/991,cb7374_c8479/f4p1/3360,cb7374_c266210/f4p0/2636,cb7374_c232753/f1p1/3476,cb7374_c178707/f1p0/2505,cb9362_c6/f1p0/1485,cb8972_c36/f1p0/1440,cb8545_c32/f1p0/1342,cb8493_c7/f2p1/1633,cb13350_c13/f1p0/1199,cb7374_…
Biological Process	GO:0019362	pyridine nucleotide metabolic process	41	554	4.36E-01	0.894540133	cb8972_c11/f1p0/1418,cb7374_c116591/f2p0/2808,cb7374_c101971/f1p0/2576,cb7374_c9042/f3p1/3837,cb7374_c387290/f6p0/2751,cb7374_c400603/f1p0/2643,cb7374_c178707/f1p0/2505,cb7374_c232753/f1p1/3476,cb9362_c6/f1p0/1485,cb7374_c266210/f4p0/2636,cb7374_c8479/f4p1/3360,cb8972_c14/f2p0/991,cb10491_c371086/f2p0/1834,cb7374_c105950/f1p0/2335,cb7374_c62720/f1p0/1952,cb7374_c167100/f1p0/2129,cb13350_c13/f1p0/…
Biological Process	GO:0046496	nicotinamide nucleotide metabolic process	41	554	4.36E-01	0.894540133	cb9398_c2/f1p0/1605,cb7374_c177732/f1p0/3718,cb7374_c335453/f1p1/2390,cb7374_c207681/f2p1/1996,cb7374_c160490/f1p0/2410,cb7374_c109890/f1p0/3003,cb7374_c10178/f2p0/2632,cb8545_c48/f1p0/886,cb8545_c14/f1p0/1611,cb7374_c20300/f1p0/2239,cb7374_c399294/f1p0/2522,cb7374_c73424/f1p0/2205,cb7374_c107639/f1p1/3176,cb7374_c17208/f2p0/2741,cb9533_c9/f1p0/1329,cb8972_c5/f21p0/1326,cb7374_c102089/f2p0/2812,c…
Biological Process	GO:0071822	protein complex subunit organization	41	540	3.71E-01	0.85792845	cb7374_c237659/f1p0/2051,cb7374_c22436/f5p0/4993,cb7374_c106144/f1p0/2559,cb3914_c3/f2p0/3191,cb10501_c9/f1p0/1049,cb10491_c464/f2p0/1686,cb7374_c148030/f5p1/3436,cb9019_c1/f7p0/1480,cb7374_c297870/f3p1/2254,cb2136_c0/f4p0/1183,cb9019_c5/f1p0/1477,cb7374_c356801/f1p0/2143,cb7374_c307913/f1p0/2738,cb7374_c1618/f1p0/2075,cb5803_c13/f1p1/2232,cb7374_c1598/f1p0/4164,cb4499_c7/f1p0/5496,cb7374_c3459/f…
Cellular Component	GO:0033176	proton-transporting V-type ATPase complex	41	505	2.22E-01	0.781577294	cb7374_c18039/f1p0/2414,cb7374_c289535/f1p0/2301,cb7374_c12738/f1p0/3256,cb7374_c229829/f1p0/3114,cb7374_c116883/f1p0/1944,cb11345_c8/f2p0/1676,cb10496_c11/f1p0/1281,cb7374_c18987/f1p0/3179,cb7374_c19871/f1p2/2418,cb7374_c117217/f1p0/2892,cb7374_c102397/f1p0/3290,cb7374_c17700/f1p1/2961,cb7374_c355596/f1p2/2629,cb7374_c122016/f1p0/3364,cb3967_c30/f1p0/1660,cb7374_c161791/f1p0/2182,cb7374_c107737/…
Molecular Function	GO:0043492	ATPase activity, coupled to movement of substances	41	467	1.03E-01	0.677040677	cb7374_c363397/f1p1/2910,cb7374_c6044/f1p0/2949,cb7374_c121842/f3p0/2327,cb3256_c12/f2p0/1947,cb7943_c2/f1p0/3162,cb2970_c497/f1p0/1924,cb7374_c267199/f12p0/2256,cb10491_c566061/f1p0/1540,cb5067_c19/f1p0/1640,cb7374_c119639/f1p0/3200,cb7374_c21180/f1p1/2893,cb2970_c530/f1p0/1428,cb2970_c533/f1p0/1349,cb7374_c18923/f1p0/2246,cb7394_c45/f2p0/1072,cb7374_c80185/f3p0/2011,cb7374_c107871/f1p0/2888,cb5…
Biological Process	GO:0006357	regulation of transcription from RNA polymerase II promoter	41	461	8.92E-02	0.622289599	cb9120_c3/f1p0/1471,cb5429_c3/f1p1/2598,cb3936_c7/f1p0/2368,cb10491_c679353/f2p1/1825,cb10491_c82212/f1p0/1817,cb7374_c57379/f1p2/2816,cb567_c12/f1p0/3128,cb7374_c60358/f4p0/4045,cb7374_c18582/f1p0/2624,cb10766_c2/f1p0/1202,cb7374_c151500/f2p1/2258,cb567_c0/f5p1/3173,cb8849_c14/f1p0/1270,cb10106_c3/f1p0/1099,cb10491_c411119/f1p0/1581,cb567_c4/f2p0/3117,cb10015_c11/f1p0/1796,cb8516_c19/f1p0/1635,c…
Cellular Component	GO:0005654	nucleoplasm	40	676	9.14E-01	0.99999785	cb13895_c0/f1p0/972,cb4184_c9/f1p0/3225,cb5656_c3/f1p0/2675,cb13609_c2/f1p0/1053,cb7374_c61430/f1p0/3365,cb3932_c2/f2p0/2120,cb13525_c3/f1p0/1059,cb9120_c3/f1p0/1471,cb9723_c1/f1p0/1264,cb7374_c57379/f1p2/2816,cb6694_c10/f5p0/3403,cb4072_c90/f1p0/1953,cb7374_c363570/f1p2/3518,cb5768_c2/f2p0/1280,cb7684_c1/f1p0/1938,cb10623_c1/f1p0/1915,cb10015_c11/f1p0/1796,cb12967_c3/f1p0/1038,cb5914_c1/f1p0/212…
Molecular Function	GO:0003735	structural constituent of ribosome	40	457	1.10E-01	0.687456176	cb5142_c301/f1p0/1273,cb10022_c8/f2p1/1680,cb11601_c964/f1p0/965,cb5142_c455/f7p0/1298,cb5142_c260/f1p0/1332,cb6094_c18/f1p0/2148,cb5142_c466/f3p0/1241,cb10402_c1/f1p0/1183,cb5142_c267/f1p0/1315,cb10206_c2/f1p0/1524,cb12187_c0/f1p0/987,cb8191_c201/f2p0/951,cb8600_c5/f2p1/1147,cb5142_c470/f1p0/767,cb7374_c21471/f5p3/3175,cb6094_c11/f2p0/2262,cb5142_c404/f1p0/953,cb14208_c0/f1p0/848,cb8574_c8/f38p0…
Molecular Function	GO:0042626	ATPase activity, coupled to transmembrane movement of substances	40	453	9.98E-02	0.671623716	cb10491_c566061/f1p0/1540,cb2970_c497/f1p0/1924,cb7374_c267199/f12p0/2256,cb7374_c119639/f1p0/3200,cb5067_c19/f1p0/1640,cb7374_c6044/f1p0/2949,cb7374_c121842/f3p0/2327,cb7374_c363397/f1p1/2910,cb3256_c12/f2p0/1947,cb7374_c18923/f1p0/2246,cb7394_c45/f2p0/1072,cb2970_c533/f1p0/1349,cb5067_c32/f1p0/1256,cb7374_c409427/f1p0/2223,cb7374_c116811/f1p0/2658,cb7374_c403919/f1p0/1963,cb3256_c0/f62p0/2339,c…
Molecular Function	GO:0022853	active ion transmembrane transporter activity	40	441	7.37E-02	0.57304523	cb7374_c205638/f2p0/2080,cb3256_c33/f1p0/2346,cb7374_c161791/f1p0/2182,cb7374_c107737/f1p3/3386,cb13045_c2/f1p0/1088,cb2970_c576/f3p0/1828,cb7374_c18987/f1p0/3179,cb7374_c150675/f3p0/3978,cb10496_c11/f1p0/1281,cb7374_c12738/f1p0/3256,cb2970_c519/f1p0/1628,cb7374_c116883/f1p0/1944,cb7374_c17700/f1p1/2961,cb7394_c14/f1p0/2401,cb2970_c549/f1p0/1073,cb7374_c356216/f1p2/3748,cb13245_c2/f1p0/1052,cb737…
Biological Process	GO:0006457	protein folding	40	419	3.91E-02	0.499983511	cb10491_c2005/f1p0/1259,cb7374_c32099/f1p0/3017,cb1984_c20/f1p0/2139,cb10543_c4/f1p0/1528,cb9040_c0/f4p0/1297,cb9447_c21/f1p0/1488,cb9019_c5/f1p0/1477,cb10491_c679723/f1p1/1567,cb12080_c4/f2p0/842,cb10491_c2004/f1p0/1883,cb10491_c427532/f1p0/1599,cb8704_c2/f1p0/1846,cb2589_c23/f1p0/1252,cb7374_c207060/f5p2/2280,cb9040_c3/f2p0/1236,cb9019_c1/f7p0/1480,cb10491_c559923/f1p0/1597,cb7374_c264181/f1p1/…
Cellular Component	GO:0044455	mitochondrial membrane part	40	271	1.06E-05	0.010833464	cb7374_c2818/f1p0/2538,cb10491_c24810/f9p0/1777,cb13245_c2/f1p0/1052,cb7535_c25/f3p0/1114,cb10491_c38834/f1p0/1361,cb10491_c876091/f1p0/1267,cb6773_c7/f1p0/1165,cb2970_c519/f1p0/1628,cb9057_c1/f3p0/1457,cb8281_c9/f2p0/1710,cb6949_c1/f6p0/1952,cb10491_c228869/f3p0/1354,cb13895_c0/f1p0/972,cb7374_c401574/f1p0/2832,cb7374_c67755/f1p0/2402,cb10491_c591781/f1p0/1563,cb7535_c45/f1p0/1143,cb13245_c6/f1p…
Biological Process	GO:0045333	cellular respiration	39	675	9.35E-01	0.99999785	cb10491_c228869/f3p0/1354,cb7374_c9308/f4p4/3020,cb7374_c401574/f1p0/2832,cb6773_c7/f1p0/1165,cb8287_c167/f2p1/1306,cb9057_c1/f3p0/1457,cb10491_c24810/f9p0/1777,cb7374_c398121/f1p0/2288,cb7334_c334/f16p0/1475,cb10491_c38834/f1p0/1361,cb7374_c49500/f6p3/4613,cb10491_c876091/f1p0/1267,cb7374_c770/f13p2/3633,cb10491_c14714/f3p0/1332,cb7374_c387442/f4p1/2489,cb10491_c15024/f2p0/1357,cb4187_c1/f2p1/15…
Molecular Function	GO:0098772	molecular function regulator	39	650	8.95E-01	0.99999785	cb2571_c1/f7p0/3718,cb10491_c889947/f1p0/1409,cb7374_c335065/f1p0/2155,cb10491_c679214/f2p0/1525,cb552_c12/f1p0/1360,cb3474_c27/f2p0/1840,cb10491_c12321/f1p0/1352,cb10491_c12316/f2p0/1462,cb10739_c16/f1p0/1347,cb5326_c5/f1p1/2466,cb13073_c30/f1p0/972,cb13435_c1/f1p0/960,cb6910_c0/f15p0/4328,cb10491_c10489/f1p0/1309,cb4099_c20/f1p0/1256,cb10491_c11819/f1p0/1321,cb10491_c841561/f9p1/1543,cb5429_c3/…
Molecular Function	GO:0004252	serine-type endopeptidase activity	39	530	4.54E-01	0.898897602	cb7374_c160101/f1p0/2230,cb7374_c97996/f7p0/2592,cb7374_c286625/f1p0/2374,cb10491_c381374/f1p0/1700,cb7374_c62652/f6p0/2308,cb7374_c355648/f2p0/2511,cb7374_c330281/f11p2/2341,cb51_c5/f1p0/3517,cb10491_c1495/f2p0/1910,cb7374_c409416/f1p0/2039,cb10491_c16057/f1p0/1729,cb8561_c68/f1p0/1538,cb7374_c1957/f1p0/2271,cb51_c9/f1p0/1819,cb5277_c3/f1p0/1832,cb8561_c16/f2p0/1853,cb7374_c387688/f2p0/2781,cb76…
Biological Process	GO:0010033	response to organic substance	39	517	3.91E-01	0.870549512	cb10015_c16/f1p0/1330,cb7374_c332168/f3p0/4222,cb7374_c125158/f2p2/2648,cb3912_c6/f3p0/2570,cb7374_c335453/f1p1/2390,cb8516_c20/f1p0/1603,cb10617_c2/f1p0/1245,cb7374_c229833/f1p0/2479,cb7777_c2/f1p0/1858,cb6244_c7/f1p0/1384,cb7374_c39525/f1p0/4187,cb10617_c6/f1p0/989,cb7374_c395606/f1p0/2022,cb9506_c138/f6p0/975,cb7374_c20300/f1p0/2239,cb7374_c39134/f1p0/3580,cb7374_c73424/f1p0/2205,cb10501_c9/f1…
Molecular Function	GO:0004386	helicase activity	39	372	1.10E-02	0.295484109	cb3445_c5/f1p0/1307,cb12422_c1/f1p0/1260,cb8788_c191/f1p0/1798,cb7374_c333342/f1p0/3515,cb5371_c4/f2p1/1336,cb6213_c19/f1p0/1933,cb5263_c11/f1p0/1829,cb10988_c4/f2p0/1218,cb6213_c9/f1p0/3088,cb7374_c328892/f6p2/3528,cb8788_c136/f1p1/1892,cb7374_c298697/f1p2/3657,cb8788_c62/f2p1/1375,cb8752_c4/f1p0/1775,cb1732_c9/f1p0/3041,cb8650_c0/f5p0/1706,cb9723_c1/f1p0/1264,cb7374_c363530/f1p0/2373,cb7374_c26…
Biological Process	GO:0006461	protein complex assembly	38	487	3.14E-01	0.8362914	cb7374_c3454/f1p2/2731,cb7374_c112504/f1p0/2471,cb8944_c9/f1p0/1147,cb4072_c90/f1p0/1953,cb7374_c230330/f1p0/2212,cb5803_c23/f1p0/1388,cb8364_c2/f1p0/1728,cb7374_c210449/f1p3/2786,cb4072_c84/f3p0/1253,cb2671_c36/f1p0/1763,cb7374_c3456/f1p0/2713,cb11601_c1026/f1p0/1838,cb7374_c12615/f1p0/5067,cb7374_c108234/f1p0/2623,cb7374_c267084/f102p2/3305,cb7374_c1608/f1p0/3640,cb7374_c328680/f6p1/3466,cb7374…
Biological Process	GO:0070271	protein complex biogenesis	38	487	3.14E-01	0.8362914	cb7374_c1608/f1p0/3640,cb7374_c267084/f102p2/3305,cb7374_c1603/f1p0/2519,cb7374_c328680/f6p1/3466,cb7374_c12615/f1p0/5067,cb7374_c108234/f1p0/2623,cb4072_c84/f3p0/1253,cb7374_c3456/f1p0/2713,cb11601_c1026/f1p0/1838,cb2671_c36/f1p0/1763,cb8364_c2/f1p0/1728,cb7374_c210449/f1p3/2786,cb5803_c23/f1p0/1388,cb4072_c90/f1p0/1953,cb7374_c230330/f1p0/2212,cb7374_c3454/f1p2/2731,cb7374_c112504/f1p0/2471,cb8…
Biological Process	GO:0070887	cellular response to chemical stimulus	38	475	2.61E-01	0.795052452	cb7777_c2/f1p0/1858,cb7374_c229833/f1p0/2479,cb10617_c2/f1p0/1245,cb8516_c20/f1p0/1603,cb7374_c335453/f1p1/2390,cb10617_c6/f1p0/989,cb7374_c39525/f1p0/4187,cb6244_c7/f1p0/1384,cb7374_c332168/f3p0/4222,cb11257_c0/f1p0/1325,cb10015_c16/f1p0/1330,cb3912_c6/f3p0/2570,cb7374_c125158/f2p2/2648,cb8516_c31/f1p0/977,cb3914_c3/f2p0/3191,cb5291_c2/f1p0/2539,cb7374_c298681/f1p1/2477,cb7374_c330912/f2p0/2752,…
Cellular Component	GO:0030054	cell junction	38	447	1.55E-01	0.737049682	cb12925_c102/f1p0/1121,cb10491_c1750/f1p0/1658,cb8678_c46/f161p1/1832,cb7374_c65033/f1p0/2371,cb7374_c59710/f8p0/2737,cb8678_c16/f1p1/1844,cb8232_c3/f1p0/1457,cb12925_c48/f1p0/1116,cb10491_c423758/f1p0/1292,cb10491_c55767/f2p2/1784,cb7374_c282894/f1p1/1930,cb10491_c1751/f1p1/1621,cb7374_c60319/f2p0/2326,cb10491_c1767/f1p1/1689,cb7374_c60408/f3p0/3224,cb10491_c1749/f2p1/1713,cb7374_c171239/f1p0/20…
Biological Process	GO:0060429	epithelium development	38	350	6.97E-03	0.223943201	cb10491_c841822/f2p0/1572,cb10491_c411119/f1p0/1581,cb7374_c21886/f2p0/3529,cb4072_c84/f3p0/1253,cb10491_c854585/f1p0/1467,cb10491_c6713/f1p0/1278,cb7374_c3393/f1p0/2907,cb10015_c11/f1p0/1796,cb7374_c947/f10p0/2382,cb10491_c841561/f9p1/1543,cb10491_c888884/f1p0/1360,cb10491_c7460/f1p0/1328,cb10491_c82212/f1p0/1817,cb4072_c90/f1p0/1953,cb7374_c388367/f1p2/4382,cb7374_c18582/f1p0/2624,cb7374_c10760…
Cellular Component	GO:0031984	organelle subcompartment	37	700	9.82E-01	0.99999785	cb6363_c21/f1p0/2587,cb4243_c14/f1p0/2700,cb7374_c115253/f1p0/2547,cb1989_c10/f1p0/3470,cb4243_c5/f2p0/1170,cb1989_c0/f3p0/3943,cb10275_c0/f2p1/1822,cb1865_c19/f1p0/1989,cb6056_c1/f7p2/2195,cb7374_c236142/f2p0/2174,cb8232_c3/f1p0/1457,cb7374_c72122/f1p0/2961,cb6469_c4/f1p0/2470,cb6244_c7/f1p0/1384,cb4243_c20/f1p0/2177,cb1989_c7/f1p0/3578,cb6363_c3/f2p1/1991,cb4243_c6/f1p0/3179,cb1362_c8/f1p1/4458…
Biological Process	GO:0065009	regulation of molecular function	37	520	5.41E-01	0.950953372	cb10491_c12316/f2p0/1462,cb10491_c87780/f1p0/1583,cb7374_c39525/f1p0/4187,cb1649_c65/f1p0/2045,cb7374_c229833/f1p0/2479,cb7777_c2/f1p0/1858,cb10491_c10489/f1p0/1309,cb13073_c30/f1p0/972,cb13435_c1/f1p0/960,cb10491_c26329/f1p0/1569,cb10491_c11819/f1p0/1321,cb10015_c16/f1p0/1330,cb11257_c0/f1p0/1325,cb10491_c877749/f1p0/1546,cb10491_c679214/f2p0/1525,cb10491_c889947/f1p0/1409,cb7374_c298681/f1p1/24…
Molecular Function	GO:0042578	phosphoric ester hydrolase activity	37	493	4.07E-01	0.873118383	cb9828_c8/f1p0/1033,cb7374_c74097/f7p0/4155,cb7374_c46627/f1p0/3768,cb2800_c1/f5p0/2985,cb5828_c17/f1p0/2231,cb10976_c4/f1p0/1914,cb14657_c1/f1p0/5470,cb5828_c23/f1p0/1397,cb2800_c5/f1p0/2539,cb6664_c16/f1p0/1994,cb4126_c5/f1p1/3664,cb5451_c26/f1p0/1401,cb4126_c6/f1p0/2762,cb7374_c179683/f1p0/2355,cb1357_c22/f1p0/2805,cb7374_c33930/f1p0/4076,cb2287_c17/f1p0/3795,cb7374_c159696/f3p1/3055,cb7374_c3…
Molecular Function	GO:0046983	protein dimerization activity	37	365	2.09E-02	0.387177718	cb10491_c617/f3p3/1646,cb7451_c1/f3p0/1437,cb7374_c1673/f1p1/1938,cb8849_c14/f1p0/1270,cb10636_c3/f1p0/1305,cb7374_c151500/f2p1/2258,cb6113_c0/f6p0/2174,cb10043_c37/f1p1/1256,cb5417_c1/f2p0/1673,cb8849_c27/f1p0/1496,cb3912_c15/f1p0/2286,cb7374_c57379/f1p2/2816,cb10043_c112/f5p1/1044,cb7304_c11/f1p0/1504,cb7374_c296653/f2p0/3631,cb8849_c30/f3p0/1472,cb7374_c61430/f1p0/3365,cb13144_c3/f1p2/1174,cb4…
Molecular Function	GO:0003743	translation initiation factor activity	37	340	7.40E-03	0.231964581	cb4379_c6/f1p0/1919,cb7374_c17347/f1p0/2968,cb7374_c2509/f1p0/2222,cb8284_c4/f1p0/1280,cb9331_c9/f2p0/1015,cb5451_c34/f1p0/1136,cb8284_c7/f1p0/1172,cb6716_c1/f2p0/1659,cb8231_c6/f1p0/1550,cb8231_c15/f1p0/1235,cb2155_c23/f1p0/3527,cb6716_c2/f1p1/2187,cb6098_c11/f1p0/1988,cb10491_c517890/f1p0/1719,cb7374_c102861/f5p1/2981,cb8231_c8/f1p0/1542,cb5081_c1/f2p0/1916,cb7374_c151982/f1p0/3217,cb4586_c4/f1…
Biological Process	GO:0033554	cellular response to stress	36	659	9.67E-01	0.99999785	cb6213_c9/f1p0/3088,cb10015_c11/f1p0/1796,cb7374_c12615/f1p0/5067,cb6213_c19/f1p0/1933,cb3912_c15/f1p0/2286,cb7374_c17032/f7p0/2730,cb5914_c1/f1p0/2125,cb3445_c5/f1p0/1307,cb9313_c21/f1p0/2371,cb10491_c679353/f2p1/1825,cb7374_c363570/f1p2/3518,cb7374_c207881/f1p0/2329,cb3912_c8/f3p0/2499,cb7374_c222626/f1p0/2532,cb10617_c6/f1p0/989,cb6244_c7/f1p0/1384,cb7374_c229833/f1p0/2479,cb7777_c2/f1p0/1858,…
Molecular Function	GO:0003924	GTPase activity	36	587	8.56E-01	0.99999785	cb3912_c15/f1p0/2286,cb3488_c23/f1p0/1454,cb8231_c6/f1p0/1550,cb10491_c862537/f1p0/1288,cb8231_c15/f1p0/1235,cb7374_c332308/f3p0/3244,cb7374_c180013/f1p0/2725,cb4665_c376/f1p0/1728,cb8231_c8/f1p0/1542,cb7374_c124000/f1p0/2651,cb3912_c8/f3p0/2499,cb7374_c213387/f1p0/2552,cb4665_c350/f1p0/1325,cb4665_c102/f24p0/1532,cb13545_c26/f6p0/1181,cb7374_c176394/f1p0/3174,cb10491_c378013/f1p0/1470,cb3912_c6/…
Biological Process	GO:0034660	ncRNA metabolic process	36	510	5.61E-01	0.952572578	cb10617_c6/f1p0/989,cb10617_c2/f1p0/1245,cb3904_c11/f1p0/1383,cb6526_c16/f1p0/1712,cb7939_c2/f1p0/1483,cb7374_c332168/f3p0/4222,cb2643_c4/f1p0/3203,cb13033_c0/f1p0/872,cb7374_c269483/f3p0/2162,cb6449_c24/f1p0/1573,cb6449_c30/f30p0/2094,cb7374_c158218/f1p0/2402,cb9702_c1/f2p0/1662,cb10406_c9/f1p0/1330,cb3457_c5/f1p0/1550,cb5824_c2/f1p0/3199,cb10053_c2/f1p0/1409,cb6526_c20/f1p0/1144,cb6526_c4/f2p0/…
Molecular Function	GO:0003779	actin binding	36	428	1.78E-01	0.753038946	cb7374_c332290/f6p1/2183,cb7374_c148030/f5p1/3436,cb7374_c77905/f1p1/4169,cb7374_c106144/f1p0/2559,cb1968_c13/f2p0/3880,cb1357_c22/f1p0/2805,cb1357_c0/f34p3/4346,cb1968_c9/f3p0/2430,cb7374_c71243/f7p2/3500,cb10385_c2/f1p1/1732,cb12940_c100/f30p0/1131,cb10491_c544611/f1p0/1743,cb7374_c127380/f1p1/2131,cb7374_c307913/f1p0/2738,cb7374_c171950/f2p0/3246,cb4752_c18/f1p0/1048,cb1968_c21/f1p0/3703,cb737…
Biological Process	GO:0016054	organic acid catabolic process	36	288	8.03E-04	0.068842541	cb6953_c1/f3p1/3732,cb7374_c300487/f1p0/2121,cb6790_c12/f2p0/959,cb2353_c3/f1p0/1984,cb7374_c4324/f1p0/2932,cb4197_c7/f5p0/1752,cb4197_c36/f10p0/2634,cb7374_c65635/f1p0/3270,cb2353_c13/f1p1/1076,cb7374_c334232/f3p1/2117,cb7374_c46881/f1p0/2586,cb7374_c328537/f1p0/2206,cb7374_c162273/f1p0/3062,cb4197_c30/f1p0/1302,cb4197_c38/f7p1/2711,cb6790_c4/f2p0/962,cb7465_c1/f6p0/977,cb2194_c5/f1p0/3128,cb737…
Biological Process	GO:0046395	carboxylic acid catabolic process	36	288	8.03E-04	0.068842541	cb7465_c1/f6p0/977,cb2194_c5/f1p0/3128,cb6790_c4/f2p0/962,cb7374_c63985/f1p0/3104,cb7374_c60989/f1p0/2505,cb7374_c46881/f1p0/2586,cb7374_c328537/f1p0/2206,cb7374_c162273/f1p0/3062,cb4197_c38/f7p1/2711,cb4197_c30/f1p0/1302,cb4197_c7/f5p0/1752,cb7374_c65635/f1p0/3270,cb4197_c36/f10p0/2634,cb2353_c13/f1p1/1076,cb7374_c334232/f3p1/2117,cb7374_c300487/f1p0/2121,cb6953_c1/f3p1/3732,cb6790_c12/f2p0/959,…
Cellular Component	GO:0005783	endoplasmic reticulum	35	639	9.64E-01	0.99999785	cb6469_c4/f1p0/2470,cb7374_c72122/f1p0/2961,cb7374_c36744/f1p0/2512,cb1989_c7/f1p0/3578,cb6244_c7/f1p0/1384,cb7374_c288163/f1p0/1918,cb1989_c10/f1p0/3470,cb7374_c115253/f1p0/2547,cb6363_c21/f1p0/2587,cb6218_c9/f1p0/2131,cb6056_c1/f7p2/2195,cb10491_c559923/f1p0/1597,cb1989_c0/f3p0/3943,cb10275_c0/f2p1/1822,cb3054_c6/f1p0/3563,cb6056_c2/f3p2/2421,cb7374_c12615/f1p0/5067,cb5453_c0/f9p0/1859,cb8424_c…
Biological Process	GO:1901137	carbohydrate derivative biosynthetic process	35	628	9.54E-01	0.99999785	cb6244_c7/f1p0/1384,cb3627_c10/f1p0/2033,cb7394_c45/f2p0/1072,cb3722_c6/f1p0/2207,cb2970_c533/f1p0/1349,cb12027_c1/f1p0/1364,cb2970_c530/f1p0/1428,cb6469_c4/f1p0/2470,cb5291_c2/f1p0/2539,cb10491_c566061/f1p0/1540,cb7374_c236142/f2p0/2174,cb2970_c497/f1p0/1924,cb7374_c211056/f1p0/2086,cb2970_c519/f1p0/1628,cb7374_c179863/f1p0/3516,cb6773_c7/f1p0/1165,cb6469_c11/f1p0/1639,cb4665_c376/f1p0/1728,cb29…
Biological Process	GO:0044265	cellular macromolecule catabolic process	35	605	9.24E-01	0.99999785	cb7374_c27283/f3p0/2492,cb10015_c11/f1p0/1796,cb1652_c8/f2p0/2567,cb9313_c21/f1p0/2371,cb13211_c1/f2p1/1161,cb6324_c6/f1p0/2713,cb7374_c4128/f1p1/3214,cb1732_c9/f1p0/3041,cb9205_c6/f1p0/1698,cb7374_c334072/f1p2/2477,cb6073_c89/f1p1/2102,cb8944_c9/f1p0/1147,cb7374_c3736/f1p0/2204,cb7374_c180438/f1p0/2009,cb2796_c8/f1p0/2153,cb10015_c16/f1p0/1330,cb7374_c403284/f1p0/1982,cb7374_c275047/f1p1/2049,cb…
Cellular Component	GO:0015630	microtubule cytoskeleton	35	597	9.10E-01	0.99999785	cb10491_c874684/f1p0/1336,cb5829_c0/f5p0/2449,cb397_c11/f1p2/4330,cb7374_c151283/f2p0/2995,cb8523_c6/f1p0/1374,cb7374_c167386/f1p0/3167,cb7374_c400928/f1p0/1936,cb7374_c155182/f1p0/3368,cb7374_c158218/f1p0/2402,cb7374_c63985/f1p0/3104,cb7374_c151795/f1p0/2597,cb10491_c15103/f2p0/1694,cb10491_c359020/f7p0/1617,cb7374_c230249/f1p0/2673,cb7374_c334578/f1p0/3251,cb10491_c156188/f1p0/1526,cb10491_c430…
Molecular Function	GO:0016830	carbon-carbon lyase activity	35	579	8.73E-01	0.99999785	cb10491_c847866/f1p0/1760,cb7374_c109890/f1p0/3003,cb7374_c160490/f1p0/2410,cb7374_c335453/f1p1/2390,cb7374_c60989/f1p0/2505,cb7374_c177732/f1p0/3718,cb10491_c390232/f1p0/1671,cb10491_c369257/f1p0/1527,cb8972_c5/f21p0/1326,cb7374_c401302/f1p0/2356,cb7374_c102089/f2p0/2812,cb7374_c20300/f1p0/2239,cb7374_c68456/f1p0/2211,cb7374_c18146/f4p0/2426,cb7374_c73424/f1p0/2205,cb7374_c399294/f1p0/2522,cb737…
Biological Process	GO:0050790	regulation of catalytic activity	35	486	5.12E-01	0.935332159	cb10491_c12316/f2p0/1462,cb7374_c39525/f1p0/4187,cb10491_c87780/f1p0/1583,cb1649_c65/f1p0/2045,cb7374_c229833/f1p0/2479,cb10491_c10489/f1p0/1309,cb10491_c26329/f1p0/1569,cb13435_c1/f1p0/960,cb13073_c30/f1p0/972,cb11257_c0/f1p0/1325,cb10015_c16/f1p0/1330,cb10491_c11819/f1p0/1321,cb10491_c679214/f2p0/1525,cb10491_c877749/f1p0/1546,cb7374_c298681/f1p1/2477,cb10491_c889947/f1p0/1409,cb10491_c876466/f…
Molecular Function	GO:0042625	ATPase coupled ion transmembrane transporter activity	35	395	1.13E-01	0.702336026	cb3256_c12/f2p0/1947,cb7374_c363397/f1p1/2910,cb7374_c121842/f3p0/2327,cb7374_c6044/f1p0/2949,cb7374_c119639/f1p0/3200,cb7374_c267199/f12p0/2256,cb2970_c497/f1p0/1924,cb10491_c566061/f1p0/1540,cb7374_c21180/f1p1/2893,cb2970_c530/f1p0/1428,cb7374_c80185/f3p0/2011,cb7374_c107871/f1p0/2888,cb7374_c403919/f1p0/1963,cb7374_c409427/f1p0/2223,cb7374_c116811/f1p0/2658,cb3256_c0/f62p0/2339,cb2970_c533/f1p…
Molecular Function	GO:0019829	cation-transporting ATPase activity	35	392	1.05E-01	0.684900792	cb10496_c11/f1p0/1281,cb7374_c18987/f1p0/3179,cb2970_c576/f3p0/1828,cb7374_c12738/f1p0/3256,cb7374_c116883/f1p0/1944,cb2970_c519/f1p0/1628,cb7394_c14/f1p0/2401,cb7374_c17700/f1p1/2961,cb2970_c549/f1p0/1073,cb13245_c2/f1p0/1052,cb7374_c102397/f1p0/3290,cb7374_c205638/f2p0/2080,cb3256_c33/f1p0/2346,cb7374_c161791/f1p0/2182,cb7374_c107737/f1p3/3386,cb13045_c2/f1p0/1088,cb7374_c18923/f1p0/2246,cb7394…
Molecular Function	GO:0044769	ATPase activity, coupled to transmembrane movement of ions, rotational mechanism	35	378	7.16E-02	0.566977776	cb2970_c533/f1p0/1349,cb7374_c18923/f1p0/2246,cb7394_c45/f2p0/1072,cb7374_c80185/f3p0/2011,cb7374_c107871/f1p0/2888,cb7374_c403919/f1p0/1963,cb7374_c409427/f1p0/2223,cb3256_c0/f62p0/2339,cb7374_c116811/f1p0/2658,cb7374_c21180/f1p1/2893,cb2970_c530/f1p0/1428,cb7374_c267199/f12p0/2256,cb2970_c497/f1p0/1924,cb10491_c566061/f1p0/1540,cb7374_c119639/f1p0/3200,cb7374_c363397/f1p1/2910,cb7374_c121842/f3…
Biological Process	GO:0002376	immune system process	35	374	6.37E-02	0.566977776	cb7374_c22146/f1p0/3163,cb7374_c60358/f4p0/4045,cb9322_c3/f1p0/1883,cb7374_c100645/f4p1/4188,cb4665_c102/f24p0/1532,cb6754_c10/f1p0/2607,cb4665_c350/f1p0/1325,cb7374_c3736/f1p0/2204,cb6454_c10/f1p0/2081,cb7374_c27283/f3p0/2492,cb10015_c11/f1p0/1796,cb7374_c12615/f1p0/5067,cb7374_c232753/f1p1/3476,cb4665_c376/f1p0/1728,cb6754_c16/f1p0/2128,cb7464_c2/f1p0/1436,cb12925_c102/f1p0/1121,cb7374_c395606/…
Molecular Function	GO:0005102	receptor binding	35	273	5.95E-04	0.057752846	cb10491_c680230/f100p1/1852,cb10491_c421591/f1p0/1652,cb2970_c519/f1p0/1628,cb10491_c679923/f1p0/1635,cb7374_c151500/f2p1/2258,cb7374_c173168/f1p1/3102,cb7374_c262262/f3p0/4481,cb7374_c37293/f1p0/2503,cb10491_c432007/f1p0/1635,cb10491_c912739/f1p0/1831,cb13042_c10/f1p0/886,cb10491_c430599/f1p0/1759,cb10491_c904521/f1p0/1880,cb10491_c913785/f1p3/1758,cb7374_c93781/f1p0/3788,cb10491_c418482/f1p0/17…
Molecular Function	GO:0030234	enzyme regulator activity	34	537	7.97E-01	0.99999785	cb10739_c16/f1p0/1347,cb10491_c12316/f2p0/1462,cb5326_c5/f1p1/2466,cb4099_c20/f1p0/1256,cb10491_c10489/f1p0/1309,cb13435_c1/f1p0/960,cb13073_c30/f1p0/972,cb10491_c11819/f1p0/1321,cb10491_c679214/f2p0/1525,cb10491_c889947/f1p0/1409,cb3474_c27/f2p0/1840,cb552_c12/f1p0/1360,cb10491_c12321/f1p0/1352,cb7374_c40238/f1p1/2257,cb10491_c841822/f2p0/1572,cb4099_c13/f1p1/2069,cb13011_c1/f5p0/1017,cb552_c2/f…
Biological Process	GO:0090407	organophosphate biosynthetic process	34	435	3.22E-01	0.844248275	cb7374_c213480/f1p0/3155,cb10491_c566061/f1p0/1540,cb7374_c179683/f1p0/2355,cb6642_c9/f1p0/2094,cb4228_c0/f4p0/2293,cb2970_c497/f1p0/1924,cb9398_c2/f1p0/1605,cb2970_c530/f1p0/1428,cb6642_c11/f1p0/2206,cb7394_c45/f2p0/1072,cb3904_c11/f1p0/1383,cb12027_c1/f1p0/1364,cb2970_c533/f1p0/1349,cb6642_c1/f2p0/2014,cb7374_c10178/f2p0/2632,cb3722_c6/f1p0/2207,cb6021_c0/f9p0/2391,cb9574_c5/f1p0/1272,cb4840_c1…
Molecular Function	GO:0016853	isomerase activity	34	420	2.52E-01	0.791156826	cb6642_c11/f1p0/2206,cb7374_c207681/f2p1/1996,cb10346_c0/f3p0/1402,cb7374_c1670/f1p1/2179,cb10043_c99/f1p0/1031,cb6642_c1/f2p0/2014,cb11178_c3/f1p1/5262,cb10043_c98/f1p0/1035,cb9040_c0/f4p0/1297,cb7374_c151118/f2p0/2997,cb9533_c9/f1p0/1329,cb6642_c9/f1p0/2094,cb10491_c559923/f1p0/1597,cb9040_c3/f2p0/1236,cb752_c1/f2p0/1824,cb7374_c1671/f1p0/2118,cb7374_c1673/f1p1/1938,cb7374_c348882/f1p2/3016,cb6…
Cellular Component	GO:0033178	proton-transporting two-sector ATPase complex, catalytic domain	34	385	1.21E-01	0.702336026	cb13045_c2/f1p0/1088,cb7374_c205638/f2p0/2080,cb7374_c161791/f1p0/2182,cb3967_c30/f1p0/1660,cb7374_c107737/f1p3/3386,cb7374_c17700/f1p1/2961,cb7394_c14/f1p0/2401,cb7374_c122016/f1p0/3364,cb2970_c549/f1p0/1073,cb7374_c102397/f1p0/3290,cb7374_c18987/f1p0/3179,cb2970_c576/f3p0/1828,cb10496_c11/f1p0/1281,cb7374_c12738/f1p0/3256,cb2970_c519/f1p0/1628,cb7374_c116883/f1p0/1944,cb7374_c6044/f1p0/2949,cb7…
Biological Process	GO:0071310	cellular response to organic substance	34	377	9.83E-02	0.66718908	cb7777_c2/f1p0/1858,cb7374_c229833/f1p0/2479,cb10617_c2/f1p0/1245,cb8516_c20/f1p0/1603,cb7374_c335453/f1p1/2390,cb10617_c6/f1p0/989,cb7374_c39525/f1p0/4187,cb6244_c7/f1p0/1384,cb7374_c332168/f3p0/4222,cb10015_c16/f1p0/1330,cb3912_c6/f3p0/2570,cb7374_c125158/f2p2/2648,cb8516_c31/f1p0/977,cb3914_c3/f2p0/3191,cb5291_c2/f1p0/2539,cb7374_c298681/f1p1/2477,cb7374_c330912/f2p0/2752,cb7374_c98074/f9p2/26…
Molecular Function	GO:0036442	hydrogen-exporting ATPase activity	34	351	4.52E-02	0.50489823	cb7374_c12738/f1p0/3256,cb7374_c116883/f1p0/1944,cb2970_c519/f1p0/1628,cb10496_c11/f1p0/1281,cb7374_c18987/f1p0/3179,cb2970_c576/f3p0/1828,cb7374_c102397/f1p0/3290,cb7374_c17700/f1p1/2961,cb7394_c14/f1p0/2401,cb2970_c549/f1p0/1073,cb7374_c161791/f1p0/2182,cb7374_c107737/f1p3/3386,cb7374_c205638/f2p0/2080,cb3256_c33/f1p0/2346,cb13045_c2/f1p0/1088,cb7374_c409427/f1p0/2223,cb7374_c403919/f1p0/1963,c…
Molecular Function	GO:0046961	proton-transporting ATPase activity, rotational mechanism	34	351	4.52E-02	0.50489823	cb10491_c566061/f1p0/1540,cb7374_c267199/f12p0/2256,cb2970_c497/f1p0/1924,cb7374_c119639/f1p0/3200,cb7374_c121842/f3p0/2327,cb7374_c6044/f1p0/2949,cb7374_c363397/f1p1/2910,cb3256_c12/f2p0/1947,cb7394_c45/f2p0/1072,cb7374_c18923/f1p0/2246,cb2970_c533/f1p0/1349,cb7374_c409427/f1p0/2223,cb3256_c0/f62p0/2339,cb7374_c403919/f1p0/1963,cb7374_c116811/f1p0/2658,cb7374_c80185/f3p0/2011,cb7374_c107871/f1p0…
Biological Process	GO:1901605	alpha-amino acid metabolic process	34	321	1.45E-02	0.332398984	cb3722_c6/f1p0/2207,cb10490_c0/f5p0/1747,cb7465_c1/f6p0/977,cb6790_c4/f2p0/962,cb2194_c5/f1p0/3128,cb7374_c328537/f1p0/2206,cb7374_c151118/f2p0/2997,cb7374_c1810/f2p0/2174,cb7374_c46881/f1p0/2586,cb10491_c398962/f1p0/1469,cb7374_c244868/f1p0/2076,cb7374_c334232/f3p1/2117,cb2353_c13/f1p1/1076,cb7374_c22436/f5p0/4993,cb6790_c12/f2p0/959,cb7374_c4324/f1p0/2932,cb7374_c1812/f1p0/2101,cb2353_c3/f1p0/1…
Biological Process	GO:0008219	cell death	33	524	8.03E-01	0.99999785	cb7374_c62652/f6p0/2308,cb10015_c11/f1p0/1796,cb7374_c211578/f1p0/2861,cb11601_c1795/f2p0/1211,cb7374_c340440/f4p0/2934,cb10491_c411119/f1p0/1581,cb7374_c60358/f4p0/4045,cb7374_c207881/f1p0/2329,cb3936_c7/f1p0/2368,cb10491_c82212/f1p0/1817,cb7374_c72122/f1p0/2961,cb10491_c26329/f1p0/1569,cb7374_c73325/f1p0/3945,cb11601_c724/f1p0/1176,cb11257_c0/f1p0/1325,cb10015_c16/f1p0/1330,cb2693_c4/f1p0/3495,…
Biological Process	GO:0012501	programmed cell death	33	503	7.25E-01	0.988641675	cb7374_c60358/f4p0/4045,cb7374_c207881/f1p0/2329,cb3936_c7/f1p0/2368,cb10491_c82212/f1p0/1817,cb7374_c211578/f1p0/2861,cb10015_c11/f1p0/1796,cb7374_c62652/f6p0/2308,cb10491_c411119/f1p0/1581,cb7374_c340440/f4p0/2934,cb11601_c1795/f2p0/1211,cb3811_c9/f1p0/2214,cb7374_c151169/f4p0/2327,cb7374_c395606/f1p0/2022,cb7374_c219845/f1p0/2462,cb5579_c1/f4p1/2230,cb2671_c10/f2p0/3188,cb7374_c112746/f1p0/265…
Biological Process	GO:0010629	negative regulation of gene expression	33	401	2.26E-01	0.787988462	cb10491_c411119/f1p0/1581,cb7374_c27283/f3p0/2492,cb5768_c2/f2p0/1280,cb10015_c11/f1p0/1796,cb11130_c4/f1p0/1874,cb10491_c82212/f1p0/1817,cb7374_c22146/f1p0/3163,cb7374_c18582/f1p0/2624,cb1732_c9/f1p0/3041,cb7374_c103067/f1p0/3668,cb7374_c229833/f1p0/2479,cb11784_c10/f1p0/1284,cb10491_c87780/f1p0/1583,cb6019_c2/f1p0/1997,cb7374_c332168/f3p0/4222,cb12731_c0/f1p0/1152,cb10015_c16/f1p0/1330,cb2796_c…
Biological Process	GO:0097435	supramolecular fiber organization	33	359	8.43E-02	0.60439564	cb1968_c21/f1p0/3703,cb1968_c32/f1p0/2731,cb1968_c24/f1p0/2835,cb5803_c23/f1p0/1388,cb7374_c388367/f1p2/4382,cb4072_c90/f1p0/1953,cb1968_c15/f1p1/3984,cb7374_c230330/f1p0/2212,cb7374_c3454/f1p2/2731,cb7374_c112504/f1p0/2471,cb1968_c34/f1p0/2544,cb7374_c267084/f102p2/3305,cb7374_c328680/f6p1/3466,cb7374_c108234/f1p0/2623,cb8876_c2/f4p1/1774,cb4072_c84/f3p0/1253,cb7374_c3456/f1p0/2713,cb7374_c21044…
Biological Process	GO:0009719	response to endogenous stimulus	33	357	7.96E-02	0.595340345	cb7374_c73424/f1p0/2205,cb2671_c10/f2p0/3188,cb7374_c395606/f1p0/2022,cb9506_c138/f6p0/975,cb7374_c20300/f1p0/2239,cb7374_c39134/f1p0/3580,cb7374_c98074/f9p2/2662,cb7374_c330912/f2p0/2752,cb7374_c298681/f1p1/2477,cb7374_c179683/f1p0/2355,cb5291_c2/f1p0/2539,cb3914_c3/f2p0/3191,cb8516_c31/f1p0/977,cb7374_c125158/f2p2/2648,cb3912_c6/f3p0/2570,cb10015_c16/f1p0/1330,cb10617_c6/f1p0/989,cb7374_c335453…
Biological Process	GO:0010608	posttranscriptional regulation of gene expression	33	321	2.34E-02	0.412384251	cb7374_c151982/f1p0/3217,cb9681_c5/f1p1/1698,cb7374_c22146/f1p0/3163,cb1936_c6/f1p0/4178,cb9331_c12/f1p0/1345,cb6098_c10/f1p0/2537,cb7374_c2510/f1p0/2394,cb9801_c1/f1p0/1401,cb9331_c30/f1p0/1112,cb11130_c4/f1p0/1874,cb10015_c11/f1p0/1796,cb4379_c6/f1p0/1919,cb7374_c2509/f1p0/2222,cb8284_c4/f1p0/1280,cb9331_c9/f2p0/1015,cb5451_c34/f1p0/1136,cb8284_c7/f1p0/1172,cb6098_c11/f1p0/1988,cb7374_c102861/f…
Biological Process	GO:0007015	actin filament organization	33	316	1.91E-02	0.366961709	cb7374_c307913/f1p0/2738,cb5803_c13/f1p1/2232,cb12940_c100/f30p0/1131,cb7374_c71243/f7p2/3500,cb1968_c9/f3p0/2430,cb7374_c3455/f2p0/2704,cb7374_c3459/f1p2/2754,cb1968_c13/f2p0/3880,cb3914_c3/f2p0/3191,cb7374_c237659/f1p0/2051,cb8523_c6/f1p0/1374,cb7374_c106144/f1p0/2559,cb7374_c148030/f5p1/3436,cb7374_c77446/f1p1/2559,cb7374_c297870/f3p1/2254,cb4072_c84/f3p0/1253,cb7374_c3456/f1p0/2713,cb7374_c21…
Molecular Function	GO:0016757	transferase activity, transferring glycosyl groups	32	526	8.55E-01	0.99999785	cb3418_c15/f1p0/2038,cb9398_c2/f1p0/1605,cb6469_c4/f1p0/2470,cb3627_c10/f1p0/2033,cb7374_c10178/f2p0/2632,cb7374_c328776/f51p2/3368,cb6244_c7/f1p0/1384,cb7374_c228867/f2p1/3238,cb3418_c7/f1p0/3747,cb3418_c5/f1p1/3505,cb5291_c2/f1p0/2539,cb7374_c236142/f2p0/2174,cb9182_c0/f1p0/1639,cb8947_c1/f3p0/1227,cb4438_c1/f4p0/1742,cb7374_c17032/f7p0/2730,cb2348_c44/f3p0/2479,cb7374_c232753/f1p1/3476,cb6469_…
Cellular Component	GO:0070469	respiratory chain	32	486	7.16E-01	0.982320037	cb8281_c2/f10p0/1421,cb7374_c288308/f1p0/1962,cb8281_c3/f6p1/1816,cb13341_c2/f2p0/949,cb10491_c19519/f1p0/1368,cb10491_c30217/f1p0/1308,cb10491_c742753/f2p0/1341,cb7374_c2819/f1p0/2499,cb8281_c29/f1p0/1917,cb10491_c14714/f3p0/1332,cb7382_c0/f1p0/1919,cb10491_c15024/f2p0/1357,cb4187_c1/f2p1/1528,cb10491_c15095/f2p0/1335,cb10491_c762616/f2p0/1346,cb10491_c14995/f2p0/1301,cb10491_c15121/f2p0/1354,cb…
Molecular Function	GO:0005506	iron ion binding	32	485	7.11E-01	0.982320037	cb7374_c4324/f1p0/2932,cb8438_c69/f10p1/1059,cb7374_c163155/f1p0/2935,cb8218_c1013/f2p0/1232,cb7374_c284074/f1p0/2178,cb7374_c334232/f3p1/2117,cb10491_c680221/f37p2/1830,cb7374_c39021/f2p0/2832,cb6218_c9/f1p0/2131,cb7374_c244868/f1p0/2076,cb8218_c860/f1p0/1174,cb7374_c328537/f1p0/2206,cb7374_c103923/f2p0/2219,cb7374_c231479/f4p0/2371,cb10577_c5/f3p0/1519,cb8218_c606/f1p0/1360,cb7374_c246968/f1p0/…
Biological Process	GO:0006915	apoptotic process	32	484	7.07E-01	0.982320037	cb7374_c211578/f1p0/2861,cb7374_c62652/f6p0/2308,cb10015_c11/f1p0/1796,cb10491_c411119/f1p0/1581,cb7374_c340440/f4p0/2934,cb11601_c1795/f2p0/1211,cb7374_c60358/f4p0/4045,cb7374_c207881/f1p0/2329,cb10491_c82212/f1p0/1817,cb3936_c7/f1p0/2368,cb10015_c16/f1p0/1330,cb11257_c0/f1p0/1325,cb11601_c724/f1p0/1176,cb7374_c73325/f1p0/3945,cb10491_c26329/f1p0/1569,cb7374_c72122/f1p0/2961,cb7374_c229833/f1p0/…
Cellular Component	GO:0099080	supramolecular complex	32	464	6.14E-01	0.965394413	cb10491_c862537/f1p0/1288,cb7374_c332308/f3p0/3244,cb10787_c2/f2p0/1252,cb7374_c180013/f1p0/2725,cb397_c19/f1p0/1750,cb13545_c26/f6p0/1181,cb5463_c3/f1p0/2090,cb7374_c1409/f1p0/1957,cb7374_c213387/f1p0/2552,cb13609_c2/f1p0/1053,cb10491_c359020/f7p0/1617,cb7374_c230249/f1p0/2673,cb7777_c2/f1p0/1858,cb7374_c151795/f1p0/2597,cb10491_c15103/f2p0/1694,cb7374_c176394/f1p0/3174,cb10491_c378013/f1p0/1470…
Cellular Component	GO:0099081	supramolecular polymer	32	464	6.14E-01	0.965394413	cb7374_c1409/f1p0/1957,cb7374_c213387/f1p0/2552,cb13609_c2/f1p0/1053,cb397_c19/f1p0/1750,cb13545_c26/f6p0/1181,cb5463_c3/f1p0/2090,cb10491_c862537/f1p0/1288,cb7374_c332308/f3p0/3244,cb10787_c2/f2p0/1252,cb7374_c180013/f1p0/2725,cb7374_c155182/f1p0/3368,cb7374_c77446/f1p1/2559,cb7374_c400928/f1p0/1936,cb11286_c0/f1p0/1412,cb7374_c167386/f1p0/3167,cb7374_c151283/f2p0/2995,cb8523_c6/f1p0/1374,cb1049…
Cellular Component	GO:0099512	supramolecular fiber	32	463	6.09E-01	0.965394413	cb7374_c1409/f1p0/1957,cb7374_c213387/f1p0/2552,cb13609_c2/f1p0/1053,cb397_c19/f1p0/1750,cb5463_c3/f1p0/2090,cb13545_c26/f6p0/1181,cb10491_c862537/f1p0/1288,cb7374_c332308/f3p0/3244,cb10787_c2/f2p0/1252,cb7374_c180013/f1p0/2725,cb7374_c155182/f1p0/3368,cb7374_c77446/f1p1/2559,cb7374_c167386/f1p0/3167,cb7374_c400928/f1p0/1936,cb11286_c0/f1p0/1412,cb7374_c151283/f2p0/2995,cb8523_c6/f1p0/1374,cb1049…
Biological Process	GO:0051239	regulation of multicellular organismal process	32	410	3.32E-01	0.846953363	cb13144_c3/f1p2/1174,cb7374_c388367/f1p2/4382,cb4665_c102/f24p0/1532,cb6694_c10/f5p0/3403,cb10491_c82212/f1p0/1817,cb10043_c112/f5p1/1044,cb4665_c350/f1p0/1325,cb10043_c37/f1p1/1256,cb6454_c10/f1p0/2081,cb10015_c11/f1p0/1796,cb7374_c17032/f7p0/2730,cb7374_c1673/f1p1/1938,cb10491_c411119/f1p0/1581,cb4665_c376/f1p0/1728,cb10787_c2/f2p0/1252,cb7374_c77446/f1p1/2559,cb7374_c395606/f1p0/2022,cb7374_c1…
Biological Process	GO:0051130	positive regulation of cellular component organization	32	333	5.54E-02	0.565501525	cb9443_c9/f1p0/1621,cb10501_c9/f1p0/1049,cb7374_c148030/f5p1/3436,cb7374_c77446/f1p1/2559,cb7374_c297870/f3p1/2254,cb6056_c1/f7p2/2195,cb7374_c237659/f1p0/2051,cb7374_c106144/f1p0/2559,cb8232_c3/f1p0/1457,cb7374_c179683/f1p0/2355,cb7374_c3455/f2p0/2704,cb7374_c71243/f7p2/3500,cb7374_c3459/f1p2/2754,cb6098_c13/f1p1/1732,cb7374_c307913/f1p0/2738,cb5803_c13/f1p1/2232,cb5803_c23/f1p0/1388,cb6098_c10/…
Biological Process	GO:0010647	positive regulation of cell communication	32	324	4.08E-02	0.499983511	cb10491_c411119/f1p0/1581,cb7374_c262262/f3p0/4481,cb10491_c371086/f2p0/1834,cb3912_c15/f1p0/2286,cb10015_c11/f1p0/1796,cb9322_c3/f1p0/1883,cb3936_c7/f1p0/2368,cb10491_c82212/f1p0/1817,cb13350_c13/f1p0/1199,cb7374_c62720/f1p0/1952,cb3912_c8/f3p0/2499,cb7374_c207881/f1p0/2329,cb7374_c335453/f1p1/2390,cb7374_c229833/f1p0/2479,cb7777_c2/f1p0/1858,cb7374_c39525/f1p0/4187,cb10491_c87780/f1p0/1583,cb10…
Biological Process	GO:0023056	positive regulation of signaling	32	320	3.53E-02	0.47731652	cb7374_c179683/f1p0/2355,cb5291_c2/f1p0/2539,cb3914_c3/f2p0/3191,cb10491_c876466/f1p0/1550,cb7374_c298681/f1p1/2477,cb7374_c180362/f1p0/2434,cb10491_c877749/f1p0/1546,cb7374_c395606/f1p0/2022,cb7374_c39134/f1p0/3580,cb7374_c151169/f4p0/2327,cb7374_c20300/f1p0/2239,cb7374_c73424/f1p0/2205,cb7777_c2/f1p0/1858,cb7374_c229833/f1p0/2479,cb7374_c335453/f1p1/2390,cb10491_c87780/f1p0/1583,cb7374_c39525/f…
Cellular Component	GO:0031410	cytoplasmic vesicle	31	479	7.47E-01	0.994261185	cb1631_c22/f1p1/3660,cb4243_c6/f1p0/3179,cb10501_c9/f1p0/1049,cb7374_c1409/f1p0/1957,cb3912_c8/f3p0/2499,cb4243_c14/f1p0/2700,cb5788_c1/f6p1/2150,cb7374_c395606/f1p0/2022,cb4243_c5/f2p0/1170,cb4652_c18/f1p0/1454,cb1631_c39/f49p1/3128,cb7374_c296238/f1p0/1954,cb7374_c100952/f3p0/3335,cb7374_c298681/f1p1/2477,cb7374_c173843/f1p1/2282,cb1865_c19/f1p0/1989,cb7374_c111418/f1p1/2667,cb8232_c3/f1p0/1457…
Cellular Component	GO:0097708	intracellular vesicle	31	479	7.47E-01	0.994261185	cb10501_c9/f1p0/1049,cb7374_c1409/f1p0/1957,cb4243_c6/f1p0/3179,cb1631_c22/f1p1/3660,cb4243_c14/f1p0/2700,cb3912_c8/f3p0/2499,cb5788_c1/f6p1/2150,cb1631_c39/f49p1/3128,cb7374_c296238/f1p0/1954,cb7374_c395606/f1p0/2022,cb4243_c5/f2p0/1170,cb4652_c18/f1p0/1454,cb7374_c298681/f1p1/2477,cb1865_c19/f1p0/1989,cb7374_c173843/f1p1/2282,cb7374_c100952/f3p0/3335,cb7374_c111418/f1p1/2667,cb8232_c3/f1p0/1457…
Biological Process	GO:0006090	pyruvate metabolic process	31	477	7.39E-01	0.988641675	cb7374_c399294/f1p0/2522,cb9574_c5/f1p0/1272,cb7374_c73424/f1p0/2205,cb7374_c20300/f1p0/2239,cb7374_c102089/f2p0/2812,cb7374_c105950/f1p0/2335,cb7374_c167100/f1p0/2129,cb7374_c62720/f1p0/1952,cb6960_c21/f1p0/1310,cb8972_c36/f1p0/1440,cb8545_c32/f1p0/1342,cb13350_c13/f1p0/1199,cb8972_c5/f21p0/1326,cb9533_c9/f1p0/1329,cb7374_c178707/f1p0/2505,cb7374_c177732/f1p0/3718,cb11601_c574/f1p0/1925,cb10491_…
Biological Process	GO:0016051	carbohydrate biosynthetic process	31	336	8.86E-02	0.619433371	cb13008_c6/f1p0/6253,cb10491_c371086/f2p0/1834,cb10015_c16/f1p0/1330,cb10015_c11/f1p0/1796,cb10491_c390232/f1p0/1671,cb7374_c229833/f1p0/2479,cb10491_c847866/f1p0/1760,cb6642_c1/f2p0/2014,cb7374_c76661/f1p0/2049,cb6642_c11/f1p0/2206,cb13008_c4/f1p0/6418,cb7374_c335453/f1p1/2390,cb6642_c3/f1p0/2095,cb7374_c390251/f1p0/2299,cb7374_c69127/f1p0/2313,cb7374_c20300/f1p0/2239,cb7374_c68456/f1p0/2211,cb7…
Biological Process	GO:1902531	regulation of intracellular signal transduction	31	318	5.02E-02	0.531429338	cb7374_c335065/f1p0/2155,cb10491_c877749/f1p0/1546,cb7374_c298681/f1p1/2477,cb10491_c876466/f1p0/1550,cb7374_c180362/f1p0/2434,cb9322_c3/f1p0/1883,cb7374_c179683/f1p0/2355,cb10491_c82212/f1p0/1817,cb3936_c7/f1p0/2368,cb552_c12/f1p0/1360,cb7374_c207881/f1p0/2329,cb3912_c8/f3p0/2499,cb7374_c395606/f1p0/2022,cb3474_c88/f1p1/2944,cb7374_c151169/f4p0/2327,cb7374_c39525/f1p0/4187,cb10491_c87780/f1p0/15…
Biological Process	GO:0048584	positive regulation of response to stimulus	31	287	1.47E-02	0.332398984	cb10491_c876466/f1p0/1550,cb7374_c298681/f1p1/2477,cb7374_c180362/f1p0/2434,cb10491_c877749/f1p0/1546,cb10491_c423758/f1p0/1292,cb10491_c82212/f1p0/1817,cb12925_c48/f1p0/1116,cb3936_c7/f1p0/2368,cb9322_c3/f1p0/1883,cb7374_c179683/f1p0/2355,cb5291_c2/f1p0/2539,cb3914_c3/f2p0/3191,cb4098_c1/f3p0/3188,cb3912_c8/f3p0/2499,cb7374_c207881/f1p0/2329,cb7374_c395606/f1p0/2022,cb7374_c46627/f1p0/3768,cb737…
Cellular Component	GO:0098798	mitochondrial protein complex	31	193	1.91E-05	0.015592469	cb7374_c2818/f1p0/2538,cb13341_c2/f2p0/949,cb10491_c19519/f1p0/1368,cb10491_c24810/f9p0/1777,cb13245_c2/f1p0/1052,cb10491_c30217/f1p0/1308,cb10491_c742753/f2p0/1341,cb10491_c876091/f1p0/1267,cb10491_c38834/f1p0/1361,cb6773_c7/f1p0/1165,cb2970_c519/f1p0/1628,cb9057_c1/f3p0/1457,cb12027_c1/f1p0/1364,cb7374_c288308/f1p0/1962,cb6949_c1/f6p0/1952,cb10491_c14995/f2p0/1301,cb10491_c762616/f2p0/1346,cb10…
Cellular Component	GO:0098800	inner mitochondrial membrane protein complex	31	183	6.39E-06	0.010833464	cb7374_c2818/f1p0/2538,cb13341_c2/f2p0/949,cb10491_c19519/f1p0/1368,cb10491_c30217/f1p0/1308,cb13245_c2/f1p0/1052,cb10491_c24810/f9p0/1777,cb10491_c742753/f2p0/1341,cb10491_c876091/f1p0/1267,cb10491_c38834/f1p0/1361,cb6773_c7/f1p0/1165,cb2970_c519/f1p0/1628,cb9057_c1/f3p0/1457,cb12027_c1/f1p0/1364,cb6949_c1/f6p0/1952,cb7374_c288308/f1p0/1962,cb10491_c580381/f1p0/1532,cb10491_c14995/f2p0/1301,cb10…
Molecular Function	GO:0050662	coenzyme binding	30	497	8.58E-01	0.99999785	cb7374_c288308/f1p0/1962,cb6512_c13/f2p2/1463,cb7374_c346253/f1p2/2546,cb10490_c0/f5p0/1747,cb9057_c1/f3p0/1457,cb10028_c3/f1p0/761,cb5819_c5/f1p0/1990,cb7374_c15533/f1p0/2774,cb6071_c17/f1p0/2222,cb3734_c8/f1p0/1914,cb7374_c162273/f1p0/3062,cb7374_c292799/f1p0/2435,cb7374_c3054/f1p1/2405,cb6071_c0/f10p0/2251,cb4155_c10/f1p0/1320,cb7374_c109635/f2p0/3810,cb7374_c65635/f1p0/3270,cb5819_c6/f1p0/233…
Biological Process	GO:0016071	mRNA metabolic process	30	492	8.44E-01	0.99999785	cb7374_c332168/f3p0/4222,cb7374_c279525/f1p0/1930,cb422_c10/f4p0/4086,cb7374_c117770/f1p0/2696,cb7374_c27283/f3p0/2492,cb2796_c8/f1p0/2153,cb7374_c8302/f5p0/3180,cb8710_c5/f1p0/1483,cb2715_c6/f1p0/1335,cb7374_c103067/f1p0/3668,cb6208_c4/f1p0/1662,cb7374_c410/f6p0/2125,cb13168_c2/f1p0/1063,cb11784_c10/f1p0/1284,cb14323_c0/f1p0/781,cb7374_c22146/f1p0/3163,cb5824_c2/f1p0/3199,cb7374_c121337/f1p0/508…
Biological Process	GO:0051704	multi-organism process	30	399	4.18E-01	0.888240984	cb6716_c2/f1p1/2187,cb7374_c21886/f2p0/3529,cb7374_c335453/f1p1/2390,cb7374_c1673/f1p1/1938,cb7374_c229833/f1p0/2479,cb4072_c84/f3p0/1253,cb7374_c1670/f1p1/2179,cb10043_c99/f1p0/1031,cb10491_c1771/f1p0/1898,cb7374_c12615/f1p0/5067,cb10015_c11/f1p0/1796,cb10043_c98/f1p0/1035,cb10043_c37/f1p1/1256,cb10491_c371086/f2p0/1834,cb10015_c16/f1p0/1330,cb8523_c6/f1p0/1374,cb7374_c62720/f1p0/1952,cb7374_c29…
Biological Process	GO:0051248	negative regulation of protein metabolic process	30	277	1.56E-02	0.333485984	cb7374_c281371/f1p0/2021,cb10491_c12321/f1p0/1352,cb7374_c22146/f1p0/3163,cb7374_c121337/f1p0/5088,cb7374_c395606/f1p0/2022,cb10491_c853788/f1p0/1424,cb10491_c428/f3p0/1827,cb10491_c877915/f1p0/1339,cb7374_c298681/f1p1/2477,cb10491_c841561/f9p1/1543,cb10491_c889947/f1p0/1409,cb10491_c679214/f2p0/1525,cb10491_c7460/f1p0/1328,cb10491_c888884/f1p0/1360,cb10015_c11/f1p0/1796,cb7374_c3393/f1p0/2907,cb…
Biological Process	GO:0032269	negative regulation of cellular protein metabolic process	30	273	1.30E-02	0.316481435	cb7374_c298681/f1p1/2477,cb10491_c841561/f9p1/1543,cb10491_c889947/f1p0/1409,cb10491_c679214/f2p0/1525,cb10491_c7460/f1p0/1328,cb10491_c888884/f1p0/1360,cb7374_c281371/f1p0/2021,cb10491_c12321/f1p0/1352,cb7374_c22146/f1p0/3163,cb7374_c395606/f1p0/2022,cb10491_c853788/f1p0/1424,cb7374_c121337/f1p0/5088,cb10491_c877915/f1p0/1339,cb10491_c428/f3p0/1827,cb11784_c10/f1p0/1284,cb10491_c12316/f2p0/1462,…
Cellular Component	GO:0099513	polymeric cytoskeletal fiber	29	421	6.14E-01	0.965394413	cb397_c11/f1p2/4330,cb5463_c3/f1p0/2090,cb13545_c26/f6p0/1181,cb397_c19/f1p0/1750,cb10491_c874684/f1p0/1336,cb8523_c6/f1p0/1374,cb7374_c151283/f2p0/2995,cb11286_c0/f1p0/1412,cb7374_c400928/f1p0/1936,cb7374_c167386/f1p0/3167,cb13609_c2/f1p0/1053,cb7374_c77446/f1p1/2559,cb7374_c213387/f1p0/2552,cb7374_c1409/f1p0/1957,cb7374_c155182/f1p0/3368,cb10491_c15103/f2p0/1694,cb7374_c180013/f1p0/2725,cb7374_…
Biological Process	GO:0010941	regulation of cell death	29	392	4.55E-01	0.900224334	cb10491_c877749/f1p0/1546,cb7374_c298681/f1p1/2477,cb7374_c180362/f1p0/2434,cb10491_c876466/f1p0/1550,cb10491_c82212/f1p0/1817,cb7374_c41812/f6p0/4042,cb3936_c7/f1p0/2368,cb7374_c219845/f1p0/2462,cb7374_c112746/f1p0/2651,cb7374_c207881/f1p0/2329,cb7374_c60358/f4p0/4045,cb5579_c1/f4p1/2230,cb7374_c395606/f1p0/2022,cb7374_c151169/f4p0/2327,cb2693_c4/f1p0/3495,cb11601_c1795/f2p0/1211,cb10491_c87780/…
Biological Process	GO:0043067	regulation of programmed cell death	29	375	3.61E-01	0.847083674	cb3936_c7/f1p0/2368,cb10491_c82212/f1p0/1817,cb7374_c41812/f6p0/4042,cb7374_c180362/f1p0/2434,cb7374_c298681/f1p1/2477,cb10491_c876466/f1p0/1550,cb10491_c877749/f1p0/1546,cb7374_c151169/f4p0/2327,cb7374_c395606/f1p0/2022,cb7374_c207881/f1p0/2329,cb7374_c60358/f4p0/4045,cb5579_c1/f4p1/2230,cb7374_c112746/f1p0/2651,cb7374_c219845/f1p0/2462,cb7374_c229833/f1p0/2479,cb7777_c2/f1p0/1858,cb7374_c340440…
Biological Process	GO:0042981	regulation of apoptotic process	29	373	3.50E-01	0.846953363	cb7374_c298681/f1p1/2477,cb7374_c180362/f1p0/2434,cb10491_c876466/f1p0/1550,cb10491_c877749/f1p0/1546,cb3936_c7/f1p0/2368,cb7374_c41812/f6p0/4042,cb10491_c82212/f1p0/1817,cb7374_c207881/f1p0/2329,cb7374_c60358/f4p0/4045,cb5579_c1/f4p1/2230,cb7374_c112746/f1p0/2651,cb7374_c219845/f1p0/2462,cb7374_c151169/f4p0/2327,cb7374_c395606/f1p0/2022,cb10491_c87780/f1p0/1583,cb2693_c4/f1p0/3495,cb11601_c1795/…
Biological Process	GO:0043623	cellular protein complex assembly	29	366	3.12E-01	0.833337803	cb7374_c328680/f6p1/3466,cb7374_c267084/f102p2/3305,cb7374_c71243/f7p2/3500,cb7374_c3455/f2p0/2704,cb7374_c3459/f1p2/2754,cb7374_c108234/f1p0/2623,cb2671_c36/f1p0/1763,cb5803_c13/f1p1/2232,cb11601_c1026/f1p0/1838,cb7374_c3456/f1p0/2713,cb4072_c84/f3p0/1253,cb7374_c307913/f1p0/2738,cb7374_c356801/f1p0/2143,cb9019_c5/f1p0/1477,cb7374_c210449/f1p3/2786,cb2136_c0/f4p0/1183,cb8364_c2/f1p0/1728,cb7374_…
Biological Process	GO:0009063	cellular amino acid catabolic process	29	197	1.72E-04	0.036847635	cb7374_c246968/f1p0/2257,cb2353_c11/f1p0/1535,cb7374_c4324/f1p0/2932,cb2353_c3/f1p0/1984,cb2194_c10/f5p0/2585,cb6790_c12/f2p0/959,cb6790_c0/f82p1/1959,cb7374_c330753/f7p1/3582,cb7374_c334232/f3p1/2117,cb2353_c13/f1p1/1076,cb4197_c24/f1p0/1784,cb4197_c36/f10p0/2634,cb4197_c21/f1p0/2090,cb7374_c230110/f1p0/2699,cb4197_c7/f5p0/1752,cb4197_c39/f12p0/2617,cb7374_c266879/f4p4/2778,cb4197_c30/f1p0/1302,…
Cellular Component	GO:0005746	mitochondrial respiratory chain	29	169	9.70E-06	0.010833464	cb10491_c15121/f2p0/1354,cb7535_c50/f1p0/1049,cb10491_c228869/f3p0/1354,cb10491_c14995/f2p0/1301,cb10491_c762616/f2p0/1346,cb7374_c401574/f1p0/2832,cb10491_c15095/f2p0/1335,cb10491_c14714/f3p0/1332,cb8281_c29/f1p0/1917,cb7374_c2819/f1p0/2499,cb7535_c45/f1p0/1143,cb10491_c15024/f2p0/1357,cb4187_c1/f2p1/1528,cb10491_c591781/f1p0/1563,cb7535_c25/f3p0/1114,cb10491_c742753/f2p0/1341,cb10491_c876091/f1…
Biological Process	GO:0007017	microtubule-based process	28	512	9.48E-01	0.99999785	cb13545_c26/f6p0/1181,cb7374_c111418/f1p1/2667,cb397_c11/f1p2/4330,cb5463_c3/f1p0/2090,cb397_c19/f1p0/1750,cb10491_c874684/f1p0/1336,cb8523_c6/f1p0/1374,cb7374_c151283/f2p0/2995,cb7374_c400928/f1p0/1936,cb7374_c167386/f1p0/3167,cb7374_c213387/f1p0/2552,cb7374_c155182/f1p0/3368,cb7374_c180013/f1p0/2725,cb10491_c15103/f2p0/1694,cb7374_c151795/f1p0/2597,cb6324_c6/f1p0/2713,cb7374_c332308/f3p0/3244,c…
Biological Process	GO:0007049	cell cycle	28	509	9.44E-01	0.99999785	cb11601_c1795/f2p0/1211,cb1649_c65/f1p0/2045,cb6324_c6/f1p0/2713,cb7374_c229833/f1p0/2479,cb4072_c84/f3p0/1253,cb7374_c176394/f1p0/3174,cb10015_c11/f1p0/1796,cb11601_c724/f1p0/1176,cb10015_c16/f1p0/1330,cb7374_c13131/f1p0/3661,cb5914_c1/f1p0/2125,cb8523_c6/f1p0/1374,cb7374_c298681/f1p1/2477,cb5429_c3/f1p1/2598,cb7374_c100952/f3p0/3335,cb5829_c0/f5p0/2449,cb7374_c363570/f1p2/3518,cb7374_c70337/f1p…
Biological Process	GO:0009893	positive regulation of metabolic process	28	477	8.86E-01	0.99999785	cb8639_c22/f2p0/1543,cb3936_c7/f1p0/2368,cb10491_c82212/f1p0/1817,cb7374_c363570/f1p2/3518,cb7374_c57379/f1p2/2816,cb5429_c3/f1p1/2598,cb7374_c298681/f1p1/2477,cb10491_c876466/f1p0/1550,cb10491_c877749/f1p0/1546,cb7374_c98074/f9p2/2662,cb8639_c11/f1p0/1762,cb9506_c138/f6p0/975,cb7374_c395606/f1p0/2022,cb6098_c10/f1p0/2537,cb4098_c1/f3p0/3188,cb10501_c9/f1p0/1049,cb7374_c229833/f1p0/2479,cb10491_c…
Biological Process	GO:0019725	cellular homeostasis	28	474	8.79E-01	0.99999785	cb8438_c69/f10p1/1059,cb7374_c73424/f1p0/2205,cb7374_c222626/f1p0/2532,cb10080_c11/f3p0/989,cb10577_c7/f1p0/1480,cb8218_c313/f1p2/1505,cb7374_c334072/f1p2/2477,cb8218_c1013/f2p0/1232,cb7374_c64161/f1p0/4821,cb7374_c395606/f1p0/2022,cb7374_c20300/f1p0/2239,cb7374_c389541/f1p0/2065,cb7374_c236517/f1p1/2871,cb7374_c62720/f1p0/1952,cb7374_c298681/f1p1/2477,cb13350_c13/f1p0/1199,cb2481_c9/f1p0/2498,cb…
Molecular Function	GO:0004674	protein serine/threonine kinase activity	28	472	8.73E-01	0.99999785	cb7374_c59802/f6p0/2423,cb11031_c1/f1p0/1546,cb8859_c5/f1p0/1601,cb11601_c724/f1p0/1176,cb5791_c6/f1p0/3241,cb8949_c1/f4p0/5432,cb8541_c1/f2p0/1580,cb5791_c3/f2p0/2529,cb9788_c2/f1p0/1189,cb5791_c8/f1p0/3133,cb5791_c0/f19p0/2404,cb212_c6/f3p0/2703,cb5791_c23/f1p0/1114,cb11601_c1795/f2p0/1211,cb212_c15/f1p1/4419,cb7374_c77446/f1p1/2559,cb9170_c3/f1p0/1849,cb5791_c19/f1p0/1395,cb7374_c60223/f2p0/22…
Biological Process	GO:0010604	positive regulation of macromolecule metabolic process	28	454	8.20E-01	0.99999785	cb7374_c57379/f1p2/2816,cb3936_c7/f1p0/2368,cb8639_c22/f2p0/1543,cb10491_c82212/f1p0/1817,cb7374_c363570/f1p2/3518,cb10491_c877749/f1p0/1546,cb7374_c98074/f9p2/2662,cb8639_c11/f1p0/1762,cb7374_c298681/f1p1/2477,cb5429_c3/f1p1/2598,cb10491_c876466/f1p0/1550,cb6098_c10/f1p0/2537,cb9506_c138/f6p0/975,cb7374_c395606/f1p0/2022,cb10501_c9/f1p0/1049,cb4098_c1/f3p0/3188,cb10491_c411119/f1p0/1581,cb7374_c…
Biological Process	GO:0033043	regulation of organelle organization	28	399	5.73E-01	0.959350887	cb7374_c176394/f1p0/3174,cb7374_c3459/f1p2/2754,cb7374_c108234/f1p0/2623,cb7374_c71243/f7p2/3500,cb7374_c3455/f2p0/2704,cb7374_c267084/f102p2/3305,cb11257_c0/f1p0/1325,cb7374_c328680/f6p1/3466,cb1084_c7/f1p0/1585,cb7374_c127200/f1p0/4161,cb7374_c210449/f1p3/2786,cb7374_c307913/f1p0/2738,cb6324_c6/f1p0/2713,cb7374_c3456/f1p0/2713,cb5803_c13/f1p1/2232,cb7374_c18582/f1p0/2624,cb5803_c23/f1p0/1388,cb…
Molecular Function	GO:0016791	phosphatase activity	28	373	4.26E-01	0.888647299	cb6664_c16/f1p0/1994,cb5828_c23/f1p0/1397,cb2800_c5/f1p0/2539,cb10976_c4/f1p0/1914,cb5828_c17/f1p0/2231,cb2800_c1/f5p0/2985,cb14657_c1/f1p0/5470,cb7374_c74097/f7p0/4155,cb7374_c46627/f1p0/3768,cb7374_c46778/f7p0/2650,cb9828_c8/f1p0/1033,cb1354_c5/f2p1/4034,cb5484_c3/f1p0/2424,cb1357_c22/f1p0/2805,cb7374_c33930/f1p0/4076,cb4126_c6/f1p0/2762,cb6664_c48/f1p0/2036,cb7374_c947/f10p0/2382,cb5451_c26/f1…
Biological Process	GO:0051188	cofactor biosynthetic process	28	365	3.80E-01	0.870549512	cb10577_c3/f7p0/1162,cb11829_c0/f2p0/895,cb10577_c7/f1p0/1480,cb8991_c6/f1p0/1541,cb8991_c4/f1p0/1904,cb13895_c0/f1p0/972,cb6960_c21/f1p0/1310,cb9990_c1/f1p0/1894,cb4228_c0/f4p0/2293,cb9016_c5/f1p0/984,cb12002_c4/f1p0/956,cb7374_c33277/f2p0/4900,cb7374_c3088/f1p1/3794,cb3667_c0/f45p0/2051,cb3696_c0/f4p0/1571,cb7374_c39021/f2p0/2832,cb7374_c213480/f1p0/3155,cb11601_c574/f1p0/1925,cb3696_c13/f1p0/3…
Biological Process	GO:0016053	organic acid biosynthetic process	28	293	7.31E-02	0.572794618	cb7374_c244868/f1p0/2076,cb7374_c33277/f2p0/4900,cb7374_c22436/f5p0/4993,cb10043_c112/f5p1/1044,cb3696_c0/f4p0/1571,cb7374_c6713/f3p0/2146,cb2194_c10/f5p0/2585,cb7374_c328570/f45p0/2397,cb13144_c3/f1p2/1174,cb7374_c1671/f1p0/2118,cb517_c0/f15p0/2429,cb7374_c1812/f1p0/2101,cb7374_c102997/f1p0/2263,cb517_c2/f5p0/2425,cb2194_c5/f1p0/3128,cb7374_c1673/f1p1/1938,cb7374_c231479/f4p0/2371,cb7374_c1670/f…
Biological Process	GO:0046394	carboxylic acid biosynthetic process	28	293	7.31E-02	0.572794618	cb1856_c4/f2p0/3552,cb7374_c33973/f1p0/2288,cb7374_c1673/f1p1/1938,cb7374_c1670/f1p1/2179,cb7374_c231479/f4p0/2371,cb7374_c102997/f1p0/2263,cb517_c2/f5p0/2425,cb2194_c5/f1p0/3128,cb7374_c12615/f1p0/5067,cb7374_c230321/f1p0/2468,cb6607_c1/f1p0/2220,cb3696_c13/f1p0/3287,cb10043_c98/f1p0/1035,cb10043_c37/f1p1/1256,cb10491_c398962/f1p0/1469,cb7374_c1810/f2p0/2174,cb10043_c112/f5p1/1044,cb3696_c0/f4p0…
Biological Process	GO:0008283	cell proliferation	28	276	3.98E-02	0.499983511	cb2970_c519/f1p0/1628,cb7374_c39525/f1p0/4187,cb10491_c87780/f1p0/1583,cb6716_c2/f1p1/2187,cb7374_c1673/f1p1/1938,cb10043_c99/f1p0/1031,cb7374_c1670/f1p1/2179,cb7374_c21886/f2p0/3529,cb10491_c411119/f1p0/1581,cb10491_c26329/f1p0/1569,cb7374_c232753/f1p1/3476,cb7374_c13533/f1p0/3707,cb7374_c204700/f5p0/4362,cb10043_c98/f1p0/1035,cb10043_c37/f1p1/1256,cb10491_c876466/f1p0/1550,cb7374_c180362/f1p0/2…
Biological Process	GO:0022900	electron transport chain	28	262	2.22E-02	0.402586119	cb10491_c15121/f2p0/1354,cb8767_c4/f1p0/1435,cb7374_c401574/f1p0/2832,cb10491_c228869/f3p0/1354,cb10491_c14995/f2p0/1301,cb10491_c762616/f2p0/1346,cb6725_c4/f1p0/2229,cb10491_c15095/f2p0/1335,cb4187_c1/f2p1/1528,cb7374_c387442/f4p1/2489,cb10491_c15024/f2p0/1357,cb7374_c770/f13p2/3633,cb10491_c14714/f3p0/1332,cb7334_c334/f16p0/1475,cb7374_c49500/f6p3/4613,cb10491_c876091/f1p0/1267,cb10491_c38834/f…
Cellular Component	GO:0005911	cell-cell junction	28	254	1.53E-02	0.333485984	cb7374_c171239/f1p0/2076,cb10491_c1749/f2p1/1713,cb10491_c16529/f1p1/1583,cb7374_c60408/f3p0/3224,cb10491_c1767/f1p1/1689,cb7374_c20816/f2p0/3241,cb8231_c16/f1p0/978,cb7374_c8886/f3p0/3009,cb7374_c60299/f3p0/2947,cb7374_c269776/f2p2/2009,cb7374_c21886/f2p0/3529,cb7374_c155318/f1p0/2695,cb10491_c27604/f1p0/1775,cb10491_c736730/f2p1/1727,cb7374_c59710/f8p0/2737,cb8678_c46/f161p1/1832,cb7374_c65033/…
Biological Process	GO:0031325	positive regulation of cellular metabolic process	27	438	8.17E-01	0.99999785	cb10491_c411119/f1p0/1581,cb7374_c229833/f1p0/2479,cb6098_c11/f1p0/1988,cb10491_c87780/f1p0/1583,cb7374_c39525/f1p0/4187,cb7374_c151500/f2p1/2258,cb10015_c16/f1p0/1330,cb6098_c13/f1p1/1732,cb11257_c0/f1p0/1325,cb7374_c125158/f2p2/2648,cb10015_c11/f1p0/1796,cb10491_c26329/f1p0/1569,cb7374_c57379/f1p2/2816,cb7374_c363570/f1p2/3518,cb10491_c82212/f1p0/1817,cb3936_c7/f1p0/2368,cb8639_c22/f2p0/1543,cb…
Biological Process	GO:0051173	positive regulation of nitrogen compound metabolic process	27	423	7.60E-01	0.998932154	cb8639_c11/f1p0/1762,cb10491_c877749/f1p0/1546,cb7374_c98074/f9p2/2662,cb7374_c298681/f1p1/2477,cb5429_c3/f1p1/2598,cb10491_c876466/f1p0/1550,cb7374_c57379/f1p2/2816,cb10491_c82212/f1p0/1817,cb7374_c363570/f1p2/3518,cb3936_c7/f1p0/2368,cb8639_c22/f2p0/1543,cb10501_c9/f1p0/1049,cb4098_c1/f3p0/3188,cb6098_c10/f1p0/2537,cb7374_c395606/f1p0/2022,cb6098_c11/f1p0/1988,cb7374_c39525/f1p0/4187,cb10491_c8…
Biological Process	GO:0042254	ribosome biogenesis	27	349	3.66E-01	0.856415424	cb5142_c426/f6p0/1276,cb13033_c0/f1p0/872,cb7374_c269483/f3p0/2162,cb5142_c404/f1p0/953,cb9702_c1/f2p0/1662,cb3457_c5/f1p0/1550,cb7374_c158218/f1p0/2402,cb5824_c2/f1p0/3199,cb3488_c6/f1p0/2909,cb7374_c150685/f3p0/2609,cb5142_c267/f1p0/1315,cb5309_c4/f1p0/1723,cb5142_c470/f1p0/767,cb11601_c964/f1p0/965,cb8578_c5/f1p0/1700,cb5142_c463/f1p0/1314,cb3488_c23/f1p0/1454,cb5142_c301/f1p0/1273,cb5142_c466…
Cellular Component	GO:0015629	actin cytoskeleton	27	343	3.33E-01	0.846953363	cb7374_c77905/f1p1/4169,cb7374_c297870/f3p1/2254,cb7374_c77446/f1p1/2559,cb7374_c148030/f5p1/3436,cb7374_c1409/f1p0/1957,cb5803_c23/f1p0/1388,cb1035_c5/f1p4/4121,cb1035_c18/f1p0/1724,cb1035_c6/f1p1/2904,cb7374_c230330/f1p0/2212,cb7374_c79437/f1p2/5064,cb4072_c90/f1p0/1953,cb7374_c3454/f1p2/2731,cb7374_c237659/f1p0/2051,cb7374_c267084/f102p2/3305,cb7374_c3459/f1p2/2754,cb7374_c3455/f2p0/2704,cb737…
Biological Process	GO:0008610	lipid biosynthetic process	27	303	1.42E-01	0.71278984	cb10043_c98/f1p0/1035,cb10043_c37/f1p1/1256,cb3054_c6/f1p0/3563,cb3696_c13/f1p0/3287,cb6607_c1/f1p0/2220,cb517_c2/f5p0/2425,cb6642_c11/f1p0/2206,cb2194_c5/f1p0/3128,cb7374_c1673/f1p1/1938,cb6642_c1/f2p0/2014,cb7374_c231479/f4p0/2371,cb7374_c1670/f1p1/2179,cb6477_c2/f3p0/2056,cb6642_c3/f1p0/2095,cb1856_c4/f2p0/3552,cb2194_c10/f5p0/2585,cb7374_c328570/f45p0/2397,cb13144_c3/f1p2/1174,cb13895_c0/f1p0…
Biological Process	GO:0034248	regulation of cellular amide metabolic process	27	275	5.97E-02	0.566977776	cb1936_c6/f1p0/4178,cb7374_c121337/f1p0/5088,cb7374_c22146/f1p0/3163,cb9331_c12/f1p0/1345,cb6098_c10/f1p0/2537,cb9681_c5/f1p1/1698,cb7374_c281371/f1p0/2021,cb7374_c151982/f1p0/3217,cb8284_c11/f1p0/996,cb7374_c2511/f1p0/2456,cb9331_c30/f1p0/1112,cb9801_c1/f1p0/1401,cb7374_c2510/f1p0/2394,cb9331_c9/f2p0/1015,cb8284_c4/f1p0/1280,cb7374_c16355/f2p1/3124,cb8284_c7/f1p0/1172,cb6098_c13/f1p1/1732,cb5451…
Biological Process	GO:0006417	regulation of translation	27	257	2.95E-02	0.427771665	cb9331_c30/f1p0/1112,cb7374_c2510/f1p0/2394,cb9801_c1/f1p0/1401,cb9331_c12/f1p0/1345,cb6098_c10/f1p0/2537,cb7374_c22146/f1p0/3163,cb1936_c6/f1p0/4178,cb7374_c121337/f1p0/5088,cb7374_c2511/f1p0/2456,cb8284_c11/f1p0/996,cb7374_c151982/f1p0/3217,cb9681_c5/f1p1/1698,cb7374_c281371/f1p0/2021,cb7374_c102861/f5p1/2981,cb7374_c103067/f1p0/3668,cb6098_c11/f1p0/1988,cb11784_c10/f1p0/1284,cb5451_c34/f1p0/11…
Molecular Function	GO:0051082	unfolded protein binding	27	256	2.83E-02	0.423345948	cb7374_c264181/f1p1/2556,cb2589_c11/f1p0/2654,cb10491_c2006/f1p0/1663,cb4569_c0/f10p0/2988,cb5278_c18/f1p0/1602,cb10491_c2004/f1p0/1883,cb10491_c427532/f1p0/1599,cb7374_c207060/f5p2/2280,cb9019_c1/f7p0/1480,cb8704_c2/f1p0/1846,cb2589_c23/f1p0/1252,cb7374_c4131/f1p0/3354,cb286_c48/f1p0/2395,cb9019_c5/f1p0/1477,cb10491_c598598/f1p1/1541,cb5086_c11/f1p0/1124,cb12080_c4/f2p0/842,cb10491_c679723/f1p1/…
Biological Process	GO:0006631	fatty acid metabolic process	27	228	7.00E-03	0.223943201	cb2194_c5/f1p0/3128,cb7374_c231479/f4p0/2371,cb7374_c1670/f1p1/2179,cb10043_c99/f1p0/1031,cb7374_c63985/f1p0/3104,cb6512_c13/f2p2/1463,cb7374_c1673/f1p1/1938,cb1856_c4/f2p0/3552,cb10043_c37/f1p1/1256,cb10043_c98/f1p0/1035,cb7374_c162273/f1p0/3062,cb3696_c13/f1p0/3287,cb6607_c1/f1p0/2220,cb7374_c230110/f1p0/2699,cb7374_c65635/f1p0/3270,cb3696_c0/f4p0/1571,cb6512_c38/f1p1/1061,cb6512_c37/f1p0/1136,…
Cellular Component	GO:0005921	gap junction	27	205	1.60E-03	0.094445533	cb7374_c8886/f3p0/3009,cb7374_c269776/f2p2/2009,cb7374_c60299/f3p0/2947,cb7374_c155318/f1p0/2695,cb7374_c21886/f2p0/3529,cb10491_c27604/f1p0/1775,cb10491_c16529/f1p1/1583,cb10491_c1749/f2p1/1713,cb7374_c171239/f1p0/2076,cb7374_c60408/f3p0/3224,cb7374_c20816/f2p0/3241,cb10491_c1767/f1p1/1689,cb7374_c60319/f2p0/2326,cb10491_c1751/f1p1/1621,cb7374_c282894/f1p1/1930,cb1276_c16/f1p0/961,cb10491_c55767…
Biological Process	GO:0044257	cellular protein catabolic process	26	486	9.55E-01	0.99999785	cb8944_c9/f1p0/1147,cb7374_c298681/f1p1/2477,cb7374_c3736/f1p0/2204,cb7374_c180438/f1p0/2009,cb10501_c9/f1p0/1049,cb4359_c3/f1p0/2338,cb9205_c6/f1p0/1698,cb7374_c330673/f15p1/2742,cb7374_c334072/f1p2/2477,cb10491_c566660/f1p0/1879,cb10491_c56764/f1p0/1482,cb7374_c389541/f1p0/2065,cb6073_c89/f1p1/2102,cb7374_c395606/f1p0/2022,cb7374_c275047/f1p1/2049,cb11928_c0/f85p1/1092,cb13211_c1/f2p1/1161,cb63…
Biological Process	GO:0051603	proteolysis involved in cellular protein catabolic process	26	477	9.44E-01	0.99999785	cb10491_c566660/f1p0/1879,cb7374_c334072/f1p2/2477,cb6073_c89/f1p1/2102,cb7374_c389541/f1p0/2065,cb10491_c56764/f1p0/1482,cb7374_c395606/f1p0/2022,cb10501_c9/f1p0/1049,cb4359_c3/f1p0/2338,cb7374_c330673/f15p1/2742,cb9205_c6/f1p0/1698,cb7374_c180438/f1p0/2009,cb8944_c9/f1p0/1147,cb7374_c298681/f1p1/2477,cb7374_c3736/f1p0/2204,cb10015_c16/f1p0/1330,cb9313_c21/f1p0/2371,cb7374_c403284/f1p0/1982,cb16…
Cellular Component	GO:0005874	microtubule	26	391	6.82E-01	0.980458289	cb7374_c230249/f1p0/2673,cb10491_c359020/f7p0/1617,cb7374_c332308/f3p0/3244,cb10491_c862537/f1p0/1288,cb10491_c15103/f2p0/1694,cb7374_c180013/f1p0/2725,cb7374_c151795/f1p0/2597,cb7374_c176394/f1p0/3174,cb10491_c378013/f1p0/1470,cb7374_c40075/f1p2/2726,cb7374_c174880/f1p0/3037,cb10491_c430300/f1p0/1567,cb7374_c334578/f1p0/3251,cb10491_c156188/f1p0/1526,cb8523_c6/f1p0/1374,cb7374_c151283/f2p0/2995,…
Biological Process	GO:0007267	cell-cell signaling	26	354	4.76E-01	0.918110956	cb9057_c1/f3p0/1457,cb7374_c151500/f2p1/2258,cb7374_c335453/f1p1/2390,cb7374_c288308/f1p0/1962,cb4665_c376/f1p0/1728,cb7374_c229833/f1p0/2479,cb7374_c125158/f2p2/2648,cb10015_c11/f1p0/1796,cb10015_c16/f1p0/1330,cb10491_c371086/f2p0/1834,cb10491_c1495/f2p0/1910,cb7374_c387688/f2p0/2781,cb7374_c98074/f9p2/2662,cb7374_c62720/f1p0/1952,cb7374_c330912/f2p0/2752,cb4665_c350/f1p0/1325,cb7374_c298681/f1p…
Molecular Function	GO:0019842	vitamin binding	26	345	4.22E-01	0.888240984	cb7374_c225645/f1p1/2465,cb13008_c4/f1p0/6418,cb2194_c5/f1p0/3128,cb6071_c0/f10p0/2251,cb7374_c20482/f1p1/2947,cb2348_c44/f3p0/2479,cb9575_c5/f2p0/1622,cb7374_c28974/f10p1/3803,cb6071_c17/f1p0/2222,cb13008_c6/f1p0/6253,cb7374_c387254/f7p0/2433,cb7374_c213480/f1p0/3155,cb7374_c338376/f1p0/2341,cb7374_c47157/f1p0/3318,cb2348_c4/f4p0/2207,cb4564_c6/f1p0/2476,cb3667_c0/f45p0/2051,cb6218_c9/f1p0/2131,…
Biological Process	GO:0006399	tRNA metabolic process	26	342	4.05E-01	0.870549512	cb7374_c207683/f3p0/2416,cb11479_c0/f1p0/1373,cb4020_c4/f1p1/3174,cb7939_c2/f1p0/1483,cb6691_c0/f4p0/2155,cb6526_c16/f1p0/1712,cb7706_c3/f1p0/1562,cb7374_c215978/f1p0/2157,cb10617_c2/f1p0/1245,cb6449_c22/f1p0/2104,cb3904_c11/f1p0/1383,cb10617_c6/f1p0/989,cb6526_c4/f2p0/1659,cb6526_c20/f1p0/1144,cb5824_c2/f1p0/3199,cb1936_c6/f1p0/4178,cb10053_c2/f1p0/1409,cb7021_c4/f1p0/2005,cb10406_c9/f1p0/1330,c…
Biological Process	GO:0044087	regulation of cellular component biogenesis	26	286	1.25E-01	0.702336026	cb7374_c328680/f6p1/3466,cb7374_c267084/f102p2/3305,cb7374_c3455/f2p0/2704,cb7374_c71243/f7p2/3500,cb7374_c3459/f1p2/2754,cb7374_c108234/f1p0/2623,cb5803_c13/f1p1/2232,cb7374_c3456/f1p0/2713,cb4072_c84/f3p0/1253,cb7374_c307913/f1p0/2738,cb7374_c210449/f1p3/2786,cb1084_c7/f1p0/1585,cb7374_c297870/f3p1/2254,cb7374_c156290/f1p0/3802,cb7374_c148030/f5p1/3436,cb9506_c138/f6p0/975,cb7374_c77446/f1p1/25…
Biological Process	GO:0009967	positive regulation of signal transduction	26	228	1.27E-02	0.312870578	cb10015_c16/f1p0/1330,cb3912_c15/f1p0/2286,cb3912_c6/f3p0/2570,cb10491_c26329/f1p0/1569,cb10015_c11/f1p0/1796,cb10491_c411119/f1p0/1581,cb7777_c2/f1p0/1858,cb7374_c229833/f1p0/2479,cb7374_c39525/f1p0/4187,cb10491_c87780/f1p0/1583,cb7374_c262262/f3p0/4481,cb7374_c395606/f1p0/2022,cb7374_c151169/f4p0/2327,cb7374_c39134/f1p0/3580,cb3912_c8/f3p0/2499,cb7374_c207881/f1p0/2329,cb5291_c2/f1p0/2539,cb932…
Biological Process	GO:0098609	cell-cell adhesion	26	213	5.44E-03	0.19855645	cb10491_c11819/f1p0/1321,cb1529_c0/f4p0/3185,cb13073_c30/f1p0/972,cb10491_c6713/f1p0/1278,cb7374_c232753/f1p1/3476,cb7374_c3393/f1p0/2907,cb1529_c10/f1p0/3259,cb10491_c10489/f1p0/1309,cb10491_c854585/f1p0/1467,cb10491_c627204/f1p0/1321,cb10491_c841822/f2p0/1572,cb10491_c12316/f2p0/1462,cb8231_c16/f1p0/978,cb7374_c46627/f1p0/3768,cb10491_c853788/f1p0/1424,cb12925_c102/f1p0/1121,cb10491_c877915/f1p…
Molecular Function	GO:0002020	protease binding	26	161	7.91E-05	0.023022677	cb10015_c16/f1p0/1330,cb10491_c11819/f1p0/1321,cb10491_c854585/f1p0/1467,cb10491_c10489/f1p0/1309,cb7374_c3393/f1p0/2907,cb10015_c11/f1p0/1796,cb13073_c30/f1p0/972,cb7374_c228914/f2p2/2344,cb10491_c6713/f1p0/1278,cb10491_c841822/f2p0/1572,cb7374_c229833/f1p0/2479,cb10491_c12316/f2p0/1462,cb7374_c334072/f1p2/2477,cb10491_c877915/f1p0/1339,cb10491_c428/f3p0/1827,cb7374_c389541/f1p0/2065,cb7374_c395…
Biological Process	GO:0006974	cellular response to DNA damage stimulus	25	436	8.99E-01	0.99999785	cb7374_c229833/f1p0/2479,cb7777_c2/f1p0/1858,cb6213_c9/f1p0/3088,cb5914_c1/f1p0/2125,cb3445_c5/f1p0/1307,cb9313_c21/f1p0/2371,cb12731_c0/f1p0/1152,cb10015_c16/f1p0/1330,cb10015_c11/f1p0/1796,cb6213_c19/f1p0/1933,cb7374_c17032/f7p0/2730,cb7374_c363570/f1p2/3518,cb5829_c0/f5p0/2449,cb7374_c298681/f1p1/2477,cb7374_c180362/f1p0/2434,cb6213_c11/f1p0/3361,cb7374_c151169/f4p0/2327,cb2293_c6/f1p0/937,cb7…
Biological Process	GO:0009605	response to external stimulus	25	397	7.76E-01	0.99999785	cb7374_c39134/f1p0/3580,cb7374_c20300/f1p0/2239,cb12925_c102/f1p0/1121,cb3912_c8/f3p0/2499,cb7374_c46778/f7p0/2650,cb7374_c73424/f1p0/2205,cb7374_c158218/f1p0/2402,cb13350_c13/f1p0/1199,cb10491_c423758/f1p0/1292,cb12925_c48/f1p0/1116,cb7374_c57379/f1p2/2816,cb5291_c2/f1p0/2539,cb7374_c62720/f1p0/1952,cb11257_c0/f1p0/1325,cb10491_c371086/f2p0/1834,cb7374_c12615/f1p0/5067,cb3912_c6/f3p0/2570,cb3912…
Biological Process	GO:0007399	nervous system development	25	345	5.05E-01	0.935332159	cb6694_c10/f5p0/3403,cb8232_c3/f1p0/1457,cb4072_c90/f1p0/1953,cb9322_c3/f1p0/1883,cb5291_c2/f1p0/2539,cb7374_c179683/f1p0/2355,cb7374_c111418/f1p1/2667,cb7374_c98074/f9p2/2662,cb8523_c6/f1p0/1374,cb7374_c77446/f1p1/2559,cb9506_c138/f6p0/975,cb7374_c39134/f1p0/3580,cb13609_c2/f1p0/1053,cb5824_c2/f1p0/3199,cb7374_c46627/f1p0/3768,cb13050_c1/f1p0/996,cb4072_c84/f3p0/1253,cb7374_c288308/f1p0/1962,cb1…
Biological Process	GO:0009890	negative regulation of biosynthetic process	25	306	2.75E-01	0.813582722	cb10501_c9/f1p0/1049,cb7374_c18582/f1p0/2624,cb7374_c281371/f1p0/2021,cb7374_c22146/f1p0/3163,cb9506_c138/f6p0/975,cb7374_c121337/f1p0/5088,cb7374_c395606/f1p0/2022,cb10491_c877749/f1p0/1546,cb7374_c298681/f1p1/2477,cb10491_c876466/f1p0/1550,cb7374_c70337/f1p0/2523,cb10491_c82212/f1p0/1817,cb5768_c2/f2p0/1280,cb10015_c11/f1p0/1796,cb10491_c26329/f1p0/1569,cb7374_c117770/f1p0/2696,cb6019_c2/f1p0/1…
Biological Process	GO:0031327	negative regulation of cellular biosynthetic process	25	306	2.75E-01	0.813582722	cb7374_c70337/f1p0/2523,cb10491_c82212/f1p0/1817,cb10491_c877749/f1p0/1546,cb10491_c876466/f1p0/1550,cb7374_c298681/f1p1/2477,cb7374_c395606/f1p0/2022,cb7374_c121337/f1p0/5088,cb7374_c22146/f1p0/3163,cb9506_c138/f6p0/975,cb7374_c18582/f1p0/2624,cb10501_c9/f1p0/1049,cb7374_c281371/f1p0/2021,cb7374_c103067/f1p0/3668,cb10491_c411119/f1p0/1581,cb7374_c229833/f1p0/2479,cb10491_c87780/f1p0/1583,cb11784…
Biological Process	GO:0010558	negative regulation of macromolecule biosynthetic process	25	304	2.64E-01	0.795052452	cb7374_c229833/f1p0/2479,cb10491_c411119/f1p0/1581,cb7374_c103067/f1p0/3668,cb11784_c10/f1p0/1284,cb10491_c87780/f1p0/1583,cb6019_c2/f1p0/1997,cb7374_c332168/f3p0/4222,cb10015_c16/f1p0/1330,cb12731_c0/f1p0/1152,cb10015_c11/f1p0/1796,cb10491_c26329/f1p0/1569,cb7374_c117770/f1p0/2696,cb5768_c2/f2p0/1280,cb7374_c70337/f1p0/2523,cb10491_c82212/f1p0/1817,cb10491_c876466/f1p0/1550,cb7374_c298681/f1p1/2…
Biological Process	GO:2000113	negative regulation of cellular macromolecule biosynthetic process	25	300	2.43E-01	0.791156826	cb7374_c395606/f1p0/2022,cb7374_c121337/f1p0/5088,cb7374_c22146/f1p0/3163,cb9506_c138/f6p0/975,cb7374_c18582/f1p0/2624,cb10501_c9/f1p0/1049,cb7374_c281371/f1p0/2021,cb7374_c70337/f1p0/2523,cb10491_c82212/f1p0/1817,cb10491_c877749/f1p0/1546,cb7374_c298681/f1p1/2477,cb10491_c876466/f1p0/1550,cb10015_c16/f1p0/1330,cb12731_c0/f1p0/1152,cb6019_c2/f1p0/1997,cb7374_c332168/f3p0/4222,cb5768_c2/f2p0/1280,…
Molecular Function	GO:0016614	oxidoreductase activity, acting on CH-OH group of donors	25	299	2.38E-01	0.791156826	cb7374_c2747/f1p0/3555,cb7374_c9042/f3p1/3837,cb6512_c13/f2p2/1463,cb7374_c63985/f1p0/3104,cb7374_c266210/f4p0/2636,cb2378_c81/f1p0/1267,cb3734_c8/f1p0/1914,cb7374_c8479/f4p1/3360,cb6512_c38/f1p1/1061,cb2378_c21/f2p0/2435,cb6512_c37/f1p0/1136,cb2378_c34/f1p0/1965,cb2378_c4/f15p0/2034,cb7374_c8930/f2p1/3639,cb7374_c107639/f1p1/3176,cb7374_c17208/f2p0/2741,cb7374_c9308/f4p4/3020,cb2378_c58/f1p0/186…
Biological Process	GO:0009628	response to abiotic stimulus	25	290	1.94E-01	0.753038946	cb10491_c627204/f1p0/1321,cb7374_c111652/f2p0/2689,cb1029_c11/f1p4/2634,cb7374_c229833/f1p0/2479,cb11601_c1795/f2p0/1211,cb7374_c39525/f1p0/4187,cb1029_c7/f1p3/3596,cb10015_c16/f1p0/1330,cb11257_c0/f1p0/1325,cb5914_c1/f1p0/2125,cb9082_c0/f6p0/1679,cb6862_c4/f5p0/1843,cb7374_c12615/f1p0/5067,cb10015_c11/f1p0/1796,cb7374_c111418/f1p1/2667,cb9322_c3/f1p0/1883,cb7374_c179683/f1p0/2355,cb10491_c423758…
Biological Process	GO:0098602	single organism cell adhesion	25	179	1.02E-03	0.071580243	cb12925_c48/f1p0/1116,cb10491_c423758/f1p0/1292,cb10491_c7460/f1p0/1328,cb10491_c888884/f1p0/1360,cb10491_c889947/f1p0/1409,cb10491_c841561/f9p1/1543,cb10491_c679214/f2p0/1525,cb10491_c853788/f1p0/1424,cb7374_c46627/f1p0/3768,cb12925_c102/f1p0/1121,cb10491_c877915/f1p0/1339,cb10491_c428/f3p0/1827,cb10491_c12321/f1p0/1352,cb10491_c841822/f2p0/1572,cb10491_c627204/f1p0/1321,cb10491_c12316/f2p0/1462…
Biological Process	GO:0016337	single organismal cell-cell adhesion	25	171	5.17E-04	0.051417924	cb10491_c627204/f1p0/1321,cb10491_c841822/f2p0/1572,cb10491_c12316/f2p0/1462,cb10491_c11819/f1p0/1321,cb10491_c10489/f1p0/1309,cb10491_c854585/f1p0/1467,cb13073_c30/f1p0/972,cb1529_c0/f4p0/3185,cb10491_c6713/f1p0/1278,cb7374_c3393/f1p0/2907,cb7374_c232753/f1p1/3476,cb1529_c10/f1p0/3259,cb10491_c888884/f1p0/1360,cb12925_c48/f1p0/1116,cb10491_c423758/f1p0/1292,cb10491_c7460/f1p0/1328,cb10491_c67921…
Biological Process	GO:0006259	DNA metabolic process	24	571	9.99E-01	0.99999785	cb6213_c11/f1p0/3361,cb7374_c298681/f1p1/2477,cb5829_c0/f5p0/2449,cb7374_c4027/f3p0/3233,cb4098_c1/f3p0/3188,cb3811_c9/f1p0/2214,cb13050_c1/f1p0/996,cb11404_c2/f1p0/1847,cb5914_c2/f1p0/2690,cb7374_c395606/f1p0/2022,cb2293_c6/f1p0/937,cb9506_c138/f6p0/975,cb6213_c9/f1p0/3088,cb7374_c45177/f1p0/2715,cb7374_c229833/f1p0/2479,cb7374_c17032/f7p0/2730,cb6213_c19/f1p0/1933,cb10015_c11/f1p0/1796,cb10015_…
Cellular Component	GO:0044432	endoplasmic reticulum part	24	405	8.58E-01	0.99999785	cb1989_c7/f1p0/3578,cb6469_c11/f1p0/1639,cb6244_c7/f1p0/1384,cb3054_c6/f1p0/3563,cb6056_c2/f3p2/2421,cb6469_c4/f1p0/2470,cb5453_c0/f9p0/1859,cb7374_c72122/f1p0/2961,cb6363_c19/f1p1/2677,cb1989_c9/f1p0/3725,cb10491_c559923/f1p0/1597,cb7374_c398995/f1p0/2210,cb6056_c1/f7p2/2195,cb1989_c0/f3p0/3943,cb10275_c0/f2p1/1822,cb7374_c296238/f1p0/1954,cb1362_c8/f1p1/4458,cb7374_c159566/f1p0/3263,cb1989_c10/…
Biological Process	GO:0018193	peptidyl-amino acid modification	24	339	5.54E-01	0.952572578	cb9040_c3/f2p0/1236,cb7464_c2/f1p0/1436,cb6239_c7/f1p0/1651,cb7917_c3/f1p0/1061,cb13725_c1/f1p0/1187,cb9040_c14/f1p0/1153,cb9681_c5/f1p1/1698,cb7374_c111418/f1p1/2667,cb1584_c15/f1p0/3268,cb7374_c100645/f4p1/4188,cb7374_c98074/f9p2/2662,cb12731_c0/f1p0/1152,cb9040_c0/f4p0/1297,cb7374_c36986/f2p0/2814,cb7171_c11/f1p0/1191,cb7374_c204700/f5p0/4362,cb7374_c125158/f2p2/2648,cb6239_c2/f3p0/1707,cb6469…
Molecular Function	GO:0005200	structural constituent of cytoskeleton	24	338	5.48E-01	0.952572578	cb7374_c155182/f1p0/3368,cb7374_c213387/f1p0/2552,cb12925_c102/f1p0/1121,cb7374_c400928/f1p0/1936,cb7374_c167386/f1p0/3167,cb7374_c151283/f2p0/2995,cb10491_c874684/f1p0/1336,cb12925_c48/f1p0/1116,cb10491_c423758/f1p0/1292,cb13545_c26/f6p0/1181,cb7374_c176394/f1p0/3174,cb10491_c378013/f1p0/1470,cb10491_c156188/f1p0/1526,cb7374_c334578/f1p0/3251,cb10491_c430300/f1p0/1567,cb7374_c174880/f1p0/3037,cb…
Biological Process	GO:0034470	ncRNA processing	24	302	3.28E-01	0.846953363	cb7374_c22146/f1p0/3163,cb5824_c2/f1p0/3199,cb1936_c6/f1p0/4178,cb9702_c1/f2p0/1662,cb3457_c5/f1p0/1550,cb10406_c9/f1p0/1330,cb7374_c158218/f1p0/2402,cb7374_c269483/f3p0/2162,cb6449_c24/f1p0/1573,cb6449_c30/f30p0/2094,cb7374_c217778/f2p0/2326,cb13033_c0/f1p0/872,cb6449_c5/f7p1/3395,cb7374_c332168/f3p0/4222,cb7939_c2/f1p0/1483,cb7374_c207683/f3p0/2416,cb7706_c3/f1p0/1562,cb3488_c23/f1p0/1454,cb737…
Biological Process	GO:1901293	nucleoside phosphate biosynthetic process	24	297	2.99E-01	0.829010515	cb7374_c67755/f1p0/2402,cb2970_c497/f1p0/1924,cb13245_c6/f1p0/1168,cb10491_c566061/f1p0/1540,cb6021_c0/f9p0/2391,cb4797_c1/f1p0/2910,cb4840_c1/f5p1/2294,cb6773_c7/f1p0/1165,cb2970_c519/f1p0/1628,cb7374_c179863/f1p0/3516,cb2970_c533/f1p0/1349,cb12027_c1/f1p0/1364,cb3722_c6/f1p0/2207,cb7374_c10178/f2p0/2632,cb2970_c576/f3p0/1828,cb7394_c45/f2p0/1072,cb3904_c11/f1p0/1383,cb7374_c232753/f1p1/3476,cb9…
Biological Process	GO:0009165	nucleotide biosynthetic process	24	296	2.93E-01	0.829010515	cb9469_c1/f1p0/1269,cb7394_c14/f1p0/2401,cb2970_c549/f1p0/1073,cb13245_c2/f1p0/1052,cb9398_c2/f1p0/1605,cb2970_c530/f1p0/1428,cb7374_c232753/f1p1/3476,cb7394_c45/f2p0/1072,cb3904_c11/f1p0/1383,cb2970_c533/f1p0/1349,cb12027_c1/f1p0/1364,cb7374_c10178/f2p0/2632,cb3722_c6/f1p0/2207,cb2970_c576/f3p0/1828,cb6773_c7/f1p0/1165,cb2970_c519/f1p0/1628,cb7374_c179863/f1p0/3516,cb4840_c1/f5p1/2294,cb4797_c1/…
Molecular Function	GO:0016616	oxidoreductase activity, acting on the CH-OH group of donors, NAD or NADP as acceptor	24	280	2.07E-01	0.753038946	cb7374_c8930/f2p1/3639,cb7374_c107639/f1p1/3176,cb7374_c17208/f2p0/2741,cb7374_c9308/f4p4/3020,cb2378_c2/f18p1/1952,cb2378_c58/f1p0/1866,cb6978_c5/f1p0/2014,cb6953_c1/f3p1/3732,cb7374_c300487/f1p0/2121,cb7374_c112230/f2p1/3828,cb2378_c9/f6p0/1980,cb7374_c320343/f1p1/3065,cb6512_c38/f1p1/1061,cb2378_c21/f2p0/2435,cb6512_c37/f1p0/1136,cb2378_c34/f1p0/1965,cb2378_c4/f15p0/2034,cb7374_c266210/f4p0/26…
Biological Process	GO:0022904	respiratory electron transport chain	24	220	2.62E-02	0.420921419	cb10491_c24810/f9p0/1777,cb10491_c30217/f1p0/1308,cb13341_c2/f2p0/949,cb10491_c19519/f1p0/1368,cb7334_c334/f16p0/1475,cb7374_c49500/f6p3/4613,cb10491_c876091/f1p0/1267,cb10491_c38834/f1p0/1361,cb10491_c742753/f2p0/1341,cb8287_c167/f2p1/1306,cb9057_c1/f3p0/1457,cb6773_c7/f1p0/1165,cb7374_c288308/f1p0/1962,cb7374_c401574/f1p0/2832,cb10491_c228869/f3p0/1354,cb10491_c14995/f2p0/1301,cb10491_c762616/f…
Biological Process	GO:0007167	enzyme linked receptor protein signaling pathway	24	215	2.05E-02	0.381100754	cb3914_c3/f2p0/3191,cb5291_c2/f1p0/2539,cb7374_c100645/f4p1/4188,cb3936_c7/f1p0/2368,cb8516_c31/f1p0/977,cb12925_c48/f1p0/1116,cb10491_c423758/f1p0/1292,cb7374_c98074/f9p2/2662,cb7374_c298681/f1p1/2477,cb7374_c330912/f2p0/2752,cb12925_c102/f1p0/1121,cb7374_c39134/f1p0/3580,cb7374_c395606/f1p0/2022,cb8516_c20/f1p0/1603,cb7374_c229833/f1p0/2479,cb7374_c151500/f2p1/2258,cb7374_c39525/f1p0/4187,cb100…
Cellular Component	GO:1990204	oxidoreductase complex	24	189	4.51E-03	0.175001548	cb10491_c15095/f2p0/1335,cb10491_c14714/f3p0/1332,cb2353_c13/f1p1/1076,cb10491_c591781/f1p0/1563,cb10491_c15024/f2p0/1357,cb4187_c1/f2p1/1528,cb10491_c15121/f2p0/1354,cb10491_c762616/f2p0/1346,cb10491_c14995/f2p0/1301,cb2353_c11/f1p0/1535,cb10491_c228869/f3p0/1354,cb7374_c401574/f1p0/2832,cb2353_c3/f1p0/1984,cb7374_c2747/f1p0/3555,cb7374_c288308/f1p0/1962,cb6773_c7/f1p0/1165,cb9057_c1/f3p0/1457,c…
Cellular Component	GO:0019012	virion	24	183	2.98E-03	0.131807586	cb7374_c19655/f1p0/3542,cb7374_c9194/f2p0/3782,cb7080_c5/f1p1/3690,cb7374_c170731/f1p0/2884,cb7374_c264432/f1p1/2047,cb14323_c0/f1p0/781,cb8447_c22/f2p0/1399,cb7374_c162557/f1p0/2881,cb1839_c29/f1p0/2799,cb7374_c17749/f2p1/3814,cb7374_c156205/f3p0/3468,cb7374_c164047/f1p0/2553,cb7374_c176160/f1p0/2100,cb7374_c154546/f1p0/2661,cb7374_c166269/f1p0/2954,cb10491_c540387/f1p0/1741,cb7374_c151244/f4p0/…
Cellular Component	GO:0019028	viral capsid	24	183	2.98E-03	0.131807586	cb7374_c151244/f4p0/3598,cb10491_c540387/f1p0/1741,cb7374_c170495/f1p0/2688,cb7374_c166269/f1p0/2954,cb7374_c154546/f1p0/2661,cb7374_c171354/f1p0/2281,cb7374_c404467/f1p0/3996,cb7374_c174727/f1p0/2894,cb7374_c334204/f1p0/3601,cb7374_c165076/f1p0/3521,cb8447_c18/f2p0/1292,cb14323_c0/f1p0/781,cb7374_c264432/f1p1/2047,cb7374_c170731/f1p0/2884,cb7374_c9194/f2p0/3782,cb7080_c5/f1p1/3690,cb8447_c22/f2p…
Cellular Component	GO:0044423	virion part	24	183	2.98E-03	0.131807586	cb7374_c404467/f1p0/3996,cb7374_c171354/f1p0/2281,cb8447_c18/f2p0/1292,cb7374_c165076/f1p0/3521,cb7374_c334204/f1p0/3601,cb7374_c174727/f1p0/2894,cb7374_c170495/f1p0/2688,cb10491_c540387/f1p0/1741,cb7374_c151244/f4p0/3598,cb7374_c154546/f1p0/2661,cb7374_c166269/f1p0/2954,cb7374_c176160/f1p0/2100,cb7374_c156205/f3p0/3468,cb7374_c164047/f1p0/2553,cb1839_c29/f1p0/2799,cb7374_c17749/f2p1/3814,cb7374_…
Cellular Component	GO:0019013	viral nucleocapsid	24	182	2.77E-03	0.131270592	cb7374_c19655/f1p0/3542,cb8447_c22/f2p0/1399,cb7374_c9194/f2p0/3782,cb7374_c170731/f1p0/2884,cb7080_c5/f1p1/3690,cb7374_c264432/f1p1/2047,cb14323_c0/f1p0/781,cb1839_c29/f1p0/2799,cb7374_c17749/f2p1/3814,cb7374_c162557/f1p0/2881,cb7374_c176160/f1p0/2100,cb7374_c156205/f3p0/3468,cb7374_c164047/f1p0/2553,cb7374_c154546/f1p0/2661,cb7374_c166269/f1p0/2954,cb7374_c170495/f1p0/2688,cb10491_c540387/f1p0/…
Biological Process	GO:0002181	cytoplasmic translation	24	180	2.39E-03	0.124953083	cb7374_c2511/f1p0/2456,cb8284_c11/f1p0/996,cb7374_c151982/f1p0/3217,cb9681_c5/f1p1/1698,cb9331_c12/f1p0/1345,cb7374_c2510/f1p0/2394,cb9801_c1/f1p0/1401,cb9331_c30/f1p0/1112,cb7374_c217778/f2p0/2326,cb4379_c6/f1p0/1919,cb7374_c2509/f1p0/2222,cb7374_c215978/f1p0/2157,cb6820_c13/f1p0/1620,cb5451_c34/f1p0/1136,cb8284_c7/f1p0/1172,cb8284_c4/f1p0/1280,cb7374_c16355/f2p1/3124,cb7374_c207683/f3p0/2416,cb…
Biological Process	GO:0006081	cellular aldehyde metabolic process	24	157	3.42E-04	0.046401564	cb7374_c60989/f1p0/2505,cb2176_c4/f8p0/3268,cb7374_c207681/f2p1/1996,cb2176_c0/f15p0/3361,cb517_c2/f5p0/2425,cb7374_c9042/f3p1/3837,cb7374_c266210/f4p0/2636,cb2176_c10/f4p0/3543,cb9362_c6/f1p0/1485,cb2176_c47/f1p0/3308,cb7374_c8479/f4p1/3360,cb2176_c32/f1p0/3002,cb8493_c7/f2p1/1633,cb10491_c679353/f2p1/1825,cb2176_c22/f1p0/3380,cb7374_c8930/f2p1/3639,cb9574_c5/f1p0/1272,cb7374_c107639/f1p1/3176,c…
Molecular Function	GO:0030674	protein binding, bridging	24	136	3.43E-05	0.018665292	cb10491_c841822/f2p0/1572,cb10491_c12316/f2p0/1462,cb10491_c11819/f1p0/1321,cb7374_c3393/f1p0/2907,cb13073_c30/f1p0/972,cb10491_c6713/f1p0/1278,cb10491_c854585/f1p0/1467,cb1968_c9/f3p0/2430,cb10491_c10489/f1p0/1309,cb10491_c7460/f1p0/1328,cb1968_c15/f1p1/3984,cb1968_c13/f2p0/3880,cb10491_c888884/f1p0/1360,cb10491_c841561/f9p1/1543,cb10491_c889947/f1p0/1409,cb10491_c679214/f2p0/1525,cb1968_c34/f1p…
Molecular Function	GO:0060090	binding, bridging	24	136	3.43E-05	0.018665292	cb10491_c12321/f1p0/1352,cb1968_c24/f1p0/2835,cb10491_c428/f3p0/1827,cb10491_c877915/f1p0/1339,cb1968_c32/f1p0/2731,cb10491_c853788/f1p0/1424,cb1968_c21/f1p0/3703,cb1968_c34/f1p0/2544,cb10491_c679214/f2p0/1525,cb10491_c889947/f1p0/1409,cb10491_c841561/f9p1/1543,cb10491_c888884/f1p0/1360,cb1968_c15/f1p1/3984,cb1968_c13/f2p0/3880,cb10491_c7460/f1p0/1328,cb10491_c10489/f1p0/1309,cb1968_c9/f3p0/2430,…
Cellular Component	GO:0005773	vacuole	23	414	9.19E-01	0.99999785	cb7374_c330673/f15p1/2742,cb3912_c8/f3p0/2499,cb11345_c29/f1p0/1228,cb7374_c390887/f1p0/2077,cb7374_c121842/f3p0/2327,cb7374_c15946/f1p1/3561,cb7374_c296238/f1p0/1954,cb1106_c0/f1p0/4674,cb7374_c3736/f1p0/2204,cb11345_c33/f1p0/1657,cb7374_c32413/f1p1/2213,cb3912_c15/f1p0/2286,cb7374_c19871/f1p2/2418,cb3912_c6/f3p0/2570,cb1897_c0/f33p0/1457,cb7374_c18039/f1p0/2414,cb7374_c116811/f1p0/2658,cb11922_…
Biological Process	GO:0050793	regulation of developmental process	23	399	8.85E-01	0.99999785	cb7374_c229833/f1p0/2479,cb10491_c411119/f1p0/1581,cb4665_c376/f1p0/1728,cb10491_c87780/f1p0/1583,cb7374_c39525/f1p0/4187,cb10015_c16/f1p0/1330,cb6454_c10/f1p0/2081,cb10491_c26329/f1p0/1569,cb10015_c11/f1p0/1796,cb7374_c17032/f7p0/2730,cb10491_c82212/f1p0/1817,cb8232_c3/f1p0/1457,cb4665_c102/f24p0/1532,cb6694_c10/f5p0/3403,cb4665_c350/f1p0/1325,cb10491_c876466/f1p0/1550,cb7374_c298681/f1p1/2477,c…
Biological Process	GO:0016052	carbohydrate catabolic process	23	369	7.84E-01	0.99999785	cb9574_c5/f1p0/1272,cb7374_c399294/f1p0/2522,cb9533_c9/f1p0/1329,cb7374_c172172/f1p0/2334,cb409_c35/f1p0/2293,cb8972_c5/f21p0/1326,cb8972_c36/f1p0/1440,cb8545_c32/f1p0/1342,cb7374_c167100/f1p0/2129,cb7374_c105950/f1p0/2335,cb7374_c102089/f2p0/2812,cb8972_c14/f2p0/991,cb7374_c178707/f1p0/2505,cb7374_c177732/f1p0/3718,cb7374_c160490/f1p0/2410,cb7374_c400603/f1p0/2643,cb7374_c101971/f1p0/2576,cb7374…
Molecular Function	GO:0044877	macromolecular complex binding	23	347	6.81E-01	0.980458289	cb6098_c11/f1p0/1988,cb7374_c356801/f1p0/2143,cb10491_c544611/f1p0/1743,cb10491_c627204/f1p0/1321,cb5309_c4/f1p0/1723,cb8191_c98/f1p0/1508,cb1968_c9/f3p0/2430,cb7374_c72823/f1p0/3999,cb6098_c13/f1p1/1732,cb1968_c34/f1p0/2544,cb1968_c13/f2p0/3880,cb1968_c15/f1p1/3984,cb7374_c21471/f5p3/3175,cb7374_c158218/f1p0/2402,cb7374_c178360/f1p0/3284,cb6098_c10/f1p0/2537,cb1968_c24/f1p0/2835,cb7374_c156290/f…
Biological Process	GO:1901361	organic cyclic compound catabolic process	23	293	3.54E-01	0.846953363	cb7374_c73357/f3p1/3554,cb7374_c328537/f1p0/2206,cb7374_c46881/f1p0/2586,cb7374_c232753/f1p1/3476,cb7140_c2/f1p0/1918,cb2796_c8/f1p0/2153,cb7374_c266879/f4p4/2778,cb7374_c27283/f3p0/2492,cb7374_c173341/f1p0/2089,cb11969_c3/f1p0/1200,cb5824_c2/f1p0/3199,cb7374_c330753/f7p1/3582,cb3811_c9/f1p0/2214,cb7374_c4324/f1p0/2932,cb7374_c271973/f1p0/3440,cb1732_c8/f1p0/2874,cb8471_c5/f1p0/1206,cb1732_c9/f1p…
Cellular Component	GO:0033180	proton-transporting V-type ATPase, V1 domain	23	290	3.36E-01	0.846953363	cb7374_c18987/f1p0/3179,cb10496_c11/f1p0/1281,cb7374_c80185/f3p0/2011,cb7374_c107871/f1p0/2888,cb7374_c116883/f1p0/1944,cb7374_c12738/f1p0/3256,cb7374_c409427/f1p0/2223,cb7374_c116811/f1p0/2658,cb7374_c403919/f1p0/1963,cb7374_c122016/f1p0/3364,cb7374_c17700/f1p1/2961,cb7374_c21180/f1p1/2893,cb7374_c102397/f1p0/3290,cb7374_c107737/f1p3/3386,cb7374_c161791/f1p0/2182,cb7374_c47858/f1p0/2538,cb7374_c…
Biological Process	GO:0071495	cellular response to endogenous stimulus	23	231	6.84E-02	0.566977776	cb7374_c98074/f9p2/2662,cb7374_c298681/f1p1/2477,cb7374_c330912/f2p0/2752,cb3914_c3/f2p0/3191,cb5291_c2/f1p0/2539,cb3936_c7/f1p0/2368,cb8516_c31/f1p0/977,cb3912_c8/f3p0/2499,cb7374_c39134/f1p0/3580,cb7374_c395606/f1p0/2022,cb10617_c6/f1p0/989,cb7374_c151500/f2p1/2258,cb8516_c20/f1p0/1603,cb7374_c229833/f1p0/2479,cb10617_c2/f1p0/1245,cb7374_c125158/f2p2/2648,cb3912_c15/f1p0/2286,cb7374_c12615/f1p0…
Biological Process	GO:0044092	negative regulation of molecular function	23	220	4.39E-02	0.499983511	cb7374_c298681/f1p1/2477,cb10491_c889947/f1p0/1409,cb10491_c841561/f9p1/1543,cb10491_c679214/f2p0/1525,cb10491_c7460/f1p0/1328,cb10491_c888884/f1p0/1360,cb10491_c12321/f1p0/1352,cb7374_c395606/f1p0/2022,cb10491_c853788/f1p0/1424,cb10491_c877915/f1p0/1339,cb10491_c428/f3p0/1827,cb10491_c12316/f2p0/1462,cb7374_c229833/f1p0/2479,cb10491_c841822/f2p0/1572,cb10491_c6713/f1p0/1278,cb13073_c30/f1p0/972,…
Biological Process	GO:0042127	regulation of cell proliferation	23	213	3.21E-02	0.45104251	cb7374_c180362/f1p0/2434,cb10043_c112/f5p1/1044,cb10491_c876466/f1p0/1550,cb10491_c877749/f1p0/1546,cb10491_c82212/f1p0/1817,cb7374_c100645/f4p1/4188,cb7374_c207881/f1p0/2329,cb7374_c1671/f1p0/2118,cb13144_c3/f1p2/1174,cb7374_c151169/f4p0/2327,cb7374_c39525/f1p0/4187,cb2970_c519/f1p0/1628,cb10491_c87780/f1p0/1583,cb10043_c99/f1p0/1031,cb7374_c1670/f1p1/2179,cb7374_c1673/f1p1/1938,cb10491_c411119/…
Biological Process	GO:0043086	negative regulation of catalytic activity	23	209	2.65E-02	0.420921419	cb10491_c428/f3p0/1827,cb10491_c877915/f1p0/1339,cb10491_c853788/f1p0/1424,cb7374_c395606/f1p0/2022,cb10491_c12321/f1p0/1352,cb10491_c888884/f1p0/1360,cb10491_c7460/f1p0/1328,cb10491_c679214/f2p0/1525,cb7374_c298681/f1p1/2477,cb10491_c889947/f1p0/1409,cb10491_c841561/f9p1/1543,cb10015_c16/f1p0/1330,cb10491_c11819/f1p0/1321,cb10491_c10489/f1p0/1309,cb10491_c854585/f1p0/1467,cb13073_c30/f1p0/972,cb…
Biological Process	GO:0030162	regulation of proteolysis	23	197	1.42E-02	0.332398984	cb7374_c229833/f1p0/2479,cb10491_c841822/f2p0/1572,cb10491_c12316/f2p0/1462,cb10491_c11819/f1p0/1321,cb10015_c16/f1p0/1330,cb10015_c11/f1p0/1796,cb7374_c3393/f1p0/2907,cb13073_c30/f1p0/972,cb10491_c6713/f1p0/1278,cb10491_c854585/f1p0/1467,cb10491_c10489/f1p0/1309,cb10491_c7460/f1p0/1328,cb10491_c888884/f1p0/1360,cb10491_c841561/f9p1/1543,cb7374_c298681/f1p1/2477,cb10491_c889947/f1p0/1409,cb10491_…
Molecular Function	GO:0004857	enzyme inhibitor activity	23	185	6.90E-03	0.223943201	cb7374_c3393/f1p0/2907,cb13435_c1/f1p0/960,cb10491_c6713/f1p0/1278,cb13073_c30/f1p0/972,cb10491_c854585/f1p0/1467,cb10491_c10489/f1p0/1309,cb13208_c12/f1p2/6810,cb10491_c11819/f1p0/1321,cb7374_c40238/f1p1/2257,cb10491_c12316/f2p0/1462,cb10739_c16/f1p0/1347,cb13011_c1/f5p0/1017,cb10491_c841822/f2p0/1572,cb10491_c12321/f1p0/1352,cb10491_c853788/f1p0/1424,cb10491_c428/f3p0/1827,cb10491_c877915/f1p0/…
Cellular Component	GO:0098803	respiratory chain complex	23	154	6.28E-04	0.059463523	cb10491_c762616/f2p0/1346,cb10491_c14995/f2p0/1301,cb10491_c228869/f3p0/1354,cb7374_c401574/f1p0/2832,cb10491_c15121/f2p0/1354,cb10491_c14714/f3p0/1332,cb7374_c2819/f1p0/2499,cb10491_c591781/f1p0/1563,cb10491_c15024/f2p0/1357,cb4187_c1/f2p1/1528,cb10491_c15095/f2p0/1335,cb7374_c2818/f1p0/2538,cb10491_c19519/f1p0/1368,cb13341_c2/f2p0/949,cb10491_c30217/f1p0/1308,cb10491_c24810/f9p0/1777,cb10491_c7…
Molecular Function	GO:0008083	growth factor activity	23	104	9.73E-07	0.003963656	cb10491_c862517/f1p0/1631,cb10491_c904521/f1p0/1880,cb10491_c430599/f1p0/1759,cb13042_c10/f1p0/886,cb10491_c418482/f1p0/1767,cb10491_c901605/f1p0/1518,cb10491_c913785/f1p3/1758,cb7374_c93781/f1p0/3788,cb3936_c2/f2p0/3083,cb7374_c168954/f5p0/3001,cb7374_c402306/f1p1/1936,cb7374_c162644/f1p1/1978,cb10491_c889366/f1p0/1482,cb10491_c680223/f68p1/1901,cb3936_c7/f1p0/2368,cb10491_c850950/f1p0/1782,cb10…
Molecular Function	GO:0016746	transferase activity, transferring acyl groups	22	483	9.93E-01	0.99999785	cb1584_c15/f1p0/3268,cb3667_c0/f45p0/2051,cb7374_c328372/f8p0/2006,cb1584_c3/f2p0/2248,cb1865_c19/f1p0/1989,cb7374_c273830/f2p0/1997,cb273_c109/f15p0/4818,cb7374_c8661/f3p0/2294,cb6953_c1/f3p1/3732,cb7374_c19040/f1p0/2859,cb10447_c2/f1p0/1255,cb7374_c22280/f1p0/2112,cb7374_c408029/f1p0/2099,cb7374_c273411/f1p0/1976,cb1584_c10/f1p0/3470,cb7374_c62993/f2p0/4190,cb7374_c398121/f1p0/2288,cb7374_c1011…
Cellular Component	GO:0044431	Golgi apparatus part	22	457	9.84E-01	0.99999785	cb6056_c2/f3p2/2421,cb7374_c333819/f4p1/2293,cb7684_c1/f1p0/1938,cb7374_c72122/f1p0/2961,cb4243_c11/f1p0/2587,cb4665_c376/f1p0/1728,cb4243_c20/f1p0/2177,cb7374_c211056/f1p0/2086,cb7374_c296238/f1p0/1954,cb4243_c5/f2p0/1170,cb336_c12/f1p0/4690,cb10491_c598357/f3p0/1378,cb4243_c14/f1p0/2700,cb4243_c6/f1p0/3179,cb4665_c102/f24p0/1532,cb8232_c3/f1p0/1457,cb7374_c74185/f1p0/3394,cb7374_c236142/f2p0/21…
Biological Process	GO:0043632	modification-dependent macromolecule catabolic process	22	419	9.53E-01	0.99999785	cb13211_c1/f2p1/1161,cb6324_c6/f1p0/2713,cb7374_c229833/f1p0/2479,cb7319_c3/f2p0/1601,cb7374_c275047/f1p1/2049,cb10015_c16/f1p0/1330,cb9313_c21/f1p0/2371,cb7374_c403284/f1p0/1982,cb10015_c11/f1p0/1796,cb1652_c8/f2p0/2567,cb7374_c180438/f1p0/2009,cb8944_c9/f1p0/1147,cb7374_c298681/f1p1/2477,cb7374_c334072/f1p2/2477,cb10491_c566660/f1p0/1879,cb5824_c2/f1p0/3199,cb7374_c389541/f1p0/2065,cb10491_c567…
Cellular Component	GO:0098827	endoplasmic reticulum subcompartment	22	384	8.87E-01	0.99999785	cb7374_c72122/f1p0/2961,cb6363_c19/f1p1/2677,cb6056_c2/f3p2/2421,cb6469_c4/f1p0/2470,cb5453_c0/f9p0/1859,cb3054_c6/f1p0/3563,cb6244_c7/f1p0/1384,cb1989_c7/f1p0/3578,cb6469_c11/f1p0/1639,cb6363_c3/f2p1/1991,cb6363_c21/f1p0/2587,cb7374_c115253/f1p0/2547,cb1362_c8/f1p1/4458,cb1989_c10/f1p0/3470,cb7374_c159566/f1p0/3263,cb10491_c598357/f3p0/1378,cb7374_c296238/f1p0/1954,cb1989_c0/f3p0/3943,cb10275_c0…
Biological Process	GO:0044724	single-organism carbohydrate catabolic process	22	354	7.85E-01	0.99999785	cb7374_c399294/f1p0/2522,cb9574_c5/f1p0/1272,cb7374_c167100/f1p0/2129,cb7374_c102089/f2p0/2812,cb7374_c105950/f1p0/2335,cb9533_c9/f1p0/1329,cb409_c35/f1p0/2293,cb8972_c36/f1p0/1440,cb8545_c32/f1p0/1342,cb8972_c5/f21p0/1326,cb7374_c177732/f1p0/3718,cb7374_c178707/f1p0/2505,cb8972_c14/f2p0/991,cb7374_c116591/f2p0/2808,cb8545_c48/f1p0/886,cb8972_c11/f1p0/1418,cb8545_c14/f1p0/1611,cb7374_c400603/f1p0…
Cellular Component	GO:0044451	nucleoplasm part	22	344	7.40E-01	0.988641675	cb10491_c627204/f1p0/1321,cb5326_c5/f1p1/2466,cb10491_c617/f3p3/1646,cb10766_c2/f1p0/1202,cb12731_c0/f1p0/1152,cb12967_c3/f1p0/1038,cb6509_c5/f1p0/2330,cb5768_c2/f2p0/1280,cb10623_c1/f1p0/1915,cb7543_c1/f2p0/1837,cb5656_c6/f1p0/2001,cb9723_c1/f1p0/1264,cb6694_c10/f5p0/3403,cb7374_c363570/f1p2/3518,cb9120_c3/f1p0/1471,cb5656_c3/f1p0/2675,cb13050_c1/f1p0/996,cb2293_c6/f1p0/937,cb13525_c3/f1p0/1059,…
Biological Process	GO:0005996	monosaccharide metabolic process	22	328	6.57E-01	0.976736054	cb10491_c847866/f1p0/1760,cb7374_c76661/f1p0/2049,cb11486_c0/f1p0/1254,cb13008_c4/f1p0/6418,cb7374_c335453/f1p1/2390,cb7374_c390251/f1p0/2299,cb7374_c69127/f1p0/2313,cb13008_c6/f1p0/6253,cb10491_c371086/f2p0/1834,cb10491_c390232/f1p0/1671,cb10491_c369257/f1p0/1527,cb13350_c13/f1p0/1199,cb9533_c9/f1p0/1329,cb7374_c60104/f2p0/3690,cb7374_c401302/f1p0/2356,cb10491_c376243/f1p0/1519,cb7374_c62720/f1p…
Biological Process	GO:2000026	regulation of multicellular organismal development	22	323	6.28E-01	0.969880882	cb4665_c102/f24p0/1532,cb6694_c10/f5p0/3403,cb10491_c82212/f1p0/1817,cb8232_c3/f1p0/1457,cb8523_c6/f1p0/1374,cb10491_c877749/f1p0/1546,cb10491_c876466/f1p0/1550,cb4665_c350/f1p0/1325,cb7374_c298681/f1p1/2477,cb7374_c77446/f1p1/2559,cb7374_c395606/f1p0/2022,cb7374_c388367/f1p2/4382,cb4665_c376/f1p0/1728,cb10491_c411119/f1p0/1581,cb7374_c229833/f1p0/2479,cb10491_c87780/f1p0/1583,cb7374_c39525/f1p0/…
Biological Process	GO:0019318	hexose metabolic process	22	317	5.92E-01	0.965394413	cb10491_c376243/f1p0/1519,cb7374_c62720/f1p0/1952,cb10491_c369257/f1p0/1527,cb13350_c13/f1p0/1199,cb9533_c9/f1p0/1329,cb7374_c60104/f2p0/3690,cb7374_c401302/f1p0/2356,cb7374_c73424/f1p0/2205,cb9574_c5/f1p0/1272,cb7374_c68456/f1p0/2211,cb7374_c20300/f1p0/2239,cb7374_c18146/f4p0/2426,cb7374_c390251/f1p0/2299,cb7374_c69127/f1p0/2313,cb10491_c847866/f1p0/1760,cb7374_c76661/f1p0/2049,cb11486_c0/f1p0/1…
Cellular Component	GO:0044433	cytoplasmic vesicle part	22	303	5.05E-01	0.935233405	cb7374_c298681/f1p1/2477,cb7374_c173843/f1p1/2282,cb1865_c19/f1p0/1989,cb7374_c100952/f3p0/3335,cb8232_c3/f1p0/1457,cb4243_c14/f1p0/2700,cb3912_c8/f3p0/2499,cb7374_c1409/f1p0/1957,cb4243_c6/f1p0/3179,cb7374_c296238/f1p0/1954,cb4652_c18/f1p0/1454,cb7374_c395606/f1p0/2022,cb4243_c5/f2p0/1170,cb4243_c20/f1p0/2177,cb7374_c229833/f1p0/2479,cb4243_c11/f1p0/2587,cb7374_c43807/f1p1/3950,cb10015_c11/f1p0/…
Biological Process	GO:0051247	positive regulation of protein metabolic process	22	267	2.77E-01	0.819641186	cb7374_c125158/f2p2/2648,cb10015_c11/f1p0/1796,cb10491_c26329/f1p0/1569,cb11257_c0/f1p0/1325,cb6098_c13/f1p1/1732,cb10015_c16/f1p0/1330,cb6098_c11/f1p0/1988,cb7374_c151500/f2p1/2258,cb7374_c39525/f1p0/4187,cb10491_c87780/f1p0/1583,cb10491_c411119/f1p0/1581,cb7374_c229833/f1p0/2479,cb10501_c9/f1p0/1049,cb6098_c10/f1p0/2537,cb7374_c395606/f1p0/2022,cb7374_c98074/f9p2/2662,cb10491_c877749/f1p0/1546,…
Biological Process	GO:0032270	positive regulation of cellular protein metabolic process	22	265	2.66E-01	0.796793026	cb10491_c411119/f1p0/1581,cb7374_c229833/f1p0/2479,cb6098_c11/f1p0/1988,cb7374_c39525/f1p0/4187,cb10491_c87780/f1p0/1583,cb7374_c151500/f2p1/2258,cb10015_c16/f1p0/1330,cb6098_c13/f1p1/1732,cb11257_c0/f1p0/1325,cb7374_c125158/f2p2/2648,cb10491_c26329/f1p0/1569,cb10015_c11/f1p0/1796,cb10491_c82212/f1p0/1817,cb3936_c7/f1p0/2368,cb10491_c877749/f1p0/1546,cb7374_c98074/f9p2/2662,cb7374_c298681/f1p1/24…
Biological Process	GO:0009887	animal organ morphogenesis	22	248	1.76E-01	0.753038946	cb10015_c16/f1p0/1330,cb9331_c9/f2p0/1015,cb10491_c26329/f1p0/1569,cb10015_c11/f1p0/1796,cb10491_c411119/f1p0/1581,cb7374_c18923/f1p0/2246,cb7374_c229833/f1p0/2479,cb4072_c84/f3p0/1253,cb11601_c1795/f2p0/1211,cb10491_c87780/f1p0/1583,cb7374_c395606/f1p0/2022,cb7374_c18582/f1p0/2624,cb7374_c382858/f1p0/2354,cb9331_c30/f1p0/1112,cb5291_c2/f1p0/2539,cb4072_c90/f1p0/1953,cb7374_c70337/f1p0/2523,cb104…
Biological Process	GO:0090305	nucleic acid phosphodiester bond hydrolysis	22	157	1.90E-03	0.10726144	cb7374_c103067/f1p0/3668,cb7374_c229833/f1p0/2479,cb11784_c10/f1p0/1284,cb7374_c332168/f3p0/4222,cb10015_c16/f1p0/1330,cb7374_c27283/f3p0/2492,cb3488_c23/f1p0/1454,cb10015_c11/f1p0/1796,cb5627_c7/f3p0/1164,cb7374_c117770/f1p0/2696,cb5829_c0/f5p0/2449,cb13033_c0/f1p0/872,cb5627_c28/f1p0/1369,cb7374_c10956/f1p0/3036,cb7374_c298681/f1p1/2477,cb3811_c9/f1p0/2214,cb5627_c23/f1p0/1514,cb7374_c22146/f1p…
Biological Process	GO:0006119	oxidative phosphorylation	21	437	9.83E-01	0.99999785	cb10491_c14995/f2p0/1301,cb10491_c762616/f2p0/1346,cb10491_c228869/f3p0/1354,cb7374_c401574/f1p0/2832,cb10491_c15121/f2p0/1354,cb10491_c14714/f3p0/1332,cb4187_c1/f2p1/1528,cb10491_c15024/f2p0/1357,cb10491_c15095/f2p0/1335,cb10491_c19519/f1p0/1368,cb13341_c2/f2p0/949,cb10491_c24810/f9p0/1777,cb10491_c30217/f1p0/1308,cb10491_c742753/f2p0/1341,cb10491_c38834/f1p0/1361,cb10491_c876091/f1p0/1267,cb733…
Biological Process	GO:0051276	chromosome organization	21	418	9.70E-01	0.99999785	cb5914_c1/f1p0/2125,cb12731_c0/f1p0/1152,cb10015_c16/f1p0/1330,cb10015_c11/f1p0/1796,cb7374_c176394/f1p0/3174,cb6239_c2/f3p0/1707,cb7374_c72823/f1p0/3999,cb5768_c2/f2p0/1280,cb7374_c229833/f1p0/2479,cb10491_c627204/f1p0/1321,cb7374_c395606/f1p0/2022,cb2293_c6/f1p0/937,cb9506_c138/f6p0/975,cb5914_c2/f1p0/2690,cb6239_c7/f1p0/1651,cb7374_c18582/f1p0/2624,cb7374_c70337/f1p0/2523,cb5829_c0/f5p0/2449,c…
Biological Process	GO:0019941	modification-dependent protein catabolic process	21	408	9.60E-01	0.99999785	cb7374_c298681/f1p1/2477,cb8944_c9/f1p0/1147,cb7374_c180438/f1p0/2009,cb4359_c3/f1p0/2338,cb9205_c6/f1p0/1698,cb10501_c9/f1p0/1049,cb10491_c56764/f1p0/1482,cb7374_c389541/f1p0/2065,cb7374_c395606/f1p0/2022,cb7374_c334072/f1p2/2477,cb10491_c566660/f1p0/1879,cb7374_c275047/f1p1/2049,cb6324_c6/f1p0/2713,cb7374_c229833/f1p0/2479,cb7319_c3/f2p0/1601,cb13211_c1/f2p1/1161,cb10015_c11/f1p0/1796,cb1652_c8…
Cellular Component	GO:0042175	nuclear outer membrane-endoplasmic reticulum membrane network	21	380	9.15E-01	0.99999785	cb6056_c2/f3p2/2421,cb6469_c4/f1p0/2470,cb7374_c72122/f1p0/2961,cb6363_c19/f1p1/2677,cb3054_c6/f1p0/3563,cb6244_c7/f1p0/1384,cb1989_c7/f1p0/3578,cb6469_c11/f1p0/1639,cb7374_c115253/f1p0/2547,cb6363_c3/f2p1/1991,cb6363_c21/f1p0/2587,cb7374_c296238/f1p0/1954,cb1362_c8/f1p1/4458,cb7374_c159566/f1p0/3263,cb10491_c598357/f3p0/1378,cb1989_c10/f1p0/3470,cb7374_c398995/f1p0/2210,cb6056_c1/f7p2/2195,cb198…
Cellular Component	GO:0005789	endoplasmic reticulum membrane	21	378	9.11E-01	0.99999785	cb6469_c11/f1p0/1639,cb1989_c7/f1p0/3578,cb6244_c7/f1p0/1384,cb3054_c6/f1p0/3563,cb6469_c4/f1p0/2470,cb6056_c2/f3p2/2421,cb6363_c19/f1p1/2677,cb7374_c72122/f1p0/2961,cb1989_c9/f1p0/3725,cb6056_c1/f7p2/2195,cb7374_c398995/f1p0/2210,cb10275_c0/f2p1/1822,cb1989_c0/f3p0/3943,cb7374_c296238/f1p0/1954,cb10491_c598357/f3p0/1378,cb7374_c159566/f1p0/3263,cb1989_c10/f1p0/3470,cb1362_c8/f1p1/4458,cb7374_c11…
Molecular Function	GO:0043565	sequence-specific DNA binding	21	369	8.89E-01	0.99999785	cb7374_c221320/f1p0/2790,cb9506_c138/f6p0/975,cb6897_c1/f1p0/2237,cb8756_c37/f7p0/1387,cb2053_c5/f1p2/3693,cb567_c12/f1p0/3128,cb6113_c1/f3p0/2168,cb6113_c10/f1p0/2151,cb7374_c57379/f1p2/2816,cb567_c2/f2p1/3011,cb6113_c0/f6p0/2174,cb6897_c0/f1p0/2118,cb7374_c20627/f2p0/3796,cb116_c1/f4p0/3673,cb10491_c627204/f1p0/1321,cb567_c4/f2p0/3117,cb116_c9/f1p0/4415,cb2053_c7/f1p2/3061,cb567_c0/f5p1/3173,cb…
Biological Process	GO:0009132	nucleoside diphosphate metabolic process	21	357	8.53E-01	0.99999785	cb9574_c5/f1p0/1272,cb7374_c399294/f1p0/2522,cb9533_c9/f1p0/1329,cb8972_c5/f21p0/1326,cb8972_c36/f1p0/1440,cb8545_c32/f1p0/1342,cb7374_c167100/f1p0/2129,cb7374_c105950/f1p0/2335,cb7374_c102089/f2p0/2812,cb8972_c14/f2p0/991,cb7374_c177732/f1p0/3718,cb7374_c178707/f1p0/2505,cb7374_c160490/f1p0/2410,cb7374_c400603/f1p0/2643,cb7374_c387290/f6p0/2751,cb7374_c109890/f1p0/3003,cb7374_c101971/f1p0/2576,c…
Biological Process	GO:0046939	nucleotide phosphorylation	21	346	8.14E-01	0.99999785	cb9533_c9/f1p0/1329,cb8972_c36/f1p0/1440,cb8545_c32/f1p0/1342,cb8972_c5/f21p0/1326,cb7374_c167100/f1p0/2129,cb7374_c102089/f2p0/2812,cb7374_c105950/f1p0/2335,cb9574_c5/f1p0/1272,cb7374_c399294/f1p0/2522,cb7374_c400603/f1p0/2643,cb7374_c160490/f1p0/2410,cb7374_c387290/f6p0/2751,cb7374_c109890/f1p0/3003,cb7374_c101971/f1p0/2576,cb7374_c116591/f2p0/2808,cb8545_c48/f1p0/886,cb8972_c11/f1p0/1418,cb854…
Biological Process	GO:0006165	nucleoside diphosphate phosphorylation	21	345	8.10E-01	0.99999785	cb7374_c387290/f6p0/2751,cb7374_c109890/f1p0/3003,cb7374_c101971/f1p0/2576,cb7374_c160490/f1p0/2410,cb7374_c400603/f1p0/2643,cb8972_c11/f1p0/1418,cb8545_c14/f1p0/1611,cb8545_c48/f1p0/886,cb7374_c116591/f2p0/2808,cb8972_c14/f2p0/991,cb7374_c177732/f1p0/3718,cb7374_c178707/f1p0/2505,cb8972_c5/f21p0/1326,cb8972_c36/f1p0/1440,cb8545_c32/f1p0/1342,cb9533_c9/f1p0/1329,cb7374_c105950/f1p0/2335,cb7374_c1…
Biological Process	GO:0009185	ribonucleoside diphosphate metabolic process	21	342	7.98E-01	0.99999785	cb7374_c399294/f1p0/2522,cb9574_c5/f1p0/1272,cb9533_c9/f1p0/1329,cb8972_c5/f21p0/1326,cb8972_c36/f1p0/1440,cb8545_c32/f1p0/1342,cb7374_c167100/f1p0/2129,cb7374_c105950/f1p0/2335,cb7374_c102089/f2p0/2812,cb8972_c14/f2p0/991,cb7374_c177732/f1p0/3718,cb7374_c178707/f1p0/2505,cb7374_c160490/f1p0/2410,cb7374_c400603/f1p0/2643,cb7374_c387290/f6p0/2751,cb7374_c109890/f1p0/3003,cb7374_c101971/f1p0/2576,c…
Biological Process	GO:0009135	purine nucleoside diphosphate metabolic process	21	341	7.94E-01	0.99999785	cb8972_c5/f21p0/1326,cb8545_c32/f1p0/1342,cb8972_c36/f1p0/1440,cb9533_c9/f1p0/1329,cb7374_c105950/f1p0/2335,cb7374_c102089/f2p0/2812,cb7374_c167100/f1p0/2129,cb9574_c5/f1p0/1272,cb7374_c399294/f1p0/2522,cb7374_c387290/f6p0/2751,cb7374_c109890/f1p0/3003,cb7374_c101971/f1p0/2576,cb7374_c160490/f1p0/2410,cb7374_c400603/f1p0/2643,cb8972_c11/f1p0/1418,cb8545_c14/f1p0/1611,cb8545_c48/f1p0/886,cb7374_c1…
Biological Process	GO:0009179	purine ribonucleoside diphosphate metabolic process	21	341	7.94E-01	0.99999785	cb8545_c48/f1p0/886,cb8545_c14/f1p0/1611,cb8972_c11/f1p0/1418,cb7374_c116591/f2p0/2808,cb7374_c387290/f6p0/2751,cb7374_c101971/f1p0/2576,cb7374_c109890/f1p0/3003,cb7374_c400603/f1p0/2643,cb7374_c160490/f1p0/2410,cb7374_c178707/f1p0/2505,cb7374_c177732/f1p0/3718,cb8972_c14/f2p0/991,cb7374_c102089/f2p0/2812,cb7374_c105950/f1p0/2335,cb7374_c167100/f1p0/2129,cb8545_c32/f1p0/1342,cb8972_c36/f1p0/1440,…
Biological Process	GO:0046031	ADP metabolic process	21	341	7.94E-01	0.99999785	cb7374_c399294/f1p0/2522,cb9574_c5/f1p0/1272,cb9533_c9/f1p0/1329,cb8545_c32/f1p0/1342,cb8972_c36/f1p0/1440,cb8972_c5/f21p0/1326,cb7374_c167100/f1p0/2129,cb7374_c102089/f2p0/2812,cb7374_c105950/f1p0/2335,cb8972_c14/f2p0/991,cb7374_c178707/f1p0/2505,cb7374_c177732/f1p0/3718,cb7374_c400603/f1p0/2643,cb7374_c160490/f1p0/2410,cb7374_c109890/f1p0/3003,cb7374_c387290/f6p0/2751,cb7374_c101971/f1p0/2576,c…
Biological Process	GO:0006096	glycolytic process	21	336	7.72E-01	0.999884344	cb7374_c177732/f1p0/3718,cb7374_c178707/f1p0/2505,cb8972_c14/f2p0/991,cb8972_c11/f1p0/1418,cb8545_c14/f1p0/1611,cb8545_c48/f1p0/886,cb7374_c116591/f2p0/2808,cb7374_c387290/f6p0/2751,cb7374_c101971/f1p0/2576,cb7374_c109890/f1p0/3003,cb7374_c160490/f1p0/2410,cb7374_c400603/f1p0/2643,cb9574_c5/f1p0/1272,cb7374_c399294/f1p0/2522,cb7374_c105950/f1p0/2335,cb7374_c102089/f2p0/2812,cb7374_c167100/f1p0/21…
Biological Process	GO:0006757	ATP generation from ADP	21	336	7.72E-01	0.999884344	cb7374_c177732/f1p0/3718,cb7374_c178707/f1p0/2505,cb8972_c14/f2p0/991,cb8972_c11/f1p0/1418,cb8545_c14/f1p0/1611,cb8545_c48/f1p0/886,cb7374_c116591/f2p0/2808,cb7374_c109890/f1p0/3003,cb7374_c387290/f6p0/2751,cb7374_c101971/f1p0/2576,cb7374_c160490/f1p0/2410,cb7374_c400603/f1p0/2643,cb9574_c5/f1p0/1272,cb7374_c399294/f1p0/2522,cb7374_c105950/f1p0/2335,cb7374_c102089/f2p0/2812,cb7374_c167100/f1p0/21…
Biological Process	GO:0070925	organelle assembly	21	335	7.67E-01	0.999884344	cb5142_c404/f1p0/953,cb7374_c158218/f1p0/2402,cb7374_c10760/f2p5/3523,cb6056_c1/f7p2/2195,cb5142_c426/f6p0/1276,cb4569_c0/f10p0/2988,cb11601_c964/f1p0/965,cb5142_c463/f1p0/1314,cb5142_c301/f1p0/1273,cb2796_c8/f1p0/2153,cb3488_c23/f1p0/1454,cb5142_c466/f3p0/1241,cb5142_c455/f7p0/1298,cb5142_c332/f1p0/1215,cb5142_c260/f1p0/1332,cb5142_c418/f20p0/1278,cb5142_c349/f1p0/1164,cb1084_c7/f1p0/1585,cb7374…
Biological Process	GO:0006928	movement of cell or subcellular component	21	324	7.14E-01	0.982320037	cb7374_c13533/f1p0/3707,cb7374_c204700/f5p0/4362,cb4072_c84/f3p0/1253,cb7374_c262262/f3p0/4481,cb7374_c39525/f1p0/4187,cb7374_c39134/f1p0/3580,cb12925_c102/f1p0/1121,cb7374_c10760/f2p5/3523,cb9443_c9/f1p0/1621,cb7374_c388367/f1p2/4382,cb7374_c158218/f1p0/2402,cb397_c19/f1p0/1750,cb12925_c48/f1p0/1116,cb10491_c423758/f1p0/1292,cb4072_c90/f1p0/1953,cb7374_c100645/f4p1/4188,cb9322_c3/f1p0/1883,cb529…
Biological Process	GO:0010628	positive regulation of gene expression	21	319	6.87E-01	0.980458289	cb6098_c10/f1p0/2537,cb7374_c395606/f1p0/2022,cb9506_c138/f6p0/975,cb10501_c9/f1p0/1049,cb7374_c57379/f1p2/2816,cb7374_c363570/f1p2/3518,cb10491_c82212/f1p0/1817,cb8639_c22/f2p0/1543,cb8639_c11/f1p0/1762,cb10491_c877749/f1p0/1546,cb10491_c876466/f1p0/1550,cb5429_c3/f1p1/2598,cb7374_c298681/f1p1/2477,cb6098_c13/f1p1/1732,cb10015_c16/f1p0/1330,cb10015_c11/f1p0/1796,cb10491_c26329/f1p0/1569,cb10491_…
Biological Process	GO:0031399	regulation of protein modification process	21	319	6.87E-01	0.980458289	cb10491_c87780/f1p0/1583,cb7374_c39525/f1p0/4187,cb7374_c151500/f2p1/2258,cb7374_c229833/f1p0/2479,cb1649_c65/f1p0/2045,cb10491_c411119/f1p0/1581,cb13435_c1/f1p0/960,cb10015_c11/f1p0/1796,cb10491_c26329/f1p0/1569,cb7374_c125158/f2p2/2648,cb10015_c16/f1p0/1330,cb11257_c0/f1p0/1325,cb7374_c298681/f1p1/2477,cb10491_c876466/f1p0/1550,cb5429_c3/f1p1/2598,cb10491_c877749/f1p0/1546,cb7374_c98074/f9p2/26…
Biological Process	GO:0019220	regulation of phosphate metabolic process	21	298	5.63E-01	0.952572578	cb7374_c39525/f1p0/4187,cb10491_c87780/f1p0/1583,cb7374_c151500/f2p1/2258,cb7374_c229833/f1p0/2479,cb1649_c65/f1p0/2045,cb10491_c411119/f1p0/1581,cb13435_c1/f1p0/960,cb10491_c26329/f1p0/1569,cb10015_c11/f1p0/1796,cb7374_c125158/f2p2/2648,cb10015_c16/f1p0/1330,cb11257_c0/f1p0/1325,cb7374_c298681/f1p1/2477,cb5429_c3/f1p1/2598,cb10491_c876466/f1p0/1550,cb7374_c98074/f9p2/2662,cb10491_c877749/f1p0/15…
Biological Process	GO:0051174	regulation of phosphorus metabolic process	21	298	5.63E-01	0.952572578	cb10015_c16/f1p0/1330,cb11257_c0/f1p0/1325,cb10015_c11/f1p0/1796,cb13435_c1/f1p0/960,cb10491_c26329/f1p0/1569,cb7374_c125158/f2p2/2648,cb7374_c229833/f1p0/2479,cb1649_c65/f1p0/2045,cb10491_c411119/f1p0/1581,cb7374_c39525/f1p0/4187,cb10491_c87780/f1p0/1583,cb7374_c151500/f2p1/2258,cb7374_c395606/f1p0/2022,cb1649_c64/f1p0/2608,cb10491_c82212/f1p0/1817,cb3936_c7/f1p0/2368,cb5429_c3/f1p1/2598,cb7374_…
Cellular Component	GO:0005759	mitochondrial matrix	21	295	5.44E-01	0.950953372	cb7374_c63985/f1p0/3104,cb7374_c408029/f1p0/2099,cb8600_c5/f2p1/1147,cb7374_c22280/f1p0/2112,cb7374_c335453/f1p1/2390,cb2970_c519/f1p0/1628,cb10206_c2/f1p0/1524,cb9184_c5/f1p0/1402,cb7374_c398121/f1p0/2288,cb10491_c371086/f2p0/1834,cb8600_c1/f15p1/1628,cb13350_c13/f1p0/1199,cb7374_c230110/f1p0/2699,cb11034_c10/f9p0/1254,cb3667_c0/f45p0/2051,cb11034_c8/f1p0/1124,cb7374_c62720/f1p0/1952,cb7374_c203…
Cellular Component	GO:0030117	membrane coat	21	279	4.39E-01	0.894540133	cb6915_c10/f1p1/1680,cb7374_c17254/f1p0/2728,cb1804_c10/f1p0/2585,cb1804_c20/f1p0/2331,cb7374_c173843/f1p1/2282,cb1865_c19/f1p0/1989,cb4822_c10/f1p0/2155,cb6915_c18/f1p0/1499,cb4243_c5/f2p0/1170,cb7374_c174170/f4p1/2609,cb4652_c18/f1p0/1454,cb4243_c14/f1p0/2700,cb7374_c1409/f1p0/1957,cb4243_c6/f1p0/3179,cb7374_c22864/f1p0/3083,cb7374_c148694/f2p0/2489,cb4243_c11/f1p0/2587,cb7374_c43807/f1p1/3950,…
Cellular Component	GO:0048475	coated membrane	21	279	4.39E-01	0.894540133	cb1804_c10/f1p0/2585,cb1804_c20/f1p0/2331,cb6915_c10/f1p1/1680,cb7374_c17254/f1p0/2728,cb4822_c10/f1p0/2155,cb1865_c19/f1p0/1989,cb7374_c173843/f1p1/2282,cb6915_c18/f1p0/1499,cb7374_c174170/f4p1/2609,cb4243_c5/f2p0/1170,cb4652_c18/f1p0/1454,cb7374_c1409/f1p0/1957,cb4243_c6/f1p0/3179,cb4243_c14/f1p0/2700,cb7374_c22864/f1p0/3083,cb7374_c148694/f2p0/2489,cb4243_c11/f1p0/2587,cb7374_c43807/f1p1/3950,…
Biological Process	GO:0042325	regulation of phosphorylation	21	275	4.12E-01	0.881741598	cb10491_c87780/f1p0/1583,cb7374_c39525/f1p0/4187,cb7374_c151500/f2p1/2258,cb1649_c65/f1p0/2045,cb10491_c411119/f1p0/1581,cb7374_c229833/f1p0/2479,cb7374_c125158/f2p2/2648,cb13435_c1/f1p0/960,cb10491_c26329/f1p0/1569,cb10015_c11/f1p0/1796,cb10015_c16/f1p0/1330,cb11257_c0/f1p0/1325,cb10491_c877749/f1p0/1546,cb7374_c98074/f9p2/2662,cb5429_c3/f1p1/2598,cb7374_c298681/f1p1/2477,cb10491_c876466/f1p0/15…
Biological Process	GO:0001932	regulation of protein phosphorylation	21	262	3.28E-01	0.846953363	cb7374_c151500/f2p1/2258,cb10491_c87780/f1p0/1583,cb7374_c39525/f1p0/4187,cb7374_c229833/f1p0/2479,cb10491_c411119/f1p0/1581,cb1649_c65/f1p0/2045,cb10015_c11/f1p0/1796,cb13435_c1/f1p0/960,cb10491_c26329/f1p0/1569,cb7374_c125158/f2p2/2648,cb11257_c0/f1p0/1325,cb10015_c16/f1p0/1330,cb7374_c298681/f1p1/2477,cb10491_c876466/f1p0/1550,cb5429_c3/f1p1/2598,cb7374_c98074/f9p2/2662,cb10491_c877749/f1p0/15…
Biological Process	GO:0051493	regulation of cytoskeleton organization	21	228	1.42E-01	0.71278984	cb7374_c237659/f1p0/2051,cb7374_c3454/f1p2/2731,cb7374_c112504/f1p0/2471,cb7374_c106144/f1p0/2559,cb7374_c169416/f1p0/3506,cb7374_c230330/f1p0/2212,cb5803_c23/f1p0/1388,cb7374_c148030/f5p1/3436,cb7374_c297870/f3p1/2254,cb7374_c127200/f1p0/4161,cb7374_c210449/f1p3/2786,cb7374_c307913/f1p0/2738,cb6324_c6/f1p0/2713,cb5803_c13/f1p1/2232,cb7374_c3456/f1p0/2713,cb7374_c71243/f7p2/3500,cb7374_c3455/f2p0…
Cellular Component	GO:0033177	proton-transporting two-sector ATPase complex, proton-transporting domain	21	220	1.09E-01	0.687130999	cb7374_c289535/f1p0/2301,cb7374_c18039/f1p0/2414,cb3256_c0/f62p0/2339,cb11345_c8/f2p0/1676,cb7374_c229829/f1p0/3114,cb7374_c18923/f1p0/2246,cb12027_c1/f1p0/1364,cb7374_c117217/f1p0/2892,cb13245_c2/f1p0/1052,cb7374_c32413/f1p1/2213,cb7374_c19871/f1p2/2418,cb7374_c355596/f1p2/2629,cb7374_c276421/f1p0/2170,cb7374_c67755/f1p0/2402,cb13245_c6/f1p0/1168,cb3256_c33/f1p0/2346,cb11345_c33/f1p0/1657,cb3256…
Biological Process	GO:0006955	immune response	21	212	8.20E-02	0.60439564	cb7374_c229833/f1p0/2479,cb6754_c16/f1p0/2128,cb10015_c16/f1p0/1330,cb10015_c11/f1p0/1796,cb7374_c232753/f1p1/3476,cb7374_c12615/f1p0/5067,cb7374_c13533/f1p0/3707,cb7374_c204700/f5p0/4362,cb10491_c423758/f1p0/1292,cb12925_c48/f1p0/1116,cb7374_c179683/f1p0/2355,cb9322_c3/f1p0/1883,cb7374_c33277/f2p0/4900,cb7374_c100645/f4p1/4188,cb7374_c298681/f1p1/2477,cb7374_c3736/f1p0/2204,cb6754_c10/f1p0/2607,…
Biological Process	GO:0051258	protein polymerization	21	211	7.90E-02	0.593776652	cb7374_c267084/f102p2/3305,cb7374_c328680/f6p1/3466,cb7374_c71243/f7p2/3500,cb7374_c3455/f2p0/2704,cb7374_c108234/f1p0/2623,cb7374_c3459/f1p2/2754,cb4072_c84/f3p0/1253,cb7374_c307913/f1p0/2738,cb5803_c13/f1p1/2232,cb7374_c3456/f1p0/2713,cb7374_c210449/f1p3/2786,cb7374_c148030/f5p1/3436,cb7374_c297870/f3p1/2254,cb5803_c23/f1p0/1388,cb4072_c90/f1p0/1953,cb3914_c3/f2p0/3191,cb7374_c230330/f1p0/2212,…
Biological Process	GO:0008154	actin polymerization or depolymerization	21	210	7.60E-02	0.585093213	cb7374_c328680/f6p1/3466,cb7374_c267084/f102p2/3305,cb7374_c3459/f1p2/2754,cb7374_c108234/f1p0/2623,cb7374_c3455/f2p0/2704,cb7374_c71243/f7p2/3500,cb7374_c3456/f1p0/2713,cb5803_c13/f1p1/2232,cb7374_c307913/f1p0/2738,cb4072_c84/f3p0/1253,cb7374_c210449/f1p3/2786,cb7374_c297870/f3p1/2254,cb7374_c148030/f5p1/3436,cb5803_c23/f1p0/1388,cb7374_c230330/f1p0/2212,cb3914_c3/f2p0/3191,cb4072_c90/f1p0/1953,…
Biological Process	GO:0042773	ATP synthesis coupled electron transport	21	197	4.40E-02	0.499983511	cb10491_c14714/f3p0/1332,cb10491_c15024/f2p0/1357,cb4187_c1/f2p1/1528,cb10491_c15095/f2p0/1335,cb10491_c228869/f3p0/1354,cb10491_c14995/f2p0/1301,cb10491_c762616/f2p0/1346,cb7374_c401574/f1p0/2832,cb10491_c15121/f2p0/1354,cb6773_c7/f1p0/1165,cb8287_c167/f2p1/1306,cb9057_c1/f3p0/1457,cb7374_c288308/f1p0/1962,cb10491_c30217/f1p0/1308,cb10491_c24810/f9p0/1777,cb13341_c2/f2p0/949,cb10491_c19519/f1p0/…
Biological Process	GO:0030041	actin filament polymerization	21	192	3.48E-02	0.474405182	cb7374_c210449/f1p3/2786,cb7374_c3456/f1p0/2713,cb5803_c13/f1p1/2232,cb7374_c307913/f1p0/2738,cb4072_c84/f3p0/1253,cb7374_c3459/f1p2/2754,cb7374_c108234/f1p0/2623,cb7374_c71243/f7p2/3500,cb7374_c3455/f2p0/2704,cb7374_c328680/f6p1/3466,cb7374_c267084/f102p2/3305,cb7374_c106144/f1p0/2559,cb7374_c112504/f1p0/2471,cb7374_c3454/f1p2/2731,cb7374_c237659/f1p0/2051,cb3914_c3/f2p0/3191,cb7374_c230330/f1p0…
Biological Process	GO:0044089	positive regulation of cellular component biogenesis	21	180	1.86E-02	0.365996313	cb7374_c210449/f1p3/2786,cb7374_c3456/f1p0/2713,cb5803_c13/f1p1/2232,cb7374_c307913/f1p0/2738,cb7374_c3459/f1p2/2754,cb7374_c108234/f1p0/2623,cb7374_c3455/f2p0/2704,cb7374_c71243/f7p2/3500,cb7374_c328680/f6p1/3466,cb7374_c267084/f102p2/3305,cb7374_c106144/f1p0/2559,cb7374_c112504/f1p0/2471,cb7374_c3454/f1p2/2731,cb6056_c1/f7p2/2195,cb7374_c237659/f1p0/2051,cb7374_c230330/f1p0/2212,cb5803_c23/f1p0…
Biological Process	GO:1902533	positive regulation of intracellular signal transduction	21	176	1.48E-02	0.332398984	cb10491_c82212/f1p0/1817,cb9322_c3/f1p0/1883,cb7374_c179683/f1p0/2355,cb7374_c180362/f1p0/2434,cb7374_c298681/f1p1/2477,cb10491_c876466/f1p0/1550,cb10491_c877749/f1p0/1546,cb7374_c395606/f1p0/2022,cb7374_c151169/f4p0/2327,cb7374_c207881/f1p0/2329,cb3912_c8/f3p0/2499,cb7374_c229833/f1p0/2479,cb10491_c411119/f1p0/1581,cb10491_c87780/f1p0/1583,cb7374_c39525/f1p0/4187,cb7374_c262262/f3p0/4481,cb10015…
Molecular Function	GO:0009055	electron carrier activity	20	486	9.98E-01	0.99999785	cb7535_c25/f3p0/1114,cb7374_c49500/f6p3/4613,cb10491_c876091/f1p0/1267,cb7374_c2818/f1p0/2538,cb8281_c9/f2p0/1710,cb8281_c3/f6p1/1816,cb8281_c2/f10p0/1421,cb6773_c7/f1p0/1165,cb10491_c598512/f1p1/1422,cb8287_c167/f2p1/1306,cb7374_c64161/f1p0/4821,cb7374_c177117/f1p0/3744,cb7535_c50/f1p0/1049,cb7374_c401574/f1p0/2832,cb9039_c3/f1p1/1706,cb7374_c2819/f1p0/2499,cb8281_c29/f1p0/1917,cb7374_c770/f13p2…
Biological Process	GO:0032879	regulation of localization	20	400	9.68E-01	0.99999785	cb7374_c39525/f1p0/4187,cb9758_c231/f292p1/1226,cb7374_c262262/f3p0/4481,cb7374_c335453/f1p1/2390,cb4665_c376/f1p0/1728,cb4499_c7/f1p0/5496,cb10491_c371086/f2p0/1834,cb7374_c62720/f1p0/1952,cb6056_c1/f7p2/2195,cb4665_c350/f1p0/1325,cb9322_c3/f1p0/1883,cb7374_c179683/f1p0/2355,cb13350_c13/f1p0/1199,cb8232_c3/f1p0/1457,cb4665_c102/f24p0/1532,cb1631_c22/f1p1/3660,cb7374_c73424/f1p0/2205,cb9443_c9/f1…
Biological Process	GO:0006511	ubiquitin-dependent protein catabolic process	20	389	9.57E-01	0.99999785	cb7374_c180438/f1p0/2009,cb8944_c9/f1p0/1147,cb7374_c298681/f1p1/2477,cb10491_c566660/f1p0/1879,cb7374_c334072/f1p2/2477,cb7374_c389541/f1p0/2065,cb10491_c56764/f1p0/1482,cb7374_c395606/f1p0/2022,cb10501_c9/f1p0/1049,cb4359_c3/f1p0/2338,cb9205_c6/f1p0/1698,cb13211_c1/f2p1/1161,cb6324_c6/f1p0/2713,cb7374_c229833/f1p0/2479,cb7319_c3/f2p0/1601,cb7374_c275047/f1p1/2049,cb10015_c16/f1p0/1330,cb9313_c2…
Molecular Function	GO:0016779	nucleotidyltransferase activity	20	389	9.57E-01	0.99999785	cb7543_c1/f2p0/1837,cb10491_c1771/f1p0/1898,cb3478_c2/f3p0/3556,cb6982_c9/f1p0/1126,cb10208_c13/f1p0/5648,cb6982_c8/f4p4/1992,cb7374_c179863/f1p0/3516,cb10491_c617/f3p3/1646,cb10406_c9/f1p0/1330,cb13895_c0/f1p0/972,cb3478_c10/f1p0/3514,cb13525_c4/f1p0/1033,cb13050_c1/f1p0/996,cb13525_c3/f1p0/1059,cb1936_c6/f1p0/4178,cb10491_c1772/f2p0/1608,cb7304_c11/f1p0/1504,cb10491_c604/f4p0/1625,cb10491_c8779…
Molecular Function	GO:0016741	transferase activity, transferring one-carbon groups	20	370	9.27E-01	0.99999785	cb9702_c1/f2p0/1662,cb6021_c0/f9p0/2391,cb6239_c7/f1p0/1651,cb1362_c8/f1p1/4458,cb5819_c6/f1p0/2337,cb11426_c3/f1p0/1257,cb10380_c2/f1p0/1415,cb10380_c1/f1p0/1767,cb6360_c4/f1p0/3230,cb7374_c217778/f2p0/2326,cb10674_c2/f1p0/1808,cb7374_c215978/f1p0/2157,cb6239_c2/f3p0/1707,cb7171_c11/f1p0/1191,cb7939_c2/f1p0/1483,cb6360_c9/f1p0/1864,cb7374_c207683/f3p0/2416,cb9027_c3/f1p0/1543,cb5819_c5/f1p0/1990…
Molecular Function	GO:0001071	nucleic acid binding transcription factor activity	20	362	9.10E-01	0.99999785	cb7374_c20627/f2p0/3796,cb6897_c0/f1p0/2118,cb2053_c7/f1p2/3061,cb116_c9/f1p0/4415,cb567_c4/f2p0/3117,cb8849_c14/f1p0/1270,cb116_c1/f4p0/3673,cb7374_c45177/f1p0/2715,cb116_c16/f1p0/2854,cb567_c9/f1p0/4905,cb567_c0/f5p1/3173,cb7374_c40610/f1p1/3365,cb8756_c37/f7p0/1387,cb7374_c221320/f1p0/2790,cb7374_c61430/f1p0/3365,cb6897_c1/f1p0/2237,cb2053_c5/f1p2/3693,cb567_c12/f1p0/3128,cb7374_c57379/f1p2/28…
Molecular Function	GO:0003700	transcription factor activity, sequence-specific DNA binding	20	362	9.10E-01	0.99999785	cb567_c0/f5p1/3173,cb567_c9/f1p0/4905,cb116_c16/f1p0/2854,cb7374_c45177/f1p0/2715,cb116_c1/f4p0/3673,cb8849_c14/f1p0/1270,cb116_c9/f1p0/4415,cb567_c4/f2p0/3117,cb2053_c7/f1p2/3061,cb6897_c0/f1p0/2118,cb7374_c20627/f2p0/3796,cb567_c2/f2p1/3011,cb7374_c57379/f1p2/2816,cb567_c12/f1p0/3128,cb2053_c5/f1p2/3693,cb6897_c1/f1p0/2237,cb7374_c61430/f1p0/3365,cb7374_c221320/f1p0/2790,cb7374_c40610/f1p1/3365…
Biological Process	GO:0006281	DNA repair	20	360	9.06E-01	0.99999785	cb7374_c298681/f1p1/2477,cb6213_c11/f1p0/3361,cb5829_c0/f5p0/2449,cb4098_c1/f3p0/3188,cb7374_c4027/f3p0/3233,cb2293_c6/f1p0/937,cb7374_c395606/f1p0/2022,cb5914_c2/f1p0/2690,cb11404_c2/f1p0/1847,cb13050_c1/f1p0/996,cb6213_c9/f1p0/3088,cb7374_c229833/f1p0/2479,cb10015_c11/f1p0/1796,cb6213_c19/f1p0/1933,cb7374_c17032/f7p0/2730,cb5914_c1/f1p0/2125,cb3445_c5/f1p0/1307,cb10015_c16/f1p0/1330,cb9313_c21/…
Biological Process	GO:0032259	methylation	20	324	7.86E-01	0.99999785	cb7374_c215978/f1p0/2157,cb10674_c2/f1p0/1808,cb6239_c2/f3p0/1707,cb7171_c11/f1p0/1191,cb7939_c2/f1p0/1483,cb6360_c9/f1p0/1864,cb7374_c207683/f3p0/2416,cb9027_c3/f1p0/1543,cb5819_c5/f1p0/1990,cb7171_c1/f2p0/1095,cb9702_c1/f2p0/1662,cb1362_c8/f1p1/4458,cb6239_c7/f1p0/1651,cb9506_c138/f6p0/975,cb5819_c6/f1p0/2337,cb11426_c3/f1p0/1257,cb10380_c2/f1p0/1415,cb10380_c1/f1p0/1767,cb6360_c4/f1p0/3230,cb7…
Biological Process	GO:0000278	mitotic cell cycle	20	307	7.02E-01	0.982320037	cb11601_c1795/f2p0/1211,cb4072_c84/f3p0/1253,cb7374_c229833/f1p0/2479,cb10015_c11/f1p0/1796,cb7374_c176394/f1p0/3174,cb10015_c16/f1p0/1330,cb11601_c724/f1p0/1176,cb5914_c1/f1p0/2125,cb7374_c13131/f1p0/3661,cb8523_c6/f1p0/1374,cb7374_c100952/f3p0/3335,cb7374_c298681/f1p1/2477,cb7374_c70337/f1p0/2523,cb4072_c90/f1p0/1953,cb7374_c18582/f1p0/2624,cb13050_c1/f1p0/996,cb7464_c2/f1p0/1436,cb5914_c2/f1p0…
Biological Process	GO:0048878	chemical homeostasis	20	298	6.51E-01	0.975432158	cb7374_c15699/f1p1/3080,cb8218_c606/f1p0/1360,cb7374_c18923/f1p0/2246,cb7374_c335453/f1p1/2390,cb8218_c860/f1p0/1174,cb7374_c15871/f3p2/3739,cb10491_c371086/f2p0/1834,cb8218_c451/f1p0/1255,cb7374_c13436/f1p2/3555,cb7374_c62720/f1p0/1952,cb7374_c57379/f1p2/2816,cb13350_c13/f1p0/1199,cb7374_c73424/f1p0/2205,cb8438_c69/f10p1/1059,cb7374_c177117/f1p0/3744,cb8218_c313/f1p2/1505,cb10577_c7/f1p0/1480,cb…
Biological Process	GO:0009891	positive regulation of biosynthetic process	20	289	5.96E-01	0.965394413	cb10501_c9/f1p0/1049,cb6098_c10/f1p0/2537,cb7374_c395606/f1p0/2022,cb8639_c11/f1p0/1762,cb10491_c877749/f1p0/1546,cb7374_c298681/f1p1/2477,cb5429_c3/f1p1/2598,cb10491_c876466/f1p0/1550,cb7374_c57379/f1p2/2816,cb7374_c363570/f1p2/3518,cb10491_c82212/f1p0/1817,cb8639_c22/f2p0/1543,cb10015_c11/f1p0/1796,cb10491_c26329/f1p0/1569,cb6098_c13/f1p1/1732,cb10015_c16/f1p0/1330,cb6098_c11/f1p0/1988,cb10491_…
Biological Process	GO:0031328	positive regulation of cellular biosynthetic process	20	284	5.64E-01	0.952572578	cb10491_c87780/f1p0/1583,cb6098_c11/f1p0/1988,cb7374_c229833/f1p0/2479,cb10491_c411119/f1p0/1581,cb10015_c11/f1p0/1796,cb10491_c26329/f1p0/1569,cb10015_c16/f1p0/1330,cb6098_c13/f1p1/1732,cb7374_c298681/f1p1/2477,cb10491_c876466/f1p0/1550,cb5429_c3/f1p1/2598,cb10491_c877749/f1p0/1546,cb8639_c11/f1p0/1762,cb8639_c22/f2p0/1543,cb7374_c363570/f1p2/3518,cb10491_c82212/f1p0/1817,cb7374_c57379/f1p2/2816…
Biological Process	GO:0010557	positive regulation of macromolecule biosynthetic process	20	281	5.45E-01	0.951985358	cb10491_c411119/f1p0/1581,cb7374_c229833/f1p0/2479,cb6098_c11/f1p0/1988,cb10491_c87780/f1p0/1583,cb10015_c16/f1p0/1330,cb6098_c13/f1p1/1732,cb10491_c26329/f1p0/1569,cb10015_c11/f1p0/1796,cb7374_c57379/f1p2/2816,cb8639_c22/f2p0/1543,cb10491_c82212/f1p0/1817,cb7374_c363570/f1p2/3518,cb10491_c877749/f1p0/1546,cb8639_c11/f1p0/1762,cb10491_c876466/f1p0/1550,cb5429_c3/f1p1/2598,cb7374_c298681/f1p1/2477…
Biological Process	GO:0006006	glucose metabolic process	20	265	4.37E-01	0.894540133	cb10491_c376243/f1p0/1519,cb7374_c62720/f1p0/1952,cb7374_c401302/f1p0/2356,cb9533_c9/f1p0/1329,cb13350_c13/f1p0/1199,cb10491_c369257/f1p0/1527,cb9574_c5/f1p0/1272,cb7374_c73424/f1p0/2205,cb7374_c18146/f4p0/2426,cb7374_c68456/f1p0/2211,cb7374_c20300/f1p0/2239,cb7374_c69127/f1p0/2313,cb7374_c390251/f1p0/2299,cb7374_c335453/f1p1/2390,cb13008_c4/f1p0/6418,cb7374_c76661/f1p0/2049,cb10491_c847866/f1p0/…
Molecular Function	GO:0030246	carbohydrate binding	20	249	3.30E-01	0.846953363	cb11358_c3/f1p0/1578,cb2120_c7/f1p0/2905,cb2287_c17/f1p0/3795,cb7374_c225645/f1p1/2465,cb2287_c4/f1p0/4100,cb7374_c3970/f1p0/2744,cb6882_c1/f1p0/2347,cb5260_c5/f1p0/2262,cb7374_c284074/f1p0/2178,cb10491_c1459/f1p0/1513,cb2287_c2/f2p0/2094,cb2287_c22/f1p0/2047,cb7374_c108897/f1p0/3738,cb11601_c1638/f1p0/1904,cb336_c12/f1p0/4690,cb10491_c581875/f1p0/1477,cb7374_c33277/f2p0/4900,cb6218_c9/f1p0/2131,…
Biological Process	GO:0046364	monosaccharide biosynthetic process	20	247	3.17E-01	0.839324118	cb10491_c390232/f1p0/1671,cb10491_c371086/f2p0/1834,cb13008_c6/f1p0/6253,cb7374_c390251/f1p0/2299,cb7374_c69127/f1p0/2313,cb7374_c76661/f1p0/2049,cb10491_c847866/f1p0/1760,cb7374_c335453/f1p1/2390,cb13008_c4/f1p0/6418,cb9574_c5/f1p0/1272,cb7374_c73424/f1p0/2205,cb7374_c18146/f4p0/2426,cb7374_c20300/f1p0/2239,cb7374_c68456/f1p0/2211,cb10491_c376243/f1p0/1519,cb7374_c62720/f1p0/1952,cb13350_c13/f1p…
Biological Process	GO:0006094	gluconeogenesis	20	243	2.91E-01	0.829010515	cb10491_c390232/f1p0/1671,cb13008_c6/f1p0/6253,cb10491_c371086/f2p0/1834,cb7374_c69127/f1p0/2313,cb7374_c390251/f1p0/2299,cb7374_c335453/f1p1/2390,cb13008_c4/f1p0/6418,cb7374_c76661/f1p0/2049,cb10491_c847866/f1p0/1760,cb9574_c5/f1p0/1272,cb7374_c73424/f1p0/2205,cb7374_c18146/f4p0/2426,cb7374_c68456/f1p0/2211,cb7374_c20300/f1p0/2239,cb10491_c376243/f1p0/1519,cb7374_c62720/f1p0/1952,cb7374_c401302/…
Biological Process	GO:0019319	hexose biosynthetic process	20	243	2.91E-01	0.829010515	cb10491_c390232/f1p0/1671,cb10491_c371086/f2p0/1834,cb13008_c6/f1p0/6253,cb7374_c390251/f1p0/2299,cb7374_c69127/f1p0/2313,cb7374_c76661/f1p0/2049,cb10491_c847866/f1p0/1760,cb7374_c335453/f1p1/2390,cb13008_c4/f1p0/6418,cb9574_c5/f1p0/1272,cb7374_c73424/f1p0/2205,cb7374_c18146/f4p0/2426,cb7374_c20300/f1p0/2239,cb7374_c68456/f1p0/2211,cb7374_c62720/f1p0/1952,cb10491_c376243/f1p0/1519,cb13350_c13/f1p…
Biological Process	GO:0019439	aromatic compound catabolic process	20	242	2.85E-01	0.825716596	cb7374_c266879/f4p4/2778,cb7374_c27283/f3p0/2492,cb2796_c8/f1p0/2153,cb7140_c2/f1p0/1918,cb7374_c232753/f1p1/3476,cb7374_c46881/f1p0/2586,cb7374_c328537/f1p0/2206,cb11969_c3/f1p0/1200,cb7374_c173341/f1p0/2089,cb1732_c8/f1p0/2874,cb8471_c5/f1p0/1206,cb1732_c9/f1p0/3041,cb7374_c246968/f1p0/2257,cb7374_c4324/f1p0/2932,cb7374_c271973/f1p0/3440,cb3811_c9/f1p0/2214,cb5824_c2/f1p0/3199,cb7374_c10956/f1p…
Molecular Function	GO:0042802	identical protein binding	20	232	2.25E-01	0.784683929	cb7374_c125158/f2p2/2648,cb10043_c37/f1p1/1256,cb10043_c98/f1p0/1035,cb6477_c2/f3p0/2056,cb7374_c151500/f2p1/2258,cb10491_c627204/f1p0/1321,cb7374_c1670/f1p1/2179,cb10043_c99/f1p0/1031,cb7374_c1673/f1p1/1938,cb7374_c1671/f1p0/2118,cb12925_c102/f1p0/1121,cb7374_c77446/f1p1/2559,cb13144_c3/f1p2/1174,cb7374_c98074/f9p2/2662,cb8523_c6/f1p0/1374,cb10043_c112/f5p1/1044,cb7374_c57379/f1p2/2816,cb10491_c…
Molecular Function	GO:0016705	oxidoreductase activity, acting on paired donors, with incorporation or reduction of molecular oxygen	20	225	1.87E-01	0.753038946	cb7374_c284074/f1p0/2178,cb5260_c5/f1p0/2262,cb7374_c163155/f1p0/2935,cb7374_c180882/f1p0/2498,cb7374_c246968/f1p0/2257,cb7374_c4324/f1p0/2932,cb9681_c5/f1p1/1698,cb7374_c284072/f1p1/2124,cb6218_c9/f1p0/2131,cb7374_c44250/f2p1/4374,cb10491_c680221/f37p2/1830,cb7374_c334232/f3p1/2117,cb7374_c103923/f2p0/2219,cb7374_c328537/f1p0/2206,cb7374_c266879/f4p4/2778,cb7374_c278450/f1p0/2218,cb7374_c225645/…
Biological Process	GO:0072522	purine-containing compound biosynthetic process	20	219	1.57E-01	0.737049682	cb6021_c0/f9p0/2391,cb4840_c1/f5p1/2294,cb8947_c1/f3p0/1227,cb7374_c67755/f1p0/2402,cb10491_c566061/f1p0/1540,cb2970_c497/f1p0/1924,cb13245_c6/f1p0/1168,cb2970_c530/f1p0/1428,cb13245_c2/f1p0/1052,cb7374_c232753/f1p1/3476,cb7394_c14/f1p0/2401,cb9469_c1/f1p0/1269,cb2970_c549/f1p0/1073,cb2970_c519/f1p0/1628,cb7374_c179863/f1p0/3516,cb6773_c7/f1p0/1165,cb7394_c45/f2p0/1072,cb2970_c576/f3p0/1828,cb120…
Biological Process	GO:0048729	tissue morphogenesis	20	202	8.83E-02	0.619433371	cb10015_c16/f1p0/1330,cb10015_c11/f1p0/1796,cb10491_c26329/f1p0/1569,cb7374_c18923/f1p0/2246,cb7374_c21886/f2p0/3529,cb10491_c411119/f1p0/1581,cb7374_c229833/f1p0/2479,cb4072_c84/f3p0/1253,cb10491_c87780/f1p0/1583,cb7374_c10760/f2p5/3523,cb7374_c395606/f1p0/2022,cb7374_c18582/f1p0/2624,cb7374_c70337/f1p0/2523,cb4072_c90/f1p0/1953,cb10491_c82212/f1p0/1817,cb7374_c947/f10p0/2382,cb8523_c6/f1p0/1374…
Biological Process	GO:0002009	morphogenesis of an epithelium	20	185	4.29E-02	0.499983511	cb7374_c18582/f1p0/2624,cb7374_c10760/f2p5/3523,cb7374_c395606/f1p0/2022,cb8523_c6/f1p0/1374,cb7374_c947/f10p0/2382,cb10491_c877749/f1p0/1546,cb10491_c876466/f1p0/1550,cb7374_c298681/f1p1/2477,cb7374_c70337/f1p0/2523,cb4072_c90/f1p0/1953,cb10491_c82212/f1p0/1817,cb10015_c11/f1p0/1796,cb10491_c26329/f1p0/1569,cb10015_c16/f1p0/1330,cb10491_c87780/f1p0/1583,cb7374_c21886/f2p0/3529,cb7374_c18923/f1p0…
Biological Process	GO:0030855	epithelial cell differentiation	20	165	1.45E-02	0.332398984	cb10491_c853788/f1p0/1424,cb10491_c877915/f1p0/1339,cb10491_c428/f3p0/1827,cb10491_c12321/f1p0/1352,cb7374_c388367/f1p2/4382,cb10491_c7460/f1p0/1328,cb4072_c90/f1p0/1953,cb10491_c888884/f1p0/1360,cb10491_c841561/f9p1/1543,cb10491_c889947/f1p0/1409,cb10491_c679214/f2p0/1525,cb10491_c11819/f1p0/1321,cb7374_c3393/f1p0/2907,cb13073_c30/f1p0/972,cb10491_c6713/f1p0/1278,cb10491_c854585/f1p0/1467,cb1049…
Biological Process	GO:1901606	alpha-amino acid catabolic process	20	158	9.28E-03	0.269915373	cb7374_c173341/f1p0/2089,cb7465_c1/f6p0/977,cb2194_c5/f1p0/3128,cb6790_c4/f2p0/962,cb7374_c328537/f1p0/2206,cb7374_c73357/f3p1/3554,cb7374_c46881/f1p0/2586,cb7374_c266879/f4p4/2778,cb7140_c2/f1p0/1918,cb7374_c230110/f1p0/2699,cb7374_c334232/f3p1/2117,cb2353_c13/f1p1/1076,cb2194_c10/f5p0/2585,cb6790_c0/f82p1/1959,cb6790_c12/f2p0/959,cb7374_c330753/f7p1/3582,cb7374_c246968/f1p0/2257,cb7374_c4324/f1…
Molecular Function	GO:0061134	peptidase regulator activity	20	158	9.28E-03	0.269915373	cb10491_c11819/f1p0/1321,cb13208_c12/f1p2/6810,cb10491_c6713/f1p0/1278,cb13073_c30/f1p0/972,cb7374_c3393/f1p0/2907,cb10491_c10489/f1p0/1309,cb10491_c854585/f1p0/1467,cb10491_c841822/f2p0/1572,cb13011_c1/f5p0/1017,cb10491_c12316/f2p0/1462,cb10491_c853788/f1p0/1424,cb10491_c428/f3p0/1827,cb10491_c877915/f1p0/1339,cb10491_c12321/f1p0/1352,cb10491_c7460/f1p0/1328,cb10491_c888884/f1p0/1360,cb10491_c88…
Molecular Function	GO:0030414	peptidase inhibitor activity	20	154	7.04E-03	0.223943201	cb10491_c12321/f1p0/1352,cb10491_c853788/f1p0/1424,cb10491_c428/f3p0/1827,cb10491_c877915/f1p0/1339,cb10491_c889947/f1p0/1409,cb10491_c841561/f9p1/1543,cb10491_c679214/f2p0/1525,cb10491_c25506/f2p0/1442,cb10491_c7460/f1p0/1328,cb10491_c888884/f1p0/1360,cb7374_c3393/f1p0/2907,cb10491_c6713/f1p0/1278,cb13073_c30/f1p0/972,cb10491_c854585/f1p0/1467,cb10491_c10489/f1p0/1309,cb13208_c12/f1p2/6810,cb104…
Biological Process	GO:0002183	cytoplasmic translational initiation	20	144	3.30E-03	0.142854256	cb7374_c151982/f1p0/3217,cb8284_c11/f1p0/996,cb7374_c2511/f1p0/2456,cb9331_c12/f1p0/1345,cb7374_c2510/f1p0/2394,cb9801_c1/f1p0/1401,cb9331_c30/f1p0/1112,cb6820_c13/f1p0/1620,cb4379_c6/f1p0/1919,cb7374_c2509/f1p0/2222,cb8284_c4/f1p0/1280,cb7374_c16355/f2p1/3124,cb9331_c9/f2p0/1015,cb5451_c34/f1p0/1136,cb8284_c7/f1p0/1172,cb8231_c15/f1p0/1235,cb8231_c16/f1p0/978,cb7374_c356801/f1p0/2143,cb7374_c102…
Biological Process	GO:0001731	formation of translation preinitiation complex	20	142	2.80E-03	0.131270592	cb7374_c356801/f1p0/2143,cb8231_c16/f1p0/978,cb8231_c15/f1p0/1235,cb8231_c8/f1p0/1542,cb7374_c102861/f5p1/2981,cb7374_c2509/f1p0/2222,cb4379_c6/f1p0/1919,cb6820_c13/f1p0/1620,cb8284_c7/f1p0/1172,cb5451_c34/f1p0/1136,cb9331_c9/f2p0/1015,cb8284_c4/f1p0/1280,cb7374_c16355/f2p1/3124,cb9801_c1/f1p0/1401,cb7374_c2510/f1p0/2394,cb9331_c30/f1p0/1112,cb7374_c2511/f1p0/2456,cb7374_c151982/f1p0/3217,cb8284_…
Biological Process	GO:0042775	mitochondrial ATP synthesis coupled electron transport	20	139	2.17E-03	0.117403058	cb10491_c14714/f3p0/1332,cb4187_c1/f2p1/1528,cb10491_c15024/f2p0/1357,cb10491_c15095/f2p0/1335,cb10491_c762616/f2p0/1346,cb10491_c14995/f2p0/1301,cb10491_c228869/f3p0/1354,cb10491_c15121/f2p0/1354,cb6773_c7/f1p0/1165,cb9057_c1/f3p0/1457,cb8287_c167/f2p1/1306,cb7374_c288308/f1p0/1962,cb10491_c19519/f1p0/1368,cb13341_c2/f2p0/949,cb10491_c24810/f9p0/1777,cb10491_c30217/f1p0/1308,cb10491_c742753/f2p0…
Molecular Function	GO:0016765	transferase activity, transferring alkyl or aryl (other than methyl) groups	20	130	9.46E-04	0.068842541	cb13015_c23/f274p2/969,cb13144_c3/f1p2/1174,cb13015_c20/f1p2/987,cb8991_c6/f1p0/1541,cb7374_c1671/f1p0/2118,cb8991_c4/f1p0/1904,cb13895_c0/f1p0/972,cb7249_c1/f1p0/1983,cb6830_c7/f1p0/1676,cb2121_c188/f2p0/1219,cb10043_c112/f5p1/1044,cb3963_c3/f3p0/1390,cb7249_c15/f1p0/950,cb7427_c2/f2p1/1530,cb6840_c1/f2p0/983,cb10043_c37/f1p1/1256,cb10043_c98/f1p0/1035,cb7374_c1670/f1p1/2179,cb7374_c1673/f1p1/19…
Cellular Component	GO:0098791	Golgi subcompartment	19	359	9.37E-01	0.99999785	cb4243_c5/f2p0/1170,cb336_c12/f1p0/4690,cb10491_c598357/f3p0/1378,cb4243_c14/f1p0/2700,cb4243_c6/f1p0/3179,cb8232_c3/f1p0/1457,cb7374_c74185/f1p0/3394,cb7374_c236142/f2p0/2174,cb4665_c102/f24p0/1532,cb6056_c1/f7p2/2195,cb1865_c19/f1p0/1989,cb4665_c350/f1p0/1325,cb6056_c2/f3p2/2421,cb7374_c72122/f1p0/2961,cb7684_c1/f1p0/1938,cb4243_c11/f1p0/2587,cb4665_c376/f1p0/1728,cb4243_c20/f1p0/2177,cb7374_c2…
Molecular Function	GO:0008168	methyltransferase activity	19	349	9.17E-01	0.99999785	cb7374_c217778/f2p0/2326,cb6360_c4/f1p0/3230,cb5819_c6/f1p0/2337,cb10380_c1/f1p0/1767,cb10380_c2/f1p0/1415,cb11426_c3/f1p0/1257,cb1362_c8/f1p1/4458,cb6239_c7/f1p0/1651,cb9702_c1/f2p0/1662,cb7171_c1/f2p0/1095,cb9027_c3/f1p0/1543,cb5819_c5/f1p0/1990,cb7171_c11/f1p0/1191,cb7939_c2/f1p0/1483,cb7374_c207683/f3p0/2416,cb6360_c9/f1p0/1864,cb10674_c2/f1p0/1808,cb7374_c215978/f1p0/2157,cb6239_c2/f3p0/1707
Biological Process	GO:0051049	regulation of transport	19	337	8.87E-01	0.99999785	cb7374_c20300/f1p0/2239,cb1631_c39/f49p1/3128,cb9443_c9/f1p0/1621,cb1631_c22/f1p1/3660,cb7374_c73424/f1p0/2205,cb8232_c3/f1p0/1457,cb13350_c13/f1p0/1199,cb4665_c102/f24p0/1532,cb9322_c3/f1p0/1883,cb7374_c179683/f1p0/2355,cb6056_c1/f7p2/2195,cb4665_c350/f1p0/1325,cb7374_c62720/f1p0/1952,cb10491_c371086/f2p0/1834,cb4499_c7/f1p0/5496,cb7374_c335453/f1p1/2390,cb4665_c376/f1p0/1728,cb9758_c231/f292p1/…
Molecular Function	GO:0016832	aldehyde-lyase activity	19	321	8.36E-01	0.99999785	cb6125_c4/f1p0/2036,cb7374_c399294/f1p0/2522,cb7374_c172172/f1p0/2334,cb8972_c5/f21p0/1326,cb8972_c36/f1p0/1440,cb7374_c167100/f1p0/2129,cb7374_c105950/f1p0/2335,cb7374_c102089/f2p0/2812,cb8972_c14/f2p0/991,cb7374_c177732/f1p0/3718,cb7374_c178707/f1p0/2505,cb7374_c160490/f1p0/2410,cb7374_c400603/f1p0/2643,cb7374_c387290/f6p0/2751,cb7374_c109890/f1p0/3003,cb7374_c101971/f1p0/2576,cb7374_c60989/f1p…
Biological Process	GO:0009100	glycoprotein metabolic process	19	319	8.28E-01	0.99999785	cb4665_c350/f1p0/1325,cb5291_c2/f1p0/2539,cb7374_c236142/f2p0/2174,cb7374_c1801/f1p0/2160,cb4665_c102/f24p0/1532,cb3627_c9/f1p0/3316,cb336_c12/f1p0/4690,cb7374_c211056/f1p0/2086,cb6244_c7/f1p0/1384,cb6469_c11/f1p0/1639,cb3627_c10/f1p0/2033,cb4665_c376/f1p0/1728,cb11866_c3/f2p0/1034,cb7374_c4330/f1p1/3539,cb7374_c4333/f1p0/2969,cb7374_c17032/f7p0/2730,cb6469_c4/f1p0/2470,cb9880_c1/f5p0/1228,cb7427…
Cellular Component	GO:0005774	vacuolar membrane	19	313	8.04E-01	0.99999785	cb10496_c11/f1p0/1281,cb7374_c18923/f1p0/2246,cb11345_c8/f2p0/1676,cb11922_c2/f3p0/1055,cb7374_c116883/f1p0/1944,cb7374_c229829/f1p0/3114,cb7374_c18039/f1p0/2414,cb7374_c116811/f1p0/2658,cb3912_c6/f3p0/2570,cb7374_c32413/f1p1/2213,cb7374_c19871/f1p2/2418,cb3912_c15/f1p0/2286,cb11345_c33/f1p0/1657,cb7374_c296238/f1p0/1954,cb11345_c29/f1p0/1228,cb7374_c121842/f3p0/2327,cb7374_c390887/f1p0/2077,cb73…
Cellular Component	GO:0044437	vacuolar part	19	313	8.04E-01	0.99999785	cb3912_c6/f3p0/2570,cb3912_c15/f1p0/2286,cb7374_c32413/f1p1/2213,cb7374_c19871/f1p2/2418,cb10496_c11/f1p0/1281,cb7374_c18923/f1p0/2246,cb7374_c229829/f1p0/3114,cb7374_c116883/f1p0/1944,cb11345_c8/f2p0/1676,cb11922_c2/f3p0/1055,cb7374_c18039/f1p0/2414,cb7374_c116811/f1p0/2658,cb7374_c296238/f1p0/1954,cb7374_c390887/f1p0/2077,cb7374_c121842/f3p0/2327,cb7374_c15946/f1p1/3561,cb11345_c29/f1p0/1228,cb…
Biological Process	GO:0046903	secretion	19	304	7.63E-01	0.999884344	cb7374_c20300/f1p0/2239,cb7374_c73424/f1p0/2205,cb261_c2/f2p0/4911,cb7374_c57379/f1p2/2816,cb7374_c179683/f1p0/2355,cb9322_c3/f1p0/1883,cb4665_c102/f24p0/1532,cb13350_c13/f1p0/1199,cb8232_c3/f1p0/1457,cb7374_c62720/f1p0/1952,cb4665_c350/f1p0/1325,cb1865_c19/f1p0/1989,cb10491_c559923/f1p0/1597,cb7374_c333223/f3p0/2603,cb10491_c371086/f2p0/1834,cb7374_c232753/f1p1/3476,cb4665_c376/f1p0/1728,cb7374_…
Biological Process	GO:0022603	regulation of anatomical structure morphogenesis	19	267	5.46E-01	0.952572578	cb10015_c16/f1p0/1330,cb10015_c11/f1p0/1796,cb10491_c26329/f1p0/1569,cb7374_c17032/f7p0/2730,cb7374_c229833/f1p0/2479,cb4665_c376/f1p0/1728,cb10491_c411119/f1p0/1581,cb7374_c39525/f1p0/4187,cb10491_c87780/f1p0/1583,cb9506_c138/f6p0/975,cb7374_c395606/f1p0/2022,cb7374_c388367/f1p2/4382,cb4665_c102/f24p0/1532,cb10491_c82212/f1p0/1817,cb8232_c3/f1p0/1457,cb10491_c876466/f1p0/1550,cb4665_c350/f1p0/13…
Cellular Component	GO:0044391	ribosomal subunit	19	249	4.21E-01	0.888240984	cb5142_c404/f1p0/953,cb5142_c426/f6p0/1276,cb11034_c8/f1p0/1124,cb11034_c10/f9p0/1254,cb8600_c1/f15p1/1628,cb5142_c463/f1p0/1314,cb6820_c13/f1p0/1620,cb11601_c964/f1p0/965,cb10417_c2/f1p0/1417,cb5142_c301/f1p0/1273,cb5142_c466/f3p0/1241,cb5142_c332/f1p0/1215,cb5142_c455/f7p0/1298,cb5142_c418/f20p0/1278,cb5142_c260/f1p0/1332,cb5142_c349/f1p0/1164,cb5142_c267/f1p0/1315,cb8600_c5/f2p1/1147,cb5142_c4…
Biological Process	GO:0051336	regulation of hydrolase activity	19	231	2.98E-01	0.829010515	cb7374_c39525/f1p0/4187,cb10491_c12316/f2p0/1462,cb10491_c841822/f2p0/1572,cb7374_c3393/f1p0/2907,cb13073_c30/f1p0/972,cb10491_c6713/f1p0/1278,cb10491_c854585/f1p0/1467,cb10491_c10489/f1p0/1309,cb10491_c11819/f1p0/1321,cb10491_c889947/f1p0/1409,cb10491_c841561/f9p1/1543,cb10491_c679214/f2p0/1525,cb10491_c7460/f1p0/1328,cb10491_c888884/f1p0/1360,cb10491_c12321/f1p0/1352,cb3474_c88/f1p1/2944,cb1049…
Biological Process	GO:0010638	positive regulation of organelle organization	19	205	1.50E-01	0.731068601	cb5803_c23/f1p0/1388,cb7374_c148030/f5p1/3436,cb7374_c297870/f3p1/2254,cb6056_c1/f7p2/2195,cb7374_c237659/f1p0/2051,cb7374_c3454/f1p2/2731,cb7374_c112504/f1p0/2471,cb7374_c106144/f1p0/2559,cb7374_c230330/f1p0/2212,cb7374_c3455/f2p0/2704,cb7374_c71243/f7p2/3500,cb7374_c3459/f1p2/2754,cb7374_c108234/f1p0/2623,cb7374_c267084/f102p2/3305,cb7374_c328680/f6p1/3466,cb7374_c210449/f1p3/2786,cb7374_c30791…
Biological Process	GO:0043254	regulation of protein complex assembly	19	202	1.36E-01	0.702336026	cb7374_c328680/f6p1/3466,cb7374_c267084/f102p2/3305,cb7374_c71243/f7p2/3500,cb7374_c3455/f2p0/2704,cb7374_c3459/f1p2/2754,cb7374_c108234/f1p0/2623,cb5803_c13/f1p1/2232,cb7374_c3456/f1p0/2713,cb7374_c307913/f1p0/2738,cb7374_c210449/f1p3/2786,cb7374_c297870/f3p1/2254,cb7374_c148030/f5p1/3436,cb5803_c23/f1p0/1388,cb10501_c9/f1p0/1049,cb7374_c230330/f1p0/2212,cb7374_c112504/f1p0/2471,cb7374_c106144/f…
Biological Process	GO:0031334	positive regulation of protein complex assembly	19	149	1.02E-02	0.287237233	cb7374_c230330/f1p0/2212,cb7374_c3454/f1p2/2731,cb7374_c237659/f1p0/2051,cb7374_c112504/f1p0/2471,cb7374_c106144/f1p0/2559,cb7374_c148030/f5p1/3436,cb7374_c297870/f3p1/2254,cb10501_c9/f1p0/1049,cb5803_c23/f1p0/1388,cb7374_c307913/f1p0/2738,cb7374_c3456/f1p0/2713,cb5803_c13/f1p1/2232,cb7374_c210449/f1p3/2786,cb7374_c267084/f102p2/3305,cb7374_c328680/f6p1/3466,cb7374_c108234/f1p0/2623,cb7374_c3459/…
Biological Process	GO:0008544	epidermis development	19	110	2.88E-04	0.040492051	cb10491_c11819/f1p0/1321,cb7374_c3393/f1p0/2907,cb13073_c30/f1p0/972,cb10491_c6713/f1p0/1278,cb10491_c854585/f1p0/1467,cb10491_c10489/f1p0/1309,cb4072_c84/f3p0/1253,cb10491_c841822/f2p0/1572,cb10491_c12316/f2p0/1462,cb10491_c853788/f1p0/1424,cb10491_c877915/f1p0/1339,cb10491_c428/f3p0/1827,cb10491_c12321/f1p0/1352,cb10491_c7460/f1p0/1328,cb4072_c90/f1p0/1953,cb10491_c888884/f1p0/1360,cb10491_c841…
Biological Process	GO:0009913	epidermal cell differentiation	19	108	2.26E-04	0.036847635	cb10491_c841822/f2p0/1572,cb4072_c84/f3p0/1253,cb10491_c12316/f2p0/1462,cb10491_c11819/f1p0/1321,cb10491_c854585/f1p0/1467,cb10491_c10489/f1p0/1309,cb7374_c3393/f1p0/2907,cb13073_c30/f1p0/972,cb10491_c6713/f1p0/1278,cb10491_c888884/f1p0/1360,cb4072_c90/f1p0/1953,cb10491_c7460/f1p0/1328,cb10491_c679214/f2p0/1525,cb10491_c841561/f9p1/1543,cb10491_c889947/f1p0/1409,cb10491_c428/f3p0/1827,cb10491_c87…
Biological Process	GO:0009060	aerobic respiration	18	476	9.99E-01	0.99999785	cb7374_c22280/f1p0/2112,cb7374_c346253/f1p2/2546,cb7374_c408029/f1p0/2099,cb7374_c49500/f6p3/4613,cb7374_c398121/f1p0/2288,cb3734_c8/f1p0/1914,cb7374_c292799/f1p0/2435,cb638_c9/f1p0/2439,cb3757_c6/f1p0/3354,cb3757_c10/f1p1/3409,cb4187_c1/f2p1/1528,cb7374_c387442/f4p1/2489,cb7374_c770/f13p2/3633,cb7374_c8661/f3p0/2294,cb3757_c17/f1p0/3312,cb7374_c320343/f1p1/3065,cb8767_c4/f1p0/1435,cb7374_c9308/f…
Molecular Function	GO:0004871	signal transducer activity	18	426	9.96E-01	0.99999785	cb2584_c15/f1p0/3281,cb510_c4/f1p1/4927,cb510_c10/f1p0/3066,cb212_c15/f1p1/4419,cb7374_c77446/f1p1/2559,cb7374_c330912/f2p0/2752,cb7374_c387688/f2p0/2781,cb7374_c32909/f2p0/3499,cb7374_c33277/f2p0/4900,cb7374_c291924/f1p0/1967,cb7374_c36986/f2p0/2814,cb10491_c1495/f2p0/1910,cb4626_c39/f1p0/2915,cb7374_c39525/f1p0/4187,cb10003_c0/f3p0/6445,cb212_c6/f3p0/2703,cb4626_c63/f1p2/1533,cb7374_c173544/f1p…
Cellular Component	GO:0005694	chromosome	18	342	9.35E-01	0.99999785	cb5914_c2/f1p0/2690,cb11404_c2/f1p0/1847,cb3811_c9/f1p0/2214,cb9506_c138/f6p0/975,cb2293_c6/f1p0/937,cb10491_c877749/f1p0/1546,cb7374_c43735/f1p0/2496,cb10491_c876466/f1p0/1550,cb5829_c0/f5p0/2449,cb10491_c82212/f1p0/1817,cb5768_c2/f2p0/1280,cb10491_c26329/f1p0/1569,cb9506_c131/f1p0/934,cb5914_c1/f1p0/2125,cb10491_c87780/f1p0/1583,cb10491_c411119/f1p0/1581,cb10491_c627204/f1p0/1321,cb7451_c1/f3p0…
Biological Process	GO:0045935	positive regulation of nucleobase-containing compound metabolic process	18	285	7.43E-01	0.991870318	cb10491_c87780/f1p0/1583,cb7374_c229833/f1p0/2479,cb10491_c411119/f1p0/1581,cb10015_c11/f1p0/1796,cb10491_c26329/f1p0/1569,cb10015_c16/f1p0/1330,cb10491_c876466/f1p0/1550,cb7374_c298681/f1p1/2477,cb5429_c3/f1p1/2598,cb10491_c877749/f1p0/1546,cb8639_c11/f1p0/1762,cb8639_c22/f2p0/1543,cb7374_c363570/f1p2/3518,cb10491_c82212/f1p0/1817,cb7374_c57379/f1p2/2816,cb4098_c1/f3p0/3188,cb10501_c9/f1p0/1049,…
Biological Process	GO:0051726	regulation of cell cycle	18	269	6.52E-01	0.976174361	cb7374_c176394/f1p0/3174,cb10015_c11/f1p0/1796,cb11601_c724/f1p0/1176,cb10015_c16/f1p0/1330,cb11601_c1795/f2p0/1211,cb1649_c65/f1p0/2045,cb6324_c6/f1p0/2713,cb7374_c229833/f1p0/2479,cb7374_c18582/f1p0/2624,cb1649_c64/f1p0/2608,cb7464_c2/f1p0/1436,cb13050_c1/f1p0/996,cb7374_c395606/f1p0/2022,cb5429_c3/f1p1/2598,cb7374_c298681/f1p1/2477,cb5829_c0/f5p0/2449,cb7374_c363570/f1p2/3518,cb7374_c70337/f1p…
Molecular Function	GO:0004721	phosphoprotein phosphatase activity	18	268	6.46E-01	0.971487349	cb7374_c159696/f3p1/3055,cb4126_c15/f1p0/1588,cb5484_c1/f3p0/2261,cb4126_c4/f2p0/2395,cb3061_c30/f9p1/3727,cb7374_c74097/f7p0/4155,cb10976_c4/f1p0/1914,cb14657_c1/f1p0/5470,cb2800_c1/f5p0/2985,cb2800_c5/f1p0/2539,cb5484_c3/f1p0/2424,cb1354_c5/f2p1/4034,cb9828_c8/f1p0/1033,cb4126_c6/f1p0/2762,cb1357_c22/f1p0/2805,cb4126_c5/f1p1/3664,cb5451_c26/f1p0/1401,cb7374_c947/f10p0/2382
Molecular Function	GO:0016627	oxidoreductase activity, acting on the CH-CH group of donors	18	259	5.87E-01	0.96336606	cb6994_c25/f1p0/3590,cb7374_c387442/f4p1/2489,cb3757_c10/f1p1/3409,cb5278_c18/f1p0/1602,cb6994_c33/f18p0/3972,cb9990_c1/f1p0/1894,cb7374_c65635/f1p0/3270,cb6994_c30/f1p0/1302,cb3757_c6/f1p0/3354,cb7374_c3088/f1p1/3794,cb7374_c37745/f1p0/2914,cb8767_c4/f1p0/1435,cb7374_c177117/f1p0/3744,cb3757_c17/f1p0/3312,cb7374_c346253/f1p2/2546,cb6994_c29/f1p0/1464,cb7374_c292799/f1p0/2435,cb7374_c162273/f1p0/…
Biological Process	GO:0045934	negative regulation of nucleobase-containing compound metabolic process	18	252	5.40E-01	0.950953372	cb10491_c876466/f1p0/1550,cb7374_c298681/f1p1/2477,cb10491_c877749/f1p0/1546,cb10491_c82212/f1p0/1817,cb7374_c70337/f1p0/2523,cb10501_c9/f1p0/1049,cb7374_c18582/f1p0/2624,cb9506_c138/f6p0/975,cb7374_c395606/f1p0/2022,cb10491_c87780/f1p0/1583,cb7374_c229833/f1p0/2479,cb10491_c411119/f1p0/1581,cb10015_c11/f1p0/1796,cb10491_c26329/f1p0/1569,cb5768_c2/f2p0/1280,cb6019_c2/f1p0/1997,cb10015_c16/f1p0/13…
Molecular Function	GO:0051536	iron-sulfur cluster binding	18	247	5.05E-01	0.934682093	cb10577_c5/f3p0/1519,cb6994_c29/f1p0/1464,cb638_c9/f1p0/2439,cb13977_c3/f1p0/984,cb3696_c13/f1p0/3287,cb4187_c1/f2p1/1528,cb7374_c39021/f2p0/2832,cb6994_c25/f1p0/3590,cb3696_c0/f4p0/1571,cb6725_c4/f1p0/2229,cb12002_c4/f1p0/956,cb6994_c33/f18p0/3972,cb6994_c30/f1p0/1302,cb7374_c401574/f1p0/2832,cb10447_c2/f1p0/1255,cb10577_c7/f1p0/1480,cb7420_c11/f2p0/944,cb10577_c3/f7p0/1162
Molecular Function	GO:0051540	metal cluster binding	18	247	5.05E-01	0.934682093	cb10577_c7/f1p0/1480,cb7420_c11/f2p0/944,cb10577_c3/f7p0/1162,cb7374_c401574/f1p0/2832,cb10447_c2/f1p0/1255,cb6725_c4/f1p0/2229,cb6994_c33/f18p0/3972,cb12002_c4/f1p0/956,cb6994_c30/f1p0/1302,cb7374_c39021/f2p0/2832,cb4187_c1/f2p1/1528,cb6994_c25/f1p0/3590,cb3696_c0/f4p0/1571,cb13977_c3/f1p0/984,cb3696_c13/f1p0/3287,cb638_c9/f1p0/2439,cb10577_c5/f3p0/1519,cb6994_c29/f1p0/1464
Biological Process	GO:0051253	negative regulation of RNA metabolic process	18	242	4.69E-01	0.918110956	cb10491_c87780/f1p0/1583,cb7374_c229833/f1p0/2479,cb10491_c411119/f1p0/1581,cb10491_c26329/f1p0/1569,cb10015_c11/f1p0/1796,cb5768_c2/f2p0/1280,cb6019_c2/f1p0/1997,cb12731_c0/f1p0/1152,cb10015_c16/f1p0/1330,cb7374_c298681/f1p1/2477,cb10491_c876466/f1p0/1550,cb10491_c877749/f1p0/1546,cb7374_c70337/f1p0/2523,cb10491_c82212/f1p0/1817,cb7374_c18582/f1p0/2624,cb10501_c9/f1p0/1049,cb9506_c138/f6p0/975,c…
Biological Process	GO:1902679	negative regulation of RNA biosynthetic process	18	237	4.33E-01	0.894540133	cb10491_c87780/f1p0/1583,cb7374_c229833/f1p0/2479,cb10491_c411119/f1p0/1581,cb10491_c26329/f1p0/1569,cb10015_c11/f1p0/1796,cb5768_c2/f2p0/1280,cb12731_c0/f1p0/1152,cb10015_c16/f1p0/1330,cb6019_c2/f1p0/1997,cb10491_c876466/f1p0/1550,cb7374_c298681/f1p1/2477,cb10491_c877749/f1p0/1546,cb10491_c82212/f1p0/1817,cb7374_c70337/f1p0/2523,cb7374_c18582/f1p0/2624,cb10501_c9/f1p0/1049,cb7374_c395606/f1p0/20…
Biological Process	GO:1903507	negative regulation of nucleic acid-templated transcription	18	237	4.33E-01	0.894540133	cb7374_c70337/f1p0/2523,cb10491_c82212/f1p0/1817,cb10491_c877749/f1p0/1546,cb7374_c298681/f1p1/2477,cb10491_c876466/f1p0/1550,cb7374_c395606/f1p0/2022,cb9506_c138/f6p0/975,cb10501_c9/f1p0/1049,cb7374_c18582/f1p0/2624,cb10491_c411119/f1p0/1581,cb7374_c229833/f1p0/2479,cb10491_c87780/f1p0/1583,cb10015_c16/f1p0/1330,cb12731_c0/f1p0/1152,cb6019_c2/f1p0/1997,cb5768_c2/f2p0/1280,cb10491_c26329/f1p0/156…
Biological Process	GO:0045892	negative regulation of transcription, DNA-templated	18	236	4.26E-01	0.888647299	cb10491_c82212/f1p0/1817,cb7374_c70337/f1p0/2523,cb7374_c298681/f1p1/2477,cb10491_c876466/f1p0/1550,cb10491_c877749/f1p0/1546,cb9506_c138/f6p0/975,cb7374_c395606/f1p0/2022,cb7374_c18582/f1p0/2624,cb10501_c9/f1p0/1049,cb7374_c229833/f1p0/2479,cb10491_c411119/f1p0/1581,cb10491_c87780/f1p0/1583,cb6019_c2/f1p0/1997,cb10015_c16/f1p0/1330,cb12731_c0/f1p0/1152,cb10491_c26329/f1p0/1569,cb10015_c11/f1p0/1…
Molecular Function	GO:0000287	magnesium ion binding	18	217	2.93E-01	0.829010515	cb7706_c3/f1p0/1562,cb6071_c0/f10p0/2251,cb10043_c98/f1p0/1035,cb6071_c17/f1p0/2222,cb10043_c37/f1p1/1256,cb3734_c8/f1p0/1914,cb7374_c1673/f1p1/1938,cb7374_c1670/f1p1/2179,cb10043_c99/f1p0/1031,cb7374_c1671/f1p0/2118,cb6071_c7/f1p0/2553,cb7374_c9308/f4p4/3020,cb7660_c0/f1p0/1547,cb4840_c1/f5p1/2294,cb7374_c320343/f1p1/3065,cb13144_c3/f1p2/1174,cb10043_c112/f5p1/1044,cb7943_c2/f1p0/3162
Biological Process	GO:0009260	ribonucleotide biosynthetic process	18	215	2.79E-01	0.822494314	cb10491_c566061/f1p0/1540,cb13245_c6/f1p0/1168,cb2970_c497/f1p0/1924,cb7374_c67755/f1p0/2402,cb4840_c1/f5p1/2294,cb7394_c45/f2p0/1072,cb12027_c1/f1p0/1364,cb2970_c533/f1p0/1349,cb3722_c6/f1p0/2207,cb2970_c576/f3p0/1828,cb6773_c7/f1p0/1165,cb7374_c179863/f1p0/3516,cb2970_c519/f1p0/1628,cb9469_c1/f1p0/1269,cb7394_c14/f1p0/2401,cb2970_c549/f1p0/1073,cb2970_c530/f1p0/1428,cb13245_c2/f1p0/1052
Biological Process	GO:0046390	ribose phosphate biosynthetic process	18	215	2.79E-01	0.822494314	cb13245_c6/f1p0/1168,cb2970_c497/f1p0/1924,cb10491_c566061/f1p0/1540,cb7374_c67755/f1p0/2402,cb4840_c1/f5p1/2294,cb2970_c533/f1p0/1349,cb12027_c1/f1p0/1364,cb2970_c576/f3p0/1828,cb3722_c6/f1p0/2207,cb7394_c45/f2p0/1072,cb6773_c7/f1p0/1165,cb2970_c519/f1p0/1628,cb7374_c179863/f1p0/3516,cb2970_c549/f1p0/1073,cb7394_c14/f1p0/2401,cb9469_c1/f1p0/1269,cb2970_c530/f1p0/1428,cb13245_c2/f1p0/1052
Biological Process	GO:0031401	positive regulation of protein modification process	18	209	2.41E-01	0.791156826	cb10491_c411119/f1p0/1581,cb7374_c229833/f1p0/2479,cb7374_c39525/f1p0/4187,cb10491_c87780/f1p0/1583,cb7374_c151500/f2p1/2258,cb10015_c16/f1p0/1330,cb11257_c0/f1p0/1325,cb7374_c125158/f2p2/2648,cb10015_c11/f1p0/1796,cb10491_c26329/f1p0/1569,cb10491_c82212/f1p0/1817,cb3936_c7/f1p0/2368,cb7374_c98074/f9p2/2662,cb10491_c877749/f1p0/1546,cb10491_c876466/f1p0/1550,cb7374_c298681/f1p1/2477,cb5429_c3/f1p…
Biological Process	GO:0090066	regulation of anatomical structure size	18	207	2.29E-01	0.791156826	cb7374_c210449/f1p3/2786,cb5803_c13/f1p1/2232,cb7374_c3456/f1p0/2713,cb7374_c307913/f1p0/2738,cb7374_c71243/f7p2/3500,cb7374_c3455/f2p0/2704,cb7374_c108234/f1p0/2623,cb7374_c3459/f1p2/2754,cb7374_c328680/f6p1/3466,cb7374_c267084/f102p2/3305,cb7374_c112504/f1p0/2471,cb7374_c106144/f1p0/2559,cb7374_c237659/f1p0/2051,cb7374_c3454/f1p2/2731,cb7374_c230330/f1p0/2212,cb5803_c23/f1p0/1388,cb7374_c297870…
Biological Process	GO:0032535	regulation of cellular component size	18	205	2.17E-01	0.76918996	cb7374_c328680/f6p1/3466,cb7374_c267084/f102p2/3305,cb7374_c3459/f1p2/2754,cb7374_c108234/f1p0/2623,cb7374_c71243/f7p2/3500,cb7374_c3455/f2p0/2704,cb7374_c3456/f1p0/2713,cb5803_c13/f1p1/2232,cb7374_c307913/f1p0/2738,cb7374_c210449/f1p3/2786,cb7374_c297870/f3p1/2254,cb7374_c148030/f5p1/3436,cb5803_c23/f1p0/1388,cb7374_c230330/f1p0/2212,cb7374_c112504/f1p0/2471,cb7374_c106144/f1p0/2559,cb7374_c3454…
Molecular Function	GO:0004518	nuclease activity	18	205	2.17E-01	0.76918996	cb8471_c5/f1p0/1206,cb10491_c1772/f2p0/1608,cb7374_c22146/f1p0/3163,cb5627_c23/f1p0/1514,cb3811_c9/f1p0/2214,cb5914_c2/f1p0/2690,cb7374_c10956/f1p0/3036,cb5627_c28/f1p0/1369,cb549_c3/f1p0/3156,cb6039_c3/f7p0/1499,cb5829_c0/f5p0/2449,cb10491_c604/f4p0/1625,cb5627_c7/f3p0/1164,cb10491_c1771/f1p0/1898,cb7374_c27283/f3p0/2492,cb11184_c2/f1p0/1094,cb5914_c1/f1p0/2125,cb7374_c332168/f3p0/4222
Biological Process	GO:0006164	purine nucleotide biosynthetic process	18	195	1.61E-01	0.747728292	cb2970_c576/f3p0/1828,cb12027_c1/f1p0/1364,cb2970_c533/f1p0/1349,cb7394_c45/f2p0/1072,cb2970_c519/f1p0/1628,cb7374_c179863/f1p0/3516,cb6773_c7/f1p0/1165,cb2970_c549/f1p0/1073,cb7394_c14/f1p0/2401,cb9469_c1/f1p0/1269,cb2970_c530/f1p0/1428,cb13245_c2/f1p0/1052,cb13245_c6/f1p0/1168,cb2970_c497/f1p0/1924,cb10491_c566061/f1p0/1540,cb7374_c67755/f1p0/2402,cb4840_c1/f5p1/2294,cb6021_c0/f9p0/2391
Biological Process	GO:0010562	positive regulation of phosphorus metabolic process	18	192	1.46E-01	0.718419821	cb7374_c395606/f1p0/2022,cb7374_c98074/f9p2/2662,cb10491_c877749/f1p0/1546,cb5429_c3/f1p1/2598,cb7374_c298681/f1p1/2477,cb10491_c876466/f1p0/1550,cb3936_c7/f1p0/2368,cb10491_c82212/f1p0/1817,cb7374_c125158/f2p2/2648,cb10491_c26329/f1p0/1569,cb10015_c11/f1p0/1796,cb11257_c0/f1p0/1325,cb10015_c16/f1p0/1330,cb7374_c151500/f2p1/2258,cb10491_c87780/f1p0/1583,cb7374_c39525/f1p0/4187,cb10491_c411119/f1p…
Biological Process	GO:0045937	positive regulation of phosphate metabolic process	18	192	1.46E-01	0.718419821	cb7374_c395606/f1p0/2022,cb10491_c877749/f1p0/1546,cb7374_c98074/f9p2/2662,cb10491_c876466/f1p0/1550,cb5429_c3/f1p1/2598,cb7374_c298681/f1p1/2477,cb3936_c7/f1p0/2368,cb10491_c82212/f1p0/1817,cb7374_c125158/f2p2/2648,cb10491_c26329/f1p0/1569,cb10015_c11/f1p0/1796,cb11257_c0/f1p0/1325,cb10015_c16/f1p0/1330,cb7374_c151500/f2p1/2258,cb10491_c87780/f1p0/1583,cb7374_c39525/f1p0/4187,cb10491_c411119/f1p…
Molecular Function	GO:0016860	intramolecular oxidoreductase activity	18	190	1.37E-01	0.702336026	cb10491_c559923/f1p0/1597,cb10043_c112/f5p1/1044,cb10491_c1536/f1p0/1545,cb9533_c9/f1p0/1329,cb7374_c222626/f1p0/2532,cb10080_c11/f3p0/989,cb9574_c5/f1p0/1272,cb7374_c1671/f1p0/2118,cb13144_c3/f1p2/1174,cb6365_c5/f2p0/1485,cb11178_c3/f1p1/5262,cb10043_c99/f1p0/1031,cb7374_c1670/f1p1/2179,cb7374_c1673/f1p1/1938,cb7374_c207681/f2p1/1996,cb9362_c6/f1p0/1485,cb10043_c37/f1p1/1256,cb10043_c98/f1p0/1035
Biological Process	GO:0032970	regulation of actin filament-based process	18	189	1.32E-01	0.702336026	cb7374_c210449/f1p3/2786,cb7374_c307913/f1p0/2738,cb5803_c13/f1p1/2232,cb7374_c3456/f1p0/2713,cb7374_c71243/f7p2/3500,cb7374_c3455/f2p0/2704,cb7374_c108234/f1p0/2623,cb7374_c3459/f1p2/2754,cb7374_c267084/f102p2/3305,cb7374_c328680/f6p1/3466,cb7374_c237659/f1p0/2051,cb7374_c3454/f1p2/2731,cb7374_c106144/f1p0/2559,cb7374_c112504/f1p0/2471,cb7374_c230330/f1p0/2212,cb5803_c23/f1p0/1388,cb7374_c148030…
Biological Process	GO:0032956	regulation of actin cytoskeleton organization	18	188	1.28E-01	0.702336026	cb7374_c71243/f7p2/3500,cb7374_c3455/f2p0/2704,cb7374_c108234/f1p0/2623,cb7374_c3459/f1p2/2754,cb7374_c267084/f102p2/3305,cb7374_c328680/f6p1/3466,cb7374_c210449/f1p3/2786,cb7374_c307913/f1p0/2738,cb5803_c13/f1p1/2232,cb7374_c3456/f1p0/2713,cb5803_c23/f1p0/1388,cb7374_c148030/f5p1/3436,cb7374_c297870/f3p1/2254,cb7374_c237659/f1p0/2051,cb7374_c3454/f1p2/2731,cb7374_c106144/f1p0/2559,cb7374_c112504…
Biological Process	GO:1902903	regulation of supramolecular fiber organization	18	182	1.02E-01	0.675090341	cb7374_c210449/f1p3/2786,cb7374_c307913/f1p0/2738,cb7374_c3456/f1p0/2713,cb5803_c13/f1p1/2232,cb7374_c3459/f1p2/2754,cb7374_c108234/f1p0/2623,cb7374_c71243/f7p2/3500,cb7374_c3455/f2p0/2704,cb7374_c267084/f102p2/3305,cb7374_c328680/f6p1/3466,cb7374_c3454/f1p2/2731,cb7374_c237659/f1p0/2051,cb7374_c112504/f1p0/2471,cb7374_c106144/f1p0/2559,cb7374_c230330/f1p0/2212,cb5803_c23/f1p0/1388,cb7374_c148030…
Biological Process	GO:0042327	positive regulation of phosphorylation	18	180	9.47E-02	0.651967411	cb11257_c0/f1p0/1325,cb10015_c16/f1p0/1330,cb7374_c125158/f2p2/2648,cb10491_c26329/f1p0/1569,cb10015_c11/f1p0/1796,cb10491_c411119/f1p0/1581,cb7374_c229833/f1p0/2479,cb7374_c151500/f2p1/2258,cb10491_c87780/f1p0/1583,cb7374_c39525/f1p0/4187,cb7374_c395606/f1p0/2022,cb3936_c7/f1p0/2368,cb10491_c82212/f1p0/1817,cb10491_c877749/f1p0/1546,cb7374_c98074/f9p2/2662,cb5429_c3/f1p1/2598,cb10491_c876466/f1p…
Biological Process	GO:0001934	positive regulation of protein phosphorylation	18	178	8.74E-02	0.618495622	cb7374_c229833/f1p0/2479,cb10491_c411119/f1p0/1581,cb7374_c39525/f1p0/4187,cb10491_c87780/f1p0/1583,cb7374_c151500/f2p1/2258,cb10015_c16/f1p0/1330,cb11257_c0/f1p0/1325,cb10015_c11/f1p0/1796,cb10491_c26329/f1p0/1569,cb7374_c125158/f2p2/2648,cb10491_c82212/f1p0/1817,cb3936_c7/f1p0/2368,cb10491_c876466/f1p0/1550,cb7374_c298681/f1p1/2477,cb5429_c3/f1p1/2598,cb10491_c877749/f1p0/1546,cb7374_c98074/f9p…
Biological Process	GO:0010942	positive regulation of cell death	18	177	8.39E-02	0.60439564	cb7374_c219845/f1p0/2462,cb7374_c207881/f1p0/2329,cb7374_c112746/f1p0/2651,cb7374_c151169/f4p0/2327,cb7374_c395606/f1p0/2022,cb10491_c877749/f1p0/1546,cb7374_c180362/f1p0/2434,cb7374_c298681/f1p1/2477,cb10491_c876466/f1p0/1550,cb10491_c82212/f1p0/1817,cb10491_c26329/f1p0/1569,cb10015_c11/f1p0/1796,cb10015_c16/f1p0/1330,cb7374_c211578/f1p0/2861,cb10491_c87780/f1p0/1583,cb7374_c340440/f4p0/2934,cb1…
Biological Process	GO:0032271	regulation of protein polymerization	18	175	7.72E-02	0.588377463	cb7374_c328680/f6p1/3466,cb7374_c267084/f102p2/3305,cb7374_c71243/f7p2/3500,cb7374_c3455/f2p0/2704,cb7374_c3459/f1p2/2754,cb7374_c108234/f1p0/2623,cb5803_c13/f1p1/2232,cb7374_c3456/f1p0/2713,cb7374_c307913/f1p0/2738,cb7374_c210449/f1p3/2786,cb7374_c297870/f3p1/2254,cb7374_c148030/f5p1/3436,cb5803_c23/f1p0/1388,cb7374_c230330/f1p0/2212,cb7374_c112504/f1p0/2471,cb7374_c106144/f1p0/2559,cb7374_c2376…
Biological Process	GO:0043068	positive regulation of programmed cell death	18	173	7.08E-02	0.566977776	cb7374_c229833/f1p0/2479,cb7374_c340440/f4p0/2934,cb10491_c411119/f1p0/1581,cb10491_c87780/f1p0/1583,cb7374_c211578/f1p0/2861,cb10015_c16/f1p0/1330,cb10015_c11/f1p0/1796,cb10491_c26329/f1p0/1569,cb10491_c82212/f1p0/1817,cb7374_c298681/f1p1/2477,cb10491_c876466/f1p0/1550,cb7374_c180362/f1p0/2434,cb10491_c877749/f1p0/1546,cb7374_c395606/f1p0/2022,cb7374_c151169/f4p0/2327,cb7374_c112746/f1p0/2651,cb…
Biological Process	GO:0043065	positive regulation of apoptotic process	18	172	6.78E-02	0.566977776	cb7374_c395606/f1p0/2022,cb7374_c151169/f4p0/2327,cb7374_c112746/f1p0/2651,cb7374_c207881/f1p0/2329,cb7374_c219845/f1p0/2462,cb10491_c82212/f1p0/1817,cb7374_c298681/f1p1/2477,cb10491_c876466/f1p0/1550,cb7374_c180362/f1p0/2434,cb10491_c877749/f1p0/1546,cb7374_c211578/f1p0/2861,cb10015_c16/f1p0/1330,cb10015_c11/f1p0/1796,cb10491_c26329/f1p0/1569,cb7374_c229833/f1p0/2479,cb7374_c340440/f4p0/2934,cb1…
Biological Process	GO:0008064	regulation of actin polymerization or depolymerization	18	167	5.39E-02	0.553058634	cb7374_c307913/f1p0/2738,cb7374_c3456/f1p0/2713,cb5803_c13/f1p1/2232,cb7374_c210449/f1p3/2786,cb7374_c267084/f102p2/3305,cb7374_c328680/f6p1/3466,cb7374_c108234/f1p0/2623,cb7374_c3459/f1p2/2754,cb7374_c71243/f7p2/3500,cb7374_c3455/f2p0/2704,cb7374_c230330/f1p0/2212,cb7374_c3454/f1p2/2731,cb7374_c237659/f1p0/2051,cb7374_c112504/f1p0/2471,cb7374_c106144/f1p0/2559,cb7374_c148030/f5p1/3436,cb7374_c29…
Biological Process	GO:0030832	regulation of actin filament length	18	167	5.39E-02	0.553058634	cb7374_c210449/f1p3/2786,cb7374_c307913/f1p0/2738,cb7374_c3456/f1p0/2713,cb5803_c13/f1p1/2232,cb7374_c3459/f1p2/2754,cb7374_c108234/f1p0/2623,cb7374_c3455/f2p0/2704,cb7374_c71243/f7p2/3500,cb7374_c267084/f102p2/3305,cb7374_c328680/f6p1/3466,cb7374_c3454/f1p2/2731,cb7374_c237659/f1p0/2051,cb7374_c112504/f1p0/2471,cb7374_c106144/f1p0/2559,cb7374_c230330/f1p0/2212,cb5803_c23/f1p0/1388,cb7374_c148030…
Biological Process	GO:0030833	regulation of actin filament polymerization	18	167	5.39E-02	0.553058634	cb7374_c3459/f1p2/2754,cb7374_c108234/f1p0/2623,cb7374_c71243/f7p2/3500,cb7374_c3455/f2p0/2704,cb7374_c328680/f6p1/3466,cb7374_c267084/f102p2/3305,cb7374_c210449/f1p3/2786,cb7374_c3456/f1p0/2713,cb5803_c13/f1p1/2232,cb7374_c307913/f1p0/2738,cb5803_c23/f1p0/1388,cb7374_c297870/f3p1/2254,cb7374_c148030/f5p1/3436,cb7374_c112504/f1p0/2471,cb7374_c106144/f1p0/2559,cb7374_c3454/f1p2/2731,cb7374_c237659…
Biological Process	GO:0070848	response to growth factor	18	166	5.14E-02	0.535673464	cb7374_c151500/f2p1/2258,cb7374_c39525/f1p0/4187,cb7374_c229833/f1p0/2479,cb8516_c20/f1p0/1603,cb10015_c11/f1p0/1796,cb8516_c19/f1p0/1635,cb7374_c125158/f2p2/2648,cb8516_c8/f2p0/1714,cb10015_c16/f1p0/1330,cb7374_c298681/f1p1/2477,cb7374_c330912/f2p0/2752,cb7374_c98074/f9p2/2662,cb3936_c7/f1p0/2368,cb8516_c31/f1p0/977,cb3914_c3/f2p0/3191,cb5291_c2/f1p0/2539,cb7374_c39134/f1p0/3580,cb7374_c395606/f…
Biological Process	GO:0071363	cellular response to growth factor stimulus	18	165	4.89E-02	0.52795422	cb7374_c298681/f1p1/2477,cb7374_c330912/f2p0/2752,cb7374_c98074/f9p2/2662,cb3936_c7/f1p0/2368,cb8516_c31/f1p0/977,cb3914_c3/f2p0/3191,cb5291_c2/f1p0/2539,cb7374_c39134/f1p0/3580,cb7374_c395606/f1p0/2022,cb7374_c151500/f2p1/2258,cb7374_c39525/f1p0/4187,cb7374_c229833/f1p0/2479,cb8516_c20/f1p0/1603,cb10015_c11/f1p0/1796,cb8516_c19/f1p0/1635,cb7374_c125158/f2p2/2648,cb8516_c8/f2p0/1714,cb10015_c16/f…
Cellular Component	GO:0098797	plasma membrane protein complex	18	153	2.58E-02	0.420921419	cb3256_c12/f2p0/1947,cb7374_c46774/f1p0/2514,cb7374_c46279/f1p0/3450,cb7374_c176118/f1p0/2316,cb3256_c33/f1p0/2346,cb7374_c15315/f1p0/3983,cb7374_c173843/f1p1/2282,cb7866_c9/f1p0/991,cb7374_c32645/f1p0/2912,cb10491_c1007/f1p0/1663,cb7374_c12674/f1p0/3993,cb2815_c8/f1p0/1903,cb7374_c333819/f4p1/2293,cb7374_c42445/f2p0/3825,cb7374_c18923/f1p0/2246,cb4626_c63/f1p2/1533,cb3256_c0/f62p0/2339,cb4626_c3…
Biological Process	GO:0051495	positive regulation of cytoskeleton organization	18	141	1.21E-02	0.307265052	cb7374_c106144/f1p0/2559,cb7374_c112504/f1p0/2471,cb7374_c237659/f1p0/2051,cb7374_c3454/f1p2/2731,cb7374_c230330/f1p0/2212,cb5803_c23/f1p0/1388,cb7374_c297870/f3p1/2254,cb7374_c148030/f5p1/3436,cb7374_c210449/f1p3/2786,cb5803_c13/f1p1/2232,cb7374_c3456/f1p0/2713,cb7374_c307913/f1p0/2738,cb7374_c3455/f2p0/2704,cb7374_c71243/f7p2/3500,cb7374_c3459/f1p2/2754,cb7374_c108234/f1p0/2623,cb7374_c328680/f…
Biological Process	GO:1902905	positive regulation of supramolecular fiber organization	18	137	9.08E-03	0.269915373	cb5803_c23/f1p0/1388,cb7374_c148030/f5p1/3436,cb7374_c297870/f3p1/2254,cb7374_c3454/f1p2/2731,cb7374_c237659/f1p0/2051,cb7374_c106144/f1p0/2559,cb7374_c112504/f1p0/2471,cb7374_c230330/f1p0/2212,cb7374_c108234/f1p0/2623,cb7374_c3459/f1p2/2754,cb7374_c3455/f2p0/2704,cb7374_c71243/f7p2/3500,cb7374_c267084/f102p2/3305,cb7374_c328680/f6p1/3466,cb7374_c210449/f1p3/2786,cb7374_c307913/f1p0/2738,cb7374_c…
Biological Process	GO:0032273	positive regulation of protein polymerization	18	136	8.44E-03	0.258524159	cb7374_c297870/f3p1/2254,cb7374_c148030/f5p1/3436,cb5803_c23/f1p0/1388,cb7374_c230330/f1p0/2212,cb7374_c106144/f1p0/2559,cb7374_c112504/f1p0/2471,cb7374_c3454/f1p2/2731,cb7374_c237659/f1p0/2051,cb7374_c328680/f6p1/3466,cb7374_c267084/f102p2/3305,cb7374_c108234/f1p0/2623,cb7374_c3459/f1p2/2754,cb7374_c71243/f7p2/3500,cb7374_c3455/f2p0/2704,cb7374_c3456/f1p0/2713,cb5803_c13/f1p1/2232,cb7374_c307913…
Biological Process	GO:0030838	positive regulation of actin filament polymerization	18	130	5.30E-03	0.196349488	cb7374_c307913/f1p0/2738,cb7374_c3456/f1p0/2713,cb5803_c13/f1p1/2232,cb7374_c210449/f1p3/2786,cb7374_c267084/f102p2/3305,cb7374_c328680/f6p1/3466,cb7374_c108234/f1p0/2623,cb7374_c3459/f1p2/2754,cb7374_c71243/f7p2/3500,cb7374_c3455/f2p0/2704,cb7374_c230330/f1p0/2212,cb7374_c3454/f1p2/2731,cb7374_c237659/f1p0/2051,cb7374_c106144/f1p0/2559,cb7374_c112504/f1p0/2471,cb7374_c148030/f5p1/3436,cb7374_c29…
Biological Process	GO:0008285	negative regulation of cell proliferation	18	129	4.89E-03	0.182630495	cb10043_c98/f1p0/1035,cb10043_c37/f1p1/1256,cb10491_c26329/f1p0/1569,cb10491_c411119/f1p0/1581,cb10043_c99/f1p0/1031,cb7374_c1670/f1p1/2179,cb7374_c1673/f1p1/1938,cb2970_c519/f1p0/1628,cb10491_c87780/f1p0/1583,cb7374_c151169/f4p0/2327,cb13144_c3/f1p2/1174,cb7374_c1671/f1p0/2118,cb7374_c207881/f1p0/2329,cb10491_c82212/f1p0/1817,cb10491_c877749/f1p0/1546,cb10043_c112/f5p1/1044,cb7374_c180362/f1p0/2…
Biological Process	GO:0045010	actin nucleation	18	129	4.89E-03	0.182630495	cb7374_c108234/f1p0/2623,cb7374_c3459/f1p2/2754,cb7374_c3455/f2p0/2704,cb7374_c71243/f7p2/3500,cb7374_c267084/f102p2/3305,cb7374_c328680/f6p1/3466,cb7374_c210449/f1p3/2786,cb7374_c307913/f1p0/2738,cb7374_c3456/f1p0/2713,cb5803_c13/f1p1/2232,cb5803_c23/f1p0/1388,cb7374_c148030/f5p1/3436,cb7374_c297870/f3p1/2254,cb7374_c3454/f1p2/2731,cb7374_c237659/f1p0/2051,cb7374_c112504/f1p0/2471,cb7374_c106144…
Molecular Function	GO:0016209	antioxidant activity	18	119	2.01E-03	0.11240301	cb4398_c219/f312p0/1697,cb10491_c557487/f1p0/1490,cb7374_c219751/f1p0/2355,cb4398_c240/f1p0/1478,cb10491_c258/f10p0/1723,cb4398_c116/f1p0/1672,cb6454_c10/f1p0/2081,cb4398_c155/f1p0/1582,cb7374_c230486/f1p0/2022,cb4398_c120/f1p1/1642,cb10491_c1823/f1p0/1548,cb7374_c290158/f2p0/2406,cb4398_c236/f4p0/1456,cb13118_c3/f1p0/1011,cb7374_c67924/f1p0/2850,cb7374_c98420/f1p0/2831,cb7374_c288694/f1p0/2327,c…
Biological Process	GO:0018149	peptide cross-linking	18	105	4.52E-04	0.051199687	cb10491_c7460/f1p0/1328,cb10491_c888884/f1p0/1360,cb10491_c889947/f1p0/1409,cb10491_c841561/f9p1/1543,cb10491_c679214/f2p0/1525,cb10491_c853788/f1p0/1424,cb10491_c877915/f1p0/1339,cb7374_c19040/f1p0/2859,cb10491_c428/f3p0/1827,cb10491_c12321/f1p0/1352,cb10491_c841822/f2p0/1572,cb10491_c12316/f2p0/1462,cb10491_c11819/f1p0/1321,cb10491_c6713/f1p0/1278,cb13073_c30/f1p0/972,cb7374_c3393/f1p0/2907,cb1…
Cellular Component	GO:0070069	cytochrome complex	18	93	9.33E-05	0.025338161	cb10491_c228869/f3p0/1354,cb10491_c762616/f2p0/1346,cb10491_c14995/f2p0/1301,cb10491_c15121/f2p0/1354,cb10491_c15024/f2p0/1357,cb7374_c2819/f1p0/2499,cb10491_c14714/f3p0/1332,cb10491_c15095/f2p0/1335,cb10491_c30217/f1p0/1308,cb10491_c24810/f9p0/1777,cb13341_c2/f2p0/949,cb10491_c19519/f1p0/1368,cb7374_c2818/f1p0/2538,cb10491_c38834/f1p0/1361,cb10491_c876091/f1p0/1267,cb10491_c742753/f2p0/1341,cb82…
Cellular Component	GO:1990234	transferase complex	17	458	9.99E-01	0.99999785	cb6244_c7/f1p0/1384,cb10491_c617/f3p3/1646,cb6324_c6/f1p0/2713,cb5326_c5/f1p1/2466,cb10491_c627204/f1p0/1321,cb5656_c6/f1p0/2001,cb7543_c1/f2p0/1837,cb6509_c5/f1p0/2330,cb12731_c0/f1p0/1152,cb5429_c3/f1p1/2598,cb9723_c1/f1p0/1264,cb13525_c4/f1p0/1033,cb4359_c3/f1p0/2338,cb13895_c0/f1p0/972,cb13525_c3/f1p0/1059,cb13050_c1/f1p0/996,cb5656_c3/f1p0/2675
Molecular Function	GO:0046906	tetrapyrrole binding	17	397	9.94E-01	0.99999785	cb4792_c32/f1p0/2490,cb7374_c103923/f2p0/2219,cb7374_c278450/f1p0/2218,cb4792_c38/f1p0/1801,cb10491_c557487/f1p0/1490,cb10491_c546370/f1p0/1524,cb10983_c11/f1p0/1225,cb6773_c7/f1p0/1165,cb7374_c180882/f1p0/2498,cb7374_c163155/f1p0/2935,cb7374_c98420/f1p0/2831,cb4792_c48/f5p0/2364,cb4792_c26/f2p1/2717,cb7374_c284072/f1p1/2124,cb7374_c44250/f2p1/4374,cb10491_c680221/f37p2/1830,cb3746_c3/f2p0/3134
Molecular Function	GO:0020037	heme binding	17	393	9.93E-01	0.99999785	cb7374_c98420/f1p0/2831,cb4792_c48/f5p0/2364,cb7374_c163155/f1p0/2935,cb7374_c180882/f1p0/2498,cb3746_c3/f2p0/3134,cb10491_c680221/f37p2/1830,cb7374_c44250/f2p1/4374,cb7374_c284072/f1p1/2124,cb4792_c26/f2p1/2717,cb7374_c278450/f1p0/2218,cb4792_c38/f1p0/1801,cb7374_c103923/f2p0/2219,cb4792_c32/f1p0/2490,cb10983_c11/f1p0/1225,cb6773_c7/f1p0/1165,cb10491_c557487/f1p0/1490,cb10491_c546370/f1p0/1524
Molecular Function	GO:0004872	receptor activity	17	378	9.88E-01	0.99999785	cb7374_c154579/f1p0/2759,cb7374_c291924/f1p0/1967,cb10491_c1007/f1p0/1663,cb3529_c10/f1p1/1772,cb10491_c1495/f2p0/1910,cb7374_c36986/f2p0/2814,cb7374_c173544/f1p0/4292,cb10003_c0/f3p0/6445,cb7374_c39525/f1p0/4187,cb2584_c15/f1p0/3281,cb6321_c3/f4p0/2217,cb7374_c39134/f1p0/3580,cb7374_c387688/f2p0/2781,cb7374_c32909/f2p0/3499,cb7374_c3736/f1p0/2204,cb7374_c330912/f2p0/2752,cb7374_c33277/f2p0/4900
Molecular Function	GO:0060089	molecular transducer activity	17	378	9.88E-01	0.99999785	cb6321_c3/f4p0/2217,cb7374_c39134/f1p0/3580,cb2584_c15/f1p0/3281,cb7374_c33277/f2p0/4900,cb7374_c387688/f2p0/2781,cb7374_c32909/f2p0/3499,cb7374_c330912/f2p0/2752,cb7374_c3736/f1p0/2204,cb7374_c36986/f2p0/2814,cb10491_c1495/f2p0/1910,cb7374_c291924/f1p0/1967,cb10491_c1007/f1p0/1663,cb7374_c154579/f1p0/2759,cb3529_c10/f1p1/1772,cb7374_c173544/f1p0/4292,cb7374_c39525/f1p0/4187,cb10003_c0/f3p0/6445
Biological Process	GO:0048468	cell development	17	360	9.77E-01	0.99999785	cb7374_c288308/f1p0/1962,cb7374_c21886/f2p0/3529,cb10491_c627204/f1p0/1321,cb4072_c84/f3p0/1253,cb9057_c1/f3p0/1457,cb1897_c0/f33p0/1457,cb9506_c138/f6p0/975,cb7374_c39134/f1p0/3580,cb7374_c388367/f1p2/4382,cb5291_c2/f1p0/2539,cb9322_c3/f1p0/1883,cb7374_c179683/f1p0/2355,cb6694_c10/f5p0/3403,cb3936_c7/f1p0/2368,cb4072_c90/f1p0/1953,cb8232_c3/f1p0/1457,cb8523_c6/f1p0/1374
Biological Process	GO:0006790	sulfur compound metabolic process	17	295	8.54E-01	0.99999785	cb12002_c4/f1p0/956,cb6960_c21/f1p0/1310,cb7374_c244868/f1p0/2076,cb3696_c0/f4p0/1571,cb7374_c213480/f1p0/3155,cb7374_c39021/f2p0/2832,cb10577_c3/f7p0/1162,cb10577_c7/f1p0/1480,cb8991_c6/f1p0/1541,cb8991_c4/f1p0/1904,cb11601_c1532/f1p0/2520,cb10577_c5/f3p0/1519,cb10208_c13/f1p0/5648,cb3696_c13/f1p0/3287,cb11601_c574/f1p0/1925,cb13977_c3/f1p0/984,cb2006_c6/f1p0/4145
Biological Process	GO:0009108	coenzyme biosynthetic process	17	264	7.10E-01	0.982320037	cb7374_c10178/f2p0/2632,cb7374_c179863/f1p0/3516,cb7374_c33973/f1p0/2288,cb3696_c13/f1p0/3287,cb11601_c574/f1p0/1925,cb7374_c232753/f1p1/3476,cb9398_c2/f1p0/1605,cb7374_c230321/f1p0/2468,cb4228_c0/f4p0/2293,cb6960_c21/f1p0/1310,cb7374_c33277/f2p0/4900,cb3696_c0/f4p0/1571,cb7374_c213480/f1p0/3155,cb11829_c0/f2p0/895,cb8991_c6/f1p0/1541,cb13895_c0/f1p0/972,cb8991_c4/f1p0/1904
Biological Process	GO:0051254	positive regulation of RNA metabolic process	17	260	6.87E-01	0.980458289	cb7374_c363570/f1p2/3518,cb10491_c82212/f1p0/1817,cb8639_c22/f2p0/1543,cb7374_c57379/f1p2/2816,cb10491_c876466/f1p0/1550,cb5429_c3/f1p1/2598,cb7374_c298681/f1p1/2477,cb8639_c11/f1p0/1762,cb10491_c877749/f1p0/1546,cb7374_c395606/f1p0/2022,cb10501_c9/f1p0/1049,cb7374_c229833/f1p0/2479,cb10491_c411119/f1p0/1581,cb10491_c87780/f1p0/1583,cb10015_c16/f1p0/1330,cb10491_c26329/f1p0/1569,cb10015_c11/f1p0/…
Molecular Function	GO:0016831	carboxy-lyase activity	17	258	6.74E-01	0.978840984	cb10491_c376243/f1p0/1519,cb7374_c62720/f1p0/1952,cb13350_c13/f1p0/1199,cb10491_c369257/f1p0/1527,cb7374_c401302/f1p0/2356,cb7374_c73424/f1p0/2205,cb7374_c18146/f4p0/2426,cb7374_c68456/f1p0/2211,cb7374_c20300/f1p0/2239,cb6125_c4/f1p0/2036,cb7374_c390251/f1p0/2299,cb7374_c69127/f1p0/2313,cb7374_c76661/f1p0/2049,cb10491_c847866/f1p0/1760,cb7374_c335453/f1p1/2390,cb10491_c390232/f1p0/1671,cb10491_c3…
Biological Process	GO:0045893	positive regulation of transcription, DNA-templated	17	247	6.03E-01	0.965394413	cb10491_c877749/f1p0/1546,cb8639_c11/f1p0/1762,cb5429_c3/f1p1/2598,cb10491_c876466/f1p0/1550,cb7374_c298681/f1p1/2477,cb7374_c57379/f1p2/2816,cb8639_c22/f2p0/1543,cb7374_c363570/f1p2/3518,cb10491_c82212/f1p0/1817,cb10501_c9/f1p0/1049,cb7374_c395606/f1p0/2022,cb10491_c87780/f1p0/1583,cb10491_c411119/f1p0/1581,cb7374_c229833/f1p0/2479,cb10491_c26329/f1p0/1569,cb10015_c11/f1p0/1796,cb10015_c16/f1p0/…
Biological Process	GO:1902680	positive regulation of RNA biosynthetic process	17	247	6.03E-01	0.965394413	cb8639_c11/f1p0/1762,cb10491_c877749/f1p0/1546,cb5429_c3/f1p1/2598,cb10491_c876466/f1p0/1550,cb7374_c298681/f1p1/2477,cb7374_c57379/f1p2/2816,cb7374_c363570/f1p2/3518,cb10491_c82212/f1p0/1817,cb8639_c22/f2p0/1543,cb10501_c9/f1p0/1049,cb7374_c395606/f1p0/2022,cb10491_c87780/f1p0/1583,cb10491_c411119/f1p0/1581,cb7374_c229833/f1p0/2479,cb10015_c11/f1p0/1796,cb10491_c26329/f1p0/1569,cb10015_c16/f1p0/…
Biological Process	GO:1903508	positive regulation of nucleic acid-templated transcription	17	247	6.03E-01	0.965394413	cb10015_c16/f1p0/1330,cb10491_c26329/f1p0/1569,cb10015_c11/f1p0/1796,cb7374_c229833/f1p0/2479,cb10491_c411119/f1p0/1581,cb10491_c87780/f1p0/1583,cb7374_c395606/f1p0/2022,cb10501_c9/f1p0/1049,cb8639_c22/f2p0/1543,cb7374_c363570/f1p2/3518,cb10491_c82212/f1p0/1817,cb7374_c57379/f1p2/2816,cb10491_c876466/f1p0/1550,cb5429_c3/f1p1/2598,cb7374_c298681/f1p1/2477,cb10491_c877749/f1p0/1546,cb8639_c11/f1p0/…
Biological Process	GO:0051338	regulation of transferase activity	17	232	4.97E-01	0.929450254	cb10491_c877749/f1p0/1546,cb10491_c876466/f1p0/1550,cb5429_c3/f1p1/2598,cb7374_c298681/f1p1/2477,cb10491_c82212/f1p0/1817,cb1649_c64/f1p0/2608,cb7374_c395606/f1p0/2022,cb10491_c87780/f1p0/1583,cb7374_c39525/f1p0/4187,cb1649_c65/f1p0/2045,cb10491_c411119/f1p0/1581,cb7374_c229833/f1p0/2479,cb10491_c26329/f1p0/1569,cb13435_c1/f1p0/960,cb10015_c11/f1p0/1796,cb11257_c0/f1p0/1325,cb10015_c16/f1p0/1330
Cellular Component	GO:1905368	peptidase complex	17	216	3.79E-01	0.87047782	cb4099_c20/f1p0/1256,cb6363_c19/f1p1/2677,cb10491_c619535/f1p0/1526,cb4099_c21/f1p0/1218,cb13211_c1/f2p1/1161,cb4099_c13/f1p1/2069,cb11601_c1026/f1p0/1838,cb11928_c0/f85p1/1092,cb11114_c1/f1p0/1537,cb7319_c3/f2p0/1601,cb10501_c9/f1p0/1049,cb7550_c0/f4p0/1620,cb6363_c3/f2p1/1991,cb6363_c21/f1p0/2587,cb9205_c6/f1p0/1698,cb8944_c9/f1p0/1147,cb11601_c1664/f1p0/3570
Molecular Function	GO:0016798	hydrolase activity, acting on glycosyl bonds	17	216	3.79E-01	0.87047782	cb1106_c0/f1p0/4674,cb7374_c60104/f2p0/3690,cb409_c35/f1p0/2293,cb7374_c108407/f1p0/3704,cb7374_c10612/f1p0/4452,cb3851_c3/f1p0/2467,cb1400_c4/f1p0/2501,cb11416_c1/f1p0/1422,cb10491_c15050/f2p0/1275,cb7374_c108897/f1p0/3738,cb11486_c0/f1p0/1254,cb7374_c4330/f1p1/3539,cb7374_c4333/f1p0/2969,cb9880_c1/f5p0/1228,cb11358_c3/f1p0/1578,cb3851_c4/f1p0/2365,cb2120_c7/f1p0/2905
Cellular Component	GO:0044445	cytosolic part	17	215	3.72E-01	0.85792845	cb5142_c470/f1p0/767,cb5142_c267/f1p0/1315,cb5788_c8/f1p0/1577,cb5142_c332/f1p0/1215,cb5142_c455/f7p0/1298,cb5142_c418/f20p0/1278,cb5142_c349/f1p0/1164,cb5142_c260/f1p0/1332,cb5142_c466/f3p0/1241,cb5142_c301/f1p0/1273,cb5142_c463/f1p0/1314,cb6820_c13/f1p0/1620,cb11601_c964/f1p0/965,cb5142_c426/f6p0/1276,cb5788_c1/f6p1/2150,cb10501_c9/f1p0/1049,cb5142_c404/f1p0/953
Biological Process	GO:0048585	negative regulation of response to stimulus	17	206	3.07E-01	0.829010515	cb10015_c11/f1p0/1796,cb4141_c29/f1p0/1636,cb11257_c0/f1p0/1325,cb10015_c16/f1p0/1330,cb7374_c262262/f3p0/4481,cb6477_c2/f3p0/2056,cb7777_c2/f1p0/1858,cb7374_c229833/f1p0/2479,cb7374_c18582/f1p0/2624,cb7374_c395606/f1p0/2022,cb7374_c298681/f1p1/2477,cb4141_c30/f1p1/1634,cb7374_c363570/f1p2/3518,cb7374_c70337/f1p0/2523,cb3914_c3/f2p0/3191,cb7374_c179683/f1p0/2355,cb9322_c3/f1p0/1883
Cellular Component	GO:0033179	proton-transporting V-type ATPase, V0 domain	17	204	2.93E-01	0.829010515	cb11345_c29/f1p0/1228,cb7374_c390887/f1p0/2077,cb7374_c15946/f1p1/3561,cb3256_c12/f2p0/1947,cb3256_c33/f1p0/2346,cb11345_c33/f1p0/1657,cb7374_c276421/f1p0/2170,cb7374_c355596/f1p2/2629,cb7374_c117217/f1p0/2892,cb7374_c19871/f1p2/2418,cb7374_c32413/f1p1/2213,cb7374_c18923/f1p0/2246,cb11345_c8/f2p0/1676,cb7374_c229829/f1p0/3114,cb7374_c289535/f1p0/2301,cb3256_c0/f62p0/2339,cb7374_c18039/f1p0/2414
Biological Process	GO:0043549	regulation of kinase activity	17	202	2.80E-01	0.822494314	cb10015_c16/f1p0/1330,cb11257_c0/f1p0/1325,cb10015_c11/f1p0/1796,cb13435_c1/f1p0/960,cb10491_c26329/f1p0/1569,cb7374_c229833/f1p0/2479,cb10491_c411119/f1p0/1581,cb1649_c65/f1p0/2045,cb7374_c39525/f1p0/4187,cb10491_c87780/f1p0/1583,cb7374_c395606/f1p0/2022,cb1649_c64/f1p0/2608,cb10491_c82212/f1p0/1817,cb10491_c876466/f1p0/1550,cb5429_c3/f1p1/2598,cb7374_c298681/f1p1/2477,cb10491_c877749/f1p0/1546
Biological Process	GO:0009152	purine ribonucleotide biosynthetic process	17	190	2.03E-01	0.753038946	cb7374_c67755/f1p0/2402,cb2970_c497/f1p0/1924,cb13245_c6/f1p0/1168,cb10491_c566061/f1p0/1540,cb4840_c1/f5p1/2294,cb6773_c7/f1p0/1165,cb2970_c519/f1p0/1628,cb7374_c179863/f1p0/3516,cb12027_c1/f1p0/1364,cb2970_c533/f1p0/1349,cb2970_c576/f3p0/1828,cb7394_c45/f2p0/1072,cb2970_c530/f1p0/1428,cb13245_c2/f1p0/1052,cb2970_c549/f1p0/1073,cb7394_c14/f1p0/2401,cb9469_c1/f1p0/1269
Biological Process	GO:0045859	regulation of protein kinase activity	17	190	2.03E-01	0.753038946	cb7374_c229833/f1p0/2479,cb1649_c65/f1p0/2045,cb10491_c411119/f1p0/1581,cb10491_c87780/f1p0/1583,cb7374_c39525/f1p0/4187,cb10015_c16/f1p0/1330,cb11257_c0/f1p0/1325,cb13435_c1/f1p0/960,cb10491_c26329/f1p0/1569,cb10015_c11/f1p0/1796,cb10491_c82212/f1p0/1817,cb5429_c3/f1p1/2598,cb10491_c876466/f1p0/1550,cb7374_c298681/f1p1/2477,cb10491_c877749/f1p0/1546,cb7374_c395606/f1p0/2022,cb1649_c64/f1p0/2608
Molecular Function	GO:0004553	hydrolase activity, hydrolyzing O-glycosyl compounds	17	187	1.85E-01	0.753038946	cb1400_c4/f1p0/2501,cb3851_c3/f1p0/2467,cb10491_c15050/f2p0/1275,cb7374_c108897/f1p0/3738,cb11416_c1/f1p0/1422,cb1106_c0/f1p0/4674,cb7374_c10612/f1p0/4452,cb7374_c108407/f1p0/3704,cb409_c35/f1p0/2293,cb7374_c60104/f2p0/3690,cb7374_c4333/f1p0/2969,cb2120_c7/f1p0/2905,cb3851_c4/f1p0/2365,cb11358_c3/f1p0/1578,cb9880_c1/f5p0/1228,cb7374_c4330/f1p1/3539,cb11486_c0/f1p0/1254
Molecular Function	GO:0016903	oxidoreductase activity, acting on the aldehyde or oxo group of donors	17	169	9.81E-02	0.66718908	cb517_c2/f5p0/2425,cb7374_c16428/f2p0/2364,cb9710_c2/f2p0/1302,cb7374_c219131/f1p0/3133,cb11601_c574/f1p0/1925,cb6275_c7/f1p0/4407,cb9710_c8/f1p0/1846,cb4382_c2/f1p1/2192,cb6960_c21/f1p0/1310,cb4064_c17/f1p0/2306,cb7374_c44955/f2p0/4965,cb4382_c4/f1p1/2486,cb9710_c16/f1p0/1616,cb6275_c12/f1p0/3806,cb9710_c20/f1p0/1136,cb517_c0/f15p0/2429,cb7374_c271973/f1p0/3440
Biological Process	GO:0006446	regulation of translational initiation	17	150	4.04E-02	0.499983511	cb8284_c4/f1p0/1280,cb7374_c16355/f2p1/3124,cb9331_c9/f2p0/1015,cb5451_c34/f1p0/1136,cb7374_c332168/f3p0/4222,cb8284_c7/f1p0/1172,cb4379_c6/f1p0/1919,cb7374_c2509/f1p0/2222,cb7374_c102861/f5p1/2981,cb7374_c22146/f1p0/3163,cb9331_c12/f1p0/1345,cb7374_c151982/f1p0/3217,cb8284_c11/f1p0/996,cb7374_c2511/f1p0/2456,cb9331_c30/f1p0/1112,cb7374_c2510/f1p0/2394,cb9801_c1/f1p0/1401
Biological Process	GO:0072330	monocarboxylic acid biosynthetic process	17	134	1.53E-02	0.333485984	cb3696_c0/f4p0/1571,cb10043_c112/f5p1/1044,cb7374_c1671/f1p0/2118,cb517_c0/f15p0/2429,cb2194_c10/f5p0/2585,cb7374_c328570/f45p0/2397,cb13144_c3/f1p2/1174,cb1856_c4/f2p0/3552,cb2194_c5/f1p0/3128,cb517_c2/f5p0/2425,cb7374_c1670/f1p1/2179,cb7374_c231479/f4p0/2371,cb7374_c1673/f1p1/1938,cb6607_c1/f1p0/2220,cb10043_c98/f1p0/1035,cb10043_c37/f1p1/1256,cb3696_c13/f1p0/3287
Molecular Function	GO:0004866	endopeptidase inhibitor activity	17	134	1.53E-02	0.333485984	cb10491_c12321/f1p0/1352,cb10491_c853788/f1p0/1424,cb10491_c877915/f1p0/1339,cb10491_c428/f3p0/1827,cb10491_c889947/f1p0/1409,cb10491_c841561/f9p1/1543,cb10491_c679214/f2p0/1525,cb10491_c7460/f1p0/1328,cb10491_c888884/f1p0/1360,cb13073_c30/f1p0/972,cb10491_c6713/f1p0/1278,cb7374_c3393/f1p0/2907,cb10491_c10489/f1p0/1309,cb10491_c854585/f1p0/1467,cb10491_c11819/f1p0/1321,cb10491_c12316/f2p0/1462,cb…
Molecular Function	GO:0061135	endopeptidase regulator activity	17	134	1.53E-02	0.333485984	cb10491_c11819/f1p0/1321,cb10491_c10489/f1p0/1309,cb10491_c854585/f1p0/1467,cb13073_c30/f1p0/972,cb10491_c6713/f1p0/1278,cb7374_c3393/f1p0/2907,cb10491_c841822/f2p0/1572,cb10491_c12316/f2p0/1462,cb10491_c428/f3p0/1827,cb10491_c877915/f1p0/1339,cb10491_c853788/f1p0/1424,cb10491_c12321/f1p0/1352,cb10491_c888884/f1p0/1360,cb10491_c7460/f1p0/1328,cb10491_c679214/f2p0/1525,cb10491_c841561/f9p1/1543,cb…
Biological Process	GO:0051346	negative regulation of hydrolase activity	17	128	9.94E-03	0.283213575	cb10491_c877915/f1p0/1339,cb10491_c428/f3p0/1827,cb10491_c853788/f1p0/1424,cb10491_c12321/f1p0/1352,cb10491_c888884/f1p0/1360,cb10491_c7460/f1p0/1328,cb10491_c679214/f2p0/1525,cb10491_c889947/f1p0/1409,cb10491_c841561/f9p1/1543,cb10491_c11819/f1p0/1321,cb10491_c854585/f1p0/1467,cb10491_c10489/f1p0/1309,cb7374_c3393/f1p0/2907,cb10491_c6713/f1p0/1278,cb13073_c30/f1p0/972,cb10491_c841822/f2p0/1572,c…
Biological Process	GO:0052547	regulation of peptidase activity	17	123	6.73E-03	0.223943201	cb10491_c679214/f2p0/1525,cb10491_c841561/f9p1/1543,cb10491_c889947/f1p0/1409,cb10491_c888884/f1p0/1360,cb10491_c7460/f1p0/1328,cb10491_c12321/f1p0/1352,cb10491_c428/f3p0/1827,cb10491_c877915/f1p0/1339,cb10491_c853788/f1p0/1424,cb10491_c12316/f2p0/1462,cb10491_c841822/f2p0/1572,cb10491_c854585/f1p0/1467,cb10491_c10489/f1p0/1309,cb7374_c3393/f1p0/2907,cb13073_c30/f1p0/972,cb10491_c6713/f1p0/1278,c…
Biological Process	GO:0052548	regulation of endopeptidase activity	17	116	3.70E-03	0.155415726	cb10491_c854585/f1p0/1467,cb10491_c10489/f1p0/1309,cb7374_c3393/f1p0/2907,cb13073_c30/f1p0/972,cb10491_c6713/f1p0/1278,cb10491_c11819/f1p0/1321,cb10491_c12316/f2p0/1462,cb10491_c841822/f2p0/1572,cb10491_c12321/f1p0/1352,cb10491_c877915/f1p0/1339,cb10491_c428/f3p0/1827,cb10491_c853788/f1p0/1424,cb10491_c679214/f2p0/1525,cb10491_c889947/f1p0/1409,cb10491_c841561/f9p1/1543,cb10491_c888884/f1p0/1360,…
Biological Process	GO:0045861	negative regulation of proteolysis	17	114	3.08E-03	0.134909021	cb10491_c841561/f9p1/1543,cb10491_c889947/f1p0/1409,cb10491_c679214/f2p0/1525,cb10491_c7460/f1p0/1328,cb10491_c888884/f1p0/1360,cb10491_c12321/f1p0/1352,cb10491_c853788/f1p0/1424,cb10491_c877915/f1p0/1339,cb10491_c428/f3p0/1827,cb10491_c12316/f2p0/1462,cb10491_c841822/f2p0/1572,cb13073_c30/f1p0/972,cb10491_c6713/f1p0/1278,cb7374_c3393/f1p0/2907,cb10491_c10489/f1p0/1309,cb10491_c854585/f1p0/1467,c…
Biological Process	GO:0010466	negative regulation of peptidase activity	17	113	2.80E-03	0.131270592	cb10491_c11819/f1p0/1321,cb10491_c10489/f1p0/1309,cb10491_c854585/f1p0/1467,cb13073_c30/f1p0/972,cb10491_c6713/f1p0/1278,cb7374_c3393/f1p0/2907,cb10491_c841822/f2p0/1572,cb10491_c12316/f2p0/1462,cb10491_c428/f3p0/1827,cb10491_c877915/f1p0/1339,cb10491_c853788/f1p0/1424,cb10491_c12321/f1p0/1352,cb10491_c888884/f1p0/1360,cb10491_c7460/f1p0/1328,cb10491_c679214/f2p0/1525,cb10491_c889947/f1p0/1409,cb…
Biological Process	GO:0010951	negative regulation of endopeptidase activity	17	107	1.54E-03	0.09242679	cb10491_c12316/f2p0/1462,cb10491_c841822/f2p0/1572,cb13073_c30/f1p0/972,cb10491_c6713/f1p0/1278,cb7374_c3393/f1p0/2907,cb10491_c10489/f1p0/1309,cb10491_c854585/f1p0/1467,cb10491_c11819/f1p0/1321,cb10491_c841561/f9p1/1543,cb10491_c889947/f1p0/1409,cb10491_c679214/f2p0/1525,cb10491_c7460/f1p0/1328,cb10491_c888884/f1p0/1360,cb10491_c12321/f1p0/1352,cb10491_c853788/f1p0/1424,cb10491_c428/f3p0/1827,cb…
Molecular Function	GO:0004869	cysteine-type endopeptidase inhibitor activity	17	97	4.95E-04	0.051417924	cb10491_c11819/f1p0/1321,cb13073_c30/f1p0/972,cb10491_c6713/f1p0/1278,cb7374_c3393/f1p0/2907,cb10491_c10489/f1p0/1309,cb10491_c854585/f1p0/1467,cb10491_c841822/f2p0/1572,cb10491_c12316/f2p0/1462,cb10491_c853788/f1p0/1424,cb10491_c428/f3p0/1827,cb10491_c877915/f1p0/1339,cb10491_c12321/f1p0/1352,cb10491_c7460/f1p0/1328,cb10491_c888884/f1p0/1360,cb10491_c889947/f1p0/1409,cb10491_c841561/f9p1/1543,cb…
Biological Process	GO:0043588	skin development	17	92	2.59E-04	0.037722423	cb10491_c888884/f1p0/1360,cb10491_c7460/f1p0/1328,cb10491_c679214/f2p0/1525,cb10491_c889947/f1p0/1409,cb10491_c841561/f9p1/1543,cb10491_c877915/f1p0/1339,cb10491_c428/f3p0/1827,cb10491_c853788/f1p0/1424,cb10491_c12321/f1p0/1352,cb10491_c841822/f2p0/1572,cb10491_c12316/f2p0/1462,cb10491_c11819/f1p0/1321,cb10491_c854585/f1p0/1467,cb10491_c10489/f1p0/1309,cb7374_c3393/f1p0/2907,cb10491_c6713/f1p0/12…
Biological Process	GO:0030216	keratinocyte differentiation	17	91	2.26E-04	0.036847635	cb10491_c12316/f2p0/1462,cb10491_c841822/f2p0/1572,cb7374_c3393/f1p0/2907,cb10491_c6713/f1p0/1278,cb13073_c30/f1p0/972,cb10491_c854585/f1p0/1467,cb10491_c10489/f1p0/1309,cb10491_c11819/f1p0/1321,cb10491_c841561/f9p1/1543,cb10491_c889947/f1p0/1409,cb10491_c679214/f2p0/1525,cb10491_c7460/f1p0/1328,cb10491_c888884/f1p0/1360,cb10491_c12321/f1p0/1352,cb10491_c853788/f1p0/1424,cb10491_c428/f3p0/1827,cb…
Cellular Component	GO:0001533	cornified envelope	17	89	1.71E-04	0.036847635	cb10491_c7460/f1p0/1328,cb10491_c888884/f1p0/1360,cb10491_c889947/f1p0/1409,cb10491_c841561/f9p1/1543,cb10491_c679214/f2p0/1525,cb10491_c853788/f1p0/1424,cb10491_c428/f3p0/1827,cb10491_c877915/f1p0/1339,cb10491_c12321/f1p0/1352,cb10491_c841822/f2p0/1572,cb10491_c12316/f2p0/1462,cb10491_c11819/f1p0/1321,cb13073_c30/f1p0/972,cb10491_c6713/f1p0/1278,cb7374_c3393/f1p0/2907,cb10491_c10489/f1p0/1309,cb…
Biological Process	GO:0006397	mRNA processing	16	386	9.95E-01	0.99999785	cb7374_c279525/f1p0/1930,cb422_c10/f4p0/4086,cb8710_c5/f1p0/1483,cb7374_c8302/f5p0/3180,cb2715_c6/f1p0/1335,cb6208_c4/f1p0/1662,cb7374_c410/f6p0/2125,cb13168_c2/f1p0/1063,cb14323_c0/f1p0/781,cb2671_c10/f2p0/3188,cb422_c1/f17p0/3628,cb6694_c10/f5p0/3403,cb7374_c363570/f1p2/3518,cb7203_c1/f1p0/2005,cb10380_c2/f1p0/1415,cb7567_c2/f1p0/1860
Biological Process	GO:0022402	cell cycle process	16	342	9.77E-01	0.99999785	cb7374_c229833/f1p0/2479,cb6324_c6/f1p0/2713,cb4072_c84/f3p0/1253,cb5914_c1/f1p0/2125,cb7374_c13131/f1p0/3661,cb10015_c16/f1p0/1330,cb7374_c176394/f1p0/3174,cb10015_c11/f1p0/1796,cb4072_c90/f1p0/1953,cb7374_c298681/f1p1/2477,cb7374_c100952/f3p0/3335,cb8523_c6/f1p0/1374,cb9506_c138/f6p0/975,cb7374_c395606/f1p0/2022,cb5914_c2/f1p0/2690,cb13050_c1/f1p0/996
Biological Process	GO:1902580	single-organism cellular localization	16	333	9.69E-01	0.99999785	cb7374_c178360/f1p0/3284,cb7374_c78803/f1p1/3851,cb10491_c580381/f1p0/1532,cb2564_c6/f1p0/1506,cb12591_c1/f1p0/1675,cb4665_c350/f1p0/1325,cb9322_c3/f1p0/1883,cb7374_c179683/f1p0/2355,cb4665_c102/f24p0/1532,cb3466_c5/f1p0/3370,cb6736_c5/f2p0/1606,cb2970_c519/f1p0/1628,cb7374_c262262/f3p0/4481,cb6773_c7/f1p0/1165,cb7374_c101052/f2p1/3069,cb4665_c376/f1p0/1728
Biological Process	GO:1902582	single-organism intracellular transport	16	317	9.49E-01	0.99999785	cb4665_c350/f1p0/1325,cb7374_c179683/f1p0/2355,cb9322_c3/f1p0/1883,cb4665_c102/f24p0/1532,cb3466_c5/f1p0/3370,cb7374_c178360/f1p0/3284,cb10491_c580381/f1p0/1532,cb7374_c78803/f1p1/3851,cb2564_c6/f1p0/1506,cb12591_c1/f1p0/1675,cb2970_c519/f1p0/1628,cb7374_c262262/f3p0/4481,cb6773_c7/f1p0/1165,cb7374_c101052/f2p1/3069,cb4665_c376/f1p0/1728,cb6736_c5/f2p0/1606
Molecular Function	GO:0004497	monooxygenase activity	16	309	9.35E-01	0.99999785	cb7374_c103923/f2p0/2219,cb7374_c328537/f1p0/2206,cb7374_c266879/f4p4/2778,cb7374_c278450/f1p0/2218,cb7374_c173341/f1p0/2089,cb10491_c546370/f1p0/1524,cb10983_c11/f1p0/1225,cb7374_c163155/f1p0/2935,cb7374_c180882/f1p0/2498,cb7374_c4324/f1p0/2932,cb9681_c5/f1p1/1698,cb7374_c246968/f1p0/2257,cb7374_c284072/f1p1/2124,cb10491_c680221/f37p2/1830,cb7374_c44250/f2p1/4374,cb7374_c334232/f3p1/2117
Molecular Function	GO:0004332	fructose-bisphosphate aldolase activity	16	295	9.03E-01	0.99999785	cb7374_c399294/f1p0/2522,cb8972_c5/f21p0/1326,cb8972_c36/f1p0/1440,cb7374_c167100/f1p0/2129,cb7374_c105950/f1p0/2335,cb7374_c102089/f2p0/2812,cb8972_c14/f2p0/991,cb7374_c177732/f1p0/3718,cb7374_c178707/f1p0/2505,cb7374_c160490/f1p0/2410,cb7374_c400603/f1p0/2643,cb7374_c101971/f1p0/2576,cb7374_c387290/f6p0/2751,cb7374_c109890/f1p0/3003,cb7374_c116591/f2p0/2808,cb8972_c11/f1p0/1418
Biological Process	GO:0032940	secretion by cell	16	286	8.77E-01	0.99999785	cb7374_c232753/f1p1/3476,cb10491_c371086/f2p0/1834,cb7374_c333223/f3p0/2603,cb4665_c376/f1p0/1728,cb7374_c335453/f1p1/2390,cb7374_c73424/f1p0/2205,cb7374_c20300/f1p0/2239,cb4665_c350/f1p0/1325,cb10491_c559923/f1p0/1597,cb7374_c62720/f1p0/1952,cb4665_c102/f24p0/1532,cb13350_c13/f1p0/1199,cb8232_c3/f1p0/1457,cb261_c2/f2p0/4911,cb7374_c179683/f1p0/2355,cb9322_c3/f1p0/1883
Molecular Function	GO:0008234	cysteine-type peptidase activity	16	285	8.74E-01	0.99999785	cb9994_c8/f1p0/1187,cb7374_c275372/f1p0/2285,cb642_c27/f1p1/5950,cb7374_c127200/f1p0/4161,cb8820_c3/f1p0/5288,cb2576_c23/f1p0/2747,cb7374_c403284/f1p0/1982,cb8467_c858/f1p0/1320,cb10688_c0/f10p0/1773,cb7374_c169416/f1p0/3506,cb7374_c180438/f1p0/2009,cb7374_c3736/f1p0/2204,cb10491_c56764/f1p0/1482,cb10491_c566660/f1p0/1879,cb7374_c116720/f1p0/2992,cb7374_c330673/f15p1/2742
Cellular Component	GO:0044427	chromosomal part	16	282	8.64E-01	0.99999785	cb9506_c131/f1p0/934,cb10491_c26329/f1p0/1569,cb5768_c2/f2p0/1280,cb7451_c1/f3p0/1437,cb10491_c627204/f1p0/1321,cb10491_c411119/f1p0/1581,cb10491_c87780/f1p0/1583,cb2293_c6/f1p0/937,cb9506_c138/f6p0/975,cb3811_c9/f1p0/2214,cb11404_c2/f1p0/1847,cb10491_c82212/f1p0/1817,cb5829_c0/f5p0/2449,cb10491_c876466/f1p0/1550,cb7374_c43735/f1p0/2496,cb10491_c877749/f1p0/1546
Biological Process	GO:0044093	positive regulation of molecular function	16	277	8.46E-01	0.99999785	cb10491_c82212/f1p0/1817,cb10491_c877749/f1p0/1546,cb10491_c876466/f1p0/1550,cb7374_c298681/f1p1/2477,cb5429_c3/f1p1/2598,cb3474_c88/f1p1/2944,cb7374_c395606/f1p0/2022,cb10491_c411119/f1p0/1581,cb7374_c229833/f1p0/2479,cb7777_c2/f1p0/1858,cb7374_c39525/f1p0/4187,cb10491_c87780/f1p0/1583,cb11257_c0/f1p0/1325,cb10015_c16/f1p0/1330,cb10015_c11/f1p0/1796,cb10491_c26329/f1p0/1569
Biological Process	GO:0022008	neurogenesis	16	253	7.32E-01	0.988641675	cb7374_c39134/f1p0/3580,cb7374_c46627/f1p0/3768,cb13050_c1/f1p0/996,cb8523_c6/f1p0/1374,cb6694_c10/f5p0/3403,cb8232_c3/f1p0/1457,cb4072_c90/f1p0/1953,cb7374_c111418/f1p1/2667,cb9322_c3/f1p0/1883,cb7374_c179683/f1p0/2355,cb5291_c2/f1p0/2539,cb9057_c1/f3p0/1457,cb1897_c0/f33p0/1457,cb4072_c84/f3p0/1253,cb7374_c288308/f1p0/1962,cb10491_c627204/f1p0/1321
Biological Process	GO:0009790	embryo development	16	248	7.03E-01	0.982320037	cb7374_c17032/f7p0/2730,cb8516_c19/f1p0/1635,cb9331_c9/f2p0/1015,cb8516_c8/f2p0/1714,cb6716_c2/f1p1/2187,cb7374_c39525/f1p0/4187,cb2970_c519/f1p0/1628,cb8516_c20/f1p0/1603,cb7374_c21886/f2p0/3529,cb7374_c388367/f1p2/4382,cb7374_c382858/f1p0/2354,cb7374_c10760/f2p5/3523,cb5824_c2/f1p0/3199,cb7374_c947/f10p0/2382,cb9331_c30/f1p0/1112,cb8516_c31/f1p0/977
Molecular Function	GO:0030170	pyridoxal phosphate binding	16	247	6.97E-01	0.981752943	cb2348_c4/f4p0/2207,cb7374_c29185/f4p0/4708,cb4564_c6/f1p0/2476,cb3667_c0/f45p0/2051,cb7374_c47157/f1p0/3318,cb7374_c338376/f1p0/2341,cb7374_c387254/f7p0/2433,cb2194_c10/f5p0/2585,cb6125_c4/f1p0/2036,cb7374_c227573/f2p0/2575,cb11312_c0/f2p1/1489,cb2194_c5/f1p0/3128,cb9575_c5/f2p0/1622,cb7374_c28974/f10p1/3803,cb7374_c20482/f1p1/2947,cb2348_c44/f3p0/2479
Molecular Function	GO:0070279	vitamin B6 binding	16	247	6.97E-01	0.981752943	cb2194_c5/f1p0/3128,cb7374_c28974/f10p1/3803,cb9575_c5/f2p0/1622,cb2348_c44/f3p0/2479,cb7374_c20482/f1p1/2947,cb7374_c29185/f4p0/4708,cb4564_c6/f1p0/2476,cb3667_c0/f45p0/2051,cb2348_c4/f4p0/2207,cb7374_c338376/f1p0/2341,cb7374_c47157/f1p0/3318,cb7374_c387254/f7p0/2433,cb6125_c4/f1p0/2036,cb2194_c10/f5p0/2585,cb11312_c0/f2p1/1489,cb7374_c227573/f2p0/2575
Biological Process	GO:0046700	heterocycle catabolic process	16	243	6.73E-01	0.977217248	cb3811_c9/f1p0/2214,cb7374_c330753/f7p1/3582,cb5824_c2/f1p0/3199,cb7374_c271973/f1p0/3440,cb1732_c9/f1p0/3041,cb1732_c8/f1p0/2874,cb8471_c5/f1p0/1206,cb7374_c172172/f1p0/2334,cb6994_c33/f18p0/3972,cb7374_c10956/f1p0/3036,cb7374_c46881/f1p0/2586,cb7374_c73357/f3p1/3554,cb2796_c8/f1p0/2153,cb7374_c27283/f3p0/2492,cb7374_c232753/f1p1/3476,cb11969_c3/f1p0/1200
Biological Process	GO:0000003	reproduction	16	237	6.33E-01	0.971487349	cb10043_c98/f1p0/1035,cb10043_c37/f1p1/1256,cb5914_c1/f1p0/2125,cb7374_c21886/f2p0/3529,cb7374_c1670/f1p1/2179,cb4072_c84/f3p0/1253,cb10043_c99/f1p0/1031,cb7374_c1673/f1p1/1938,cb6716_c2/f1p1/2187,cb5914_c2/f1p0/2690,cb9506_c138/f6p0/975,cb13144_c3/f1p2/1174,cb7374_c1671/f1p0/2118,cb4072_c90/f1p0/1953,cb8523_c6/f1p0/1374,cb10043_c112/f5p1/1044
Biological Process	GO:0040011	locomotion	16	234	6.13E-01	0.965394413	cb4072_c84/f3p0/1253,cb7374_c262262/f3p0/4481,cb7374_c39525/f1p0/4187,cb7374_c13533/f1p0/3707,cb7374_c204700/f5p0/4362,cb4072_c90/f1p0/1953,cb5282_c7/f1p0/2424,cb7374_c100645/f4p1/4188,cb5291_c2/f1p0/2539,cb7374_c179683/f1p0/2355,cb9322_c3/f1p0/1883,cb7374_c39134/f1p0/3580,cb7374_c10760/f2p5/3523,cb5181_c4/f1p0/2530,cb9443_c9/f1p0/1621,cb7374_c158218/f1p0/2402
Biological Process	GO:0072350	tricarboxylic acid metabolic process	16	220	5.12E-01	0.935332159	cb7374_c408029/f1p0/2099,cb7374_c346253/f1p2/2546,cb7374_c22280/f1p0/2112,cb7374_c12615/f1p0/5067,cb638_c9/f1p0/2439,cb7374_c292799/f1p0/2435,cb3734_c8/f1p0/1914,cb7374_c398121/f1p0/2288,cb7374_c387442/f4p1/2489,cb3757_c10/f1p1/3409,cb3757_c6/f1p0/3354,cb7374_c9308/f4p4/3020,cb8767_c4/f1p0/1435,cb7374_c320343/f1p1/3065,cb3757_c17/f1p0/3312,cb7374_c8661/f3p0/2294
Biological Process	GO:0030030	cell projection organization	16	218	4.97E-01	0.929450254	cb1084_c7/f1p0/1585,cb9057_c1/f3p0/1457,cb1897_c0/f33p0/1457,cb4072_c84/f3p0/1253,cb7374_c288308/f1p0/1962,cb10491_c627204/f1p0/1321,cb4569_c0/f10p0/2988,cb6694_c10/f5p0/3403,cb8232_c3/f1p0/1457,cb4072_c90/f1p0/1953,cb3914_c3/f2p0/3191,cb5291_c2/f1p0/2539,cb7374_c179683/f1p0/2355,cb9322_c3/f1p0/1883,cb7374_c39134/f1p0/3580,cb7374_c10760/f2p5/3523
Biological Process	GO:0120036	plasma membrane bounded cell projection organization	16	216	4.82E-01	0.918110956	cb7374_c288308/f1p0/1962,cb10491_c627204/f1p0/1321,cb4072_c84/f3p0/1253,cb9057_c1/f3p0/1457,cb1897_c0/f33p0/1457,cb1084_c7/f1p0/1585,cb3914_c3/f2p0/3191,cb9322_c3/f1p0/1883,cb5291_c2/f1p0/2539,cb7374_c179683/f1p0/2355,cb6694_c10/f5p0/3403,cb4569_c0/f10p0/2988,cb4072_c90/f1p0/1953,cb8232_c3/f1p0/1457,cb7374_c10760/f2p5/3523,cb7374_c39134/f1p0/3580
Biological Process	GO:0022414	reproductive process	16	214	4.66E-01	0.915621875	cb4072_c90/f1p0/1953,cb8523_c6/f1p0/1374,cb10043_c112/f5p1/1044,cb5914_c2/f1p0/2690,cb9506_c138/f6p0/975,cb13144_c3/f1p2/1174,cb7374_c1671/f1p0/2118,cb7374_c21886/f2p0/3529,cb7374_c1670/f1p1/2179,cb10043_c99/f1p0/1031,cb4072_c84/f3p0/1253,cb7374_c1673/f1p1/1938,cb6716_c2/f1p1/2187,cb10043_c98/f1p0/1035,cb10043_c37/f1p1/1256,cb5914_c1/f1p0/2125
Molecular Function	GO:0004611	phosphoenolpyruvate carboxykinase activity	16	213	4.59E-01	0.90502204	cb7374_c335453/f1p1/2390,cb10491_c847866/f1p0/1760,cb7374_c76661/f1p0/2049,cb7374_c69127/f1p0/2313,cb7374_c390251/f1p0/2299,cb10491_c371086/f2p0/1834,cb10491_c390232/f1p0/1671,cb7374_c401302/f1p0/2356,cb10491_c369257/f1p0/1527,cb13350_c13/f1p0/1199,cb10491_c376243/f1p0/1519,cb7374_c62720/f1p0/1952,cb7374_c20300/f1p0/2239,cb7374_c68456/f1p0/2211,cb7374_c18146/f4p0/2426,cb7374_c73424/f1p0/2205
Molecular Function	GO:0004613	phosphoenolpyruvate carboxykinase (GTP) activity	16	213	4.59E-01	0.90502204	cb10491_c847866/f1p0/1760,cb7374_c76661/f1p0/2049,cb7374_c335453/f1p1/2390,cb7374_c390251/f1p0/2299,cb7374_c69127/f1p0/2313,cb10491_c371086/f2p0/1834,cb10491_c390232/f1p0/1671,cb10491_c369257/f1p0/1527,cb13350_c13/f1p0/1199,cb7374_c401302/f1p0/2356,cb7374_c62720/f1p0/1952,cb10491_c376243/f1p0/1519,cb7374_c68456/f1p0/2211,cb7374_c20300/f1p0/2239,cb7374_c18146/f4p0/2426,cb7374_c73424/f1p0/2205
Biological Process	GO:0044702	single organism reproductive process	16	205	3.98E-01	0.870549512	cb7374_c1670/f1p1/2179,cb4072_c84/f3p0/1253,cb10043_c99/f1p0/1031,cb7374_c1673/f1p1/1938,cb7374_c21886/f2p0/3529,cb6716_c2/f1p1/2187,cb5914_c1/f1p0/2125,cb10043_c98/f1p0/1035,cb10043_c37/f1p1/1256,cb4072_c90/f1p0/1953,cb10043_c112/f5p1/1044,cb8523_c6/f1p0/1374,cb9506_c138/f6p0/975,cb13144_c3/f1p2/1174,cb5914_c2/f1p0/2690,cb7374_c1671/f1p0/2118
Biological Process	GO:0016311	dephosphorylation	16	201	3.67E-01	0.85792845	cb2194_c5/f1p0/3128,cb5484_c1/f3p0/2261,cb4126_c4/f2p0/2395,cb4126_c15/f1p0/1588,cb4126_c6/f1p0/2762,cb7374_c947/f10p0/2382,cb4461_c3/f1p0/2842,cb4126_c5/f1p1/3664,cb2800_c5/f1p0/2539,cb2800_c1/f5p0/2985,cb14657_c1/f1p0/5470,cb2194_c10/f5p0/2585,cb7374_c74097/f7p0/4155,cb7374_c46627/f1p0/3768,cb9828_c8/f1p0/1033,cb5484_c3/f1p0/2424
Cellular Component	GO:0012506	vesicle membrane	16	184	2.45E-01	0.791156826	cb10015_c16/f1p0/1330,cb7374_c333819/f4p1/2293,cb10015_c11/f1p0/1796,cb7374_c43807/f1p1/3950,cb7374_c229833/f1p0/2479,cb4243_c11/f1p0/2587,cb4243_c20/f1p0/2177,cb4652_c18/f1p0/1454,cb4243_c5/f2p0/1170,cb7374_c395606/f1p0/2022,cb4243_c14/f1p0/2700,cb4243_c6/f1p0/3179,cb8232_c3/f1p0/1457,cb1865_c19/f1p0/1989,cb7374_c173843/f1p1/2282,cb7374_c298681/f1p1/2477
Biological Process	GO:0042255	ribosome assembly	16	175	1.88E-01	0.753038946	cb5142_c470/f1p0/767,cb5142_c267/f1p0/1315,cb7374_c150685/f3p0/2609,cb5142_c332/f1p0/1215,cb5142_c455/f7p0/1298,cb5142_c349/f1p0/1164,cb5142_c418/f20p0/1278,cb5142_c260/f1p0/1332,cb5142_c466/f3p0/1241,cb5142_c301/f1p0/1273,cb3488_c23/f1p0/1454,cb11601_c964/f1p0/965,cb5142_c463/f1p0/1314,cb5142_c426/f6p0/1276,cb7374_c158218/f1p0/2402,cb5142_c404/f1p0/953
Biological Process	GO:0071900	regulation of protein serine/threonine kinase activity	16	166	1.39E-01	0.70326952	cb1649_c64/f1p0/2608,cb7374_c395606/f1p0/2022,cb10491_c876466/f1p0/1550,cb7374_c298681/f1p1/2477,cb5429_c3/f1p1/2598,cb10491_c877749/f1p0/1546,cb10491_c82212/f1p0/1817,cb10015_c11/f1p0/1796,cb10491_c26329/f1p0/1569,cb10015_c16/f1p0/1330,cb11257_c0/f1p0/1325,cb10491_c87780/f1p0/1583,cb7374_c39525/f1p0/4187,cb7374_c229833/f1p0/2479,cb1649_c65/f1p0/2045,cb10491_c411119/f1p0/1581
Biological Process	GO:0009124	nucleoside monophosphate biosynthetic process	16	159	1.06E-01	0.684900792	cb4840_c1/f5p1/2294,cb10491_c566061/f1p0/1540,cb13245_c6/f1p0/1168,cb2970_c497/f1p0/1924,cb7374_c67755/f1p0/2402,cb7394_c14/f1p0/2401,cb9469_c1/f1p0/1269,cb2970_c549/f1p0/1073,cb2970_c530/f1p0/1428,cb13245_c2/f1p0/1052,cb7394_c45/f2p0/1072,cb12027_c1/f1p0/1364,cb2970_c533/f1p0/1349,cb2970_c576/f3p0/1828,cb6773_c7/f1p0/1165,cb2970_c519/f1p0/1628
Biological Process	GO:0009156	ribonucleoside monophosphate biosynthetic process	16	159	1.06E-01	0.684900792	cb4840_c1/f5p1/2294,cb2970_c497/f1p0/1924,cb13245_c6/f1p0/1168,cb10491_c566061/f1p0/1540,cb7374_c67755/f1p0/2402,cb2970_c549/f1p0/1073,cb7394_c14/f1p0/2401,cb9469_c1/f1p0/1269,cb13245_c2/f1p0/1052,cb2970_c530/f1p0/1428,cb12027_c1/f1p0/1364,cb2970_c533/f1p0/1349,cb2970_c576/f3p0/1828,cb7394_c45/f2p0/1072,cb6773_c7/f1p0/1165,cb2970_c519/f1p0/1628
Cellular Component	GO:0015934	large ribosomal subunit	16	149	6.80E-02	0.566977776	cb5142_c267/f1p0/1315,cb5142_c470/f1p0/767,cb5142_c301/f1p0/1273,cb5142_c463/f1p0/1314,cb11601_c964/f1p0/965,cb10417_c2/f1p0/1417,cb5142_c418/f20p0/1278,cb5142_c349/f1p0/1164,cb5142_c260/f1p0/1332,cb5142_c455/f7p0/1298,cb5142_c332/f1p0/1215,cb5142_c466/f3p0/1241,cb11034_c10/f9p0/1254,cb11034_c8/f1p0/1124,cb5142_c426/f6p0/1276,cb5142_c404/f1p0/953
Biological Process	GO:0009127	purine nucleoside monophosphate biosynthetic process	16	140	4.28E-02	0.499983511	cb2970_c497/f1p0/1924,cb13245_c6/f1p0/1168,cb10491_c566061/f1p0/1540,cb7374_c67755/f1p0/2402,cb4840_c1/f5p1/2294,cb2970_c576/f3p0/1828,cb2970_c533/f1p0/1349,cb12027_c1/f1p0/1364,cb7394_c45/f2p0/1072,cb2970_c519/f1p0/1628,cb6773_c7/f1p0/1165,cb2970_c549/f1p0/1073,cb7394_c14/f1p0/2401,cb9469_c1/f1p0/1269,cb13245_c2/f1p0/1052,cb2970_c530/f1p0/1428
Biological Process	GO:0009168	purine ribonucleoside monophosphate biosynthetic process	16	140	4.28E-02	0.499983511	cb7374_c67755/f1p0/2402,cb13245_c6/f1p0/1168,cb2970_c497/f1p0/1924,cb10491_c566061/f1p0/1540,cb4840_c1/f5p1/2294,cb6773_c7/f1p0/1165,cb2970_c519/f1p0/1628,cb12027_c1/f1p0/1364,cb2970_c533/f1p0/1349,cb2970_c576/f3p0/1828,cb7394_c45/f2p0/1072,cb2970_c530/f1p0/1428,cb13245_c2/f1p0/1052,cb2970_c549/f1p0/1073,cb7394_c14/f1p0/2401,cb9469_c1/f1p0/1269
Biological Process	GO:0007178	transmembrane receptor protein serine/threonine kinase signaling pathway	16	119	1.09E-02	0.295484109	cb10015_c16/f1p0/1330,cb8516_c8/f2p0/1714,cb7374_c125158/f2p2/2648,cb8516_c19/f1p0/1635,cb10015_c11/f1p0/1796,cb8516_c20/f1p0/1603,cb7374_c229833/f1p0/2479,cb7374_c151500/f2p1/2258,cb7374_c395606/f1p0/2022,cb7374_c39134/f1p0/3580,cb3914_c3/f2p0/3191,cb8516_c31/f1p0/977,cb3936_c7/f1p0/2368,cb7374_c98074/f9p2/2662,cb7374_c330912/f2p0/2752,cb7374_c298681/f1p1/2477
Biological Process	GO:0007229	integrin-mediated signaling pathway	16	109	4.70E-03	0.180578753	cb7374_c8887/f2p0/3352,cb7374_c111156/f1p0/2711,cb7374_c176118/f1p0/2316,cb7374_c46279/f1p0/3450,cb1298_c4/f2p0/2014,cb7374_c266283/f6p0/2927,cb7374_c15315/f1p0/3983,cb7866_c9/f1p0/991,cb7374_c46774/f1p0/2514,cb1298_c49/f1p2/5821,cb9955_c7/f1p0/1118,cb9955_c6/f1p0/1134,cb7374_c32645/f1p0/2912,cb7374_c12674/f1p0/3993,cb10491_c1007/f1p0/1663,cb7374_c42445/f2p0/3825
Biological Process	GO:0070647	protein modification by small protein conjugation or removal	15	400	9.99E-01	0.99999785	cb7777_c2/f1p0/1858,cb7374_c229833/f1p0/2479,cb6324_c6/f1p0/2713,cb10617_c2/f1p0/1245,cb7374_c298681/f1p1/2477,cb10617_c6/f1p0/989,cb7464_c2/f1p0/1436,cb10491_c566660/f1p0/1879,cb10015_c16/f1p0/1330,cb7374_c403284/f1p0/1982,cb7374_c395606/f1p0/2022,cb10688_c0/f10p0/1773,cb10406_c9/f1p0/1330,cb10015_c11/f1p0/1796,cb4359_c3/f1p0/2338
Biological Process	GO:0008380	RNA splicing	15	289	9.28E-01	0.99999785	cb7567_c2/f1p0/1860,cb6449_c5/f7p1/3395,cb6449_c30/f30p0/2094,cb6449_c24/f1p0/1573,cb6449_c22/f1p0/2104,cb2715_c6/f1p0/1335,cb6208_c4/f1p0/1662,cb7374_c410/f6p0/2125,cb7203_c1/f1p0/2005,cb6694_c10/f5p0/3403,cb7374_c363570/f1p2/3518,cb8710_c5/f1p0/1483,cb7374_c279525/f1p0/1930,cb2671_c10/f2p0/3188,cb14323_c0/f1p0/781
Biological Process	GO:0032989	cellular component morphogenesis	15	285	9.19E-01	0.99999785	cb7374_c39134/f1p0/3580,cb9506_c138/f6p0/975,cb8876_c2/f4p1/1774,cb7374_c388367/f1p2/4382,cb10491_c627204/f1p0/1321,cb5291_c2/f1p0/2539,cb7374_c288308/f1p0/1962,cb4665_c376/f1p0/1728,cb8232_c3/f1p0/1457,cb4072_c84/f3p0/1253,cb4072_c90/f1p0/1953,cb4665_c102/f24p0/1532,cb1897_c0/f33p0/1457,cb9057_c1/f3p0/1457,cb4665_c350/f1p0/1325
Cellular Component	GO:0000139	Golgi membrane	15	279	9.04E-01	0.99999785	cb6056_c1/f7p2/2195,cb4243_c20/f1p0/2177,cb1865_c19/f1p0/1989,cb7374_c211056/f1p0/2086,cb7374_c236142/f2p0/2174,cb8232_c3/f1p0/1457,cb7374_c74185/f1p0/3394,cb4243_c11/f1p0/2587,cb4243_c14/f1p0/2700,cb6056_c2/f3p2/2421,cb4243_c6/f1p0/3179,cb7374_c72122/f1p0/2961,cb336_c12/f1p0/4690,cb4243_c5/f2p0/1170,cb10491_c598357/f3p0/1378
Cellular Component	GO:0005768	endosome	15	276	8.96E-01	0.99999785	cb1631_c39/f49p1/3128,cb7374_c395606/f1p0/2022,cb10015_c16/f1p0/1330,cb3912_c8/f3p0/2499,cb10015_c11/f1p0/1796,cb3912_c6/f3p0/2570,cb3912_c15/f1p0/2286,cb7374_c1409/f1p0/1957,cb1631_c22/f1p1/3660,cb7374_c229833/f1p0/2479,cb8232_c3/f1p0/1457,cb7374_c298681/f1p1/2477,cb7374_c100952/f3p0/3335,cb7374_c39525/f1p0/4187,cb4235_c12/f1p0/2398
Biological Process	GO:0000902	cell morphogenesis	15	268	8.70E-01	0.99999785	cb8876_c2/f4p1/1774,cb7374_c388367/f1p2/4382,cb9506_c138/f6p0/975,cb7374_c39134/f1p0/3580,cb9057_c1/f3p0/1457,cb1897_c0/f33p0/1457,cb4665_c350/f1p0/1325,cb4665_c376/f1p0/1728,cb7374_c288308/f1p0/1962,cb10491_c627204/f1p0/1321,cb5291_c2/f1p0/2539,cb4665_c102/f24p0/1532,cb4072_c90/f1p0/1953,cb8232_c3/f1p0/1457,cb4072_c84/f3p0/1253
Biological Process	GO:0043085	positive regulation of catalytic activity	15	251	8.01E-01	0.99999785	cb10491_c877749/f1p0/1546,cb10491_c87780/f1p0/1583,cb7374_c39525/f1p0/4187,cb7374_c298681/f1p1/2477,cb5429_c3/f1p1/2598,cb10491_c876466/f1p0/1550,cb10491_c411119/f1p0/1581,cb10491_c82212/f1p0/1817,cb7374_c229833/f1p0/2479,cb10491_c26329/f1p0/1569,cb10015_c11/f1p0/1796,cb10015_c16/f1p0/1330,cb11257_c0/f1p0/1325,cb7374_c395606/f1p0/2022,cb3474_c88/f1p1/2944
Biological Process	GO:0006101	citrate metabolic process	15	219	6.09E-01	0.965394413	cb3757_c6/f1p0/3354,cb7374_c22280/f1p0/2112,cb7374_c408029/f1p0/2099,cb3757_c10/f1p1/3409,cb7374_c346253/f1p2/2546,cb7374_c387442/f4p1/2489,cb7374_c398121/f1p0/2288,cb3757_c17/f1p0/3312,cb7374_c8661/f3p0/2294,cb7374_c292799/f1p0/2435,cb8767_c4/f1p0/1435,cb3734_c8/f1p0/1914,cb7374_c320343/f1p1/3065,cb638_c9/f1p0/2439,cb7374_c9308/f4p4/3020
Biological Process	GO:0006099	tricarboxylic acid cycle	15	216	5.87E-01	0.96336606	cb7374_c387442/f4p1/2489,cb7374_c22280/f1p0/2112,cb3757_c6/f1p0/3354,cb3757_c10/f1p1/3409,cb7374_c346253/f1p2/2546,cb7374_c408029/f1p0/2099,cb638_c9/f1p0/2439,cb7374_c9308/f4p4/3020,cb7374_c8661/f3p0/2294,cb3757_c17/f1p0/3312,cb7374_c398121/f1p0/2288,cb8767_c4/f1p0/1435,cb7374_c320343/f1p1/3065,cb3734_c8/f1p0/1914,cb7374_c292799/f1p0/2435
Biological Process	GO:0051050	positive regulation of transport	15	200	4.65E-01	0.913241281	cb6056_c1/f7p2/2195,cb4665_c350/f1p0/1325,cb7374_c262262/f3p0/4481,cb7374_c62720/f1p0/1952,cb13350_c13/f1p0/1199,cb8232_c3/f1p0/1457,cb4665_c102/f24p0/1532,cb9322_c3/f1p0/1883,cb7374_c179683/f1p0/2355,cb7374_c335453/f1p1/2390,cb4665_c376/f1p0/1728,cb9443_c9/f1p0/1621,cb7374_c73424/f1p0/2205,cb7374_c20300/f1p0/2239,cb10491_c371086/f2p0/1834
Biological Process	GO:0002682	regulation of immune system process	15	184	3.39E-01	0.846953363	cb10491_c423758/f1p0/1292,cb12925_c48/f1p0/1116,cb7374_c229833/f1p0/2479,cb4665_c102/f24p0/1532,cb9322_c3/f1p0/1883,cb7374_c179683/f1p0/2355,cb4665_c376/f1p0/1728,cb4665_c350/f1p0/1325,cb7374_c298681/f1p1/2477,cb7374_c395606/f1p0/2022,cb10015_c16/f1p0/1330,cb6454_c10/f1p0/2081,cb12925_c102/f1p0/1121,cb7374_c232753/f1p1/3476,cb10015_c11/f1p0/1796
Biological Process	GO:0010648	negative regulation of cell communication	15	180	3.09E-01	0.829010515	cb4141_c30/f1p1/1634,cb7374_c298681/f1p1/2477,cb7374_c262262/f3p0/4481,cb7374_c179683/f1p0/2355,cb9322_c3/f1p0/1883,cb3914_c3/f2p0/3191,cb7374_c70337/f1p0/2523,cb7777_c2/f1p0/1858,cb7374_c229833/f1p0/2479,cb7374_c18582/f1p0/2624,cb10015_c11/f1p0/1796,cb10015_c16/f1p0/1330,cb11257_c0/f1p0/1325,cb4141_c29/f1p0/1636,cb7374_c395606/f1p0/2022
Biological Process	GO:0023057	negative regulation of signaling	15	180	3.09E-01	0.829010515	cb7374_c395606/f1p0/2022,cb4141_c29/f1p0/1636,cb10015_c16/f1p0/1330,cb11257_c0/f1p0/1325,cb10015_c11/f1p0/1796,cb7374_c18582/f1p0/2624,cb7374_c70337/f1p0/2523,cb7374_c229833/f1p0/2479,cb7777_c2/f1p0/1858,cb7374_c179683/f1p0/2355,cb9322_c3/f1p0/1883,cb3914_c3/f2p0/3191,cb7374_c262262/f3p0/4481,cb7374_c298681/f1p1/2477,cb4141_c30/f1p1/1634
Cellular Component	GO:0030659	cytoplasmic vesicle membrane	15	178	2.94E-01	0.829010515	cb4243_c11/f1p0/2587,cb7374_c229833/f1p0/2479,cb7374_c43807/f1p1/3950,cb7374_c298681/f1p1/2477,cb7374_c173843/f1p1/2282,cb1865_c19/f1p0/1989,cb4243_c20/f1p0/2177,cb10015_c16/f1p0/1330,cb7374_c395606/f1p0/2022,cb4243_c5/f2p0/1170,cb4652_c18/f1p0/1454,cb4243_c6/f1p0/3179,cb10015_c11/f1p0/1796,cb4243_c14/f1p0/2700,cb7374_c333819/f4p1/2293
Biological Process	GO:0009968	negative regulation of signal transduction	15	175	2.72E-01	0.807960175	cb7777_c2/f1p0/1858,cb7374_c229833/f1p0/2479,cb7374_c70337/f1p0/2523,cb3914_c3/f2p0/3191,cb9322_c3/f1p0/1883,cb7374_c179683/f1p0/2355,cb7374_c262262/f3p0/4481,cb7374_c298681/f1p1/2477,cb4141_c30/f1p1/1634,cb4141_c29/f1p0/1636,cb7374_c395606/f1p0/2022,cb11257_c0/f1p0/1325,cb10015_c16/f1p0/1330,cb10015_c11/f1p0/1796,cb7374_c18582/f1p0/2624
Molecular Function	GO:0000988	transcription factor activity, protein binding	15	175	2.72E-01	0.807960175	cb10491_c877749/f1p0/1546,cb10766_c2/f1p0/1202,cb9120_c3/f1p0/1471,cb10491_c876466/f1p0/1550,cb10491_c87780/f1p0/1583,cb11130_c4/f1p0/1874,cb10491_c411119/f1p0/1581,cb10491_c679353/f2p1/1825,cb10491_c82212/f1p0/1817,cb4184_c9/f1p0/3225,cb10491_c26329/f1p0/1569,cb6239_c2/f3p0/1707,cb6239_c7/f1p0/1651,cb12731_c0/f1p0/1152,cb12967_c3/f1p0/1038
Molecular Function	GO:0000989	transcription factor activity, transcription factor binding	15	174	2.65E-01	0.795052452	cb10491_c87780/f1p0/1583,cb10766_c2/f1p0/1202,cb9120_c3/f1p0/1471,cb10491_c876466/f1p0/1550,cb10491_c877749/f1p0/1546,cb10491_c82212/f1p0/1817,cb10491_c679353/f2p1/1825,cb10491_c411119/f1p0/1581,cb11130_c4/f1p0/1874,cb10491_c26329/f1p0/1569,cb6239_c2/f3p0/1707,cb4184_c9/f1p0/3225,cb12967_c3/f1p0/1038,cb12731_c0/f1p0/1152,cb6239_c7/f1p0/1651
Molecular Function	GO:0003712	transcription cofactor activity	15	169	2.30E-01	0.791156826	cb10491_c87780/f1p0/1583,cb9120_c3/f1p0/1471,cb10491_c876466/f1p0/1550,cb10766_c2/f1p0/1202,cb10491_c877749/f1p0/1546,cb10491_c82212/f1p0/1817,cb10491_c679353/f2p1/1825,cb10491_c411119/f1p0/1581,cb11130_c4/f1p0/1874,cb10491_c26329/f1p0/1569,cb6239_c2/f3p0/1707,cb4184_c9/f1p0/3225,cb12967_c3/f1p0/1038,cb12731_c0/f1p0/1152,cb6239_c7/f1p0/1651
Biological Process	GO:1905114	cell surface receptor signaling pathway involved in cell-cell signaling	15	151	1.24E-01	0.702336026	cb7374_c387688/f2p0/2781,cb7374_c98074/f9p2/2662,cb7374_c330912/f2p0/2752,cb7374_c298681/f1p1/2477,cb7374_c151500/f2p1/2258,cb3914_c3/f2p0/3191,cb7374_c70337/f1p0/2523,cb7374_c229833/f1p0/2479,cb7374_c125158/f2p2/2648,cb7374_c18582/f1p0/2624,cb10015_c11/f1p0/1796,cb10015_c16/f1p0/1330,cb10491_c1495/f2p0/1910,cb7374_c395606/f1p0/2022,cb7374_c46627/f1p0/3768
Biological Process	GO:0016055	Wnt signaling pathway	15	149	1.14E-01	0.702336026	cb7374_c125158/f2p2/2648,cb7374_c18582/f1p0/2624,cb10015_c11/f1p0/1796,cb10015_c16/f1p0/1330,cb10491_c1495/f2p0/1910,cb7374_c46627/f1p0/3768,cb7374_c395606/f1p0/2022,cb7374_c387688/f2p0/2781,cb7374_c98074/f9p2/2662,cb7374_c330912/f2p0/2752,cb7374_c151500/f2p1/2258,cb7374_c298681/f1p1/2477,cb3914_c3/f2p0/3191,cb7374_c70337/f1p0/2523,cb7374_c229833/f1p0/2479
Biological Process	GO:0198738	cell-cell signaling by wnt	15	149	1.14E-01	0.702336026	cb7374_c98074/f9p2/2662,cb7374_c387688/f2p0/2781,cb7374_c151500/f2p1/2258,cb7374_c298681/f1p1/2477,cb7374_c330912/f2p0/2752,cb3914_c3/f2p0/3191,cb7374_c229833/f1p0/2479,cb7374_c70337/f1p0/2523,cb7374_c125158/f2p2/2648,cb7374_c18582/f1p0/2624,cb10015_c11/f1p0/1796,cb10491_c1495/f2p0/1910,cb10015_c16/f1p0/1330,cb7374_c395606/f1p0/2022,cb7374_c46627/f1p0/3768
Biological Process	GO:0009072	aromatic amino acid family metabolic process	15	139	7.29E-02	0.572794618	cb7374_c328537/f1p0/2206,cb6790_c12/f2p0/959,cb6790_c0/f82p1/1959,cb7374_c266879/f4p4/2778,cb7140_c2/f1p0/1918,cb7374_c246968/f1p0/2257,cb6790_c8/f1p0/1447,cb7374_c4324/f1p0/2932,cb6790_c4/f2p0/962,cb7374_c29185/f4p0/4708,cb7374_c173341/f1p0/2089,cb7374_c234216/f1p0/3087,cb7374_c47157/f1p0/3318,cb7374_c103013/f1p0/3558,cb7374_c334232/f3p1/2117
Biological Process	GO:0009142	nucleoside triphosphate biosynthetic process	15	127	3.82E-02	0.499983511	cb3722_c6/f1p0/2207,cb2970_c576/f3p0/1828,cb2970_c497/f1p0/1924,cb13245_c6/f1p0/1168,cb12027_c1/f1p0/1364,cb2970_c533/f1p0/1349,cb10491_c566061/f1p0/1540,cb7394_c45/f2p0/1072,cb2970_c519/f1p0/1628,cb7374_c67755/f1p0/2402,cb6773_c7/f1p0/1165,cb2970_c549/f1p0/1073,cb7394_c14/f1p0/2401,cb2970_c530/f1p0/1428,cb13245_c2/f1p0/1052
Biological Process	GO:0009201	ribonucleoside triphosphate biosynthetic process	15	125	3.38E-02	0.465511374	cb7394_c14/f1p0/2401,cb2970_c549/f1p0/1073,cb2970_c530/f1p0/1428,cb13245_c2/f1p0/1052,cb7394_c45/f2p0/1072,cb10491_c566061/f1p0/1540,cb2970_c533/f1p0/1349,cb12027_c1/f1p0/1364,cb13245_c6/f1p0/1168,cb3722_c6/f1p0/2207,cb2970_c576/f3p0/1828,cb2970_c497/f1p0/1924,cb7374_c67755/f1p0/2402,cb6773_c7/f1p0/1165,cb2970_c519/f1p0/1628
Biological Process	GO:1901615	organic hydroxy compound metabolic process	15	117	2.00E-02	0.378311303	cb2176_c0/f15p0/3361,cb6642_c11/f1p0/2206,cb6642_c9/f1p0/2094,cb2176_c22/f1p0/3380,cb10491_c679353/f2p1/1825,cb6642_c1/f2p0/2014,cb6477_c2/f3p0/2056,cb2176_c4/f8p0/3268,cb6642_c3/f1p0/2095,cb2176_c32/f1p0/3002,cb2176_c1/f14p1/3455,cb2176_c47/f1p0/3308,cb9574_c5/f1p0/1272,cb2176_c8/f4p0/3661,cb2176_c10/f4p0/3543
Cellular Component	GO:0005852	eukaryotic translation initiation factor 3 complex	15	116	1.86E-02	0.365996313	cb4379_c6/f1p0/1919,cb7374_c2511/f1p0/2456,cb7374_c2509/f1p0/2222,cb7374_c151982/f1p0/3217,cb8284_c11/f1p0/996,cb5451_c34/f1p0/1136,cb9331_c12/f1p0/1345,cb8284_c7/f1p0/1172,cb7374_c16355/f2p1/3124,cb8284_c4/f1p0/1280,cb9331_c9/f2p0/1015,cb7374_c2510/f1p0/2394,cb9801_c1/f1p0/1401,cb7374_c102861/f5p1/2981,cb9331_c30/f1p0/1112
Biological Process	GO:0006633	fatty acid biosynthetic process	15	114	1.61E-02	0.339081197	cb6607_c1/f1p0/2220,cb7374_c1671/f1p0/2118,cb2194_c10/f5p0/2585,cb7374_c328570/f45p0/2397,cb3696_c13/f1p0/3287,cb13144_c3/f1p2/1174,cb10043_c98/f1p0/1035,cb10043_c37/f1p1/1256,cb1856_c4/f2p0/3552,cb10043_c112/f5p1/1044,cb3696_c0/f4p0/1571,cb7374_c1673/f1p1/1938,cb7374_c1670/f1p1/2179,cb7374_c231479/f4p0/2371,cb2194_c5/f1p0/3128
Cellular Component	GO:0016282	eukaryotic 43S preinitiation complex	15	109	1.09E-02	0.295484109	cb4379_c6/f1p0/1919,cb7374_c2511/f1p0/2456,cb7374_c2509/f1p0/2222,cb7374_c151982/f1p0/3217,cb8284_c11/f1p0/996,cb5451_c34/f1p0/1136,cb8284_c7/f1p0/1172,cb9331_c12/f1p0/1345,cb7374_c16355/f2p1/3124,cb8284_c4/f1p0/1280,cb9331_c9/f2p0/1015,cb7374_c2510/f1p0/2394,cb9801_c1/f1p0/1401,cb7374_c102861/f5p1/2981,cb9331_c30/f1p0/1112
Cellular Component	GO:0070993	translation preinitiation complex	15	109	1.09E-02	0.295484109	cb4379_c6/f1p0/1919,cb7374_c2511/f1p0/2456,cb7374_c2509/f1p0/2222,cb7374_c151982/f1p0/3217,cb8284_c11/f1p0/996,cb5451_c34/f1p0/1136,cb9331_c12/f1p0/1345,cb8284_c7/f1p0/1172,cb7374_c16355/f2p1/3124,cb8284_c4/f1p0/1280,cb9331_c9/f2p0/1015,cb7374_c2510/f1p0/2394,cb9801_c1/f1p0/1401,cb9331_c30/f1p0/1112,cb7374_c102861/f5p1/2981
Cellular Component	GO:0033290	eukaryotic 48S preinitiation complex	15	108	1.01E-02	0.284480045	cb7374_c2511/f1p0/2456,cb7374_c2509/f1p0/2222,cb4379_c6/f1p0/1919,cb8284_c11/f1p0/996,cb7374_c151982/f1p0/3217,cb9331_c12/f1p0/1345,cb8284_c7/f1p0/1172,cb5451_c34/f1p0/1136,cb9331_c9/f2p0/1015,cb7374_c16355/f2p1/3124,cb8284_c4/f1p0/1280,cb9801_c1/f1p0/1401,cb7374_c2510/f1p0/2394,cb9331_c30/f1p0/1112,cb7374_c102861/f5p1/2981
Biological Process	GO:0090501	RNA phosphodiester bond hydrolysis	15	92	2.19E-03	0.117403058	cb3488_c23/f1p0/1454,cb7374_c27283/f3p0/2492,cb7374_c281371/f1p0/2021,cb5627_c7/f3p0/1164,cb7374_c117770/f1p0/2696,cb5627_c23/f1p0/1514,cb7374_c332168/f3p0/4222,cb7374_c121337/f1p0/5088,cb5824_c2/f1p0/3199,cb7374_c22146/f1p0/3163,cb5627_c28/f1p0/1369,cb7374_c10956/f1p0/3036,cb11784_c10/f1p0/1284,cb7374_c103067/f1p0/3668,cb13033_c0/f1p0/872
Biological Process	GO:0006122	mitochondrial electron transport, ubiquinol to cytochrome c	15	80	4.97E-04	0.051417924	cb10491_c14714/f3p0/1332,cb6773_c7/f1p0/1165,cb10491_c15024/f2p0/1357,cb8287_c167/f2p1/1306,cb10491_c15095/f2p0/1335,cb10491_c228869/f3p0/1354,cb10491_c14995/f2p0/1301,cb10491_c762616/f2p0/1346,cb10491_c30217/f1p0/1308,cb10491_c24810/f9p0/1777,cb10491_c19519/f1p0/1368,cb13341_c2/f2p0/949,cb10491_c742753/f2p0/1341,cb10491_c15121/f2p0/1354,cb10491_c38834/f1p0/1361
Cellular Component	GO:0045275	respiratory chain complex III	15	80	4.97E-04	0.051417924	cb10491_c15095/f2p0/1335,cb6773_c7/f1p0/1165,cb10491_c14714/f3p0/1332,cb8287_c167/f2p1/1306,cb10491_c15024/f2p0/1357,cb10491_c742753/f2p0/1341,cb10491_c15121/f2p0/1354,cb10491_c38834/f1p0/1361,cb10491_c228869/f3p0/1354,cb10491_c14995/f2p0/1301,cb10491_c762616/f2p0/1346,cb10491_c30217/f1p0/1308,cb10491_c24810/f9p0/1777,cb13341_c2/f2p0/949,cb10491_c19519/f1p0/1368
Molecular Function	GO:0004129	cytochrome-c oxidase activity	14	342	9.94E-01	0.99999785	cb7535_c50/f1p0/1049,cb7374_c49500/f6p3/4613,cb10491_c876091/f1p0/1267,cb7535_c25/f3p0/1114,cb7374_c2818/f1p0/2538,cb8281_c3/f6p1/1816,cb8281_c9/f2p0/1710,cb7535_c45/f1p0/1143,cb10491_c405960/f1p0/1451,cb7374_c770/f13p2/3633,cb10491_c598512/f1p1/1422,cb7374_c2819/f1p0/2499,cb8281_c2/f10p0/1421,cb8281_c29/f1p0/1917
Molecular Function	GO:0015002	heme-copper terminal oxidase activity	14	342	9.94E-01	0.99999785	cb7535_c25/f3p0/1114,cb10491_c876091/f1p0/1267,cb7374_c49500/f6p3/4613,cb7535_c50/f1p0/1049,cb7374_c2818/f1p0/2538,cb8281_c9/f2p0/1710,cb8281_c3/f6p1/1816,cb7374_c2819/f1p0/2499,cb8281_c2/f10p0/1421,cb8281_c29/f1p0/1917,cb7374_c770/f13p2/3633,cb10491_c598512/f1p1/1422,cb10491_c405960/f1p0/1451,cb7535_c45/f1p0/1143
Molecular Function	GO:0016675	oxidoreductase activity, acting on a heme group of donors	14	342	9.94E-01	0.99999785	cb7374_c2818/f1p0/2538,cb7535_c25/f3p0/1114,cb10491_c876091/f1p0/1267,cb7374_c49500/f6p3/4613,cb7535_c50/f1p0/1049,cb8281_c29/f1p0/1917,cb8281_c2/f10p0/1421,cb7374_c2819/f1p0/2499,cb7374_c770/f13p2/3633,cb10491_c598512/f1p1/1422,cb7535_c45/f1p0/1143,cb10491_c405960/f1p0/1451,cb8281_c9/f2p0/1710,cb8281_c3/f6p1/1816
Molecular Function	GO:0016676	oxidoreductase activity, acting on a heme group of donors, oxygen as acceptor	14	342	9.94E-01	0.99999785	cb8281_c3/f6p1/1816,cb8281_c9/f2p0/1710,cb10491_c405960/f1p0/1451,cb7535_c45/f1p0/1143,cb8281_c29/f1p0/1917,cb8281_c2/f10p0/1421,cb7374_c2819/f1p0/2499,cb7374_c770/f13p2/3633,cb10491_c598512/f1p1/1422,cb7374_c49500/f6p3/4613,cb10491_c876091/f1p0/1267,cb7535_c50/f1p0/1049,cb7535_c25/f3p0/1114,cb7374_c2818/f1p0/2538
Molecular Function	GO:0016747	transferase activity, transferring acyl groups other than amino-acyl groups	14	306	9.76E-01	0.99999785	cb1584_c10/f1p0/3470,cb1865_c19/f1p0/1989,cb1584_c15/f1p0/3268,cb3667_c0/f45p0/2051,cb7374_c328372/f8p0/2006,cb7374_c273411/f1p0/1976,cb1584_c3/f2p0/2248,cb6607_c1/f1p0/2220,cb10447_c2/f1p0/1255,cb7374_c218181/f1p1/2246,cb7374_c273830/f2p0/1997,cb273_c109/f15p0/4818,cb6953_c1/f3p1/3732,cb7374_c101139/f9p0/3335
Biological Process	GO:1903047	mitotic cell cycle process	14	281	9.45E-01	0.99999785	cb7374_c229833/f1p0/2479,cb4072_c84/f3p0/1253,cb4072_c90/f1p0/1953,cb8523_c6/f1p0/1374,cb7374_c298681/f1p1/2477,cb7374_c100952/f3p0/3335,cb5914_c2/f1p0/2690,cb13050_c1/f1p0/996,cb10015_c16/f1p0/1330,cb7374_c395606/f1p0/2022,cb7374_c13131/f1p0/3661,cb5914_c1/f1p0/2125,cb10015_c11/f1p0/1796,cb7374_c176394/f1p0/3174
Biological Process	GO:0009101	glycoprotein biosynthetic process	14	277	9.37E-01	0.99999785	cb336_c12/f1p0/4690,cb7427_c2/f2p1/1530,cb6469_c4/f1p0/2470,cb3627_c9/f1p0/3316,cb7374_c17032/f7p0/2730,cb7374_c236142/f2p0/2174,cb4665_c102/f24p0/1532,cb5291_c2/f1p0/2539,cb6469_c11/f1p0/1639,cb3627_c10/f1p0/2033,cb4665_c376/f1p0/1728,cb4665_c350/f1p0/1325,cb7374_c211056/f1p0/2086,cb6244_c7/f1p0/1384
Molecular Function	GO:0032403	protein complex binding	14	225	7.45E-01	0.992975692	cb1968_c34/f1p0/2544,cb10491_c544611/f1p0/1743,cb1968_c13/f2p0/3880,cb1968_c15/f1p1/3984,cb8191_c98/f1p0/1508,cb1968_c9/f3p0/2430,cb7374_c21471/f5p3/3175,cb7374_c178360/f1p0/3284,cb1968_c24/f1p0/2835,cb7374_c156290/f1p0/3802,cb1968_c21/f1p0/3703,cb12591_c1/f1p0/1675,cb1968_c32/f1p0/2731,cb7374_c46627/f1p0/3768
Biological Process	GO:0044270	cellular nitrogen compound catabolic process	14	219	7.08E-01	0.982320037	cb5824_c2/f1p0/3199,cb3811_c9/f1p0/2214,cb7374_c46881/f1p0/2586,cb8471_c5/f1p0/1206,cb1732_c9/f1p0/3041,cb7374_c232753/f1p1/3476,cb1732_c8/f1p0/2874,cb7374_c271973/f1p0/3440,cb7374_c27283/f3p0/2492,cb2796_c8/f1p0/2153,cb6994_c33/f18p0/3972,cb11969_c3/f1p0/1200,cb7374_c172172/f1p0/2334,cb7374_c10956/f1p0/3036
Biological Process	GO:0055082	cellular chemical homeostasis	14	216	6.89E-01	0.980458289	cb8438_c69/f10p1/1059,cb7374_c73424/f1p0/2205,cb8218_c860/f1p0/1174,cb10491_c371086/f2p0/1834,cb8218_c313/f1p2/1505,cb10577_c7/f1p0/1480,cb8218_c1013/f2p0/1232,cb7374_c20300/f1p0/2239,cb8218_c451/f1p0/1255,cb7374_c62720/f1p0/1952,cb7374_c335453/f1p1/2390,cb8218_c606/f1p0/1360,cb7374_c18923/f1p0/2246,cb13350_c13/f1p0/1199
Biological Process	GO:0048699	generation of neurons	14	215	6.82E-01	0.980458289	cb7374_c39134/f1p0/3580,cb7374_c288308/f1p0/1962,cb9322_c3/f1p0/1883,cb7374_c179683/f1p0/2355,cb7374_c111418/f1p1/2667,cb10491_c627204/f1p0/1321,cb5291_c2/f1p0/2539,cb6694_c10/f5p0/3403,cb8232_c3/f1p0/1457,cb4072_c84/f3p0/1253,cb4072_c90/f1p0/1953,cb9057_c1/f3p0/1457,cb8523_c6/f1p0/1374,cb1897_c0/f33p0/1457
Biological Process	GO:0006897	endocytosis	14	200	5.75E-01	0.960507566	cb12925_c102/f1p0/1121,cb6321_c3/f4p0/2217,cb1631_c39/f49p1/3128,cb1631_c22/f1p1/3660,cb9443_c9/f1p0/1621,cb4665_c376/f1p0/1728,cb9322_c3/f1p0/1883,cb7374_c179683/f1p0/2355,cb4665_c102/f24p0/1532,cb12925_c48/f1p0/1116,cb8232_c3/f1p0/1457,cb10491_c423758/f1p0/1292,cb4235_c12/f1p0/2398,cb4665_c350/f1p0/1325
Biological Process	GO:0014070	response to organic cyclic compound	14	200	5.75E-01	0.960507566	cb10617_c6/f1p0/989,cb7374_c62720/f1p0/1952,cb13350_c13/f1p0/1199,cb10617_c2/f1p0/1245,cb9322_c3/f1p0/1883,cb7374_c179683/f1p0/2355,cb7374_c335453/f1p1/2390,cb7374_c12615/f1p0/5067,cb2671_c10/f2p0/3188,cb7374_c73424/f1p0/2205,cb7374_c20300/f1p0/2239,cb7374_c22146/f1p0/3163,cb10491_c371086/f2p0/1834,cb7374_c332168/f3p0/4222
Biological Process	GO:0030182	neuron differentiation	14	200	5.75E-01	0.960507566	cb7374_c39134/f1p0/3580,cb6694_c10/f5p0/3403,cb4072_c90/f1p0/1953,cb8232_c3/f1p0/1457,cb4072_c84/f3p0/1253,cb7374_c288308/f1p0/1962,cb9322_c3/f1p0/1883,cb7374_c179683/f1p0/2355,cb10491_c627204/f1p0/1321,cb7374_c111418/f1p1/2667,cb5291_c2/f1p0/2539,cb9057_c1/f3p0/1457,cb8523_c6/f1p0/1374,cb1897_c0/f33p0/1457
Molecular Function	GO:0004812	aminoacyl-tRNA ligase activity	14	196	5.44E-01	0.950953372	cb1041_c5/f1p0/1931,cb2643_c4/f1p0/3203,cb6526_c4/f2p0/1659,cb6526_c20/f1p0/1144,cb6691_c1/f3p0/2179,cb3904_c11/f1p0/1383,cb7021_c4/f1p0/2005,cb6526_c16/f1p0/1712,cb7706_c3/f1p0/1562,cb7374_c285675/f1p0/2237,cb11479_c0/f1p0/1373,cb4020_c4/f1p1/3174,cb10053_c2/f1p0/1409,cb6691_c0/f4p0/2155
Molecular Function	GO:0016875	ligase activity, forming carbon-oxygen bonds	14	196	5.44E-01	0.950953372	cb1041_c5/f1p0/1931,cb2643_c4/f1p0/3203,cb6526_c4/f2p0/1659,cb6526_c20/f1p0/1144,cb3904_c11/f1p0/1383,cb6691_c1/f3p0/2179,cb6526_c16/f1p0/1712,cb7021_c4/f1p0/2005,cb7374_c285675/f1p0/2237,cb7706_c3/f1p0/1562,cb6691_c0/f4p0/2155,cb10053_c2/f1p0/1409,cb11479_c0/f1p0/1373,cb4020_c4/f1p1/3174
Molecular Function	GO:0016876	ligase activity, forming aminoacyl-tRNA and related compounds	14	196	5.44E-01	0.950953372	cb6691_c1/f3p0/2179,cb3904_c11/f1p0/1383,cb6526_c20/f1p0/1144,cb6526_c4/f2p0/1659,cb2643_c4/f1p0/3203,cb1041_c5/f1p0/1931,cb10053_c2/f1p0/1409,cb6691_c0/f4p0/2155,cb4020_c4/f1p1/3174,cb11479_c0/f1p0/1373,cb7374_c285675/f1p0/2237,cb7706_c3/f1p0/1562,cb7021_c4/f1p0/2005,cb6526_c16/f1p0/1712
Biological Process	GO:0080134	regulation of response to stress	14	176	3.82E-01	0.870549512	cb6477_c2/f3p0/2056,cb6244_c7/f1p0/1384,cb7374_c180362/f1p0/2434,cb7374_c298681/f1p1/2477,cb7374_c363570/f1p2/3518,cb7374_c229833/f1p0/2479,cb7777_c2/f1p0/1858,cb4098_c1/f3p0/3188,cb7374_c207881/f1p0/2329,cb10015_c11/f1p0/1796,cb10015_c16/f1p0/1330,cb7374_c46627/f1p0/3768,cb7374_c395606/f1p0/2022,cb7374_c151169/f4p0/2327
Cellular Component	GO:0000502	proteasome complex	14	174	3.65E-01	0.854260213	cb10501_c9/f1p0/1049,cb7550_c0/f4p0/1620,cb4099_c20/f1p0/1256,cb9205_c6/f1p0/1698,cb4099_c21/f1p0/1218,cb10491_c619535/f1p0/1526,cb4099_c13/f1p1/2069,cb11601_c1026/f1p0/1838,cb13211_c1/f2p1/1161,cb11928_c0/f85p1/1092,cb11601_c1664/f1p0/3570,cb11114_c1/f1p0/1537,cb7319_c3/f2p0/1601,cb8944_c9/f1p0/1147
Cellular Component	GO:1905369	endopeptidase complex	14	174	3.65E-01	0.854260213	cb8944_c9/f1p0/1147,cb11114_c1/f1p0/1537,cb7319_c3/f2p0/1601,cb11601_c1664/f1p0/3570,cb4099_c13/f1p1/2069,cb13211_c1/f2p1/1161,cb11928_c0/f85p1/1092,cb11601_c1026/f1p0/1838,cb10491_c619535/f1p0/1526,cb9205_c6/f1p0/1698,cb4099_c21/f1p0/1218,cb4099_c20/f1p0/1256,cb7550_c0/f4p0/1620,cb10501_c9/f1p0/1049
Cellular Component	GO:0022626	cytosolic ribosome	14	170	3.33E-01	0.846953363	cb5142_c267/f1p0/1315,cb5142_c426/f6p0/1276,cb5142_c470/f1p0/767,cb11601_c964/f1p0/965,cb6820_c13/f1p0/1620,cb5142_c463/f1p0/1314,cb5142_c404/f1p0/953,cb5142_c301/f1p0/1273,cb5142_c466/f3p0/1241,cb5142_c260/f1p0/1332,cb5142_c349/f1p0/1164,cb5142_c418/f20p0/1278,cb5142_c332/f1p0/1215,cb5142_c455/f7p0/1298
Biological Process	GO:0032504	multicellular organism reproduction	14	167	3.10E-01	0.829010515	cb6716_c2/f1p1/2187,cb8523_c6/f1p0/1374,cb10043_c112/f5p1/1044,cb7374_c21886/f2p0/3529,cb7374_c1673/f1p1/1938,cb4072_c90/f1p0/1953,cb7374_c1670/f1p1/2179,cb4072_c84/f3p0/1253,cb10043_c99/f1p0/1031,cb7374_c1671/f1p0/2118,cb10043_c37/f1p1/1256,cb10043_c98/f1p0/1035,cb13144_c3/f1p2/1174,cb9506_c138/f6p0/975
Biological Process	GO:0044703	multi-organism reproductive process	14	167	3.10E-01	0.829010515	cb7374_c1671/f1p0/2118,cb10043_c37/f1p1/1256,cb10043_c98/f1p0/1035,cb9506_c138/f6p0/975,cb13144_c3/f1p2/1174,cb6716_c2/f1p1/2187,cb8523_c6/f1p0/1374,cb10043_c112/f5p1/1044,cb7374_c21886/f2p0/3529,cb7374_c1673/f1p1/1938,cb7374_c1670/f1p1/2179,cb4072_c90/f1p0/1953,cb4072_c84/f3p0/1253,cb10043_c99/f1p0/1031
Biological Process	GO:0048609	multicellular organismal reproductive process	14	164	2.86E-01	0.825716596	cb7374_c21886/f2p0/3529,cb7374_c1673/f1p1/1938,cb7374_c1670/f1p1/2179,cb4072_c90/f1p0/1953,cb10043_c99/f1p0/1031,cb4072_c84/f3p0/1253,cb8523_c6/f1p0/1374,cb6716_c2/f1p1/2187,cb10043_c112/f5p1/1044,cb10043_c98/f1p0/1035,cb10043_c37/f1p1/1256,cb13144_c3/f1p2/1174,cb9506_c138/f6p0/975,cb7374_c1671/f1p0/2118
Biological Process	GO:0035295	tube development	14	160	2.56E-01	0.791156826	cb8523_c6/f1p0/1374,cb10491_c877749/f1p0/1546,cb10491_c87780/f1p0/1583,cb10491_c876466/f1p0/1550,cb7374_c18923/f1p0/2246,cb7374_c21886/f2p0/3529,cb10491_c411119/f1p0/1581,cb4072_c90/f1p0/1953,cb7374_c70337/f1p0/2523,cb4072_c84/f3p0/1253,cb10491_c82212/f1p0/1817,cb7374_c18582/f1p0/2624,cb10491_c26329/f1p0/1569,cb7374_c12615/f1p0/5067
Biological Process	GO:0051347	positive regulation of transferase activity	14	158	2.42E-01	0.791156826	cb10491_c26329/f1p0/1569,cb10015_c11/f1p0/1796,cb10015_c16/f1p0/1330,cb11257_c0/f1p0/1325,cb7374_c395606/f1p0/2022,cb10491_c877749/f1p0/1546,cb10491_c87780/f1p0/1583,cb7374_c39525/f1p0/4187,cb5429_c3/f1p1/2598,cb7374_c298681/f1p1/2477,cb10491_c876466/f1p0/1550,cb10491_c411119/f1p0/1581,cb10491_c82212/f1p0/1817,cb7374_c229833/f1p0/2479
Biological Process	GO:0009451	RNA modification	14	157	2.35E-01	0.791156826	cb7374_c215978/f1p0/2157,cb10406_c9/f1p0/1330,cb9702_c1/f2p0/1662,cb8578_c5/f1p0/1700,cb7089_c1/f7p1/1823,cb7939_c2/f1p0/1483,cb7089_c3/f4p1/1673,cb7374_c207683/f3p0/2416,cb1936_c6/f1p0/4178,cb10380_c2/f1p0/1415,cb10617_c6/f1p0/989,cb7374_c269483/f3p0/2162,cb7374_c217778/f2p0/2326,cb10617_c2/f1p0/1245
Biological Process	GO:0019953	sexual reproduction	14	157	2.35E-01	0.791156826	cb6716_c2/f1p1/2187,cb8523_c6/f1p0/1374,cb10043_c112/f5p1/1044,cb7374_c21886/f2p0/3529,cb7374_c1673/f1p1/1938,cb4072_c90/f1p0/1953,cb7374_c1670/f1p1/2179,cb10043_c99/f1p0/1031,cb4072_c84/f3p0/1253,cb7374_c1671/f1p0/2118,cb10043_c98/f1p0/1035,cb10043_c37/f1p1/1256,cb13144_c3/f1p2/1174,cb9506_c138/f6p0/975
Biological Process	GO:0007276	gamete generation	14	153	2.07E-01	0.753038946	cb7374_c1671/f1p0/2118,cb13144_c3/f1p2/1174,cb9506_c138/f6p0/975,cb10043_c98/f1p0/1035,cb10043_c37/f1p1/1256,cb10043_c112/f5p1/1044,cb8523_c6/f1p0/1374,cb6716_c2/f1p1/2187,cb7374_c1673/f1p1/1938,cb7374_c1670/f1p1/2179,cb4072_c90/f1p0/1953,cb4072_c84/f3p0/1253,cb10043_c99/f1p0/1031,cb7374_c21886/f2p0/3529
Biological Process	GO:0033674	positive regulation of kinase activity	14	143	1.45E-01	0.715478244	cb7374_c229833/f1p0/2479,cb10491_c82212/f1p0/1817,cb10491_c411119/f1p0/1581,cb5429_c3/f1p1/2598,cb7374_c298681/f1p1/2477,cb10491_c876466/f1p0/1550,cb7374_c39525/f1p0/4187,cb10491_c87780/f1p0/1583,cb10491_c877749/f1p0/1546,cb7374_c395606/f1p0/2022,cb11257_c0/f1p0/1325,cb10015_c16/f1p0/1330,cb10491_c26329/f1p0/1569,cb10015_c11/f1p0/1796
Biological Process	GO:0042273	ribosomal large subunit biogenesis	14	137	1.13E-01	0.702336026	cb11601_c964/f1p0/965,cb5142_c463/f1p0/1314,cb5142_c404/f1p0/953,cb5142_c301/f1p0/1273,cb5142_c466/f3p0/1241,cb5142_c332/f1p0/1215,cb5142_c455/f7p0/1298,cb5142_c260/f1p0/1332,cb5142_c349/f1p0/1164,cb5142_c418/f20p0/1278,cb5142_c267/f1p0/1315,cb5142_c470/f1p0/767,cb5309_c4/f1p0/1723,cb5142_c426/f6p0/1276
Biological Process	GO:0045860	positive regulation of protein kinase activity	14	136	1.09E-01	0.684900792	cb10491_c26329/f1p0/1569,cb10015_c11/f1p0/1796,cb10015_c16/f1p0/1330,cb11257_c0/f1p0/1325,cb7374_c395606/f1p0/2022,cb10491_c877749/f1p0/1546,cb7374_c39525/f1p0/4187,cb10491_c87780/f1p0/1583,cb7374_c298681/f1p1/2477,cb5429_c3/f1p1/2598,cb10491_c876466/f1p0/1550,cb10491_c411119/f1p0/1581,cb10491_c82212/f1p0/1817,cb7374_c229833/f1p0/2479
Molecular Function	GO:0031406	carboxylic acid binding	14	128	7.44E-02	0.575980857	cb7374_c334232/f3p1/2117,cb7374_c173341/f1p0/2089,cb6218_c9/f1p0/2131,cb2194_c5/f1p0/3128,cb7374_c225645/f1p1/2465,cb13008_c4/f1p0/6418,cb7374_c4324/f1p0/2932,cb7374_c246968/f1p0/2257,cb7374_c266879/f4p4/2778,cb2194_c10/f5p0/2585,cb7374_c328537/f1p0/2206,cb13008_c6/f1p0/6253,cb7374_c284074/f1p0/2178,cb5260_c5/f1p0/2262
Molecular Function	GO:0043177	organic acid binding	14	128	7.44E-02	0.575980857	cb7374_c328537/f1p0/2206,cb2194_c10/f5p0/2585,cb13008_c6/f1p0/6253,cb7374_c284074/f1p0/2178,cb5260_c5/f1p0/2262,cb7374_c4324/f1p0/2932,cb7374_c246968/f1p0/2257,cb7374_c266879/f4p4/2778,cb7374_c173341/f1p0/2089,cb6218_c9/f1p0/2131,cb2194_c5/f1p0/3128,cb13008_c4/f1p0/6418,cb7374_c225645/f1p1/2465,cb7374_c334232/f3p1/2117
Biological Process	GO:0071902	positive regulation of protein serine/threonine kinase activity	14	124	6.03E-02	0.566977776	cb10015_c11/f1p0/1796,cb10491_c26329/f1p0/1569,cb10015_c16/f1p0/1330,cb11257_c0/f1p0/1325,cb7374_c395606/f1p0/2022,cb10491_c877749/f1p0/1546,cb10491_c87780/f1p0/1583,cb7374_c39525/f1p0/4187,cb7374_c298681/f1p1/2477,cb10491_c876466/f1p0/1550,cb5429_c3/f1p1/2598,cb10491_c411119/f1p0/1581,cb10491_c82212/f1p0/1817,cb7374_c229833/f1p0/2479
Molecular Function	GO:0042803	protein homodimerization activity	14	119	4.54E-02	0.505006396	cb7374_c125158/f2p2/2648,cb7374_c1671/f1p0/2118,cb13144_c3/f1p2/1174,cb7374_c77446/f1p1/2559,cb10043_c37/f1p1/1256,cb10043_c98/f1p0/1035,cb7374_c151500/f2p1/2258,cb10043_c112/f5p1/1044,cb8523_c6/f1p0/1374,cb7374_c98074/f9p2/2662,cb7374_c1673/f1p1/1938,cb10043_c99/f1p0/1031,cb7374_c1670/f1p1/2179,cb7374_c57379/f1p2/2816
Biological Process	GO:0009145	purine nucleoside triphosphate biosynthetic process	14	114	3.33E-02	0.462348234	cb13245_c2/f1p0/1052,cb2970_c530/f1p0/1428,cb7394_c14/f1p0/2401,cb2970_c549/f1p0/1073,cb2970_c519/f1p0/1628,cb7374_c67755/f1p0/2402,cb6773_c7/f1p0/1165,cb10491_c566061/f1p0/1540,cb7394_c45/f2p0/1072,cb2970_c497/f1p0/1924,cb2970_c576/f3p0/1828,cb13245_c6/f1p0/1168,cb12027_c1/f1p0/1364,cb2970_c533/f1p0/1349
Biological Process	GO:0009206	purine ribonucleoside triphosphate biosynthetic process	14	114	3.33E-02	0.462348234	cb2970_c549/f1p0/1073,cb7394_c14/f1p0/2401,cb13245_c2/f1p0/1052,cb2970_c530/f1p0/1428,cb12027_c1/f1p0/1364,cb2970_c533/f1p0/1349,cb13245_c6/f1p0/1168,cb2970_c576/f3p0/1828,cb2970_c497/f1p0/1924,cb7394_c45/f2p0/1072,cb10491_c566061/f1p0/1540,cb6773_c7/f1p0/1165,cb7374_c67755/f1p0/2402,cb2970_c519/f1p0/1628
Molecular Function	GO:0046933	proton-transporting ATP synthase activity, rotational mechanism	14	112	2.91E-02	0.427556278	cb2970_c533/f1p0/1349,cb2970_c576/f3p0/1828,cb2970_c497/f1p0/1924,cb7394_c45/f2p0/1072,cb10491_c566061/f1p0/1540,cb2970_c519/f1p0/1628,cb2970_c549/f1p0/1073,cb7374_c363397/f1p1/2910,cb7394_c14/f1p0/2401,cb7374_c17700/f1p1/2961,cb7374_c6044/f1p0/2949,cb7374_c21180/f1p1/2893,cb13245_c2/f1p0/1052,cb2970_c530/f1p0/1428
Biological Process	GO:0006754	ATP biosynthetic process	14	105	1.76E-02	0.354569039	cb2970_c519/f1p0/1628,cb7374_c67755/f1p0/2402,cb6773_c7/f1p0/1165,cb2970_c576/f3p0/1828,cb2970_c497/f1p0/1924,cb13245_c6/f1p0/1168,cb12027_c1/f1p0/1364,cb2970_c533/f1p0/1349,cb10491_c566061/f1p0/1540,cb7394_c45/f2p0/1072,cb2970_c530/f1p0/1428,cb13245_c2/f1p0/1052,cb2970_c549/f1p0/1073,cb7394_c14/f1p0/2401
Biological Process	GO:0015985	energy coupled proton transport, down electrochemical gradient	14	104	1.63E-02	0.339081197	cb12027_c1/f1p0/1364,cb2970_c533/f1p0/1349,cb13245_c6/f1p0/1168,cb2970_c576/f3p0/1828,cb2970_c497/f1p0/1924,cb7394_c45/f2p0/1072,cb10491_c566061/f1p0/1540,cb7374_c67755/f1p0/2402,cb6773_c7/f1p0/1165,cb2970_c519/f1p0/1628,cb2970_c549/f1p0/1073,cb7394_c14/f1p0/2401,cb13245_c2/f1p0/1052,cb2970_c530/f1p0/1428
Biological Process	GO:0015986	ATP synthesis coupled proton transport	14	104	1.63E-02	0.339081197	cb13245_c2/f1p0/1052,cb2970_c530/f1p0/1428,cb2970_c549/f1p0/1073,cb7394_c14/f1p0/2401,cb2970_c519/f1p0/1628,cb7374_c67755/f1p0/2402,cb6773_c7/f1p0/1165,cb2970_c497/f1p0/1924,cb2970_c576/f3p0/1828,cb13245_c6/f1p0/1168,cb12027_c1/f1p0/1364,cb2970_c533/f1p0/1349,cb10491_c566061/f1p0/1540,cb7394_c45/f2p0/1072
Molecular Function	GO:0004364	glutathione transferase activity	14	64	1.42E-04	0.036078406	cb10043_c37/f1p1/1256,cb6840_c1/f2p0/983,cb10043_c98/f1p0/1035,cb13015_c20/f1p2/987,cb7249_c15/f1p0/950,cb13144_c3/f1p2/1174,cb13015_c23/f274p2/969,cb7249_c1/f1p0/1983,cb7374_c1671/f1p0/2118,cb7374_c1673/f1p1/1938,cb7374_c1670/f1p1/2179,cb12223_c2/f1p0/910,cb2121_c188/f2p0/1219,cb10043_c112/f5p1/1044
Cellular Component	GO:0005750	mitochondrial respiratory chain complex III	14	60	6.73E-05	0.021822193	cb10491_c38834/f1p0/1361,cb10491_c15121/f2p0/1354,cb10491_c742753/f2p0/1341,cb10491_c19519/f1p0/1368,cb13341_c2/f2p0/949,cb10491_c24810/f9p0/1777,cb10491_c30217/f1p0/1308,cb10491_c762616/f2p0/1346,cb10491_c14995/f2p0/1301,cb10491_c228869/f3p0/1354,cb10491_c15095/f2p0/1335,cb10491_c15024/f2p0/1357,cb10491_c14714/f3p0/1332,cb6773_c7/f1p0/1165
Biological Process	GO:0006486	protein glycosylation	13	260	9.37E-01	0.99999785	cb6244_c7/f1p0/1384,cb7374_c211056/f1p0/2086,cb4665_c350/f1p0/1325,cb4665_c376/f1p0/1728,cb3627_c10/f1p0/2033,cb6469_c11/f1p0/1639,cb4665_c102/f24p0/1532,cb7374_c236142/f2p0/2174,cb7374_c17032/f7p0/2730,cb3627_c9/f1p0/3316,cb6469_c4/f1p0/2470,cb7427_c2/f2p1/1530,cb336_c12/f1p0/4690
Biological Process	GO:0043413	macromolecule glycosylation	13	260	9.37E-01	0.99999785	cb6244_c7/f1p0/1384,cb7374_c211056/f1p0/2086,cb4665_c350/f1p0/1325,cb4665_c376/f1p0/1728,cb3627_c10/f1p0/2033,cb6469_c11/f1p0/1639,cb4665_c102/f24p0/1532,cb7374_c236142/f2p0/2174,cb7374_c17032/f7p0/2730,cb3627_c9/f1p0/3316,cb6469_c4/f1p0/2470,cb7427_c2/f2p1/1530,cb336_c12/f1p0/4690
Biological Process	GO:0070085	glycosylation	13	260	9.37E-01	0.99999785	cb6469_c4/f1p0/2470,cb3627_c9/f1p0/3316,cb7374_c17032/f7p0/2730,cb336_c12/f1p0/4690,cb7427_c2/f2p1/1530,cb4665_c350/f1p0/1325,cb7374_c211056/f1p0/2086,cb6244_c7/f1p0/1384,cb7374_c236142/f2p0/2174,cb4665_c102/f24p0/1532,cb6469_c11/f1p0/1639,cb3627_c10/f1p0/2033,cb4665_c376/f1p0/1728
Molecular Function	GO:0015267	channel activity	13	254	9.24E-01	0.99999785	cb7374_c328431/f11p1/3831,cb4499_c7/f1p0/5496,cb7374_c36671/f2p1/3355,cb7374_c34461/f7p1/4126,cb7374_c154579/f1p0/2759,cb7374_c352599/f2p0/3669,cb1029_c11/f1p4/2634,cb8498_c6/f1p0/1260,cb7374_c301801/f11p1/3824,cb7374_c21886/f2p0/3529,cb9758_c231/f292p1/1226,cb1084_c7/f1p0/1585,cb1029_c7/f1p3/3596
Molecular Function	GO:0022803	passive transmembrane transporter activity	13	254	9.24E-01	0.99999785	cb7374_c328431/f11p1/3831,cb7374_c36671/f2p1/3355,cb4499_c7/f1p0/5496,cb7374_c154579/f1p0/2759,cb7374_c34461/f7p1/4126,cb9758_c231/f292p1/1226,cb1084_c7/f1p0/1585,cb1029_c7/f1p3/3596,cb7374_c352599/f2p0/3669,cb1029_c11/f1p4/2634,cb8498_c6/f1p0/1260,cb7374_c301801/f11p1/3824,cb7374_c21886/f2p0/3529
Cellular Component	GO:0005730	nucleolus	13	234	8.63E-01	0.99999785	cb7374_c269483/f3p0/2162,cb5309_c4/f1p0/1723,cb7543_c1/f2p0/1837,cb7374_c158218/f1p0/2402,cb7374_c21471/f5p3/3175,cb13895_c0/f1p0/972,cb8191_c98/f1p0/1508,cb3488_c23/f1p0/1454,cb13525_c4/f1p0/1033,cb8578_c5/f1p0/1700,cb13050_c1/f1p0/996,cb7374_c298702/f1p0/2360,cb13525_c3/f1p0/1059
[truncated: 3,253 more rows]
