# Supplementary material for: Full-length transcriptome sequencing and comparative transcriptome analysis of Eriocheir sinensis in response to infection by the microsporidian Hepatospora eriocheir
Source: Front Cell Infect Microbiol. 2022 Dec 1;12:997574. doi: 10.3389/fcimb.2022.997574 (PMC9754153; doi:10.3389/fcimb.2022.997574)
Supplement: Supplementary Table 9 — KEGG enrichment analysis of unigenes showing upregulated expression in E. sinensis intestine after H. eriocheir infection. [file Table_9.xls]

Pathway Hierarchy1	Pathway Hierarchy2	KEGG Pathway	Pathway ID	Gene Number	Background number	P-Value	Q-Value	Gene IDs
Environmental Information Processing	Signaling molecules and interaction	ECM-receptor interaction	ko04512	71	539	2.40E-07	6.59E-05	cb7374_c231544/f2p1/2530,cb10491_c681302/f3p0/1456,cb10491_c894156/f1p0/1363,cb7374_c237059/f2p0/2866,cb7374_c147281/f2p0/3982,cb7374_c275249/f1p0/2071,cb10491_c539618/f1p0/1636,cb8374_c25/f1p0/1239,cb10491_c709678/f2p0/1639,cb10491_c596188/f1p0/1337,cb10491_c573223/f1p0/1326,cb10491_c885141/f1p0/1664,cb10491_c848777/f1p0/1630,cb7374_c266283/f6p0/2927,cb10491_c585027/f1p0/1573,cb10491_c818521/f1p…
Metabolism	Xenobiotics biodegradation and metabolism	Metabolism of xenobiotics by cytochrome P450	ko00980	23	138	8.97E-05	1.23E-02	cb10491_c537429/f1p0/1282,cb3901_c1/f2p0/2407,cb13015_c20/f1p2/987,cb7424_c28/f1p0/954,cb7404_c0/f27p0/1392,cb13015_c23/f274p2/969,cb7424_c23/f1p0/1099,cb10043_c98/f1p0/1035,cb10043_c39/f1p2/1297,cb6043_c12/f1p1/1563,cb12223_c2/f1p0/910,cb10043_c37/f1p1/1256,cb7404_c5/f1p0/1295,cb7374_c1670/f1p1/2179,cb7404_c3/f1p0/2564,cb7374_c1671/f1p0/2118,cb5988_c7/f1p0/2063,cb8694_c8/f1p0/1162,cb6043_c6/f1p0…
Environmental Information Processing	Signaling molecules and interaction	Cell adhesion molecules (CAMs)	ko04514	23	142	1.40E-04	1.28E-02	cb10491_c556198/f1p0/1548,cb7374_c8887/f2p0/3352,cb7374_c237059/f2p0/2866,cb12545_c3/f1p1/5279,cb7374_c32645/f1p0/2912,cb10491_c1007/f1p0/1663,cb7374_c155591/f1p0/2354,cb7374_c43932/f1p0/4713,cb10743_c18/f1p0/5120,cb10491_c527868/f1p0/1501,cb10491_c513678/f2p0/1246,cb10491_c13903/f3p0/1493,cb7374_c27257/f5p0/3472,cb7374_c266283/f6p0/2927,cb10491_c1011/f1p0/1743,cb7374_c291388/f1p0/2305,cb7374_c23…
Cellular Processes	Cell motility	Regulation of actin cytoskeleton	ko04810	130	1400	6.44E-04	2.53E-02	cb7374_c334221/f9p2/2697,cb7374_c232610/f1p0/4556,cb2791_c20/f3p1/2379,cb2791_c85/f1p1/3588,cb7374_c210449/f1p3/2786,cb12925_c102/f1p0/1121,cb7374_c219126/f1p0/2497,cb2204_c15/f1p0/2219,cb12925_c86/f1p0/1165,cb7374_c230330/f1p0/2212,cb6131_c4/f1p0/1837,cb7374_c266283/f6p0/2927,cb7374_c212281/f2p1/4809,cb14532_c1/f1p0/1521,cb7374_c291388/f1p0/2305,cb7374_c335065/f1p0/2155,cb7374_c328715/f1p0/2401,…
Cellular Processes	Transport and catabolism	Phagosome	ko04145	176	1978	6.28E-04	2.53E-02	cb7374_c122016/f1p0/3364,cb7374_c332308/f3p0/3244,cb1631_c14/f2p0/3614,cb12925_c102/f1p0/1121,cb11601_c1638/f1p0/1904,cb7374_c328478/f3p0/2906,cb3352_c1/f1p0/4613,cb7374_c46803/f1p0/2539,cb7374_c121842/f3p0/2327,cb5067_c32/f1p0/1256,cb12925_c86/f1p0/1165,cb6131_c4/f1p0/1837,cb7374_c266283/f6p0/2927,cb3256_c12/f2p0/1947,cb7374_c102397/f1p0/3290,cb7374_c291388/f1p0/2305,cb9994_c8/f1p0/1187,cb7374_c…
Metabolism	Amino acid metabolism	Valine, leucine and isoleucine degradation	ko00280	49	429	5.41E-04	2.53E-02	cb10491_c856428/f1p1/1564,cb6275_c6/f2p0/4417,cb6512_c38/f1p1/1061,cb7374_c63985/f1p0/3104,cb9710_c20/f1p0/1136,cb4064_c17/f1p0/2306,cb5742_c35/f5p0/2384,cb7374_c78625/f1p0/3925,cb9300_c6/f1p0/1425,cb3556_c3/f1p0/1584,cb4476_c15/f33p3/3032,cb7374_c37745/f1p0/2914,cb9710_c16/f1p0/1616,cb6275_c7/f1p0/4407,cb4382_c4/f1p1/2486,cb9710_c8/f1p0/1846,cb9710_c2/f2p0/1302,cb7374_c16428/f2p0/2364,cb7374_c23…
Organismal Systems	Immune system	Complement and coagulation cascades	ko04610	33	255	4.98E-04	2.53E-02	cb7374_c209326/f4p6/2358,cb7374_c27500/f2p3/3488,cb13140_c12/f1p7/5562,cb7374_c38148/f2p1/4085,cb13123_c15/f1p0/921,cb7374_c40890/f2p0/3163,cb7374_c117601/f1p0/2800,cb10491_c414409/f3p2/1599,cb10491_c529924/f5p0/1893,cb13123_c3/f4p0/5252,cb10491_c437061/f1p1/1735,cb13140_c9/f1p0/1210,cb7374_c70942/f1p0/3375,cb13123_c47/f1p0/980,cb10491_c419498/f1p2/1869,cb7374_c16917/f6p2/4109,cb7374_c27383/f6p3/…
Metabolism	Overview	Carbon metabolism	ko01200	173	1949	7.76E-04	2.67E-02	cb7374_c9308/f4p4/3020,cb7374_c171492/f1p1/2132,cb7374_c160077/f1p0/2916,cb7374_c222663/f1p0/2496,cb7374_c167356/f1p0/2081,cb7374_c158420/f1p0/3759,cb7374_c20482/f1p1/2947,cb9574_c7/f1p0/1177,cb7374_c8661/f3p0/2294,cb7374_c223090/f1p2/2340,cb760_c27/f1p0/3754,cb9533_c1/f3p0/1374,cb6664_c12/f2p0/1460,cb8972_c65/f1p0/935,cb7374_c4258/f1p0/2508,cb13008_c4/f1p0/6418,cb7374_c387442/f4p1/2489,cb7374_c2…
Environmental Information Processing	Signaling molecules and interaction	Cytokine-cytokine receptor interaction	ko04060	14	80	1.24E-03	2.85E-02	cb10491_c865909/f1p0/1773,cb7374_c165779/f1p0/1942,cb10491_c912739/f1p0/1831,cb10491_c850950/f1p0/1782,cb10003_c0/f3p0/6445,cb7374_c160150/f1p0/2412,cb10491_c517271/f1p0/1402,cb7374_c173544/f1p0/4292,cb185_c0/f2p0/1471,cb1605_c8/f1p1/5198,cb7374_c39525/f1p0/4187,cb7374_c46330/f1p0/2489,cb8990_c21/f2p0/1659,cb185_c7/f1p0/2233
Organismal Systems	Digestive system	Mineral absorption	ko04978	88	902	1.10E-03	2.85E-02	cb547_c2/f2p0/1405,cb7374_c104688/f1p0/2281,cb7374_c109721/f1p0/1977,cb8218_c1013/f2p0/1232,cb8218_c606/f1p0/1360,cb7374_c410909/f1p0/1148,cb7374_c402131/f1p0/2447,cb7374_c328693/f1p0/2851,cb7374_c114869/f1p0/2515,cb10491_c387457/f1p0/1804,cb7374_c9425/f1p0/2586,cb7374_c108287/f1p0/2356,cb7374_c219084/f1p0/1999,cb7374_c383549/f1p0/2043,cb7374_c18158/f1p0/2792,cb7374_c104080/f1p0/2241,cb10491_c477…
Organismal Systems	Excretory system	Aldosterone-regulated sodium reabsorption	ko04960	86	879	1.14E-03	2.85E-02	cb7374_c104688/f1p0/2281,cb7374_c232610/f1p0/4556,cb7374_c109721/f1p0/1977,cb7374_c410909/f1p0/1148,cb2204_c15/f1p0/2219,cb7374_c402131/f1p0/2447,cb7374_c278185/f1p0/3151,cb7374_c328693/f1p0/2851,cb7374_c114869/f1p0/2515,cb2204_c23/f1p0/1638,cb10491_c387457/f1p0/1804,cb7374_c108287/f1p0/2356,cb7374_c269873/f2p0/3530,cb7374_c219084/f1p0/1999,cb7374_c18158/f1p0/2792,cb7374_c383549/f1p0/2043,cb7374_…
Organismal Systems	Immune system	Toll and Imd signaling pathway	ko04624	32	256	1.08E-03	2.85E-02	cb14027_c1/f1p0/984,cb8541_c3/f2p0/1322,cb567_c0/f5p1/3173,cb13829_c3/f1p0/6018,cb7254_c4/f2p0/1334,cb784_c1/f2p0/1556,cb7374_c334990/f1p0/2414,cb7374_c123346/f1p0/3139,cb567_c12/f1p0/3128,cb7374_c19944/f3p0/3820,cb7374_c29519/f2p1/2311,cb7374_c20627/f2p0/3796,cb7254_c2/f2p0/1700,cb7374_c17289/f1p0/4038,cb7374_c17534/f1p1/3848,cb7532_c9/f1p0/1073,cb567_c9/f1p0/4905,cb567_c4/f2p0/3117,cb7532_c1/f1…
Metabolism	Xenobiotics biodegradation and metabolism	Drug metabolism - cytochrome P450	ko00982	18	119	1.59E-03	3.37E-02	cb10491_c537429/f1p0/1282,cb3901_c1/f2p0/2407,cb13015_c20/f1p2/987,cb7424_c28/f1p0/954,cb13015_c23/f274p2/969,cb7424_c23/f1p0/1099,cb10043_c98/f1p0/1035,cb10043_c39/f1p2/1297,cb12223_c2/f1p0/910,cb10043_c37/f1p1/1256,cb7374_c1670/f1p1/2179,cb7374_c1671/f1p0/2118,cb5988_c7/f1p0/2063,cb8694_c8/f1p0/1162,cb10043_c99/f1p0/1031,cb7374_c1673/f1p1/1938,cb10043_c112/f5p1/1044,cb13144_c3/f1p2/1174
Metabolism	Lipid metabolism	Arachidonic acid metabolism	ko00590	39	340	1.73E-03	3.40E-02	cb7374_c344729/f1p0/2743,cb7374_c207602/f2p0/2099,cb7374_c76317/f1p0/3602,cb30_c11/f1p1/4891,cb7374_c165774/f7p0/2851,cb10491_c258/f10p0/1723,cb3460_c6/f1p0/3406,cb9766_c0/f3p0/1508,cb13114_c6/f4p0/1007,cb10043_c39/f1p2/1297,cb7374_c75931/f1p0/3106,cb10107_c4/f1p0/1110,cb7374_c1670/f1p1/2179,cb6043_c6/f1p0/1728,cb7374_c112311/f2p0/3032,cb10043_c112/f5p1/1044,cb10491_c1823/f1p0/1548,cb6801_c2/f3p0…
Environmental Information Processing	Signal transduction	MAPK signaling pathway - fly	ko04013	81	837	2.10E-03	3.82E-02	cb7374_c204700/f5p0/4362,cb7374_c232610/f1p0/4556,cb6166_c16/f1p0/1330,cb6166_c2/f4p0/1069,cb8916_c25/f1p0/1641,cb6131_c8/f1p0/1561,cb7374_c3060/f13p2/2710,cb6166_c1/f9p0/1436,cb10491_c521592/f1p0/1380,cb7374_c123346/f1p0/3139,cb7374_c100645/f4p1/4188,cb7374_c406689/f1p0/2413,cb6131_c4/f1p0/1837,cb7374_c212281/f2p1/4809,cb14532_c1/f1p0/1521,cb7374_c19944/f3p0/3820,cb363_c6/f2p0/3026,cb7374_c20627…
Metabolism	Metabolism of other amino acids	Glutathione metabolism	ko00480	40	356	2.22E-03	3.82E-02	cb7374_c9308/f4p4/3020,cb10491_c537429/f1p0/1282,cb3901_c1/f2p0/2407,cb7249_c11/f1p0/1201,cb13015_c20/f1p2/987,cb7424_c28/f1p0/954,cb6840_c1/f2p0/983,cb7374_c17208/f2p0/2741,cb10491_c258/f10p0/1723,cb7374_c8930/f2p1/3639,cb7374_c112230/f2p1/3828,cb7374_c107639/f1p1/3176,cb7684_c1/f1p0/1938,cb10043_c39/f1p2/1297,cb12223_c2/f1p0/910,cb10107_c4/f1p0/1110,cb7249_c10/f1p0/1217,cb7374_c1670/f1p1/2179,c…
Organismal Systems	Immune system	Fc gamma R-mediated phagocytosis	ko04666	54	520	2.57E-03	4.16E-02	cb7374_c334221/f9p2/2697,cb212_c6/f3p0/2703,cb7374_c210449/f1p3/2786,cb7374_c231371/f2p0/2615,cb7374_c2844/f1p0/4037,cb7374_c219126/f1p0/2497,cb6131_c8/f1p0/1561,cb2204_c15/f1p0/2219,cb7374_c106144/f1p0/2559,cb7374_c267084/f102p2/3305,cb7374_c112504/f1p0/2471,cb7374_c230330/f1p0/2212,cb7374_c328680/f6p1/3466,cb2204_c23/f1p0/1638,cb7374_c8566/f4p1/3906,cb6131_c4/f1p0/1837,cb7374_c3459/f1p2/2754,cb…
Organismal Systems	Circulatory system	Adrenergic signaling in cardiomyocytes	ko04261	114	1262	3.29E-03	4.76E-02	cb7374_c186318/f1p1/2872,cb10491_c464/f2p0/1686,cb7374_c104688/f1p0/2281,cb9222_c4/f1p0/1112,cb7374_c109721/f1p0/1977,cb7374_c277120/f2p1/4705,cb7374_c1630/f1p0/3413,cb7374_c1608/f1p0/3640,cb7374_c410909/f1p0/1148,cb7374_c402131/f1p0/2447,cb7374_c114869/f1p0/2515,cb7374_c328693/f1p0/2851,cb7374_c277369/f2p0/3870,cb7374_c1598/f1p0/4164,cb7374_c269010/f8p0/4195,cb10491_c33591/f1p0/1824,cb10491_c387…
Organismal Systems	Endocrine system	Insulin secretion	ko04911	88	937	3.24E-03	4.76E-02	cb7374_c104688/f1p0/2281,cb7374_c109721/f1p0/1977,cb7374_c410909/f1p0/1148,cb7374_c402131/f1p0/2447,cb7374_c114869/f1p0/2515,cb7374_c328693/f1p0/2851,cb10491_c387457/f1p0/1804,cb7374_c225234/f2p0/2539,cb7374_c108287/f1p0/2356,cb7374_c219084/f1p0/1999,cb7374_c383549/f1p0/2043,cb7374_c18158/f1p0/2792,cb7374_c104080/f1p0/2241,cb10491_c477997/f1p0/1679,cb7374_c340652/f1p0/2444,cb7374_c123661/f3p0/242…
Metabolism	Xenobiotics biodegradation and metabolism	Styrene degradation	ko00643	6	23	4.20E-03	5.77E-02	cb6790_c4/f2p0/962,cb7140_c2/f1p0/1918,cb6790_c8/f1p0/1447,cb6790_c12/f2p0/959,cb7140_c1/f1p0/2085,cb6790_c0/f82p1/1959
Cellular Processes	Transport and catabolism	Lysosome	ko04142	105	1164	4.83E-03	6.32E-02	cb7374_c355596/f1p2/2629,cb7374_c229829/f1p0/3114,cb6073_c28/f5p0/2316,cb7374_c123624/f1p1/3620,cb7374_c32413/f1p1/2213,cb11779_c3/f1p1/6526,cb8641_c2/f2p0/1419,cb7374_c27140/f6p2/3748,cb1106_c0/f1p0/4674,cb7374_c121842/f3p0/2327,cb8466_c16/f1p0/1663,cb7374_c388860/f1p1/2107,cb7374_c119986/f2p0/2760,cb7374_c17700/f1p1/2961,cb7374_c3313/f1p0/4171,cb7374_c391483/f1p1/2782,cb1897_c0/f33p0/1457,cb737…
Organismal Systems	Development	Axon guidance	ko04360	64	663	6.04E-03	7.55E-02	cb9828_c8/f1p0/1033,cb7374_c232610/f1p0/4556,cb7374_c237059/f2p0/2866,cb6131_c8/f1p0/1561,cb2204_c15/f1p0/2219,cb2204_c23/f1p0/1638,cb7374_c225234/f2p0/2539,cb7374_c266283/f6p0/2927,cb6131_c4/f1p0/1837,cb7374_c175419/f2p0/2680,cb7374_c150106/f7p0/2605,cb7374_c212281/f2p1/4809,cb14532_c1/f1p0/1521,cb7374_c291388/f1p0/2305,cb7374_c8794/f4p1/3474,cb7374_c111156/f1p0/2711,cb7374_c115266/f1p0/2554,cb7…
Organismal Systems	Digestive system	Pancreatic secretion	ko04972	107	1201	6.41E-03	7.66E-02	cb7374_c352599/f2p0/3669,cb7374_c104688/f1p0/2281,cb7374_c109721/f1p0/1977,cb7374_c212782/f1p3/3253,cb7374_c344729/f1p0/2743,cb7374_c410909/f1p0/1148,cb6131_c8/f1p0/1561,cb7374_c402131/f1p0/2447,cb7374_c165774/f7p0/2851,cb3460_c6/f1p0/3406,cb7374_c328693/f1p0/2851,cb7374_c114869/f1p0/2515,cb13114_c6/f4p0/1007,cb10491_c387457/f1p0/1804,cb7374_c108287/f1p0/2356,cb7374_c2468/f2p0/4673,cb7374_c219084…
Cellular Processes	Transport and catabolism	Peroxisome	ko04146	60	623	8.00E-03	9.17E-02	cb4413_c10/f1p1/1234,cb7374_c9308/f4p4/3020,cb4413_c8/f1p0/1759,cb6166_c14/f1p0/1347,cb3901_c1/f2p0/2407,cb6071_c7/f1p0/2553,cb7374_c401604/f1p0/2197,cb6071_c17/f1p0/2222,cb6166_c16/f1p0/1330,cb6477_c2/f3p0/2056,cb6166_c2/f4p0/1069,cb10491_c564627/f1p0/1361,cb6166_c1/f9p0/1436,cb5304_c5/f1p1/1788,cb7374_c271973/f1p0/3440,cb6876_c5/f1p2/1718,cb7374_c28826/f7p0/3175,cb7374_c98420/f1p0/2831,cb11531_…
Environmental Information Processing	Signal transduction	VEGF signaling pathway	ko04370	40	388	9.52E-03	1.05E-01	cb212_c6/f3p0/2703,cb7374_c232610/f1p0/4556,cb7374_c231371/f2p0/2615,cb7374_c2844/f1p0/4037,cb6131_c8/f1p0/1561,cb7374_c76317/f1p0/3602,cb2204_c15/f1p0/2219,cb9766_c0/f3p0/1508,cb2204_c23/f1p0/1638,cb7374_c207607/f2p0/2449,cb7374_c75931/f1p0/3106,cb6131_c4/f1p0/1837,cb7374_c175419/f2p0/2680,cb7374_c150106/f7p0/2605,cb7374_c250318/f1p0/2691,cb7374_c212281/f2p1/4809,cb14532_c1/f1p0/1521,cb212_c15/f…
Metabolism	Carbohydrate metabolism	Propanoate metabolism	ko00640	37	356	1.09E-02	1.15E-01	cb10491_c856428/f1p1/1564,cb6275_c6/f2p0/4417,cb2378_c24/f1p0/2055,cb7374_c63985/f1p0/3104,cb9710_c20/f1p0/1136,cb4064_c17/f1p0/2306,cb7374_c78625/f1p0/3925,cb4476_c15/f33p3/3032,cb2378_c2/f18p1/1952,cb9710_c16/f1p0/1616,cb6275_c7/f1p0/4407,cb2378_c25/f1p0/2415,cb9710_c8/f1p0/1846,cb2378_c34/f1p0/1965,cb9710_c2/f2p0/1302,cb7374_c16428/f2p0/2364,cb7374_c230110/f1p0/2699,cb2378_c21/f2p0/2435,cb2378…
Organismal Systems	Immune system	IL-17 signaling pathway	ko04657	28	253	1.13E-02	1.15E-01	cb9121_c6/f1p0/1027,cb212_c6/f3p0/2703,cb7374_c72162/f1p1/4221,cb9121_c0/f2p0/1245,cb7374_c108792/f5p1/4250,cb7374_c76317/f1p0/3602,cb4788_c1/f10p0/1555,cb7374_c60091/f3p1/4251,cb7374_c329738/f9p1/4388,cb2589_c11/f1p0/2654,cb7374_c123346/f1p0/3139,cb9766_c0/f3p0/1508,cb7374_c329166/f10p1/4236,cb7374_c203990/f6p1/2679,cb7374_c60049/f3p2/4357,cb7374_c59414/f6p1/2693,cb7374_c75931/f1p0/3106,cb7374_c…
Organismal Systems	Circulatory system	Cardiac muscle contraction	ko04260	116	1344	1.19E-02	1.16E-01	cb7374_c104688/f1p0/2281,cb7374_c186318/f1p1/2872,cb7374_c109721/f1p0/1977,cb7374_c277120/f2p1/4705,cb10491_c428538/f1p0/1440,cb7374_c410909/f1p0/1148,cb7374_c402131/f1p0/2447,cb7374_c328693/f1p0/2851,cb7374_c114869/f1p0/2515,cb7374_c277369/f2p0/3870,cb10491_c387457/f1p0/1804,cb10491_c33591/f1p0/1824,cb7374_c269010/f8p0/4195,cb7374_c108287/f1p0/2356,cb8281_c17/f1p0/1539,cb7374_c219084/f1p0/1999,c…
Environmental Information Processing	Signal transduction	cAMP signaling pathway	ko04024	116	1347	1.26E-02	1.17E-01	cb7374_c104688/f1p0/2281,cb9222_c4/f1p0/1112,cb7374_c109721/f1p0/1977,cb7374_c219126/f1p0/2497,cb7374_c410909/f1p0/1148,cb6131_c8/f1p0/1561,cb7374_c402131/f1p0/2447,cb2204_c15/f1p0/2219,cb7374_c123346/f1p0/3139,cb7374_c328693/f1p0/2851,cb7374_c114869/f1p0/2515,cb2204_c23/f1p0/1638,cb10491_c387457/f1p0/1804,cb7374_c108287/f1p0/2356,cb7374_c225234/f2p0/2539,cb7374_c219084/f1p0/1999,cb6131_c4/f1p0/1…
Environmental Information Processing	Signal transduction	Rap1 signaling pathway	ko04015	95	1078	1.28E-02	1.17E-01	cb7374_c232610/f1p0/4556,cb9222_c4/f1p0/1112,cb7374_c237059/f2p0/2866,cb12925_c102/f1p0/1121,cb6131_c8/f1p0/1561,cb2204_c15/f1p0/2219,cb12925_c86/f1p0/1165,cb2204_c23/f1p0/1638,cb7374_c266283/f6p0/2927,cb3597_c1/f3p0/3536,cb6131_c4/f1p0/1837,cb7374_c175419/f2p0/2680,cb12925_c48/f1p0/1116,cb7374_c150106/f7p0/2605,cb2719_c12/f3p0/3210,cb7374_c212281/f2p1/4809,cb14532_c1/f1p0/1521,cb7374_c291388/f1p…
Organismal Systems	Digestive system	Salivary secretion	ko04970	89	1003	1.32E-02	1.17E-01	cb9121_c6/f1p0/1027,cb7374_c104688/f1p0/2281,cb9222_c4/f1p0/1112,cb7374_c109721/f1p0/1977,cb7374_c212782/f1p3/3253,cb7374_c410909/f1p0/1148,cb7374_c402131/f1p0/2447,cb3352_c1/f1p0/4613,cb7374_c328693/f1p0/2851,cb7374_c114869/f1p0/2515,cb10491_c387457/f1p0/1804,cb3352_c10/f1p0/6647,cb7374_c108287/f1p0/2356,cb7374_c219084/f1p0/1999,cb7374_c18158/f1p0/2792,cb7374_c383549/f1p0/2043,cb7374_c104080/f1p…
Cellular Processes	Cell growth and death	Necroptosis	ko04217	62	672	1.67E-02	1.32E-01	cb7374_c330256/f10p0/3191,cb10491_c590998/f1p0/1405,cb10491_c681414/f1p0/1747,cb7887_c33/f154p2/980,cb2970_c589/f1372p0/1371,cb7374_c295145/f1p1/2101,cb7374_c269755/f3p0/2149,cb10491_c574157/f1p0/1584,cb10491_c585828/f1p0/1715,cb10491_c679180/f1p0/1286,cb7374_c345340/f8p2/2862,cb8218_c1013/f2p0/1232,cb8218_c313/f1p2/1505,cb2348_c44/f3p0/2479,cb7374_c128900/f1p0/2312,cb9758_c231/f292p1/1226,cb7374…
Metabolism	Carbohydrate metabolism	Butanoate metabolism	ko00650	20	170	1.59E-02	1.32E-01	cb7374_c234685/f1p0/2962,cb7374_c219131/f1p0/3133,cb7374_c63985/f1p0/3104,cb6512_c38/f1p1/1061,cb7374_c78625/f1p0/3925,cb9300_c6/f1p0/1425,cb3556_c3/f1p0/1584,cb10442_c0/f4p0/1393,cb7374_c283725/f1p0/2196,cb7374_c237466/f6p1/3050,cb7374_c267435/f6p0/2533,cb7374_c224580/f1p0/3649,cb6512_c37/f1p0/1136,cb7374_c300487/f1p0/2121,cb7374_c79610/f2p0/2957,cb7374_c38856/f1p0/2006,cb7374_c101139/f9p0/3335,…
Organismal Systems	Excretory system	Proximal tubule bicarbonate reclamation	ko04964	97	1116	1.68E-02	1.32E-01	cb7374_c104688/f1p0/2281,cb7374_c76239/f1p0/2268,cb7374_c109721/f1p0/1977,cb7374_c410909/f1p0/1148,cb7374_c402131/f1p0/2447,cb7374_c114869/f1p0/2515,cb7374_c328693/f1p0/2851,cb10491_c387457/f1p0/1804,cb7374_c108287/f1p0/2356,cb7374_c219084/f1p0/1999,cb7374_c383549/f1p0/2043,cb7374_c18158/f1p0/2792,cb7374_c104080/f1p0/2241,cb10491_c477997/f1p0/1679,cb7374_c340652/f1p0/2444,cb7374_c123661/f3p0/2424…
Organismal Systems	Immune system	Chemokine signaling pathway	ko04062	56	597	1.64E-02	1.32E-01	cb212_c6/f3p0/2703,cb7374_c232610/f1p0/4556,cb7374_c273830/f2p0/1997,cb7374_c160557/f1p0/3279,cb7374_c231371/f2p0/2615,cb7374_c2844/f1p0/4037,cb7374_c219126/f1p0/2497,cb6131_c8/f1p0/1561,cb2204_c15/f1p0/2219,cb2204_c23/f1p0/1638,cb7374_c207607/f2p0/2449,cb7374_c8566/f4p1/3906,cb273_c109/f15p0/4818,cb6131_c4/f1p0/1837,cb7374_c175419/f2p0/2680,cb7374_c150106/f7p0/2605,cb510_c4/f1p1/4927,cb2719_c12/…
Metabolism	Carbohydrate metabolism	Pyruvate metabolism	ko00620	82	930	1.93E-02	1.43E-01	cb7374_c171492/f1p1/2132,cb7374_c76239/f1p0/2268,cb2176_c1/f14p1/3455,cb5742_c35/f5p0/2384,cb7374_c167356/f1p0/2081,cb2378_c2/f18p1/1952,cb2176_c32/f1p0/3002,cb2176_c0/f15p0/3361,cb4382_c4/f1p1/2486,cb2176_c47/f1p0/3308,cb13008_c4/f1p0/6418,cb7374_c73325/f1p0/3945,cb2378_c58/f1p0/1866,cb7374_c45265/f1p0/3859,cb7374_c44955/f2p0/4965,cb7374_c101139/f9p0/3335,cb7374_c401302/f1p0/2356,cb12210_c21/f1p…
Organismal Systems	Digestive system	Bile secretion	ko04976	77	866	1.91E-02	1.43E-01	cb7374_c104688/f1p0/2281,cb7374_c109721/f1p0/1977,cb7374_c212782/f1p3/3253,cb7374_c410909/f1p0/1148,cb7374_c402131/f1p0/2447,cb7374_c328693/f1p0/2851,cb7374_c114869/f1p0/2515,cb5759_c1/f1p0/2469,cb10491_c387457/f1p0/1804,cb7374_c9425/f1p0/2586,cb7374_c108287/f1p0/2356,cb7374_c219084/f1p0/1999,cb7374_c383549/f1p0/2043,cb7374_c18158/f1p0/2792,cb7374_c104080/f1p0/2241,cb10491_c477997/f1p0/1679,cb737…
Environmental Information Processing	Signal transduction	NF-kappa B signaling pathway	ko04064	19	165	2.25E-02	1.59E-01	cb7374_c72162/f1p1/4221,cb7374_c108792/f5p1/4250,cb7374_c76317/f1p0/3602,cb7374_c60091/f3p1/4251,cb7374_c329738/f9p1/4388,cb9766_c0/f3p0/1508,cb7374_c329166/f10p1/4236,cb7374_c203990/f6p1/2679,cb7374_c60049/f3p2/4357,cb7374_c59414/f6p1/2693,cb1818_c12/f1p0/2524,cb10491_c15933/f1p0/1325,cb7374_c75931/f1p0/3106,cb7374_c40610/f1p1/3365,cb9766_c18/f1p2/5678,cb7256_c5/f1p0/1839,cb7374_c45703/f12p0/412…
Metabolism	Xenobiotics biodegradation and metabolism	Caprolactam degradation	ko00930	8	50	2.20E-02	1.59E-01	cb6512_c37/f1p0/1136,cb6512_c38/f1p1/1061,cb7374_c63985/f1p0/3104,cb7374_c78625/f1p0/3925,cb7374_c300487/f1p0/2121,cb7374_c283725/f1p0/2196,cb7374_c69463/f1p0/3846,cb6512_c13/f2p2/1463
Organismal Systems	Nervous system	Neurotrophin signaling pathway	ko04722	59	650	2.55E-02	1.75E-01	cb9222_c4/f1p0/1112,cb212_c6/f3p0/2703,cb7374_c232610/f1p0/4556,cb10491_c877749/f1p0/1546,cb7374_c408460/f1p0/1993,cb7374_c231371/f2p0/2615,cb7374_c2844/f1p0/4037,cb6131_c8/f1p0/1561,cb2204_c15/f1p0/2219,cb7374_c123346/f1p0/3139,cb7374_c269439/f3p0/3761,cb1626_c2/f1p0/4068,cb7374_c273901/f1p0/4241,cb2204_c23/f1p0/1638,cb7374_c225234/f2p0/2539,cb6131_c4/f1p0/1837,cb7374_c72122/f1p0/2961,cb7374_c17…
Environmental Information Processing	Signal transduction	Ras signaling pathway	ko04014	75	857	2.81E-02	1.83E-01	cb7374_c232610/f1p0/4556,cb9222_c4/f1p0/1112,cb1631_c14/f2p0/3614,cb7374_c344729/f1p0/2743,cb6131_c8/f1p0/1561,cb7374_c165774/f7p0/2851,cb2204_c15/f1p0/2219,cb3460_c6/f1p0/3406,cb13114_c6/f4p0/1007,cb2204_c23/f1p0/1638,cb2571_c1/f7p0/3718,cb273_c109/f15p0/4818,cb6131_c4/f1p0/1837,cb7374_c175419/f2p0/2680,cb7374_c150106/f7p0/2605,cb7374_c212281/f2p1/4809,cb14532_c1/f1p0/1521,cb4457_c6/f1p0/3048,cb…
Metabolism	Lipid metabolism	Glycerophospholipid metabolism	ko00564	40	418	2.85E-02	1.83E-01	cb7296_c10/f1p0/1358,cb2287_c2/f2p0/2094,cb7374_c344729/f1p0/2743,cb7374_c207602/f2p0/2099,cb7374_c165774/f7p0/2851,cb7374_c2747/f1p0/3555,cb7374_c237241/f1p0/3140,cb3460_c6/f1p0/3406,cb538_c42/f1p0/2006,cb11130_c3/f2p1/1369,cb13114_c6/f4p0/1007,cb7296_c7/f1p0/1933,cb7374_c72158/f2p0/3599,cb309_c11/f1p0/2815,cb7374_c207809/f2p0/3181,cb538_c25/f1p1/3960,cb7374_c112311/f2p0/3032,cb2287_c26/f1p0/166…
Organismal Systems	Endocrine system	Thyroid hormone synthesis	ko04918	89	1038	2.85E-02	1.83E-01	cb7374_c104688/f1p0/2281,cb7374_c109721/f1p0/1977,cb7374_c410909/f1p0/1148,cb7374_c402131/f1p0/2447,cb7374_c328693/f1p0/2851,cb7374_c114869/f1p0/2515,cb10491_c387457/f1p0/1804,cb7374_c108287/f1p0/2356,cb10107_c4/f1p0/1110,cb7374_c219084/f1p0/1999,cb7374_c18158/f1p0/2792,cb7374_c383549/f1p0/2043,cb7374_c104080/f1p0/2241,cb3091_c3/f2p0/3576,cb10491_c477997/f1p0/1679,cb7374_c391295/f1p0/2135,cb7374_…
Cellular Processes	Transport and catabolism	Endocytosis	ko04144	111	1329	3.10E-02	1.94E-01	cb10491_c590998/f1p0/1405,cb10491_c883448/f1p0/1542,cb7374_c334221/f9p2/2697,cb6910_c5/f5p0/3236,cb10491_c574157/f1p0/1584,cb7374_c210449/f1p3/2786,cb1631_c14/f2p0/3614,cb10491_c679180/f1p0/1286,cb7374_c345340/f8p2/2862,cb397_c11/f1p2/4330,cb397_c7/f1p1/4312,cb397_c3/f2p1/3604,cb7374_c267084/f102p2/3305,cb7374_c230330/f1p0/2212,cb4665_c350/f1p0/1325,cb6910_c0/f15p0/4328,cb7374_c328847/f3p0/2195,c…
Metabolism	Lipid metabolism	Fatty acid elongation	ko00062	17	149	3.21E-02	1.96E-01	cb7374_c63985/f1p0/3104,cb6512_c38/f1p1/1061,cb7374_c78625/f1p0/3925,cb7374_c283725/f1p0/2196,cb7711_c8/f1p0/1272,cb6512_c37/f1p0/1136,cb7711_c5/f2p0/1305,cb1873_c16/f1p2/2416,cb6953_c1/f3p1/3732,cb1873_c6/f1p1/2450,cb5712_c5/f1p0/1641,cb7374_c300487/f1p0/2121,cb1873_c2/f22p2/2559,cb7374_c69463/f1p0/3846,cb1873_c0/f25p1/2505,cb6512_c13/f2p2/1463,cb1856_c3/f2p1/3578
Environmental Information Processing	Signal transduction	TNF signaling pathway	ko04668	36	376	3.59E-02	2.02E-01	cb8541_c3/f2p0/1322,cb212_c6/f3p0/2703,cb7374_c408460/f1p0/1993,cb7374_c76317/f1p0/3602,cb2204_c15/f1p0/2219,cb7374_c123346/f1p0/3139,cb9766_c0/f3p0/1508,cb2204_c23/f1p0/1638,cb9864_c7/f1p1/5121,cb7374_c75931/f1p0/3106,cb7374_c19944/f3p0/3820,cb212_c15/f1p1/4419,cb7374_c20627/f2p0/3796,cb7374_c29519/f2p1/2311,cb7374_c17289/f1p0/4038,cb7374_c72162/f1p1/4221,cb7374_c108792/f5p1/4250,cb7374_c60091/f…
Genetic Information Processing	Folding, sorting and degradation	Proteasome	ko03050	28	279	3.56E-02	2.02E-01	cb7374_c9157/f2p0/3845,cb7319_c3/f2p0/1601,cb10491_c580653/f1p0/1578,cb7374_c13918/f1p0/2306,cb7374_c15562/f1p0/2093,cb8944_c9/f1p0/1147,cb7374_c18774/f2p0/3006,cb13211_c1/f2p1/1161,cb10501_c0/f9p0/1296,cb9205_c9/f1p0/1157,cb7374_c7848/f8p0/3267,cb11601_c1664/f1p0/3570,cb10501_c6/f1p0/1660,cb7374_c297968/f1p0/3556,cb11928_c0/f85p1/1092,cb9205_c6/f1p0/1698,cb10501_c1/f2p0/1070,cb4099_c13/f1p1/2069…
Metabolism	Carbohydrate metabolism	Pentose phosphate pathway	ko00030	60	674	3.41E-02	2.02E-01	cb7374_c101971/f1p0/2576,cb7374_c205491/f1p1/2720,cb6664_c16/f1p0/1994,cb9533_c9/f1p0/1329,cb7374_c222663/f1p0/2496,cb7374_c17208/f2p0/2741,cb7374_c167861/f1p0/2318,cb7374_c207681/f2p1/1996,cb7374_c8930/f2p1/3639,cb7374_c223090/f1p2/2340,cb7374_c405272/f1p0/2253,cb9533_c1/f3p0/1374,cb6664_c12/f2p0/1460,cb10571_c11/f1p0/1799,cb7374_c112230/f2p1/3828,cb6664_c48/f1p0/2036,cb8972_c65/f1p0/935,cb7374_…
Metabolism	Metabolism of cofactors and vitamins	Folate biosynthesis	ko00790	14	118	3.66E-02	2.02E-01	cb4607_c12/f1p0/1779,cb7249_c10/f1p0/1217,cb7249_c11/f1p0/1201,cb6840_c1/f2p0/983,cb7249_c6/f1p0/1794,cb11601_c699/f1p0/2986,cb4607_c14/f1p0/1693,cb4228_c0/f4p0/2293,cb4607_c13/f1p0/1760,cb11829_c0/f2p0/895,cb7249_c1/f1p0/1983,cb7374_c46778/f7p0/2650,cb7249_c15/f1p0/950,cb7374_c111652/f2p0/2689
Organismal Systems	Endocrine system	GnRH signaling pathway	ko04912	43	463	3.67E-02	2.02E-01	cb8541_c3/f2p0/1322,cb212_c6/f3p0/2703,cb7374_c232610/f1p0/4556,cb9222_c4/f1p0/1112,cb7374_c408460/f1p0/1993,cb7374_c231371/f2p0/2615,cb7374_c123346/f1p0/3139,cb9864_c7/f1p1/5121,cb7374_c207607/f2p0/2449,cb7374_c225234/f2p0/2539,cb7374_c175419/f2p0/2680,cb7374_c150106/f7p0/2605,cb3091_c3/f2p0/3576,cb7374_c250318/f1p0/2691,cb7374_c212281/f2p1/4809,cb14532_c1/f1p0/1521,cb212_c15/f1p1/4419,cb7374_c1…
Metabolism	Xenobiotics biodegradation and metabolism	Aminobenzoate degradation	ko00627	10	76	3.89E-02	2.10E-01	cb4607_c12/f1p0/1779,cb7374_c63985/f1p0/3104,cb7374_c78625/f1p0/3925,cb7374_c300487/f1p0/2121,cb4607_c14/f1p0/1693,cb7374_c283725/f1p0/2196,cb4607_c13/f1p0/1760,cb7374_c46778/f7p0/2650,cb7374_c69463/f1p0/3846,cb7374_c111652/f2p0/2689
Organismal Systems	Immune system	B cell receptor signaling pathway	ko04662	33	344	4.20E-02	2.22E-01	cb212_c6/f3p0/2703,cb7374_c232610/f1p0/4556,cb7374_c2844/f1p0/4037,cb7374_c219126/f1p0/2497,cb6131_c8/f1p0/1561,cb2204_c15/f1p0/2219,cb7374_c269558/f3p1/2473,cb7374_c123346/f1p0/3139,cb2204_c23/f1p0/1638,cb7374_c8566/f4p1/3906,cb6131_c4/f1p0/1837,cb7374_c294427/f1p0/2078,cb14532_c1/f1p0/1521,cb7374_c212281/f2p1/4809,cb7374_c19944/f3p0/3820,cb7374_c335065/f1p0/2155,cb212_c15/f1p1/4419,cb7374_c2951…
Cellular Processes	Cell growth and death	Apoptosis - fly	ko04214	39	421	4.61E-02	2.35E-01	cb567_c0/f5p1/3173,cb212_c6/f3p0/2703,cb7374_c232610/f1p0/4556,cb7374_c408460/f1p0/1993,cb7374_c3060/f13p2/2710,cb4809_c10/f1p0/2884,cb4809_c4/f2p0/2663,cb7374_c123346/f1p0/3139,cb567_c12/f1p0/3128,cb7374_c62652/f6p0/2308,cb7374_c344958/f1p2/2058,cb4809_c6/f1p0/2799,cb5484_c1/f3p0/2261,cb510_c4/f1p1/4927,cb7374_c17032/f7p0/2730,cb7374_c212281/f2p1/4809,cb14532_c1/f1p0/1521,cb7374_c19944/f3p0/3820…
Environmental Information Processing	Signal transduction	ErbB signaling pathway	ko04012	29	299	4.78E-02	2.35E-01	cb7374_c295638/f7p0/2825,cb7374_c292692/f1p0/2049,cb212_c6/f3p0/2703,cb7374_c232610/f1p0/4556,cb7374_c105770/f3p0/2414,cb7374_c115266/f1p0/2554,cb326_c36/f1p1/5419,cb2204_c15/f1p0/2219,cb8859_c5/f1p0/1601,cb7374_c123346/f1p0/3139,cb2204_c23/f1p0/1638,cb7374_c221023/f1p0/2480,cb7374_c207607/f2p0/2449,cb7374_c225234/f2p0/2539,cb510_c10/f1p0/3066,cb7374_c77446/f1p1/2559,cb510_c4/f1p1/4927,cb7374_c22…
Metabolism	Carbohydrate metabolism	Glyoxylate and dicarboxylate metabolism	ko00630	41	447	4.76E-02	2.35E-01	cb10491_c856428/f1p1/1564,cb638_c13/f1p0/3961,cb7374_c401604/f1p0/2197,cb4476_c15/f33p3/3032,cb8938_c4/f1p0/1797,cb7374_c8661/f3p0/2294,cb2353_c13/f1p1/1076,cb7374_c98420/f1p0/2831,cb7374_c4258/f1p0/2508,cb7374_c76139/f1p0/2635,cb2353_c3/f1p0/1984,cb2353_c5/f1p0/2468,cb7374_c4723/f1p2/3404,cb7374_c57455/f10p1/2648,cb7374_c226694/f1p0/2349,cb7374_c101139/f9p0/3335,cb2353_c11/f1p0/1535,cb7374_c6011…
Metabolism	Metabolism of cofactors and vitamins	Vitamin B6 metabolism	ko00750	3	12	4.68E-02	2.35E-01	cb7374_c6713/f3p0/2146,cb7374_c1812/f1p0/2101,cb7374_c1810/f2p0/2174
Metabolism	Biosynthesis of other secondary metabolites	Streptomycin biosynthesis	ko00521	5	29	4.88E-02	2.35E-01	cb6642_c11/f1p0/2206,cb6642_c9/f1p0/2094,cb6642_c3/f1p0/2095,cb6642_c1/f2p0/2014,cb3266_c12/f2p0/2588
Cellular Processes	Cellular community - eukaryotes	Tight junction	ko04530	117	1441	5.34E-02	2.36E-01	cb10491_c464/f2p0/1686,cb7374_c400928/f1p0/1936,cb7374_c332308/f3p0/3244,cb7374_c237059/f2p0/2866,cb7374_c10760/f2p5/3523,cb12925_c102/f1p0/1121,cb7374_c332476/f5p0/3561,cb7374_c1630/f1p0/3413,cb7374_c1608/f1p0/3640,cb6131_c8/f1p0/1561,cb7374_c123346/f1p0/3139,cb12925_c86/f1p0/1165,cb7374_c1598/f1p0/4164,cb7374_c174880/f1p0/3037,cb7374_c266283/f6p0/2927,cb6131_c4/f1p0/1837,cb12925_c48/f1p0/1116,c…
Environmental Information Processing	Signal transduction	PI3K-Akt signaling pathway	ko04151	119	1468	5.37E-02	2.36E-01	cb10491_c464/f2p0/1686,cb7374_c76239/f1p0/2268,cb7374_c232610/f1p0/4556,cb7374_c237059/f2p0/2866,cb8916_c25/f1p0/1641,cb7374_c1630/f1p0/3413,cb7374_c1608/f1p0/3640,cb6131_c8/f1p0/1561,cb2204_c15/f1p0/2219,cb8374_c25/f1p0/1239,cb7374_c406689/f1p0/2413,cb7374_c1598/f1p0/4164,cb2204_c23/f1p0/1638,cb273_c109/f15p0/4818,cb7374_c266283/f6p0/2927,cb6131_c4/f1p0/1837,cb10602_c1/f7p0/1884,cb4457_c6/f1p0/3…
Genetic Information Processing	Folding, sorting and degradation	SNARE interactions in vesicular transport	ko04130	17	159	5.40E-02	2.36E-01	cb7374_c332072/f3p0/2189,cb7374_c78404/f1p0/2890,cb7374_c331598/f62p1/2236,cb7374_c60542/f1p0/3170,cb7374_c269322/f4p0/2253,cb7325_c1/f2p0/1947,cb6056_c1/f7p2/2195,cb6056_c2/f3p2/2421,cb7374_c75023/f1p0/2347,cb9447_c5/f2p0/1674,cb7374_c38813/f1p0/2912,cb7374_c387141/f7p1/2180,cb7374_c333417/f4p1/2249,cb7374_c359202/f2p1/2249,cb7374_c77410/f1p0/2999,cb9447_c14/f1p0/1286,cb7374_c59718/f4p0/3864
Metabolism	Energy metabolism	Oxidative phosphorylation	ko00190	128	1584	5.06E-02	2.36E-01	cb7374_c122016/f1p0/3364,cb7374_c158420/f1p0/3759,cb7374_c46803/f1p0/2539,cb7374_c121842/f3p0/2327,cb5067_c32/f1p0/1256,cb2970_c497/f1p0/1924,cb7374_c387442/f4p1/2489,cb7374_c2819/f1p0/2499,cb3256_c12/f2p0/1947,cb7374_c3088/f1p1/3794,cb7374_c102397/f1p0/3290,cb7374_c74461/f1p0/3050,cb7374_c67755/f1p0/2402,cb7374_c161791/f1p0/2182,cb13245_c6/f1p0/1168,cb13245_c2/f1p0/1052,cb7374_c401574/f1p0/2832,…
Organismal Systems	Digestive system	Carbohydrate digestion and absorption	ko04973	75	887	5.29E-02	2.36E-01	cb2120_c7/f1p0/2905,cb7374_c104688/f1p0/2281,cb7374_c109721/f1p0/1977,cb7374_c410909/f1p0/1148,cb2204_c15/f1p0/2219,cb7374_c402131/f1p0/2447,cb7374_c328693/f1p0/2851,cb7374_c114869/f1p0/2515,cb2204_c23/f1p0/1638,cb10491_c387457/f1p0/1804,cb7374_c9425/f1p0/2586,cb7374_c108287/f1p0/2356,cb7374_c219084/f1p0/1999,cb7374_c383549/f1p0/2043,cb7374_c18158/f1p0/2792,cb7374_c104080/f1p0/2241,cb10491_c47799…
Organismal Systems	Digestive system	Gastric acid secretion	ko04971	77	911	5.08E-02	2.36E-01	cb7374_c104688/f1p0/2281,cb9222_c4/f1p0/1112,cb7374_c109721/f1p0/1977,cb7374_c212782/f1p3/3253,cb7374_c10760/f2p5/3523,cb7374_c410909/f1p0/1148,cb7374_c402131/f1p0/2447,cb7374_c328693/f1p0/2851,cb7374_c114869/f1p0/2515,cb10491_c387457/f1p0/1804,cb7374_c225234/f2p0/2539,cb7374_c108287/f1p0/2356,cb7374_c219084/f1p0/1999,cb7374_c18158/f1p0/2792,cb7374_c383549/f1p0/2043,cb7374_c104080/f1p0/2241,cb309…
Metabolism	Amino acid metabolism	Phenylalanine metabolism	ko00360	18	172	5.75E-02	2.47E-01	cb7374_c173341/f1p0/2089,cb7374_c334232/f3p1/2117,cb7374_c29185/f4p0/4708,cb7374_c4324/f1p0/2932,cb7374_c338376/f1p0/2341,cb7374_c266879/f4p4/2778,cb7374_c20482/f1p1/2947,cb10491_c25469/f4p0/1763,cb7374_c234216/f1p0/3087,cb14356_c0/f1p0/1076,cb7374_c227573/f2p0/2575,cb7374_c246968/f1p0/2257,cb11312_c0/f2p1/1489,cb7374_c103013/f1p0/3558,cb5988_c7/f1p0/2063,cb7374_c328537/f1p0/2206,cb7374_c47157/f1…
Metabolism	Amino acid metabolism	Arginine biosynthesis	ko00220	24	245	6.09E-02	2.58E-01	cb3352_c4/f1p0/2339,cb10491_c843193/f1p0/1518,cb7374_c338376/f1p0/2341,cb7374_c128900/f1p0/2312,cb7374_c20482/f1p1/2947,cb3352_c1/f1p0/4613,cb7374_c41818/f1p0/3165,cb10561_c6/f1p0/1598,cb7374_c227573/f2p0/2575,cb10561_c17/f1p0/1045,cb3352_c10/f1p0/6647,cb7374_c102281/f2p0/3724,cb11312_c0/f2p1/1489,cb12973_c20/f1p0/1170,cb7374_c22436/f5p0/4993,cb3352_c0/f2p0/3597,cb7374_c4723/f1p2/3404,cb10491_c39…
Metabolism	Carbohydrate metabolism	Glycolysis / Gluconeogenesis	ko00010	102	1252	6.27E-02	2.60E-01	cb7374_c101971/f1p0/2576,cb7374_c76239/f1p0/2268,cb5742_c35/f5p0/2384,cb4132_c132/f2p0/1463,cb6664_c16/f1p0/1994,cb7374_c167861/f1p0/2318,cb9574_c7/f1p0/1177,cb2378_c2/f18p1/1952,cb7374_c223090/f1p2/2340,cb9328_c1/f1p0/1705,cb4382_c4/f1p1/2486,cb9533_c1/f3p0/1374,cb6664_c12/f2p0/1460,cb8972_c65/f1p0/935,cb6664_c48/f1p0/2036,cb7374_c112078/f1p0/2537,cb9533_c13/f1p0/1560,cb2378_c58/f1p0/1866,cb7374…
Organismal Systems	Endocrine system	Prolactin signaling pathway	ko04917	19	186	6.33E-02	2.60E-01	cb7374_c295638/f7p0/2825,cb7374_c292692/f1p0/2049,cb212_c6/f3p0/2703,cb7374_c232610/f1p0/4556,cb7374_c105770/f3p0/2414,cb7374_c115266/f1p0/2554,cb326_c36/f1p1/5419,cb2204_c15/f1p0/2219,cb2204_c23/f1p0/1638,cb7374_c221023/f1p0/2480,cb7374_c207607/f2p0/2449,cb7374_c40610/f1p1/3365,cb14532_c1/f1p0/1521,cb7374_c212281/f2p1/4809,cb326_c29/f1p0/1251,cb212_c15/f1p1/4419,cb13011_c1/f5p0/1017,cb7374_c2951…
Cellular Processes	Cellular community - eukaryotes	Focal adhesion	ko04510	118	1469	6.64E-02	2.69E-01	cb7374_c237059/f2p0/2866,cb7374_c219126/f1p0/2497,cb12925_c102/f1p0/1121,cb6131_c8/f1p0/1561,cb2204_c15/f1p0/2219,cb7374_c123346/f1p0/3139,cb8374_c25/f1p0/1239,cb12925_c86/f1p0/1165,cb2204_c23/f1p0/1638,cb6131_c4/f1p0/1837,cb7374_c266283/f6p0/2927,cb7374_c175419/f2p0/2680,cb12925_c48/f1p0/1116,cb7374_c150106/f7p0/2605,cb2719_c12/f3p0/3210,cb7374_c124466/f1p0/2301,cb7374_c291388/f1p0/2305,cb7374_c…
Organismal Systems	Immune system	T cell receptor signaling pathway	ko04660	40	453	7.86E-02	3.13E-01	cb212_c6/f3p0/2703,cb7374_c232610/f1p0/4556,cb7374_c231371/f2p0/2615,cb7374_c219126/f1p0/2497,cb2204_c15/f1p0/2219,cb7374_c123346/f1p0/3139,cb2204_c23/f1p0/1638,cb7374_c8566/f4p1/3906,cb7374_c175419/f2p0/2680,cb7374_c150106/f7p0/2605,cb7374_c250318/f1p0/2691,cb7374_c18370/f1p0/4219,cb7374_c212281/f2p1/4809,cb14532_c1/f1p0/1521,cb8859_c0/f11p0/1881,cb7374_c19944/f3p0/3820,cb212_c15/f1p1/4419,cb737…
Metabolism	Metabolism of terpenoids and polyketides	Geraniol degradation	ko00281	3	15	8.29E-02	3.26E-01	cb6512_c37/f1p0/1136,cb6512_c38/f1p1/1061,cb6512_c13/f2p2/1463
Organismal Systems	Immune system	Leukocyte transendothelial migration	ko04670	72	874	8.65E-02	3.35E-01	cb7374_c10760/f2p5/3523,cb7374_c237059/f2p0/2866,cb7374_c219126/f1p0/2497,cb12925_c102/f1p0/1121,cb6131_c8/f1p0/1561,cb2204_c15/f1p0/2219,cb12925_c86/f1p0/1165,cb2204_c23/f1p0/1638,cb6131_c4/f1p0/1837,cb7374_c266283/f6p0/2927,cb7374_c175419/f2p0/2680,cb12925_c48/f1p0/1116,cb7374_c150106/f7p0/2605,cb7374_c291388/f1p0/2305,cb7374_c335065/f1p0/2155,cb7374_c8794/f4p1/3474,cb7374_c328715/f1p0/2401,cb7…
Metabolism	Amino acid metabolism	Lysine degradation	ko00310	32	357	9.14E-02	3.39E-01	cb6239_c7/f1p0/1651,cb11154_c15/f1p0/3623,cb6512_c38/f1p1/1061,cb7374_c63985/f1p0/3104,cb5742_c35/f5p0/2384,cb7374_c78625/f1p0/3925,cb4463_c4/f1p0/2012,cb4382_c4/f1p1/2486,cb6239_c3/f1p0/2332,cb7374_c104719/f1p0/2925,cb5742_c0/f58p1/2385,cb7374_c284074/f1p0/2178,cb7374_c44955/f2p0/4965,cb4382_c2/f1p1/2192,cb7374_c101139/f9p0/3335,cb7374_c69463/f1p0/3846,cb6512_c13/f2p2/1463,cb4463_c2/f4p0/2145,cb…
Metabolism	Amino acid metabolism	Phenylalanine, tyrosine and tryptophan biosynthesis	ko00400	14	135	9.10E-02	3.39E-01	cb7374_c246968/f1p0/2257,cb7374_c173341/f1p0/2089,cb7374_c334232/f3p1/2117,cb11312_c0/f2p1/1489,cb7374_c4324/f1p0/2932,cb7374_c29185/f4p0/4708,cb7374_c338376/f1p0/2341,cb7374_c266879/f4p4/2778,cb7374_c20482/f1p1/2947,cb10491_c25469/f4p0/1763,cb7374_c328537/f1p0/2206,cb7374_c47157/f1p0/3318,cb7374_c227573/f2p0/2575,cb7374_c387254/f7p0/2433
Metabolism	Overview	Biosynthesis of amino acids	ko01230	103	1290	9.10E-02	3.39E-01	cb7374_c9308/f4p4/3020,cb7374_c101971/f1p0/2576,cb7374_c334232/f3p1/2117,cb7374_c102997/f1p0/2263,cb4132_c132/f2p0/1463,cb7374_c160077/f1p0/2916,cb7374_c222663/f1p0/2496,cb7374_c266879/f4p4/2778,cb7374_c20482/f1p1/2947,cb9574_c7/f1p0/1177,cb10491_c25469/f4p0/1763,cb7374_c8661/f3p0/2294,cb4382_c4/f1p1/2486,cb760_c27/f1p0/3754,cb7374_c227573/f2p0/2575,cb10571_c11/f1p0/1799,cb7395_c1/f2p0/1134,cb897…
Metabolism	Energy metabolism	Sulfur metabolism	ko00920	9	79	1.00E-01	3.68E-01	cb7374_c299053/f1p2/2318,cb3746_c3/f2p0/3134,cb10491_c706185/f1p0/1608,cb7374_c17152/f7p2/2994,cb9609_c2/f1p0/1822,cb10208_c13/f1p0/5648,cb10491_c513445/f2p1/1560,cb7374_c286963/f1p2/2009,cb10491_c762261/f3p2/1907
Cellular Processes	Cell growth and death	Apoptosis	ko04210	99	1245	1.03E-01	3.73E-01	cb6983_c33/f1p0/3682,cb7374_c232610/f1p0/4556,cb7374_c400928/f1p0/1936,cb7374_c123624/f1p1/3620,cb7374_c332308/f3p0/3244,cb12925_c102/f1p0/1121,cb2204_c15/f1p0/2219,cb7374_c123346/f1p0/3139,cb12925_c86/f1p0/1165,cb2204_c23/f1p0/1638,cb3811_c15/f1p0/1055,cb7374_c174880/f1p0/3037,cb7374_c62652/f6p0/2308,cb7374_c3313/f1p0/4171,cb6983_c0/f4p0/1732,cb12925_c48/f1p0/1116,cb3091_c3/f2p0/3576,cb7374_c170…
Organismal Systems	Endocrine system	Thyroid hormone signaling pathway	ko04919	117	1491	1.08E-01	3.83E-01	cb7374_c104688/f1p0/2281,cb7374_c232610/f1p0/4556,cb7374_c109721/f1p0/1977,cb12925_c102/f1p0/1121,cb7374_c410909/f1p0/1148,cb2204_c15/f1p0/2219,cb7374_c402131/f1p0/2447,cb12925_c86/f1p0/1165,cb7374_c328693/f1p0/2851,cb7374_c114869/f1p0/2515,cb2204_c23/f1p0/1638,cb10491_c387457/f1p0/1804,cb1584_c15/f1p0/3268,cb7374_c108287/f1p0/2356,cb7374_c219084/f1p0/1999,cb12925_c48/f1p0/1116,cb7374_c18158/f1p0…
Organismal Systems	Excretory system	Endocrine and other factor-regulated calcium reabsorption	ko04961	74	914	1.09E-01	3.83E-01	cb7374_c104688/f1p0/2281,cb7374_c109721/f1p0/1977,cb7374_c410909/f1p0/1148,cb7374_c402131/f1p0/2447,cb7374_c328693/f1p0/2851,cb7374_c114869/f1p0/2515,cb10491_c387457/f1p0/1804,cb7374_c108287/f1p0/2356,cb7374_c219084/f1p0/1999,cb7374_c383549/f1p0/2043,cb7374_c18158/f1p0/2792,cb7374_c104080/f1p0/2241,cb10491_c477997/f1p0/1679,cb7374_c340652/f1p0/2444,cb10356_c14/f1p0/5722,cb7374_c115345/f1p0/2758,c…
Organismal Systems	Immune system	Antigen processing and presentation	ko04612	32	364	1.10E-01	3.83E-01	cb13843_c8/f1p0/1045,cb13843_c16/f1p0/797,cb7374_c3320/f1p0/3004,cb10491_c883448/f1p0/1542,cb7374_c176436/f1p0/1912,cb10491_c910074/f1p0/1681,cb7374_c21238/f2p0/3920,cb7374_c119986/f2p0/2760,cb7374_c3313/f1p0/4171,cb7374_c3309/f1p0/4396,cb6365_c5/f2p0/1485,cb7374_c3323/f2p1/4175,cb9994_c8/f1p0/1187,cb13843_c14/f1p0/1204,cb7374_c224119/f1p0/2528,cb7374_c3314/f1p0/4079,cb7374_c125118/f5p0/2766,cb14…
Environmental Information Processing	Signal transduction	cGMP - PKG signaling pathway	ko04022	101	1278	1.12E-01	3.85E-01	cb2970_c589/f1372p0/1371,cb7374_c104688/f1p0/2281,cb9222_c4/f1p0/1112,cb7374_c109721/f1p0/1977,cb9758_c231/f292p1/1226,cb7374_c410909/f1p0/1148,cb7374_c402131/f1p0/2447,cb7374_c114869/f1p0/2515,cb7374_c328693/f1p0/2851,cb10491_c387457/f1p0/1804,cb7374_c2468/f2p0/4673,cb7374_c108287/f1p0/2356,cb7374_c219084/f1p0/1999,cb2158_c19/f1p1/5291,cb7374_c383549/f1p0/2043,cb7374_c18158/f1p0/2792,cb3091_c3/f…
Cellular Processes	Cellular community - eukaryotes	Adherens junction	ko04520	61	747	1.20E-01	4.06E-01	cb10491_c890808/f1p0/1253,cb13994_c2/f7p0/5462,cb212_c6/f3p0/2703,cb10491_c402581/f1p0/1327,cb10491_c627204/f1p0/1321,cb10491_c369530/f1p0/1653,cb7374_c231371/f2p0/2615,cb12925_c102/f1p0/1121,cb7374_c2844/f1p0/4037,cb12925_c59/f1p0/1016,cb6131_c8/f1p0/1561,cb12925_c30/f3p0/1043,cb10491_c842932/f1p0/1277,cb12925_c86/f1p0/1165,cb2693_c4/f1p0/3495,cb7374_c207607/f2p0/2449,cb14657_c1/f1p0/5470,cb2693…
Environmental Information Processing	Signal transduction	TGF-beta signaling pathway	ko04350	20	216	1.23E-01	4.09E-01	cb3936_c7/f1p0/2368,cb10491_c464/f2p0/1686,cb212_c6/f3p0/2703,cb7374_c1630/f1p0/3413,cb7374_c1603/f1p0/2519,cb7374_c1608/f1p0/3640,cb1458_c300/f1p2/2185,cb3914_c3/f2p0/3191,cb1605_c8/f1p1/5198,cb7374_c1618/f1p0/2075,cb7374_c1598/f1p0/4164,cb7374_c1601/f2p1/3628,cb3936_c2/f2p0/3083,cb1458_c356/f1p0/2461,cb7374_c275047/f1p1/2049,cb212_c15/f1p1/4419,cb1458_c117/f1p0/2680,cb10976_c4/f1p0/1914,cb1458_…
Metabolism	Amino acid metabolism	Glycine, serine and threonine metabolism	ko00260	20	216	1.23E-01	4.09E-01	cb945_c7/f4p0/3770,cb7374_c1812/f1p0/2101,cb7374_c160077/f1p0/2916,cb8938_c4/f1p0/1797,cb11737_c1/f5p1/1241,cb4382_c4/f1p1/2486,cb2353_c13/f1p1/1076,cb855_c2/f6p0/1722,cb7374_c4258/f1p0/2508,cb945_c10/f1p0/4737,cb7374_c28974/f10p1/3803,cb2353_c3/f1p0/1984,cb2353_c5/f1p0/2468,cb7374_c1810/f2p0/2174,cb7374_c6713/f3p0/2146,cb8938_c3/f1p0/1505,cb7374_c57455/f10p1/2648,cb4382_c2/f1p1/2192,cb2353_c11/f…
Metabolism	Amino acid metabolism	Cysteine and methionine metabolism	ko00270	31	358	1.31E-01	4.28E-01	cb2378_c4/f15p0/2034,cb2378_c24/f1p0/2055,cb7374_c29185/f4p0/4708,cb2378_c81/f1p0/1267,cb2006_c6/f1p0/4145,cb10279_c6/f2p0/1554,cb2378_c9/f6p0/1980,cb7374_c338376/f1p0/2341,cb7374_c218661/f1p0/2877,cb7374_c151271/f2p0/2654,cb7374_c20482/f1p1/2947,cb2378_c2/f18p1/1952,cb2378_c25/f1p0/2415,cb7374_c227573/f2p0/2575,cb10279_c26/f2p0/1238,cb2378_c34/f1p0/1965,cb855_c2/f6p0/1722,cb8991_c6/f1p0/1541,cb1…
Cellular Processes	Cellular community - prokaryotes	Biofilm formation - Escherichia coli	ko02026	5	41	1.57E-01	4.83E-01	cb2348_c19/f1p0/2953,cb2348_c4/f4p0/2207,cb2348_c34/f1p0/1462,cb2348_c10/f1p0/3228,cb2348_c44/f3p0/2479
Environmental Information Processing	Signal transduction	MAPK signaling pathway - yeast	ko04011	31	365	1.55E-01	4.83E-01	cb212_c6/f3p0/2703,cb7374_c401604/f1p0/2197,cb7374_c407395/f1p0/2150,cb7374_c231371/f2p0/2615,cb10491_c571051/f1p0/1856,cb1458_c300/f1p2/2185,cb7374_c207543/f2p0/2358,cb7374_c71926/f1p0/2754,cb8859_c5/f1p0/1601,cb273_c96/f1p0/1084,cb7374_c269439/f3p0/3761,cb7374_c98420/f1p0/2831,cb7374_c273901/f1p0/4241,cb7374_c223314/f1p0/2442,cb7374_c76139/f1p0/2635,cb273_c109/f15p0/4818,cb7374_c171668/f1p0/254…
Metabolism	Biosynthesis of other secondary metabolites	Phenylpropanoid biosynthesis	ko00940	2	10	1.52E-01	4.83E-01	cb13118_c3/f1p0/1011,cb7374_c67924/f1p0/2850
Metabolism	Glycan biosynthesis and metabolism	N-Glycan biosynthesis	ko00510	18	197	1.50E-01	4.83E-01	cb7374_c108407/f1p0/3704,cb7374_c300114/f1p0/2370,cb7374_c123344/f1p1/3605,cb3627_c10/f1p0/2033,cb7374_c103596/f1p0/3195,cb13103_c2/f1p0/1049,cb7374_c270837/f1p0/1961,cb6469_c11/f1p0/1639,cb4438_c1/f4p0/1742,cb7374_c285662/f1p1/2284,cb4096_c3/f2p0/2244,cb4438_c3/f2p0/1864,cb3627_c9/f1p0/3316,cb7374_c108897/f1p0/3738,cb11358_c3/f1p0/1578,cb6469_c4/f1p0/2470,cb7374_c297786/f1p0/2319,cb6469_c21/f1p0…
Organismal Systems	Immune system	NOD-like receptor signaling pathway	ko04621	32	379	1.58E-01	4.83E-01	cb7374_c3320/f1p0/3004,cb212_c6/f3p0/2703,cb9758_c231/f292p1/1226,cb7374_c123346/f1p0/3139,cb13319_c1/f1p0/832,cb10491_c598620/f1p0/1368,cb7374_c3313/f1p0/4171,cb3091_c3/f2p0/3576,cb7374_c3309/f1p0/4396,cb7374_c3323/f2p1/4175,cb7374_c19944/f3p0/3820,cb212_c15/f1p1/4419,cb1458_c117/f1p0/2680,cb7374_c20627/f2p0/3796,cb7374_c29519/f2p1/2311,cb7374_c287182/f1p0/2458,cb1458_c172/f1p0/2208,cb7374_c3314…
Organismal Systems	Nervous system	Long-term depression	ko04730	22	249	1.56E-01	4.83E-01	cb3352_c4/f1p0/2339,cb10491_c464/f2p0/1686,cb212_c6/f3p0/2703,cb7374_c232610/f1p0/4556,cb7374_c1608/f1p0/3640,cb7374_c1603/f1p0/2519,cb7374_c1630/f1p0/3413,cb3352_c1/f1p0/4613,cb7374_c20087/f2p0/2455,cb7374_c1618/f1p0/2075,cb7374_c1598/f1p0/4164,cb3352_c10/f1p0/6647,cb4090_c4/f2p0/2276,cb510_c10/f1p0/3066,cb7374_c1601/f2p1/3628,cb3091_c3/f2p0/3576,cb510_c4/f1p1/4927,cb3352_c0/f2p0/3597,cb14532_c1…
Metabolism	Metabolism of terpenoids and polyketides	Biosynthesis of ansamycins	ko01051	8	76	1.62E-01	4.89E-01	cb7374_c205491/f1p1/2720,cb7374_c224328/f1p0/1940,cb7374_c222663/f1p0/2496,cb7374_c160334/f1p0/2621,cb7374_c213015/f1p0/2354,cb7374_c387906/f1p0/2212,cb10571_c11/f1p0/1799,cb7374_c210983/f1p0/2421
Cellular Processes	Transport and catabolism	Autophagy - animal	ko04140	47	579	1.64E-01	4.89E-01	cb7887_c33/f154p2/980,cb7374_c3320/f1p0/3004,cb212_c6/f3p0/2703,cb7374_c232610/f1p0/4556,cb7374_c295145/f1p1/2101,cb7374_c269755/f3p0/2149,cb7374_c406703/f1p0/2022,cb8466_c21/f9p1/1834,cb11116_c0/f2p0/1198,cb2204_c15/f1p0/2219,cb7374_c387603/f3p1/2084,cb3912_c6/f3p0/2570,cb2204_c23/f1p0/1638,cb8466_c16/f1p0/1663,cb7374_c388860/f1p1/2107,cb7374_c3313/f1p0/4171,cb8466_c8/f3p0/1410,cb3091_c3/f2p0/35…
Cellular Processes	Transport and catabolism	Mitophagy - animal	ko04137	31	370	1.73E-01	4.89E-01	cb7374_c295638/f7p0/2825,cb7374_c292692/f1p0/2049,cb7374_c232610/f1p0/4556,cb7374_c219845/f1p0/2462,cb7374_c105770/f3p0/2414,cb7374_c115266/f1p0/2554,cb7374_c408460/f1p0/1993,cb220_c6/f1p0/3233,cb7374_c276233/f1p0/2292,cb7374_c112746/f1p0/2651,cb7374_c123346/f1p0/3139,cb7374_c37741/f16p1/4180,cb7374_c108509/f3p0/3859,cb7374_c342712/f1p0/2218,cb7374_c221023/f1p0/2480,cb1818_c12/f1p0/2524,cb7374_c3…
Metabolism	Energy metabolism	Carbon fixation in photosynthetic organisms	ko00710	67	851	1.74E-01	4.89E-01	cb7374_c101971/f1p0/2576,cb7374_c171492/f1p1/2132,cb6664_c16/f1p0/1994,cb7374_c222663/f1p0/2496,cb7374_c167356/f1p0/2081,cb7374_c20482/f1p1/2947,cb9574_c7/f1p0/1177,cb7374_c227573/f2p0/2575,cb10571_c11/f1p0/1799,cb6664_c12/f2p0/1460,cb6664_c48/f1p0/2036,cb8972_c65/f1p0/935,cb7374_c112078/f1p0/2537,cb11312_c0/f2p1/1489,cb7374_c224328/f1p0/1940,cb9574_c1/f2p0/1463,cb7374_c78801/f1p0/2802,cb8972_c11…
Metabolism	Lipid metabolism	alpha-Linolenic acid metabolism	ko00592	11	113	1.68E-01	4.89E-01	cb7374_c65635/f1p0/3270,cb7374_c150542/f4p2/2892,cb7374_c344729/f1p0/2743,cb7374_c207602/f2p0/2099,cb7374_c162273/f1p0/3062,cb7374_c165774/f7p0/2851,cb3460_c6/f1p0/3406,cb65_c6/f8p0/4182,cb7374_c112311/f2p0/3032,cb7374_c167854/f3p1/2909,cb13114_c6/f4p0/1007
Metabolism	Metabolism of other amino acids	beta-Alanine metabolism	ko00410	24	279	1.74E-01	4.89E-01	cb7374_c63985/f1p0/3104,cb6994_c29/f1p0/1464,cb9710_c20/f1p0/1136,cb7374_c78625/f1p0/3925,cb5742_c35/f5p0/2384,cb9710_c16/f1p0/1616,cb7374_c283725/f1p0/2196,cb9710_c8/f1p0/1846,cb6994_c25/f1p0/3590,cb4382_c4/f1p1/2486,cb9710_c2/f2p0/1302,cb6994_c30/f1p0/1302,cb7374_c16428/f2p0/2364,cb6757_c36/f3p1/3843,cb7374_c230110/f1p0/2699,cb5742_c0/f58p1/2385,cb7374_c256356/f1p0/2508,cb7374_c300487/f1p0/2121…
Organismal Systems	Immune system	Natural killer cell mediated cytotoxicity	ko04650	24	279	1.74E-01	4.89E-01	cb7374_c232610/f1p0/4556,cb212_c6/f3p0/2703,cb7374_c9541/f2p0/3814,cb326_c36/f1p1/5419,cb7374_c2844/f1p0/4037,cb7374_c219126/f1p0/2497,cb6131_c8/f1p0/1561,cb2204_c15/f1p0/2219,cb8859_c5/f1p0/1601,cb2204_c23/f1p0/1638,cb7374_c8566/f4p1/3906,cb510_c10/f1p0/3066,cb6131_c4/f1p0/1837,cb6131_c5/f1p0/1759,cb7374_c77446/f1p1/2559,cb510_c4/f1p1/4927,cb7374_c18370/f1p0/4219,cb7374_c212281/f2p1/4809,cb14532…
Organismal Systems	Nervous system	Synaptic vesicle cycle	ko04721	67	848	1.67E-01	4.89E-01	cb7374_c355596/f1p2/2629,cb7374_c229829/f1p0/3114,cb7374_c122016/f1p0/3364,cb7374_c32413/f1p1/2213,cb7374_c46803/f1p0/2539,cb11922_c2/f3p0/1055,cb7374_c409427/f1p0/2223,cb7374_c121842/f3p0/2327,cb5067_c32/f1p0/1256,cb7374_c391483/f1p1/2782,cb3256_c12/f2p0/1947,cb5067_c4/f5p0/1629,cb7374_c102397/f1p0/3290,cb7374_c359202/f2p1/2249,cb10496_c11/f1p0/1281,cb7374_c161791/f1p0/2182,cb7374_c332072/f3p0/2…
Organismal Systems	Digestive system	Fat digestion and absorption	ko04975	13	139	1.76E-01	4.89E-01	cb7374_c150542/f4p2/2892,cb7374_c344729/f1p0/2743,cb7374_c207602/f2p0/2099,cb7374_c338376/f1p0/2341,cb7374_c165774/f7p0/2851,cb3460_c6/f1p0/3406,cb65_c6/f8p0/4182,cb7374_c112311/f2p0/3032,cb7374_c167854/f3p1/2909,cb13114_c6/f4p0/1007,cb7374_c387254/f7p0/2433,cb7374_c227573/f2p0/2575,cb7374_c46627/f1p0/3768
Metabolism	Energy metabolism	Carbon fixation pathways in prokaryotes	ko00720	19	216	1.81E-01	4.99E-01	cb10491_c856428/f1p1/1564,cb7374_c9308/f4p4/3020,cb7374_c234437/f1p1/2037,cb10491_c359532/f4p0/1802,cb3734_c11/f1p0/1452,cb638_c13/f1p0/3961,cb7374_c32540/f1p0/3161,cb13008_c6/f1p0/6253,cb13334_c1068/f1p0/1088,cb10491_c415028/f1p0/1743,cb7374_c320343/f1p1/3065,cb638_c9/f1p0/2439,cb10491_c36566/f1p0/1709,cb13008_c4/f1p0/6418,cb7374_c33615/f1p0/4006,cb7374_c225986/f2p0/2273,cb7374_c101139/f9p0/3335…
Metabolism	Lipid metabolism	Synthesis and degradation of ketone bodies	ko00072	7	67	1.88E-01	5.11E-01	cb7374_c38856/f1p0/2006,cb7374_c101139/f9p0/3335,cb7374_c226383/f1p0/2479,cb10442_c0/f4p0/1393,cb7374_c237466/f6p1/3050,cb9300_c6/f1p0/1425,cb7374_c267435/f6p0/2533
Genetic Information Processing	Transcription	Spliceosome	ko03040	84	1091	1.96E-01	5.23E-01	cb10491_c883448/f1p0/1542,cb6229_c0/f12p0/2340,cb6229_c14/f1p0/2827,cb225_c5/f1p0/2878,cb4788_c1/f10p0/1555,cb7374_c298702/f1p0/2360,cb7374_c170495/f1p0/2688,cb5489_c3/f1p0/2336,cb13649_c0/f1p0/1077,cb7374_c171354/f1p0/2281,cb10623_c1/f1p0/1915,cb7374_c333342/f1p0/3515,cb7374_c334204/f1p0/3601,cb7374_c162557/f1p0/2881,cb2715_c6/f1p0/1335,cb7374_c164047/f1p0/2553,cb13843_c14/f1p0/1204,cb6694_c10/f…
Genetic Information Processing	Translation	Ribosome	ko03010	39	482	1.95E-01	5.23E-01	cb8600_c1/f15p1/1628,cb5142_c349/f1p0/1164,cb10608_c1/f7p0/975,cb13638_c2/f1p0/922,cb5142_c265/f1p0/1317,cb12990_c46/f1p0/1100,cb12990_c25/f1p0/1160,cb5142_c404/f1p0/953,cb10022_c5/f3p0/1414,cb11601_c964/f1p0/965,cb5142_c332/f1p0/1215,cb5142_c418/f20p0/1278,cb10417_c2/f1p0/1417,cb7374_c127117/f4p0/2605,cb10608_c4/f1p0/1503,cb7374_c296963/f1p0/2234,cb8600_c5/f2p1/1147,cb7374_c270604/f1p0/2132,cb59…
Environmental Information Processing	Signal transduction	Two-component system	ko02020	17	195	2.08E-01	5.40E-01	cb4607_c12/f1p0/1779,cb10491_c843193/f1p0/1518,cb7420_c11/f2p0/944,cb7374_c46778/f7p0/2650,cb7374_c111652/f2p0/2689,cb12973_c20/f1p0/1170,cb7374_c3088/f1p1/3794,cb7374_c4723/f1p2/3404,cb8287_c167/f2p1/1306,cb10491_c398962/f1p0/1469,cb6773_c7/f1p0/1165,cb4607_c14/f1p0/1693,cb7374_c101139/f9p0/3335,cb4607_c13/f1p0/1760,cb13919_c0/f1p0/931,cb10491_c383256/f1p0/1485,cb10491_c403506/f1p0/1472
Genetic Information Processing	Folding, sorting and degradation	Protein processing in endoplasmic reticulum	ko04141	86	1122	2.05E-01	5.40E-01	cb7374_c284168/f1p1/2169,cb7374_c108407/f1p0/3704,cb10491_c883448/f1p0/1542,cb1478_c2/f1p0/4335,cb8424_c21/f1p0/1422,cb10491_c559923/f1p0/1597,cb11866_c3/f2p0/1034,cb7374_c217505/f1p0/2240,cb3627_c10/f1p0/2033,cb9313_c43/f1p0/2287,cb7374_c220047/f1p0/3386,cb7374_c36744/f1p0/2512,cb7374_c285662/f1p1/2284,cb3627_c9/f1p0/3316,cb7374_c108897/f1p0/3738,cb6862_c27/f1p0/1144,cb11358_c3/f1p0/1578,cb858_c…
Metabolism	Glycan biosynthesis and metabolism	Other glycan degradation	ko00511	10	106	2.08E-01	5.40E-01	cb3851_c0/f2p0/2114,cb7374_c122566/f1p0/2925,cb11486_c0/f1p0/1254,cb3851_c4/f1p0/2365,cb7374_c60104/f2p0/3690,cb3851_c3/f1p0/2467,cb1106_c0/f1p0/4674,cb1264_c7/f1p0/4262,cb1400_c4/f1p0/2501,cb1264_c11/f3p0/4299
Metabolism	Amino acid metabolism	Tryptophan metabolism	ko00380	22	262	2.18E-01	5.60E-01	cb6512_c38/f1p1/1061,cb7374_c63985/f1p0/3104,cb7374_c401604/f1p0/2197,cb5742_c35/f5p0/2384,cb7374_c78625/f1p0/3925,cb7374_c71926/f1p0/2754,cb7374_c283725/f1p0/2196,cb4382_c4/f1p1/2486,cb7374_c98420/f1p0/2831,cb7374_c76139/f1p0/2635,cb6512_c37/f1p0/1136,cb11292_c2/f1p0/1855,cb5742_c0/f58p1/2385,cb7374_c300487/f1p0/2121,cb7374_c44955/f2p0/4965,cb7374_c101139/f9p0/3335,cb4382_c2/f1p1/2192,cb9575_c5/…
Metabolism	Amino acid metabolism	Tyrosine metabolism	ko00350	23	276	2.22E-01	5.65E-01	cb6790_c8/f1p0/1447,cb7374_c29185/f4p0/4708,cb7374_c338376/f1p0/2341,cb6790_c4/f2p0/962,cb7374_c20482/f1p1/2947,cb7140_c1/f1p0/2085,cb7374_c234216/f1p0/3087,cb6790_c0/f82p1/1959,cb14356_c0/f1p0/1076,cb7374_c227573/f2p0/2575,cb7374_c41597/f1p0/3439,cb11312_c0/f2p1/1489,cb7140_c2/f1p0/1918,cb7374_c310556/f1p0/2551,cb5988_c7/f1p0/2063,cb7374_c47632/f1p1/3373,cb7374_c103013/f1p0/3558,cb8694_c8/f1p0/1…
Organismal Systems	Immune system	Fc epsilon RI signaling pathway	ko04664	21	250	2.24E-01	5.65E-01	cb8541_c3/f2p0/1322,cb212_c6/f3p0/2703,cb7374_c232610/f1p0/4556,cb7374_c9541/f2p0/3814,cb326_c36/f1p1/5419,cb7374_c219126/f1p0/2497,cb7374_c2844/f1p0/4037,cb6131_c8/f1p0/1561,cb30_c11/f1p1/4891,cb2204_c15/f1p0/2219,cb8541_c1/f2p0/1580,cb2204_c23/f1p0/1638,cb7374_c8566/f4p1/3906,cb6131_c4/f1p0/1837,cb6131_c5/f1p0/1759,cb7374_c212281/f2p1/4809,cb14532_c1/f1p0/1521,cb326_c29/f1p0/1251,cb212_c15/f1p1…
Metabolism	Metabolism of cofactors and vitamins	Thiamine metabolism	ko00730	6	59	2.30E-01	5.74E-01	cb4607_c12/f1p0/1779,cb4607_c14/f1p0/1693,cb7374_c213480/f1p0/3155,cb4607_c13/f1p0/1760,cb7374_c46778/f7p0/2650,cb7374_c111652/f2p0/2689
Organismal Systems	Endocrine system	Ovarian Steroidogenesis	ko04913	15	173	2.32E-01	5.74E-01	cb7374_c75931/f1p0/3106,cb7374_c72162/f1p1/4221,cb7374_c76317/f1p0/3602,cb7374_c108792/f5p1/4250,cb1740_c5/f1p0/3066,cb7374_c60091/f3p1/4251,cb9766_c18/f1p2/5678,cb30_c11/f1p1/4891,cb7374_c329738/f9p1/4388,cb9766_c0/f3p0/1508,cb7374_c98501/f3p1/2752,cb7374_c329166/f10p1/4236,cb7374_c203990/f6p1/2679,cb7374_c60049/f3p2/4357,cb7374_c59414/f6p1/2693
Organismal Systems	Aging	Longevity regulating pathway - mammal	ko04211	31	385	2.35E-01	5.76E-01	cb6166_c27/f1p0/1012,cb6166_c15/f1p0/1342,cb6166_c14/f1p0/1347,cb7374_c232610/f1p0/4556,cb7374_c401604/f1p0/2197,cb6166_c28/f1p0/972,cb7374_c408460/f1p0/1993,cb6166_c16/f1p0/1330,cb6166_c2/f4p0/1069,cb6166_c1/f9p0/1436,cb7374_c71926/f1p0/2754,cb2204_c15/f1p0/2219,cb7374_c37741/f16p1/4180,cb6166_c10/f1p0/2521,cb7374_c98420/f1p0/2831,cb7374_c342712/f1p0/2218,cb2204_c23/f1p0/1638,cb7374_c76139/f1p0/…
Metabolism	Carbohydrate metabolism	Pentose and glucuronate interconversions	ko00040	8	85	2.44E-01	5.88E-01	cb6982_c5/f1p1/1790,cb6978_c5/f1p0/2014,cb7404_c5/f1p0/1295,cb13788_c1/f1p0/1095,cb6982_c8/f4p4/1992,cb6982_c9/f1p0/1126,cb7404_c3/f1p0/2564,cb7404_c0/f27p0/1392
Metabolism	Metabolism of cofactors and vitamins	Retinol metabolism	ko00830	12	136	2.45E-01	5.88E-01	cb5970_c12/f1p0/2251,cb4413_c10/f1p1/1234,cb4413_c8/f1p0/1759,cb9642_c13/f1p0/1287,cb5970_c4/f2p0/2139,cb9642_c9/f2p1/3667,cb4413_c11/f1p0/1119,cb8694_c8/f1p0/1162,cb5970_c19/f1p0/1379,cb9642_c16/f1p0/1563,cb5970_c3/f2p0/2262,cb4413_c4/f2p0/2811
Organismal Systems	Excretory system	Vasopressin-regulated water reabsorption	ko04962	21	254	2.46E-01	5.88E-01	cb1631_c39/f49p1/3128,cb6012_c4/f3p0/3502,cb1631_c35/f1p0/1467,cb7374_c332072/f3p0/2189,cb7374_c331598/f62p1/2236,cb1631_c14/f2p0/3614,cb1631_c22/f1p1/3660,cb7374_c269322/f4p0/2253,cb8523_c6/f1p0/1374,cb1631_c9/f2p0/4305,cb6012_c7/f3p1/2346,cb7374_c108844/f1p1/3825,cb7374_c3345/f1p0/3851,cb7374_c387141/f7p1/2180,cb10356_c14/f1p0/5722,cb6012_c26/f1p0/3523,cb7374_c333417/f4p1/2249,cb7374_c97568/f10…
Environmental Information Processing	Signal transduction	FoxO signaling pathway	ko04068	53	691	2.64E-01	6.09E-01	cb6166_c14/f1p0/1347,cb7374_c76239/f1p0/2268,cb7374_c390251/f1p0/2299,cb212_c6/f3p0/2703,cb7374_c232610/f1p0/4556,cb7374_c62720/f1p0/1952,cb7374_c401604/f1p0/2197,cb6166_c16/f1p0/1330,cb6166_c2/f4p0/1069,cb6166_c1/f9p0/1436,cb7374_c410835/f1p0/2213,cb2204_c15/f1p0/2219,cb7374_c98420/f1p0/2831,cb2204_c23/f1p0/1638,cb7374_c18146/f4p0/2426,cb7374_c76139/f1p0/2635,cb10491_c371086/f2p0/1834,cb510_c4/f…
Metabolism	Lipid metabolism	Biosynthesis of unsaturated fatty acids	ko01040	11	125	2.60E-01	6.09E-01	cb7374_c65635/f1p0/3270,cb7711_c5/f2p0/1305,cb7374_c63985/f1p0/3104,cb7374_c78625/f1p0/3925,cb5712_c5/f1p0/1641,cb7374_c300487/f1p0/2121,cb7374_c162273/f1p0/3062,cb7374_c283725/f1p0/2196,cb7374_c69463/f1p0/3846,cb7711_c8/f1p0/1272,cb1856_c3/f2p1/3578
Metabolism	Metabolism of other amino acids	Phosphonate and phosphinate metabolism	ko00440	4	37	2.59E-01	6.09E-01	cb7296_c10/f1p0/1358,cb7374_c12268/f1p0/4111,cb7296_c7/f1p0/1933,cb7296_c2/f5p0/1832
Organismal Systems	Endocrine system	Estrogen signaling pathway	ko04915	48	623	2.66E-01	6.09E-01	cb13843_c8/f1p0/1045,cb13843_c16/f1p0/797,cb9222_c4/f1p0/1112,cb212_c6/f3p0/2703,cb7374_c232610/f1p0/4556,cb10491_c883448/f1p0/1542,cb7374_c408460/f1p0/1993,cb7374_c176436/f1p0/1912,cb10491_c910074/f1p0/1681,cb2204_c15/f1p0/2219,cb7374_c123346/f1p0/3139,cb7374_c21238/f2p0/3920,cb2204_c23/f1p0/1638,cb7374_c207607/f2p0/2449,cb3091_c3/f2p0/3576,cb7374_c212281/f2p1/4809,cb14532_c1/f1p0/1521,cb212_c15…
Organismal Systems	Endocrine system	Regulation of lipolysis in adipocyte	ko04923	17	204	2.63E-01	6.09E-01	cb7374_c72162/f1p1/4221,cb7374_c76317/f1p0/3602,cb7374_c108792/f5p1/4250,cb7374_c60091/f3p1/4251,cb7374_c329738/f9p1/4388,cb7374_c20087/f2p0/2455,cb2204_c15/f1p0/2219,cb9766_c0/f3p0/1508,cb7374_c329166/f10p1/4236,cb7374_c203990/f6p1/2679,cb7374_c60049/f3p2/4357,cb7374_c59414/f6p1/2693,cb2204_c23/f1p0/1638,cb7374_c75931/f1p0/3106,cb4090_c4/f2p0/2276,cb9766_c18/f1p2/5678,cb7374_c98501/f3p1/2752
Metabolism	Lipid metabolism	Ether lipid metabolism	ko00565	16	193	2.78E-01	6.32E-01	cb7374_c344729/f1p0/2743,cb7374_c207602/f2p0/2099,cb7374_c165774/f7p0/2851,cb3460_c6/f1p0/3406,cb538_c42/f1p0/2006,cb7374_c167854/f3p1/2909,cb13114_c6/f4p0/1007,cb9322_c3/f1p0/1883,cb538_c5/f7p0/3148,cb7374_c150542/f4p2/2892,cb7374_c179683/f1p0/2355,cb538_c25/f1p1/3960,cb7374_c112311/f2p0/3032,cb65_c6/f8p0/4182,cb9322_c2/f1p0/1700,cb7374_c46627/f1p0/3768
Organismal Systems	Digestive system	Protein digestion and absorption	ko04974	74	985	2.80E-01	6.32E-01	cb7374_c104688/f1p0/2281,cb7374_c109721/f1p0/1977,cb7374_c410909/f1p0/1148,cb7374_c402131/f1p0/2447,cb7374_c114869/f1p0/2515,cb7374_c328693/f1p0/2851,cb7374_c171832/f1p0/2110,cb10491_c387457/f1p0/1804,cb7374_c108287/f1p0/2356,cb7374_c219084/f1p0/1999,cb7374_c383549/f1p0/2043,cb7374_c18158/f1p0/2792,cb7374_c104080/f1p0/2241,cb10491_c477997/f1p0/1679,cb7374_c340652/f1p0/2444,cb7374_c123661/f3p0/242…
Metabolism	Biosynthesis of other secondary metabolites	Tropane, piperidine and pyridine alkaloid biosynthesis	ko00960	7	77	2.94E-01	6.41E-01	cb7374_c20482/f1p1/2947,cb11312_c0/f2p1/1489,cb7374_c29185/f4p0/4708,cb7374_c47157/f1p0/3318,cb7374_c387254/f7p0/2433,cb7374_c227573/f2p0/2575,cb7374_c338376/f1p0/2341
Metabolism	Carbohydrate metabolism	Fructose and mannose metabolism	ko00051	45	589	2.93E-01	6.41E-01	cb7374_c101971/f1p0/2576,cb6664_c16/f1p0/1994,cb4197_c21/f1p0/2090,cb9574_c7/f1p0/1177,cb7374_c405272/f1p0/2253,cb4197_c39/f12p0/2617,cb6664_c12/f2p0/1460,cb8972_c65/f1p0/935,cb6664_c48/f1p0/2036,cb9574_c5/f1p0/1272,cb7374_c112078/f1p0/2537,cb4197_c38/f7p1/2711,cb8972_c36/f1p0/1440,cb8972_c14/f2p0/991,cb7374_c178707/f1p0/2505,cb9574_c1/f2p0/1463,cb7374_c274167/f1p0/2314,cb4197_c26/f1p0/1475,cb737…
Organismal Systems	Excretory system	Collecting duct acid secretion	ko04966	46	602	2.90E-01	6.41E-01	cb7374_c19871/f1p2/2418,cb7374_c229829/f1p0/3114,cb7374_c9381/f1p0/2263,cb11390_c12/f1p0/1525,cb7374_c122016/f1p0/3364,cb9235_c0/f3p0/1841,cb7374_c32413/f1p1/2213,cb7374_c18039/f1p0/2414,cb7374_c107737/f1p3/3386,cb7374_c12738/f1p0/3256,cb13045_c2/f1p0/1088,cb7374_c46803/f1p0/2539,cb11922_c2/f3p0/1055,cb7374_c409427/f1p0/2223,cb5067_c32/f1p0/1256,cb11345_c29/f1p0/1228,cb7374_c267199/f12p0/2256,cb7…
Organismal Systems	Immune system	Cytosolic DNA-sensing pathway	ko04623	6	64	2.91E-01	6.41E-01	cb10123_c0/f3p0/1077,cb7374_c29519/f2p1/2311,cb7374_c40610/f1p1/3365,cb13525_c3/f1p0/1059,cb7543_c1/f2p0/1837,cb13525_c4/f1p0/1033
Environmental Information Processing	Signal transduction	Sphingolipid signaling pathway	ko04071	42	553	3.15E-01	6.81E-01	cb10491_c464/f2p0/1686,cb7374_c232610/f1p0/4556,cb212_c6/f3p0/2703,cb7374_c387659/f2p0/2010,cb7374_c2844/f1p0/4037,cb6131_c8/f1p0/1561,cb7374_c117797/f1p0/3736,cb7374_c1608/f1p0/3640,cb7374_c1630/f1p0/3413,cb6125_c4/f1p0/2036,cb2204_c15/f1p0/2219,cb7374_c1618/f1p0/2075,cb7374_c272952/f1p0/2180,cb7374_c1598/f1p0/4164,cb2204_c23/f1p0/1638,cb6131_c4/f1p0/1837,cb1897_c0/f33p0/1457,cb7374_c212281/f2p1…
Genetic Information Processing	Transcription	Basal transcription factors	ko03022	13	159	3.22E-01	6.88E-01	cb5656_c6/f1p0/2001,cb5081_c4/f1p0/2477,cb3445_c5/f1p0/1307,cb5417_c1/f2p0/1673,cb10388_c0/f3p0/1024,cb6509_c5/f1p0/2330,cb5656_c3/f1p0/2675,cb11280_c1/f5p0/1224,cb4586_c4/f1p0/1497,cb9723_c1/f1p0/1264,cb5081_c1/f2p0/1916,cb5326_c5/f1p1/2466,cb9723_c4/f1p0/1093
Metabolism	Glycan biosynthesis and metabolism	Glycosphingolipid biosynthesis - ganglio series	ko00604	4	41	3.23E-01	6.88E-01	cb1264_c7/f1p0/4262,cb1106_c0/f1p0/4674,cb1400_c4/f1p0/2501,cb1264_c11/f3p0/4299
Metabolism	Amino acid metabolism	Histidine metabolism	ko00340	8	94	3.37E-01	7.08E-01	cb5742_c0/f58p1/2385,cb5742_c35/f5p0/2384,cb5988_c7/f1p0/2063,cb7374_c46881/f1p0/2586,cb7374_c44955/f2p0/4965,cb4382_c2/f1p1/2192,cb4382_c4/f1p1/2486,cb5742_c6/f2p0/929
Metabolism	Amino acid metabolism	Lysine biosynthesis	ko00300	2	17	3.36E-01	7.08E-01	cb4382_c2/f1p1/2192,cb4382_c4/f1p1/2486
Metabolism	Carbohydrate metabolism	Citrate cycle (TCA cycle)	ko00020	56	764	3.81E-01	7.82E-01	cb7374_c9308/f4p4/3020,cb7374_c76239/f1p0/2268,cb7374_c390251/f1p0/2299,cb7374_c62720/f1p0/1952,cb638_c13/f1p0/3961,cb7374_c292799/f1p0/2435,cb7374_c158420/f1p0/3759,cb3757_c6/f1p0/3354,cb7374_c410835/f1p0/2213,cb7374_c8661/f3p0/2294,cb7374_c328908/f38p0/2869,cb760_c27/f1p0/3754,cb14254_c0/f1p0/1175,cb7395_c1/f2p0/1134,cb7374_c18146/f4p0/2426,cb13008_c4/f1p0/6418,cb7374_c387442/f4p1/2489,cb7374_c…
Metabolism	Energy metabolism	Nitrogen metabolism	ko00910	21	276	3.79E-01	7.82E-01	cb10491_c821382/f1p1/1518,cb10491_c843193/f1p0/1518,cb10491_c889855/f1p0/1482,cb10491_c561203/f1p0/1294,cb10491_c529441/f1p0/1627,cb7374_c128900/f1p0/2312,cb7374_c4054/f2p0/4923,cb10491_c900824/f1p0/1352,cb7374_c41818/f1p0/3165,cb10491_c512869/f3p0/1545,cb10561_c6/f1p0/1598,cb10561_c17/f1p0/1045,cb7374_c102281/f2p0/3724,cb12973_c20/f1p0/1170,cb13184_c8/f1p1/1140,cb7374_c4723/f1p2/3404,cb10491_c39…
Organismal Systems	Nervous system	Serotonergic synapse	ko04726	31	415	3.81E-01	7.82E-01	cb7374_c328372/f8p0/2006,cb7374_c232610/f1p0/4556,cb212_c6/f3p0/2703,cb7374_c273830/f2p0/1997,cb7374_c72162/f1p1/4221,cb7374_c76317/f1p0/3602,cb7374_c108792/f5p1/4250,cb7374_c60091/f3p1/4251,cb7374_c329738/f9p1/4388,cb30_c11/f1p1/4891,cb273_c96/f1p0/1084,cb9766_c0/f3p0/1508,cb7374_c329166/f10p1/4236,cb7374_c203990/f6p1/2679,cb7374_c60049/f3p2/4357,cb7374_c59414/f6p1/2693,cb7374_c273411/f1p0/1976,…
Environmental Information Processing	Signal transduction	mTOR signaling pathway	ko04150	67	921	3.91E-01	7.96E-01	cb7374_c122016/f1p0/3364,cb7374_c232610/f1p0/4556,cb7374_c561/f3p0/2283,cb7374_c275297/f1p0/1961,cb2204_c15/f1p0/2219,cb7374_c46803/f1p0/2539,cb11922_c2/f3p0/1055,cb7374_c409427/f1p0/2223,cb7374_c121842/f3p0/2327,cb5067_c32/f1p0/1256,cb2204_c23/f1p0/1638,cb10491_c1819/f1p0/1631,cb5067_c4/f5p0/1629,cb2515_c18/f1p0/3233,cb7374_c102397/f1p0/3290,cb7374_c212281/f2p1/4809,cb14532_c1/f1p0/1521,cb8771_c…
Cellular Processes	Cellular community - eukaryotes	Gap junction	ko04540	50	685	4.01E-01	8.00E-01	cb10491_c15103/f2p0/1694,cb7374_c400928/f1p0/1936,cb212_c6/f3p0/2703,cb7374_c232610/f1p0/4556,cb7374_c332308/f3p0/3244,cb7374_c154793/f3p1/1978,cb7374_c180013/f1p0/2725,cb7374_c334578/f1p0/3251,cb14269_c1/f1p0/1146,cb10491_c874684/f1p0/1336,cb7374_c174880/f1p0/3037,cb2693_c4/f1p0/3495,cb10491_c898670/f1p0/1474,cb7374_c207607/f2p0/2449,cb2693_c2/f1p0/3558,cb3091_c3/f2p0/3576,cb7374_c212281/f2p1/48…
Metabolism	Metabolism of cofactors and vitamins	Biotin metabolism	ko00780	1	7	3.98E-01	8.00E-01	cb6607_c1/f1p0/2220
Metabolism	Overview	2-Oxocarboxylic acid metabolism	ko01210	20	265	3.98E-01	8.00E-01	cb7374_c9308/f4p4/3020,cb3734_c11/f1p0/1452,cb638_c13/f1p0/3961,cb7374_c338376/f1p0/2341,cb7374_c408029/f1p0/2099,cb7374_c20482/f1p1/2947,cb7374_c8661/f3p0/2294,cb760_c27/f1p0/3754,cb7374_c320343/f1p1/3065,cb7374_c398121/f1p0/2288,cb7374_c227573/f2p0/2575,cb638_c9/f1p0/2439,cb7395_c1/f2p0/1134,cb11312_c0/f2p1/1489,cb7491_c7/f1p0/1878,cb760_c20/f1p0/3931,cb7374_c78801/f1p0/2802,cb3734_c8/f1p0/1914…
Organismal Systems	Immune system	Platelet activation	ko04611	61	841	4.07E-01	8.05E-01	cb10491_c890808/f1p0/1253,cb212_c6/f3p0/2703,cb10491_c402581/f1p0/1327,cb10491_c627204/f1p0/1321,cb10491_c369530/f1p0/1653,cb7374_c237059/f2p0/2866,cb12925_c102/f1p0/1121,cb12925_c59/f1p0/1016,cb12925_c30/f3p0/1043,cb2204_c15/f1p0/2219,cb10491_c842932/f1p0/1277,cb12925_c86/f1p0/1165,cb2204_c23/f1p0/1638,cb7374_c207607/f2p0/2449,cb7374_c266283/f6p0/2927,cb10491_c380531/f1p0/1538,cb7374_c159696/f3p…
Metabolism	Biosynthesis of other secondary metabolites	Caffeine metabolism	ko00232	3	34	4.29E-01	8.40E-01	cb7374_c281120/f1p0/4416,cb7374_c271973/f1p0/3440,cb11531_c4/f1p0/1554
Organismal Systems	Immune system	Toll-like receptor signaling pathway	ko04620	17	228	4.31E-01	8.40E-01	cb8541_c3/f2p0/1322,cb212_c6/f3p0/2703,cb7374_c2844/f1p0/4037,cb6131_c8/f1p0/1561,cb2204_c15/f1p0/2219,cb7374_c123346/f1p0/3139,cb8541_c1/f2p0/1580,cb2204_c23/f1p0/1638,cb6131_c4/f1p0/1837,cb6131_c5/f1p0/1759,cb7374_c40610/f1p1/3365,cb7374_c221320/f1p0/2790,cb212_c15/f1p1/4419,cb7374_c19944/f3p0/3820,cb7374_c29519/f2p1/2311,cb7374_c20627/f2p0/3796,cb7374_c17289/f1p0/4038
Metabolism	Amino acid metabolism	Alanine, aspartate and glutamate metabolism	ko00250	34	469	4.43E-01	8.57E-01	cb7374_c219131/f1p0/3133,cb7374_c128900/f1p0/2312,cb7374_c338376/f1p0/2341,cb7374_c4054/f2p0/4923,cb14386_c10/f1p0/1057,cb7374_c20482/f1p1/2947,cb7374_c227573/f2p0/2575,cb10561_c17/f1p0/1045,cb7374_c4258/f1p0/2508,cb7374_c102281/f2p0/3724,cb11312_c0/f2p1/1489,cb7374_c4723/f1p2/3404,cb7374_c22436/f5p0/4993,cb7374_c7974/f10p3/3711,cb7374_c78801/f1p0/2802,cb7374_c57455/f10p1/2648,cb7374_c12615/f1p0/…
Metabolism	Glycan biosynthesis and metabolism	Various types of N-glycan biosynthesis	ko00513	17	232	4.60E-01	8.84E-01	cb7374_c300114/f1p0/2370,cb3627_c10/f1p0/2033,cb1400_c4/f1p0/2501,cb7374_c270837/f1p0/1961,cb7374_c211056/f1p0/2086,cb6469_c11/f1p0/1639,cb4438_c1/f4p0/1742,cb4096_c3/f2p0/2244,cb7374_c285662/f1p1/2284,cb4438_c3/f2p0/1864,cb3627_c9/f1p0/3316,cb7374_c236142/f2p0/2174,cb6469_c4/f1p0/2470,cb1264_c7/f1p0/4262,cb7374_c297786/f1p0/2319,cb6469_c21/f1p0/1040,cb1264_c11/f3p0/4299
Metabolism	Amino acid metabolism	Valine, leucine and isoleucine biosynthesis	ko00290	1	9	4.80E-01	8.98E-01	cb7374_c160077/f1p0/2916
Metabolism	Overview	Degradation of aromatic compounds	ko01220	1	9	4.80E-01	8.98E-01	cb8694_c8/f1p0/1162
Metabolism	Xenobiotics biodegradation and metabolism	Naphthalene degradation	ko00626	1	9	4.80E-01	8.98E-01	cb8694_c8/f1p0/1162
Organismal Systems	Nervous system	Dopaminergic synapse	ko04728	35	490	4.77E-01	8.98E-01	cb10491_c464/f2p0/1686,cb7374_c387659/f2p0/2010,cb9222_c4/f1p0/1112,cb7374_c408460/f1p0/1993,cb7374_c273830/f2p0/1997,cb7374_c117797/f1p0/3736,cb7374_c1630/f1p0/3413,cb7374_c1608/f1p0/3640,cb397_c11/f1p2/4330,cb397_c7/f1p1/4312,cb7374_c1618/f1p0/2075,cb397_c3/f2p1/3604,cb7374_c1598/f1p0/4164,cb7374_c225234/f2p0/2539,cb273_c109/f15p0/4818,cb7374_c159696/f3p1/3055,cb397_c28/f1p1/5876,cb3091_c3/f2p0…
Organismal Systems	Endocrine system	PPAR signaling pathway	ko03320	49	692	4.90E-01	9.04E-01	cb7374_c76239/f1p0/2268,cb7374_c390251/f1p0/2299,cb7374_c62720/f1p0/1952,cb7374_c10672/f2p0/4341,cb7374_c410835/f1p0/2213,cb7374_c228914/f2p2/2344,cb7374_c298681/f1p1/2477,cb7374_c18146/f4p0/2426,cb7374_c334072/f1p2/2477,cb7374_c65635/f1p0/3270,cb7374_c236517/f1p1/2871,cb351_c8/f1p0/4464,cb10491_c371086/f2p0/1834,cb7374_c225935/f1p0/2021,cb10491_c762303/f1p0/1654,cb7374_c362788/f1p0/2751,cb10491_…
Organismal Systems	Endocrine system	Renin-angiotensin system	ko04614	7	94	4.90E-01	9.04E-01	cb6073_c89/f1p1/2102,cb3529_c3/f2p1/1511,cb6073_c130/f2p1/1912,cb6073_c28/f5p0/2316,cb3529_c10/f1p1/1772,cb6073_c110/f1p0/1830,cb6073_c116/f1p0/1641
Metabolism	Carbohydrate metabolism	Amino sugar and nucleotide sugar metabolism	ko00520	41	580	4.99E-01	9.14E-01	cb6982_c5/f1p1/1790,cb6982_c8/f4p4/1992,cb9533_c9/f1p0/1329,cb7374_c167861/f1p0/2318,cb14386_c10/f1p0/1057,cb7374_c223090/f1p2/2340,cb9533_c1/f3p0/1374,cb7374_c29796/f2p0/3463,cb1772_c3/f2p0/1540,cb10491_c1536/f1p0/1545,cb9533_c13/f1p0/1560,cb7374_c166211/f1p1/2424,cb6982_c9/f1p0/1126,cb7374_c7974/f10p3/3711,cb2275_c11/f1p0/3126,cb1264_c11/f3p0/4299,cb7374_c10098/f1p0/3104,cb7374_c8538/f2p1/4483,…
Metabolism	Metabolism of cofactors and vitamins	Lipoic acid metabolism	ko00785	3	39	5.21E-01	9.48E-01	cb3696_c0/f4p0/1571,cb7374_c57634/f4p0/2542,cb3696_c13/f1p0/3287
Metabolism	Glycan biosynthesis and metabolism	Glycosaminoglycan degradation	ko00531	4	54	5.29E-01	9.50E-01	cb1264_c7/f1p0/4262,cb1106_c0/f1p0/4674,cb1400_c4/f1p0/2501,cb1264_c11/f3p0/4299
Metabolism	Glycan biosynthesis and metabolism	Glycosphingolipid biosynthesis - globo and isoglobo series	ko00603	4	54	5.29E-01	9.50E-01	cb7374_c382002/f1p0/2105,cb1264_c7/f1p0/4262,cb1400_c4/f1p0/2501,cb1264_c11/f3p0/4299
Metabolism	Carbohydrate metabolism	Starch and sucrose metabolism	ko00500	30	431	5.41E-01	9.57E-01	cb2120_c7/f1p0/2905,cb6982_c5/f1p1/1790,cb6982_c8/f4p4/1992,cb9533_c9/f1p0/1329,cb7374_c167861/f1p0/2318,cb9533_c7/f1p0/1251,cb3266_c12/f2p0/2588,cb2348_c44/f3p0/2479,cb1419_c0/f7p0/3608,cb7374_c232900/f1p2/1943,cb7374_c223090/f1p2/2340,cb9533_c8/f1p0/1496,cb409_c35/f1p0/2293,cb2348_c19/f1p0/2953,cb9533_c1/f3p0/1374,cb7374_c330537/f1p0/3230,cb2348_c34/f1p0/1462,cb7374_c268078/f2p0/2413,cb7374_c21…
Metabolism	Energy metabolism	Methane metabolism	ko00680	36	519	5.49E-01	9.57E-01	cb7374_c101971/f1p0/2576,cb6664_c16/f1p0/1994,cb4132_c132/f2p0/1463,cb7374_c405272/f1p0/2253,cb6664_c12/f2p0/1460,cb6664_c48/f1p0/2036,cb8972_c65/f1p0/935,cb7374_c4258/f1p0/2508,cb7374_c112078/f1p0/2537,cb8972_c36/f1p0/1440,cb8972_c14/f2p0/991,cb7374_c178707/f1p0/2505,cb4132_c140/f2p0/1099,cb8694_c8/f1p0/1162,cb7374_c160490/f1p0/2410,cb7374_c57455/f10p1/2648,cb8972_c11/f1p0/1418,cb7374_c387290/f6…
Metabolism	Metabolism of terpenoids and polyketides	Terpenoid backbone biosynthesis	ko00900	8	114	5.50E-01	9.57E-01	cb11789_c0/f1p0/1758,cb6477_c2/f3p0/2056,cb7374_c101139/f9p0/3335,cb6830_c7/f1p0/1676,cb7374_c278733/f1p0/2069,cb7427_c2/f2p1/1530,cb1362_c8/f1p1/4458,cb7374_c120486/f13p0/4045
Organismal Systems	Endocrine system	Renin secretion	ko04924	20	287	5.42E-01	9.57E-01	cb7374_c352599/f2p0/3669,cb7374_c20500/f3p2/3659,cb7374_c3320/f1p0/3004,cb9222_c4/f1p0/1112,cb12262_c9/f1p0/1759,cb7374_c3325/f1p0/3663,cb7374_c11180/f11p2/4211,cb7374_c328431/f11p1/3831,cb7374_c3615/f1p0/2879,cb4090_c4/f2p0/2276,cb7374_c3313/f1p0/4171,cb7374_c172743/f1p0/2961,cb3091_c3/f2p0/3576,cb7374_c3309/f1p0/4396,cb7374_c8811/f12p1/3773,cb7374_c101305/f2p0/2719,cb7374_c301801/f11p1/3824,cb7…
Organismal Systems	Nervous system	Cholinergic synapse	ko04725	24	345	5.44E-01	9.57E-01	cb7374_c328372/f8p0/2006,cb212_c6/f3p0/2703,cb7374_c232610/f1p0/4556,cb7374_c408460/f1p0/1993,cb7374_c273830/f2p0/1997,cb2204_c15/f1p0/2219,cb273_c96/f1p0/1084,cb7374_c37741/f16p1/4180,cb7374_c342712/f1p0/2218,cb2204_c23/f1p0/1638,cb7374_c72158/f2p0/3599,cb7374_c273411/f1p0/1976,cb7374_c328746/f48p1/2803,cb7374_c225234/f2p0/2539,cb7374_c171594/f1p0/2327,cb4090_c4/f2p0/2276,cb273_c109/f15p0/4818,c…
Metabolism	Lipid metabolism	Linoleic acid metabolism	ko00591	9	129	5.54E-01	9.58E-01	cb7374_c150542/f4p2/2892,cb7374_c344729/f1p0/2743,cb7374_c207602/f2p0/2099,cb7374_c165774/f7p0/2851,cb3460_c6/f1p0/3406,cb65_c6/f8p0/4182,cb7374_c112311/f2p0/3032,cb7374_c167854/f3p1/2909,cb13114_c6/f4p0/1007
Metabolism	Metabolism of other amino acids	D-Glutamine and D-glutamate metabolism	ko00471	5	71	5.61E-01	9.64E-01	cb7374_c102281/f2p0/3724,cb7374_c41818/f1p0/3165,cb10561_c6/f1p0/1598,cb10561_c17/f1p0/1045,cb7374_c128900/f1p0/2312
Organismal Systems	Nervous system	GABAergic synapse	ko04727	23	334	5.64E-01	9.64E-01	cb7374_c328372/f8p0/2006,cb7374_c295638/f7p0/2825,cb7374_c292692/f1p0/2049,cb10491_c843193/f1p0/1518,cb7374_c105770/f3p0/2414,cb7374_c115266/f1p0/2554,cb7374_c273830/f2p0/1997,cb273_c96/f1p0/1084,cb14248_c7/f1p2/5220,cb7374_c221023/f1p0/2480,cb7374_c207607/f2p0/2449,cb7374_c273411/f1p0/1976,cb12973_c20/f1p0/1170,cb4090_c4/f2p0/2276,cb273_c109/f15p0/4818,cb7374_c4723/f1p2/3404,cb10491_c398962/f1p0…
Metabolism	Lipid metabolism	Fatty acid degradation	ko00071	29	422	5.70E-01	9.66E-01	cb7374_c63985/f1p0/3104,cb6512_c38/f1p1/1061,cb5742_c35/f5p0/2384,cb7374_c78625/f1p0/3925,cb7374_c177117/f1p0/3744,cb7374_c37745/f1p0/2914,cb7374_c283725/f1p0/2196,cb4382_c4/f1p1/2486,cb7374_c224580/f1p0/3649,cb6512_c37/f1p0/1136,cb7374_c65635/f1p0/3270,cb1873_c16/f1p2/2416,cb6953_c1/f3p1/3732,cb351_c8/f1p0/4464,cb5742_c0/f58p1/2385,cb7374_c362788/f1p0/2751,cb1873_c6/f1p1/2450,cb7374_c300487/f1p0…
Organismal Systems	Circulatory system	Vascular smooth muscle contraction	ko04270	28	408	5.73E-01	9.66E-01	cb212_c6/f3p0/2703,cb9222_c4/f1p0/1112,cb7374_c344729/f1p0/2743,cb7374_c207602/f2p0/2099,cb1458_c300/f1p2/2185,cb7374_c20087/f2p0/2455,cb12925_c100/f1p0/1083,cb8271_c140/f1p1/1277,cb7374_c165774/f7p0/2851,cb7374_c3615/f1p0/2879,cb3460_c6/f1p0/3406,cb7374_c167854/f3p1/2909,cb13114_c6/f4p0/1007,cb8271_c148/f1p0/1164,cb7374_c159696/f3p1/3055,cb7374_c150542/f4p2/2892,cb510_c10/f1p0/3066,cb2158_c19/f1…
Genetic Information Processing	Transcription	RNA polymerase	ko03020	7	105	6.09E-01	9.85E-01	cb10123_c0/f3p0/1077,cb13050_c1/f1p0/996,cb10491_c617/f3p3/1646,cb13525_c3/f1p0/1059,cb7543_c1/f2p0/1837,cb13525_c4/f1p0/1033,cb7304_c11/f1p0/1504
Metabolism	Glycan biosynthesis and metabolism	Glycosaminoglycan biosynthesis - keratan sulfate	ko00533	2	28	5.93E-01	9.85E-01	cb3976_c9/f1p0/1694,cb11216_c2/f1p0/1479
Metabolism	Lipid metabolism	Steroid biosynthesis	ko00100	3	44	6.04E-01	9.85E-01	cb7374_c231479/f4p0/2371,cb12897_c13/f1p0/1057,cb7374_c328570/f45p0/2397
Metabolism	Overview	Fatty acid metabolism	ko01212	27	397	5.91E-01	9.85E-01	cb7374_c63985/f1p0/3104,cb6512_c38/f1p1/1061,cb7374_c78625/f1p0/3925,cb7374_c177117/f1p0/3744,cb7374_c37745/f1p0/2914,cb7374_c283725/f1p0/2196,cb7711_c8/f1p0/1272,cb7374_c224580/f1p0/3649,cb7711_c5/f2p0/1305,cb6512_c37/f1p0/1136,cb7374_c65635/f1p0/3270,cb1873_c16/f1p2/2416,cb6953_c1/f3p1/3732,cb351_c8/f1p0/4464,cb5712_c5/f1p0/1641,cb7374_c362788/f1p0/2751,cb1873_c6/f1p1/2450,cb7374_c300487/f1p0/2…
Metabolism	Xenobiotics biodegradation and metabolism	Chloroalkane and chloroalkene degradation	ko00625	5	74	5.98E-01	9.85E-01	cb7374_c44955/f2p0/4965,cb8694_c8/f1p0/1162,cb5742_c0/f58p1/2385,cb5742_c35/f5p0/2384,cb5742_c6/f2p0/929
Organismal Systems	Aging	Longevity regulating pathway - multiple species	ko04213	35	517	6.08E-01	9.85E-01	cb13843_c8/f1p0/1045,cb13843_c16/f1p0/797,cb6166_c14/f1p0/1347,cb10491_c883448/f1p0/1542,cb7374_c232610/f1p0/4556,cb7374_c401604/f1p0/2197,cb6166_c16/f1p0/1330,cb7374_c176436/f1p0/1912,cb6166_c2/f4p0/1069,cb10491_c910074/f1p0/1681,cb6166_c1/f9p0/1436,cb2204_c15/f1p0/2219,cb7374_c21238/f2p0/3920,cb7374_c98420/f1p0/2831,cb2204_c23/f1p0/1638,cb7374_c234116/f1p0/2134,cb7374_c76139/f1p0/2635,cb8588_c2…
Organismal Systems	Nervous system	Retrograde endocannabinoid signaling	ko04723	38	559	6.00E-01	9.85E-01	cb212_c6/f3p0/2703,cb7374_c273830/f2p0/1997,cb7334_c334/f16p0/1475,cb7374_c76317/f1p0/3602,cb7382_c0/f1p0/1919,cb9766_c0/f3p0/1508,cb6730_c3/f2p0/1353,cb7374_c75931/f1p0/3106,cb6730_c6/f1p0/1790,cb273_c109/f15p0/4818,cb3091_c3/f2p0/3576,cb4457_c6/f1p0/3048,cb212_c15/f1p1/4419,cb7374_c3054/f1p1/2405,cb4187_c1/f2p1/1528,cb7374_c328372/f8p0/2006,cb7374_c401574/f1p0/2832,cb7374_c72162/f1p1/4221,cb140…
Cellular Processes	Cell growth and death	Apoptosis - multiple species	ko04215	5	87	7.37E-01	1.00E+00	cb5280_c2/f2p0/1575,cb7374_c45703/f12p0/4129,cb5254_c8/f1p0/2524,cb10491_c16057/f1p0/1729,cb7374_c62652/f6p0/2308
Cellular Processes	Cell growth and death	Cell cycle	ko04110	19	470	9.98E-01	1.00E+00	cb8916_c27/f1p0/1904,cb7374_c395379/f1p0/2290,cb7374_c407395/f1p0/2150,cb7374_c399922/f1p0/2174,cb7374_c212420/f1p0/2643,cb8916_c40/f1p0/1811,cb8916_c25/f1p0/1641,cb7374_c407691/f1p0/2413,cb5326_c5/f1p1/2466,cb7374_c269439/f3p0/3761,cb7374_c406689/f1p0/2413,cb7374_c273901/f1p0/4241,cb7374_c230451/f1p0/2545,cb10602_c5/f1p0/1727,cb7374_c405617/f1p0/2429,cb10602_c1/f7p0/1884,cb7374_c275047/f1p1/2049…
Cellular Processes	Cell growth and death	Cell cycle - yeast	ko04111	12	215	8.29E-01	1.00E+00	cb10491_c464/f2p0/1686,cb7374_c387659/f2p0/2010,cb7374_c1601/f2p1/3628,cb7374_c333407/f3p0/3277,cb7374_c115643/f3p0/2711,cb7374_c1608/f1p0/3640,cb7374_c1603/f1p0/2519,cb7374_c1630/f1p0/3413,cb7374_c275047/f1p1/2049,cb7374_c1618/f1p0/2075,cb7374_c1598/f1p0/4164,cb10976_c4/f1p0/1914
Cellular Processes	Cell growth and death	Ferroptosis	ko04216	18	314	8.41E-01	1.00E+00	cb8218_c1013/f2p0/1232,cb2006_c6/f1p0/4145,cb9758_c231/f292p1/1226,cb8218_c313/f1p2/1505,cb8218_c606/f1p0/1360,cb7374_c291532/f1p0/2067,cb2713_c3/f1p0/2574,cb8992_c955/f3p0/917,cb9758_c216/f1p0/1047,cb351_c8/f1p0/4464,cb10602_c5/f1p0/1727,cb7374_c362788/f1p0/2751,cb8218_c451/f1p0/1255,cb10602_c1/f7p0/1884,cb8992_c260/f1p1/1789,cb8218_c860/f1p0/1174,cb2813_c16/f1p0/2200,cb5715_c4/f1p0/2238
Cellular Processes	Cell growth and death	Meiosis - yeast	ko04113	9	191	9.24E-01	1.00E+00	cb10491_c464/f2p0/1686,cb7374_c1601/f2p1/3628,cb7374_c159696/f3p1/3055,cb7374_c1608/f1p0/3640,cb7374_c1603/f1p0/2519,cb7374_c1630/f1p0/3413,cb7374_c1618/f1p0/2075,cb7374_c1598/f1p0/4164,cb10976_c4/f1p0/1914
Cellular Processes	Cell growth and death	Oocyte meiosis	ko04114	34	614	9.39E-01	1.00E+00	cb10491_c464/f2p0/1686,cb9222_c4/f1p0/1112,cb212_c6/f3p0/2703,cb7374_c399922/f1p0/2174,cb8916_c25/f1p0/1641,cb7374_c1630/f1p0/3413,cb7374_c1608/f1p0/3640,cb7374_c1618/f1p0/2075,cb7374_c1598/f1p0/4164,cb7374_c269439/f3p0/3761,cb7374_c406689/f1p0/2413,cb7374_c273901/f1p0/4241,cb7374_c230451/f1p0/2545,cb7374_c225234/f2p0/2539,cb1573_c23/f4p0/1778,cb13334_c1000/f1p0/1135,cb7374_c159696/f3p1/3055,cb30…
Cellular Processes	Cell growth and death	p53 signaling pathway	ko04115	2	94	9.91E-01	1.00E+00	cb10602_c1/f7p0/1884,cb10602_c5/f1p0/1727
Cellular Processes	Cellular community - eukaryotes	Signaling pathways regulating pluripotency of stem cells	ko04550	15	249	7.63E-01	1.00E+00	cb3936_c7/f1p0/2368,cb7374_c292263/f1p0/2244,cb7374_c232610/f1p0/4556,cb212_c6/f3p0/2703,cb3936_c2/f2p0/3083,cb326_c36/f1p1/5419,cb7374_c212281/f2p1/4809,cb14532_c1/f1p0/1521,cb326_c29/f1p0/1251,cb212_c15/f1p1/4419,cb2204_c15/f1p0/2219,cb8771_c0/f94p1/1508,cb1605_c8/f1p1/5198,cb7179_c8/f6p0/2014,cb2204_c23/f1p0/1638
Cellular Processes	Cellular community - prokaryotes	Quorum sensing	ko02024	3	108	9.84E-01	1.00E+00	cb351_c8/f1p0/4464,cb2813_c16/f1p0/2200,cb7374_c362788/f1p0/2751
Cellular Processes	Transport and catabolism	Autophagy - other eukaryotes	ko04136	2	99	9.94E-01	1.00E+00	cb5254_c8/f1p0/2524,cb10976_c4/f1p0/1914
Cellular Processes	Transport and catabolism	Autophagy - yeast	ko04138	11	299	9.95E-01	1.00E+00	cb7374_c232610/f1p0/4556,cb5254_c8/f1p0/2524,cb5803_c23/f1p0/1388,cb7374_c1409/f1p0/1957,cb7374_c284009/f1p2/4362,cb7374_c1727/f1p0/2868,cb14532_c1/f1p0/1521,cb7374_c212281/f2p1/4809,cb5803_c13/f1p1/2232,cb5803_c21/f1p0/1699,cb10976_c4/f1p0/1914
Cellular Processes	Transport and catabolism	Mitophagy - yeast	ko04139	2	99	9.94E-01	1.00E+00	cb218_c8/f1p0/2731,cb1818_c12/f1p0/2524
Environmental Information Processing	Membrane transport	ABC transporters	ko02010	5	89	7.55E-01	1.00E+00	cb13334_c1064/f1p0/1204,cb1084_c3/f2p0/3914,cb1588_c13/f1p1/5189,cb1084_c7/f1p0/1585,cb7374_c272952/f1p0/2180
Environmental Information Processing	Signaling molecules and interaction	Neuroactive ligand-receptor interaction	ko04080	5	147	9.79E-01	1.00E+00	cb4809_c6/f1p0/2799,cb4809_c4/f2p0/2663,cb4809_c10/f1p0/2884,cb2553_c3/f1p0/4113,cb7374_c154579/f1p0/2759
Environmental Information Processing	Signal transduction	AMPK signaling pathway	ko04152	60	946	8.07E-01	1.00E+00	cb10491_c464/f2p0/1686,cb7374_c387659/f2p0/2010,cb7374_c76239/f1p0/2268,cb7374_c390251/f1p0/2299,cb7374_c62720/f1p0/1952,cb6664_c16/f1p0/1994,cb7374_c390855/f1p0/3208,cb7374_c46164/f1p0/2796,cb7374_c117797/f1p0/3736,cb7374_c1630/f1p0/3413,cb7374_c1608/f1p0/3640,cb2204_c15/f1p0/2219,cb7374_c410835/f1p0/2213,cb7374_c1618/f1p0/2075,cb7374_c1598/f1p0/4164,cb6664_c12/f2p0/1460,cb2204_c23/f1p0/1638,cb6…
Environmental Information Processing	Signal transduction	Apelin signaling pathway	ko04371	25	445	8.96E-01	1.00E+00	cb3352_c4/f1p0/2339,cb7374_c328372/f8p0/2006,cb212_c6/f3p0/2703,cb7374_c232610/f1p0/4556,cb9222_c4/f1p0/1112,cb7374_c273830/f2p0/1997,cb13638_c2/f1p0/922,cb12925_c100/f1p0/1083,cb3352_c1/f1p0/4613,cb7374_c3615/f1p0/2879,cb273_c96/f1p0/1084,cb7374_c273411/f1p0/1976,cb3352_c10/f1p0/6647,cb6539_c0/f2p0/2237,cb4090_c4/f2p0/2276,cb273_c109/f15p0/4818,cb5254_c8/f1p0/2524,cb3091_c3/f2p0/3576,cb3352_c0/f…
Environmental Information Processing	Signal transduction	Calcium signaling pathway	ko04020	18	409	9.89E-01	1.00E+00	cb3352_c4/f1p0/2339,cb2970_c589/f1372p0/1371,cb9222_c4/f1p0/1112,cb7374_c2467/f1p2/4676,cb9255_c0/f3p0/1240,cb9758_c231/f292p1/1226,cb3352_c1/f1p0/4613,cb7374_c3615/f1p0/2879,cb7374_c291213/f1p1/2306,cb7374_c328379/f47p1/2464,cb3352_c10/f1p0/6647,cb7374_c2468/f2p0/4673,cb7374_c225234/f2p0/2539,cb9758_c216/f1p0/1047,cb3091_c3/f2p0/3576,cb3352_c0/f2p0/3597,cb2970_c440/f1p0/1263,cb7374_c2474/f1p0/34…
Environmental Information Processing	Signal transduction	Hedgehog signaling pathway - fly	ko04341	3	125	9.94E-01	1.00E+00	cb3936_c7/f1p0/2368,cb7374_c275047/f1p1/2049,cb3936_c2/f2p0/3083
Environmental Information Processing	Signal transduction	Hedgehog signaling pathway	ko04340	2	217	1.00E+00	1.00E+00	cb5456_c1/f2p0/2195,cb7374_c391295/f1p0/2135
Environmental Information Processing	Signal transduction	HIF-1 signaling pathway	ko04066	27	421	7.10E-01	1.00E+00	cb212_c6/f3p0/2703,cb7374_c165779/f1p0/1942,cb4132_c132/f2p0/1463,cb10491_c1661/f1p0/1341,cb10003_c0/f3p0/6445,cb7374_c160150/f1p0/2412,cb13638_c2/f1p0/922,cb7374_c232235/f1p0/2570,cb6960_c21/f1p0/1310,cb7374_c173544/f1p0/4292,cb2204_c15/f1p0/2219,cb185_c7/f1p0/2233,cb2204_c23/f1p0/1638,cb8686_c8/f1p1/1675,cb7374_c225234/f2p0/2539,cb7374_c40610/f1p1/3365,cb7374_c274167/f1p0/2314,cb4132_c140/f2p0/…
Environmental Information Processing	Signal transduction	Hippo signaling pathway -fly	ko04391	59	924	7.89E-01	1.00E+00	cb10491_c890808/f1p0/1253,cb10491_c464/f2p0/1686,cb10491_c402581/f1p0/1327,cb10491_c627204/f1p0/1321,cb7374_c387659/f2p0/2010,cb10491_c369530/f1p0/1653,cb7374_c399922/f1p0/2174,cb8916_c25/f1p0/1641,cb12925_c102/f1p0/1121,cb12925_c59/f1p0/1016,cb7374_c3060/f13p2/2710,cb7374_c1608/f1p0/3640,cb7374_c1630/f1p0/3413,cb12925_c30/f3p0/1043,cb10491_c842932/f1p0/1277,cb7374_c1618/f1p0/2075,cb12925_c86/f1p…
Environmental Information Processing	Signal transduction	Hippo signaling pathway	ko04390	55	964	9.55E-01	1.00E+00	cb10491_c890808/f1p0/1253,cb10491_c464/f2p0/1686,cb10491_c402581/f1p0/1327,cb10491_c627204/f1p0/1321,cb7374_c387659/f2p0/2010,cb10491_c369530/f1p0/1653,cb7374_c399922/f1p0/2174,cb12925_c102/f1p0/1121,cb8916_c25/f1p0/1641,cb12925_c59/f1p0/1016,cb7374_c1608/f1p0/3640,cb7374_c1630/f1p0/3413,cb12925_c30/f3p0/1043,cb10491_c842932/f1p0/1277,cb7374_c1618/f1p0/2075,cb12925_c86/f1p0/1165,cb7374_c269439/f3…
Environmental Information Processing	Signal transduction	Hippo signaling pathway - multiple species	ko04392	4	89	8.78E-01	1.00E+00	cb8859_c0/f11p0/1881,cb8859_c5/f1p0/1601,cb7374_c77446/f1p1/2559,cb7374_c18370/f1p0/4219
Environmental Information Processing	Signal transduction	Jak-STAT signaling pathway	ko04630	5	137	9.67E-01	1.00E+00	cb326_c29/f1p0/1251,cb2204_c15/f1p0/2219,cb11601_c723/f1p0/1215,cb2204_c23/f1p0/1638,cb326_c36/f1p1/5419
Environmental Information Processing	Signal transduction	MAPK signaling pathway	ko04010	60	909	7.03E-01	1.00E+00	cb13843_c8/f1p0/1045,cb13843_c16/f1p0/797,cb8541_c3/f2p0/1322,cb10491_c883448/f1p0/1542,cb212_c6/f3p0/2703,cb7374_c232610/f1p0/4556,cb11503_c3/f1p0/1420,cb7374_c408460/f1p0/1993,cb7374_c231371/f2p0/2615,cb7374_c176436/f1p0/1912,cb7374_c2844/f1p0/4037,cb6131_c8/f1p0/1561,cb10491_c910074/f1p0/1681,cb7374_c123346/f1p0/3139,cb7374_c21238/f2p0/3920,cb5484_c1/f3p0/2261,cb6131_c4/f1p0/1837,cb7374_c17541…
Environmental Information Processing	Signal transduction	MAPK signaling pathway - plant	ko04016	8	124	6.46E-01	1.00E+00	cb7374_c76139/f1p0/2635,cb9222_c4/f1p0/1112,cb7374_c401604/f1p0/2197,cb1816_c0/f4p0/1444,cb7374_c71926/f1p0/2754,cb7374_c3615/f1p0/2879,cb10491_c739692/f1p0/1545,cb7374_c98420/f1p0/2831
Environmental Information Processing	Signal transduction	Notch signaling pathway	ko04330	8	160	8.79E-01	1.00E+00	cb1584_c15/f1p0/3268,cb7374_c72122/f1p0/2961,cb1584_c11/f1p0/3114,cb1584_c3/f2p0/2248,cb7374_c286222/f1p0/3037,cb1584_c10/f1p0/3470,cb7374_c217822/f1p0/2395,cb8589_c12/f1p1/5488
Environmental Information Processing	Signal transduction	Phosphatidylinositol signaling system	ko04070	7	256	9.99E-01	1.00E+00	cb309_c11/f1p0/2815,cb9222_c4/f1p0/1112,cb2204_c15/f1p0/2219,cb7374_c3615/f1p0/2879,cb3091_c3/f2p0/3576,cb4461_c3/f1p0/2842,cb2204_c23/f1p0/1638
Environmental Information Processing	Signal transduction	Phospholipase D signaling pathway	ko04072	24	406	8.32E-01	1.00E+00	cb4665_c102/f24p0/1532,cb212_c6/f3p0/2703,cb7374_c232610/f1p0/4556,cb6910_c5/f5p0/3236,cb326_c36/f1p1/5419,cb4665_c376/f1p0/1728,cb1458_c300/f1p2/2185,cb2204_c15/f1p0/2219,cb6910_c0/f15p0/4328,cb4665_c350/f1p0/1325,cb2204_c23/f1p0/1638,cb309_c11/f1p0/2815,cb9322_c3/f1p0/1883,cb7374_c179683/f1p0/2355,cb1458_c356/f1p0/2461,cb7374_c212281/f2p1/4809,cb14532_c1/f1p0/1521,cb326_c29/f1p0/1251,cb212_c15/…
Environmental Information Processing	Signal transduction	Wnt signaling pathway	ko04310	30	523	8.93E-01	1.00E+00	cb7374_c2844/f1p0/4037,cb6131_c8/f1p0/1561,cb1458_c300/f1p2/2185,cb3914_c3/f2p0/3191,cb7374_c123346/f1p0/3139,cb7374_c148416/f3p0/2782,cb1818_c12/f1p0/2524,cb7374_c225234/f2p0/2539,cb6213_c11/f1p0/3361,cb6131_c5/f1p0/1759,cb6131_c4/f1p0/1837,cb10602_c5/f1p0/1727,cb7374_c2565/f1p0/2486,cb7374_c72122/f1p0/2961,cb7374_c2542/f1p0/2692,cb7374_c221320/f1p0/2790,cb1458_c356/f1p0/2461,cb10602_c1/f7p0/188…
Genetic Information Processing	Folding, sorting and degradation	Protein export	ko03060	8	135	7.36E-01	1.00E+00	cb2911_c58/f2p0/1447,cb6363_c21/f1p0/2587,cb7374_c328360/f37p2/2248,cb7374_c31687/f1p0/2264,cb6363_c19/f1p1/2677,cb2911_c60/f3p0/1327,cb2911_c6/f3p0/1488,cb6363_c3/f2p1/1991
Genetic Information Processing	Folding, sorting and degradation	RNA degradation	ko03018	27	628	9.98E-01	1.00E+00	cb8752_c4/f1p0/1775,cb7374_c209835/f1p0/2472,cb286_c48/f1p0/2395,cb8752_c0/f10p0/1850,cb4132_c132/f2p0/1463,cb7374_c391763/f1p0/2173,cb2796_c7/f1p0/2916,cb7374_c311330/f2p2/3424,cb7374_c272390/f1p0/2257,cb129_c1/f2p0/3181,cb5278_c18/f1p0/1602,cb11969_c3/f1p0/1200,cb7374_c410961/f1p0/2571,cb7374_c12908/f2p0/3999,cb1596_c1/f1p1/3812,cb7374_c27283/f3p0/2492,cb2796_c8/f1p0/2153,cb7374_c10956/f1p0/303…
Genetic Information Processing	Folding, sorting and degradation	Sulfur relay system	ko04122	1	35	9.21E-01	1.00E+00	cb10406_c9/f1p0/1330
Genetic Information Processing	Folding, sorting and degradation	Ubiquitin mediated proteolysis	ko04120	15	424	9.99E-01	1.00E+00	cb10491_c15933/f1p0/1325,cb5181_c5/f1p0/2466,cb1652_c42/f1p0/2086,cb1652_c13/f1p0/3023,cb1652_c8/f2p0/2567,cb7254_c4/f2p0/1334,cb7374_c275047/f1p1/2049,cb7374_c45703/f12p0/4129,cb4912_c3/f1p0/2061,cb7256_c5/f1p0/1839,cb7254_c7/f1p0/2028,cb406_c11/f1p0/1836,cb7777_c2/f1p0/1858,cb7254_c2/f2p0/1700,cb7464_c2/f1p0/1436
Genetic Information Processing	Replication and repair	Base excision repair	ko03410	5	111	8.96E-01	1.00E+00	cb7887_c33/f154p2/980,cb11116_c0/f2p0/1198,cb7374_c295145/f1p1/2101,cb7374_c269755/f3p0/2149,cb7374_c17032/f7p0/2730
Genetic Information Processing	Replication and repair	DNA replication	ko03030	2	84	9.84E-01	1.00E+00	cb2449_c2/f1p0/3652,cb5855_c2/f1p0/4640
Genetic Information Processing	Replication and repair	Fanconi anemia pathway	ko03460	5	134	9.62E-01	1.00E+00	cb7374_c4027/f3p0/3233,cb5914_c1/f1p0/2125,cb6371_c5/f1p0/1182,cb5914_c2/f1p0/2690,cb6371_c7/f1p0/940
Genetic Information Processing	Replication and repair	Homologous recombination	ko03440	6	121	8.58E-01	1.00E+00	cb7374_c4027/f3p0/3233,cb5914_c1/f1p0/2125,cb6193_c4/f1p0/1650,cb5855_c2/f1p0/4640,cb7374_c158665/f1p0/2847,cb5914_c2/f1p0/2690
Genetic Information Processing	Replication and repair	Mismatch repair	ko03430	2	67	9.53E-01	1.00E+00	cb2449_c2/f1p0/3652,cb5855_c2/f1p0/4640
Genetic Information Processing	Replication and repair	Non-homologous end-joining	ko03450	1	61	9.88E-01	1.00E+00	cb3970_c5/f1p0/3164
Genetic Information Processing	Replication and repair	Nucleotide excision repair	ko03420	6	129	8.95E-01	1.00E+00	cb2449_c2/f1p0/3652,cb3445_c5/f1p0/1307,cb9313_c43/f1p0/2287,cb9313_c21/f1p0/2371,cb406_c11/f1p0/1836,cb5326_c5/f1p1/2466
Genetic Information Processing	Translation	Aminoacyl-tRNA biosynthesis	ko00970	15	248	7.58E-01	1.00E+00	cb6526_c4/f2p0/1659,cb11479_c0/f1p0/1373,cb7374_c285675/f1p0/2237,cb2643_c4/f1p0/3203,cb7374_c329226/f6p1/3186,cb10053_c2/f1p0/1409,cb7021_c4/f1p0/2005,cb6691_c0/f4p0/2155,cb2614_c1/f1p0/3175,cb3904_c11/f1p0/1383,cb6526_c16/f1p0/1712,cb4020_c4/f1p1/3174,cb7706_c3/f1p0/1562,cb6691_c1/f3p0/2179,cb6526_c20/f1p0/1144
Genetic Information Processing	Translation	mRNA surveillance pathway	ko03015	45	829	9.72E-01	1.00E+00	cb7374_c209835/f1p0/2472,cb10491_c464/f2p0/1686,cb7374_c387659/f2p0/2010,cb7374_c269184/f5p0/3528,cb7408_c3/f2p0/1616,cb7374_c117797/f1p0/3736,cb7374_c1630/f1p0/3413,cb7374_c1608/f1p0/3640,cb7374_c213197/f1p0/2039,cb6854_c1/f2p0/1290,cb7374_c1618/f1p0/2075,cb7374_c1598/f1p0/4164,cb7374_c4225/f1p0/4896,cb7374_c410961/f1p0/2571,cb1847_c6/f1p0/3859,cb7374_c333342/f1p0/3515,cb7374_c298697/f1p2/3657,c…
Genetic Information Processing	Translation	Ribosome biogenesis in eukaryotes	ko03008	15	299	9.34E-01	1.00E+00	cb7089_c3/f4p1/1673,cb7374_c150685/f3p0/2609,cb7374_c158218/f1p0/2402,cb7089_c1/f7p1/1823,cb7374_c269483/f3p0/2162,cb2865_c2/f3p0/3626,cb11021_c2/f1p0/1231,cb7696_c0/f2p0/1561,cb7696_c3/f1p0/1430,cb7696_c2/f1p0/1713,cb8578_c5/f1p0/1700,cb7374_c298702/f1p0/2360,cb8774_c2/f1p0/1382,cb8777_c25/f1p0/1126,cb1818_c12/f1p0/2524
Genetic Information Processing	Translation	RNA transport	ko03013	88	1528	9.79E-01	1.00E+00	cb7374_c209835/f1p0/2472,cb7374_c4580/f3p0/4849,cb2791_c20/f3p1/2379,cb2791_c85/f1p1/3588,cb7374_c269503/f4p0/2678,cb6476_c40/f3p0/1027,cb10491_c898019/f1p0/1836,cb8231_c6/f1p0/1550,cb7374_c213197/f1p0/2039,cb10491_c38551/f1p0/1494,cb6854_c1/f2p0/1290,cb5489_c3/f1p0/2336,cb7374_c210514/f1p0/2403,cb10491_c861447/f1p0/1618,cb8231_c8/f1p0/1542,cb13168_c2/f1p0/1063,cb7374_c333342/f1p0/3515,cb10491_c1…
Metabolism	Amino acid metabolism	Arginine and proline metabolism	ko00330	36	948	1.00E+00	1.00E+00	cb7374_c102997/f1p0/2263,cb11601_c967/f1p0/960,cb5742_c35/f5p0/2384,cb10491_c846918/f1p0/1378,cb10491_c866323/f1p0/1372,cb11601_c222/f3p0/1125,cb7374_c338376/f1p0/2341,cb7374_c20482/f1p1/2947,cb3352_c1/f1p0/4613,cb4382_c4/f1p1/2486,cb7374_c227573/f2p0/2575,cb10491_c859592/f1p0/1391,cb7684_c1/f1p0/1938,cb3352_c10/f1p0/6647,cb11312_c0/f2p1/1489,cb5742_c0/f58p1/2385,cb10491_c910104/f1p0/1336,cb7374_…
Metabolism	Biosynthesis of other secondary metabolites	Betalain biosynthesis	ko00965	5	122	9.35E-01	1.00E+00	cb7374_c43866/f4p0/3890,cb7374_c41597/f1p0/3439,cb7374_c310556/f1p0/2551,cb7374_c216582/f1p2/2497,cb7374_c47632/f1p1/3373
Metabolism	Biosynthesis of other secondary metabolites	Isoquinoline alkaloid biosynthesis	ko00950	12	200	7.50E-01	1.00E+00	cb7374_c41597/f1p0/3439,cb11312_c0/f2p1/1489,cb7374_c310556/f1p0/2551,cb7374_c29185/f4p0/4708,cb7374_c47632/f1p1/3373,cb7374_c338376/f1p0/2341,cb7374_c43866/f4p0/3890,cb7374_c20482/f1p1/2947,cb7374_c47157/f1p0/3318,cb7374_c216582/f1p2/2497,cb7374_c227573/f2p0/2575,cb7374_c387254/f7p0/2433
Metabolism	Biosynthesis of other secondary metabolites	Monobactam biosynthesis	ko00261	1	32	9.02E-01	1.00E+00	cb10208_c13/f1p0/5648
Metabolism	Biosynthesis of other secondary metabolites	Novobiocin biosynthesis	ko00401	2	42	8.03E-01	1.00E+00	cb7374_c29185/f4p0/4708,cb7374_c47157/f1p0/3318
Metabolism	Carbohydrate metabolism	Ascorbate and aldarate metabolism	ko00053	6	99	7.00E-01	1.00E+00	cb7374_c44955/f2p0/4965,cb4382_c2/f1p1/2192,cb4382_c4/f1p1/2486,cb5742_c0/f58p1/2385,cb5742_c35/f5p0/2384,cb5742_c6/f2p0/929
Metabolism	Carbohydrate metabolism	Galactose metabolism	ko00052	8	147	8.15E-01	1.00E+00	cb2120_c7/f1p0/2905,cb6982_c5/f1p1/1790,cb6982_c8/f4p4/1992,cb6982_c9/f1p0/1126,cb3266_c12/f2p0/2588,cb7374_c333244/f1p1/2957,cb1106_c0/f1p0/4674,cb9328_c1/f1p0/1705
Metabolism	Carbohydrate metabolism	Inositol phosphate metabolism	ko00562	15	229	6.43E-01	1.00E+00	cb9710_c2/f2p0/1302,cb6642_c9/f1p0/2094,cb9574_c5/f1p0/1272,cb7374_c16428/f2p0/2364,cb9710_c20/f1p0/1136,cb6642_c1/f2p0/2014,cb9574_c1/f2p0/1463,cb6642_c11/f1p0/2206,cb9574_c7/f1p0/1177,cb5467_c41/f4p0/2074,cb6642_c3/f1p0/2095,cb2204_c15/f1p0/2219,cb9710_c16/f1p0/1616,cb9710_c8/f1p0/1846,cb2204_c23/f1p0/1638
Metabolism	Glycan biosynthesis and metabolism	Glycosaminoglycan biosynthesis - chondroitin sulfate / dermatan sulfate	ko00532	2	51	8.81E-01	1.00E+00	cb7374_c19172/f1p0/3266,cb10708_c0/f1p0/1412
Metabolism	Glycan biosynthesis and metabolism	Glycosaminoglycan biosynthesis - heparan sulfate / heparin	ko00534	1	35	9.21E-01	1.00E+00	cb5291_c2/f1p0/2539
Metabolism	Glycan biosynthesis and metabolism	Glycosphingolipid biosynthesis - lacto and neolacto series	ko00601	3	54	7.39E-01	1.00E+00	cb7374_c382002/f1p0/2105,cb3976_c9/f1p0/1694,cb11216_c2/f1p0/1479
Metabolism	Glycan biosynthesis and metabolism	Glycosylphosphatidylinositol(GPI)-anchor biosynthesis	ko00563	2	70	9.61E-01	1.00E+00	cb3054_c6/f1p0/3563,cb13743_c2/f1p0/943
Metabolism	Glycan biosynthesis and metabolism	Mucin type O-glycan biosynthesis	ko00512	1	72	9.95E-01	1.00E+00	cb336_c12/f1p0/4690
Metabolism	Glycan biosynthesis and metabolism	Other types of O-glycan biosynthesis	ko00514	1	55	9.82E-01	1.00E+00	cb7374_c377520/f1p1/2111
Metabolism	Lipid metabolism	Fatty acid biosynthesis	ko00061	4	138	9.89E-01	1.00E+00	cb6607_c1/f1p0/2220,cb351_c8/f1p0/4464,cb2813_c16/f1p0/2200,cb7374_c362788/f1p0/2751
Metabolism	Lipid metabolism	Glycerolipid metabolism	ko00561	10	188	8.55E-01	1.00E+00	cb309_c11/f1p0/2815,cb5742_c0/f58p1/2385,cb5742_c35/f5p0/2384,cb7374_c44955/f2p0/4965,cb4382_c2/f1p1/2192,cb4382_c4/f1p1/2486,cb1341_c2/f2p0/2682,cb5742_c6/f2p0/929,cb1341_c8/f1p0/3845,cb7374_c46627/f1p0/3768
Metabolism	Lipid metabolism	Primary bile acid biosynthesis	ko00120	1	31	8.95E-01	1.00E+00	cb10491_c23842/f2p0/1493
Metabolism	Lipid metabolism	Sphingolipid metabolism	ko00600	10	184	8.37E-01	1.00E+00	cb7374_c279346/f1p0/2246,cb3851_c0/f2p0/2114,cb3851_c4/f1p0/2365,cb1897_c0/f33p0/1457,cb7374_c151460/f1p0/3077,cb6125_c4/f1p0/2036,cb3851_c3/f1p0/2467,cb1106_c0/f1p0/4674,cb300_c25/f1p0/3041,cb7374_c46627/f1p0/3768
Metabolism	Lipid metabolism	Steroid hormone biosynthesis	ko00140	1	78	9.97E-01	1.00E+00	cb5712_c5/f1p0/1641
Metabolism	Metabolism of cofactors and vitamins	Nicotinate and nicotinamide metabolism	ko00760	9	199	9.43E-01	1.00E+00	cb3489_c12/f1p0/2453,cb9398_c2/f1p0/1605,cb7374_c15533/f1p0/2774,cb7374_c228867/f2p1/3238,cb7374_c10178/f2p0/2632,cb1419_c0/f7p0/3608,cb7374_c232753/f1p1/3476,cb4491_c2/f2p0/2768,cb7374_c227143/f1p1/3918
Metabolism	Metabolism of cofactors and vitamins	One carbon pool by folate	ko00670	5	80	6.67E-01	1.00E+00	cb7374_c33973/f1p0/2288,cb7374_c33277/f2p0/4900,cb7374_c230321/f1p0/2468,cb11601_c555/f1p0/1588,cb6021_c0/f9p0/2391
Metabolism	Metabolism of cofactors and vitamins	Pantothenate and CoA biosynthesis	ko00770	9	140	6.53E-01	1.00E+00	cb6994_c30/f1p0/1302,cb6757_c36/f3p1/3843,cb6994_c29/f1p0/1464,cb7374_c256356/f1p0/2508,cb1419_c0/f7p0/3608,cb7374_c179863/f1p0/3516,cb7660_c0/f1p0/1547,cb6994_c33/f18p0/3972,cb6994_c25/f1p0/3590
Metabolism	Metabolism of cofactors and vitamins	Porphyrin and chlorophyll metabolism	ko00860	9	149	7.24E-01	1.00E+00	cb7175_c6/f1p0/1855,cb2643_c4/f1p0/3203,cb7374_c3088/f1p1/3794,cb6691_c0/f4p0/2155,cb9016_c5/f1p0/984,cb9990_c1/f1p0/1894,cb3667_c0/f45p0/2051,cb5715_c4/f1p0/2238,cb6691_c1/f3p0/2179
Metabolism	Metabolism of cofactors and vitamins	Riboflavin metabolism	ko00740	1	62	9.89E-01	1.00E+00	cb1419_c0/f7p0/3608
Metabolism	Metabolism of cofactors and vitamins	Ubiquinone and other terpenoid-quinone biosynthesis	ko00130	6	107	7.68E-01	1.00E+00	cb13895_c0/f1p0/972,cb7374_c234216/f1p0/3087,cb7374_c29185/f4p0/4708,cb14356_c0/f1p0/1076,cb7374_c47157/f1p0/3318,cb7374_c103013/f1p0/3558
Metabolism	Metabolism of other amino acids	Cyanoamino acid metabolism	ko00460	1	50	9.74E-01	1.00E+00	cb11601_c1532/f1p0/2520
Metabolism	Metabolism of other amino acids	Selenocompound metabolism	ko00450	4	101	9.29E-01	1.00E+00	cb10208_c13/f1p0/5648,cb7374_c28974/f10p1/3803,cb9575_c5/f2p0/1622,cb11492_c0/f2p0/1897
Metabolism	Metabolism of other amino acids	Taurine and hypotaurine metabolism	ko00430	2	48	8.59E-01	1.00E+00	cb11601_c1532/f1p0/2520,cb5564_c16/f1p0/1479
Metabolism	Metabolism of terpenoids and polyketides	Insect hormone biosynthesis	ko00981	5	99	8.31E-01	1.00E+00	cb7374_c44955/f2p0/4965,cb3435_c11/f1p0/2191,cb5742_c0/f58p1/2385,cb5742_c35/f5p0/2384,cb5742_c6/f2p0/929
Metabolism	Metabolism of terpenoids and polyketides	Limonene and pinene degradation	ko00903	4	62	6.39E-01	1.00E+00	cb7374_c44955/f2p0/4965,cb5742_c0/f58p1/2385,cb5742_c35/f5p0/2384,cb5742_c6/f2p0/929
Metabolism	Nucleotide metabolism	Purine metabolism	ko00230	30	581	9.71E-01	1.00E+00	cb3489_c12/f1p0/2453,cb9469_c1/f1p0/1269,cb10123_c0/f3p0/1077,cb13050_c1/f1p0/996,cb7374_c329067/f1p1/2798,cb13525_c4/f1p0/1033,cb7374_c228867/f2p1/3238,cb3266_c12/f2p0/2588,cb1419_c0/f7p0/3608,cb7374_c232753/f1p1/3476,cb8947_c1/f3p0/1227,cb7374_c271973/f1p0/3440,cb7374_c107442/f1p0/2261,cb13525_c3/f1p0/1059,cb7374_c227143/f1p1/3918,cb7374_c1940/f3p0/2159,cb7374_c296788/f1p0/2148,cb4840_c1/f5p1/2…
Metabolism	Nucleotide metabolism	Pyrimidine metabolism	ko00240	27	468	8.75E-01	1.00E+00	cb3489_c12/f1p0/2453,cb10123_c0/f3p0/1077,cb6994_c29/f1p0/1464,cb13050_c1/f1p0/996,cb3722_c6/f1p0/2207,cb7374_c228867/f2p1/3238,cb13525_c4/f1p0/1033,cb1419_c0/f7p0/3608,cb7374_c232753/f1p1/3476,cb7374_c224326/f1p0/2376,cb7374_c227143/f1p1/3918,cb7374_c29697/f3p0/4511,cb13525_c3/f1p0/1059,cb6994_c25/f1p0/3590,cb6994_c30/f1p0/1302,cb9657_c0/f91p0/1105,cb6757_c36/f3p1/3843,cb10491_c617/f3p3/1646,cb7…
Metabolism	Xenobiotics biodegradation and metabolism	Benzoate degradation	ko00362	1	33	9.09E-01	1.00E+00	cb7374_c101139/f9p0/3335
Metabolism	Xenobiotics biodegradation and metabolism	Drug metabolism - other enzymes	ko00983	13	199	6.43E-01	1.00E+00	cb6994_c30/f1p0/1302,cb9657_c0/f91p0/1105,cb6757_c36/f3p1/3843,cb8359_c1/f1p0/1783,cb6994_c29/f1p0/1464,cb7374_c256356/f1p0/2508,cb7374_c281120/f1p0/4416,cb7374_c236483/f1p0/2702,cb7374_c271973/f1p0/3440,cb6994_c33/f18p0/3972,cb6994_c25/f1p0/3590,cb11531_c4/f1p0/1554,cb8359_c6/f1p0/1083
Organismal Systems	Aging	Longevity regulating pathway - worm	ko04212	38	645	8.86E-01	1.00E+00	cb6166_c14/f1p0/1347,cb7374_c408460/f1p0/1993,cb7374_c401604/f1p0/2197,cb7374_c399922/f1p0/2174,cb3805_c16/f1p0/2805,cb6166_c16/f1p0/1330,cb8916_c25/f1p0/1641,cb6166_c2/f4p0/1069,cb6166_c1/f9p0/1436,cb2204_c15/f1p0/2219,cb7374_c406689/f1p0/2413,cb7374_c98420/f1p0/2831,cb2204_c23/f1p0/1638,cb7374_c230451/f1p0/2545,cb7374_c76139/f1p0/2635,cb7374_c17032/f7p0/2730,cb7374_c3433/f1p1/2929,cb6166_c27/f1…
Organismal Systems	Development	Dorso-ventral axis formation	ko04320	14	218	6.70E-01	1.00E+00	cb212_c6/f3p0/2703,cb7374_c232610/f1p0/4556,cb510_c10/f1p0/3066,cb510_c4/f1p1/4927,cb10467_c1/f1p0/1845,cb10491_c913/f1p0/1312,cb326_c36/f1p1/5419,cb10491_c916/f1p0/1339,cb14532_c1/f1p0/1521,cb7374_c212281/f2p1/4809,cb326_c29/f1p0/1251,cb212_c15/f1p1/4419,cb10491_c479/f2p0/1599,cb10491_c7196/f1p1/1546
Organismal Systems	Development	Osteoclast differentiation	ko04380	19	324	8.19E-01	1.00E+00	cb212_c6/f3p0/2703,cb7374_c2844/f1p0/4037,cb326_c36/f1p1/5419,cb6131_c8/f1p0/1561,cb2204_c15/f1p0/2219,cb7374_c123346/f1p0/3139,cb2204_c23/f1p0/1638,cb6131_c4/f1p0/1837,cb6131_c5/f1p0/1759,cb7374_c40610/f1p1/3365,cb7374_c205281/f3p0/2599,cb7374_c221320/f1p0/2790,cb326_c29/f1p0/1251,cb212_c15/f1p1/4419,cb7374_c19944/f3p0/3820,cb363_c6/f2p0/3026,cb7374_c29519/f2p1/2311,cb7374_c20627/f2p0/3796,cb737…
Organismal Systems	Digestive system	Vitamin digestion and absorption	ko04977	2	50	8.74E-01	1.00E+00	cb6321_c3/f4p0/2217,cb7374_c272952/f1p0/2180
Organismal Systems	Endocrine system	Adipocytokine signaling pathway	ko04920	29	546	9.54E-01	1.00E+00	cb10491_c841596/f5p0/1886,cb7374_c76239/f1p0/2268,cb7374_c390251/f1p0/2299,cb7374_c62720/f1p0/1952,cb7374_c20300/f1p0/2239,cb10491_c390232/f1p0/1671,cb7374_c76661/f1p0/2049,cb10491_c15919/f1p0/1479,cb13350_c13/f1p0/1199,cb7374_c68456/f1p0/2211,cb7374_c332547/f1p1/2378,cb7374_c410835/f1p0/2213,cb10491_c376243/f1p0/1519,cb10491_c847866/f1p0/1760,cb7374_c18146/f4p0/2426,cb10491_c369257/f1p0/1527,cb3…
Organismal Systems	Endocrine system	Aldosterone synthesis and secretion	ko04925	13	244	8.79E-01	1.00E+00	cb7374_c328746/f48p1/2803,cb7374_c225234/f2p0/2539,cb9222_c4/f1p0/1112,cb7374_c19797/f2p1/4107,cb7374_c3345/f1p0/3851,cb7374_c408460/f1p0/1993,cb3091_c3/f2p0/3576,cb8949_c1/f4p0/5432,cb1740_c5/f1p0/3066,cb7374_c97568/f10p0/4791,cb7374_c3615/f1p0/2879,cb7374_c37741/f16p1/4180,cb7374_c342712/f1p0/2218
Organismal Systems	Endocrine system	Glucagon signaling pathway	ko04922	57	858	6.81E-01	1.00E+00	cb2378_c24/f1p0/2055,cb9222_c4/f1p0/1112,cb7374_c76239/f1p0/2268,cb7374_c390251/f1p0/2299,cb7374_c62720/f1p0/1952,cb7374_c408460/f1p0/1993,cb2348_c44/f3p0/2479,cb2378_c2/f18p1/1952,cb7374_c410835/f1p0/2213,cb2378_c25/f1p0/2415,cb2348_c19/f1p0/2953,cb3061_c30/f9p1/3727,cb2378_c34/f1p0/1965,cb7374_c18146/f4p0/2426,cb7374_c225234/f2p0/2539,cb10491_c371086/f2p0/1834,cb3091_c3/f2p0/3576,cb2378_c21/f2p…
Organismal Systems	Endocrine system	Insulin signaling pathway	ko04910	58	905	7.78E-01	1.00E+00	cb212_c6/f3p0/2703,cb7374_c232610/f1p0/4556,cb7374_c76239/f1p0/2268,cb7374_c390251/f1p0/2299,cb9222_c4/f1p0/1112,cb7374_c62720/f1p0/1952,cb6664_c16/f1p0/1994,cb13638_c2/f1p0/922,cb2348_c44/f3p0/2479,cb7374_c410835/f1p0/2213,cb2204_c15/f1p0/2219,cb2348_c19/f1p0/2953,cb6664_c12/f2p0/1460,cb6664_c48/f1p0/2036,cb2204_c23/f1p0/1638,cb7374_c18146/f4p0/2426,cb10491_c723253/f3p0/1717,cb7374_c159696/f3p1/…
Organismal Systems	Endocrine system	Melanogenesis	ko04916	17	411	9.95E-01	1.00E+00	cb9222_c4/f1p0/1112,cb212_c6/f3p0/2703,cb7374_c232610/f1p0/4556,cb7374_c3615/f1p0/2879,cb7374_c41597/f1p0/3439,cb7374_c225234/f2p0/2539,cb4090_c4/f2p0/2276,cb7374_c310556/f1p0/2551,cb7374_c3345/f1p0/3851,cb7374_c47632/f1p1/3373,cb7374_c212281/f2p1/4809,cb14532_c1/f1p0/1521,cb7374_c43866/f4p0/3890,cb7374_c97568/f10p0/4791,cb212_c15/f1p1/4419,cb8771_c0/f94p1/1508,cb7374_c216582/f1p2/2497
Organismal Systems	Endocrine system	Oxytocin signaling pathway	ko04921	77	1139	6.45E-01	1.00E+00	cb9222_c4/f1p0/1112,cb7374_c232610/f1p0/4556,cb12925_c102/f1p0/1121,cb7374_c46164/f1p0/2796,cb7374_c123346/f1p0/3139,cb9766_c0/f3p0/1508,cb12925_c86/f1p0/1165,cb7374_c225234/f2p0/2539,cb12925_c48/f1p0/1116,cb3091_c3/f2p0/3576,cb13218_c7/f1p0/1207,cb10491_c14923/f2p0/1520,cb7374_c399846/f1p0/1935,cb7374_c212281/f2p1/4809,cb14532_c1/f1p0/1521,cb7374_c19944/f3p0/3820,cb7374_c20627/f2p0/3796,cb7374_c…
Organismal Systems	Endocrine system	Progesterone-mediated oocyte maturation	ko04914	12	247	9.33E-01	1.00E+00	cb852_c4/f1p0/4034,cb7374_c232610/f1p0/4556,cb212_c6/f3p0/2703,cb4090_c4/f2p0/2276,cb510_c10/f1p0/3066,cb5470_c5/f4p0/2387,cb510_c4/f1p1/4927,cb7374_c212281/f2p1/4809,cb14532_c1/f1p0/1521,cb2204_c15/f1p0/2219,cb212_c15/f1p1/4419,cb2204_c23/f1p0/1638
Organismal Systems	Environmental adaptation	Circadian entrainment	ko04713	18	301	7.88E-01	1.00E+00	cb7374_c328372/f8p0/2006,cb3352_c4/f1p0/2339,cb212_c6/f3p0/2703,cb9222_c4/f1p0/1112,cb7374_c273830/f2p0/1997,cb7374_c20087/f2p0/2455,cb3352_c1/f1p0/4613,cb273_c96/f1p0/1084,cb7374_c3615/f1p0/2879,cb3352_c10/f1p0/6647,cb7374_c273411/f1p0/1976,cb7374_c225234/f2p0/2539,cb4090_c4/f2p0/2276,cb273_c109/f15p0/4818,cb3091_c3/f2p0/3576,cb3352_c0/f2p0/3597,cb4457_c6/f1p0/3048,cb212_c15/f1p1/4419
Organismal Systems	Environmental adaptation	Circadian rhythm - fly	ko04711	2	44	8.23E-01	1.00E+00	cb2053_c5/f1p2/3693,cb2053_c7/f1p2/3061
Organismal Systems	Environmental adaptation	Circadian rhythm	ko04710	4	106	9.44E-01	1.00E+00	cb7374_c387750/f2p0/2001,cb7374_c275047/f1p1/2049,cb2725_c4/f1p1/3645,cb7374_c60048/f2p0/4550
Organismal Systems	Environmental adaptation	Circadian rhythm - plant	ko04712	1	18	7.29E-01	1.00E+00	cb1818_c12/f1p0/2524
Organismal Systems	Environmental adaptation	Plant-pathogen interaction	ko04626	7	108	6.38E-01	1.00E+00	cb9222_c4/f1p0/1112,cb2589_c11/f1p0/2654,cb2589_c23/f1p0/1252,cb7374_c3615/f1p0/2879,cb5470_c5/f4p0/2387,cb13319_c1/f1p0/832,cb10491_c598620/f1p0/1368
Organismal Systems	Immune system	RIG-I-like receptor signaling pathway	ko04622	3	68	8.64E-01	1.00E+00	cb752_c1/f2p0/1824,cb7374_c29519/f2p1/2311,cb7374_c40610/f1p1/3365
Organismal Systems	Immune system	Th17 cell differentiation	ko04659	10	216	9.41E-01	1.00E+00	cb212_c6/f3p0/2703,cb7374_c40610/f1p1/3365,cb5470_c5/f4p0/2387,cb7374_c221320/f1p0/2790,cb212_c15/f1p1/4419,cb7374_c19944/f3p0/3820,cb7374_c123346/f1p0/3139,cb7374_c29519/f2p1/2311,cb7374_c20627/f2p0/3796,cb7374_c17289/f1p0/4038
Organismal Systems	Immune system	Th1 and Th2 cell differentiation	ko04658	9	180	8.90E-01	1.00E+00	cb212_c6/f3p0/2703,cb7374_c40610/f1p1/3365,cb7374_c221320/f1p0/2790,cb212_c15/f1p1/4419,cb7374_c19944/f3p0/3820,cb7374_c123346/f1p0/3139,cb7374_c29519/f2p1/2311,cb7374_c20627/f2p0/3796,cb7374_c17289/f1p0/4038
Organismal Systems	Nervous system	Glutamatergic synapse	ko04724	20	426	9.81E-01	1.00E+00	cb7374_c328372/f8p0/2006,cb10491_c843193/f1p0/1518,cb212_c6/f3p0/2703,cb7374_c273830/f2p0/1997,cb273_c96/f1p0/1084,cb7374_c273411/f1p0/1976,cb9322_c3/f1p0/1883,cb4090_c4/f2p0/2276,cb273_c109/f15p0/4818,cb12973_c20/f1p0/1170,cb3091_c3/f2p0/3576,cb7374_c179683/f1p0/2355,cb7374_c4723/f1p2/3404,cb10491_c398962/f1p0/1469,cb4457_c6/f1p0/3048,cb212_c15/f1p1/4419,cb13919_c0/f1p0/931,cb10491_c403506/f1p0/…
Organismal Systems	Nervous system	Long-term potentiation	ko04720	17	269	7.04E-01	1.00E+00	cb212_c6/f3p0/2703,cb7374_c232610/f1p0/4556,cb9222_c4/f1p0/1112,cb7374_c408460/f1p0/1993,cb7374_c3615/f1p0/2879,cb7374_c37741/f16p1/4180,cb7374_c342712/f1p0/2218,cb7374_c328746/f48p1/2803,cb852_c4/f1p0/4034,cb7374_c225234/f2p0/2539,cb7374_c159696/f3p1/3055,cb510_c10/f1p0/3066,cb3091_c3/f2p0/3576,cb510_c4/f1p1/4927,cb14532_c1/f1p0/1521,cb7374_c212281/f2p1/4809,cb212_c15/f1p1/4419
Organismal Systems	Sensory system	Inflammatory mediator regulation of TRP channels	ko04750	16	269	7.85E-01	1.00E+00	cb7374_c295638/f7p0/2825,cb7374_c292692/f1p0/2049,cb8541_c3/f2p0/1322,cb9222_c4/f1p0/1112,cb7374_c105770/f3p0/2414,cb7374_c115266/f1p0/2554,cb2204_c15/f1p0/2219,cb7374_c3615/f1p0/2879,cb8541_c1/f2p0/1580,cb7374_c221023/f1p0/2480,cb2204_c23/f1p0/1638,cb7374_c207607/f2p0/2449,cb7374_c225234/f2p0/2539,cb7374_c159696/f3p1/3055,cb3091_c3/f2p0/3576,cb7374_c266535/f1p0/2911
Organismal Systems	Sensory system	Olfactory transduction	ko04740	7	185	9.77E-01	1.00E+00	cb4457_c6/f1p0/3048,cb7374_c225234/f2p0/2539,cb9222_c4/f1p0/1112,cb7374_c20087/f2p0/2455,cb273_c109/f15p0/4818,cb7374_c3615/f1p0/2879,cb273_c96/f1p0/1084
Organismal Systems	Sensory system	Phototransduction - fly	ko04745	28	478	8.60E-01	1.00E+00	cb10491_c890808/f1p0/1253,cb10491_c380653/f1p0/1330,cb10491_c402581/f1p0/1327,cb10491_c627204/f1p0/1321,cb9222_c4/f1p0/1112,cb10491_c369530/f1p0/1653,cb10491_c368076/f1p0/1295,cb10491_c679457/f4p0/1394,cb12925_c29/f3p0/1191,cb12925_c102/f1p0/1121,cb10491_c420553/f1p0/1456,cb12925_c59/f1p0/1016,cb12925_c30/f3p0/1043,cb10491_c842932/f1p0/1277,cb7374_c3615/f1p0/2879,cb10491_c873391/f1p0/1310,cb12925…
Organismal Systems	Sensory system	Phototransduction	ko04744	4	86	8.61E-01	1.00E+00	cb9222_c4/f1p0/1112,cb273_c109/f15p0/4818,cb7374_c3615/f1p0/2879,cb273_c96/f1p0/1084
Organismal Systems	Sensory system	Taste transduction	ko04742	1	54	9.80E-01	1.00E+00	cb4457_c6/f1p0/3048
