# Supplementary material for: Full-length transcriptome sequencing and comparative transcriptome analysis of Eriocheir sinensis in response to infection by the microsporidian Hepatospora eriocheir
Source: Front Cell Infect Microbiol. 2022 Dec 1;12:997574. doi: 10.3389/fcimb.2022.997574 (PMC9754153; doi:10.3389/fcimb.2022.997574)
Supplement: Supplementary Table 10 — KEGG enrichment analysis of unigenes showing downregulated expression in E. sinensis intestine after H. eriocheir infection. [file Table_10.xls]

Pathway Hierarchy1	Pathway Hierarchy2	KEGG Pathway	Pathway ID	Gene Number	Background number	P-Value	Q-Value	Gene IDs
Cellular Processes	Cell growth and death	Necroptosis	ko04217	74	672	3.93E-07	0.000103781	"cb8218_c831/f1p0/1409,cb7287_c4/f1p0/1494,cb7374_c2926/f1p1/2127,cb9907_c1/f1p0/1232,cb10491_c560839/f1p0/1307,cb7374_c176860/f1p0/2695,cb218_c16/f1p0/2555,cb8218_c1015/f10p0/1115,cb670_c4/f1p0/2197,cb8218_c842/f1p1/1449,cb10561_c16/f1p0/1106,cb10491_c684613/f1p0/1754,cb7374_c301980/f1p0/2248,cb10491_c680682/f2p0/1786,cb2970_c441/f1p0/1255,cb10491_c681153/f3p0/1764,cb2970_c444/f1p0/1238,cb9758_c220/f1p0/1024,cb7374_c328814/f6p0/2188,cb6476_c165/f1p0/816,cb2970_c597/f4p0/1212,cb9758_c235/f5p0/1073,cb10491_c435344/f1p0/1391,cb10561_c0/f4p0/1872,cb8218_c608/f1p0/1277,cb7374_c10548/f1p0/2830,cb14133_c3/f1p0/1026,cb10491_c399744/f1p0/1397,cb2348_c43/f3p0/2820,cb10491_c908241/f1p0/1446,cb9522_c8/f1p0/6550,cb8992_c956/f6p0/977,cb8218_c1012/f11p0/1322,cb11601_c359/f1p0/1128,cb7374_c330699/f11p0/2386,cb2970_c445/f1p0/1235,cb7374_c2927/f2p0/2213,cb7374_c2214/f5p0/2271,cb7374_c352967/f1p1/2037,cb7374_c219835/f1p0/1922,cb7374_c1691/f3p0/2069,cb8992_c91/f1p5/1058,cb7887_c28/f1p0/945,cb10491_c595885/f1p0/1265,cb8218_c442/f1p0/1408,cb8992_c267/f1p1/1059,cb7374_c2386/f1p0/4080,cb8218_c981/f1p0/1011,cb7374_c2375/f1p0/3855,cb7374_c150504/f8p0/2845,cb7374_c46709/f1p1/3431,cb8218_c812/f1p0/1437,cb9522_c6/f1p0/1543,cb2348_c0/f70p0/3354,cb8218_c1008/f132p0/1102,cb8218_c607/f1p0/1331,cb8992_c953/f4p0/1031,cb7374_c113592/f1p0/2260,cb11116_c1/f1p0/1643,cb8218_c316/f2p0/1908,cb10491_c681318/f3p0/1793,cb2970_c448/f1p0/1216,cb8218_c1020/f1p0/848,cb10491_c681575/f2p0/1789,cb10491_c408466/f1p0/1634,cb7374_c2925/f1p1/2260,cb10491_c753228/f1p0/1788,cb9758_c228/f1p0/908,cb12973_c5/f4p0/980,cb7374_c34156/f1p0/2574,cb7374_c2924/f1p0/2561,cb8218_c310/f3p0/1430,cb13294_c30/f1p0/1119,cb7587_c4/f1p1/1422"
Metabolism	Amino acid metabolism	Cysteine and methionine metabolism	ko00270	46	358	1.02E-06	0.000134535	"cb7374_c18947/f1p0/2517,cb2378_c43/f1p0/1987,cb2378_c32/f1p0/1957,cb2378_c15/f3p0/2258,cb7374_c204026/f4p0/2523,cb2378_c69/f1p0/1660,cb855_c14/f1p0/776,cb7374_c30996/f1p0/2610,cb10541_c4/f1p0/1278,cb7374_c32589/f1p0/2947,cb7374_c37773/f4p0/3718,cb7374_c31721/f2p0/3601,cb2378_c63/f1p0/1836,cb10279_c1/f5p0/1445,cb14687_c1/f1p0/5108,cb10279_c7/f2p0/1812,cb5564_c20/f6p1/1579,cb2378_c73/f1p0/1546,cb2378_c77/f1p0/1443,cb2378_c14/f3p0/2391,cb7374_c165685/f1p0/3776,cb7374_c11037/f1p1/2590,cb7374_c74006/f1p0/3777,cb2378_c68/f2p0/1716,cb2378_c3/f16p0/1981,cb7374_c395849/f1p1/1969,cb7374_c31838/f2p0/3858,cb2378_c30/f1p0/1918,cb7374_c229971/f6p0/2536,cb7374_c328451/f6p1/3826,cb2378_c87/f1p0/1042,cb7374_c217126/f1p0/2325,cb7374_c151663/f1p0/2243,cb10279_c23/f1p0/1030,cb8991_c3/f2p0/1767,cb855_c6/f1p0/2822,cb10611_c0/f6p0/1894,cb7374_c159169/f2p0/2802,cb6096_c5/f1p0/2338,cb2378_c33/f1p0/1986,cb855_c12/f1p0/1319,cb7374_c44879/f1p0/3509,cb855_c3/f3p0/1706,cb10611_c4/f1p0/1865,cb2378_c0/f60p0/2029,cb10279_c10/f1p0/1330"
Cellular Processes	Cell growth and death	Ferroptosis	ko04216	40	314	6.16E-06	0.00054189	"cb8218_c831/f1p0/1409,cb7374_c2927/f2p0/2213,cb7374_c2926/f1p1/2127,cb351_c12/f1p0/3939,cb8218_c1015/f10p0/1115,cb8992_c91/f1p5/1058,cb7374_c1691/f3p0/2069,cb8218_c842/f1p1/1449,cb8992_c267/f1p1/1059,cb8218_c442/f1p0/1408,cb8218_c981/f1p0/1011,cb10602_c4/f2p0/1724,cb2813_c9/f1p0/3313,cb4958_c2/f1p0/2481,cb8218_c812/f1p0/1437,cb7374_c46709/f1p1/3431,cb8218_c1008/f132p0/1102,cb8218_c607/f1p0/1331,cb8992_c953/f4p0/1031,cb1933_c37/f1p2/5972,cb9758_c220/f1p0/1024,cb10602_c2/f3p0/1675,cb2813_c5/f1p1/3884,cb351_c5/f1p0/4929,cb9758_c235/f5p0/1073,cb8218_c316/f2p0/1908,cb8218_c1020/f1p0/848,cb7374_c2925/f1p1/2260,cb9758_c228/f1p0/908,cb8218_c608/f1p0/1277,cb7374_c10548/f1p0/2830,cb7374_c2924/f1p0/2561,cb2813_c8/f1p1/3786,cb351_c13/f1p0/2395,cb8218_c310/f3p0/1430,cb8992_c956/f6p0/977,cb8218_c1012/f11p0/1322,cb5100_c4/f1p0/1620,cb7374_c325990/f1p0/2158,cb11901_c3/f3p0/1026"
Metabolism	Carbohydrate metabolism	Amino sugar and nucleotide sugar metabolism	ko00520	62	580	8.50E-06	0.000560897	"cb7374_c16801/f1p0/2329,cb7374_c10696/f1p1/2948,cb7374_c204511/f11p1/2568,cb2275_c5/f3p0/2150,cb7374_c36879/f2p0/2631,cb7374_c27173/f7p0/4422,cb7374_c147679/f4p1/3697,cb7374_c12642/f1p2/3727,cb2275_c8/f1p0/3579,cb7374_c177071/f1p2/2840,cb6367_c9/f1p0/2036,cb6982_c7/f1p2/1542,cb7374_c12392/f1p0/4888,cb7374_c208052/f1p2/2072,cb7374_c151370/f2p0/3041,cb7374_c19779/f2p1/3707,cb7374_c10333/f1p0/3894,cb6035_c1/f1p0/2204,cb7374_c27447/f1p0/2959,cb7374_c171317/f1p1/2316,cb7374_c216000/f1p1/2311,cb9533_c3/f3p1/1621,cb7374_c46123/f1p0/3928,cb3266_c6/f1p0/3184,cb5865_c0/f3p0/2441,cb7374_c403016/f1p0/2592,cb6116_c5/f3p0/3223,cb7374_c2837/f1p1/2312,cb9533_c6/f1p0/1738,cb7374_c566/f4p0/2506,cb7374_c4217/f4p6/3371,cb7374_c19483/f1p0/4330,cb8809_c13/f1p0/1560,cb7374_c361285/f4p0/2943,cb7374_c14052/f2p1/4086,cb7374_c334273/f1p0/2091,cb7261_c2/f1p0/1975,cb14386_c13/f1p0/6570,cb7374_c13188/f1p0/3369,cb1772_c1/f2p0/3229,cb3557_c6/f1p0/1780,cb7374_c274749/f1p0/2422,cb1772_c14/f1p0/2472,cb7374_c363428/f3p1/4623,cb7374_c20372/f3p0/4466,cb3557_c4/f1p0/2533,cb7374_c212318/f1p1/2125,cb7374_c8952/f3p1/4454,cb9533_c5/f2p0/1869,cb7374_c323356/f1p1/2031,cb7374_c16483/f3p0/4114,cb3478_c5/f1p0/5089,cb6367_c7/f1p0/1921,cb7374_c440/f4p1/2674,cb7374_c329197/f4p2/3705,cb2275_c6/f1p0/3867,cb7374_c158415/f1p1/2611,cb14386_c1/f3p4/5669,cb7374_c7554/f4p2/4481,cb6116_c8/f2p0/3215,cb7374_c217540/f1p0/2447,cb7374_c4219/f1p3/2439"
Metabolism	Amino acid metabolism	Phenylalanine metabolism	ko00360	26	172	1.30E-05	0.000686618	"cb7374_c18947/f1p0/2517,cb7374_c160892/f2p0/2330,cb7374_c173852/f2p0/3539,cb7374_c395849/f1p1/1969,cb7374_c229971/f6p0/2536,cb7374_c177406/f1p0/2554,cb7374_c30996/f1p0/2610,cb7374_c396173/f1p0/1978,cb7374_c217126/f1p0/2325,cb7374_c332933/f2p1/2729,cb7374_c150078/f3p4/2733,cb14687_c1/f1p0/5108,cb7374_c352334/f1p0/2745,cb7374_c233414/f1p0/2196,cb7374_c398394/f1p0/2078,cb5742_c19/f1p0/2306,cb7374_c264729/f1p4/2130,cb10611_c0/f6p0/1894,cb7374_c154199/f1p0/2691,cb7374_c44879/f1p0/3509,cb7374_c11037/f1p1/2590,cb7374_c174942/f1p0/1946,cb10491_c556175/f1p0/1747,cb10611_c4/f1p0/1865,cb5804_c6/f1p0/927,cb10491_c22582/f1p0/1771"
Metabolism	Amino acid metabolism	"Phenylalanine, tyrosine and tryptophan biosynthesis"	ko00400	22	135	1.78E-05	0.000783456	"cb7374_c160892/f2p0/2330,cb7374_c18947/f1p0/2517,cb7374_c395849/f1p1/1969,cb7374_c177406/f1p0/2554,cb7374_c229971/f6p0/2536,cb7374_c30996/f1p0/2610,cb7374_c396173/f1p0/1978,cb7374_c217126/f1p0/2325,cb7374_c332933/f2p1/2729,cb7374_c150078/f3p4/2733,cb7374_c352334/f1p0/2745,cb14687_c1/f1p0/5108,cb7374_c398394/f1p0/2078,cb7374_c264729/f1p4/2130,cb10611_c0/f6p0/1894,cb7374_c154199/f1p0/2691,cb7374_c174942/f1p0/1946,cb10491_c556175/f1p0/1747,cb7374_c44879/f1p0/3509,cb7374_c11037/f1p1/2590,cb10611_c4/f1p0/1865,cb10491_c22582/f1p0/1771"
Genetic Information Processing	"Folding, sorting and degradation"	Protein processing in endoplasmic reticulum	ko04141	102	1122	2.09E-05	0.000786967	"cb7374_c387518/f3p0/2471,cb7374_c216192/f1p0/1999,cb7374_c21246/f3p0/3790,cb3437_c5/f4p0/1765,cb7374_c3825/f2p0/2065,cb3627_c13/f1p0/1285,cb2223_c17/f1p0/1691,cb6469_c14/f1p0/1565,cb11998_c3/f1p1/1044,cb7374_c113303/f1p0/2144,cb6731_c4/f1p0/1968,cb7401_c6/f1p0/1745,cb11358_c0/f2p0/1786,cb3437_c14/f1p0/2475,cb6427_c8/f7p0/2259,cb4096_c10/f1p0/2133,cb4096_c1/f2p0/1782,cb10080_c15/f1p0/1776,cb6862_c0/f10p0/2135,cb4652_c14/f1p0/2811,cb6862_c11/f1p0/3065,cb2589_c18/f1p0/2101,cb6862_c7/f2p0/2769,cb8756_c10/f1p0/1524,cb7374_c207545/f3p0/2495,cb7374_c655/f3p0/3481,cb11335_c3/f1p0/1534,cb7374_c2814/f6p0/2519,cb11601_c272/f2p0/1894,cb7374_c397289/f1p0/2175,cb11358_c2/f1p0/1240,cb7374_c106520/f1p0/2130,cb7374_c3811/f1p0/2113,cb5890_c1/f5p0/1991,cb7374_c1797/f1p1/2351,cb7374_c124451/f1p0/2944,cb9080_c5/f1p0/1908,cb2589_c6/f1p0/3063,cb11335_c9/f1p0/1104,cb7374_c108981/f1p0/3380,cb4652_c3/f2p0/1561,cb9622_c0/f3p0/1229,cb7374_c277354/f2p1/2683,cb2223_c22/f1p0/1083,cb7540_c13/f8p0/1425,cb4652_c9/f1p0/2887,cb9080_c6/f1p0/1020,cb13846_c3/f1p0/1108,cb6037_c4/f1p0/2472,cb4096_c6/f1p1/2737,cb6469_c19/f1p0/1151,cb2589_c13/f1p0/2129,cb10491_c898326/f1p0/1464,cb8424_c15/f1p0/1331,cb10751_c5/f1p0/1165,cb3627_c2/f2p0/2752,cb7374_c119393/f1p0/2080,cb11998_c4/f1p1/1065,cb11437_c4/f3p0/1815,cb7374_c45443/f1p0/3455,cb5086_c6/f1p0/1923,cb7854_c1/f1p0/1228,cb11866_c9/f1p0/862,cb3437_c3/f5p0/2076,cb8439_c6/f2p0/1637,cb11221_c1/f1p0/1437,cb8756_c11/f1p0/1501,cb7374_c120384/f1p0/2252,cb2589_c21/f1p0/1612,cb4061_c1/f1p0/3217,cb9129_c2/f1p1/1821,cb7374_c191836/f1p0/2207,cb7374_c267385/f19p0/2553,cb3437_c11/f1p0/2380,cb7374_c19786/f2p0/2569,cb7374_c234047/f1p1/3457,cb13843_c12/f3p0/936,cb11335_c2/f2p0/1450,cb5086_c2/f2p0/2304,cb7374_c31700/f1p0/2990,cb2223_c5/f1p0/3936,cb7540_c12/f2p0/1380,cb8430_c4/f1p0/1331,cb4319_c5/f1p0/2889,cb3437_c4/f3p0/2568,cb7374_c373671/f1p0/2353,cb8424_c13/f1p0/1387,cb6469_c0/f33p0/1699,cb7374_c174066/f1p0/2265,cb10389_c151/f1p0/1272,cb2589_c14/f1p0/2533,cb9129_c9/f1p0/1112,cb7374_c220864/f1p1/2556,cb8424_c9/f2p1/1350,cb3627_c11/f1p0/1836,cb7374_c26839/f3p1/2328,cb7374_c406151/f1p0/2102,cb1350_c7/f1p0/1029,cb2223_c1/f2p0/4021,cb6469_c5/f1p0/1794,cb6862_c19/f1p0/2950,cb7374_c2813/f2p0/2535"
Organismal Systems	Endocrine system	Renin-angiotensin system	ko04614	17	94	4.00E-05	0.001320687	"cb3529_c16/f1p0/1487,cb3529_c19/f1p0/1307,cb7374_c3860/f1p0/2665,cb3529_c17/f1p0/1481,cb6073_c50/f1p1/2460,cb3529_c11/f1p0/1769,cb3529_c4/f2p0/1792,cb6306_c3/f1p0/2247,cb6073_c78/f1p0/2266,cb3529_c2/f1p1/1854,cb6073_c133/f5p0/1120,cb3529_c15/f1p1/1674,cb6073_c87/f1p0/2181,cb6073_c134/f5p0/1401,cb6073_c91/f1p0/2126,cb6073_c108/f1p0/2290,cb6306_c6/f1p0/898"
Cellular Processes	Transport and catabolism	Lysosome	ko04142	103	1164	5.55E-05	0.001628144	"cb6915_c24/f1p0/1020,cb7374_c17006/f1p3/2028,cb7374_c167142/f1p1/2544,cb10566_c8/f1p0/1811,cb7374_c244794/f1p0/1985,cb7374_c332796/f5p0/2409,cb6073_c50/f1p1/2460,cb7374_c340536/f1p0/2942,cb6073_c78/f1p0/2266,cb7374_c293752/f1p0/2159,cb11345_c32/f1p0/1639,cb7374_c15782/f1p2/2562,cb7374_c387504/f3p1/2013,cb6073_c133/f5p0/1120,cb8641_c7/f1p0/1174,cb7374_c328854/f9p0/2750,cb7374_c18131/f1p0/3205,cb7374_c281721/f1p0/2088,cb5865_c0/f3p0/2441,cb9994_c9/f1p0/1034,cb6073_c87/f1p0/2181,cb11774_c0/f2p0/1278,cb7374_c80563/f1p0/4171,cb7374_c20242/f8p3/3880,cb1897_c16/f1p0/1432,cb10300_c21/f1p0/991,cb7374_c5712/f1p0/2943,cb7374_c588/f1p1/2580,cb10496_c6/f1p0/1738,cb7374_c221429/f3p5/2145,cb7374_c97496/f3p0/4213,cb7374_c389691/f1p0/2435,cb10491_c624/f4p0/1816,cb4281_c5/f2p0/2507,cb5676_c3/f1p0/2369,cb7374_c318406/f1p0/2427,cb7374_c17148/f1p0/4149,cb7374_c78319/f1p0/4130,cb7374_c11607/f7p2/4632,cb1897_c19/f1p0/1243,cb7374_c286459/f1p1/2352,cb7374_c44438/f3p0/4154,cb10491_c581620/f1p0/1691,cb9450_c5/f1p0/1907,cb7374_c272292/f1p0/2188,cb7374_c275386/f1p0/2623,cb7374_c44884/f1p0/4291,cb7374_c269140/f5p0/2658,cb7374_c363357/f3p1/4219,cb7374_c121004/f1p0/2083,cb6073_c134/f5p0/1401,cb7374_c263091/f2p1/2541,cb7374_c71350/f1p0/3883,cb7374_c387296/f6p0/2226,cb7374_c21199/f6p1/4486,cb6073_c91/f1p0/2126,cb7374_c22917/f1p0/2990,cb7374_c218174/f1p0/2029,cb7374_c8899/f2p0/4248,cb7374_c83677/f2p0/4221,cb5357_c3/f1p0/1224,cb7374_c77223/f2p0/4197,cb7374_c387628/f2p0/2499,cb7374_c81523/f11p1/2417,cb7374_c405439/f1p0/2317,cb7374_c330717/f4p4/4190,cb10566_c4/f2p0/1777,cb7374_c19547/f1p0/4304,cb7487_c4/f1p0/1014,cb7374_c265907/f3p0/2894,cb9994_c4/f1p0/1515,cb6915_c9/f1p1/1685,cb7374_c61675/f1p0/2028,cb9979_c1/f1p0/1448,cb6073_c108/f1p0/2290,cb7374_c151642/f1p1/2470,cb7374_c63919/f1p1/4153,cb7374_c238614/f1p0/2151,cb7374_c9492/f1p0/2864,cb10496_c10/f4p1/1736,cb1897_c20/f1p0/1222,cb10491_c475/f2p0/1614,cb10229_c17/f1p1/6122,cb7374_c280892/f1p0/2232,cb7374_c105951/f1p1/2635,cb9994_c11/f8p0/1545,cb7374_c100860/f11p2/2425,cb2109_c6/f1p0/2385,cb7374_c274361/f1p0/2061,cb7374_c297509/f1p0/1962,cb7469_c4/f1p0/1286,cb7374_c270436/f1p2/2147,cb7374_c42811/f1p0/2818,cb7374_c251690/f1p0/3028,cb7374_c12052/f1p0/2168,cb7917_c2/f1p0/1520,cb9979_c0/f2p0/1291,cb7374_c148454/f2p0/2862,cb7374_c332423/f6p0/2625,cb8466_c0/f29p3/1897,cb10300_c8/f1p0/1502,cb7374_c284154/f1p0/2604,cb8389_c1/f1p0/1649"
Cellular Processes	Transport and catabolism	Peroxisome	ko04146	62	623	7.17E-05	0.001892984	"cb6166_c18/f1p0/1317,cb5033_c3/f1p1/2752,cb6166_c5/f2p0/1298,cb5033_c5/f1p0/2782,cb9916_c0/f2p0/1840,cb6777_c7/f1p0/1525,cb7374_c254920/f2p0/2633,cb351_c12/f1p0/3939,cb11531_c3/f1p0/1256,cb11601_c269/f2p0/1681,cb6071_c6/f1p0/2218,cb7374_c239048/f1p0/2131,cb7374_c74169/f1p2/2970,cb6876_c3/f1p1/2131,cb10491_c23029/f1p0/1283,cb8588_c44/f1p0/1113,cb2813_c9/f1p0/3313,cb7374_c155837/f2p0/2779,cb7374_c363308/f1p0/2897,cb3734_c13/f1p0/1123,cb6345_c0/f2p0/2301,cb7374_c3369/f1p0/2889,cb6166_c21/f1p0/1206,cb7374_c408151/f1p1/2400,cb6477_c1/f14p0/1977,cb7374_c169479/f2p1/2796,cb2813_c5/f1p1/3884,cb7374_c22724/f1p2/2159,cb351_c5/f1p0/4929,cb6071_c5/f1p0/2741,cb6345_c4/f1p0/1869,cb7374_c290533/f1p0/2526,cb7374_c278961/f1p0/2470,cb7374_c67647/f1p0/2761,cb6136_c8/f1p0/1337,cb6345_c8/f1p0/1603,cb6071_c12/f1p0/2250,cb7374_c59417/f7p0/2879,cb2696_c1/f2p0/3855,cb5033_c7/f1p0/2558,cb10491_c532174/f1p1/1894,cb10451_c2/f1p0/1632,cb7374_c76998/f2p0/2842,cb6166_c17/f1p0/1323,cb6345_c6/f1p0/1747,cb7374_c296431/f1p0/2824,cb3734_c10/f1p0/1493,cb6477_c5/f1p0/2173,cb9458_c2/f1p0/1645,cb2813_c8/f1p1/3786,cb351_c13/f1p0/2395,cb7374_c29537/f3p2/4688,cb11531_c1/f1p0/1264,cb8588_c23/f1p0/1641,cb10491_c421/f4p0/1281,cb10451_c1/f1p0/1339,cb7374_c292625/f1p0/1987,cb6071_c9/f1p0/2221,cb7374_c388475/f1p0/2414,cb2000_c6/f1p0/3382,cb7374_c122166/f1p1/2402,cb2000_c9/f1p0/1946"
Organismal Systems	Immune system	Complement and coagulation cascades	ko04610	31	255	1.54E-04	0.003684046	"cb13123_c25/f1p0/5349,cb10491_c512961/f1p0/1619,cb7374_c15376/f1p3/2507,cb7374_c11906/f3p2/2581,cb7374_c37677/f1p0/2426,cb7374_c158412/f1p0/2040,cb13123_c26/f1p0/5340,cb7374_c44984/f3p0/3855,cb7374_c281808/f1p1/3614,cb7374_c34464/f1p0/2647,cb7374_c39545/f3p0/3669,cb7374_c82739/f1p5/2616,cb7374_c34613/f1p0/4076,cb10491_c565033/f2p0/1396,cb10491_c679037/f1p0/1595,cb13123_c34/f5p1/5328,cb10491_c512433/f5p0/1711,cb7374_c9888/f1p7/4756,cb10491_c538549/f1p0/1589,cb10491_c561035/f1p0/1866,cb7374_c212017/f1p5/2337,cb7374_c34193/f4p0/2569,cb7374_c27542/f1p5/2240,cb7374_c48255/f3p0/3933,cb13140_c13/f5p2/1196,cb7374_c298319/f1p0/2093,cb7374_c34552/f1p1/2319,cb7374_c46462/f2p1/3190,cb7573_c2/f3p0/1271,cb7374_c36357/f1p1/2404,cb7374_c20704/f5p6/3783"
Metabolism	Lipid metabolism	"Cutin, suberine and wax biosynthesis"	ko00073	5	12	4.28E-04	0.009411579	"cb7374_c296431/f1p0/2824,cb10451_c2/f1p0/1632,cb7374_c290533/f1p0/2526,cb7374_c292625/f1p0/1987,cb10451_c1/f1p0/1339"
Organismal Systems	Excretory system	Collecting duct acid secretion	ko04966	57	602	4.82E-04	0.009797799	"cb7374_c6139/f1p0/2296,cb7374_c400457/f1p2/2280,cb7374_c150576/f4p0/3453,cb7374_c332796/f5p0/2409,cb7374_c293752/f1p0/2159,cb11345_c32/f1p0/1639,cb7374_c15782/f1p2/2562,cb3256_c14/f1p0/2944,cb7374_c405439/f1p0/2317,cb7374_c81523/f11p1/2417,cb7374_c173003/f1p2/2274,cb3256_c3/f15p0/2059,cb7374_c10230/f1p0/3341,cb7374_c9276/f5p1/3475,cb7374_c38021/f1p0/3675,cb4806_c21/f4p1/1854,cb7374_c106363/f2p2/2269,cb7374_c124726/f1p0/3299,cb7374_c33500/f17p2/4177,cb3256_c6/f3p0/2340,cb3256_c9/f2p0/2346,cb7374_c61675/f1p0/2028,cb7374_c1752/f1p0/2229,cb7374_c389691/f1p0/2435,cb7374_c318406/f1p0/2427,cb7374_c223659/f4p2/2561,cb4806_c3/f6p0/1161,cb3967_c20/f1p1/2822,cb7374_c167804/f1p0/2237,cb7374_c389840/f1p0/2519,cb7374_c286459/f1p1/2352,cb7374_c118399/f1p0/3117,cb7374_c172533/f1p0/2271,cb10491_c511627/f1p0/1850,cb7374_c127346/f1p0/2043,cb7374_c392186/f1p0/2064,cb9450_c5/f1p0/1907,cb5067_c9/f1p0/2763,cb7374_c100860/f11p2/2425,cb3256_c36/f1p0/2036,cb7374_c341498/f1p3/3504,cb4806_c16/f1p1/1916,cb5067_c10/f1p0/2076,cb7374_c251690/f1p0/3028,cb7374_c45447/f1p0/2605,cb7374_c12052/f1p0/2168,cb9235_c1/f1p0/1643,cb7374_c148454/f2p0/2862,cb3256_c34/f1p0/2048,cb5067_c44/f3p1/2162,cb7374_c263091/f2p1/2541,cb7374_c158264/f1p0/2211,cb8412_c10/f1p0/1122,cb7374_c170524/f1p0/2275,cb7374_c37579/f1p0/2586,cb3967_c0/f38p1/3001,cb3256_c30/f1p0/2030"
Cellular Processes	Transport and catabolism	Phagosome	ko04145	154	1978	5.49E-04	0.010352151	"cb7374_c6139/f1p0/2296,cb13542_c0/f1p0/1120,cb7374_c332796/f5p0/2409,cb10491_c1006/f2p0/1580,cb7374_c293752/f1p0/2159,cb11345_c32/f1p0/1639,cb10491_c404142/f1p0/1671,cb6012_c25/f1p0/3093,cb7374_c15782/f1p2/2562,cb10491_c875161/f1p0/1438,cb7374_c205181/f2p0/2101,cb7374_c224450/f1p0/1953,cb10491_c857197/f1p0/1292,cb6012_c11/f2p0/3470,cb7374_c124726/f1p0/3299,cb7374_c33500/f17p2/4177,cb10491_c388307/f1p0/1312,cb7374_c5712/f1p0/2943,cb7374_c171009/f1p0/2881,cb10496_c6/f1p0/1738,cb7374_c100915/f1p1/3753,cb6012_c33/f1p0/2324,cb7374_c218572/f1p0/2385,cb7374_c318406/f1p0/2427,cb3967_c20/f1p1/2822,cb7374_c223659/f4p2/2561,cb10491_c753690/f1p0/1529,cb11601_c266/f2p0/1490,cb9450_c5/f1p0/1907,cb3256_c36/f1p0/2036,cb7374_c275386/f1p0/2623,cb7374_c272292/f1p0/2188,cb7374_c118727/f1p0/3385,cb7374_c121004/f1p0/2083,cb5067_c10/f1p0/2076,cb7374_c45447/f1p0/2605,cb7374_c263091/f2p1/2541,cb6012_c19/f1p0/2395,cb7374_c166789/f1p0/2979,cb11601_c773/f1p0/1158,cb7374_c150576/f4p0/3453,cb10491_c397607/f1p0/1430,cb13052_c46/f12p0/1137,cb7374_c405439/f1p0/2317,cb6012_c20/f1p0/2314,cb7374_c10230/f1p0/3341,cb7374_c9276/f5p1/3475,cb7374_c167646/f1p0/2473,cb3256_c6/f3p0/2340,cb3256_c9/f2p0/2346,cb7374_c110394/f1p0/3865,cb10491_c387985/f1p0/1287,cb7374_c268839/f4p1/1931,cb4806_c3/f6p0/1161,cb7374_c167804/f1p0/2237,cb10496_c10/f4p1/1736,cb13545_c8/f1p0/1041,cb7374_c172533/f1p0/2271,cb10491_c892647/f1p0/1288,cb10491_c368495/f1p0/1307,cb7374_c100860/f11p2/2425,cb7374_c274361/f1p0/2061,cb7374_c251690/f1p0/3028,cb9235_c1/f1p0/1643,cb1004_c2/f1p0/4418,cb3256_c34/f1p0/2048,cb7374_c148454/f2p0/2862,cb7374_c3251/f1p1/2156,cb4998_c0/f3p0/2006,cb7374_c37579/f1p0/2586,cb3967_c0/f38p1/3001,cb10491_c913164/f1p0/1480,cb6056_c10/f1p0/1520,cb7374_c340536/f1p0/2942,cb7374_c299352/f1p0/2258,cb7374_c289801/f1p0/2032,cb10491_c902371/f1p1/1535,cb7374_c173003/f1p2/2274,cb3256_c3/f15p0/2059,cb7374_c38021/f1p0/3675,cb7374_c106363/f2p2/2269,cb10491_c733839/f1p0/1299,cb7374_c281721/f1p0/2088,cb9994_c9/f1p0/1034,cb6056_c5/f1p2/2316,cb1631_c40/f6p1/3360,cb7374_c389691/f1p0/2435,cb1631_c1/f37p1/3820,cb7374_c331490/f3p0/2518,cb7374_c230244/f1p0/2337,cb7374_c236949/f1p1/2542,cb7374_c389840/f1p0/2519,cb7374_c286459/f1p1/2352,cb10491_c511627/f1p0/1850,cb7374_c127346/f1p0/2043,cb7374_c158268/f1p1/2906,cb7374_c392186/f1p0/2064,cb5067_c9/f1p0/2763,cb7374_c341498/f1p3/3504,cb10491_c35072/f1p0/1471,cb4806_c16/f1p1/1916,cb7374_c269140/f5p0/2658,cb7374_c148335/f1p1/4328,cb10491_c413074/f1p0/1238,cb7374_c210337/f1p0/2282,cb5067_c44/f3p1/2162,cb7374_c158264/f1p0/2211,cb7374_c170524/f1p0/2275,cb8412_c10/f1p0/1122,cb10491_c1564/f1p1/1900,cb7374_c400457/f1p2/2280,cb6131_c12/f1p0/1264,cb10491_c841982/f1p0/1553,cb4998_c3/f1p0/2697,cb13052_c44/f33p1/1054,cb3256_c14/f1p0/2944,cb10491_c29248/f1p0/1640,cb7374_c81523/f11p1/2417,cb4806_c21/f4p1/1854,cb10491_c893966/f1p0/1282,cb10491_c853052/f1p0/1329,cb10491_c384034/f1p0/1228,cb9129_c2/f1p1/1821,cb7374_c121413/f1p0/4402,cb7374_c265907/f3p0/2894,cb10491_c869045/f1p0/1341,cb9994_c4/f1p0/1515,cb10491_c364609/f1p0/1616,cb10491_c910717/f1p0/1673,cb7374_c61675/f1p0/2028,cb7374_c1752/f1p0/2229,cb7374_c9492/f1p0/2864,cb6012_c44/f1p1/2324,cb7374_c236628/f1p0/2018,cb7374_c8349/f4p0/3506,cb7374_c118399/f1p0/3117,cb6012_c21/f1p0/3867,cb7374_c3244/f1p1/2797,cb10389_c151/f1p0/1272,cb10491_c360359/f1p0/1306,cb10491_c595472/f1p0/1534,cb7374_c280892/f1p0/2232,cb9994_c11/f8p0/1545,cb9129_c9/f1p0/1112,cb10491_c519618/f1p0/1544,cb7374_c12052/f1p0/2168,cb6012_c46/f1p0/1857,cb10491_c905946/f1p0/1479,cb7374_c101770/f1p0/3683,cb10491_c31844/f1p0/1797,cb8466_c0/f29p3/1897,cb3256_c30/f1p0/2030,cb10491_c865210/f1p0/1324,cb7374_c284154/f1p0/2604"
Environmental Information Processing	Signal transduction	mTOR signaling pathway	ko04150	79	921	9.50E-04	0.016725713	"cb7374_c6139/f1p0/2296,cb7374_c328775/f54p0/4555,cb326_c2/f11p0/5342,cb7374_c333797/f3p0/3444,cb2515_c1/f6p0/3626,cb7374_c136300/f1p0/3854,cb510_c14/f1p0/2462,cb7374_c173003/f1p2/2274,cb7374_c38021/f1p0/3675,cb7374_c106363/f2p2/2269,cb5873_c2/f2p0/1712,cb7374_c124726/f1p0/3299,cb7374_c33500/f17p2/4177,cb7374_c69529/f2p0/2579,cb3912_c10/f2p0/2528,cb7374_c76345/f1p1/3479,cb10496_c6/f1p0/1738,cb8771_c8/f1p0/1224,cb7374_c223659/f4p2/2561,cb3967_c20/f1p1/2822,cb7374_c389840/f1p0/2519,cb212_c3/f6p0/4811,cb7374_c127346/f1p0/2043,cb10491_c511627/f1p0/1850,cb11259_c0/f1p0/1406,cb7374_c392186/f1p0/2064,cb2515_c21/f1p0/2357,cb5067_c9/f1p0/2763,cb6037_c4/f1p0/2472,cb7374_c341498/f1p3/3504,cb3912_c7/f3p0/2674,cb4806_c16/f1p1/1916,cb7374_c121004/f1p0/2083,cb5067_c10/f1p0/2076,cb7374_c97991/f3p0/3761,cb4522_c6/f1p0/2375,cb7374_c125734/f1p0/3224,cb7374_c45447/f1p0/2605,cb9666_c0/f1p0/1593,cb7374_c330139/f3p0/3361,cb7374_c269854/f6p1/4579,cb5067_c44/f3p1/2162,cb7374_c158264/f1p0/2211,cb1458_c352/f1p0/2125,cb510_c11/f1p0/4535,cb1146_c28/f1p1/2738,cb8412_c10/f1p0/1122,cb7374_c170524/f1p0/2275,cb5873_c3/f1p0/2438,cb5897_c60/f1p0/1437,cb7374_c400457/f1p2/2280,cb7374_c150576/f4p0/3453,cb11624_c0/f1p0/1450,cb7374_c10230/f1p0/3341,cb7374_c220122/f1p0/4285,cb7374_c9276/f5p1/3475,cb212_c0/f27p1/4976,cb4806_c21/f4p1/1854,cb3912_c1/f9p0/2454,cb11177_c3/f1p0/1359,cb3912_c4/f4p0/2451,cb4522_c5/f1p0/2767,cb8771_c14/f2p1/1763,cb3912_c12/f1p0/3492,cb7374_c1752/f1p0/2229,cb7374_c277359/f1p1/4104,cb1146_c3/f2p0/2940,cb7374_c167804/f1p0/2237,cb4806_c3/f6p0/1161,cb10496_c10/f4p1/1736,cb7374_c172533/f1p0/2271,cb7374_c118399/f1p0/3117,cb7374_c237019/f1p0/2958,cb8771_c6/f1p0/1354,cb9235_c1/f1p0/1643,cb7374_c39940/f2p1/4997,cb7374_c37579/f1p0/2586,cb7374_c325990/f1p0/2158,cb3967_c0/f38p1/3001"
Metabolism	Carbohydrate metabolism	Glycolysis / Gluconeogenesis	ko00010	102	1252	1.10E-03	0.018231112	"cb7374_c174033/f1p0/2657,cb8972_c62/f3p0/1044,cb5742_c32/f1p0/1108,cb10491_c404688/f1p0/1727,cb2378_c32/f1p0/1957,cb6960_c4/f6p0/1944,cb7374_c152011/f1p1/2746,cb7374_c330909/f5p1/2070,cb7374_c406189/f1p0/2672,cb7374_c70401/f1p0/2271,cb7374_c177071/f1p2/2840,cb7374_c394602/f1p0/2343,cb4132_c136/f6p0/1240,cb10491_c31278/f1p0/1751,cb7374_c359031/f1p0/2384,cb7374_c394668/f1p0/2290,cb5742_c23/f1p0/2269,cb7374_c216000/f1p1/2311,cb5742_c28/f1p0/1474,cb2378_c73/f1p0/1546,cb2378_c77/f1p0/1443,cb7374_c293737/f1p0/2014,cb5467_c56/f1p1/2293,cb8972_c59/f188p0/1557,cb8545_c16/f1p0/1720,cb2378_c68/f2p0/1716,cb4132_c45/f1p2/2076,cb2378_c30/f1p0/1918,cb6960_c18/f1p0/1489,cb4132_c128/f13p0/1952,cb8972_c23/f1p0/1532,cb5742_c8/f2p0/2621,cb7374_c388182/f1p0/2328,cb6664_c50/f1p0/2017,cb7374_c387263/f7p2/2266,cb8972_c17/f1p0/1521,cb7374_c224724/f1p0/2151,cb9533_c5/f2p0/1869,cb10491_c396629/f1p0/1539,cb8686_c0/f10p1/1648,cb7374_c108261/f1p0/2607,cb5467_c61/f1p0/1737,cb5742_c19/f1p0/2306,cb8972_c25/f1p0/1872,cb2378_c33/f1p0/1986,cb7374_c3473/f1p0/2924,cb2378_c0/f60p0/2029,cb8545_c22/f1p4/1837,cb8545_c20/f1p0/1615,cb7374_c4219/f1p3/2439,cb7374_c398895/f1p1/2387,cb7374_c276921/f1p0/2024,cb2378_c43/f1p0/1987,cb10491_c909354/f1p0/1408,cb7374_c208605/f1p1/2519,cb2378_c15/f3p0/2258,cb2378_c69/f1p0/1660,cb7374_c123542/f1p0/2268,cb10491_c14986/f2p0/1837,cb6960_c17/f1p0/1681,cb10491_c427738/f1p0/1264,cb8972_c35/f1p1/1497,cb7374_c398838/f1p0/2265,cb4382_c7/f1p1/1259,cb2378_c63/f1p0/1836,cb8972_c24/f1p0/1253,cb7374_c208052/f1p2/2072,cb7374_c171317/f1p1/2316,cb9533_c3/f3p1/1621,cb10491_c32998/f1p0/1340,cb7374_c409696/f1p0/2311,cb7374_c147587/f3p2/3125,cb3266_c6/f1p0/3184,cb5742_c10/f1p0/2559,cb2378_c14/f3p0/2391,cb9203_c1/f1p0/1364,cb7374_c69751/f1p0/2078,cb5467_c67/f1p0/1530,cb9533_c6/f1p0/1738,cb10491_c426410/f1p0/1561,cb7374_c4217/f4p6/3371,cb10491_c19155/f1p0/1537,cb2378_c3/f16p0/1981,cb7374_c175211/f1p1/2558,cb7374_c62580/f4p0/4079,cb7374_c274749/f1p0/2422,cb7374_c78994/f1p0/2524,cb2378_c87/f1p0/1042,cb7374_c212318/f1p1/2125,cb7374_c404159/f1p0/2231,cb7374_c410108/f1p0/2235,cb7374_c224388/f1p2/2105,cb8972_c40/f1p0/1359,cb8972_c18/f1p0/1478,cb6664_c49/f1p0/2013,cb8972_c34/f1p1/1710,cb6664_c58/f1p0/2016,cb7374_c158415/f1p1/2611,cb8686_c4/f1p0/1504,cb7374_c266456/f1p0/3428,cb5742_c4/f5p0/2510,cb7374_c217540/f1p0/2447"
Metabolism	Amino acid metabolism	"Glycine, serine and threonine metabolism"	ko00260	25	216	1.29E-03	0.018881713	"cb1959_c5/f1p0/3442,cb7374_c31838/f2p0/3858,cb855_c14/f1p0/776,cb7374_c330767/f1p0/2471,cb2353_c0/f67p1/2101,cb7374_c328451/f6p1/3826,cb3667_c16/f1p0/1064,cb7374_c37773/f4p0/3718,cb4382_c7/f1p1/1259,cb7374_c31721/f2p0/3601,cb7374_c387263/f7p2/2266,cb8938_c6/f1p0/1066,cb9458_c2/f1p0/1645,cb855_c6/f1p0/2822,cb2353_c9/f1p1/1850,cb2353_c4/f1p0/2538,cb3667_c14/f1p0/1298,cb3667_c2/f4p0/1424,cb6096_c5/f1p0/2338,cb855_c12/f1p0/1319,cb7374_c64551/f1p0/3640,cb855_c3/f3p0/1706,cb7374_c74006/f1p0/3777,cb3667_c4/f3p0/1882,cb3253_c10/f1p0/1422"
Metabolism	Carbohydrate metabolism	Pyruvate metabolism	ko00620	79	930	1.25E-03	0.018881713	"cb5742_c32/f1p0/1108,cb10491_c404688/f1p0/1727,cb7374_c151121/f2p1/2292,cb2176_c18/f2p0/3796,cb2378_c32/f1p0/1957,cb6960_c4/f6p0/1944,cb7374_c330909/f5p1/2070,cb7374_c333596/f1p1/2195,cb7374_c70401/f1p0/2271,cb2176_c13/f2p0/3593,cb7374_c394602/f1p0/2343,cb7374_c334160/f2p0/2192,cb10491_c31278/f1p0/1751,cb7374_c359031/f1p0/2384,cb7374_c394668/f1p0/2290,cb5742_c23/f1p0/2269,cb2378_c73/f1p0/1546,cb5742_c28/f1p0/1474,cb2378_c77/f1p0/1443,cb7374_c293737/f1p0/2014,cb2378_c68/f2p0/1716,cb6960_c18/f1p0/1489,cb2378_c30/f1p0/1918,cb5742_c8/f2p0/2621,cb7374_c151208/f5p0/2166,cb7374_c388182/f1p0/2328,cb7374_c387263/f7p2/2266,cb8940_c2/f2p1/1853,cb7374_c159450/f1p0/2170,cb2176_c14/f2p0/3470,cb2176_c24/f1p0/3708,cb7374_c224724/f1p0/2151,cb10491_c396629/f1p0/1539,cb8686_c0/f10p1/1648,cb7374_c333718/f2p0/2210,cb2378_c33/f1p0/1986,cb2378_c0/f60p0/2029,cb7374_c276921/f1p0/2024,cb2378_c43/f1p0/1987,cb7374_c123084/f1p0/2632,cb7374_c208605/f1p1/2519,cb2378_c15/f3p0/2258,cb10491_c909354/f1p0/1408,cb2378_c69/f1p0/1660,cb7374_c336409/f1p0/2199,cb6960_c17/f1p0/1681,cb10491_c14986/f2p0/1837,cb10491_c427738/f1p0/1264,cb7374_c398838/f1p0/2265,cb4382_c7/f1p1/1259,cb2176_c28/f1p0/3174,cb2378_c63/f1p0/1836,cb7374_c334163/f2p0/2204,cb7374_c395942/f1p0/1188,cb10491_c32998/f1p0/1340,cb7374_c409696/f1p0/2311,cb7374_c147587/f3p2/3125,cb5742_c10/f1p0/2559,cb2378_c14/f3p0/2391,cb9203_c1/f1p0/1364,cb7374_c69751/f1p0/2078,cb10491_c426410/f1p0/1561,cb10491_c19155/f1p0/1537,cb2378_c3/f16p0/1981,cb7374_c392382/f1p0/1028,cb7374_c332914/f2p0/2979,cb7374_c62580/f4p0/4079,cb7374_c78994/f1p0/2524,cb2378_c87/f1p0/1042,cb7374_c404159/f1p0/2231,cb8938_c6/f1p0/1066,cb7374_c393530/f1p0/1418,cb2176_c42/f1p0/2558,cb7374_c387261/f7p0/2190,cb7374_c156313/f1p0/2175,cb7374_c10465/f1p0/3927,cb8686_c4/f1p0/1504,cb7374_c266456/f1p0/3428,cb5742_c4/f5p0/2510"
Metabolism	Energy metabolism	Oxidative phosphorylation	ko00190	124	1584	1.50E-03	0.020911437	"cb7374_c395035/f1p0/2914,cb7374_c6139/f1p0/2296,cb7374_c332796/f5p0/2409,cb13245_c4/f1p0/951,cb8767_c9/f1p0/1057,cb7374_c340536/f1p0/2942,cb12921_c4/f1p0/1041,cb7374_c293752/f1p0/2159,cb10491_c881002/f1p0/1301,cb11345_c32/f1p0/1639,cb7374_c15782/f1p2/2562,cb7374_c3089/f1p1/3030,cb7374_c173003/f1p2/2274,cb10491_c679650/f3p0/1399,cb3256_c3/f15p0/2059,cb13206_c1/f1p1/1061,cb7374_c38021/f1p0/3675,cb7374_c106363/f2p2/2269,cb7374_c124726/f1p0/3299,cb7374_c33500/f17p2/4177,cb8218_c844/f1p0/1421,cb8287_c911/f2p0/1435,cb8258_c23/f19p0/1147,cb10491_c29953/f1p0/1379,cb7374_c5712/f1p0/2943,cb7374_c3084/f1p1/3557,cb7374_c392919/f1p0/2526,cb10491_c679828/f1p1/1442,cb10496_c6/f1p0/1738,cb7374_c389691/f1p0/2435,cb2970_c514/f1p0/1853,cb11601_c1488/f1p0/1118,cb10491_c22530/f1p0/1233,cb7374_c318406/f1p0/2427,cb10491_c542992/f1p0/1248,cb3967_c20/f1p1/2822,cb7374_c223659/f4p2/2561,cb7374_c389840/f1p0/2519,cb10491_c841572/f8p0/1360,cb7374_c286459/f1p1/2352,cb3757_c3/f4p0/3356,cb7374_c127346/f1p0/2043,cb10491_c511627/f1p0/1850,cb9057_c3/f2p0/1119,cb7374_c392186/f1p0/2064,cb10491_c37515/f1p0/1335,cb9450_c5/f1p0/1907,cb5067_c9/f1p0/2763,cb3256_c36/f1p0/2036,cb7374_c275386/f1p0/2623,cb7374_c272292/f1p0/2188,cb7374_c341498/f1p3/3504,cb7374_c269140/f5p0/2658,cb4806_c16/f1p1/1916,cb7374_c121004/f1p0/2083,cb5067_c10/f1p0/2076,cb10491_c574/f2p0/1673,cb7374_c45447/f1p0/2605,cb10491_c396505/f1p0/1424,cb10491_c1026/f1p0/1344,cb5945_c1/f2p0/1419,cb3757_c1/f6p2/3321,cb5067_c44/f3p1/2162,cb7374_c263091/f2p1/2541,cb7374_c158264/f1p0/2211,cb8412_c10/f1p0/1122,cb7374_c170524/f1p0/2275,cb10491_c685533/f1p0/1350,cb7374_c400457/f1p2/2280,cb7374_c150576/f4p0/3453,cb10491_c567119/f1p0/1430,cb9447_c6/f2p1/1222,cb10491_c1027/f1p0/1894,cb7374_c6259/f6p2/4052,cb13752_c57/f1p0/964,cb10491_c886116/f1p0/1427,cb13510_c1/f1p0/1001,cb10491_c30872/f1p0/1389,cb3256_c14/f1p0/2944,cb7374_c405439/f1p0/2317,cb7374_c81523/f11p1/2417,cb9057_c7/f1p0/1408,cb7374_c10230/f1p0/3341,cb7374_c9276/f5p1/3475,cb8829_c9/f1p0/1181,cb4806_c21/f4p1/1854,cb10491_c15066/f2p0/1390,cb7374_c265907/f3p0/2894,cb3256_c6/f3p0/2340,cb6730_c13/f1p0/1368,cb3256_c9/f2p0/2346,cb8829_c3/f1p0/1680,cb7374_c40838/f1p0/2558,cb7374_c61675/f1p0/2028,cb2970_c472/f1p0/3509,cb7374_c1752/f1p0/2229,cb10491_c19184/f1p0/1295,cb7374_c9492/f1p0/2864,cb6773_c3/f1p0/1817,cb7374_c167804/f1p0/2237,cb4806_c3/f6p0/1161,cb7374_c286717/f1p0/2216,cb10496_c10/f4p1/1736,cb10491_c23416/f1p0/1316,cb7374_c172533/f1p0/2271,cb7374_c118399/f1p0/3117,cb8287_c917/f1p0/1086,cb10491_c878277/f1p0/1536,cb13245_c5/f1p0/1022,cb10491_c18196/f1p0/1307,cb7374_c100860/f11p2/2425,cb10491_c860483/f1p0/1427,cb7374_c251690/f1p0/3028,cb6773_c6/f1p0/1512,cb3757_c20/f1p0/2086,cb7374_c12052/f1p0/2168,cb9235_c1/f1p0/1643,cb3256_c34/f1p0/2048,cb7374_c148454/f2p0/2862,cb3757_c11/f1p1/3235,cb7374_c37579/f1p0/2586,cb3967_c0/f38p1/3001,cb3256_c30/f1p0/2030,cb7374_c284154/f1p0/2604"
Organismal Systems	Digestive system	Mineral absorption	ko04978	76	902	1.89E-03	0.02488527	"cb8218_c831/f1p0/1409,cb7374_c2926/f1p1/2127,cb7374_c265964/f1p1/2880,cb8218_c1015/f10p0/1115,cb7374_c336015/f4p0/2862,cb7374_c328406/f2p0/2592,cb7374_c210750/f1p0/2153,cb7374_c275640/f1p1/2430,cb8218_c842/f1p1/1449,cb7374_c368860/f1p0/2936,cb10491_c27708/f1p0/1411,cb7374_c116213/f1p0/2919,cb10491_c406975/f1p0/1577,cb7374_c124758/f1p1/2440,cb7374_c117516/f1p0/2856,cb7374_c347742/f1p1/2966,cb7374_c105329/f1p1/2441,cb10491_c728669/f2p1/1734,cb7374_c233281/f1p0/2027,cb7374_c111460/f1p0/2525,cb7374_c227982/f1p1/2199,cb7374_c215697/f1p0/2428,cb7374_c387440/f4p0/2451,cb7374_c170929/f1p0/2569,cb7374_c409735/f1p0/2443,cb7374_c331880/f3p0/2868,cb8218_c608/f1p0/1277,cb7374_c10548/f1p0/2830,cb7374_c286268/f1p0/1989,cb7374_c330296/f3p0/2930,cb7374_c330883/f47p2/2120,cb8992_c956/f6p0/977,cb8218_c1012/f11p0/1322,cb7374_c105074/f1p0/2433,cb7374_c342591/f1p1/2923,cb7374_c2927/f2p0/2213,cb7374_c126690/f1p0/2391,cb7374_c387592/f3p1/2059,cb7374_c100390/f5p0/2446,cb7374_c1691/f3p0/2069,cb8992_c91/f1p5/1058,cb10491_c513638/f2p1/1883,cb7374_c334024/f1p1/2538,cb7374_c333762/f1p1/2456,cb8218_c442/f1p0/1408,cb8992_c267/f1p1/1059,cb7374_c278049/f1p0/2028,cb8218_c981/f1p0/1011,cb8834_c22/f1p0/1562,cb8218_c812/f1p0/1437,cb7374_c46709/f1p1/3431,cb8834_c38/f1p0/1637,cb8218_c1008/f132p0/1102,cb7374_c388579/f1p0/2192,cb8218_c607/f1p0/1331,cb8992_c953/f4p0/1031,cb7374_c404163/f1p2/2955,cb7374_c334200/f2p0/2437,cb7374_c272622/f1p0/2085,cb10491_c56683/f3p0/1914,cb8218_c316/f2p0/1908,cb8218_c1020/f1p0/848,cb7374_c101004/f2p0/2486,cb7374_c2925/f1p1/2260,cb7374_c113812/f1p0/2445,cb7374_c393630/f1p0/2195,cb7374_c2924/f1p0/2561,cb547_c22/f1p0/1191,cb10491_c31752/f3p1/1904,cb7374_c329727/f2p3/2961,cb8218_c310/f3p0/1430,cb7374_c103575/f1p0/2199,cb7374_c123656/f1p0/2692,cb7374_c181887/f4p3/2863,cb7374_c399229/f1p0/2342,cb7374_c19020/f1p0/2574"
Metabolism	Carbohydrate metabolism	Propanoate metabolism	ko00640	35	356	2.95E-03	0.03634599	"cb2378_c43/f1p0/1987,cb7374_c123084/f1p0/2632,cb2378_c32/f1p0/1957,cb2378_c15/f3p0/2258,cb5033_c3/f1p1/2752,cb2378_c69/f1p0/1660,cb13334_c1069/f1p0/710,cb5033_c5/f1p0/2782,cb6275_c1/f13p0/4427,cb7374_c270050/f2p1/2169,cb7374_c210606/f1p0/1919,cb2378_c63/f1p0/1836,cb7374_c73887/f2p0/2570,cb7374_c69984/f1p0/4001,cb2378_c73/f1p0/1546,cb2378_c77/f1p0/1443,cb2378_c14/f3p0/2391,cb4064_c25/f1p0/1307,cb6275_c5/f2p0/4624,cb4476_c13/f1p0/1590,cb2378_c3/f16p0/1981,cb2378_c68/f2p0/1716,cb8320_c6/f2p0/1349,cb7374_c332914/f2p0/2979,cb2378_c30/f1p0/1918,cb5033_c7/f1p0/2558,cb2378_c87/f1p0/1042,cb7374_c387263/f7p2/2266,cb8320_c5/f3p0/1668,cb7374_c270603/f2p0/1973,cb10491_c548869/f1p0/1385,cb2378_c33/f1p0/1986,cb7374_c175495/f1p0/2301,cb9710_c12/f1p0/1273,cb2378_c0/f60p0/2029"
Organismal Systems	Nervous system	Synaptic vesicle cycle	ko04721	71	848	3.03E-03	0.03634599	"cb7374_c6139/f1p0/2296,cb7374_c332796/f5p0/2409,cb7374_c293752/f1p0/2159,cb11345_c32/f1p0/1639,cb7374_c15782/f1p2/2562,cb7374_c173003/f1p2/2274,cb3256_c3/f15p0/2059,cb7374_c38021/f1p0/3675,cb7374_c106363/f2p2/2269,cb7374_c124726/f1p0/3299,cb7374_c33500/f17p2/4177,cb4822_c2/f1p0/2903,cb10496_c6/f1p0/1738,cb7374_c389691/f1p0/2435,cb7374_c318406/f1p0/2427,cb7374_c223659/f4p2/2561,cb3967_c20/f1p1/2822,cb7374_c389840/f1p0/2519,cb7374_c286459/f1p1/2352,cb7374_c44438/f3p0/4154,cb7374_c127346/f1p0/2043,cb10491_c511627/f1p0/1850,cb7374_c392186/f1p0/2064,cb9450_c5/f1p0/1907,cb5067_c9/f1p0/2763,cb3256_c36/f1p0/2036,cb7374_c275386/f1p0/2623,cb7374_c272292/f1p0/2188,cb7374_c341498/f1p3/3504,cb7374_c269140/f5p0/2658,cb7374_c44884/f1p0/4291,cb4806_c16/f1p1/1916,cb7374_c121004/f1p0/2083,cb5067_c10/f1p0/2076,cb7374_c342493/f1p0/2180,cb7374_c45447/f1p0/2605,cb5067_c44/f3p1/2162,cb7374_c263091/f2p1/2541,cb7374_c158264/f1p0/2211,cb8412_c10/f1p0/1122,cb7374_c170524/f1p0/2275,cb7374_c35672/f1p0/4416,cb7374_c400457/f1p2/2280,cb7374_c150576/f4p0/3453,cb3256_c14/f1p0/2944,cb7374_c405439/f1p0/2317,cb7374_c81523/f11p1/2417,cb7374_c387628/f2p0/2499,cb7374_c10230/f1p0/3341,cb7374_c9276/f5p1/3475,cb4806_c21/f4p1/1854,cb3256_c6/f3p0/2340,cb3256_c9/f2p0/2346,cb7374_c61675/f1p0/2028,cb7374_c1752/f1p0/2229,cb4806_c3/f6p0/1161,cb7374_c167804/f1p0/2237,cb10496_c10/f4p1/1736,cb7374_c118399/f1p0/3117,cb7374_c172533/f1p0/2271,cb10229_c17/f1p1/6122,cb7374_c100860/f11p2/2425,cb7374_c251690/f1p0/3028,cb9235_c1/f1p0/1643,cb7374_c12052/f1p0/2168,cb3256_c34/f1p0/2048,cb7374_c148454/f2p0/2862,cb7374_c37579/f1p0/2586,cb3967_c0/f38p1/3001,cb7374_c284154/f1p0/2604,cb3256_c30/f1p0/2030"
Genetic Information Processing	Translation	mRNA surveillance pathway	ko03015	68	829	5.81E-03	0.063946845	"cb9755_c32/f1p0/1244,cb7374_c270303/f1p0/3564,cb7374_c397178/f1p2/3527,cb7374_c8949/f4p0/3763,cb7374_c120834/f1p0/2557,cb11594_c3/f2p0/1204,cb9755_c28/f1p0/1461,cb7374_c311045/f1p2/3696,cb11619_c16/f1p0/1606,cb7374_c297986/f1p0/3490,cb11601_c249/f2p0/1711,cb9755_c16/f1p0/1349,cb9755_c20/f1p0/1308,cb7374_c1599/f1p0/3140,cb10491_c851591/f1p0/1383,cb7374_c116119/f2p0/3609,cb9755_c13/f1p0/1303,cb7374_c13444/f1p0/2661,cb7374_c122613/f1p0/2374,cb10078_c1/f1p0/1755,cb4532_c2/f3p0/1472,cb9755_c19/f1p0/1868,cb9755_c10/f1p0/1510,cb422_c56/f1p0/2454,cb9755_c15/f1p0/1475,cb7374_c40371/f1p0/3486,cb7374_c402525/f1p0/2321,cb7374_c10371/f1p0/2675,cb9755_c7/f1p0/1804,cb9755_c42/f1p0/934,cb9755_c11/f1p0/1516,cb9755_c17/f1p0/1387,cb7374_c400007/f1p0/2632,cb10078_c0/f6p1/1864,cb7374_c210813/f1p0/2855,cb9755_c9/f1p0/1726,cb9755_c4/f2p0/1353,cb7374_c397028/f1p0/2355,cb7374_c224931/f3p1/2949,cb7374_c104402/f1p0/2060,cb9755_c8/f1p0/1777,cb7374_c13311/f1p0/2704,cb1732_c3/f1p0/4366,cb7374_c806/f2p0/2511,cb7374_c222657/f1p0/2042,cb9755_c41/f1p0/1049,cb9828_c11/f1p0/5378,cb7374_c268869/f7p0/3285,cb7374_c324303/f1p0/3474,cb7374_c106752/f2p0/2459,cb7374_c405759/f1p0/3404,cb7374_c214723/f2p1/2607,cb8958_c7/f1p1/1365,cb10108_c0/f2p0/1607,cb7374_c110653/f1p0/2672,cb7374_c20486/f1p0/2659,cb7374_c22851/f11p1/3968,cb9755_c44/f1p0/5248,cb7374_c331938/f10p0/3415,cb7374_c293802/f6p0/3479,cb7374_c300614/f1p0/1954,cb9755_c5/f2p0/1515,cb7374_c53924/f2p0/2785,cb7374_c100975/f3p0/2422,cb9755_c12/f1p0/1455,cb7374_c107126/f1p0/3042,cb7374_c220869/f1p0/3012,cb9755_c23/f1p0/1415"
Metabolism	Overview	Carbon metabolism	ko01200	144	1949	5.65E-03	0.063946845	"cb8767_c9/f1p0/1057,cb7374_c330909/f5p1/2070,cb7374_c333596/f1p1/2195,cb760_c2/f3p0/3862,cb7374_c74169/f1p2/2970,cb7374_c334160/f2p0/2192,cb7374_c69984/f1p0/4001,cb7374_c363308/f1p0/2897,cb7374_c408151/f1p1/2400,cb8545_c16/f1p0/1720,cb8320_c6/f2p0/1349,cb7374_c67647/f1p0/2761,cb7374_c388892/f1p0/2293,cb7374_c151208/f5p0/2166,cb7374_c59417/f7p0/2879,cb6664_c50/f1p0/2017,cb3757_c3/f4p0/3356,cb10561_c0/f4p0/1872,cb7374_c159450/f1p0/2170,cb8686_c0/f10p1/1648,cb9458_c2/f1p0/1645,cb8972_c25/f1p0/1872,cb7374_c388475/f1p0/2414,cb7374_c8803/f3p1/3741,cb7374_c175495/f1p0/2301,cb6359_c1/f6p0/1450,cb8545_c20/f1p0/1615,cb7374_c276921/f1p0/2024,cb7374_c208605/f1p1/2519,cb13334_c1069/f1p0/710,cb7374_c270050/f2p1/2169,cb8972_c35/f1p1/1497,cb7374_c80752/f1p1/2293,cb7374_c208052/f1p2/2072,cb7374_c73887/f2p0/2570,cb7374_c395942/f1p0/1188,cb7374_c171317/f1p1/2316,cb7374_c155837/f2p0/2779,cb7374_c13487/f1p0/2736,cb9533_c3/f3p1/1621,cb10491_c32998/f1p0/1340,cb9203_c1/f1p0/1364,cb5467_c67/f1p0/1530,cb7374_c11037/f1p1/2590,cb7374_c3064/f1p1/1984,cb4476_c13/f1p0/1590,cb10491_c19155/f1p0/1537,cb7374_c169479/f2p1/2796,cb7374_c332914/f2p0/2979,cb7374_c229971/f6p0/2536,cb7374_c10725/f1p0/3126,cb7374_c212318/f1p1/2125,cb7374_c217126/f1p0/2325,cb7374_c276477/f1p1/2256,cb497_c8/f1p0/2576,cb7491_c3/f1p0/1576,cb7374_c153713/f1p0/3100,cb7374_c224388/f1p2/2105,cb7374_c387261/f7p0/2190,cb3757_c11/f1p1/3235,cb7374_c10465/f1p0/3927,cb6664_c58/f1p0/2016,cb8686_c4/f1p0/1504,cb10611_c4/f1p0/1865,cb7374_c279896/f1p0/3380,cb7374_c217540/f1p0/2447,cb8972_c62/f3p0/1044,cb7374_c174033/f1p0/2657,cb7374_c169044/f1p0/2076,cb7374_c18947/f1p0/2517,cb7374_c152011/f1p1/2746,cb6960_c4/f6p0/1944,cb7374_c151121/f2p1/2292,cb10571_c25/f4p0/1545,cb7374_c173664/f3p0/2849,cb7374_c406189/f1p0/2672,cb7374_c177071/f1p2/2840,cb7374_c210606/f1p0/1919,cb4132_c136/f6p0/1240,cb10561_c16/f1p0/1106,cb638_c8/f1p0/3729,cb7374_c216000/f1p1/2311,cb497_c7/f1p1/4166,cb5467_c56/f1p1/2293,cb7374_c293737/f1p0/2014,cb8972_c59/f188p0/1557,cb4132_c45/f1p2/2076,cb7374_c395849/f1p1/1969,cb8972_c23/f1p0/1532,cb4132_c128/f13p0/1952,cb6960_c18/f1p0/1489,cb7374_c330767/f1p0/2471,cb8972_c17/f1p0/1521,cb7374_c387263/f7p2/2266,cb10491_c532174/f1p1/1894,cb8320_c5/f3p0/1668,cb8940_c2/f2p1/1853,cb10491_c548869/f1p0/1385,cb9533_c5/f2p0/1869,cb7374_c108261/f1p0/2607,cb5467_c61/f1p0/1737,cb7374_c333718/f2p0/2210,cb3757_c1/f6p2/3321,cb7374_c3473/f1p0/2924,cb9710_c12/f1p0/1273,cb8545_c22/f1p4/1837,cb7374_c4219/f1p3/2439,cb7374_c398895/f1p1/2387,cb7374_c123084/f1p0/2632,cb7374_c336409/f1p0/2199,cb7374_c123542/f1p0/2268,cb6960_c17/f1p0/1681,cb7374_c12190/f1p0/3760,cb7374_c13471/f1p0/2253,cb8972_c24/f1p0/1253,cb7374_c334163/f2p0/2204,cb7491_c6/f1p0/1648,cb3734_c13/f1p0/1123,cb7374_c13586/f2p1/3763,cb7374_c113592/f1p0/2260,cb9533_c6/f1p0/1738,cb7374_c4217/f4p6/3371,cb7374_c392382/f1p0/1028,cb7374_c22724/f1p2/2159,cb7374_c175211/f1p1/2558,cb7374_c8602/f8p1/3360,cb7374_c274749/f1p0/2422,cb7374_c286717/f1p0/2216,cb7374_c270603/f2p0/1973,cb7374_c8843/f3p1/3413,cb7374_c76998/f2p0/2842,cb7374_c410108/f1p0/2235,cb7374_c393530/f1p0/1418,cb3734_c10/f1p0/1493,cb7374_c19800/f1p0/3351,cb3757_c20/f1p0/2086,cb10611_c0/f6p0/1894,cb8972_c40/f1p0/1359,cb7374_c156313/f1p0/2175,cb8972_c18/f1p0/1478,cb6664_c49/f1p0/2013,cb8972_c34/f1p1/1710,cb7374_c158415/f1p1/2611,cb8493_c6/f3p0/917"
Environmental Information Processing	Signaling molecules and interaction	ECM-receptor interaction	ko04512	47	539	6.84E-03	0.070339502	"cb13542_c0/f1p0/1120,cb10491_c576209/f1p0/1344,cb10491_c566755/f1p0/1282,cb10491_c513626/f2p0/1432,cb4497_c5/f1p0/2447,cb10491_c681037/f2p0/1423,cb10491_c513580/f1p0/1279,cb10491_c679994/f4p0/1653,cb10491_c1006/f2p0/1580,cb7374_c309222/f2p4/2760,cb10491_c680091/f1p0/1528,cb10491_c680684/f2p0/1643,cb7374_c289801/f1p0/2032,cb4497_c7/f1p0/2395,cb7374_c30106/f5p0/3771,cb6083_c1/f7p0/2383,cb10491_c551775/f1p0/1426,cb13151_c67/f2p0/1067,cb7374_c121413/f1p0/4402,cb10491_c680517/f9p1/1461,cb10491_c679248/f4p0/1446,cb7374_c110394/f1p0/3865,cb10491_c572400/f1p0/1237,cb10491_c841585/f8p0/1418,cb8825_c10/f1p0/1492,cb6803_c0/f3p0/2139,cb7374_c100915/f1p1/3753,cb10491_c558779/f1p0/1310,cb11152_c1/f4p0/1013,cb10491_c680758/f6p0/1450,cb10491_c513651/f2p0/1809,cb10491_c559639/f1p0/1263,cb7374_c8349/f4p0/3506,cb10491_c567745/f1p0/1427,cb10491_c513462/f2p0/1415,cb4497_c6/f1p0/2155,cb11711_c1/f1p0/1379,cb10491_c720670/f1p1/1422,cb7374_c118727/f1p0/3385,cb10491_c513504/f2p0/1397,cb10491_c879746/f1p0/1358,cb7374_c151193/f2p2/2007,cb7374_c148335/f1p1/4328,cb7374_c101770/f1p0/3683,cb7374_c18880/f1p2/5058,cb7374_c147552/f3p3/2761,cb10491_c569317/f1p0/1422"
Environmental Information Processing	Signal transduction	MAPK signaling pathway - yeast	ko04011	34	365	7.60E-03	0.070339502	"cb7374_c7837/f13p0/2939,cb3885_c6/f1p0/2542,cb7374_c158101/f1p0/2812,cb7374_c164341/f1p0/2528,cb7374_c295420/f1p0/3814,cb3885_c1/f2p0/5503,cb7374_c151135/f6p0/2475,cb7374_c275220/f1p0/2173,cb7374_c387131/f1p0/2744,cb7374_c222940/f1p0/2582,cb212_c0/f27p1/4976,cb7374_c155837/f2p0/2779,cb7374_c363308/f1p0/2897,cb273_c34/f3p0/4211,cb8859_c1/f1p0/1492,cb7374_c268603/f4p0/4530,cb273_c1/f16p1/3921,cb7374_c63287/f1p0/4137,cb7374_c169479/f2p1/2796,cb7374_c158837/f1p0/2880,cb273_c113/f2p1/3841,cb7374_c124009/f1p0/3269,cb7374_c67647/f1p0/2761,cb7374_c150127/f6p0/2721,cb7374_c60201/f1p0/2531,cb7374_c59417/f7p0/2879,cb7374_c9498/f1p0/2593,cb212_c3/f6p0/4811,cb10491_c532174/f1p1/1894,cb7374_c76998/f2p0/2842,cb7374_c155367/f2p0/4497,cb7374_c388475/f1p0/2414,cb1458_c352/f1p0/2125,cb7374_c151237/f2p0/2485"
Genetic Information Processing	"Folding, sorting and degradation"	Protein export	ko03060	16	135	7.07E-03	0.070339502	"cb5890_c1/f5p0/1991,cb7374_c400789/f1p0/3240,cb6363_c23/f1p0/1884,cb7374_c169381/f3p0/2180,cb6363_c37/f1p0/1268,cb6363_c32/f1p0/1630,cb9129_c9/f1p0/1112,cb6363_c25/f1p1/1858,cb7374_c2409/f1p0/3142,cb6363_c15/f1p1/3463,cb9129_c2/f1p1/1821,cb4901_c8/f1p0/2145,cb12083_c8/f1p0/989,cb6363_c33/f1p0/1513,cb4901_c10/f1p0/1094,cb6363_c24/f1p0/1874"
Metabolism	Carbohydrate metabolism	Starch and sucrose metabolism	ko00500	39	431	7.23E-03	0.070339502	"cb1419_c5/f2p0/4930,cb7374_c151703/f1p1/3667,cb7374_c71933/f1p0/2905,cb1419_c44/f1p0/6404,cb7374_c177071/f1p2/2840,cb6982_c7/f1p2/1542,cb7374_c208052/f1p2/2072,cb7374_c171317/f1p1/2316,cb7374_c216000/f1p1/2311,cb9533_c3/f3p1/1621,cb3283_c16/f1p0/1791,cb3266_c6/f1p0/3184,cb4802_c5/f1p0/2279,cb2348_c0/f70p0/3354,cb9533_c6/f1p0/1738,cb7260_c41/f6p0/1631,cb7374_c4217/f4p6/3371,cb1419_c4/f2p0/4965,cb9954_c12/f1p0/1314,cb1419_c35/f1p0/2587,cb1419_c27/f1p0/4989,cb7374_c287279/f1p0/2500,cb7374_c274749/f1p0/2422,cb6562_c1/f1p0/2239,cb7374_c212318/f1p1/2125,cb9533_c5/f2p0/1869,cb7374_c297509/f1p0/1962,cb7374_c62508/f1p0/2196,cb5973_c12/f3p0/2402,cb7260_c39/f119p3/1877,cb2348_c43/f3p0/2820,cb409_c11/f2p0/2636,cb409_c13/f2p0/3596,cb4802_c1/f2p0/2360,cb7374_c158415/f1p1/2611,cb1419_c34/f1p0/2505,cb7374_c217540/f1p0/2447,cb9954_c22/f11p0/1840,cb7374_c4219/f1p3/2439"
Metabolism	Glycan biosynthesis and metabolism	N-Glycan biosynthesis	ko00510	21	197	7.73E-03	0.070339502	"cb3843_c2/f1p0/2382,cb11358_c2/f1p0/1240,cb8430_c4/f1p0/1331,cb9080_c5/f1p0/1908,cb7374_c108981/f1p0/3380,cb3627_c13/f1p0/1285,cb6469_c14/f1p0/1565,cb6469_c0/f33p0/1699,cb7374_c277354/f2p1/2683,cb7374_c1749/f1p0/2065,cb11358_c0/f2p0/1786,cb9080_c6/f1p0/1020,cb4096_c6/f1p1/2737,cb4096_c10/f1p0/2133,cb4096_c1/f2p0/1782,cb3627_c11/f1p0/1836,cb6469_c19/f1p0/1151,cb7374_c191836/f1p0/2207,cb3627_c2/f2p0/2752,cb6469_c5/f1p0/1794,cb4438_c4/f1p0/3108"
Metabolism	Lipid metabolism	Arachidonic acid metabolism	ko00590	32	340	8.12E-03	0.071471917	"cb7374_c217968/f1p0/2649,cb30_c37/f1p0/3242,cb7374_c121476/f4p1/3000,cb30_c3/f2p0/5172,cb10043_c110/f656p0/1170,cb6043_c5/f1p0/2081,cb9766_c23/f1p0/911,cb10107_c2/f1p0/1315,cb13114_c4/f1p0/994,cb7374_c156493/f1p0/2487,cb9608_c2/f1p0/1438,cb30_c7/f1p1/4991,cb7374_c107155/f1p0/3428,cb6437_c9/f2p0/1201,cb30_c8/f1p0/4202,cb10491_c1312/f1p0/1528,cb7374_c330461/f2p0/2077,cb13114_c2/f1p0/897,cb7374_c78822/f1p0/2600,cb30_c5/f2p0/5065,cb6043_c8/f1p0/1477,cb30_c17/f1p1/4846,cb10491_c1820/f1p0/1590,cb7374_c65175/f1p0/4028,cb30_c57/f1p0/5367,cb30_c29/f1p0/4197,cb30_c23/f1p0/2767,cb7374_c70597/f2p2/4351,cb10043_c109/f2p0/1108,cb10491_c1822/f2p0/1694,cb6043_c3/f2p0/1181,cb9608_c5/f1p0/1588"
Metabolism	Amino acid metabolism	"Alanine, aspartate and glutamate metabolism"	ko00250	41	469	1.05E-02	0.089367571	"cb7374_c18947/f1p0/2517,cb7374_c16801/f1p0/2329,cb7374_c10696/f1p1/2948,cb7374_c27173/f7p0/4422,cb7374_c147679/f4p1/3697,cb7374_c12642/f1p2/3727,cb2167_c10/f1p0/4114,cb7374_c12392/f1p0/4888,cb10561_c16/f1p0/1106,cb7374_c19779/f2p1/3707,cb7374_c10333/f1p0/3894,cb7374_c27447/f1p0/2959,cb2167_c22/f2p1/4047,cb7374_c403016/f1p0/2592,cb7374_c11037/f1p1/2590,cb7374_c113592/f1p0/2260,cb7374_c19483/f1p0/4330,cb7374_c395849/f1p1/1969,cb7374_c14052/f2p1/4086,cb14386_c13/f1p0/6570,cb7374_c13188/f1p0/3369,cb7374_c229971/f6p0/2536,cb7374_c363428/f3p1/4623,cb10491_c435344/f1p0/1391,cb7374_c20372/f3p0/4466,cb10561_c0/f4p0/1872,cb10491_c408466/f1p0/1634,cb7374_c8952/f3p1/4454,cb7374_c217126/f1p0/2325,cb12973_c5/f4p0/980,cb10491_c399744/f1p0/1397,cb9458_c2/f1p0/1645,cb7374_c16483/f3p0/4114,cb10611_c0/f6p0/1894,cb10491_c908241/f1p0/1446,cb7374_c14763/f4p0/4925,cb7374_c329197/f4p2/3705,cb14386_c1/f3p4/5669,cb7374_c7554/f4p2/4481,cb10611_c4/f1p0/1865,cb2167_c17/f1p0/3397"
Organismal Systems	Aging	Longevity regulating pathway - worm	ko04212	53	645	1.31E-02	0.108162145	"cb7374_c387518/f3p0/2471,cb11437_c4/f3p0/1815,cb7374_c392534/f1p0/2416,cb6166_c18/f1p0/1317,cb5278_c17/f1p0/1662,cb4232_c4/f1p0/2540,cb6166_c5/f2p0/1298,cb4232_c2/f1p1/3192,cb7374_c2214/f5p0/2271,cb8308_c37/f1p4/2351,cb7374_c278055/f1p0/2220,cb5278_c7/f1p1/2376,cb3805_c30/f1p0/2489,cb5278_c4/f2p0/2178,cb5278_c2/f4p0/2352,cb7374_c270427/f1p0/2435,cb7374_c155837/f2p0/2779,cb3805_c1/f3p0/2787,cb7374_c363308/f1p0/2897,cb8308_c18/f1p4/1756,cb7374_c401315/f1p0/2364,cb10491_c562540/f1p0/1513,cb6166_c21/f1p0/1206,cb7374_c169479/f2p1/2796,cb7374_c285250/f1p0/2436,cb7374_c290533/f1p0/2526,cb5278_c3/f3p0/1530,cb7374_c67647/f1p0/2761,cb7374_c373671/f1p0/2353,cb7374_c59417/f7p0/2879,cb7374_c340200/f1p0/2451,cb6935_c0/f5p0/1073,cb10491_c532174/f1p1/1894,cb10451_c2/f1p0/1632,cb7374_c171576/f5p0/2257,cb7374_c76998/f2p0/2842,cb7374_c234589/f1p0/1992,cb6166_c17/f1p0/1323,cb7374_c220864/f1p1/2556,cb7374_c296431/f1p0/2824,cb286_c44/f1p0/2288,cb7374_c404736/f1p0/2214,cb8308_c15/f2p1/2470,cb7374_c292625/f1p0/1987,cb9666_c0/f1p0/1593,cb7374_c408134/f1p0/2228,cb10451_c1/f1p0/1339,cb6461_c14/f1p0/937,cb7374_c232637/f1p0/2354,cb7374_c388475/f1p0/2414,cb5278_c12/f1p0/2349,cb6461_c10/f1p0/1812,cb286_c3/f5p0/3728"
Metabolism	Biosynthesis of other secondary metabolites	"Tropane, piperidine and pyridine alkaloid biosynthesis"	ko00960	10	77	1.65E-02	0.131818554	"cb7374_c18947/f1p0/2517,cb7374_c395849/f1p1/1969,cb7374_c229971/f6p0/2536,cb7374_c30996/f1p0/2610,cb10611_c0/f6p0/1894,cb7374_c217126/f1p0/2325,cb7374_c11037/f1p1/2590,cb7374_c44879/f1p0/3509,cb10611_c4/f1p0/1865,cb14687_c1/f1p0/5108"
Organismal Systems	Immune system	Fc gamma R-mediated phagocytosis	ko04666	43	520	2.13E-02	0.165539627	"cb7374_c7837/f13p0/2939,cb3885_c6/f1p0/2542,cb7374_c158101/f1p0/2812,cb7374_c1230/f1p0/2113,cb6131_c12/f1p0/1264,cb7374_c106216/f1p1/4005,cb7374_c333797/f3p0/3444,cb7374_c164341/f1p0/2528,cb3885_c1/f2p0/5503,cb7374_c151135/f6p0/2475,cb7374_c232224/f1p3/2229,cb7374_c387131/f1p0/2744,cb7374_c222940/f1p0/2582,cb7374_c302606/f1p0/2262,cb212_c0/f27p1/4976,cb2775_c4/f3p0/3905,cb8859_c1/f1p0/1492,cb7374_c63287/f1p0/4137,cb7374_c393056/f1p3/2123,cb7374_c158837/f1p0/2880,cb10491_c694/f7p3/1918,cb7374_c124009/f1p0/3269,cb7374_c60201/f1p0/2531,cb7374_c150127/f6p0/2721,cb7374_c29635/f2p0/3539,cb7374_c3458/f2p2/2768,cb7374_c57448/f11p0/2827,cb7374_c4368/f4p1/4076,cb7374_c332732/f6p0/2593,cb212_c3/f6p0/4811,cb7374_c9498/f1p0/2593,cb7374_c15395/f2p0/2433,cb7374_c155367/f2p0/4497,cb7374_c97991/f3p0/3761,cb9666_c0/f1p0/1593,cb14593_c1/f1p0/1136,cb9322_c1/f1p0/1543,cb7374_c4370/f1p1/3883,cb7374_c3238/f1p0/2784,cb7374_c1216/f4p0/2679,cb9844_c9/f3p0/1443,cb4072_c221/f1p0/1225,cb7374_c151237/f2p0/2485"
Environmental Information Processing	Signaling molecules and interaction	Cell adhesion molecules (CAMs)	ko04514	15	142	2.36E-02	0.17778198	"cb13974_c2/f1p0/1169,cb7374_c118727/f1p0/3385,cb13974_c1/f1p0/1041,cb7374_c100915/f1p1/3753,cb13542_c0/f1p0/1120,cb7374_c121413/f1p0/4402,cb7374_c148335/f1p1/4328,cb7374_c43139/f1p0/4098,cb10491_c1006/f2p0/1580,cb7374_c8349/f4p0/3506,cb7374_c18880/f1p2/5058,cb7374_c101770/f1p0/3683,cb7374_c110394/f1p0/3865,cb7374_c289801/f1p0/2032,cb7374_c30106/f5p0/3771"
Metabolism	Biosynthesis of other secondary metabolites	Streptomycin biosynthesis	ko00521	5	29	2.75E-02	0.196257479	"cb6642_c7/f1p0/2062,cb6642_c16/f2p0/1954,cb6642_c10/f1p0/1971,cb6642_c4/f1p0/2014,cb3266_c6/f1p0/3184"
Metabolism	Carbohydrate metabolism	Pentose phosphate pathway	ko00030	53	674	2.75E-02	0.196257479	"cb7374_c174033/f1p0/2657,cb8972_c62/f3p0/1044,cb7374_c169044/f1p0/2076,cb7374_c398895/f1p1/2387,cb7374_c152011/f1p1/2746,cb10571_c25/f4p0/1545,cb7374_c123542/f1p0/2268,cb7374_c173664/f3p0/2849,cb7374_c406189/f1p0/2672,cb7374_c12190/f1p0/3760,cb8972_c35/f1p1/1497,cb7374_c177071/f1p2/2840,cb13191_c1/f1p0/978,cb8972_c24/f1p0/1253,cb7374_c208052/f1p2/2072,cb7374_c171317/f1p1/2316,cb7374_c13487/f1p0/2736,cb9533_c3/f3p1/1621,cb7374_c216000/f1p1/2311,cb3266_c6/f1p0/3184,cb7374_c3064/f1p1/1984,cb7374_c13586/f2p1/3763,cb8972_c59/f188p0/1557,cb9533_c6/f1p0/1738,cb7374_c4217/f4p6/3371,cb7374_c175211/f1p1/2558,cb7374_c8602/f8p1/3360,cb8972_c23/f1p0/1532,cb7374_c274749/f1p0/2422,cb6664_c50/f1p0/2017,cb7374_c10725/f1p0/3126,cb7374_c212318/f1p1/2125,cb8972_c17/f1p0/1521,cb7374_c276477/f1p1/2256,cb7374_c8843/f3p1/3413,cb7374_c410108/f1p0/2235,cb9533_c5/f2p0/1869,cb7374_c108261/f1p0/2607,cb7374_c153713/f1p0/3100,cb7374_c224388/f1p2/2105,cb7374_c19800/f1p0/3351,cb8972_c40/f1p0/1359,cb6664_c49/f1p0/2013,cb8972_c25/f1p0/1872,cb8972_c18/f1p0/1478,cb8972_c34/f1p1/1710,cb6664_c58/f1p0/2016,cb7374_c8803/f3p1/3741,cb7374_c158415/f1p1/2611,cb8493_c6/f3p0/917,cb13191_c0/f3p0/1140,cb7374_c217540/f1p0/2447,cb7374_c4219/f1p3/2439"
Genetic Information Processing	"Folding, sorting and degradation"	Proteasome	ko03050	25	279	2.99E-02	0.208028806	"cb5004_c6/f1p0/1355,cb7374_c97979/f9p0/3118,cb11928_c2/f1p1/1306,cb11928_c3/f1p0/969,cb7374_c22113/f1p0/2796,cb7550_c4/f2p0/1355,cb4099_c17/f1p0/1483,cb11928_c8/f1p1/959,cb7374_c333877/f3p0/2980,cb7374_c98008/f4p0/3066,cb7259_c1/f2p0/999,cb4099_c19/f1p0/1367,cb4099_c5/f1p0/2561,cb11928_c5/f1p0/1008,cb11928_c10/f1p0/1083,cb10491_c516315/f1p1/1651,cb7374_c19070/f2p0/3217,cb10501_c8/f1p0/1108,cb5624_c8/f1p0/1805,cb10079_c6/f1p0/1307,cb10491_c530249/f1p0/1599,cb13024_c1/f4p0/1067,cb7374_c15830/f1p0/2117,cb4099_c7/f1p1/2960,cb7374_c50624/f2p0/2220"
Metabolism	Metabolism of cofactors and vitamins	Nicotinate and nicotinamide metabolism	ko00760	19	199	3.08E-02	0.208747394	"cb1419_c35/f1p0/2587,cb1419_c27/f1p0/4989,cb3489_c0/f20p1/2727,cb1419_c5/f2p0/4930,cb7374_c228027/f2p1/3558,cb7374_c287279/f1p0/2500,cb1419_c44/f1p0/6404,cb3489_c1/f4p0/2417,cb7374_c239687/f1p1/3614,cb117_c8/f3p0/3241,cb7374_c11643/f1p0/4246,cb3845_c2/f3p0/2401,cb117_c4/f5p1/4965,cb7374_c227664/f1p0/3075,cb3489_c17/f1p0/1371,cb1419_c34/f1p0/2505,cb7374_c234300/f1p0/3748,cb1419_c4/f2p0/4965,cb3489_c5/f1p0/2972"
Organismal Systems	Endocrine system	Glucagon signaling pathway	ko04922	65	858	3.21E-02	0.212124705	"cb7374_c387518/f3p0/2471,cb2378_c32/f1p0/1957,cb6960_c4/f6p0/1944,cb10491_c404688/f1p0/1727,cb7374_c330909/f5p1/2070,cb7374_c328775/f54p0/4555,cb7374_c70401/f1p0/2271,cb7374_c136300/f1p0/3854,cb7374_c394602/f1p0/2343,cb10491_c31278/f1p0/1751,cb7374_c359031/f1p0/2384,cb7374_c394668/f1p0/2290,cb2378_c73/f1p0/1546,cb2378_c77/f1p0/1443,cb7374_c293737/f1p0/2014,cb2378_c68/f2p0/1716,cb2378_c30/f1p0/1918,cb6960_c18/f1p0/1489,cb7374_c209131/f1p0/4179,cb7374_c388182/f1p0/2328,cb7374_c224724/f1p0/2151,cb8686_c0/f10p1/1648,cb10491_c396629/f1p0/1539,cb2348_c43/f3p0/2820,cb9666_c0/f1p0/1593,cb7374_c330139/f3p0/3361,cb2378_c33/f1p0/1986,cb2378_c0/f60p0/2029,cb6836_c9/f1p0/1068,cb11437_c4/f3p0/1815,cb7374_c276921/f1p0/2024,cb2378_c43/f1p0/1987,cb10491_c909354/f1p0/1408,cb7374_c208605/f1p1/2519,cb2378_c15/f3p0/2258,cb2378_c69/f1p0/1660,cb10491_c14986/f2p0/1837,cb6960_c17/f1p0/1681,cb10491_c427738/f1p0/1264,cb7374_c398838/f1p0/2265,cb2378_c63/f1p0/1836,cb8884_c12/f1p0/1417,cb7374_c409696/f1p0/2311,cb7374_c147587/f3p2/3125,cb2378_c14/f3p0/2391,cb2348_c0/f70p0/3354,cb7374_c69751/f1p0/2078,cb10491_c426410/f1p0/1561,cb10826_c37/f1p0/2344,cb10491_c19155/f1p0/1537,cb8884_c9/f2p0/1455,cb2378_c3/f16p0/1981,cb7374_c62580/f4p0/4079,cb7374_c290106/f1p0/1969,cb7374_c373671/f1p0/2353,cb7374_c78994/f1p0/2524,cb2378_c87/f1p0/1042,cb3061_c11/f1p1/3076,cb7374_c404159/f1p0/2231,cb7374_c220864/f1p1/2556,cb10408_c16/f1p0/1621,cb7374_c39940/f2p1/4997,cb948_c40/f1p0/2587,cb8686_c4/f1p0/1504,cb7374_c266456/f1p0/3428"
Cellular Processes	Cell growth and death	Apoptosis - multiple species	ko04215	10	87	3.53E-02	0.227160709	"cb5280_c9/f1p0/1445,cb10491_c383892/f1p0/1488,cb9907_c1/f1p0/1232,cb5254_c7/f1p0/2549,cb5333_c3/f2p0/2503,cb7374_c71747/f2p0/2321,cb7374_c219835/f1p0/1922,cb5333_c8/f1p0/2028,cb5280_c13/f6p0/2493,cb7374_c330699/f11p0/2386"
Metabolism	Metabolism of other amino acids	Glutathione metabolism	ko00480	30	356	3.87E-02	0.237400412	"cb7374_c22724/f1p2/2159,cb7374_c8602/f8p1/3360,cb10956_c1/f2p0/1226,cb7424_c19/f1p0/1206,cb7374_c12190/f1p0/3760,cb829_c1/f78p1/3171,cb7374_c10725/f1p0/3126,cb7424_c12/f2p0/1184,cb10491_c1820/f1p0/1590,cb7374_c32589/f1p0/2947,cb7374_c276477/f1p1/2256,cb7374_c74169/f1p2/2970,cb7249_c9/f1p0/1225,cb7374_c8843/f3p1/3413,cb10043_c110/f656p0/1170,cb829_c22/f1p0/2199,cb10107_c2/f1p0/1315,cb3734_c10/f1p0/1493,cb7374_c13487/f1p0/2736,cb7374_c19800/f1p0/3351,cb7374_c165685/f1p0/3776,cb3734_c13/f1p0/1123,cb9608_c2/f1p0/1438,cb7374_c8803/f3p1/3741,cb10043_c109/f2p0/1108,cb10491_c1822/f2p0/1694,cb7374_c13586/f2p1/3763,cb11901_c3/f3p0/1026,cb7374_c408151/f1p1/2400,cb9608_c5/f1p0/1588"
Metabolism	Overview	Biosynthesis of amino acids	ko01230	93	1290	3.82E-02	0.237400412	"cb7374_c160892/f2p0/2330,cb7374_c18947/f1p0/2517,cb7374_c169044/f1p0/2076,cb7374_c174033/f1p0/2657,cb8972_c62/f3p0/1044,cb7374_c152011/f1p1/2746,cb855_c14/f1p0/776,cb10571_c25/f4p0/1545,cb7374_c177406/f1p0/2554,cb7374_c173664/f3p0/2849,cb7374_c330909/f5p1/2070,cb7374_c406189/f1p0/2672,cb760_c2/f3p0/3862,cb7374_c74169/f1p2/2970,cb4132_c136/f6p0/1240,cb638_c8/f1p0/3729,cb7374_c264729/f1p4/2130,cb497_c7/f1p1/4166,cb5467_c56/f1p1/2293,cb7374_c293737/f1p0/2014,cb8972_c59/f188p0/1557,cb7374_c408151/f1p1/2400,cb8545_c16/f1p0/1720,cb7374_c395849/f1p1/1969,cb4132_c45/f1p2/2076,cb4132_c128/f13p0/1952,cb8972_c23/f1p0/1532,cb7374_c330767/f1p0/2471,cb7374_c388892/f1p0/2293,cb7374_c396173/f1p0/1978,cb7374_c328451/f6p1/3826,cb10491_c435344/f1p0/1391,cb8972_c17/f1p0/1521,cb7374_c108261/f1p0/2607,cb5467_c61/f1p0/1737,cb10491_c399744/f1p0/1397,cb8991_c3/f2p0/1767,cb10491_c908241/f1p0/1446,cb8972_c25/f1p0/1872,cb7374_c14763/f4p0/4925,cb855_c12/f1p0/1319,cb7374_c174942/f1p0/1946,cb10491_c556175/f1p0/1747,cb855_c3/f3p0/1706,cb7374_c3473/f1p0/2924,cb8545_c22/f1p4/1837,cb8545_c20/f1p0/1615,cb7374_c276921/f1p0/2024,cb7374_c398895/f1p1/2387,cb7374_c123542/f1p0/2268,cb7374_c30996/f1p0/2610,cb8972_c35/f1p1/1497,cb7374_c13471/f1p0/2253,cb4382_c7/f1p1/1259,cb7374_c37773/f4p0/3718,cb7374_c31721/f2p0/3601,cb7374_c80752/f1p1/2293,cb8972_c24/f1p0/1253,cb7374_c150078/f3p4/2733,cb14687_c1/f1p0/5108,cb7374_c398394/f1p0/2078,cb7491_c6/f1p0/1648,cb3734_c13/f1p0/1123,cb5467_c67/f1p0/1530,cb7374_c3064/f1p1/1984,cb7374_c11037/f1p1/2590,cb7374_c74006/f1p0/3777,cb10491_c19155/f1p0/1537,cb7374_c22724/f1p2/2159,cb7374_c175211/f1p1/2558,cb7374_c31838/f2p0/3858,cb7374_c229971/f6p0/2536,cb10491_c408466/f1p0/1634,cb7374_c217126/f1p0/2325,cb7374_c332933/f2p1/2729,cb7374_c352334/f1p0/2745,cb7374_c410108/f1p0/2235,cb12973_c5/f4p0/980,cb3734_c10/f1p0/1493,cb497_c8/f1p0/2576,cb7491_c3/f1p0/1576,cb7374_c153713/f1p0/3100,cb7374_c224388/f1p2/2105,cb855_c6/f1p0/2822,cb8972_c40/f1p0/1359,cb10611_c0/f6p0/1894,cb7374_c154199/f1p0/2691,cb8972_c18/f1p0/1478,cb8972_c34/f1p1/1710,cb7374_c44879/f1p0/3509,cb8493_c6/f3p0/917,cb10611_c4/f1p0/1865,cb10491_c22582/f1p0/1771"
Organismal Systems	Aging	Longevity regulating pathway - mammal	ko04211	32	385	3.96E-02	0.237400412	"cb5897_c60/f1p0/1437,cb7374_c387518/f3p0/2471,cb11437_c4/f3p0/1815,cb6166_c18/f1p0/1317,cb6166_c5/f2p0/1298,cb7374_c328775/f54p0/4555,cb7374_c333797/f3p0/3444,cb7374_c136300/f1p0/3854,cb7374_c220122/f1p0/4285,cb10602_c4/f2p0/1724,cb5873_c2/f2p0/1712,cb7374_c155837/f2p0/2779,cb7374_c363308/f1p0/2897,cb10602_c2/f3p0/1675,cb6166_c21/f1p0/1206,cb10826_c37/f1p0/2344,cb7374_c169479/f2p1/2796,cb7374_c67647/f1p0/2761,cb7374_c290106/f1p0/1969,cb7374_c373671/f1p0/2353,cb7374_c59417/f7p0/2879,cb10491_c532174/f1p1/1894,cb7374_c76998/f2p0/2842,cb6166_c17/f1p0/1323,cb7374_c220864/f1p1/2556,cb7374_c97991/f3p0/3761,cb9666_c0/f1p0/1593,cb7374_c330139/f3p0/3361,cb7374_c39940/f2p1/4997,cb7374_c388475/f1p0/2414,cb5100_c4/f1p0/1620,cb5873_c3/f1p0/2438"
Metabolism	Lipid metabolism	Ether lipid metabolism	ko00565	18	193	4.24E-02	0.243777563	"cb13114_c2/f1p0/897,cb7012_c16/f1p0/1930,cb538_c16/f1p0/3254,cb538_c3/f9p0/2009,cb7374_c121476/f4p1/3000,cb538_c15/f1p0/2645,cb7374_c29635/f2p0/3539,cb7012_c9/f1p0/2953,cb7012_c30/f1p1/5139,cb538_c2/f10p0/2542,cb13114_c4/f1p0/994,cb14593_c1/f1p0/1136,cb7374_c156493/f1p0/2487,cb9322_c1/f1p0/1543,cb7374_c3238/f1p0/2784,cb538_c50/f6p2/3146,cb10491_c1312/f1p0/1528,cb7374_c330461/f2p0/2077"
Organismal Systems	Aging	Longevity regulating pathway - multiple species	ko04213	41	517	4.25E-02	0.243777563	"cb6166_c18/f1p0/1317,cb6166_c5/f2p0/1298,cb7374_c328775/f54p0/4555,cb7374_c333797/f3p0/3444,cb7374_c239048/f1p0/2131,cb7374_c136300/f1p0/3854,cb7374_c113303/f1p0/2144,cb7374_c220122/f1p0/4285,cb7374_c120384/f1p0/2252,cb8588_c44/f1p0/1113,cb7374_c155837/f2p0/2779,cb7374_c363308/f1p0/2897,cb6345_c0/f2p0/2301,cb13843_c12/f3p0/936,cb6166_c21/f1p0/1206,cb10826_c37/f1p0/2344,cb7374_c169479/f2p1/2796,cb7374_c397289/f1p0/2175,cb7374_c106520/f1p0/2130,cb6345_c4/f1p0/1869,cb7374_c67647/f1p0/2761,cb7374_c290106/f1p0/1969,cb4319_c5/f1p0/2889,cb6345_c8/f1p0/1603,cb7374_c59417/f7p0/2879,cb7374_c174066/f1p0/2265,cb10491_c532174/f1p1/1894,cb7374_c76998/f2p0/2842,cb6166_c17/f1p0/1323,cb6345_c6/f1p0/1747,cb7374_c406151/f1p0/2102,cb7374_c97991/f3p0/3761,cb8588_c23/f1p0/1641,cb9666_c0/f1p0/1593,cb10491_c898326/f1p0/1464,cb7374_c330139/f3p0/3361,cb7374_c39940/f2p1/4997,cb7374_c388475/f1p0/2414,cb5100_c4/f1p0/1620,cb7374_c119393/f1p0/2080,cb7374_c122166/f1p1/2402"
Genetic Information Processing	Transcription	Spliceosome	ko03040	79	1091	4.83E-02	0.266537587	"cb7374_c270303/f1p0/3564,cb7374_c397178/f1p2/3527,cb10688_c6/f1p0/1215,cb10688_c1/f7p0/1759,cb7374_c119792/f1p0/2456,cb6261_c6/f1p0/1957,cb11047_c2/f2p0/1676,cb1573_c14/f1p0/3447,cb10869_c3/f1p0/1406,cb6783_c8/f2p0/1791,cb7374_c113303/f1p0/2144,cb7374_c168566/f1p0/2341,cb11594_c3/f2p0/1204,cb2715_c9/f1p0/3944,cb10767_c2/f1p0/1161,cb8447_c28/f1p0/1570,cb11619_c16/f1p0/1606,cb7374_c297986/f1p0/3490,cb8447_c1/f14p0/1685,cb6694_c22/f1p0/4069,cb7374_c159851/f1p0/2806,cb7374_c397289/f1p0/2175,cb6229_c31/f1p0/1628,cb8447_c21/f2p0/1228,cb7374_c106520/f1p0/2130,cb4788_c4/f2p0/1709,cb10988_c3/f3p0/1088,cb7374_c115116/f2p0/2027,cb7374_c151031/f2p0/2819,cb6694_c13/f3p0/3484,cb1573_c5/f2p0/2921,cb7374_c155949/f1p0/2884,cb7374_c18687/f2p0/3812,cb7374_c12027/f1p0/3872,cb8447_c4/f6p0/1414,cb7374_c166770/f1p0/2669,cb7374_c1101/f1p0/2409,cb10491_c898326/f1p0/1464,cb7127_c2/f2p0/1327,cb6229_c29/f1p0/1894,cb7374_c119393/f1p0/2080,cb7374_c397028/f1p0/2355,cb10869_c5/f1p0/1192,cb7374_c341353/f2p0/3163,cb2715_c2/f2p0/3117,cb7127_c1/f3p0/1731,cb7374_c120384/f1p0/2252,cb6792_c7/f1p0/1053,cb6694_c14/f2p0/3594,cb7374_c268869/f7p0/3285,cb7374_c171303/f1p0/3062,cb7374_c205524/f2p0/3575,cb13843_c12/f3p0/936,cb10491_c562540/f1p0/1513,cb7374_c160802/f1p0/2792,cb7374_c157976/f1p0/2260,cb7374_c163766/f1p0/3680,cb7374_c1107/f1p0/2417,cb4983_c5/f1p0/2499,cb3067_c11/f1p0/2163,cb7374_c211336/f1p0/2258,cb7374_c405759/f1p0/3404,cb7374_c8761/f3p0/4132,cb4788_c18/f1p0/1295,cb5350_c8/f1p0/2075,cb6229_c18/f1p0/2795,cb7374_c159861/f1p0/3507,cb7374_c331938/f10p0/3415,cb7374_c174066/f1p0/2265,cb7374_c293802/f6p0/3479,cb7374_c167765/f2p0/3110,cb6261_c13/f1p0/1468,cb7374_c406151/f1p0/2102,cb7374_c229953/f1p2/2306,cb8447_c3/f8p0/1674,cb7374_c230566/f1p0/2262,cb7374_c215076/f1p0/2704,cb7203_c2/f1p0/2734,cb6694_c11/f4p0/3608"
Metabolism	Nucleotide metabolism	Purine metabolism	ko00230	45	581	4.85E-02	0.266537587	"cb7374_c276921/f1p0/2024,cb4337_c3/f2p0/2211,cb3489_c0/f20p1/2727,cb1419_c5/f2p0/4930,cb5328_c2/f1p0/2582,cb7374_c330909/f5p1/2070,cb7374_c228027/f2p1/3558,cb13940_c1/f1p0/828,cb11531_c3/f1p0/1256,cb1419_c44/f1p0/6404,cb7374_c8535/f4p0/2435,cb7374_c239687/f1p1/3614,cb3489_c1/f4p0/2417,cb10208_c8/f1p0/1174,cb7304_c14/f1p0/1080,cb3266_c6/f1p0/3184,cb10208_c17/f1p0/5405,cb5958_c1/f9p0/2413,cb369_c15/f1p0/4294,cb7374_c210777/f2p0/2770,cb7304_c10/f1p0/1564,cb7374_c293737/f1p0/2014,cb5190_c2/f1p0/2311,cb7374_c234300/f1p0/3748,cb1419_c4/f2p0/4965,cb10491_c19155/f1p0/1537,cb3489_c5/f1p0/2972,cb1419_c35/f1p0/2587,cb1419_c27/f1p0/4989,cb13525_c2/f3p0/1205,cb5328_c6/f1p0/1414,cb7374_c287279/f1p0/2500,cb7374_c278961/f1p0/2470,cb4620_c6/f1p0/1239,cb10834_c4/f1p0/1576,cb4337_c7/f1p0/2737,cb11531_c1/f1p0/1264,cb3845_c2/f3p0/2401,cb13841_c1/f1p0/794,cb5958_c28/f1p0/1970,cb7374_c227664/f1p0/3075,cb10779_c21/f1p0/1424,cb1419_c34/f1p0/2505,cb3489_c17/f1p0/1371,cb7374_c104731/f1p0/2805"
Metabolism	Biosynthesis of other secondary metabolites	Caffeine metabolism	ko00232	5	34	5.04E-02	0.271616581	"cb7374_c210777/f2p0/2770,cb11531_c1/f1p0/1264,cb7374_c278961/f1p0/2470,cb7374_c8535/f4p0/2435,cb11531_c3/f1p0/1256"
Organismal Systems	Endocrine system	Ovarian Steroidogenesis	ko04913	16	173	5.66E-02	0.298987807	"cb7374_c78822/f1p0/2600,cb30_c5/f2p0/5065,cb30_c37/f1p0/3242,cb30_c17/f1p1/4846,cb10535_c3/f1p0/1879,cb30_c3/f2p0/5172,cb7374_c65175/f1p0/4028,cb30_c57/f1p0/5367,cb9766_c23/f1p0/911,cb30_c29/f1p0/4197,cb30_c23/f1p0/2767,cb30_c7/f1p1/4991,cb7374_c70597/f2p2/4351,cb7374_c107155/f1p0/3428,cb30_c8/f1p0/4202,cb10826_c37/f1p0/2344"
Cellular Processes	Transport and catabolism	Autophagy - animal	ko04140	44	579	6.44E-02	0.33360121	"cb5897_c60/f1p0/1437,cb7374_c244794/f1p0/1985,cb7374_c224931/f3p1/2949,cb7374_c328775/f54p0/4555,cb4998_c3/f1p0/2697,cb7374_c352967/f1p1/2037,cb7374_c12002/f1p0/2751,cb7374_c333797/f3p0/3444,cb7374_c43096/f1p0/3624,cb7887_c28/f1p0/945,cb7374_c136300/f1p0/3854,cb7374_c328854/f9p0/2750,cb7374_c220122/f1p0/4285,cb212_c0/f27p1/4976,cb3912_c1/f9p0/2454,cb7374_c281721/f1p0/2088,cb3912_c4/f4p0/2451,cb9994_c9/f1p0/1034,cb9994_c4/f1p0/1515,cb3912_c10/f2p0/2528,cb3912_c12/f1p0/3492,cb10826_c37/f1p0/2344,cb7374_c277359/f1p1/4104,cb11116_c1/f1p0/1643,cb5254_c7/f1p0/2549,cb212_c3/f6p0/4811,cb7374_c280892/f1p0/2232,cb9994_c11/f8p0/1545,cb7374_c37170/f4p0/4639,cb7374_c21923/f1p0/2798,cb3912_c7/f3p0/2674,cb7374_c274361/f1p0/2061,cb7374_c97991/f3p0/3761,cb7917_c2/f1p0/1520,cb9666_c0/f1p0/1593,cb7374_c98001/f14p0/2877,cb7374_c330139/f3p0/3361,cb1004_c2/f1p0/4418,cb7374_c269854/f6p1/4579,cb7374_c39940/f2p1/4997,cb7374_c332423/f6p0/2625,cb4998_c0/f3p0/2006,cb8466_c0/f29p3/1897,cb5100_c4/f1p0/1620"
Metabolism	Amino acid metabolism	Tryptophan metabolism	ko00380	22	262	7.04E-02	0.351660548	"cb5742_c32/f1p0/1108,cb7374_c123084/f1p0/2632,cb9575_c4/f1p0/1675,cb7374_c332914/f2p0/2979,cb7374_c270050/f2p1/2169,cb7374_c67647/f1p0/2761,cb5742_c8/f2p0/2621,cb7374_c59417/f7p0/2879,cb4382_c7/f1p1/1259,cb10491_c532174/f1p1/1894,cb7374_c76998/f2p0/2842,cb10491_c548869/f1p0/1385,cb7374_c69984/f1p0/4001,cb5742_c23/f1p0/2269,cb7374_c155837/f2p0/2779,cb7374_c363308/f1p0/2897,cb5742_c28/f1p0/1474,cb5742_c10/f1p0/2559,cb7374_c388475/f1p0/2414,cb5742_c4/f5p0/2510,cb7374_c279896/f1p0/3380,cb7374_c169479/f2p1/2796"
Organismal Systems	Endocrine system	Thyroid hormone synthesis	ko04918	74	1038	7.06E-02	0.351660548	"cb7374_c387518/f3p0/2471,cb7374_c74352/f1p0/4374,cb3555_c1/f1p0/3214,cb7374_c265964/f1p1/2880,cb7374_c328406/f2p0/2592,cb7374_c336015/f4p0/2862,cb7374_c210750/f1p0/2153,cb7374_c275640/f1p1/2430,cb7374_c368860/f1p0/2936,cb10107_c2/f1p0/1315,cb7374_c116213/f1p0/2919,cb10491_c27708/f1p0/1411,cb10491_c406975/f1p0/1577,cb7374_c124758/f1p1/2440,cb2589_c18/f1p0/2101,cb7374_c117516/f1p0/2856,cb7374_c347742/f1p1/2966,cb7374_c105329/f1p1/2441,cb10491_c728669/f2p1/1734,cb7374_c233281/f1p0/2027,cb7374_c111460/f1p0/2525,cb7374_c207545/f3p0/2495,cb7374_c227982/f1p1/2199,cb7374_c387440/f4p0/2451,cb2589_c6/f1p0/3063,cb7374_c170929/f1p0/2569,cb7374_c409735/f1p0/2443,cb10491_c1820/f1p0/1590,cb7374_c331880/f3p0/2868,cb7374_c286268/f1p0/1989,cb10023_c4/f1p0/1424,cb7374_c330296/f3p0/2930,cb2589_c13/f1p0/2129,cb7374_c330883/f47p2/2120,cb1427_c1/f1p0/4515,cb10510_c2/f1p0/1233,cb10491_c1822/f2p0/1694,cb7374_c105074/f1p0/2433,cb7374_c342591/f1p1/2923,cb1427_c3/f1p0/3744,cb11437_c4/f3p0/1815,cb7374_c126690/f1p0/2391,cb7374_c387592/f3p1/2059,cb7374_c100390/f5p0/2446,cb10491_c513638/f2p1/1883,cb7374_c334024/f1p1/2538,cb7374_c333762/f1p1/2456,cb7374_c278049/f1p0/2028,cb2589_c21/f1p0/1612,cb8834_c22/f1p0/1562,cb7374_c267385/f19p0/2553,cb7374_c328403/f4p0/2460,cb8834_c38/f1p0/1637,cb7374_c388579/f1p0/2192,cb7374_c331948/f5p2/2577,cb7374_c404163/f1p2/2955,cb10826_c37/f1p0/2344,cb7374_c334200/f2p0/2437,cb7374_c272622/f1p0/2085,cb10491_c56683/f3p0/1914,cb7374_c373671/f1p0/2353,cb7374_c101004/f2p0/2486,cb2589_c14/f1p0/2533,cb7374_c220864/f1p1/2556,cb7374_c113812/f1p0/2445,cb7374_c393630/f1p0/2195,cb10491_c31752/f3p1/1904,cb7374_c329727/f2p3/2961,cb1427_c0/f2p0/4162,cb7374_c103575/f1p0/2199,cb7374_c123656/f1p0/2692,cb7374_c181887/f4p3/2863,cb7374_c399229/f1p0/2342,cb7374_c19020/f1p0/2574"
Environmental Information Processing	Signal transduction	FoxO signaling pathway	ko04068	51	691	7.45E-02	0.364373987	"cb10491_c909354/f1p0/1408,cb10491_c404688/f1p0/1727,cb6166_c18/f1p0/1317,cb6166_c5/f2p0/1298,cb7374_c328775/f54p0/4555,cb10491_c14986/f2p0/1837,cb10491_c427738/f1p0/1264,cb7374_c12002/f1p0/2751,cb7374_c70401/f1p0/2271,cb326_c2/f11p0/5342,cb7374_c333797/f3p0/3444,cb7374_c398838/f1p0/2265,cb7374_c136300/f1p0/3854,cb7374_c394602/f1p0/2343,cb510_c14/f1p0/2462,cb7374_c220122/f1p0/4285,cb10491_c31278/f1p0/1751,cb212_c0/f27p1/4976,cb7374_c359031/f1p0/2384,cb7374_c394668/f1p0/2290,cb7374_c155837/f2p0/2779,cb7374_c409696/f1p0/2311,cb7374_c147587/f3p2/3125,cb7374_c363308/f1p0/2897,cb7374_c69751/f1p0/2078,cb6166_c21/f1p0/1206,cb10491_c426410/f1p0/1561,cb7374_c169479/f2p1/2796,cb7374_c62580/f4p0/4079,cb7374_c290106/f1p0/1969,cb7374_c67647/f1p0/2761,cb7374_c59417/f7p0/2879,cb7374_c78994/f1p0/2524,cb7374_c388182/f1p0/2328,cb212_c3/f6p0/4811,cb7374_c404159/f1p0/2231,cb10491_c532174/f1p1/1894,cb7374_c76998/f2p0/2842,cb6166_c17/f1p0/1323,cb7374_c224724/f1p0/2151,cb10491_c396629/f1p0/1539,cb7374_c21923/f1p0/2798,cb7374_c97991/f3p0/3761,cb9666_c0/f1p0/1593,cb7374_c330139/f3p0/3361,cb7374_c98001/f14p0/2877,cb7374_c39940/f2p1/4997,cb948_c40/f1p0/2587,cb7374_c388475/f1p0/2414,cb7374_c266456/f1p0/3428,cb510_c11/f1p0/4535"
Cellular Processes	Cell motility	Regulation of actin cytoskeleton	ko04810	97	1400	7.73E-02	0.364633863	"cb6353_c10/f1p1/5502,cb7374_c7837/f13p0/2939,cb7374_c11143/f2p0/4591,cb7374_c15211/f1p0/2821,cb7374_c158101/f1p0/2812,cb13542_c0/f1p0/1120,cb10491_c1006/f2p0/1580,cb7374_c239989/f1p0/1977,cb7374_c333797/f3p0/3444,cb7374_c43096/f1p0/3624,cb510_c14/f1p0/2462,cb7374_c289801/f1p0/2032,cb7374_c15998/f1p0/2803,cb7374_c291451/f1p1/2629,cb7374_c30106/f5p0/3771,cb10491_c857197/f1p0/1292,cb7374_c387131/f1p0/2744,cb4927_c0/f53p1/1783,cb7374_c311045/f1p2/3696,cb8572_c10/f1p0/1791,cb10491_c733839/f1p0/1299,cb10491_c388307/f1p0/1312,cb8859_c1/f1p0/1492,cb7374_c266001/f4p0/3129,cb7374_c116119/f2p0/3609,cb7374_c9288/f2p1/3696,cb7374_c15300/f1p0/2802,cb7374_c100915/f1p1/3753,cb7374_c10853/f3p0/3190,cb7374_c230244/f1p0/2337,cb7374_c60201/f1p0/2531,cb7374_c150127/f6p0/2721,cb7374_c3458/f2p2/2768,cb7374_c332732/f6p0/2593,cb7374_c9498/f1p0/2593,cb212_c3/f6p0/4811,cb7374_c37170/f4p0/4639,cb7374_c118727/f1p0/3385,cb7374_c155367/f2p0/4497,cb7374_c97991/f3p0/3761,cb13994_c21/f1p0/1400,cb7374_c148335/f1p1/4328,cb7374_c20513/f1p0/4674,cb7374_c8865/f5p0/3445,cb7374_c160437/f1p0/2002,cb7374_c1216/f4p0/2679,cb510_c11/f1p0/4535,cb1458_c352/f1p0/2125,cb7374_c151237/f2p0/2485,cb9800_c14/f2p0/1857,cb3885_c6/f1p0/2542,cb7374_c1230/f1p0/2113,cb6131_c12/f1p0/1264,cb7374_c235370/f1p3/2679,cb13994_c36/f1p0/5335,cb7374_c164341/f1p0/2528,cb7374_c151135/f6p0/2475,cb3885_c1/f2p0/5503,cb7374_c232224/f1p3/2229,cb7374_c220122/f1p0/4285,cb7374_c174565/f3p0/3514,cb7374_c222940/f1p0/2582,cb212_c0/f27p1/4976,cb7374_c302606/f1p0/2262,cb2968_c9/f1p0/2533,cb10491_c893966/f1p0/1282,cb10491_c853052/f1p0/1329,cb7374_c20876/f3p0/3347,cb7374_c121413/f1p0/4402,cb2775_c4/f3p0/3905,cb7374_c19326/f1p0/2765,cb10491_c364609/f1p0/1616,cb10491_c387985/f1p0/1287,cb7374_c110394/f1p0/3865,cb7374_c63287/f1p0/4137,cb7374_c393056/f1p3/2123,cb7374_c274641/f1p1/2485,cb7374_c15695/f2p1/3299,cb7374_c17723/f1p0/2926,cb7374_c158837/f1p0/2880,cb10491_c694/f7p3/1918,cb7374_c124009/f1p0/3269,cb7374_c8349/f4p0/3506,cb7374_c57448/f11p0/2827,cb10491_c892647/f1p0/1288,cb10491_c360359/f1p0/1306,cb10491_c368495/f1p0/1307,cb8357_c175/f3p0/1168,cb7374_c15395/f2p0/2433,cb11170_c0/f3p0/1475,cb7374_c107126/f1p0/3042,cb7374_c15773/f2p0/3435,cb7374_c18880/f1p2/5058,cb7374_c101770/f1p0/3683,cb9844_c9/f3p0/1443,cb4072_c221/f1p0/1225,cb10491_c865210/f1p0/1324"
Metabolism	Metabolism of cofactors and vitamins	Riboflavin metabolism	ko00740	7	62	7.68E-02	0.364633863	"cb1419_c44/f1p0/6404,cb1419_c35/f1p0/2587,cb1419_c27/f1p0/4989,cb1419_c5/f2p0/4930,cb1419_c34/f1p0/2505,cb7374_c287279/f1p0/2500,cb1419_c4/f2p0/4965"
Metabolism	Metabolism of other amino acids	Selenocompound metabolism	ko00450	10	101	8.11E-02	0.374626192	"cb7374_c31838/f2p0/3858,cb9575_c4/f1p0/1675,cb10208_c8/f1p0/1174,cb7374_c328451/f6p1/3826,cb5958_c1/f9p0/2413,cb10208_c17/f1p0/5405,cb7374_c37773/f4p0/3718,cb5958_c28/f1p0/1970,cb7374_c31721/f2p0/3601,cb7374_c74006/f1p0/3777"
Organismal Systems	Excretory system	Aldosterone-regulated sodium reabsorption	ko04960	63	879	8.23E-02	0.374626192	"cb7374_c126690/f1p0/2391,cb7374_c387592/f3p1/2059,cb7374_c100390/f5p0/2446,cb7374_c265964/f1p1/2880,cb7374_c328406/f2p0/2592,cb7374_c336015/f4p0/2862,cb7374_c333797/f3p0/3444,cb7374_c210750/f1p0/2153,cb7374_c275640/f1p1/2430,cb10491_c513638/f2p1/1883,cb7374_c334024/f1p1/2538,cb7374_c333762/f1p1/2456,cb7374_c368860/f1p0/2936,cb7374_c269667/f3p0/3143,cb7374_c220122/f1p0/4285,cb7374_c278049/f1p0/2028,cb212_c0/f27p1/4976,cb7374_c116213/f1p0/2919,cb10491_c27708/f1p0/1411,cb7374_c298507/f1p0/3416,cb10491_c406975/f1p0/1577,cb7374_c124758/f1p1/2440,cb8834_c22/f1p0/1562,cb7374_c117516/f1p0/2856,cb8834_c38/f1p0/1637,cb7374_c347742/f1p1/2966,cb7374_c388579/f1p0/2192,cb7374_c105329/f1p1/2441,cb10491_c728669/f2p1/1734,cb7374_c233281/f1p0/2027,cb7374_c111460/f1p0/2525,cb7374_c404163/f1p2/2955,cb7374_c227982/f1p1/2199,cb7374_c283822/f1p0/3158,cb7374_c334200/f2p0/2437,cb7374_c272622/f1p0/2085,cb7374_c290157/f2p0/3707,cb7374_c387440/f4p0/2451,cb10491_c56683/f3p0/1914,cb7374_c170929/f1p0/2569,cb7374_c409735/f1p0/2443,cb212_c3/f6p0/4811,cb7374_c331880/f3p0/2868,cb7374_c101004/f2p0/2486,cb7374_c393630/f1p0/2195,cb7374_c286268/f1p0/1989,cb7374_c113812/f1p0/2445,cb7374_c270087/f2p0/2901,cb7374_c297642/f1p0/3287,cb7374_c330296/f3p0/2930,cb10491_c31752/f3p1/1904,cb7374_c97991/f3p0/3761,cb7374_c329727/f2p3/2961,cb7374_c330883/f47p2/2120,cb7374_c123656/f1p0/2692,cb7374_c103575/f1p0/2199,cb7374_c268969/f6p0/3022,cb7374_c181887/f4p3/2863,cb7374_c105074/f1p0/2433,cb7374_c399229/f1p0/2342,cb7374_c342591/f1p1/2923,cb7374_c19020/f1p0/2574,cb7374_c333614/f3p0/3153"
Metabolism	Carbohydrate metabolism	Citrate cycle (TCA cycle)	ko00020	55	764	9.30E-02	0.416150331	"cb6960_c4/f6p0/1944,cb7374_c208605/f1p1/2519,cb10491_c909354/f1p0/1408,cb10491_c404688/f1p0/1727,cb8767_c9/f1p0/1057,cb6960_c17/f1p0/1681,cb10491_c14986/f2p0/1837,cb10491_c427738/f1p0/1264,cb760_c2/f3p0/3862,cb7374_c70401/f1p0/2271,cb7374_c13471/f1p0/2253,cb7374_c398838/f1p0/2265,cb7374_c74169/f1p2/2970,cb7374_c394602/f1p0/2343,cb7374_c80752/f1p1/2293,cb638_c8/f1p0/3729,cb10491_c31278/f1p0/1751,cb7374_c359031/f1p0/2384,cb7374_c394668/f1p0/2290,cb10491_c32998/f1p0/1340,cb497_c7/f1p1/4166,cb7374_c409696/f1p0/2311,cb7374_c147587/f3p2/3125,cb7491_c6/f1p0/1648,cb3734_c13/f1p0/1123,cb9203_c1/f1p0/1364,cb7374_c69751/f1p0/2078,cb10491_c426410/f1p0/1561,cb7374_c408151/f1p1/2400,cb7374_c22724/f1p2/2159,cb8320_c6/f2p0/1349,cb6960_c18/f1p0/1489,cb7374_c62580/f4p0/4079,cb7374_c388892/f1p0/2293,cb7374_c286717/f1p0/2216,cb7374_c78994/f1p0/2524,cb7374_c388182/f1p0/2328,cb3757_c3/f4p0/3356,cb7374_c404159/f1p0/2231,cb7374_c387263/f7p2/2266,cb8320_c5/f3p0/1668,cb8940_c2/f2p1/1853,cb7374_c224724/f1p0/2151,cb8686_c0/f10p1/1648,cb10491_c396629/f1p0/1539,cb3734_c10/f1p0/1493,cb497_c8/f1p0/2576,cb7491_c3/f1p0/1576,cb3757_c20/f1p0/2086,cb3757_c1/f6p2/3321,cb3757_c11/f1p1/3235,cb7374_c10465/f1p0/3927,cb8686_c4/f1p0/1504,cb7374_c266456/f1p0/3428,cb7374_c279896/f1p0/3380"
Metabolism	Energy metabolism	Sulfur metabolism	ko00920	8	79	1.01E-01	0.43290402	"cb10491_c680396/f7p2/1906,cb10208_c8/f1p0/1174,cb10491_c591109/f1p0/1555,cb5958_c1/f9p0/2413,cb10208_c17/f1p0/5405,cb7374_c226329/f1p2/2318,cb5958_c28/f1p0/1970,cb3746_c4/f2p1/3314"
Organismal Systems	Digestive system	Protein digestion and absorption	ko04974	69	985	1.02E-01	0.43290402	"cb7374_c75467/f4p0/3851,cb7374_c34977/f1p0/3340,cb7374_c265964/f1p1/2880,cb7374_c336015/f4p0/2862,cb7374_c328406/f2p0/2592,cb7374_c210750/f1p0/2153,cb7374_c275640/f1p1/2430,cb10491_c29620/f1p0/1294,cb7374_c368860/f1p0/2936,cb10491_c27708/f1p0/1411,cb7374_c116213/f1p0/2919,cb10491_c406975/f1p0/1577,cb7374_c124758/f1p1/2440,cb7374_c117516/f1p0/2856,cb7374_c347742/f1p1/2966,cb7374_c105329/f1p1/2441,cb10491_c728669/f2p1/1734,cb7374_c233281/f1p0/2027,cb7374_c111460/f1p0/2525,cb7374_c227982/f1p1/2199,cb7374_c387440/f4p0/2451,cb7374_c101508/f1p0/3945,cb7374_c3860/f1p0/2665,cb7374_c170929/f1p0/2569,cb7374_c409735/f1p0/2443,cb7374_c44950/f1p0/3210,cb7374_c118993/f1p0/2482,cb7374_c331880/f3p0/2868,cb7374_c286268/f1p0/1989,cb7374_c14982/f2p0/4161,cb179_c16/f1p0/1706,cb7374_c330296/f3p0/2930,cb7374_c330883/f47p2/2120,cb7374_c105074/f1p0/2433,cb7374_c342591/f1p1/2923,cb7374_c126690/f1p0/2391,cb7374_c387592/f3p1/2059,cb7374_c100390/f5p0/2446,cb7374_c333594/f2p0/2152,cb10491_c513638/f2p1/1883,cb7374_c334024/f1p1/2538,cb7374_c333762/f1p1/2456,cb7374_c278049/f1p0/2028,cb8834_c22/f1p0/1562,cb8908_c3/f1p0/967,cb7374_c41502/f2p0/3473,cb8834_c38/f1p0/1637,cb7374_c388579/f1p0/2192,cb7374_c278001/f1p0/2270,cb7374_c404163/f1p2/2955,cb7374_c334200/f2p0/2437,cb7374_c272622/f1p0/2085,cb7374_c19341/f1p0/4278,cb11152_c1/f4p0/1013,cb10491_c56683/f3p0/1914,cb11445_c10/f1p0/5399,cb7374_c101004/f2p0/2486,cb7374_c113812/f1p0/2445,cb7374_c393630/f1p0/2195,cb8908_c1/f2p0/1263,cb10491_c31752/f3p1/1904,cb7374_c329727/f2p3/2961,cb7374_c103575/f1p0/2199,cb7374_c123656/f1p0/2692,cb7374_c181887/f4p3/2863,cb10491_c692249/f4p1/1841,cb7374_c399229/f1p0/2342,cb7374_c325990/f1p0/2158,cb7374_c19020/f1p0/2574"
Organismal Systems	Endocrine system	PPAR signaling pathway	ko03320	50	692	1.00E-01	0.43290402	"cb10491_c909354/f1p0/1408,cb10491_c404688/f1p0/1727,cb7374_c227315/f2p0/2466,cb351_c12/f1p0/3939,cb10491_c14986/f2p0/1837,cb10491_c427738/f1p0/1264,cb7374_c406210/f1p0/2120,cb7374_c70401/f1p0/2271,cb7374_c113981/f1p0/4179,cb7374_c398838/f1p0/2265,cb7374_c394602/f1p0/2343,cb7374_c394703/f1p0/2238,cb4843_c6/f1p0/2160,cb11990_c1/f1p0/1009,cb7374_c236123/f1p0/2862,cb13758_c15/f1p1/1909,cb10491_c23029/f1p0/1283,cb10491_c31278/f1p0/1751,cb7374_c359031/f1p0/2384,cb2813_c9/f1p0/3313,cb7374_c394668/f1p0/2290,cb7374_c328622/f2p0/2606,cb7374_c270427/f1p0/2435,cb7374_c35293/f2p0/1939,cb7374_c409696/f1p0/2311,cb7374_c147587/f3p2/3125,cb13758_c31/f1p0/1599,cb7374_c69751/f1p0/2078,cb2613_c4/f3p0/3305,cb10491_c426410/f1p0/1561,cb2813_c5/f1p1/3884,cb351_c5/f1p0/4929,cb7374_c62580/f4p0/4079,cb2696_c1/f2p0/3855,cb7374_c78994/f1p0/2524,cb7374_c388182/f1p0/2328,cb7374_c404159/f1p0/2231,cb7374_c171576/f5p0/2257,cb7374_c328757/f1p1/2711,cb7374_c224724/f1p0/2151,cb10491_c396629/f1p0/1539,cb10015_c21/f1p0/1810,cb2813_c8/f1p1/3786,cb351_c13/f1p0/2395,cb7374_c330802/f1p0/2928,cb2613_c1/f4p0/3168,cb12361_c0/f2p0/733,cb2613_c3/f3p0/1862,cb7374_c266456/f1p0/3428,cb4843_c5/f1p0/2653"
Metabolism	Glycan biosynthesis and metabolism	Various types of N-glycan biosynthesis	ko00513	19	232	1.05E-01	0.437457383	"cb3843_c2/f1p0/2382,cb8430_c4/f1p0/1331,cb9080_c5/f1p0/1908,cb3627_c13/f1p0/1285,cb6469_c14/f1p0/1565,cb6469_c0/f33p0/1699,cb7374_c277354/f2p1/2683,cb7374_c1749/f1p0/2065,cb9080_c6/f1p0/1020,cb4096_c6/f1p1/2737,cb4096_c10/f1p0/2133,cb4096_c1/f2p0/1782,cb3627_c11/f1p0/1836,cb6469_c19/f1p0/1151,cb5865_c0/f3p0/2441,cb7374_c2735/f10p0/2521,cb3627_c2/f2p0/2752,cb6469_c5/f1p0/1794,cb4438_c4/f1p0/3108"
Metabolism	Nucleotide metabolism	Pyrimidine metabolism	ko00240	35	468	1.06E-01	0.437457383	"cb6994_c10/f1p0/3791,cb3489_c0/f20p1/2727,cb1419_c5/f2p0/4930,cb7374_c228027/f2p1/3558,cb5328_c2/f1p0/2582,cb13940_c1/f1p0/828,cb1419_c44/f1p0/6404,cb6757_c11/f1p0/3228,cb7374_c2056/f1p0/3121,cb7374_c239687/f1p1/3614,cb3489_c1/f4p0/2417,cb3722_c7/f1p0/2170,cb7304_c14/f1p0/1080,cb10491_c16473/f1p0/1755,cb7304_c10/f1p0/1564,cb7374_c234300/f1p0/3748,cb5190_c2/f1p0/2311,cb1419_c4/f2p0/4965,cb3489_c5/f1p0/2972,cb9644_c2/f1p0/1904,cb1419_c35/f1p0/2587,cb13525_c2/f3p0/1205,cb1419_c27/f1p0/4989,cb7374_c2073/f1p0/3386,cb5328_c6/f1p0/1414,cb4620_c6/f1p0/1239,cb7374_c287279/f1p0/2500,cb7374_c2047/f3p0/3746,cb10834_c4/f1p0/1576,cb3845_c2/f3p0/2401,cb13841_c1/f1p0/794,cb7374_c227664/f1p0/3075,cb3489_c17/f1p0/1371,cb1419_c34/f1p0/2505,cb7374_c104731/f1p0/2805"
Metabolism	Glycan biosynthesis and metabolism	Other types of O-glycan biosynthesis	ko00514	6	55	1.10E-01	0.447732384	"cb7374_c176768/f3p1/3514,cb7374_c157617/f1p0/4859,cb5135_c0/f2p0/1850,cb7374_c161117/f4p1/5055,cb7374_c170757/f2p1/5100,cb9905_c4/f2p0/1868"
Metabolism	Overview	2-Oxocarboxylic acid metabolism	ko01210	21	265	1.18E-01	0.464748225	"cb7374_c18947/f1p0/2517,cb7374_c22724/f1p2/2159,cb7374_c395849/f1p1/1969,cb7374_c229971/f6p0/2536,cb7374_c388892/f1p0/2293,cb760_c2/f3p0/3862,cb7374_c13471/f1p0/2253,cb7374_c217126/f1p0/2325,cb7374_c74169/f1p2/2970,cb7374_c80752/f1p1/2293,cb638_c8/f1p0/3729,cb497_c8/f1p0/2576,cb3734_c10/f1p0/1493,cb7491_c3/f1p0/1576,cb497_c7/f1p1/4166,cb10611_c0/f6p0/1894,cb7491_c6/f1p0/1648,cb3734_c13/f1p0/1123,cb7374_c11037/f1p1/2590,cb10611_c4/f1p0/1865,cb7374_c408151/f1p1/2400"
Organismal Systems	Immune system	Fc epsilon RI signaling pathway	ko04664	20	250	1.17E-01	0.464748225	"cb30_c5/f2p0/5065,cb30_c37/f1p0/3242,cb6131_c12/f1p0/1264,cb30_c17/f1p1/4846,cb326_c2/f11p0/5342,cb7374_c333797/f3p0/3444,cb7374_c332732/f6p0/2593,cb30_c3/f2p0/5172,cb212_c3/f6p0/4811,cb30_c57/f1p0/5367,cb7374_c220122/f1p0/4285,cb212_c0/f27p1/4976,cb7374_c97991/f3p0/3761,cb9666_c0/f1p0/1593,cb30_c29/f1p0/4197,cb2775_c4/f3p0/3905,cb30_c23/f1p0/2767,cb30_c7/f1p1/4991,cb30_c8/f1p0/4202,cb8541_c10/f1p0/1551"
Metabolism	Biosynthesis of other secondary metabolites	Monobactam biosynthesis	ko00261	4	32	1.22E-01	0.475430224	"cb10208_c17/f1p0/5405,cb5958_c1/f9p0/2413,cb5958_c28/f1p0/1970,cb10208_c8/f1p0/1174"
Environmental Information Processing	Signal transduction	MAPK signaling pathway - plant	ko04016	11	124	1.25E-01	0.478614711	"cb8884_c12/f1p0/1417,cb7374_c155837/f2p0/2779,cb7374_c67647/f1p0/2761,cb7374_c363308/f1p0/2897,cb7374_c59417/f7p0/2879,cb7374_c388475/f1p0/2414,cb1816_c4/f1p0/4337,cb10491_c532174/f1p1/1894,cb7374_c76998/f2p0/2842,cb8884_c9/f2p0/1455,cb7374_c169479/f2p1/2796"
Organismal Systems	Digestive system	Fat digestion and absorption	ko04975	12	139	1.30E-01	0.491549063	"cb13114_c2/f1p0/897,cb13114_c4/f1p0/994,cb7374_c229971/f6p0/2536,cb7374_c121476/f4p1/3000,cb10611_c0/f6p0/1894,cb14593_c1/f1p0/1136,cb7374_c29635/f2p0/3539,cb7374_c156493/f1p0/2487,cb12361_c0/f2p0/733,cb10611_c4/f1p0/1865,cb10491_c1312/f1p0/1528,cb7374_c330461/f2p0/2077"
Genetic Information Processing	Translation	Aminoacyl-tRNA biosynthesis	ko00970	19	248	1.64E-01	0.601596142	"cb7706_c5/f1p0/1562,cb2867_c9/f1p3/3704,cb3287_c9/f1p1/2802,cb3287_c6/f2p0/1244,cb4020_c7/f1p1/2375,cb4020_c6/f1p1/3069,cb3773_c3/f1p0/2148,cb7706_c6/f1p0/961,cb3904_c7/f1p0/2446,cb4020_c3/f2p1/2190,cb3287_c16/f23p1/3215,cb2867_c4/f2p1/3987,cb6526_c19/f1p0/1176,cb3287_c5/f2p1/3671,cb2614_c3/f1p0/2524,cb6526_c1/f8p2/2156,cb5373_c2/f1p0/2331,cb3904_c12/f1p0/1264,cb6526_c7/f1p0/2039"
Genetic Information Processing	Translation	RNA transport	ko03013	101	1528	1.64E-01	0.601596142	"cb7374_c270303/f1p0/3564,cb7374_c397178/f1p2/3527,cb9415_c0/f3p0/1714,cb10491_c750957/f1p2/1744,cb890_c5/f1p0/3312,cb7374_c2512/f1p0/2122,cb6476_c78/f1p0/1136,cb11594_c3/f2p0/1204,cb2610_c37/f1p3/2879,cb7374_c297986/f1p0/3490,cb11619_c16/f1p0/1606,cb5873_c2/f2p0/1712,cb8231_c10/f1p0/1452,cb8508_c2/f1p0/1111,cb8777_c4/f1p0/1698,cb11769_c3/f1p0/1856,cb5479_c1/f42p2/2572,cb10491_c851591/f1p0/1383,cb8231_c5/f3p0/1680,cb2610_c11/f2p1/2271,cb10491_c593921/f1p0/1749,cb8777_c9/f1p0/1494,cb13160_c2/f1p0/895,cb6476_c188/f4p0/978,cb10491_c881813/f1p0/1580,cb422_c56/f1p0/2454,cb10491_c850860/f1p0/1418,cb3659_c7/f1p0/1333,cb10491_c38359/f1p0/1497,cb10491_c913365/f1p0/1477,cb8777_c12/f1p0/1548,cb2155_c24/f1p0/3057,cb9331_c24/f1p0/1377,cb9331_c10/f1p0/1504,cb7374_c402525/f1p0/2321,cb7374_c10371/f1p0/2675,cb8777_c20/f1p0/1534,cb6037_c4/f1p0/2472,cb8777_c28/f1p0/1103,cb8231_c3/f7p0/1455,cb7374_c176175/f2p0/3463,cb10491_c38669/f1p0/1411,cb7374_c400007/f1p0/2632,cb8777_c17/f1p0/1716,cb10491_c845654/f1p0/1474,cb10491_c550387/f1p0/1704,cb10491_c23769/f1p0/1566,cb5873_c3/f1p0/2438,cb9331_c34/f2p0/1237,cb9800_c14/f2p0/1857,cb9682_c37/f1p0/1434,cb7374_c397028/f1p0/2355,cb7374_c2508/f1p1/4087,cb8777_c8/f1p0/1400,cb6476_c53/f2p0/1142,cb5181_c14/f2p0/1715,cb1732_c3/f1p0/4366,cb7374_c13311/f1p0/2704,cb1210_c1/f2p0/2835,cb6476_c110/f1p0/1197,cb8777_c1/f1p0/1609,cb8788_c79/f1p0/1730,cb7374_c268869/f7p0/3285,cb6476_c194/f2p0/756,cb8788_c139/f1p0/1645,cb9801_c2/f2p0/1576,cb10491_c919377/f1p0/1755,cb7452_c5/f1p0/1507,cb7374_c269872/f2p0/2633,cb7318_c1/f1p0/1959,cb2610_c33/f1p3/2421,cb8231_c12/f1p0/1344,cb40_c24/f1p0/2040,cb7374_c405759/f1p0/3404,cb8777_c3/f1p0/1802,cb7374_c214723/f2p1/2607,cb676_c1/f3p0/3131,cb8958_c7/f1p1/1365,cb7374_c110653/f1p0/2672,cb2610_c34/f1p0/2501,cb10491_c680741/f1p0/1753,cb7374_c20486/f1p0/2659,cb7620_c3/f1p0/1547,cb872_c1/f3p1/4017,cb2610_c42/f1p0/2392,cb7374_c331938/f10p0/3415,cb8788_c89/f1p0/1356,cb8788_c93/f2p0/1383,cb10491_c880017/f1p0/1746,cb10491_c521374/f1p1/1751,cb7374_c293802/f6p0/3479,cb5451_c23/f1p0/1412,cb7452_c6/f1p0/1262,cb8231_c14/f1p0/1479,cb7374_c170327/f1p0/2399,cb10491_c873608/f1p0/1442,cb5451_c3/f2p0/1738,cb7374_c241/f7p0/2428,cb10491_c847276/f1p0/1553,cb8788_c81/f1p0/1389,cb2610_c51/f1p0/1379"
Metabolism	Metabolism of terpenoids and polyketides	Limonene and pinene degradation	ko00903	6	62	1.66E-01	0.601596142	"cb5742_c32/f1p0/1108,cb5742_c23/f1p0/2269,cb5742_c4/f5p0/2510,cb5742_c8/f2p0/2621,cb5742_c28/f1p0/1474,cb5742_c10/f1p0/2559"
Metabolism	Carbohydrate metabolism	Galactose metabolism	ko00052	12	147	1.72E-01	0.606537695	"cb7374_c361285/f4p0/2943,cb7374_c297509/f1p0/1962,cb7374_c334273/f1p0/2091,cb5973_c12/f3p0/2402,cb3283_c16/f1p0/1791,cb7374_c36879/f2p0/2631,cb4802_c5/f1p0/2279,cb3266_c6/f1p0/3184,cb6562_c1/f1p0/2239,cb4802_c1/f2p0/2360,cb6982_c7/f1p2/1542,cb7374_c151370/f2p0/3041"
Metabolism	Carbohydrate metabolism	Glyoxylate and dicarboxylate metabolism	ko00630	32	447	1.72E-01	0.606537695	"cb7374_c123084/f1p0/2632,cb7374_c60615/f1p0/3810,cb13334_c1069/f1p0/710,cb7374_c13471/f1p0/2253,cb7374_c80752/f1p1/2293,cb7374_c73887/f2p0/2570,cb638_c8/f1p0/3729,cb497_c7/f1p1/4166,cb7374_c155837/f2p0/2779,cb2353_c4/f1p0/2538,cb7374_c363308/f1p0/2897,cb4476_c13/f1p0/1590,cb7374_c169479/f2p1/2796,cb7374_c332914/f2p0/2979,cb7374_c67647/f1p0/2761,cb7374_c388892/f1p0/2293,cb2353_c0/f67p1/2101,cb7374_c59417/f7p0/2879,cb10491_c435344/f1p0/1391,cb10491_c408466/f1p0/1634,cb10491_c532174/f1p1/1894,cb7374_c387263/f7p2/2266,cb7374_c76998/f2p0/2842,cb8938_c6/f1p0/1066,cb12973_c5/f4p0/980,cb497_c8/f1p0/2576,cb10491_c399744/f1p0/1397,cb9458_c2/f1p0/1645,cb10491_c908241/f1p0/1446,cb2353_c9/f1p1/1850,cb7374_c388475/f1p0/2414,cb7374_c175495/f1p0/2301"
Metabolism	Lipid metabolism	Glycerophospholipid metabolism	ko00564	30	418	1.77E-01	0.606537695	"cb13114_c2/f1p0/897,cb10075_c6/f1p0/5172,cb7374_c229176/f1p0/2150,cb538_c16/f1p0/3254,cb538_c3/f9p0/2009,cb7296_c4/f2p0/1854,cb7374_c121476/f4p1/3000,cb538_c15/f1p0/2645,cb14466_c4/f1p1/6271,cb7374_c29635/f2p0/3539,cb7374_c80980/f1p0/2672,cb538_c2/f10p0/2542,cb7374_c287603/f1p0/3461,cb7374_c22441/f2p0/4504,cb2287_c0/f13p0/2402,cb2287_c6/f1p1/4361,cb13114_c4/f1p0/994,cb7374_c48227/f1p0/4915,cb14593_c1/f1p0/1136,cb7374_c283727/f1p0/2443,cb9322_c1/f1p0/1543,cb7374_c156493/f1p0/2487,cb7374_c287004/f1p1/3257,cb1341_c0/f12p0/4001,cb7374_c3238/f1p0/2784,cb538_c50/f6p2/3146,cb7374_c41072/f1p1/2688,cb10491_c1312/f1p0/1528,cb7296_c9/f1p0/1480,cb7374_c330461/f2p0/2077"
Metabolism	Metabolism of other amino acids	Phosphonate and phosphinate metabolism	ko00440	4	37	1.79E-01	0.606537695	"cb7374_c22441/f2p0/4504,cb10075_c6/f1p0/5172,cb7296_c4/f2p0/1854,cb7296_c9/f1p0/1480"
Organismal Systems	Circulatory system	Cardiac muscle contraction	ko04260	89	1344	1.77E-01	0.606537695	"cb12921_c4/f1p0/1041,cb7374_c265964/f1p1/2880,cb7374_c328406/f2p0/2592,cb7374_c336015/f4p0/2862,cb7374_c210750/f1p0/2153,cb7374_c275640/f1p1/2430,cb10491_c881002/f1p0/1301,cb7374_c330297/f2p0/2235,cb7374_c368860/f1p0/2936,cb10491_c679650/f3p0/1399,cb7374_c116213/f1p0/2919,cb10491_c27708/f1p0/1411,cb10491_c406975/f1p0/1577,cb7374_c124758/f1p1/2440,cb7374_c117516/f1p0/2856,cb7374_c347742/f1p1/2966,cb8287_c911/f2p0/1435,cb7374_c105329/f1p1/2441,cb10491_c29953/f1p0/1379,cb10491_c728669/f2p1/1734,cb7374_c233281/f1p0/2027,cb7374_c111460/f1p0/2525,cb7374_c227982/f1p1/2199,cb10491_c679828/f1p1/1442,cb7374_c272209/f1p0/3753,cb7374_c387440/f4p0/2451,cb10491_c22530/f1p0/1233,cb7374_c170929/f1p0/2569,cb10491_c841572/f8p0/1360,cb7374_c409735/f1p0/2443,cb9514_c6/f2p0/1342,cb7374_c331880/f3p0/2868,cb10491_c37515/f1p0/1335,cb7374_c286268/f1p0/1989,cb10491_c859021/f1p0/1322,cb7374_c330296/f3p0/2930,cb10491_c396505/f1p0/1424,cb7374_c330883/f47p2/2120,cb7374_c105074/f1p0/2433,cb7374_c342591/f1p1/2923,cb8497_c5/f3p1/1895,cb10491_c685533/f1p0/1350,cb7374_c126690/f1p0/2391,cb7374_c387592/f3p1/2059,cb7374_c281917/f1p1/4596,cb7374_c100390/f5p0/2446,cb10491_c567119/f1p0/1430,cb7374_c6259/f6p2/4052,cb13752_c57/f1p0/964,cb10491_c886116/f1p0/1427,cb10491_c513638/f2p1/1883,cb7374_c389437/f1p0/2305,cb10491_c30872/f1p0/1389,cb7374_c334024/f1p1/2538,cb7374_c333762/f1p1/2456,cb8497_c4/f3p1/1166,cb8829_c9/f1p0/1181,cb7374_c278049/f1p0/2028,cb8834_c22/f1p0/1562,cb10491_c15066/f2p0/1390,cb8834_c38/f1p0/1637,cb7374_c388579/f1p0/2192,cb8829_c3/f1p0/1680,cb7374_c404163/f1p2/2955,cb7374_c282271/f1p0/2187,cb7374_c40838/f1p0/2558,cb7374_c334200/f2p0/2437,cb7374_c272622/f1p0/2085,cb10491_c19184/f1p0/1295,cb10491_c56683/f3p0/1914,cb6773_c3/f1p0/1817,cb10491_c23416/f1p0/1316,cb8497_c13/f1p0/1740,cb10491_c878277/f1p0/1536,cb8287_c917/f1p0/1086,cb7374_c101004/f2p0/2486,cb10491_c18196/f1p0/1307,cb7374_c127455/f1p0/2711,cb7374_c393630/f1p0/2195,cb7374_c113812/f1p0/2445,cb10491_c860483/f1p0/1427,cb10491_c31752/f3p1/1904,cb7374_c329727/f2p3/2961,cb6773_c6/f1p0/1512,cb7374_c123656/f1p0/2692,cb7374_c103575/f1p0/2199,cb7374_c181887/f4p3/2863,cb7374_c399229/f1p0/2342,cb7374_c19020/f1p0/2574"
Genetic Information Processing	Translation	Ribosome biogenesis in eukaryotes	ko03008	22	299	1.89E-01	0.614781176	"cb7374_c150230/f6p0/2729,cb7374_c115116/f2p0/2027,cb8777_c12/f1p0/1548,cb8777_c8/f1p0/1400,cb8377_c6/f1p0/908,cb7374_c149852/f9p0/2871,cb7476_c4/f1p0/1625,cb8777_c20/f1p0/1534,cb8777_c1/f1p0/1609,cb8377_c2/f1p0/1669,cb8777_c28/f1p0/1103,cb7374_c113807/f1p0/2371,cb3214_c3/f1p0/1645,cb8508_c2/f1p0/1111,cb8777_c4/f1p0/1698,cb7374_c239070/f1p0/2718,cb10491_c618/f2p0/1231,cb7089_c0/f8p1/1825,cb8777_c17/f1p0/1716,cb7374_c151464/f1p0/2692,cb8777_c9/f1p0/1494,cb8777_c3/f1p0/1802"
Metabolism	Lipid metabolism	Steroid hormone biosynthesis	ko00140	7	78	1.86E-01	0.614781176	"cb11840_c2/f1p0/1372,cb10535_c3/f1p0/1879,cb10983_c16/f1p0/1859,cb7374_c289704/f1p0/2210,cb7374_c77095/f3p0/3954,cb7374_c63073/f1p0/2477,cb7374_c330733/f5p1/2655"
Metabolism	Metabolism of cofactors and vitamins	Retinol metabolism	ko00830	11	136	1.93E-01	0.614781176	"cb7406_c3/f1p0/1396,cb7374_c63073/f1p0/2477,cb7374_c330733/f5p1/2655,cb7406_c7/f1p0/1048,cb5970_c18/f1p0/1552,cb10983_c16/f1p0/1859,cb7374_c77095/f3p0/3954,cb7374_c97654/f2p1/2634,cb7374_c275757/f1p0/1941,cb5970_c7/f1p0/2306,cb9642_c7/f2p0/1246"
Organismal Systems	Endocrine system	Adipocytokine signaling pathway	ko04920	38	546	1.92E-01	0.614781176	"cb10491_c909354/f1p0/1408,cb10491_c404688/f1p0/1727,cb7374_c328775/f54p0/4555,cb351_c12/f1p0/3939,cb10491_c14986/f2p0/1837,cb10491_c427738/f1p0/1264,cb7374_c70401/f1p0/2271,cb7374_c113981/f1p0/4179,cb7374_c398838/f1p0/2265,cb7374_c136300/f1p0/3854,cb7374_c394602/f1p0/2343,cb10491_c31278/f1p0/1751,cb7374_c359031/f1p0/2384,cb2813_c9/f1p0/3313,cb7374_c394668/f1p0/2290,cb7374_c409696/f1p0/2311,cb7374_c147587/f3p2/3125,cb7374_c69751/f1p0/2078,cb2613_c4/f3p0/3305,cb10491_c426410/f1p0/1561,cb2813_c5/f1p1/3884,cb351_c5/f1p0/4929,cb7374_c290106/f1p0/1969,cb7374_c62580/f4p0/4079,cb7374_c78994/f1p0/2524,cb7374_c388182/f1p0/2328,cb7374_c404159/f1p0/2231,cb7374_c224724/f1p0/2151,cb10408_c16/f1p0/1621,cb10491_c396629/f1p0/1539,cb2813_c8/f1p1/3786,cb351_c13/f1p0/2395,cb9666_c0/f1p0/1593,cb7374_c330139/f3p0/3361,cb7374_c39940/f2p1/4997,cb2613_c3/f3p0/1862,cb2613_c1/f4p0/3168,cb7374_c266456/f1p0/3428"
Organismal Systems	Immune system	T cell receptor signaling pathway	ko04660	32	453	1.92E-01	0.614781176	"cb6836_c9/f1p0/1068,cb7374_c7837/f13p0/2939,cb7374_c158101/f1p0/2812,cb3885_c6/f1p0/2542,cb326_c2/f11p0/5342,cb7374_c333797/f3p0/3444,cb7374_c164341/f1p0/2528,cb7374_c151135/f6p0/2475,cb3885_c1/f2p0/5503,cb7374_c220122/f1p0/4285,cb7374_c387131/f1p0/2744,cb7374_c222940/f1p0/2582,cb212_c0/f27p1/4976,cb2775_c4/f3p0/3905,cb8859_c1/f1p0/1492,cb7374_c63287/f1p0/4137,cb7374_c158837/f1p0/2880,cb7374_c124009/f1p0/3269,cb7374_c60201/f1p0/2531,cb7374_c150127/f6p0/2721,cb7374_c332732/f6p0/2593,cb7374_c209131/f1p0/4179,cb7374_c9498/f1p0/2593,cb212_c3/f6p0/4811,cb7374_c9454/f1p0/2348,cb7374_c155367/f2p0/4497,cb7374_c97991/f3p0/3761,cb9666_c0/f1p0/1593,cb7374_c101025/f2p0/3331,cb1458_c352/f1p0/2125,cb7374_c17051/f1p0/2348,cb7374_c151237/f2p0/2485"
Cellular Processes	Cell growth and death	Apoptosis	ko04210	82	1245	2.01E-01	0.619418632	"cb7374_c387518/f3p0/2471,cb7374_c167142/f1p1/2544,cb7374_c244794/f1p0/1985,cb9907_c1/f1p0/1232,cb7374_c299352/f1p0/2258,cb7374_c333797/f3p0/3444,cb670_c4/f1p0/2197,cb10491_c404142/f1p0/1671,cb7374_c387504/f3p1/2013,cb10491_c875161/f1p0/1438,cb7374_c205181/f2p0/2101,cb7374_c328854/f9p0/2750,cb6983_c20/f1p0/3553,cb10491_c857197/f1p0/1292,cb10491_c383892/f1p0/1488,cb10491_c733839/f1p0/1299,cb10491_c388307/f1p0/1312,cb9994_c9/f1p0/1034,cb7374_c80563/f1p0/4171,cb10602_c2/f3p0/1675,cb7374_c171009/f1p0/2881,cb7374_c97496/f3p0/4213,cb7374_c331490/f3p0/2518,cb7374_c17148/f1p0/4149,cb7374_c78319/f1p0/4130,cb7374_c236949/f1p1/2542,cb7374_c230244/f1p0/2337,cb6983_c52/f1p0/3347,cb212_c3/f6p0/4811,cb7374_c158268/f1p1/2906,cb7374_c9454/f1p0/2348,cb7374_c363357/f3p1/4219,cb7374_c97991/f3p0/3761,cb9666_c0/f1p0/1593,cb6983_c51/f4p0/1144,cb7374_c101025/f2p0/3331,cb10491_c413074/f1p0/1238,cb7374_c17051/f1p0/2348,cb7374_c71350/f1p0/3883,cb7374_c387296/f6p0/2226,cb6983_c9/f3p0/4489,cb7374_c330699/f11p0/2386,cb6983_c1/f5p0/1612,cb7374_c166789/f1p0/2979,cb11437_c4/f3p0/1815,cb11601_c773/f1p0/1158,cb10491_c397607/f1p0/1430,cb7374_c8899/f2p0/4248,cb7374_c83677/f2p0/4221,cb5333_c3/f2p0/2503,cb7374_c2214/f5p0/2271,cb7374_c71747/f2p0/2321,cb7374_c219835/f1p0/1922,cb7374_c77223/f2p0/4197,cb7374_c220122/f1p0/4285,cb7374_c330717/f4p4/4190,cb7374_c167646/f1p0/2473,cb212_c0/f27p1/4976,cb10602_c4/f2p0/1724,cb10491_c893966/f1p0/1282,cb10491_c384034/f1p0/1228,cb10491_c853052/f1p0/1329,cb10491_c869045/f1p0/1341,cb9994_c4/f1p0/1515,cb10491_c387985/f1p0/1287,cb10491_c364609/f1p0/1616,cb7374_c151642/f1p1/2470,cb7374_c63919/f1p1/4153,cb6983_c44/f2p0/1865,cb7374_c373671/f1p0/2353,cb13545_c8/f1p0/1041,cb10491_c892647/f1p0/1288,cb10491_c360359/f1p0/1306,cb10491_c368495/f1p0/1307,cb9994_c11/f8p0/1545,cb7374_c105951/f1p1/2635,cb7374_c220864/f1p1/2556,cb7917_c2/f1p0/1520,cb7374_c332423/f6p0/2625,cb10491_c865210/f1p0/1324,cb10491_c913164/f1p0/1480,cb8389_c1/f1p0/1649"
Metabolism	Amino acid metabolism	Histidine metabolism	ko00340	8	94	2.02E-01	0.619418632	"cb5742_c32/f1p0/1108,cb5742_c19/f1p0/2306,cb5742_c23/f1p0/2269,cb5742_c8/f2p0/2621,cb5742_c28/f1p0/1474,cb5742_c10/f1p0/2559,cb4382_c7/f1p1/1259,cb5742_c4/f5p0/2510"
Organismal Systems	Excretory system	Proximal tubule bicarbonate reclamation	ko04964	74	1116	1.98E-01	0.619418632	"cb10491_c404688/f1p0/1727,cb7374_c265964/f1p1/2880,cb7374_c70401/f1p0/2271,cb7374_c336015/f4p0/2862,cb7374_c328406/f2p0/2592,cb7374_c210750/f1p0/2153,cb7374_c275640/f1p1/2430,cb7374_c394602/f1p0/2343,cb7374_c368860/f1p0/2936,cb10561_c16/f1p0/1106,cb10491_c31278/f1p0/1751,cb10491_c27708/f1p0/1411,cb7374_c116213/f1p0/2919,cb7374_c359031/f1p0/2384,cb10491_c406975/f1p0/1577,cb7374_c124758/f1p1/2440,cb7374_c394668/f1p0/2290,cb7374_c117516/f1p0/2856,cb7374_c347742/f1p1/2966,cb7374_c105329/f1p1/2441,cb10491_c728669/f2p1/1734,cb7374_c233281/f1p0/2027,cb7374_c111460/f1p0/2525,cb7374_c227982/f1p1/2199,cb7374_c387440/f4p0/2451,cb7374_c170929/f1p0/2569,cb7374_c409735/f1p0/2443,cb7374_c388182/f1p0/2328,cb10561_c0/f4p0/1872,cb7374_c331880/f3p0/2868,cb7374_c224724/f1p0/2151,cb7374_c286268/f1p0/1989,cb10491_c396629/f1p0/1539,cb7374_c330296/f3p0/2930,cb7374_c330883/f47p2/2120,cb7374_c105074/f1p0/2433,cb7374_c342591/f1p1/2923,cb7374_c126690/f1p0/2391,cb10491_c909354/f1p0/1408,cb7374_c387592/f3p1/2059,cb7374_c100390/f5p0/2446,cb10491_c14986/f2p0/1837,cb10491_c427738/f1p0/1264,cb10491_c513638/f2p1/1883,cb7374_c398838/f1p0/2265,cb7374_c334024/f1p1/2538,cb7374_c333762/f1p1/2456,cb7374_c278049/f1p0/2028,cb8834_c22/f1p0/1562,cb7374_c409696/f1p0/2311,cb7374_c147587/f3p2/3125,cb8834_c38/f1p0/1637,cb7374_c388579/f1p0/2192,cb7374_c69751/f1p0/2078,cb7374_c404163/f1p2/2955,cb7374_c113592/f1p0/2260,cb10491_c426410/f1p0/1561,cb7374_c334200/f2p0/2437,cb7374_c272622/f1p0/2085,cb10491_c56683/f3p0/1914,cb7374_c62580/f4p0/4079,cb7374_c78994/f1p0/2524,cb7374_c101004/f2p0/2486,cb7374_c404159/f1p0/2231,cb7374_c113812/f1p0/2445,cb7374_c393630/f1p0/2195,cb10491_c31752/f3p1/1904,cb7374_c329727/f2p3/2961,cb7374_c103575/f1p0/2199,cb7374_c123656/f1p0/2692,cb7374_c181887/f4p3/2863,cb7374_c266456/f1p0/3428,cb7374_c399229/f1p0/2342,cb7374_c19020/f1p0/2574"
Metabolism	Xenobiotics biodegradation and metabolism	Metabolism of xenobiotics by cytochrome P450	ko00980	11	138	2.06E-01	0.625194481	"cb5742_c19/f1p0/2306,cb10956_c1/f2p0/1226,cb7424_c19/f1p0/1206,cb6043_c8/f1p0/1477,cb9608_c2/f1p0/1438,cb7424_c12/f2p0/1184,cb10043_c109/f2p0/1108,cb6043_c3/f2p0/1181,cb10043_c110/f656p0/1170,cb6043_c5/f1p0/2081,cb9608_c5/f1p0/1588"
Metabolism	Amino acid metabolism	"Valine, leucine and isoleucine degradation"	ko00280	30	429	2.16E-01	0.648457246	"cb5742_c32/f1p0/1108,cb7374_c123084/f1p0/2632,cb7374_c332914/f2p0/2979,cb13334_c1069/f1p0/710,cb1873_c8/f1p1/2347,cb6275_c1/f13p0/4427,cb7374_c270050/f2p1/2169,cb5742_c8/f2p0/2621,cb9300_c0/f2p0/1403,cb4382_c7/f1p1/1259,cb7374_c41797/f1p0/2230,cb7374_c387263/f7p2/2266,cb7374_c270603/f2p0/1973,cb7374_c210606/f1p0/1919,cb7374_c73887/f2p0/2570,cb10491_c548869/f1p0/1385,cb7374_c69984/f1p0/4001,cb5742_c23/f1p0/2269,cb7297_c3/f1p0/1862,cb5742_c28/f1p0/1474,cb5742_c10/f1p0/2559,cb7374_c2604/f1p1/2205,cb4064_c25/f1p0/1307,cb7374_c175495/f1p0/2301,cb6953_c6/f1p0/3647,cb5742_c4/f5p0/2510,cb6275_c5/f2p0/4624,cb9710_c12/f1p0/1273,cb4476_c13/f1p0/1590,cb6359_c1/f6p0/1450"
Organismal Systems	Digestive system	Carbohydrate digestion and absorption	ko04973	59	887	2.21E-01	0.654786697	"cb7374_c126690/f1p0/2391,cb7374_c387592/f3p1/2059,cb7374_c100390/f5p0/2446,cb7374_c265964/f1p1/2880,cb7374_c328406/f2p0/2592,cb7374_c336015/f4p0/2862,cb7374_c333797/f3p0/3444,cb7374_c210750/f1p0/2153,cb7374_c275640/f1p1/2430,cb10491_c513638/f2p1/1883,cb7374_c334024/f1p1/2538,cb7374_c333762/f1p1/2456,cb7374_c368860/f1p0/2936,cb7374_c278049/f1p0/2028,cb7374_c116213/f1p0/2919,cb10491_c27708/f1p0/1411,cb10491_c406975/f1p0/1577,cb7374_c124758/f1p1/2440,cb8834_c22/f1p0/1562,cb3283_c16/f1p0/1791,cb7374_c117516/f1p0/2856,cb4802_c5/f1p0/2279,cb8834_c38/f1p0/1637,cb7374_c347742/f1p1/2966,cb7374_c388579/f1p0/2192,cb7374_c105329/f1p1/2441,cb10491_c728669/f2p1/1734,cb7374_c233281/f1p0/2027,cb7374_c111460/f1p0/2525,cb7374_c404163/f1p2/2955,cb7374_c227982/f1p1/2199,cb7260_c41/f6p0/1631,cb7374_c334200/f2p0/2437,cb7374_c215697/f1p0/2428,cb7374_c272622/f1p0/2085,cb7374_c387440/f4p0/2451,cb10491_c56683/f3p0/1914,cb7374_c170929/f1p0/2569,cb7374_c409735/f1p0/2443,cb7374_c331880/f3p0/2868,cb7374_c101004/f2p0/2486,cb7374_c393630/f1p0/2195,cb7374_c286268/f1p0/1989,cb7374_c113812/f1p0/2445,cb7374_c330296/f3p0/2930,cb10491_c31752/f3p1/1904,cb7260_c39/f119p3/1877,cb7374_c97991/f3p0/3761,cb7374_c329727/f2p3/2961,cb9666_c0/f1p0/1593,cb7374_c330883/f47p2/2120,cb7374_c123656/f1p0/2692,cb7374_c103575/f1p0/2199,cb4802_c1/f2p0/2360,cb7374_c181887/f4p3/2863,cb7374_c105074/f1p0/2433,cb7374_c399229/f1p0/2342,cb7374_c342591/f1p1/2923,cb7374_c19020/f1p0/2574"
Cellular Processes	Transport and catabolism	Mitophagy - animal	ko04137	26	370	2.28E-01	0.6690869	"cb7374_c387518/f3p0/2471,cb11437_c4/f3p0/1815,cb10970_c1/f1p0/1346,cb5254_c7/f1p0/2549,cb4998_c3/f1p0/2697,cb7374_c12002/f1p0/2751,cb7374_c373671/f1p0/2353,cb7374_c43096/f1p0/3624,cb7374_c332592/f2p0/2362,cb7374_c37170/f4p0/4639,cb7374_c2386/f1p0/4080,cb7374_c220122/f1p0/4285,cb7374_c220864/f1p1/2556,cb7374_c9454/f1p0/2348,cb10602_c4/f2p0/1724,cb7374_c21923/f1p0/2798,cb7374_c2375/f1p0/3855,cb7374_c2330/f2p0/2375,cb9522_c6/f1p0/1543,cb7374_c98001/f14p0/2877,cb9522_c8/f1p0/6550,cb7374_c101025/f2p0/3331,cb4998_c0/f3p0/2006,cb10602_c2/f3p0/1675,cb7374_c17051/f1p0/2348,cb5100_c4/f1p0/1620"
Cellular Processes	Cell growth and death	Apoptosis - fly	ko04214	29	421	2.45E-01	0.669123961	"cb7374_c387518/f3p0/2471,cb11437_c4/f3p0/1815,cb7374_c2214/f5p0/2271,cb5333_c3/f2p0/2503,cb7374_c373671/f1p0/2353,cb218_c16/f1p0/2555,cb10862_c6/f1p0/1873,cb7374_c71747/f2p0/2321,cb7374_c303621/f1p2/2176,cb5333_c8/f1p0/2028,cb212_c3/f6p0/4811,cb670_c4/f1p0/2197,cb5280_c13/f6p0/2493,cb510_c14/f1p0/2462,cb9310_c9/f1p0/1517,cb7374_c220122/f1p0/4285,cb7374_c220864/f1p1/2556,cb7374_c9454/f1p0/2348,cb212_c0/f27p1/4976,cb9459_c4/f1p0/1174,cb5280_c9/f1p0/1445,cb10491_c383892/f1p0/1488,cb7374_c162056/f1p0/2682,cb567_c1/f4p1/3138,cb7374_c101025/f2p0/3331,cb7374_c13832/f1p3/3216,cb5484_c8/f1p0/1387,cb7374_c17051/f1p0/2348,cb510_c11/f1p0/4535"
Cellular Processes	Cellular community - eukaryotes	Tight junction	ko04530	93	1441	2.43E-01	0.669123961	"cb7374_c7837/f13p0/2939,cb7374_c15211/f1p0/2821,cb7374_c158101/f1p0/2812,cb13542_c0/f1p0/1120,cb7374_c328775/f54p0/4555,cb6702_c2/f1p1/2194,cb7374_c299352/f1p0/2258,cb10491_c1006/f2p0/1580,cb7374_c239989/f1p0/1977,cb7374_c136300/f1p0/3854,cb10491_c404142/f1p0/1671,cb10491_c875161/f1p0/1438,cb7374_c289801/f1p0/2032,cb7374_c205181/f2p0/2101,cb7374_c291451/f1p1/2629,cb10491_c857197/f1p0/1292,cb7374_c387131/f1p0/2744,cb8572_c10/f1p0/1791,cb10491_c733839/f1p0/1299,cb10491_c388307/f1p0/1312,cb7374_c1599/f1p0/3140,cb5803_c7/f2p0/1716,cb7374_c13444/f1p0/2661,cb10078_c1/f1p0/1755,cb7374_c210903/f1p0/3110,cb7374_c171009/f1p0/2881,cb7374_c100915/f1p1/3753,cb7374_c15300/f1p0/2802,cb5803_c16/f7p1/2456,cb7374_c331490/f3p0/2518,cb7374_c236949/f1p1/2542,cb7374_c230244/f1p0/2337,cb7374_c150127/f6p0/2721,cb7374_c9498/f1p0/2593,cb7374_c158268/f1p1/2906,cb7374_c118727/f1p0/3385,cb7374_c9454/f1p0/2348,cb9876_c13/f1p2/5565,cb10078_c0/f6p1/1864,cb7374_c148335/f1p1/4328,cb7374_c330139/f3p0/3361,cb7374_c8865/f5p0/3445,cb10491_c413074/f1p0/1238,cb7374_c101025/f2p0/3331,cb7374_c160437/f1p0/2002,cb1458_c352/f1p0/2125,cb7374_c17051/f1p0/2348,cb7374_c151237/f2p0/2485,cb7374_c166789/f1p0/2979,cb11601_c773/f1p0/1158,cb7374_c224931/f3p1/2949,cb10491_c397607/f1p0/1430,cb6131_c12/f1p0/1264,cb7374_c235370/f1p3/2679,cb7374_c164341/f1p0/2528,cb7374_c151135/f6p0/2475,cb7374_c167646/f1p0/2473,cb7374_c222940/f1p0/2582,cb7374_c174565/f3p0/3514,cb10491_c893966/f1p0/1282,cb10491_c384034/f1p0/1228,cb10491_c853052/f1p0/1329,cb7374_c20876/f3p0/3347,cb10491_c869045/f1p0/1341,cb7374_c121413/f1p0/4402,cb7374_c235992/f1p0/3632,cb7374_c19326/f1p0/2765,cb7374_c110394/f1p0/3865,cb10491_c387985/f1p0/1287,cb10491_c364609/f1p0/1616,cb7374_c274641/f1p1/2485,cb10826_c37/f1p0/2344,cb7374_c15695/f2p1/3299,cb7374_c158837/f1p0/2880,cb10108_c0/f2p0/1607,cb7374_c290106/f1p0/1969,cb13545_c8/f1p0/1041,cb7374_c8349/f4p0/3506,cb7374_c22851/f11p1/3968,cb10491_c892647/f1p0/1288,cb10491_c368495/f1p0/1307,cb10491_c360359/f1p0/1306,cb8271_c146/f1p0/1197,cb8357_c175/f3p0/1168,cb7374_c11738/f2p0/5104,cb7374_c53924/f2p0/2785,cb11170_c0/f3p0/1475,cb7374_c39940/f2p1/4997,cb7374_c101770/f1p0/3683,cb7374_c220869/f1p0/3012,cb7374_c15773/f2p0/3435,cb10491_c913164/f1p0/1480,cb10491_c865210/f1p0/1324"
Cellular Processes	Transport and catabolism	Endocytosis	ko04144	86	1329	2.44E-01	0.669123961	"cb7374_c7837/f13p0/2939,cb7374_c158101/f1p0/2812,cb10356_c26/f1p0/5464,cb7287_c4/f1p0/1494,cb7374_c106216/f1p1/4005,cb10491_c560839/f1p0/1307,cb7374_c176860/f1p0/2695,cb7374_c113303/f1p0/2144,cb7374_c387131/f1p0/2744,cb10491_c684613/f1p0/1754,cb7374_c301980/f1p0/2248,cb10491_c680682/f2p0/1786,cb6910_c7/f2p1/4348,cb10491_c681153/f3p0/1764,cb1631_c40/f6p1/3360,cb7374_c328814/f6p0/2188,cb6476_c165/f1p0/816,cb4822_c2/f1p0/2903,cb7374_c397289/f1p0/2175,cb7374_c234959/f1p0/2244,cb7374_c106520/f1p0/2130,cb1631_c1/f37p1/3820,cb7374_c177407/f2p0/3704,cb4665_c384/f11p0/1362,cb7374_c150127/f6p0/2721,cb7374_c3458/f2p2/2768,cb7374_c9498/f1p0/2593,cb7374_c44438/f3p0/4154,cb5589_c3/f1p0/1020,cb14133_c3/f1p0/1026,cb7374_c44884/f1p0/4291,cb397_c9/f1p1/4541,cb10491_c898326/f1p0/1464,cb7374_c4370/f1p1/3883,cb1458_c352/f1p0/2125,cb7374_c1216/f4p0/2679,cb11601_c359/f1p0/1128,cb6910_c6/f2p0/3128,cb7374_c119393/f1p0/2080,cb7374_c151237/f2p0/2485,cb9712_c7/f1p0/1740,cb7374_c124976/f2p0/3851,cb397_c30/f1p2/5491,cb7374_c1230/f1p0/2113,cb7374_c60372/f2p0/4318,cb4998_c3/f1p0/2697,cb7374_c164341/f1p0/2528,cb10491_c595885/f1p0/1265,cb7374_c151135/f6p0/2475,cb7374_c387628/f2p0/2499,cb7374_c232224/f1p3/2229,cb7374_c222940/f1p0/2582,cb4235_c24/f1p0/3072,cb7374_c302606/f1p0/2262,cb7374_c120384/f1p0/2252,cb7374_c150504/f8p0/2845,cb4235_c6/f2p0/2192,cb10356_c22/f1p0/5542,cb7374_c338042/f4p0/3019,cb13843_c12/f3p0/936,cb10843_c3/f1p0/1256,cb7374_c393056/f1p3/2123,cb6910_c45/f1p0/3132,cb7374_c158837/f1p0/2880,cb10491_c694/f7p3/1918,cb10491_c681318/f3p0/1793,cb6910_c2/f14p0/3662,cb7374_c57448/f11p0/2827,cb10356_c24/f1p0/5509,cb7374_c4368/f4p1/4076,cb10491_c681575/f2p0/1789,cb3345_c16/f1p0/2187,cb7374_c174066/f1p0/2265,cb10229_c17/f1p1/6122,cb10491_c753228/f1p0/1788,cb7374_c232746/f2p0/2262,cb7374_c289593/f1p0/2274,cb7374_c164595/f1p0/2368,cb7374_c15395/f2p0/2433,cb7374_c34156/f1p0/2574,cb7374_c406151/f1p0/2102,cb3345_c10/f1p0/2484,cb9322_c1/f1p0/1543,cb7374_c3238/f1p0/2784,cb4998_c0/f3p0/2006,cb7587_c4/f1p1/1422"
Metabolism	Lipid metabolism	Glycerolipid metabolism	ko00561	14	188	2.39E-01	0.669123961	"cb5742_c32/f1p0/1108,cb5742_c23/f1p0/2269,cb5742_c8/f2p0/2621,cb5742_c28/f1p0/1474,cb7374_c283727/f1p0/2443,cb14466_c4/f1p1/6271,cb14593_c1/f1p0/1136,cb5742_c10/f1p0/2559,cb7374_c29635/f2p0/3539,cb7374_c287004/f1p1/3257,cb1341_c0/f12p0/4001,cb4382_c7/f1p1/1259,cb5742_c4/f5p0/2510,cb7374_c287603/f1p0/3461"
Metabolism	Lipid metabolism	Linoleic acid metabolism	ko00591	10	129	2.46E-01	0.669123961	"cb13114_c2/f1p0/897,cb13114_c4/f1p0/994,cb7374_c63073/f1p0/2477,cb7374_c330733/f5p1/2655,cb7374_c121476/f4p1/3000,cb7374_c156493/f1p0/2487,cb10983_c16/f1p0/1859,cb7374_c77095/f3p0/3954,cb10491_c1312/f1p0/1528,cb7374_c330461/f2p0/2077"
Metabolism	Metabolism of terpenoids and polyketides	Terpenoid backbone biosynthesis	ko00900	9	114	2.45E-01	0.669123961	"cb6830_c5/f1p0/2835,cb6477_c5/f1p0/2173,cb7374_c123084/f1p0/2632,cb7374_c332914/f2p0/2979,cb7427_c9/f1p1/1430,cb7374_c295308/f1p0/4364,cb7374_c274392/f1p0/4218,cb7427_c1/f6p0/1477,cb6477_c1/f14p0/1977"
Organismal Systems	Immune system	Natural killer cell mediated cytotoxicity	ko04650	20	279	2.35E-01	0.669123961	"cb6836_c9/f1p0/1068,cb3885_c6/f1p0/2542,cb7374_c124009/f1p0/3269,cb6131_c12/f1p0/1264,cb7374_c60201/f1p0/2531,cb326_c2/f11p0/5342,cb7374_c209131/f1p0/4179,cb7374_c333797/f3p0/3444,cb7374_c332732/f6p0/2593,cb212_c3/f6p0/4811,cb510_c14/f1p0/2462,cb3885_c1/f2p0/5503,cb7374_c220122/f1p0/4285,cb212_c0/f27p1/4976,cb7374_c155367/f2p0/4497,cb7374_c97991/f3p0/3761,cb2775_c4/f3p0/3905,cb8859_c1/f1p0/1492,cb510_c11/f1p0/4535,cb7374_c63287/f1p0/4137"
Environmental Information Processing	Signal transduction	TNF signaling pathway	ko04668	26	376	2.53E-01	0.682328011	"cb7374_c78822/f1p0/2600,cb7374_c387518/f3p0/2471,cb11437_c4/f3p0/1815,cb7374_c33910/f1p0/3483,cb9907_c1/f1p0/1232,cb5333_c3/f2p0/2503,cb218_c16/f1p0/2555,cb7374_c373671/f1p0/2353,cb7374_c333797/f3p0/3444,cb7374_c219835/f1p0/1922,cb212_c3/f6p0/4811,cb7374_c65175/f1p0/4028,cb9766_c23/f1p0/911,cb7374_c220864/f1p1/2556,cb7374_c9454/f1p0/2348,cb212_c0/f27p1/4976,cb7374_c35075/f1p1/2807,cb7374_c97991/f3p0/3761,cb9666_c0/f1p0/1593,cb7374_c101025/f2p0/3331,cb7374_c107155/f1p0/3428,cb7374_c70597/f2p2/4351,cb7374_c39078/f1p1/2946,cb7374_c17051/f1p0/2348,cb8541_c10/f1p0/1551,cb7374_c330699/f11p0/2386"
Organismal Systems	Development	Axon guidance	ko04360	44	663	2.63E-01	0.70193212	"cb6353_c10/f1p1/5502,cb7374_c7837/f13p0/2939,cb6836_c9/f1p0/1068,cb3885_c6/f1p0/2542,cb7374_c158101/f1p0/2812,cb13542_c0/f1p0/1120,cb6131_c12/f1p0/1264,cb10491_c1006/f2p0/1580,cb7374_c333797/f3p0/3444,cb7374_c164341/f1p0/2528,cb7374_c289801/f1p0/2032,cb3885_c1/f2p0/5503,cb7374_c151135/f6p0/2475,cb7374_c236123/f1p0/2862,cb13758_c15/f1p1/1909,cb7374_c220122/f1p0/4285,cb7374_c387131/f1p0/2744,cb7374_c222940/f1p0/2582,cb212_c0/f27p1/4976,cb7374_c121413/f1p0/4402,cb13758_c31/f1p0/1599,cb8859_c1/f1p0/1492,cb7374_c110394/f1p0/3865,cb7374_c63287/f1p0/4137,cb7374_c158837/f1p0/2880,cb7374_c100915/f1p1/3753,cb7374_c124009/f1p0/3269,cb7374_c150127/f6p0/2721,cb7374_c60201/f1p0/2531,cb7374_c8349/f4p0/3506,cb7374_c209131/f1p0/4179,cb7374_c9498/f1p0/2593,cb212_c3/f6p0/4811,cb3138_c15/f4p0/3566,cb7374_c118727/f1p0/3385,cb7374_c97991/f3p0/3761,cb1579_c3/f1p0/1991,cb7374_c155367/f2p0/4497,cb7374_c148335/f1p1/4328,cb7374_c101770/f1p0/3683,cb1458_c352/f1p0/2125,cb3471_c8/f1p0/1519,cb4072_c221/f1p0/1225,cb7374_c151237/f2p0/2485"
Organismal Systems	Nervous system	Neurotrophin signaling pathway	ko04722	43	650	2.73E-01	0.720715874	"cb7374_c7837/f13p0/2939,cb7374_c387518/f3p0/2471,cb7374_c158101/f1p0/2812,cb11437_c4/f3p0/1815,cb10491_c83767/f1p0/1528,cb6131_c12/f1p0/1264,cb326_c2/f11p0/5342,cb7374_c333797/f3p0/3444,cb10491_c28154/f1p0/1636,cb7374_c164341/f1p0/2528,cb7374_c58018/f4p1/2601,cb7374_c295420/f1p0/3814,cb510_c14/f1p0/2462,cb7374_c151135/f6p0/2475,cb7374_c275220/f1p0/2173,cb7374_c220122/f1p0/4285,cb7374_c222940/f1p0/2582,cb7374_c387131/f1p0/2744,cb8884_c12/f1p0/1417,cb10602_c4/f2p0/1724,cb212_c0/f27p1/4976,cb10491_c36913/f6p1/1620,cb7374_c268603/f4p0/4530,cb10602_c2/f3p0/1675,cb10491_c88806/f1p0/1511,cb8884_c9/f2p0/1455,cb7374_c158837/f1p0/2880,cb7374_c373671/f1p0/2353,cb7374_c150127/f6p0/2721,cb212_c3/f6p0/4811,cb7374_c9498/f1p0/2593,cb7374_c220864/f1p1/2556,cb7374_c9454/f1p0/2348,cb7374_c97991/f3p0/3761,cb10491_c853433/f1p1/1596,cb10491_c88287/f1p0/1585,cb9666_c0/f1p0/1593,cb7374_c232191/f1p1/3457,cb7374_c101025/f2p0/3331,cb510_c11/f1p0/4535,cb1458_c352/f1p0/2125,cb7374_c17051/f1p0/2348,cb7374_c151237/f2p0/2485"
Organismal Systems	Immune system	Toll and Imd signaling pathway	ko04624	18	256	2.76E-01	0.721648304	"cb3554_c2/f1p0/6200,cb9907_c1/f1p0/1232,cb2539_c32/f1p0/1785,cb12150_c1/f1p0/1882,cb7374_c8675/f3p0/4835,cb7374_c219835/f1p0/1922,cb3554_c0/f1p0/3526,cb7532_c2/f1p0/1233,cb7374_c9454/f1p0/2348,cb7254_c17/f1p0/896,cb567_c1/f4p1/3138,cb7374_c101025/f2p0/3331,cb7532_c6/f1p0/1281,cb10491_c430668/f1p0/1829,cb7374_c22376/f1p0/3168,cb7374_c17051/f1p0/2348,cb8541_c10/f1p0/1551,cb7374_c330699/f11p0/2386"
Environmental Information Processing	Signal transduction	Hippo signaling pathway - multiple species	ko04392	7	89	2.85E-01	0.73025675	"cb8859_c1/f1p0/1492,cb3885_c6/f1p0/2542,cb7374_c155367/f2p0/4497,cb7374_c124009/f1p0/3269,cb3885_c1/f2p0/5503,cb7374_c63287/f1p0/4137,cb7374_c60201/f1p0/2531"
Metabolism	Xenobiotics biodegradation and metabolism	Chloroalkane and chloroalkene degradation	ko00625	6	74	2.83E-01	0.73025675	"cb5742_c32/f1p0/1108,cb5742_c23/f1p0/2269,cb5742_c4/f5p0/2510,cb5742_c8/f2p0/2621,cb5742_c28/f1p0/1474,cb5742_c10/f1p0/2559"
Genetic Information Processing	Transcription	RNA polymerase	ko03020	8	105	2.94E-01	0.746546735	"cb13525_c2/f3p0/1205,cb4620_c6/f1p0/1239,cb7304_c14/f1p0/1080,cb13940_c1/f1p0/828,cb10834_c4/f1p0/1576,cb7304_c10/f1p0/1564,cb13841_c1/f1p0/794,cb7374_c104731/f1p0/2805"
Organismal Systems	Digestive system	Bile secretion	ko04976	56	866	2.97E-01	0.746597386	"cb7374_c126690/f1p0/2391,cb7374_c387592/f3p1/2059,cb7374_c100390/f5p0/2446,cb7374_c265964/f1p1/2880,cb7374_c328406/f2p0/2592,cb7374_c336015/f4p0/2862,cb7374_c210750/f1p0/2153,cb7374_c275640/f1p1/2430,cb7374_c113981/f1p0/4179,cb10491_c513638/f2p1/1883,cb7374_c334024/f1p1/2538,cb7374_c333762/f1p1/2456,cb7374_c368860/f1p0/2936,cb7374_c278049/f1p0/2028,cb7374_c116213/f1p0/2919,cb10491_c27708/f1p0/1411,cb10491_c406975/f1p0/1577,cb7374_c124758/f1p1/2440,cb8834_c22/f1p0/1562,cb7374_c117516/f1p0/2856,cb8834_c38/f1p0/1637,cb7374_c347742/f1p1/2966,cb7374_c388579/f1p0/2192,cb7374_c105329/f1p1/2441,cb10491_c728669/f2p1/1734,cb7374_c233281/f1p0/2027,cb7374_c111460/f1p0/2525,cb7374_c404163/f1p2/2955,cb7374_c227982/f1p1/2199,cb7374_c312473/f8p3/4184,cb7374_c215697/f1p0/2428,cb10826_c37/f1p0/2344,cb7374_c334200/f2p0/2437,cb7374_c272622/f1p0/2085,cb7374_c387440/f4p0/2451,cb10491_c56683/f3p0/1914,cb7374_c170929/f1p0/2569,cb7374_c409735/f1p0/2443,cb7374_c331880/f3p0/2868,cb7374_c101004/f2p0/2486,cb10408_c16/f1p0/1621,cb7374_c393630/f1p0/2195,cb7374_c286268/f1p0/1989,cb7374_c113812/f1p0/2445,cb7374_c330296/f3p0/2930,cb10491_c31752/f3p1/1904,cb7374_c329727/f2p3/2961,cb7911_c1/f1p0/2122,cb7374_c330883/f47p2/2120,cb7374_c123656/f1p0/2692,cb7374_c103575/f1p0/2199,cb7374_c181887/f4p3/2863,cb7374_c105074/f1p0/2433,cb7374_c399229/f1p0/2342,cb7374_c342591/f1p1/2923,cb7374_c19020/f1p0/2574"
Metabolism	Energy metabolism	Carbon fixation in photosynthetic organisms	ko00710	55	851	3.00E-01	0.747537672	"cb7374_c18947/f1p0/2517,cb7374_c169044/f1p0/2076,cb7374_c174033/f1p0/2657,cb8972_c62/f3p0/1044,cb7374_c398895/f1p1/2387,cb7374_c151121/f2p1/2292,cb7374_c152011/f1p1/2746,cb10571_c25/f4p0/1545,cb7374_c336409/f1p0/2199,cb7374_c173664/f3p0/2849,cb7374_c123542/f1p0/2268,cb7374_c333596/f1p1/2195,cb7374_c406189/f1p0/2672,cb8972_c35/f1p1/1497,cb7374_c334160/f2p0/2192,cb8972_c24/f1p0/1253,cb7374_c334163/f2p0/2204,cb7374_c395942/f1p0/1188,cb5467_c56/f1p1/2293,cb5467_c67/f1p0/1530,cb7374_c11037/f1p1/2590,cb7374_c3064/f1p1/1984,cb8972_c59/f188p0/1557,cb10116_c6/f1p0/1657,cb8545_c16/f1p0/1720,cb7374_c392382/f1p0/1028,cb7374_c395849/f1p1/1969,cb7374_c175211/f1p1/2558,cb8972_c23/f1p0/1532,cb7374_c229971/f6p0/2536,cb7374_c151208/f5p0/2166,cb6664_c50/f1p0/2017,cb7374_c217126/f1p0/2325,cb8972_c17/f1p0/1521,cb7374_c159450/f1p0/2170,cb7374_c410108/f1p0/2235,cb7374_c393530/f1p0/1418,cb7374_c108261/f1p0/2607,cb5467_c61/f1p0/1737,cb7374_c153713/f1p0/3100,cb7374_c333718/f2p0/2210,cb7374_c224388/f1p2/2105,cb10611_c0/f6p0/1894,cb7374_c387261/f7p0/2190,cb8972_c40/f1p0/1359,cb7374_c156313/f1p0/2175,cb8972_c18/f1p0/1478,cb8972_c25/f1p0/1872,cb6664_c49/f1p0/2013,cb8972_c34/f1p1/1710,cb6664_c58/f1p0/2016,cb10611_c4/f1p0/1865,cb7374_c3473/f1p0/2924,cb8545_c22/f1p4/1837,cb8545_c20/f1p0/1615"
Organismal Systems	Environmental adaptation	Circadian rhythm	ko04710	8	106	3.03E-01	0.747537672	"cb5244_c2/f1p0/2536,cb7374_c328775/f54p0/4555,cb7374_c290106/f1p0/1969,cb7374_c330139/f3p0/3361,cb2725_c6/f1p1/3184,cb7374_c39940/f2p1/4997,cb7374_c136300/f1p0/3854,cb10751_c5/f1p0/1165"
Environmental Information Processing	Signal transduction	Ras signaling pathway	ko04014	55	857	3.19E-01	0.752082875	"cb7374_c7837/f13p0/2939,cb7374_c158101/f1p0/2812,cb3885_c6/f1p0/2542,cb7374_c360201/f1p0/1992,cb7374_c121476/f4p1/3000,cb10491_c884201/f1p0/1324,cb6131_c12/f1p0/1264,cb326_c2/f11p0/5342,cb1925_c14/f2p1/3916,cb7374_c333797/f3p0/3444,cb7374_c43096/f1p0/3624,cb7374_c164341/f1p0/2528,cb7374_c151135/f6p0/2475,cb3885_c1/f2p0/5503,cb7374_c20328/f1p0/2976,cb7374_c220122/f1p0/4285,cb7374_c222940/f1p0/2582,cb7374_c387131/f1p0/2744,cb2571_c19/f1p0/1678,cb8884_c12/f1p0/1417,cb212_c0/f27p1/4976,cb13114_c4/f1p0/994,cb7374_c156493/f1p0/2487,cb8859_c1/f1p0/1492,cb273_c34/f3p0/4211,cb273_c1/f16p1/3921,cb1631_c40/f6p1/3360,cb2571_c8/f1p0/3810,cb10491_c1312/f1p0/1528,cb7374_c63287/f1p0/4137,cb10826_c37/f1p0/2344,cb7374_c330461/f2p0/2077,cb2565_c11/f1p1/3172,cb8884_c9/f2p0/1455,cb13114_c2/f1p0/897,cb7374_c158837/f1p0/2880,cb1631_c1/f37p1/3820,cb273_c113/f2p1/3841,cb7374_c177407/f2p0/3704,cb7374_c124009/f1p0/3269,cb7374_c150127/f6p0/2721,cb7374_c60201/f1p0/2531,cb7374_c9498/f1p0/2593,cb212_c3/f6p0/4811,cb7374_c37170/f4p0/4639,cb2571_c20/f1p0/1647,cb4457_c7/f1p0/2891,cb7374_c155367/f2p0/4497,cb7374_c97991/f3p0/3761,cb9666_c0/f1p0/1593,cb9322_c1/f1p0/1543,cb7374_c3238/f1p0/2784,cb2565_c1/f12p1/2519,cb1458_c352/f1p0/2125,cb7374_c151237/f2p0/2485"
Metabolism	Energy metabolism	Carbon fixation pathways in prokaryotes	ko00720	15	216	3.16E-01	0.752082875	"cb638_c8/f1p0/3729,cb7374_c22724/f1p2/2159,cb497_c8/f1p0/2576,cb3734_c10/f1p0/1493,cb7374_c123084/f1p0/2632,cb13334_c1069/f1p0/710,cb7374_c332914/f2p0/2979,cb497_c7/f1p1/4166,cb3734_c13/f1p0/1123,cb7374_c10465/f1p0/3927,cb7374_c175495/f1p0/2301,cb7374_c74169/f1p2/2970,cb8940_c2/f2p1/1853,cb7374_c408151/f1p1/2400,cb7374_c73887/f2p0/2570"
Metabolism	Lipid metabolism	Fatty acid biosynthesis	ko00061	10	138	3.15E-01	0.752082875	"cb351_c5/f1p0/4929,cb2813_c9/f1p0/3313,cb2813_c8/f1p1/3786,cb351_c13/f1p0/2395,cb351_c12/f1p0/3939,cb7374_c100925/f3p0/2357,cb2613_c3/f3p0/1862,cb2613_c4/f3p0/3305,cb2613_c1/f4p0/3168,cb2813_c5/f1p1/3884"
Metabolism	Lipid metabolism	Fatty acid degradation	ko00071	28	422	3.17E-01	0.752082875	"cb5742_c32/f1p0/1108,cb351_c5/f1p0/4929,cb7374_c123084/f1p0/2632,cb1873_c8/f1p1/2347,cb7374_c332914/f2p0/2979,cb9916_c0/f2p0/1840,cb7374_c270050/f2p1/2169,cb5742_c8/f2p0/2621,cb7374_c254920/f2p0/2633,cb351_c12/f1p0/3939,cb2696_c1/f2p0/3855,cb4382_c7/f1p1/1259,cb7374_c41797/f1p0/2230,cb10491_c548869/f1p0/1385,cb7374_c69984/f1p0/4001,cb2813_c9/f1p0/3313,cb5742_c23/f1p0/2269,cb351_c13/f1p0/2395,cb2813_c8/f1p1/3786,cb5742_c28/f1p0/1474,cb5742_c10/f1p0/2559,cb2613_c3/f3p0/1862,cb2613_c4/f3p0/3305,cb2613_c1/f4p0/3168,cb6953_c6/f1p0/3647,cb5742_c4/f5p0/2510,cb6359_c1/f6p0/1450,cb2813_c5/f1p1/3884"
Metabolism	Metabolism of other amino acids	beta-Alanine metabolism	ko00410	19	279	3.16E-01	0.752082875	"cb5742_c32/f1p0/1108,cb5033_c3/f1p1/2752,cb6994_c10/f1p0/3791,cb5033_c5/f1p0/2782,cb7374_c270050/f2p1/2169,cb5742_c8/f2p0/2621,cb5033_c7/f1p0/2558,cb6757_c11/f1p0/3228,cb4382_c7/f1p1/1259,cb7374_c270603/f2p0/1973,cb7374_c210606/f1p0/1919,cb10491_c548869/f1p0/1385,cb5742_c19/f1p0/2306,cb7374_c69984/f1p0/4001,cb5742_c23/f1p0/2269,cb5742_c28/f1p0/1474,cb5742_c10/f1p0/2559,cb5742_c4/f5p0/2510,cb9710_c12/f1p0/1273"
Environmental Information Processing	Signal transduction	Hedgehog signaling pathway	ko04340	15	217	3.22E-01	0.752876115	"cb1427_c3/f1p0/3744,cb1010_c5/f1p0/3237,cb1010_c2/f2p0/3809,cb10023_c4/f1p0/1424,cb1579_c3/f1p0/1991,cb7374_c74352/f1p0/4374,cb3555_c1/f1p0/3214,cb7374_c328403/f4p0/2460,cb3579_c3/f2p1/3538,cb1427_c0/f2p0/4162,cb1427_c1/f1p0/4515,cb7374_c331948/f5p2/2577,cb10510_c2/f1p0/1233,cb10826_c37/f1p0/2344,cb1010_c14/f1p0/2319"
Genetic Information Processing	"Folding, sorting and degradation"	Sulfur relay system	ko04122	3	35	3.51E-01	0.771202569	"cb8234_c3/f1p0/1311,cb7374_c280940/f1p0/2120,cb7374_c815/f12p0/2675"
Genetic Information Processing	Replication and repair	Base excision repair	ko03410	8	111	3.48E-01	0.771202569	"cb7374_c1286/f1p0/2370,cb11116_c1/f1p0/1643,cb7374_c2214/f5p0/2271,cb6702_c2/f1p1/2194,cb7374_c352967/f1p1/2037,cb7213_c1/f1p0/1998,cb7887_c28/f1p0/945,cb7374_c119395/f1p0/4534"
Metabolism	Lipid metabolism	Biosynthesis of unsaturated fatty acids	ko01040	9	125	3.35E-01	0.771202569	"cb7374_c69984/f1p0/4001,cb7711_c12/f2p0/1101,cb7374_c270427/f1p0/2435,cb2696_c1/f2p0/3855,cb11840_c2/f1p0/1372,cb11601_c269/f2p0/1681,cb7374_c171576/f5p0/2257,cb1856_c7/f1p2/3725,cb10491_c548869/f1p0/1385"
Metabolism	Overview	Fatty acid metabolism	ko01212	26	397	3.49E-01	0.771202569	"cb351_c5/f1p0/4929,cb7711_c12/f2p0/1101,cb7374_c123084/f1p0/2632,cb1873_c8/f1p1/2347,cb7374_c332914/f2p0/2979,cb7374_c270050/f2p1/2169,cb351_c12/f1p0/3939,cb2696_c1/f2p0/3855,cb7374_c100925/f3p0/2357,cb11601_c269/f2p0/1681,cb7374_c41797/f1p0/2230,cb7374_c171576/f5p0/2257,cb1856_c7/f1p2/3725,cb10491_c548869/f1p0/1385,cb7374_c69984/f1p0/4001,cb2813_c9/f1p0/3313,cb7374_c270427/f1p0/2435,cb351_c13/f1p0/2395,cb2813_c8/f1p1/3786,cb11840_c2/f1p0/1372,cb2613_c3/f3p0/1862,cb2613_c4/f3p0/3305,cb2613_c1/f4p0/3168,cb6953_c6/f1p0/3647,cb2813_c5/f1p1/3884,cb6359_c1/f6p0/1450"
Organismal Systems	Endocrine system	GnRH signaling pathway	ko04912	30	463	3.56E-01	0.771202569	"cb7374_c7837/f13p0/2939,cb7374_c387518/f3p0/2471,cb7374_c158101/f1p0/2812,cb11437_c4/f3p0/1815,cb7374_c158837/f1p0/2880,cb7374_c33910/f1p0/3483,cb7374_c150127/f6p0/2721,cb7374_c373671/f1p0/2353,cb326_c2/f11p0/5342,cb212_c3/f6p0/4811,cb7374_c9498/f1p0/2593,cb7374_c164341/f1p0/2528,cb7374_c151135/f6p0/2475,cb7374_c220122/f1p0/4285,cb7374_c220864/f1p1/2556,cb7374_c9454/f1p0/2348,cb8884_c12/f1p0/1417,cb7374_c387131/f1p0/2744,cb7374_c222940/f1p0/2582,cb212_c0/f27p1/4976,cb7374_c35075/f1p1/2807,cb7374_c101025/f2p0/3331,cb9322_c1/f1p0/1543,cb7374_c3238/f1p0/2784,cb7374_c39078/f1p1/2946,cb7374_c17051/f1p0/2348,cb8541_c10/f1p0/1551,cb10826_c37/f1p0/2344,cb7374_c151237/f2p0/2485,cb8884_c9/f2p0/1455"
Organismal Systems	Excretory system	Endocrine and other factor-regulated calcium reabsorption	ko04961	58	914	3.45E-01	0.771202569	"cb10356_c26/f1p0/5464,cb7374_c126690/f1p0/2391,cb7374_c387592/f3p1/2059,cb7374_c100390/f5p0/2446,cb7374_c265964/f1p1/2880,cb7374_c328406/f2p0/2592,cb7374_c336015/f4p0/2862,cb7374_c210750/f1p0/2153,cb7374_c275640/f1p1/2430,cb10491_c513638/f2p1/1883,cb7374_c334024/f1p1/2538,cb7374_c333762/f1p1/2456,cb7374_c368860/f1p0/2936,cb7374_c387628/f2p0/2499,cb7374_c278049/f1p0/2028,cb7374_c116213/f1p0/2919,cb10491_c27708/f1p0/1411,cb10491_c406975/f1p0/1577,cb7374_c124758/f1p1/2440,cb8834_c22/f1p0/1562,cb7374_c117516/f1p0/2856,cb8834_c38/f1p0/1637,cb7374_c347742/f1p1/2966,cb7374_c388579/f1p0/2192,cb7374_c105329/f1p1/2441,cb10491_c728669/f2p1/1734,cb7374_c233281/f1p0/2027,cb7374_c111460/f1p0/2525,cb7374_c404163/f1p2/2955,cb7374_c227982/f1p1/2199,cb4822_c2/f1p0/2903,cb7374_c334200/f2p0/2437,cb10826_c37/f1p0/2344,cb7374_c272622/f1p0/2085,cb7374_c387440/f4p0/2451,cb10491_c56683/f3p0/1914,cb7374_c170929/f1p0/2569,cb7374_c409735/f1p0/2443,cb10356_c24/f1p0/5509,cb7374_c44438/f3p0/4154,cb10229_c17/f1p1/6122,cb7374_c331880/f3p0/2868,cb7374_c101004/f2p0/2486,cb7374_c393630/f1p0/2195,cb7374_c286268/f1p0/1989,cb7374_c113812/f1p0/2445,cb7374_c330296/f3p0/2930,cb7374_c44884/f1p0/4291,cb10491_c31752/f3p1/1904,cb7374_c329727/f2p3/2961,cb7374_c330883/f47p2/2120,cb7374_c123656/f1p0/2692,cb7374_c103575/f1p0/2199,cb7374_c181887/f4p3/2863,cb7374_c105074/f1p0/2433,cb7374_c399229/f1p0/2342,cb7374_c342591/f1p1/2923,cb7374_c19020/f1p0/2574"
Organismal Systems	Excretory system	Vasopressin-regulated water reabsorption	ko04962	17	254	3.55E-01	0.771202569	"cb10356_c26/f1p0/5464,cb7374_c35672/f1p0/4416,cb1631_c1/f37p1/3820,cb6012_c33/f1p0/2324,cb6012_c44/f1p1/2324,cb10356_c24/f1p0/5509,cb6012_c21/f1p0/3867,cb6012_c25/f1p0/3093,cb6012_c20/f1p0/2314,cb6012_c11/f2p0/3470,cb7374_c224314/f1p0/2757,cb7374_c342493/f1p0/2180,cb10356_c22/f1p0/5542,cb6012_c46/f1p0/1857,cb1631_c40/f6p1/3360,cb10826_c37/f1p0/2344,cb6012_c19/f1p0/2395"
Organismal Systems	Immune system	IL-17 signaling pathway	ko04657	17	253	3.49E-01	0.771202569	"cb7374_c78822/f1p0/2600,cb4788_c4/f2p0/1709,cb2589_c6/f1p0/3063,cb4788_c18/f1p0/1295,cb212_c3/f6p0/4811,cb7374_c65175/f1p0/4028,cb2589_c14/f1p0/2533,cb9766_c23/f1p0/911,cb7374_c9454/f1p0/2348,cb2589_c21/f1p0/1612,cb212_c0/f27p1/4976,cb2589_c13/f1p0/2129,cb2589_c18/f1p0/2101,cb7374_c101025/f2p0/3331,cb7374_c70597/f2p2/4351,cb7374_c107155/f1p0/3428,cb7374_c17051/f1p0/2348"
Organismal Systems	Nervous system	Long-term potentiation	ko04720	18	269	3.50E-01	0.771202569	"cb7374_c387518/f3p0/2471,cb6836_c9/f1p0/1068,cb11437_c4/f3p0/1815,cb7374_c373671/f1p0/2353,cb7374_c209131/f1p0/4179,cb212_c3/f6p0/4811,cb510_c14/f1p0/2462,cb7374_c220122/f1p0/4285,cb7374_c220864/f1p1/2556,cb8884_c12/f1p0/1417,cb212_c0/f27p1/4976,cb7374_c311045/f1p2/3696,cb7374_c107126/f1p0/3042,cb948_c40/f1p0/2587,cb7374_c116119/f2p0/3609,cb510_c11/f1p0/4535,cb10826_c37/f1p0/2344,cb8884_c9/f2p0/1455"
Organismal Systems	Circulatory system	Adrenergic signaling in cardiomyocytes	ko04261	79	1262	3.61E-01	0.773770641	"cb7374_c387518/f3p0/2471,cb7374_c8949/f4p0/3763,cb7374_c265964/f1p1/2880,cb7374_c336015/f4p0/2862,cb7374_c328406/f2p0/2592,cb7374_c210750/f1p0/2153,cb7374_c275640/f1p1/2430,cb7374_c330297/f2p0/2235,cb7374_c368860/f1p0/2936,cb7374_c311045/f1p2/3696,cb10491_c27708/f1p0/1411,cb7374_c116213/f1p0/2919,cb10491_c406975/f1p0/1577,cb7374_c124758/f1p1/2440,cb7374_c117516/f1p0/2856,cb7374_c347742/f1p1/2966,cb7374_c105329/f1p1/2441,cb10491_c728669/f2p1/1734,cb7374_c233281/f1p0/2027,cb7374_c111460/f1p0/2525,cb7374_c1599/f1p0/3140,cb7374_c227982/f1p1/2199,cb7374_c116119/f2p0/3609,cb7374_c272209/f1p0/3753,cb7374_c387440/f4p0/2451,cb7374_c170929/f1p0/2569,cb7374_c409735/f1p0/2443,cb9514_c6/f2p0/1342,cb212_c3/f6p0/4811,cb7374_c331880/f3p0/2868,cb7374_c286268/f1p0/1989,cb10491_c859021/f1p0/1322,cb7374_c330296/f3p0/2930,cb9666_c0/f1p0/1593,cb7374_c330883/f47p2/2120,cb7374_c105074/f1p0/2433,cb7374_c342591/f1p1/2923,cb8497_c5/f3p1/1895,cb11437_c4/f3p0/1815,cb7374_c126690/f1p0/2391,cb7374_c387592/f3p1/2059,cb7374_c224931/f3p1/2949,cb7374_c281917/f1p1/4596,cb7374_c100390/f5p0/2446,cb10491_c513638/f2p1/1883,cb7374_c389437/f1p0/2305,cb7374_c334024/f1p1/2538,cb7374_c333762/f1p1/2456,cb8497_c4/f3p1/1166,cb7374_c278049/f1p0/2028,cb8884_c12/f1p0/1417,cb212_c0/f27p1/4976,cb8834_c22/f1p0/1562,cb8834_c38/f1p0/1637,cb7374_c388579/f1p0/2192,cb7374_c404163/f1p2/2955,cb7374_c282271/f1p0/2187,cb10826_c37/f1p0/2344,cb7374_c334200/f2p0/2437,cb7374_c272622/f1p0/2085,cb8884_c9/f2p0/1455,cb10491_c56683/f3p0/1914,cb7374_c373671/f1p0/2353,cb8497_c13/f1p0/1740,cb7374_c101004/f2p0/2486,cb7374_c127455/f1p0/2711,cb7374_c220864/f1p1/2556,cb7374_c113812/f1p0/2445,cb7374_c393630/f1p0/2195,cb10491_c31752/f3p1/1904,cb7374_c329727/f2p3/2961,cb7374_c53924/f2p0/2785,cb7374_c107126/f1p0/3042,cb7374_c103575/f1p0/2199,cb7374_c123656/f1p0/2692,cb7374_c220869/f1p0/3012,cb7374_c181887/f4p3/2863,cb7374_c399229/f1p0/2342,cb7374_c19020/f1p0/2574"
Metabolism	Lipid metabolism	Synthesis and degradation of ketone bodies	ko00072	5	67	3.74E-01	0.797127858	"cb7374_c2604/f1p1/2205,cb9300_c0/f2p0/1403,cb9212_c5/f1p0/1088,cb7374_c123084/f1p0/2632,cb7374_c332914/f2p0/2979"
Environmental Information Processing	Signal transduction	PI3K-Akt signaling pathway	ko04151	91	1468	3.85E-01	0.805194236	"cb7374_c387518/f3p0/2471,cb7374_c392534/f1p0/2416,cb10491_c404688/f1p0/1727,cb13542_c0/f1p0/1120,cb7374_c8949/f4p0/3763,cb7374_c328775/f54p0/4555,cb10491_c884201/f1p0/1324,cb7374_c70401/f1p0/2271,cb10491_c1006/f2p0/1580,cb326_c2/f11p0/5342,cb7374_c113981/f1p0/4179,cb7374_c333797/f3p0/3444,cb7374_c136300/f1p0/3854,cb7374_c394602/f1p0/2343,cb7374_c289801/f1p0/2032,cb7374_c275220/f1p0/2173,cb7374_c30106/f5p0/3771,cb10491_c31278/f1p0/1751,cb7374_c359031/f1p0/2384,cb7374_c394668/f1p0/2290,cb5873_c2/f2p0/1712,cb2589_c18/f1p0/2101,cb273_c34/f3p0/4211,cb7374_c268603/f4p0/4530,cb7374_c1599/f1p0/3140,cb10602_c2/f3p0/1675,cb2565_c11/f1p1/3172,cb7374_c285250/f1p0/2436,cb7374_c100915/f1p1/3753,cb2589_c6/f1p0/3063,cb273_c113/f2p1/3841,cb7374_c177407/f2p0/3704,cb7374_c388182/f1p0/2328,cb212_c3/f6p0/4811,cb4497_c6/f1p0/2155,cb7374_c224724/f1p0/2151,cb10491_c396629/f1p0/1539,cb7374_c118727/f1p0/3385,cb4457_c7/f1p0/2891,cb2589_c13/f1p0/2129,cb7374_c97991/f3p0/3761,cb9666_c0/f1p0/1593,cb7374_c148335/f1p1/4328,cb7374_c330139/f3p0/3361,cb2565_c1/f12p1/2519,cb5873_c3/f1p0/2438,cb5897_c60/f1p0/1437,cb11437_c4/f3p0/1815,cb10491_c909354/f1p0/1408,cb7374_c360201/f1p0/1992,cb7374_c224931/f3p1/2949,cb6131_c12/f1p0/1264,cb4497_c5/f1p0/2447,cb10491_c14986/f2p0/1837,cb10491_c427738/f1p0/1264,cb7374_c398838/f1p0/2265,cb7374_c295420/f1p0/3814,cb7374_c278055/f1p0/2220,cb4497_c7/f1p0/2395,cb7374_c220122/f1p0/4285,cb6083_c1/f7p0/2383,cb10602_c4/f2p0/1724,cb212_c0/f27p1/4976,cb2589_c21/f1p0/1612,cb7374_c409696/f1p0/2311,cb7374_c147587/f3p2/3125,cb7374_c121413/f1p0/4402,cb7374_c401315/f1p0/2364,cb7374_c69751/f1p0/2078,cb7374_c110394/f1p0/3865,cb273_c1/f16p1/3921,cb10491_c426410/f1p0/1561,cb11152_c1/f4p0/1013,cb7374_c62580/f4p0/4079,cb7374_c373671/f1p0/2353,cb7374_c340200/f1p0/2451,cb7374_c8349/f4p0/3506,cb7374_c78994/f1p0/2524,cb7374_c404159/f1p0/2231,cb7374_c234589/f1p0/1992,cb2589_c14/f1p0/2533,cb7374_c220864/f1p1/2556,cb7374_c53924/f2p0/2785,cb7374_c404736/f1p0/2214,cb7374_c408134/f1p0/2228,cb7374_c232637/f1p0/2354,cb7374_c39940/f2p1/4997,cb7374_c101770/f1p0/3683,cb7374_c18880/f1p2/5058,cb7374_c220869/f1p0/3012,cb7374_c266456/f1p0/3428"
Environmental Information Processing	Signal transduction	Two-component system	ko02020	13	195	3.87E-01	0.805194236	"cb12973_c5/f4p0/980,cb7374_c123084/f1p0/2632,cb10491_c399744/f1p0/1397,cb7374_c332914/f2p0/2979,cb6773_c6/f1p0/1512,cb6773_c3/f1p0/1817,cb10491_c908241/f1p0/1446,cb8287_c911/f2p0/1435,cb10491_c435344/f1p0/1391,cb8287_c917/f1p0/1086,cb10491_c408466/f1p0/1634,cb7374_c3089/f1p1/3030,cb7374_c3084/f1p1/3557"
Metabolism	Carbohydrate metabolism	Ascorbate and aldarate metabolism	ko00053	7	99	3.83E-01	0.805194236	"cb5742_c32/f1p0/1108,cb4382_c7/f1p1/1259,cb5742_c23/f1p0/2269,cb5742_c4/f5p0/2510,cb5742_c8/f2p0/2621,cb5742_c28/f1p0/1474,cb5742_c10/f1p0/2559"
Metabolism	Amino acid metabolism	Tyrosine metabolism	ko00350	18	276	3.91E-01	0.805895466	"cb7374_c18947/f1p0/2517,cb7374_c173852/f2p0/3539,cb7374_c395849/f1p1/1969,cb7374_c229971/f6p0/2536,cb7374_c30996/f1p0/2610,cb7374_c217126/f1p0/2325,cb7374_c209658/f1p4/3295,cb14687_c1/f1p0/5108,cb7374_c233414/f1p0/2196,cb5742_c19/f1p0/2306,cb7374_c387669/f2p0/2682,cb10611_c0/f6p0/1894,cb6790_c5/f1p0/1921,cb7374_c44879/f1p0/3509,cb7374_c11037/f1p1/2590,cb10611_c4/f1p0/1865,cb7374_c39741/f1p4/2427,cb5804_c6/f1p0/927"
Environmental Information Processing	Signal transduction	cGMP - PKG signaling pathway	ko04022	79	1278	4.05E-01	0.815459078	"cb7374_c387518/f3p0/2471,cb7374_c75467/f4p0/3851,cb7374_c265964/f1p1/2880,cb7374_c34977/f1p0/3340,cb7374_c328406/f2p0/2592,cb7374_c336015/f4p0/2862,cb7374_c210750/f1p0/2153,cb7374_c275640/f1p1/2430,cb7374_c97943/f7p2/3839,cb7374_c368860/f1p0/2936,cb7374_c2471/f1p2/3895,cb7374_c311045/f1p2/3696,cb7374_c116213/f1p0/2919,cb10491_c27708/f1p0/1411,cb10491_c406975/f1p0/1577,cb7374_c124758/f1p1/2440,cb2970_c441/f1p0/1255,cb7374_c117516/f1p0/2856,cb7374_c347742/f1p1/2966,cb7374_c105329/f1p1/2441,cb10491_c728669/f2p1/1734,cb7374_c233281/f1p0/2027,cb7374_c111460/f1p0/2525,cb7374_c227982/f1p1/2199,cb2970_c444/f1p0/1238,cb9758_c220/f1p0/1024,cb7374_c116119/f2p0/3609,cb2970_c597/f4p0/1212,cb7374_c387440/f4p0/2451,cb9758_c235/f5p0/1073,cb7374_c170929/f1p0/2569,cb7374_c409735/f1p0/2443,cb7374_c44950/f1p0/3210,cb7374_c209131/f1p0/4179,cb212_c3/f6p0/4811,cb7374_c331880/f3p0/2868,cb7374_c286268/f1p0/1989,cb7374_c330296/f3p0/2930,cb9666_c0/f1p0/1593,cb7374_c330883/f47p2/2120,cb1458_c352/f1p0/2125,cb7374_c105074/f1p0/2433,cb7374_c342591/f1p1/2923,cb6836_c9/f1p0/1068,cb11437_c4/f3p0/1815,cb2970_c445/f1p0/1235,cb7374_c126690/f1p0/2391,cb7374_c387592/f3p1/2059,cb7374_c100390/f5p0/2446,cb10491_c513638/f2p1/1883,cb7374_c334024/f1p1/2538,cb7374_c333762/f1p1/2456,cb7374_c278049/f1p0/2028,cb8884_c12/f1p0/1417,cb212_c0/f27p1/4976,cb8834_c22/f1p0/1562,cb7374_c41502/f2p0/3473,cb8834_c38/f1p0/1637,cb7374_c388579/f1p0/2192,cb7374_c404163/f1p2/2955,cb7374_c334200/f2p0/2437,cb7374_c272622/f1p0/2085,cb8884_c9/f2p0/1455,cb10491_c56683/f3p0/1914,cb7374_c373671/f1p0/2353,cb2970_c448/f1p0/1216,cb7374_c101004/f2p0/2486,cb9758_c228/f1p0/908,cb7374_c220864/f1p1/2556,cb7374_c113812/f1p0/2445,cb7374_c393630/f1p0/2195,cb10491_c31752/f3p1/1904,cb7374_c329727/f2p3/2961,cb7374_c107126/f1p0/3042,cb7374_c103575/f1p0/2199,cb7374_c123656/f1p0/2692,cb7374_c181887/f4p3/2863,cb7374_c399229/f1p0/2342,cb7374_c19020/f1p0/2574"
Metabolism	Amino acid metabolism	Arginine biosynthesis	ko00220	16	245	3.99E-01	0.815459078	"cb7374_c18947/f1p0/2517,cb7374_c395849/f1p1/1969,cb7374_c229971/f6p0/2536,cb10491_c435344/f1p0/1391,cb10491_c408466/f1p0/1634,cb10561_c0/f4p0/1872,cb7374_c217126/f1p0/2325,cb10561_c16/f1p0/1106,cb12973_c5/f4p0/980,cb10491_c399744/f1p0/1397,cb10611_c0/f6p0/1894,cb10491_c908241/f1p0/1446,cb7374_c14763/f4p0/4925,cb7374_c113592/f1p0/2260,cb7374_c11037/f1p1/2590,cb10611_c4/f1p0/1865"
Metabolism	Metabolism of cofactors and vitamins	Porphyrin and chlorophyll metabolism	ko00860	10	149	4.03E-01	0.815459078	"cb7175_c7/f1p0/1563,cb3667_c2/f4p0/1424,cb3667_c14/f1p0/1298,cb3667_c16/f1p0/1064,cb9990_c0/f1p0/1712,cb7374_c3089/f1p1/3030,cb7374_c292668/f4p0/2136,cb7374_c3084/f1p1/3557,cb3667_c4/f3p0/1882,cb7175_c5/f1p0/1867"
Cellular Processes	Cellular community - eukaryotes	Signaling pathways regulating pluripotency of stem cells	ko04550	16	249	4.24E-01	0.823261292	"cb7374_c76345/f1p1/3479,cb8771_c8/f1p0/1224,cb7374_c65322/f1p0/3089,cb326_c2/f11p0/5342,cb7374_c333797/f3p0/3444,cb7374_c237019/f1p0/2958,cb212_c3/f6p0/4811,cb8771_c6/f1p0/1354,cb7374_c220122/f1p0/4285,cb212_c0/f27p1/4976,cb7374_c97991/f3p0/3761,cb7374_c125734/f1p0/3224,cb9666_c0/f1p0/1593,cb7374_c69529/f2p0/2579,cb8771_c14/f2p1/1763,cb7179_c2/f1p0/2041"
Environmental Information Processing	Signal transduction	cAMP signaling pathway	ko04024	83	1347	4.13E-01	0.823261292	"cb7374_c265964/f1p1/2880,cb7374_c328406/f2p0/2592,cb7374_c336015/f4p0/2862,cb7374_c210750/f1p0/2153,cb7374_c275640/f1p1/2430,cb7374_c333797/f3p0/3444,cb7374_c43096/f1p0/3624,cb510_c14/f1p0/2462,cb7374_c368860/f1p0/2936,cb7374_c116213/f1p0/2919,cb10491_c27708/f1p0/1411,cb7374_c311045/f1p2/3696,cb10491_c406975/f1p0/1577,cb7374_c124758/f1p1/2440,cb7374_c117516/f1p0/2856,cb7374_c347742/f1p1/2966,cb8859_c1/f1p0/1492,cb7374_c105329/f1p1/2441,cb10491_c728669/f2p1/1734,cb7374_c233281/f1p0/2027,cb7374_c111460/f1p0/2525,cb7374_c227982/f1p1/2199,cb7374_c116119/f2p0/3609,cb7374_c387440/f4p0/2451,cb7374_c170929/f1p0/2569,cb7374_c60201/f1p0/2531,cb7374_c409735/f1p0/2443,cb7374_c332732/f6p0/2593,cb212_c3/f6p0/4811,cb7374_c331880/f3p0/2868,cb7374_c37170/f4p0/4639,cb7374_c286268/f1p0/1989,cb7374_c9454/f1p0/2348,cb7374_c330296/f3p0/2930,cb7374_c155367/f2p0/4497,cb7374_c97991/f3p0/3761,cb7374_c330883/f47p2/2120,cb9666_c0/f1p0/1593,cb7374_c101025/f2p0/3331,cb1458_c352/f1p0/2125,cb510_c11/f1p0/4535,cb7374_c17051/f1p0/2348,cb7374_c105074/f1p0/2433,cb7374_c342591/f1p1/2923,cb3885_c6/f1p0/2542,cb7374_c126690/f1p0/2391,cb7374_c387592/f3p1/2059,cb7374_c100390/f5p0/2446,cb6131_c12/f1p0/1264,cb10491_c513638/f2p1/1883,cb7374_c334024/f1p1/2538,cb7374_c333762/f1p1/2456,cb3885_c1/f2p0/5503,cb8884_c12/f1p0/1417,cb7374_c278049/f1p0/2028,cb212_c0/f27p1/4976,cb8834_c22/f1p0/1562,cb2775_c4/f3p0/3905,cb8834_c38/f1p0/1637,cb7374_c388579/f1p0/2192,cb7374_c404163/f1p2/2955,cb7374_c63287/f1p0/4137,cb10826_c37/f1p0/2344,cb7374_c334200/f2p0/2437,cb8884_c9/f2p0/1455,cb7374_c272622/f1p0/2085,cb10491_c56683/f3p0/1914,cb7374_c124009/f1p0/3269,cb2696_c1/f2p0/3855,cb7374_c101004/f2p0/2486,cb7374_c393630/f1p0/2195,cb7374_c113812/f1p0/2445,cb10491_c31752/f3p1/1904,cb7374_c329727/f2p3/2961,cb7374_c107126/f1p0/3042,cb9322_c1/f1p0/1543,cb7374_c123656/f1p0/2692,cb7374_c103575/f1p0/2199,cb948_c40/f1p0/2587,cb7374_c3238/f1p0/2784,cb7374_c181887/f4p3/2863,cb7374_c399229/f1p0/2342,cb7374_c19020/f1p0/2574"
Metabolism	Biosynthesis of other secondary metabolites	Isoquinoline alkaloid biosynthesis	ko00950	13	200	4.23E-01	0.823261292	"cb7374_c18947/f1p0/2517,cb7374_c395849/f1p1/1969,cb7374_c387669/f2p0/2682,cb7374_c229971/f6p0/2536,cb7374_c30996/f1p0/2610,cb10611_c0/f6p0/1894,cb7374_c217126/f1p0/2325,cb7374_c11037/f1p1/2590,cb7374_c44879/f1p0/3509,cb10611_c4/f1p0/1865,cb7374_c39741/f1p4/2427,cb7374_c209658/f1p4/3295,cb14687_c1/f1p0/5108"
Metabolism	Xenobiotics biodegradation and metabolism	Drug metabolism - cytochrome P450	ko00982	8	119	4.22E-01	0.823261292	"cb5742_c19/f1p0/2306,cb10956_c1/f2p0/1226,cb7424_c19/f1p0/1206,cb9608_c2/f1p0/1438,cb7424_c12/f2p0/1184,cb10043_c109/f2p0/1108,cb10043_c110/f656p0/1170,cb9608_c5/f1p0/1588"
Organismal Systems	Endocrine system	Insulin signaling pathway	ko04910	56	905	4.22E-01	0.823261292	"cb5897_c60/f1p0/1437,cb10491_c909354/f1p0/1408,cb10491_c404688/f1p0/1727,cb7374_c328775/f54p0/4555,cb10491_c14986/f2p0/1837,cb7374_c60447/f1p0/4664,cb10491_c427738/f1p0/1264,cb326_c2/f11p0/5342,cb7374_c70401/f1p0/2271,cb7374_c100925/f3p0/2357,cb10491_c360533/f1p0/1507,cb7374_c333797/f3p0/3444,cb7374_c398838/f1p0/2265,cb7374_c136300/f1p0/3854,cb510_c14/f1p0/2462,cb7374_c394602/f1p0/2343,cb7374_c220122/f1p0/4285,cb8884_c12/f1p0/1417,cb212_c0/f27p1/4976,cb10491_c31278/f1p0/1751,cb7374_c311045/f1p2/3696,cb7374_c359031/f1p0/2384,cb5873_c2/f2p0/1712,cb7374_c394668/f1p0/2290,cb7374_c409696/f1p0/2311,cb7374_c147587/f3p2/3125,cb2348_c0/f70p0/3354,cb7374_c69751/f1p0/2078,cb7374_c116119/f2p0/3609,cb10111_c111/f1p0/1643,cb10491_c426410/f1p0/1561,cb10491_c26836/f1p0/1912,cb10826_c37/f1p0/2344,cb8884_c9/f2p0/1455,cb7374_c290106/f1p0/1969,cb7374_c62580/f4p0/4079,cb7374_c230525/f1p0/2703,cb9906_c9/f1p0/1009,cb7374_c78994/f1p0/2524,cb7374_c388182/f1p0/2328,cb6664_c50/f1p0/2017,cb212_c3/f6p0/4811,cb7374_c404159/f1p0/2231,cb7374_c224724/f1p0/2151,cb10491_c396629/f1p0/1539,cb2348_c43/f3p0/2820,cb7374_c97991/f3p0/3761,cb9666_c0/f1p0/1593,cb7374_c330139/f3p0/3361,cb6664_c49/f1p0/2013,cb7374_c107126/f1p0/3042,cb7374_c39940/f2p1/4997,cb6664_c58/f1p0/2016,cb510_c11/f1p0/4535,cb7374_c266456/f1p0/3428,cb5873_c3/f1p0/2438"
Cellular Processes	Transport and catabolism	Autophagy - yeast	ko04138	19	299	4.30E-01	0.823293994	"cb7374_c35672/f1p0/4416,cb7374_c224931/f3p1/2949,cb5803_c16/f7p1/2456,cb5254_c7/f1p0/2549,cb7374_c125566/f1p0/4299,cb4998_c3/f1p0/2697,cb2429_c6/f1p0/3576,cb7374_c284778/f1p0/4108,cb7374_c220122/f1p0/4285,cb7374_c11738/f2p0/5104,cb9876_c13/f1p2/5565,cb10396_c0/f1p0/1442,cb1004_c2/f1p0/4418,cb7374_c3763/f1p0/3150,cb11800_c1/f1p0/1735,cb4998_c0/f3p0/2006,cb5100_c4/f1p0/1620,cb5803_c7/f2p0/1716,cb10826_c37/f1p0/2344"
Environmental Information Processing	Signal transduction	ErbB signaling pathway	ko04012	19	299	4.30E-01	0.823293994	"cb3885_c6/f1p0/2542,cb7374_c124009/f1p0/3269,cb7374_c60201/f1p0/2531,cb326_c2/f11p0/5342,cb7374_c333797/f3p0/3444,cb212_c3/f6p0/4811,cb510_c14/f1p0/2462,cb3885_c1/f2p0/5503,cb7374_c220122/f1p0/4285,cb7374_c9454/f1p0/2348,cb212_c0/f27p1/4976,cb7374_c97991/f3p0/3761,cb7374_c155367/f2p0/4497,cb9666_c0/f1p0/1593,cb8859_c1/f1p0/1492,cb7374_c101025/f2p0/3331,cb7374_c17051/f1p0/2348,cb510_c11/f1p0/4535,cb7374_c63287/f1p0/4137"
Organismal Systems	Nervous system	Serotonergic synapse	ko04726	26	415	4.37E-01	0.829941481	"cb7374_c78822/f1p0/2600,cb7374_c360201/f1p0/1992,cb30_c5/f2p0/5065,cb273_c113/f2p1/3841,cb30_c37/f1p0/3242,cb30_c17/f1p1/4846,cb30_c3/f2p0/5172,cb212_c3/f6p0/4811,cb510_c14/f1p0/2462,cb7374_c65175/f1p0/4028,cb30_c57/f1p0/5367,cb7374_c220122/f1p0/4285,cb9766_c23/f1p0/911,cb10449_c5/f1p0/2618,cb212_c0/f27p1/4976,cb4457_c7/f1p0/2891,cb30_c29/f1p0/4197,cb273_c34/f3p0/4211,cb30_c23/f1p0/2767,cb30_c7/f1p1/4991,cb7374_c70597/f2p2/4351,cb7374_c107155/f1p0/3428,cb273_c1/f16p1/3921,cb510_c11/f1p0/4535,cb30_c8/f1p0/4202,cb10826_c37/f1p0/2344"
Metabolism	Glycan biosynthesis and metabolism	Glycosphingolipid biosynthesis - ganglio series	ko00604	3	41	4.49E-01	0.846713219	"cb3564_c1/f1p0/3404,cb5865_c0/f3p0/2441,cb3662_c2/f1p0/1787"
Environmental Information Processing	Signal transduction	HIF-1 signaling pathway	ko04066	26	421	4.67E-01	0.85037884	"cb4132_c45/f1p2/2076,cb6960_c4/f6p0/1944,cb7374_c208605/f1p1/2519,cb6960_c18/f1p0/1489,cb4132_c128/f13p0/1952,cb10628_c0/f23p0/1632,cb7374_c177407/f2p0/3704,cb6960_c17/f1p0/1681,cb7374_c333797/f3p0/3444,cb212_c3/f6p0/4811,cb4132_c136/f6p0/1240,cb10408_c16/f1p0/1621,cb8686_c0/f10p1/1648,cb212_c0/f27p1/4976,cb10628_c3/f1p0/1405,cb5873_c2/f2p0/1712,cb7374_c97991/f3p0/3761,cb9087_c1/f3p0/5850,cb9666_c0/f1p0/1593,cb10628_c6/f1p0/1614,cb948_c40/f1p0/2587,cb2565_c1/f12p1/2519,cb8686_c4/f1p0/1504,cb10111_c111/f1p0/1643,cb5873_c3/f1p0/2438,cb2565_c11/f1p1/3172"
Environmental Information Processing	Signal transduction	VEGF signaling pathway	ko04370	24	388	4.67E-01	0.85037884	"cb7374_c7837/f13p0/2939,cb7374_c78822/f1p0/2600,cb6836_c9/f1p0/1068,cb7374_c158101/f1p0/2812,cb7374_c158837/f1p0/2880,cb6131_c12/f1p0/1264,cb7374_c150127/f6p0/2721,cb7374_c333797/f3p0/3444,cb7374_c209131/f1p0/4179,cb7374_c9498/f1p0/2593,cb7374_c164341/f1p0/2528,cb212_c3/f6p0/4811,cb7374_c65175/f1p0/4028,cb7374_c151135/f6p0/2475,cb9766_c23/f1p0/911,cb7374_c220122/f1p0/4285,cb7374_c387131/f1p0/2744,cb7374_c222940/f1p0/2582,cb212_c0/f27p1/4976,cb7374_c97991/f3p0/3761,cb9666_c0/f1p0/1593,cb7374_c107155/f1p0/3428,cb7374_c70597/f2p2/4351,cb7374_c151237/f2p0/2485"
Metabolism	Biosynthesis of other secondary metabolites	Novobiocin biosynthesis	ko00401	3	42	4.65E-01	0.85037884	"cb7374_c44879/f1p0/3509,cb7374_c30996/f1p0/2610,cb14687_c1/f1p0/5108"
Metabolism	Biosynthesis of other secondary metabolites	Phenylpropanoid biosynthesis	ko00940	1	10	4.61E-01	0.85037884	cb13118_c2/f1p0/965
Metabolism	Metabolism of cofactors and vitamins	Pantothenate and CoA biosynthesis	ko00770	9	140	4.64E-01	0.85037884	"cb1419_c35/f1p0/2587,cb1419_c27/f1p0/4989,cb6994_c10/f1p0/3791,cb1419_c5/f2p0/4930,cb7374_c287279/f1p0/2500,cb6757_c11/f1p0/3228,cb1419_c44/f1p0/6404,cb1419_c34/f1p0/2505,cb1419_c4/f2p0/4965"
Organismal Systems	Endocrine system	Insulin secretion	ko04911	57	937	4.74E-01	0.851150883	"cb7374_c387518/f3p0/2471,cb11437_c4/f3p0/1815,cb7374_c126690/f1p0/2391,cb7374_c387592/f3p1/2059,cb7374_c100390/f5p0/2446,cb7374_c265964/f1p1/2880,cb7374_c336015/f4p0/2862,cb7374_c328406/f2p0/2592,cb7374_c210750/f1p0/2153,cb7374_c275640/f1p1/2430,cb10491_c513638/f2p1/1883,cb7374_c334024/f1p1/2538,cb7374_c333762/f1p1/2456,cb7374_c368860/f1p0/2936,cb7374_c278049/f1p0/2028,cb10491_c27708/f1p0/1411,cb7374_c116213/f1p0/2919,cb10491_c406975/f1p0/1577,cb7374_c124758/f1p1/2440,cb8834_c22/f1p0/1562,cb7374_c117516/f1p0/2856,cb8834_c38/f1p0/1637,cb7374_c347742/f1p1/2966,cb7374_c388579/f1p0/2192,cb7374_c105329/f1p1/2441,cb10491_c728669/f2p1/1734,cb7374_c233281/f1p0/2027,cb7374_c111460/f1p0/2525,cb7374_c404163/f1p2/2955,cb7374_c227982/f1p1/2199,cb10826_c37/f1p0/2344,cb7374_c334200/f2p0/2437,cb7374_c272622/f1p0/2085,cb7374_c387440/f4p0/2451,cb10491_c56683/f3p0/1914,cb7374_c170929/f1p0/2569,cb7374_c373671/f1p0/2353,cb7374_c409735/f1p0/2443,cb7374_c331880/f3p0/2868,cb7374_c101004/f2p0/2486,cb7374_c220864/f1p1/2556,cb7374_c393630/f1p0/2195,cb7374_c286268/f1p0/1989,cb7374_c113812/f1p0/2445,cb10408_c16/f1p0/1621,cb7374_c330296/f3p0/2930,cb10491_c31752/f3p1/1904,cb7374_c342493/f1p0/2180,cb7374_c329727/f2p3/2961,cb7374_c330883/f47p2/2120,cb7374_c123656/f1p0/2692,cb7374_c103575/f1p0/2199,cb7374_c181887/f4p3/2863,cb7374_c105074/f1p0/2433,cb7374_c399229/f1p0/2342,cb7374_c342591/f1p1/2923,cb7374_c19020/f1p0/2574"
Organismal Systems	Environmental adaptation	Plant-pathogen interaction	ko04626	7	108	4.72E-01	0.851150883	"cb8884_c12/f1p0/1417,cb2589_c21/f1p0/1612,cb2589_c6/f1p0/3063,cb2589_c18/f1p0/2101,cb2589_c13/f1p0/2129,cb2589_c14/f1p0/2533,cb8884_c9/f2p0/1455"
Genetic Information Processing	Replication and repair	Non-homologous end-joining	ko03450	4	61	5.01E-01	0.893936812	"cb1743_c1/f2p0/2262,cb1743_c14/f1p0/1811,cb1743_c10/f1p1/3213,cb12906_c14/f1p0/948"
Cellular Processes	Cellular community - eukaryotes	Focal adhesion	ko04510	88	1469	5.19E-01	0.903024314	"cb7374_c7837/f13p0/2939,cb7374_c158101/f1p0/2812,cb7374_c11143/f2p0/4591,cb13542_c0/f1p0/1120,cb10491_c884201/f1p0/1324,cb9907_c1/f1p0/1232,cb326_c2/f11p0/5342,cb10491_c1006/f2p0/1580,cb7374_c333797/f3p0/3444,cb510_c14/f1p0/2462,cb7374_c289801/f1p0/2032,cb7374_c15998/f1p0/2803,cb7374_c30106/f5p0/3771,cb7374_c236123/f1p0/2862,cb13758_c15/f1p1/1909,cb7374_c387131/f1p0/2744,cb10491_c857197/f1p0/1292,cb7374_c311045/f1p2/3696,cb10491_c733839/f1p0/1299,cb10491_c388307/f1p0/1312,cb8859_c1/f1p0/1492,cb13758_c31/f1p0/1599,cb7374_c266001/f4p0/3129,cb7374_c116119/f2p0/3609,cb7374_c9288/f2p1/3696,cb7374_c2889/f6p0/3868,cb7374_c100915/f1p1/3753,cb7374_c10853/f3p0/3190,cb7374_c177407/f2p0/3704,cb7374_c230244/f1p0/2337,cb7374_c150127/f6p0/2721,cb7374_c60201/f1p0/2531,cb7374_c332732/f6p0/2593,cb212_c3/f6p0/4811,cb7374_c9498/f1p0/2593,cb4497_c6/f1p0/2155,cb7374_c9454/f1p0/2348,cb7374_c118727/f1p0/3385,cb7374_c2911/f1p0/2384,cb7374_c155367/f2p0/4497,cb7374_c97991/f3p0/3761,cb13994_c21/f1p0/1400,cb9666_c0/f1p0/1593,cb7374_c148335/f1p1/4328,cb7374_c20513/f1p0/4674,cb7374_c101025/f2p0/3331,cb510_c11/f1p0/4535,cb7374_c17051/f1p0/2348,cb1458_c352/f1p0/2125,cb7374_c330699/f11p0/2386,cb7374_c151237/f2p0/2485,cb3885_c6/f1p0/2542,cb6131_c12/f1p0/1264,cb4497_c5/f1p0/2447,cb7374_c219835/f1p0/1922,cb7374_c164341/f1p0/2528,cb13994_c36/f1p0/5335,cb4497_c7/f1p0/2395,cb7374_c151135/f6p0/2475,cb3885_c1/f2p0/5503,cb7374_c222940/f1p0/2582,cb6083_c1/f7p0/2383,cb212_c0/f27p1/4976,cb10491_c893966/f1p0/1282,cb10491_c853052/f1p0/1329,cb769_c4/f1p0/3765,cb7374_c121413/f1p0/4402,cb10491_c372917/f1p0/1848,cb2775_c4/f3p0/3905,cb7374_c110394/f1p0/3865,cb10491_c387985/f1p0/1287,cb10491_c364609/f1p0/1616,cb7374_c63287/f1p0/4137,cb7374_c17723/f1p0/2926,cb7374_c158837/f1p0/2880,cb11152_c1/f4p0/1013,cb7374_c124009/f1p0/3269,cb7374_c8349/f4p0/3506,cb7374_c65322/f1p0/3089,cb10491_c892647/f1p0/1288,cb10491_c368495/f1p0/1307,cb10491_c360359/f1p0/1306,cb8357_c175/f3p0/1168,cb7374_c107126/f1p0/3042,cb11170_c0/f3p0/1475,cb7374_c18880/f1p2/5058,cb7374_c101770/f1p0/3683,cb10491_c865210/f1p0/1324"
Genetic Information Processing	Translation	Ribosome	ko03010	29	482	5.19E-01	0.903024314	"cb5142_c372/f1p0/1078,cb5142_c468/f1p0/1281,cb5142_c306/f2p0/1257,cb13316_c5/f1p0/1168,cb10608_c8/f1p0/910,cb9974_c2/f1p0/1106,cb10022_c7/f2p1/1260,cb5142_c360/f1p0/1118,cb7374_c270288/f1p0/2108,cb8574_c6/f1p0/1385,cb13932_c1/f1p0/902,cb11034_c1/f5p1/1383,cb13918_c1/f1p0/912,cb5981_c2/f2p0/1557,cb5142_c386/f1p0/1024,cb5142_c269/f1p0/1313,cb5331_c2/f1p0/1616,cb8600_c13/f1p0/1561,cb11034_c6/f1p0/1311,cb12990_c58/f1p0/1069,cb5142_c442/f3p0/1093,cb5142_c430/f3p0/1199,cb5142_c109/f3p0/1291,cb10022_c19/f1p0/1354,cb7374_c335918/f1p0/2131,cb8600_c11/f1p0/1349,cb10491_c386049/f1p0/1527,cb7374_c227012/f3p0/2760,cb7374_c173221/f1p0/2153"
Metabolism	Lipid metabolism	alpha-Linolenic acid metabolism	ko00592	7	113	5.20E-01	0.903024314	"cb7374_c156493/f1p0/2487,cb13114_c2/f1p0/897,cb13114_c4/f1p0/994,cb7374_c121476/f4p1/3000,cb10491_c1312/f1p0/1528,cb2696_c1/f2p0/3855,cb7374_c330461/f2p0/2077"
Organismal Systems	Immune system	Chemokine signaling pathway	ko04062	36	597	5.10E-01	0.903024314	"cb7374_c7837/f13p0/2939,cb7374_c158101/f1p0/2812,cb3885_c6/f1p0/2542,cb7374_c360201/f1p0/1992,cb6131_c12/f1p0/1264,cb326_c2/f11p0/5342,cb7374_c333797/f3p0/3444,cb7374_c164341/f1p0/2528,cb510_c14/f1p0/2462,cb7374_c151135/f6p0/2475,cb3885_c1/f2p0/5503,cb7374_c220122/f1p0/4285,cb7374_c222940/f1p0/2582,cb7374_c387131/f1p0/2744,cb212_c0/f27p1/4976,cb2775_c4/f3p0/3905,cb273_c34/f3p0/4211,cb8859_c1/f1p0/1492,cb273_c1/f16p1/3921,cb7374_c63287/f1p0/4137,cb10826_c37/f1p0/2344,cb7374_c158837/f1p0/2880,cb273_c113/f2p1/3841,cb7374_c124009/f1p0/3269,cb7374_c60201/f1p0/2531,cb7374_c150127/f6p0/2721,cb7374_c332732/f6p0/2593,cb212_c3/f6p0/4811,cb7374_c9498/f1p0/2593,cb4457_c7/f1p0/2891,cb7374_c155367/f2p0/4497,cb7374_c97991/f3p0/3761,cb9666_c0/f1p0/1593,cb510_c11/f1p0/4535,cb1458_c352/f1p0/2125,cb7374_c151237/f2p0/2485"
Cellular Processes	Cell growth and death	Cell cycle - Caulobacter	ko04112	1	12	5.24E-01	0.903816011	cb6935_c0/f5p0/1073
Environmental Information Processing	Signal transduction	NF-kappa B signaling pathway	ko04064	10	165	5.32E-01	0.910753285	"cb7374_c78822/f1p0/2600,cb7374_c17568/f1p1/2523,cb9907_c1/f1p0/1232,cb12150_c1/f1p0/1882,cb7374_c219835/f1p0/1922,cb7374_c70597/f2p2/4351,cb7374_c107155/f1p0/3428,cb7374_c65175/f1p0/4028,cb9766_c23/f1p0/911,cb7374_c330699/f11p0/2386"
Environmental Information Processing	Signal transduction	TGF-beta signaling pathway	ko04350	13	216	5.35E-01	0.910753285	"cb3138_c15/f4p0/3566,cb212_c0/f27p1/4976,cb6684_c11/f34p0/2176,cb7374_c224931/f3p1/2949,cb7374_c53924/f2p0/2785,cb6684_c7/f1p0/1997,cb948_c40/f1p0/2587,cb212_c3/f6p0/4811,cb7374_c1599/f1p0/3140,cb10751_c5/f1p0/1165,cb1458_c352/f1p0/2125,cb6684_c5/f2p0/2109,cb3914_c1/f4p0/3262"
Organismal Systems	Immune system	Cytosolic DNA-sensing pathway	ko04623	4	64	5.39E-01	0.912749518	"cb13525_c2/f3p0/1205,cb13841_c1/f1p0/794,cb4620_c6/f1p0/1239,cb7374_c104731/f1p0/2805"
Genetic Information Processing	"Folding, sorting and degradation"	Ubiquitin mediated proteolysis	ko04120	25	424	5.63E-01	0.913698117	"cb1010_c5/f1p0/3237,cb1652_c36/f1p0/2918,cb10628_c0/f23p0/1632,cb5181_c9/f1p0/2561,cb7374_c230557/f3p0/3242,cb1652_c40/f1p0/2196,cb9907_c1/f1p0/1232,cb4581_c1/f1p0/2280,cb7374_c219835/f1p0/1922,cb7374_c234135/f2p0/2318,cb1010_c2/f2p0/3809,cb10628_c3/f1p0/1405,cb4061_c1/f1p0/3217,cb7254_c17/f1p0/896,cb1652_c5/f3p0/1423,cb8455_c2/f1p0/1581,cb406_c2/f8p0/4835,cb10628_c6/f1p0/1614,cb6842_c2/f1p1/2661,cb5102_c2/f9p0/2223,cb10751_c5/f1p0/1165,cb10548_c5/f1p0/1286,cb1652_c37/f1p0/2066,cb1010_c14/f1p0/2319,cb7374_c330699/f11p0/2386"
Metabolism	Amino acid metabolism	Lysine degradation	ko00310	21	357	5.68E-01	0.913698117	"cb5742_c32/f1p0/1108,cb7374_c123084/f1p0/2632,cb7374_c332914/f2p0/2979,cb11154_c22/f1p0/2743,cb7374_c270050/f2p1/2169,cb5742_c8/f2p0/2621,cb11154_c33/f1p0/2240,cb4382_c7/f1p1/1259,cb10491_c548869/f1p0/1385,cb7374_c69984/f1p0/4001,cb7374_c16750/f1p0/2939,cb5742_c23/f1p0/2269,cb7374_c277062/f1p0/1929,cb5742_c28/f1p0/1474,cb5742_c10/f1p0/2559,cb10491_c406376/f3p0/1480,cb6239_c9/f1p0/1453,cb5742_c4/f5p0/2510,cb7381_c3/f1p0/1298,cb7374_c279896/f1p0/3380,cb11878_c1/f2p0/1288"
Metabolism	Lipid metabolism	Primary bile acid biosynthesis	ko00120	2	31	5.62E-01	0.913698117	"cb7374_c3369/f1p0/2889,cb10491_c23029/f1p0/1283"
Metabolism	Metabolism of cofactors and vitamins	Folate biosynthesis	ko00790	7	118	5.66E-01	0.913698117	"cb4228_c8/f1p0/2160,cb4228_c6/f1p0/2478,cb11829_c3/f1p0/1009,cb11829_c4/f1p0/949,cb4228_c11/f1p0/2160,cb7249_c9/f1p0/1225,cb11829_c2/f1p0/1317"
Metabolism	Metabolism of terpenoids and polyketides	Insect hormone biosynthesis	ko00981	6	99	5.49E-01	0.913698117	"cb5742_c32/f1p0/1108,cb5742_c23/f1p0/2269,cb5742_c4/f5p0/2510,cb5742_c8/f2p0/2621,cb5742_c28/f1p0/1474,cb5742_c10/f1p0/2559"
Organismal Systems	Digestive system	Gastric acid secretion	ko04971	54	911	5.55E-01	0.913698117	"cb7374_c126690/f1p0/2391,cb7374_c387592/f3p1/2059,cb7374_c100390/f5p0/2446,cb7374_c265964/f1p1/2880,cb7374_c328406/f2p0/2592,cb7374_c336015/f4p0/2862,cb7374_c210750/f1p0/2153,cb7374_c275640/f1p1/2430,cb10491_c513638/f2p1/1883,cb7374_c334024/f1p1/2538,cb7374_c333762/f1p1/2456,cb7374_c368860/f1p0/2936,cb8884_c12/f1p0/1417,cb7374_c278049/f1p0/2028,cb7374_c116213/f1p0/2919,cb10491_c27708/f1p0/1411,cb10491_c406975/f1p0/1577,cb7374_c124758/f1p1/2440,cb8834_c22/f1p0/1562,cb7374_c117516/f1p0/2856,cb8834_c38/f1p0/1637,cb7374_c347742/f1p1/2966,cb7374_c388579/f1p0/2192,cb7374_c105329/f1p1/2441,cb10491_c728669/f2p1/1734,cb7374_c233281/f1p0/2027,cb7374_c111460/f1p0/2525,cb7374_c404163/f1p2/2955,cb7374_c227982/f1p1/2199,cb7374_c312473/f8p3/4184,cb7374_c334200/f2p0/2437,cb10826_c37/f1p0/2344,cb7374_c272622/f1p0/2085,cb8884_c9/f2p0/1455,cb7374_c387440/f4p0/2451,cb10491_c56683/f3p0/1914,cb7374_c170929/f1p0/2569,cb7374_c409735/f1p0/2443,cb7374_c331880/f3p0/2868,cb7374_c101004/f2p0/2486,cb7374_c393630/f1p0/2195,cb7374_c286268/f1p0/1989,cb7374_c113812/f1p0/2445,cb7374_c330296/f3p0/2930,cb10491_c31752/f3p1/1904,cb7374_c329727/f2p3/2961,cb7374_c330883/f47p2/2120,cb7374_c123656/f1p0/2692,cb7374_c103575/f1p0/2199,cb7374_c181887/f4p3/2863,cb7374_c105074/f1p0/2433,cb7374_c399229/f1p0/2342,cb7374_c342591/f1p1/2923,cb7374_c19020/f1p0/2574"
Organismal Systems	Endocrine system	Estrogen signaling pathway	ko04915	37	623	5.48E-01	0.913698117	"cb7374_c387518/f3p0/2471,cb11437_c4/f3p0/1815,cb326_c2/f11p0/5342,cb7374_c333797/f3p0/3444,cb7374_c113303/f1p0/2144,cb5349_c3/f1p0/1082,cb2970_c465/f2p0/2738,cb7374_c220122/f1p0/4285,cb8884_c12/f1p0/1417,cb212_c0/f27p1/4976,cb2589_c21/f1p0/1612,cb7374_c120384/f1p0/2252,cb2589_c18/f1p0/2101,cb2970_c136/f2p0/2712,cb13843_c12/f3p0/936,cb10826_c37/f1p0/2344,cb2970_c466/f1p0/2420,cb8884_c9/f2p0/1455,cb7374_c397289/f1p0/2175,cb7374_c106520/f1p0/2130,cb2589_c6/f1p0/3063,cb7374_c373671/f1p0/2353,cb7374_c174066/f1p0/2265,cb212_c3/f6p0/4811,cb2589_c14/f1p0/2533,cb7374_c220864/f1p1/2556,cb2970_c600/f1p0/2534,cb7374_c9454/f1p0/2348,cb7374_c97991/f3p0/3761,cb7374_c406151/f1p0/2102,cb2589_c13/f1p0/2129,cb9666_c0/f1p0/1593,cb2970_c459/f1p0/2781,cb10491_c898326/f1p0/1464,cb7374_c101025/f2p0/3331,cb7374_c17051/f1p0/2348,cb7374_c119393/f1p0/2080"
Organismal Systems	Sensory system	Olfactory transduction	ko04740	11	185	5.55E-01	0.913698117	"cb8884_c12/f1p0/1417,cb7374_c75467/f4p0/3851,cb4457_c7/f1p0/2891,cb7374_c41502/f2p0/3473,cb273_c113/f2p1/3841,cb7374_c34977/f1p0/3340,cb273_c34/f3p0/4211,cb7374_c44950/f1p0/3210,cb273_c1/f16p1/3921,cb10826_c37/f1p0/2344,cb8884_c9/f2p0/1455"
Environmental Information Processing	Signal transduction	MAPK signaling pathway	ko04010	53	909	6.04E-01	0.933159898	"cb7374_c7837/f13p0/2939,cb7374_c387518/f3p0/2471,cb6836_c9/f1p0/1068,cb3885_c6/f1p0/2542,cb7374_c158101/f1p0/2812,cb11437_c4/f3p0/1815,cb6131_c12/f1p0/1264,cb326_c2/f11p0/5342,cb7374_c43096/f1p0/3624,cb7374_c164341/f1p0/2528,cb7374_c113303/f1p0/2144,cb510_c14/f1p0/2462,cb3885_c1/f2p0/5503,cb7374_c151135/f6p0/2475,cb7374_c220122/f1p0/4285,cb7374_c222940/f1p0/2582,cb7374_c387131/f1p0/2744,cb7374_c120384/f1p0/2252,cb10602_c4/f2p0/1724,cb212_c0/f27p1/4976,cb769_c4/f1p0/3765,cb10491_c372917/f1p0/1848,cb8859_c1/f1p0/1492,cb13843_c12/f3p0/936,cb5484_c8/f1p0/1387,cb10602_c2/f3p0/1675,cb7374_c63287/f1p0/4137,cb10111_c111/f1p0/1643,cb10826_c37/f1p0/2344,cb7374_c397289/f1p0/2175,cb7374_c106520/f1p0/2130,cb7374_c158837/f1p0/2880,cb7374_c124009/f1p0/3269,cb7374_c60201/f1p0/2531,cb7374_c373671/f1p0/2353,cb7374_c150127/f6p0/2721,cb7374_c209131/f1p0/4179,cb7374_c174066/f1p0/2265,cb212_c3/f6p0/4811,cb7374_c9498/f1p0/2593,cb7374_c37170/f4p0/4639,cb7374_c220864/f1p1/2556,cb7374_c9454/f1p0/2348,cb7374_c406151/f1p0/2102,cb7374_c155367/f2p0/4497,cb9666_c0/f1p0/1593,cb10491_c898326/f1p0/1464,cb7374_c101025/f2p0/3331,cb7374_c17051/f1p0/2348,cb510_c11/f1p0/4535,cb8541_c10/f1p0/1551,cb7374_c119393/f1p0/2080,cb7374_c151237/f2p0/2485"
Metabolism	Energy metabolism	Nitrogen metabolism	ko00910	16	276	5.91E-01	0.933159898	"cb7374_c3037/f1p0/2172,cb10491_c542988/f3p0/1538,cb7374_c300345/f1p1/1926,cb10491_c581837/f1p0/1242,cb10491_c435344/f1p0/1391,cb10561_c0/f4p0/1872,cb10491_c408466/f1p0/1634,cb10561_c16/f1p0/1106,cb13334_c882/f2p0/1212,cb12973_c5/f4p0/980,cb10491_c399744/f1p0/1397,cb7374_c3036/f2p3/2574,cb10491_c908241/f1p0/1446,cb10491_c564337/f1p0/1515,cb7374_c113592/f1p0/2260,cb7374_c234896/f1p0/2414"
Metabolism	Metabolism of terpenoids and polyketides	Geraniol degradation	ko00281	1	15	6.04E-01	0.933159898	cb5505_c5/f1p1/1514
Metabolism	Xenobiotics biodegradation and metabolism	Benzoate degradation	ko00362	2	33	5.96E-01	0.933159898	"cb7374_c123084/f1p0/2632,cb7374_c332914/f2p0/2979"
Metabolism	Xenobiotics biodegradation and metabolism	Caprolactam degradation	ko00930	3	50	5.83E-01	0.933159898	"cb7374_c69984/f1p0/4001,cb7374_c270050/f2p1/2169,cb10491_c548869/f1p0/1385"
Organismal Systems	Immune system	Leukocyte transendothelial migration	ko04670	51	874	6.00E-01	0.933159898	"cb7374_c7837/f13p0/2939,cb7374_c158101/f1p0/2812,cb7374_c11143/f2p0/4591,cb7374_c15211/f1p0/2821,cb13542_c0/f1p0/1120,cb6131_c12/f1p0/1264,cb10491_c1006/f2p0/1580,cb7374_c333797/f3p0/3444,cb7374_c164341/f1p0/2528,cb13994_c36/f1p0/5335,cb7374_c289801/f1p0/2032,cb7374_c151135/f6p0/2475,cb7374_c15998/f1p0/2803,cb7374_c222940/f1p0/2582,cb7374_c387131/f1p0/2744,cb10491_c857197/f1p0/1292,cb10491_c893966/f1p0/1282,cb10491_c853052/f1p0/1329,cb10491_c733839/f1p0/1299,cb7374_c121413/f1p0/4402,cb10491_c388307/f1p0/1312,cb2775_c4/f3p0/3905,cb10491_c364609/f1p0/1616,cb10491_c387985/f1p0/1287,cb7374_c110394/f1p0/3865,cb7374_c266001/f4p0/3129,cb7374_c9288/f2p1/3696,cb7374_c17723/f1p0/2926,cb7374_c158837/f1p0/2880,cb7374_c100915/f1p1/3753,cb7374_c10853/f3p0/3190,cb7374_c230244/f1p0/2337,cb7374_c150127/f6p0/2721,cb7374_c8349/f4p0/3506,cb7374_c65322/f1p0/3089,cb7374_c332732/f6p0/2593,cb7374_c9498/f1p0/2593,cb10491_c892647/f1p0/1288,cb10491_c368495/f1p0/1307,cb10491_c360359/f1p0/1306,cb8357_c175/f3p0/1168,cb7374_c118727/f1p0/3385,cb7374_c97991/f3p0/3761,cb13994_c21/f1p0/1400,cb7374_c148335/f1p1/4328,cb7374_c20513/f1p0/4674,cb11170_c0/f3p0/1475,cb7374_c101770/f1p0/3683,cb1458_c352/f1p0/2125,cb7374_c151237/f2p0/2485,cb10491_c865210/f1p0/1324"
Organismal Systems	Sensory system	Phototransduction	ko04744	5	86	5.93E-01	0.933159898	"cb8884_c12/f1p0/1417,cb273_c34/f3p0/4211,cb273_c1/f16p1/3921,cb273_c113/f2p1/3841,cb8884_c9/f2p0/1455"
Metabolism	Glycan biosynthesis and metabolism	Other glycan degradation	ko00511	6	106	6.16E-01	0.945471333	"cb7374_c116109/f2p0/2637,cb7374_c114287/f1p0/3005,cb10491_c581620/f1p0/1691,cb7487_c4/f1p0/1014,cb2109_c6/f1p0/2385,cb5865_c0/f3p0/2441"
Cellular Processes	Cellular community - prokaryotes	Quorum sensing	ko02024	6	108	6.34E-01	0.951232285	"cb351_c5/f1p0/4929,cb2813_c9/f1p0/3313,cb2813_c8/f1p1/3786,cb351_c13/f1p0/2395,cb351_c12/f1p0/3939,cb2813_c5/f1p1/3884"
Environmental Information Processing	Signal transduction	Hedgehog signaling pathway - fly	ko04341	7	125	6.28E-01	0.951232285	"cb1010_c5/f1p0/3237,cb1010_c2/f2p0/3809,cb10751_c5/f1p0/1165,cb1579_c3/f1p0/1991,cb3579_c3/f2p1/3538,cb10826_c37/f1p0/2344,cb1010_c14/f1p0/2319"
Metabolism	Metabolism of cofactors and vitamins	Ubiquinone and other terpenoid-quinone biosynthesis	ko00130	6	107	6.25E-01	0.951232285	"cb7374_c233414/f1p0/2196,cb7374_c173852/f2p0/3539,cb7686_c6/f1p0/1204,cb7374_c44879/f1p0/3509,cb7374_c30996/f1p0/2610,cb14687_c1/f1p0/5108"
Organismal Systems	Digestive system	Salivary secretion	ko04970	58	1003	6.32E-01	0.951232285	"cb7374_c126690/f1p0/2391,cb7374_c387592/f3p1/2059,cb7374_c100390/f5p0/2446,cb7374_c265964/f1p1/2880,cb7374_c328406/f2p0/2592,cb7374_c336015/f4p0/2862,cb7374_c210750/f1p0/2153,cb7374_c275640/f1p1/2430,cb10491_c513638/f2p1/1883,cb7374_c334024/f1p1/2538,cb7374_c333762/f1p1/2456,cb7374_c368860/f1p0/2936,cb8884_c12/f1p0/1417,cb7374_c278049/f1p0/2028,cb7374_c116213/f1p0/2919,cb10491_c27708/f1p0/1411,cb10491_c406975/f1p0/1577,cb7374_c124758/f1p1/2440,cb8834_c22/f1p0/1562,cb7374_c117516/f1p0/2856,cb8834_c38/f1p0/1637,cb7374_c347742/f1p1/2966,cb7374_c388579/f1p0/2192,cb7374_c105329/f1p1/2441,cb10491_c728669/f2p1/1734,cb7374_c233281/f1p0/2027,cb7374_c111460/f1p0/2525,cb7374_c404163/f1p2/2955,cb7374_c227982/f1p1/2199,cb7374_c312473/f8p3/4184,cb7374_c334200/f2p0/2437,cb10826_c37/f1p0/2344,cb7374_c272622/f1p0/2085,cb8884_c9/f2p0/1455,cb7374_c387440/f4p0/2451,cb10491_c56683/f3p0/1914,cb7374_c170929/f1p0/2569,cb7374_c409735/f1p0/2443,cb7374_c331880/f3p0/2868,cb7374_c101004/f2p0/2486,cb7374_c393630/f1p0/2195,cb7374_c286268/f1p0/1989,cb7374_c113812/f1p0/2445,cb7374_c330296/f3p0/2930,cb10491_c31752/f3p1/1904,cb8911_c14/f1p0/5491,cb7374_c329727/f2p3/2961,cb7374_c342493/f1p0/2180,cb7374_c330883/f47p2/2120,cb8911_c17/f1p0/5420,cb7374_c123656/f1p0/2692,cb7374_c103575/f1p0/2199,cb7374_c181887/f4p3/2863,cb8911_c21/f1p1/5510,cb7374_c105074/f1p0/2433,cb7374_c399229/f1p0/2342,cb7374_c342591/f1p1/2923,cb7374_c19020/f1p0/2574"
Metabolism	Amino acid metabolism	Lysine biosynthesis	ko00300	1	17	6.50E-01	0.970167482	cb4382_c7/f1p1/1259
Environmental Information Processing	Signal transduction	Apelin signaling pathway	ko04371	25	445	6.60E-01	0.979184809	"cb7374_c75467/f4p0/3851,cb7374_c360201/f1p0/1992,cb7374_c328775/f54p0/4555,cb273_c113/f2p1/3841,cb7374_c290106/f1p0/1969,cb5254_c7/f1p0/2549,cb7374_c34977/f1p0/3340,cb7374_c43096/f1p0/3624,cb7374_c44950/f1p0/3210,cb7374_c136300/f1p0/3854,cb212_c3/f6p0/4811,cb7374_c37170/f4p0/4639,cb7374_c220122/f1p0/4285,cb8884_c12/f1p0/1417,cb212_c0/f27p1/4976,cb4457_c7/f1p0/2891,cb7374_c41502/f2p0/3473,cb9666_c0/f1p0/1593,cb7374_c330139/f3p0/3361,cb1004_c2/f1p0/4418,cb7374_c39940/f2p1/4997,cb273_c34/f3p0/4211,cb273_c1/f16p1/3921,cb10826_c37/f1p0/2344,cb8884_c9/f2p0/1455"
Environmental Information Processing	Signal transduction	AMPK signaling pathway	ko04152	54	946	6.66E-01	0.979989212	"cb5897_c60/f1p0/1437,cb5033_c3/f1p1/2752,cb10491_c909354/f1p0/1408,cb10491_c404688/f1p0/1727,cb7374_c8949/f4p0/3763,cb7374_c224931/f3p1/2949,cb5033_c5/f1p0/2782,cb7374_c328775/f54p0/4555,cb10491_c14986/f2p0/1837,cb10491_c427738/f1p0/1264,cb7374_c100925/f3p0/2357,cb10491_c21552/f1p0/1677,cb7374_c70401/f1p0/2271,cb7374_c333797/f3p0/3444,cb2515_c1/f6p0/3626,cb7374_c398838/f1p0/2265,cb7374_c136300/f1p0/3854,cb10491_c895896/f1p0/1384,cb7374_c394602/f1p0/2343,cb10491_c31278/f1p0/1751,cb7374_c359031/f1p0/2384,cb7374_c270427/f1p0/2435,cb7374_c394668/f1p0/2290,cb7374_c409696/f1p0/2311,cb10356_c22/f1p0/5542,cb7374_c147587/f3p2/3125,cb7374_c69751/f1p0/2078,cb7374_c1599/f1p0/3140,cb10491_c426410/f1p0/1561,cb10491_c608771/f1p0/1839,cb7374_c290106/f1p0/1969,cb7374_c62580/f4p0/4079,cb5033_c7/f1p0/2558,cb7374_c78994/f1p0/2524,cb6664_c50/f1p0/2017,cb7374_c388182/f1p0/2328,cb7374_c404159/f1p0/2231,cb7374_c171576/f5p0/2257,cb2515_c21/f1p0/2357,cb7374_c224724/f1p0/2151,cb10491_c396629/f1p0/1539,cb7374_c97991/f3p0/3761,cb7374_c53924/f2p0/2785,cb9087_c1/f3p0/5850,cb9666_c0/f1p0/1593,cb6664_c49/f1p0/2013,cb7374_c330139/f3p0/3361,cb7374_c39940/f2p1/4997,cb7374_c39489/f1p0/2580,cb6664_c58/f1p0/2016,cb7374_c220869/f1p0/3012,cb7374_c405876/f1p0/2254,cb7374_c31411/f1p0/2974,cb7374_c266456/f1p0/3428"
Metabolism	Lipid metabolism	Fatty acid elongation	ko00062	8	149	6.76E-01	0.979989212	"cb7711_c12/f2p0/1101,cb7374_c69984/f1p0/4001,cb1873_c8/f1p1/2347,cb7374_c270050/f2p1/2169,cb11840_c2/f1p0/1372,cb6953_c6/f1p0/3647,cb1856_c7/f1p2/3725,cb10491_c548869/f1p0/1385"
Metabolism	Lipid metabolism	Sphingolipid metabolism	ko00600	10	184	6.70E-01	0.979989212	"cb3223_c14/f1p0/3369,cb7374_c60100/f2p0/4858,cb7374_c125566/f1p0/4299,cb14593_c1/f1p0/1136,cb1897_c20/f1p0/1222,cb7374_c29635/f2p0/3539,cb1897_c19/f1p0/1243,cb10491_c581620/f1p0/1691,cb3223_c15/f1p0/2746,cb1897_c16/f1p0/1432"
Metabolism	Metabolism of terpenoids and polyketides	Biosynthesis of ansamycins	ko01051	4	76	6.75E-01	0.979989212	"cb7374_c169044/f1p0/2076,cb7374_c153713/f1p0/3100,cb10571_c25/f4p0/1545,cb7374_c173664/f3p0/2849"
Metabolism	Carbohydrate metabolism	Fructose and mannose metabolism	ko00051	33	589	6.81E-01	0.982972582	"cb7374_c174033/f1p0/2657,cb8972_c62/f3p0/1044,cb7374_c398895/f1p1/2387,cb7374_c152011/f1p1/2746,cb7374_c123542/f1p0/2268,cb7374_c204511/f11p1/2568,cb7374_c406189/f1p0/2672,cb8972_c35/f1p1/1497,cb8972_c24/f1p0/1253,cb5467_c56/f1p1/2293,cb5467_c67/f1p0/1530,cb7374_c2837/f1p1/2312,cb8972_c59/f188p0/1557,cb7374_c566/f4p0/2506,cb7374_c175211/f1p1/2558,cb8972_c23/f1p0/1532,cb3557_c6/f1p0/1780,cb6664_c50/f1p0/2017,cb3557_c4/f1p0/2533,cb8972_c17/f1p0/1521,cb7374_c410108/f1p0/2235,cb7374_c108261/f1p0/2607,cb5467_c61/f1p0/1737,cb7374_c224388/f1p2/2105,cb9087_c1/f3p0/5850,cb8972_c40/f1p0/1359,cb6664_c49/f1p0/2013,cb3478_c5/f1p0/5089,cb8972_c18/f1p0/1478,cb8972_c25/f1p0/1872,cb8972_c34/f1p1/1710,cb6664_c58/f1p0/2016,cb7374_c440/f4p1/2674"
Genetic Information Processing	"Folding, sorting and degradation"	RNA degradation	ko03018	35	628	6.97E-01	0.994341681	"cb5278_c17/f1p0/1662,cb5328_c2/f1p0/2582,cb7374_c13311/f1p0/2704,cb5278_c7/f1p1/2376,cb4132_c136/f6p0/1240,cb7127_c1/f3p0/1731,cb7374_c223397/f1p0/2097,cb5278_c4/f2p0/2178,cb5278_c2/f4p0/2352,cb10491_c516514/f1p0/1905,cb10491_c851591/f1p0/1383,cb7374_c270456/f1p0/2312,cb10963_c3/f1p0/1652,cb4132_c45/f1p2/2076,cb4132_c128/f13p0/1952,cb7374_c110653/f1p0/2672,cb8752_c1/f3p0/1647,cb5328_c6/f1p0/1414,cb5278_c3/f3p0/1530,cb7374_c20486/f1p0/2659,cb3541_c7/f1p0/1425,cb7374_c10371/f1p0/2675,cb7374_c402525/f1p0/2321,cb948_c26/f1p0/4399,cb10491_c888441/f1p0/1773,cb4056_c2/f1p0/3284,cb7374_c400007/f1p0/2632,cb286_c44/f1p0/2288,cb6461_c14/f1p0/937,cb7374_c333070/f1p0/2175,cb5278_c12/f1p0/2349,cb6461_c10/f1p0/1812,cb4513_c0/f1p0/3055,cb7127_c2/f2p0/1327,cb286_c3/f5p0/3728"
Metabolism	Carbohydrate metabolism	Butanoate metabolism	ko00650	9	170	6.96E-01	0.994341681	"cb7374_c69984/f1p0/4001,cb7374_c123084/f1p0/2632,cb7374_c332914/f2p0/2979,cb7374_c270050/f2p1/2169,cb7374_c2604/f1p1/2205,cb9300_c0/f2p0/1403,cb9212_c5/f1p0/1088,cb10491_c548869/f1p0/1385,cb6359_c1/f6p0/1450"
Cellular Processes	Cell growth and death	Cell cycle	ko04110	20	470	9.61E-01	0.999998148	"cb7374_c392534/f1p0/2416,cb7374_c285250/f1p0/2436,cb6702_c2/f1p1/2194,cb4581_c1/f1p0/2280,cb7374_c340200/f1p0/2451,cb7374_c295420/f1p0/3814,cb7374_c278055/f1p0/2220,cb7374_c234589/f1p0/1992,cb7374_c275220/f1p0/2173,cb10602_c4/f2p0/1724,cb14524_c6/f1p0/5166,cb7374_c404736/f1p0/2214,cb5326_c2/f3p1/2555,cb7374_c408134/f1p0/2228,cb7374_c232637/f1p0/2354,cb948_c40/f1p0/2587,cb7374_c401315/f1p0/2364,cb10751_c5/f1p0/1165,cb7374_c268603/f4p0/4530,cb10602_c2/f3p0/1675"
Cellular Processes	Cell growth and death	Cell cycle - yeast	ko04111	7	215	9.76E-01	0.999998148	"cb7374_c220869/f1p0/3012,cb7374_c1599/f1p0/3140,cb7374_c224931/f3p1/2949,cb14524_c6/f1p0/5166,cb10751_c5/f1p0/1165,cb7374_c53924/f2p0/2785,cb4581_c1/f1p0/2280"
Cellular Processes	Cell growth and death	Meiosis - yeast	ko04113	9	191	8.14E-01	0.999998148	"cb7374_c311045/f1p2/3696,cb7374_c224931/f3p1/2949,cb14524_c6/f1p0/5166,cb7374_c53924/f2p0/2785,cb4581_c1/f1p0/2280,cb7374_c107126/f1p0/3042,cb7374_c1599/f1p0/3140,cb7374_c116119/f2p0/3609,cb10826_c37/f1p0/2344"
Cellular Processes	Cell growth and death	Oocyte meiosis	ko04114	28	614	9.49E-01	0.999998148	"cb6836_c9/f1p0/1068,cb7374_c392534/f1p0/2416,cb7374_c285250/f1p0/2436,cb7374_c224931/f3p1/2949,cb1573_c20/f1p0/1571,cb4581_c1/f1p0/2280,cb7374_c340200/f1p0/2451,cb7374_c209131/f1p0/4179,cb212_c3/f6p0/4811,cb7374_c295420/f1p0/3814,cb7374_c278055/f1p0/2220,cb7374_c234589/f1p0/1992,cb7374_c275220/f1p0/2173,cb8884_c12/f1p0/1417,cb7374_c311045/f1p2/3696,cb212_c0/f27p1/4976,cb7374_c53924/f2p0/2785,cb7374_c404736/f1p0/2214,cb7374_c408134/f1p0/2228,cb7374_c232637/f1p0/2354,cb7374_c107126/f1p0/3042,cb7374_c401315/f1p0/2364,cb7374_c1599/f1p0/3140,cb10751_c5/f1p0/1165,cb7374_c268603/f4p0/4530,cb7374_c116119/f2p0/3609,cb10826_c37/f1p0/2344,cb8884_c9/f2p0/1455"
Cellular Processes	Cell growth and death	p53 signaling pathway	ko04115	4	94	8.22E-01	0.999998148	"cb10602_c4/f2p0/1724,cb14524_c6/f1p0/5166,cb4958_c2/f1p0/2481,cb10602_c2/f3p0/1675"
Cellular Processes	Cellular community - eukaryotes	Adherens junction	ko04520	40	747	7.92E-01	0.999998148	"cb7374_c7837/f13p0/2939,cb7374_c11143/f2p0/4591,cb7374_c158101/f1p0/2812,cb6131_c12/f1p0/1264,cb13994_c36/f1p0/5335,cb7374_c164341/f1p0/2528,cb7374_c151135/f6p0/2475,cb7374_c15998/f1p0/2803,cb10491_c857197/f1p0/1292,cb7374_c387131/f1p0/2744,cb7374_c222940/f1p0/2582,cb212_c0/f27p1/4976,cb10491_c893966/f1p0/1282,cb10491_c733839/f1p0/1299,cb10491_c853052/f1p0/1329,cb10491_c388307/f1p0/1312,cb5462_c1/f1p0/3606,cb10491_c364609/f1p0/1616,cb10491_c387985/f1p0/1287,cb7374_c266001/f4p0/3129,cb7374_c9288/f2p1/3696,cb1133_c17/f3p0/1507,cb7374_c17723/f1p0/2926,cb7374_c158837/f1p0/2880,cb7374_c10853/f3p0/3190,cb7374_c230244/f1p0/2337,cb7374_c150127/f6p0/2721,cb7374_c65322/f1p0/3089,cb212_c3/f6p0/4811,cb7374_c9498/f1p0/2593,cb10491_c892647/f1p0/1288,cb10491_c368495/f1p0/1307,cb10491_c360359/f1p0/1306,cb13994_c21/f1p0/1400,cb7374_c20513/f1p0/4674,cb11170_c0/f3p0/1475,cb948_c40/f1p0/2587,cb1458_c352/f1p0/2125,cb10491_c865210/f1p0/1324,cb7374_c151237/f2p0/2485"
Cellular Processes	Cellular community - eukaryotes	Gap junction	ko04540	38	685	7.13E-01	0.999998148	"cb7374_c166789/f1p0/2979,cb11601_c773/f1p0/1158,cb10491_c397607/f1p0/1430,cb10491_c841982/f1p0/1553,cb7374_c299352/f1p0/2258,cb326_c2/f11p0/5342,cb10491_c404142/f1p0/1671,cb10491_c902371/f1p1/1535,cb10491_c29248/f1p0/1640,cb10491_c875161/f1p0/1438,cb7374_c205181/f2p0/2101,cb7374_c220122/f1p0/4285,cb7374_c224450/f1p0/1953,cb7374_c167646/f1p0/2473,cb212_c0/f27p1/4976,cb10491_c384034/f1p0/1228,cb10491_c869045/f1p0/1341,cb10491_c910717/f1p0/1673,cb10826_c37/f1p0/2344,cb7374_c171009/f1p0/2881,cb7374_c236628/f1p0/2018,cb7374_c218572/f1p0/2385,cb7374_c331490/f3p0/2518,cb7374_c236949/f1p1/2542,cb13545_c8/f1p0/1041,cb10491_c753690/f1p0/1529,cb7374_c3244/f1p1/2797,cb212_c3/f6p0/4811,cb7374_c158268/f1p1/2906,cb10491_c595472/f1p0/1534,cb10491_c35072/f1p0/1471,cb10491_c519618/f1p0/1544,cb7374_c210337/f1p0/2282,cb10491_c413074/f1p0/1238,cb10491_c905946/f1p0/1479,cb10491_c31844/f1p0/1797,cb7374_c3251/f1p1/2156,cb10491_c913164/f1p0/1480"
Cellular Processes	Cellular community - prokaryotes	Biofilm formation - Escherichia coli	ko02026	2	41	7.14E-01	0.999998148	"cb2348_c0/f70p0/3354,cb2348_c43/f3p0/2820"
Cellular Processes	Transport and catabolism	Autophagy - other eukaryotes	ko04136	4	99	8.51E-01	0.999998148	"cb7374_c224931/f3p1/2949,cb5100_c4/f1p0/1620,cb5254_c7/f1p0/2549,cb1004_c2/f1p0/4418"
Cellular Processes	Transport and catabolism	Mitophagy - yeast	ko04139	2	99	9.84E-01	0.999998148	"cb7374_c271877/f1p0/2807,cb218_c16/f1p0/2555"
Environmental Information Processing	Signaling molecules and interaction	Cytokine-cytokine receptor interaction	ko04060	3	80	8.65E-01	0.999998148	"cb3138_c15/f4p0/3566,cb10491_c884201/f1p0/1324,cb7374_c177407/f2p0/3704"
Environmental Information Processing	Signaling molecules and interaction	Neuroactive ligand-receptor interaction	ko04080	1	147	1.00E+00	0.999998148	cb10449_c5/f1p0/2618
Environmental Information Processing	Signal transduction	Calcium signaling pathway	ko04020	20	409	8.54E-01	0.999998148	"cb6836_c9/f1p0/1068,cb2970_c445/f1p0/1235,cb7374_c75467/f4p0/3851,cb9758_c235/f5p0/1073,cb7374_c34977/f1p0/3340,cb2970_c448/f1p0/1216,cb7374_c209131/f1p0/4179,cb7374_c44950/f1p0/3210,cb7374_c97943/f7p2/3839,cb9758_c228/f1p0/908,cb7374_c2471/f1p2/3895,cb8884_c12/f1p0/1417,cb7374_c41502/f2p0/3473,cb2970_c441/f1p0/1255,cb9758_c220/f1p0/1024,cb2970_c444/f1p0/1238,cb7374_c669/f2p0/3287,cb10826_c37/f1p0/2344,cb2970_c597/f4p0/1212,cb8884_c9/f2p0/1455"
Environmental Information Processing	Signal transduction	Hippo signaling pathway -fly	ko04391	35	924	9.99E-01	0.999998148	"cb7374_c392534/f1p0/2416,cb7374_c224931/f3p1/2949,cb7374_c70193/f2p0/3017,cb7374_c303621/f1p2/2176,cb7374_c295420/f1p0/3814,cb7374_c278055/f1p0/2220,cb7374_c275220/f1p0/2173,cb10491_c857197/f1p0/1292,cb10491_c893966/f1p0/1282,cb10491_c853052/f1p0/1329,cb10491_c733839/f1p0/1299,cb10491_c388307/f1p0/1312,cb7374_c235992/f1p0/3632,cb7374_c162056/f1p0/2682,cb7374_c80291/f1p0/2900,cb7374_c401315/f1p0/2364,cb7374_c268603/f4p0/4530,cb10491_c364609/f1p0/1616,cb10491_c387985/f1p0/1287,cb7374_c1599/f1p0/3140,cb7374_c210903/f1p0/3110,cb7374_c285250/f1p0/2436,cb7374_c230244/f1p0/2337,cb7374_c340200/f1p0/2451,cb10491_c892647/f1p0/1288,cb10491_c368495/f1p0/1307,cb10491_c360359/f1p0/1306,cb7374_c234589/f1p0/1992,cb9310_c9/f1p0/1517,cb7374_c53924/f2p0/2785,cb7374_c404736/f1p0/2214,cb7374_c408134/f1p0/2228,cb7374_c232637/f1p0/2354,cb7374_c220869/f1p0/3012,cb10491_c865210/f1p0/1324"
Environmental Information Processing	Signal transduction	Hippo signaling pathway	ko04390	42	964	9.90E-01	0.999998148	"cb7374_c392534/f1p0/2416,cb7374_c224931/f3p1/2949,cb7374_c295420/f1p0/3814,cb7374_c278055/f1p0/2220,cb7374_c275220/f1p0/2173,cb10491_c857197/f1p0/1292,cb7374_c311045/f1p2/3696,cb10491_c893966/f1p0/1282,cb10491_c733839/f1p0/1299,cb10491_c853052/f1p0/1329,cb10491_c388307/f1p0/1312,cb7374_c69529/f2p0/2579,cb7374_c235992/f1p0/3632,cb7374_c401315/f1p0/2364,cb10491_c364609/f1p0/1616,cb10491_c387985/f1p0/1287,cb7374_c268603/f4p0/4530,cb7374_c1599/f1p0/3140,cb8771_c14/f2p1/1763,cb7374_c116119/f2p0/3609,cb7374_c210903/f1p0/3110,cb7374_c76345/f1p1/3479,cb7374_c285250/f1p0/2436,cb8771_c8/f1p0/1224,cb7374_c230244/f1p0/2337,cb7374_c340200/f1p0/2451,cb7374_c65322/f1p0/3089,cb7374_c237019/f1p0/2958,cb10491_c892647/f1p0/1288,cb10491_c360359/f1p0/1306,cb10491_c368495/f1p0/1307,cb7374_c234589/f1p0/1992,cb8771_c6/f1p0/1354,cb3138_c15/f4p0/3566,cb7374_c53924/f2p0/2785,cb7374_c125734/f1p0/3224,cb7374_c404736/f1p0/2214,cb7374_c408134/f1p0/2228,cb7374_c107126/f1p0/3042,cb7374_c232637/f1p0/2354,cb7374_c220869/f1p0/3012,cb10491_c865210/f1p0/1324"
Environmental Information Processing	Signal transduction	Jak-STAT signaling pathway	ko04630	5	137	9.19E-01	0.999998148	"cb326_c2/f11p0/5342,cb7374_c333797/f3p0/3444,cb948_c40/f1p0/2587,cb7374_c97991/f3p0/3761,cb9666_c0/f1p0/1593"
Environmental Information Processing	Signal transduction	MAPK signaling pathway - fly	ko04013	40	837	9.46E-01	0.999998148	"cb3554_c2/f1p0/6200,cb7374_c392534/f1p0/2416,cb6166_c18/f1p0/1317,cb6166_c5/f2p0/1298,cb7374_c224931/f3p1/2949,cb6131_c12/f1p0/1264,cb326_c2/f11p0/5342,cb8052_c8/f1p1/6629,cb7374_c303621/f1p2/2176,cb3554_c0/f1p0/3526,cb7374_c278055/f1p0/2220,cb510_c14/f1p0/2462,cb7374_c281984/f1p0/1968,cb7374_c220122/f1p0/4285,cb4927_c0/f53p1/1783,cb212_c0/f27p1/4976,cb7374_c120115/f1p1/4304,cb10491_c560348/f1p0/1864,cb7374_c401315/f1p0/2364,cb6166_c21/f1p0/1206,cb5484_c8/f1p0/1387,cb7374_c307059/f2p1/3551,cb7374_c285250/f1p0/2436,cb7374_c340200/f1p0/2451,cb3697_c9/f1p0/2400,cb212_c3/f6p0/4811,cb7374_c234589/f1p0/1992,cb6166_c17/f1p0/1323,cb9310_c9/f1p0/1517,cb7374_c9454/f1p0/2348,cb7374_c404736/f1p0/2214,cb7374_c408134/f1p0/2228,cb7374_c232637/f1p0/2354,cb7374_c101025/f2p0/3331,cb567_c1/f4p1/3138,cb11704_c0/f1p0/1451,cb3697_c1/f4p0/2648,cb510_c11/f1p0/4535,cb7374_c17051/f1p0/2348,cb8541_c10/f1p0/1551"
Environmental Information Processing	Signal transduction	Notch signaling pathway	ko04330	3	160	9.97E-01	0.999998148	"cb948_c40/f1p0/2587,cb1584_c1/f7p0/3536,cb7374_c229953/f1p2/2306"
Environmental Information Processing	Signal transduction	Phosphatidylinositol signaling system	ko04070	5	256	1.00E+00	0.999998148	"cb8884_c12/f1p0/1417,cb7374_c333797/f3p0/3444,cb7374_c97991/f3p0/3761,cb8884_c9/f2p0/1455,cb1004_c2/f1p0/4418"
Environmental Information Processing	Signal transduction	Phospholipase D signaling pathway	ko04072	20	406	8.46E-01	0.999998148	"cb6910_c45/f1p0/3132,cb5897_c60/f1p0/1437,cb6910_c2/f14p0/3662,cb4665_c384/f11p0/1362,cb7374_c29635/f2p0/3539,cb326_c2/f11p0/5342,cb7374_c43096/f1p0/3624,cb7374_c333797/f3p0/3444,cb212_c3/f6p0/4811,cb7374_c37170/f4p0/4639,cb7374_c220122/f1p0/4285,cb212_c0/f27p1/4976,cb7374_c97991/f3p0/3761,cb9666_c0/f1p0/1593,cb6910_c7/f2p1/4348,cb14593_c1/f1p0/1136,cb9322_c1/f1p0/1543,cb7374_c3238/f1p0/2784,cb1458_c352/f1p0/2125,cb6910_c6/f2p0/3128"
Environmental Information Processing	Signal transduction	Rap1 signaling pathway	ko04015	53	1078	9.46E-01	0.999998148	"cb7374_c7837/f13p0/2939,cb7374_c158101/f1p0/2812,cb13542_c0/f1p0/1120,cb10491_c884201/f1p0/1324,cb6131_c12/f1p0/1264,cb10491_c1006/f2p0/1580,cb7374_c333797/f3p0/3444,cb7374_c164341/f1p0/2528,cb510_c14/f1p0/2462,cb7374_c289801/f1p0/2032,cb7374_c151135/f6p0/2475,cb7374_c220122/f1p0/4285,cb7374_c222940/f1p0/2582,cb7374_c387131/f1p0/2744,cb8884_c12/f1p0/1417,cb10491_c857197/f1p0/1292,cb212_c0/f27p1/4976,cb4927_c0/f53p1/1783,cb10491_c893966/f1p0/1282,cb10491_c853052/f1p0/1329,cb10491_c733839/f1p0/1299,cb7374_c121413/f1p0/4402,cb10491_c388307/f1p0/1312,cb7374_c110394/f1p0/3865,cb10491_c364609/f1p0/1616,cb10491_c387985/f1p0/1287,cb7374_c2889/f6p0/3868,cb2565_c11/f1p1/3172,cb8884_c9/f2p0/1455,cb7374_c100915/f1p1/3753,cb7374_c158837/f1p0/2880,cb7374_c177407/f2p0/3704,cb7374_c230244/f1p0/2337,cb7374_c150127/f6p0/2721,cb7374_c8349/f4p0/3506,cb7374_c65322/f1p0/3089,cb212_c3/f6p0/4811,cb10491_c892647/f1p0/1288,cb7374_c9498/f1p0/2593,cb10491_c368495/f1p0/1307,cb10491_c360359/f1p0/1306,cb7374_c118727/f1p0/3385,cb7374_c2911/f1p0/2384,cb7374_c97991/f3p0/3761,cb9666_c0/f1p0/1593,cb7374_c148335/f1p1/4328,cb7374_c101770/f1p0/3683,cb2565_c1/f12p1/2519,cb510_c11/f1p0/4535,cb1458_c352/f1p0/2125,cb8541_c10/f1p0/1551,cb7374_c151237/f2p0/2485,cb10491_c865210/f1p0/1324"
Environmental Information Processing	Signal transduction	Sphingolipid signaling pathway	ko04071	26	553	9.20E-01	0.999998148	"cb7374_c8949/f4p0/3763,cb7374_c224931/f3p1/2949,cb7374_c244794/f1p0/1985,cb6131_c12/f1p0/1264,cb7374_c125566/f1p0/4299,cb1897_c20/f1p0/1222,cb7374_c333797/f3p0/3444,cb1897_c19/f1p0/1243,cb212_c3/f6p0/4811,cb7374_c220122/f1p0/4285,cb7374_c328854/f9p0/2750,cb212_c0/f27p1/4976,cb10602_c4/f2p0/1724,cb7374_c60100/f2p0/4858,cb7374_c97991/f3p0/3761,cb7374_c53924/f2p0/2785,cb7917_c2/f1p0/1520,cb9666_c0/f1p0/1593,cb9322_c1/f1p0/1543,cb7374_c3238/f1p0/2784,cb7374_c332423/f6p0/2625,cb7374_c220869/f1p0/3012,cb7374_c1599/f1p0/3140,cb1458_c352/f1p0/2125,cb10602_c2/f3p0/1675,cb1897_c16/f1p0/1432"
Environmental Information Processing	Signal transduction	Wnt signaling pathway	ko04310	25	523	9.01E-01	0.999998148	"cb6836_c9/f1p0/1068,cb7374_c76345/f1p1/3479,cb6131_c12/f1p0/1264,cb8771_c8/f1p0/1224,cb7374_c65322/f1p0/3089,cb7374_c107703/f1p0/2732,cb7374_c209131/f1p0/4179,cb7374_c237019/f1p0/2958,cb3914_c1/f4p0/3262,cb8771_c6/f1p0/1354,cb2793_c14/f1p0/5187,cb7374_c9454/f1p0/2348,cb10602_c4/f2p0/1724,cb7374_c398387/f1p0/2617,cb7374_c125734/f1p0/3224,cb7374_c69529/f2p0/2579,cb6213_c0/f11p0/1970,cb7374_c101025/f2p0/3331,cb948_c40/f1p0/2587,cb10751_c5/f1p0/1165,cb8771_c14/f2p1/1763,cb1458_c352/f1p0/2125,cb10602_c2/f3p0/1675,cb7374_c17051/f1p0/2348,cb10826_c37/f1p0/2344"
Genetic Information Processing	"Folding, sorting and degradation"	SNARE interactions in vesicular transport	ko04130	8	159	7.43E-01	0.999998148	"cb11601_c354/f1p0/2013,cb7374_c6720/f2p0/1973,cb888_c37/f1p0/3338,cb7374_c342493/f1p0/2180,cb888_c22/f1p0/3413,cb888_c16/f1p0/3074,cb6056_c5/f1p2/2316,cb6056_c10/f1p0/1520"
Genetic Information Processing	Replication and repair	DNA replication	ko03030	3	84	8.86E-01	0.999998148	"cb4525_c14/f1p0/2202,cb5190_c2/f1p0/2311,cb6702_c2/f1p1/2194"
Genetic Information Processing	Replication and repair	Fanconi anemia pathway	ko03460	2	134	9.98E-01	0.999998148	"cb4525_c14/f1p0/2202,cb6371_c6/f1p0/1116"
Genetic Information Processing	Replication and repair	Homologous recombination	ko03440	2	121	9.95E-01	0.999998148	"cb4525_c14/f1p0/2202,cb411_c2/f1p0/3404"
Genetic Information Processing	Replication and repair	Mismatch repair	ko03430	2	67	9.16E-01	0.999998148	"cb4525_c14/f1p0/2202,cb6702_c2/f1p1/2194"
Genetic Information Processing	Replication and repair	Nucleotide excision repair	ko03420	4	129	9.54E-01	0.999998148	"cb406_c2/f8p0/4835,cb4525_c14/f1p0/2202,cb5326_c2/f3p1/2555,cb6702_c2/f1p1/2194"
Genetic Information Processing	Transcription	Basal transcription factors	ko03022	6	159	9.20E-01	0.999998148	"cb13429_c5/f1p0/1083,cb12024_c23/f5p0/1006,cb3643_c8/f1p0/1101,cb5081_c5/f1p0/2270,cb5326_c2/f3p1/2555,cb12024_c7/f2p0/1024"
Metabolism	Amino acid metabolism	Arginine and proline metabolism	ko00330	27	948	1.00E+00	0.999998148	"cb7374_c18947/f1p0/2517,cb7374_c395849/f1p1/1969,cb5742_c32/f1p0/1108,cb6218_c5/f2p0/1583,cb7374_c60615/f1p0/3810,cb10491_c57507/f3p0/1537,cb7374_c229971/f6p0/2536,cb5742_c8/f2p0/2621,cb11601_c791/f5p0/1139,cb10491_c872688/f1p0/1341,cb829_c1/f78p1/3171,cb4382_c7/f1p1/1259,cb11326_c2/f1p0/1210,cb7374_c217126/f1p0/2325,cb7374_c380532/f1p1/3369,cb11601_c845/f1p0/1116,cb829_c22/f1p0/2199,cb5742_c23/f1p0/2269,cb10611_c0/f6p0/1894,cb10491_c57493/f2p0/1450,cb5742_c28/f1p0/1474,cb5742_c10/f1p0/2559,cb7374_c11037/f1p1/2590,cb7374_c333450/f1p1/3457,cb10611_c4/f1p0/1865,cb5742_c4/f5p0/2510,cb7374_c330192/f2p0/2272"
Metabolism	Biosynthesis of other secondary metabolites	Betalain biosynthesis	ko00965	3	122	9.80E-01	0.999998148	"cb7374_c387669/f2p0/2682,cb7374_c39741/f1p4/2427,cb7374_c209658/f1p4/3295"
Metabolism	Carbohydrate metabolism	Inositol phosphate metabolism	ko00562	11	229	8.14E-01	0.999998148	"cb5467_c61/f1p0/1737,cb6642_c16/f2p0/1954,cb6642_c10/f1p0/1971,cb1004_c2/f1p0/4418,cb5467_c56/f1p1/2293,cb5467_c67/f1p0/1530,cb6642_c7/f1p0/2062,cb7374_c210606/f1p0/1919,cb7374_c270603/f2p0/1973,cb9710_c12/f1p0/1273,cb6642_c4/f1p0/2014"
Metabolism	Carbohydrate metabolism	Pentose and glucuronate interconversions	ko00040	1	85	9.95E-01	0.999998148	cb6982_c7/f1p2/1542
Metabolism	Energy metabolism	Methane metabolism	ko00680	27	519	8.03E-01	0.999998148	"cb7374_c174033/f1p0/2657,cb8972_c62/f3p0/1044,cb7374_c175211/f1p1/2558,cb7374_c398895/f1p1/2387,cb4132_c45/f1p2/2076,cb7374_c152011/f1p1/2746,cb8972_c23/f1p0/1532,cb4132_c128/f13p0/1952,cb7374_c330767/f1p0/2471,cb7374_c123542/f1p0/2268,cb7374_c406189/f1p0/2672,cb8972_c35/f1p1/1497,cb6664_c50/f1p0/2017,cb8972_c17/f1p0/1521,cb8972_c24/f1p0/1253,cb4132_c136/f6p0/1240,cb7374_c410108/f1p0/2235,cb7374_c108261/f1p0/2607,cb9458_c2/f1p0/1645,cb7374_c224388/f1p2/2105,cb8972_c40/f1p0/1359,cb6664_c49/f1p0/2013,cb8972_c25/f1p0/1872,cb8972_c18/f1p0/1478,cb8972_c34/f1p1/1710,cb6664_c58/f1p0/2016,cb8972_c59/f188p0/1557"
Metabolism	Glycan biosynthesis and metabolism	Glycosaminoglycan degradation	ko00531	1	54	9.65E-01	0.999998148	cb5865_c0/f3p0/2441
Metabolism	Glycan biosynthesis and metabolism	Glycosphingolipid biosynthesis - globo and isoglobo series	ko00603	1	54	9.65E-01	0.999998148	cb5865_c0/f3p0/2441
Metabolism	Glycan biosynthesis and metabolism	Glycosylphosphatidylinositol(GPI)-anchor biosynthesis	ko00563	3	70	7.98E-01	0.999998148	"cb10491_c574150/f2p0/1506,cb11229_c1/f1p0/1799,cb7374_c3524/f1p0/2794"
Metabolism	Glycan biosynthesis and metabolism	Mannose type O-glycan biosyntheis	ko00515	1	50	9.55E-01	0.999998148	cb5135_c0/f2p0/1850
Metabolism	Glycan biosynthesis and metabolism	Mucin type O-glycan biosynthesis	ko00512	1	72	9.88E-01	0.999998148	cb2703_c3/f1p0/2165
Metabolism	Metabolism of cofactors and vitamins	Thiamine metabolism	ko00730	2	59	8.76E-01	0.999998148	"cb8234_c3/f1p0/1311,cb10779_c21/f1p0/1424"
Metabolism	Metabolism of other amino acids	D-Glutamine and D-glutamate metabolism	ko00471	3	71	8.06E-01	0.999998148	"cb10561_c0/f4p0/1872,cb7374_c113592/f1p0/2260,cb10561_c16/f1p0/1106"
Metabolism	Metabolism of other amino acids	Taurine and hypotaurine metabolism	ko00430	1	48	9.49E-01	0.999998148	cb5564_c20/f6p1/1579
Metabolism	Xenobiotics biodegradation and metabolism	Aminobenzoate degradation	ko00627	3	76	8.41E-01	0.999998148	"cb7374_c69984/f1p0/4001,cb7374_c270050/f2p1/2169,cb10491_c548869/f1p0/1385"
Metabolism	Xenobiotics biodegradation and metabolism	Drug metabolism - other enzymes	ko00983	8	199	9.15E-01	0.999998148	"cb7374_c2073/f1p0/3386,cb6994_c10/f1p0/3791,cb11531_c1/f1p0/1264,cb7374_c278961/f1p0/2470,cb7374_c2047/f3p0/3746,cb11531_c3/f1p0/1256,cb6757_c11/f1p0/3228,cb7374_c2056/f1p0/3121"
Metabolism	Xenobiotics biodegradation and metabolism	Styrene degradation	ko00643	1	23	7.59E-01	0.999998148	cb6790_c5/f1p0/1921
Organismal Systems	Circulatory system	Vascular smooth muscle contraction	ko04270	18	408	9.33E-01	0.999998148	"cb13114_c2/f1p0/897,cb7374_c121476/f4p1/3000,cb212_c3/f6p0/4811,cb8271_c146/f1p0/1197,cb510_c14/f1p0/2462,cb8884_c12/f1p0/1417,cb212_c0/f27p1/4976,cb7374_c311045/f1p2/3696,cb13114_c4/f1p0/994,cb7374_c156493/f1p0/2487,cb7374_c107126/f1p0/3042,cb1458_c352/f1p0/2125,cb510_c11/f1p0/4535,cb7374_c116119/f2p0/3609,cb10491_c1312/f1p0/1528,cb10826_c37/f1p0/2344,cb8884_c9/f2p0/1455,cb7374_c330461/f2p0/2077"
Organismal Systems	Development	Dorso-ventral axis formation	ko04320	10	218	8.47E-01	0.999998148	"cb9459_c4/f1p0/1174,cb212_c0/f27p1/4976,cb13301_c4/f2p0/1144,cb326_c2/f11p0/5342,cb212_c3/f6p0/4811,cb10491_c871936/f1p0/1227,cb510_c14/f1p0/2462,cb510_c11/f1p0/4535,cb10491_c882135/f1p0/1469,cb7374_c220122/f1p0/4285"
Organismal Systems	Development	Osteoclast differentiation	ko04380	17	324	7.48E-01	0.999998148	"cb6836_c9/f1p0/1068,cb7374_c17568/f1p1/2523,cb6131_c12/f1p0/1264,cb326_c2/f11p0/5342,cb7374_c209131/f1p0/4179,cb7374_c333797/f3p0/3444,cb212_c3/f6p0/4811,cb7374_c2386/f1p0/4080,cb7374_c9454/f1p0/2348,cb212_c0/f27p1/4976,cb7374_c2375/f1p0/3855,cb7374_c97991/f3p0/3761,cb9666_c0/f1p0/1593,cb9522_c6/f1p0/1543,cb7374_c101025/f2p0/3331,cb9522_c8/f1p0/6550,cb7374_c17051/f1p0/2348"
Organismal Systems	Digestive system	Pancreatic secretion	ko04972	66	1201	7.87E-01	0.999998148	"cb10356_c26/f1p0/5464,cb7374_c121476/f4p1/3000,cb7374_c265964/f1p1/2880,cb7374_c328406/f2p0/2592,cb7374_c336015/f4p0/2862,cb7374_c210750/f1p0/2153,cb7374_c275640/f1p1/2430,cb7374_c97943/f7p2/3839,cb7374_c368860/f1p0/2936,cb7374_c2471/f1p2/3895,cb7374_c116213/f1p0/2919,cb10491_c27708/f1p0/1411,cb10491_c406975/f1p0/1577,cb7374_c124758/f1p1/2440,cb13114_c4/f1p0/994,cb7374_c117516/f1p0/2856,cb7374_c347742/f1p1/2966,cb7374_c105329/f1p1/2441,cb10491_c728669/f2p1/1734,cb7374_c233281/f1p0/2027,cb7374_c111460/f1p0/2525,cb7374_c227982/f1p1/2199,cb13114_c2/f1p0/897,cb7374_c387440/f4p0/2451,cb7374_c170929/f1p0/2569,cb7374_c409735/f1p0/2443,cb7374_c331880/f3p0/2868,cb7374_c286268/f1p0/1989,cb7374_c330296/f3p0/2930,cb8911_c14/f1p0/5491,cb7374_c330883/f47p2/2120,cb1458_c352/f1p0/2125,cb7374_c105074/f1p0/2433,cb7374_c342591/f1p1/2923,cb7374_c126690/f1p0/2391,cb7374_c387592/f3p1/2059,cb7374_c100390/f5p0/2446,cb6131_c12/f1p0/1264,cb10491_c513638/f2p1/1883,cb7374_c334024/f1p1/2538,cb7374_c333762/f1p1/2456,cb7374_c278049/f1p0/2028,cb8834_c22/f1p0/1562,cb8834_c38/f1p0/1637,cb7374_c156493/f1p0/2487,cb7374_c388579/f1p0/2192,cb7374_c404163/f1p2/2955,cb7374_c312473/f8p3/4184,cb10491_c1312/f1p0/1528,cb7374_c334200/f2p0/2437,cb7374_c330461/f2p0/2077,cb7374_c272622/f1p0/2085,cb10491_c56683/f3p0/1914,cb10356_c24/f1p0/5509,cb7374_c101004/f2p0/2486,cb7374_c113812/f1p0/2445,cb7374_c393630/f1p0/2195,cb10491_c31752/f3p1/1904,cb7374_c329727/f2p3/2961,cb8911_c17/f1p0/5420,cb7374_c103575/f1p0/2199,cb7374_c123656/f1p0/2692,cb7374_c181887/f4p3/2863,cb8911_c21/f1p1/5510,cb7374_c399229/f1p0/2342,cb7374_c19020/f1p0/2574"
Organismal Systems	Digestive system	Vitamin digestion and absorption	ko04977	2	50	8.10E-01	0.999998148	"cb6321_c5/f1p0/2246,cb6321_c7/f1p0/1944"
Organismal Systems	Endocrine system	Aldosterone synthesis and secretion	ko04925	9	244	9.60E-01	0.999998148	"cb8884_c12/f1p0/1417,cb7374_c160776/f1p0/3039,cb7374_c387518/f3p0/2471,cb11437_c4/f3p0/1815,cb7374_c233236/f2p0/4734,cb7374_c373671/f1p0/2353,cb10826_c37/f1p0/2344,cb7374_c220864/f1p1/2556,cb8884_c9/f2p0/1455"
Organismal Systems	Endocrine system	Melanogenesis	ko04916	18	411	9.38E-01	0.999998148	"cb7374_c76345/f1p1/3479,cb8771_c8/f1p0/1224,cb7374_c65322/f1p0/3089,cb7374_c237019/f1p0/2958,cb212_c3/f6p0/4811,cb8771_c6/f1p0/1354,cb7374_c209658/f1p4/3295,cb7374_c220122/f1p0/4285,cb8884_c12/f1p0/1417,cb212_c0/f27p1/4976,cb7374_c387669/f2p0/2682,cb7374_c125734/f1p0/3224,cb7374_c69529/f2p0/2579,cb948_c40/f1p0/2587,cb8771_c14/f2p1/1763,cb7374_c39741/f1p4/2427,cb10826_c37/f1p0/2344,cb8884_c9/f2p0/1455"
Organismal Systems	Endocrine system	Oxytocin signaling pathway	ko04921	45	1139	9.99E-01	0.999998148	"cb6836_c9/f1p0/1068,cb7374_c328775/f54p0/4555,cb10491_c21552/f1p0/1677,cb7374_c136300/f1p0/3854,cb10491_c895896/f1p0/1384,cb7374_c220122/f1p0/4285,cb9766_c23/f1p0/911,cb10491_c857197/f1p0/1292,cb8884_c12/f1p0/1417,cb7374_c311045/f1p2/3696,cb212_c0/f27p1/4976,cb10491_c893966/f1p0/1282,cb10491_c733839/f1p0/1299,cb10491_c853052/f1p0/1329,cb10491_c388307/f1p0/1312,cb7374_c107155/f1p0/3428,cb10491_c364609/f1p0/1616,cb10491_c387985/f1p0/1287,cb7374_c116119/f2p0/3609,cb10826_c37/f1p0/2344,cb8884_c9/f2p0/1455,cb7374_c78822/f1p0/2600,cb10491_c608771/f1p0/1839,cb7374_c290106/f1p0/1969,cb7374_c230244/f1p0/2337,cb7374_c209131/f1p0/4179,cb10491_c892647/f1p0/1288,cb212_c3/f6p0/4811,cb10491_c360359/f1p0/1306,cb10491_c368495/f1p0/1307,cb8271_c146/f1p0/1197,cb7374_c65175/f1p0/4028,cb7374_c9454/f1p0/2348,cb7374_c233236/f2p0/4734,cb7374_c330139/f3p0/3361,cb7374_c107126/f1p0/3042,cb7374_c101025/f2p0/3331,cb7374_c39940/f2p1/4997,cb7374_c39489/f1p0/2580,cb7374_c70597/f2p2/4351,cb7374_c405876/f1p0/2254,cb1458_c352/f1p0/2125,cb7374_c31411/f1p0/2974,cb7374_c17051/f1p0/2348,cb10491_c865210/f1p0/1324"
Organismal Systems	Endocrine system	Progesterone-mediated oocyte maturation	ko04914	10	247	9.30E-01	0.999998148	"cb212_c0/f27p1/4976,cb7374_c97991/f3p0/3761,cb9666_c0/f1p0/1593,cb4581_c1/f1p0/2280,cb7374_c333797/f3p0/3444,cb212_c3/f6p0/4811,cb510_c11/f1p0/4535,cb510_c14/f1p0/2462,cb10826_c37/f1p0/2344,cb7374_c220122/f1p0/4285"
Organismal Systems	Endocrine system	Prolactin signaling pathway	ko04917	8	186	8.75E-01	0.999998148	"cb212_c0/f27p1/4976,cb7374_c97991/f3p0/3761,cb9666_c0/f1p0/1593,cb326_c2/f11p0/5342,cb7374_c333797/f3p0/3444,cb10535_c3/f1p0/1879,cb212_c3/f6p0/4811,cb7374_c220122/f1p0/4285"
Organismal Systems	Endocrine system	Regulation of lipolysis in adipocyte	ko04923	9	204	8.68E-01	0.999998148	"cb7374_c78822/f1p0/2600,cb7374_c97991/f3p0/3761,cb9666_c0/f1p0/1593,cb7374_c333797/f3p0/3444,cb7374_c70597/f2p2/4351,cb7374_c107155/f1p0/3428,cb7374_c65175/f1p0/4028,cb10826_c37/f1p0/2344,cb9766_c23/f1p0/911"
Organismal Systems	Endocrine system	Renin secretion	ko04924	5	287	1.00E+00	0.999998148	"cb6836_c9/f1p0/1068,cb8884_c12/f1p0/1417,cb7374_c209131/f1p0/4179,cb10826_c37/f1p0/2344,cb8884_c9/f2p0/1455"
Organismal Systems	Endocrine system	Thyroid hormone signaling pathway	ko04919	78	1491	9.08E-01	0.999998148	"cb7374_c265964/f1p1/2880,cb7374_c328406/f2p0/2592,cb7374_c336015/f4p0/2862,cb7374_c333797/f3p0/3444,cb7374_c210750/f1p0/2153,cb7374_c275640/f1p1/2430,cb7374_c113981/f1p0/4179,cb7374_c368860/f1p0/2936,cb10491_c857197/f1p0/1292,cb7374_c116213/f1p0/2919,cb10491_c27708/f1p0/1411,cb10491_c406975/f1p0/1577,cb7374_c124758/f1p1/2440,cb10491_c733839/f1p0/1299,cb10491_c388307/f1p0/1312,cb7374_c117516/f1p0/2856,cb7374_c347742/f1p1/2966,cb7374_c105329/f1p1/2441,cb10491_c728669/f2p1/1734,cb7374_c233281/f1p0/2027,cb7374_c111460/f1p0/2525,cb7374_c227982/f1p1/2199,cb10602_c2/f3p0/1675,cb7374_c387440/f4p0/2451,cb7374_c170929/f1p0/2569,cb7374_c230244/f1p0/2337,cb7374_c409735/f1p0/2443,cb212_c3/f6p0/4811,cb7374_c331880/f3p0/2868,cb7374_c286268/f1p0/1989,cb7374_c330296/f3p0/2930,cb14085_c3/f1p0/896,cb7374_c97991/f3p0/3761,cb9666_c0/f1p0/1593,cb7374_c330883/f47p2/2120,cb7374_c105074/f1p0/2433,cb7374_c342591/f1p1/2923,cb5897_c60/f1p0/1437,cb7374_c126690/f1p0/2391,cb7374_c387592/f3p1/2059,cb7374_c100390/f5p0/2446,cb10491_c513638/f2p1/1883,cb7374_c334024/f1p1/2538,cb7374_c333762/f1p1/2456,cb7374_c220122/f1p0/4285,cb7374_c278049/f1p0/2028,cb10602_c4/f2p0/1724,cb212_c0/f27p1/4976,cb10491_c893966/f1p0/1282,cb10491_c853052/f1p0/1329,cb8834_c22/f1p0/1562,cb8834_c38/f1p0/1637,cb7374_c388579/f1p0/2192,cb7374_c404163/f1p2/2955,cb10491_c364609/f1p0/1616,cb10491_c387985/f1p0/1287,cb1584_c1/f7p0/3536,cb10826_c37/f1p0/2344,cb7374_c334200/f2p0/2437,cb7374_c272622/f1p0/2085,cb10491_c56683/f3p0/1914,cb7374_c65322/f1p0/3089,cb10491_c892647/f1p0/1288,cb10491_c360359/f1p0/1306,cb10491_c368495/f1p0/1307,cb7374_c101004/f2p0/2486,cb10408_c16/f1p0/1621,cb7374_c113812/f1p0/2445,cb7374_c393630/f1p0/2195,cb10491_c31752/f3p1/1904,cb7374_c329727/f2p3/2961,cb948_c40/f1p0/2587,cb7374_c103575/f1p0/2199,cb7374_c123656/f1p0/2692,cb7374_c181887/f4p3/2863,cb7374_c399229/f1p0/2342,cb7374_c19020/f1p0/2574,cb10491_c865210/f1p0/1324"
Organismal Systems	Environmental adaptation	Circadian entrainment	ko04713	10	301	9.87E-01	0.999998148	"cb8884_c12/f1p0/1417,cb212_c0/f27p1/4976,cb4457_c7/f1p0/2891,cb7374_c360201/f1p0/1992,cb273_c113/f2p1/3841,cb273_c34/f3p0/4211,cb212_c3/f6p0/4811,cb273_c1/f16p1/3921,cb10826_c37/f1p0/2344,cb8884_c9/f2p0/1455"
Organismal Systems	Environmental adaptation	Circadian rhythm - fly	ko04711	1	44	9.34E-01	0.999998148	cb4411_c1/f9p0/1956
Organismal Systems	Immune system	Antigen processing and presentation	ko04612	18	364	8.31E-01	0.999998148	"cb7374_c397289/f1p0/2175,cb7374_c106520/f1p0/2130,cb6113_c7/f1p1/2026,cb7374_c174066/f1p0/2265,cb10389_c151/f1p0/1272,cb7374_c113303/f1p0/2144,cb9994_c11/f8p0/1545,cb7374_c120384/f1p0/2252,cb7374_c406151/f1p0/2102,cb10491_c898326/f1p0/1464,cb9994_c9/f1p0/1034,cb9994_c4/f1p0/1515,cb6113_c8/f1p0/1996,cb13843_c12/f3p0/936,cb5624_c8/f1p0/1805,cb7374_c15136/f2p1/2478,cb6113_c3/f2p0/2157,cb7374_c119393/f1p0/2080"
Organismal Systems	Immune system	B cell receptor signaling pathway	ko04662	18	344	7.57E-01	0.999998148	"cb7374_c289054/f1p0/2401,cb6836_c9/f1p0/1068,cb7374_c17568/f1p1/2523,cb6131_c12/f1p0/1264,cb7374_c293740/f1p0/2061,cb326_c2/f11p0/5342,cb7374_c333797/f3p0/3444,cb7374_c332732/f6p0/2593,cb7374_c209131/f1p0/4179,cb212_c3/f6p0/4811,cb7374_c220122/f1p0/4285,cb7374_c9454/f1p0/2348,cb212_c0/f27p1/4976,cb7374_c97991/f3p0/3761,cb9666_c0/f1p0/1593,cb2775_c4/f3p0/3905,cb7374_c101025/f2p0/3331,cb7374_c17051/f1p0/2348"
Organismal Systems	Immune system	Hematopoietic cell lineage	ko04640	1	26	8.00E-01	0.999998148	cb6803_c0/f3p0/2139
Organismal Systems	Immune system	NOD-like receptor signaling pathway	ko04621	15	379	9.69E-01	0.999998148	"cb7374_c9454/f1p0/2348,cb212_c0/f27p1/4976,cb9758_c235/f5p0/1073,cb9907_c1/f1p0/1232,cb218_c16/f1p0/2555,cb12150_c1/f1p0/1882,cb7374_c101025/f2p0/3331,cb7374_c219835/f1p0/1922,cb212_c3/f6p0/4811,cb1458_c352/f1p0/2125,cb9758_c220/f1p0/1024,cb9758_c228/f1p0/908,cb7374_c17051/f1p0/2348,cb5100_c4/f1p0/1620,cb7374_c330699/f11p0/2386"
Organismal Systems	Immune system	Platelet activation	ko04611	37	841	9.83E-01	0.999998148	"cb13542_c0/f1p0/1120,cb10491_c1006/f2p0/1580,cb7374_c333797/f3p0/3444,cb7374_c289801/f1p0/2032,cb10491_c857197/f1p0/1292,cb212_c0/f27p1/4976,cb7374_c311045/f1p2/3696,cb10491_c893966/f1p0/1282,cb10491_c853052/f1p0/1329,cb10491_c733839/f1p0/1299,cb7374_c121413/f1p0/4402,cb10491_c388307/f1p0/1312,cb7374_c110394/f1p0/3865,cb10491_c364609/f1p0/1616,cb10491_c387985/f1p0/1287,cb7374_c116119/f2p0/3609,cb7374_c2889/f6p0/3868,cb10826_c37/f1p0/2344,cb6803_c0/f3p0/2139,cb7374_c100915/f1p1/3753,cb7374_c230244/f1p0/2337,cb7374_c8349/f4p0/3506,cb212_c3/f6p0/4811,cb10491_c892647/f1p0/1288,cb10491_c368495/f1p0/1307,cb10491_c360359/f1p0/1306,cb8357_c175/f3p0/1168,cb7374_c118727/f1p0/3385,cb7374_c2911/f1p0/2384,cb7374_c97991/f3p0/3761,cb9666_c0/f1p0/1593,cb7374_c148335/f1p1/4328,cb7374_c107126/f1p0/3042,cb7374_c101770/f1p0/3683,cb1458_c352/f1p0/2125,cb7374_c669/f2p0/3287,cb10491_c865210/f1p0/1324"
Organismal Systems	Immune system	RIG-I-like receptor signaling pathway	ko04622	1	68	9.85E-01	0.999998148	cb5100_c4/f1p0/1620
Organismal Systems	Immune system	Th17 cell differentiation	ko04659	8	216	9.50E-01	0.999998148	"cb7374_c9454/f1p0/2348,cb6836_c9/f1p0/1068,cb212_c0/f27p1/4976,cb7374_c101025/f2p0/3331,cb7374_c209131/f1p0/4179,cb7374_c113981/f1p0/4179,cb212_c3/f6p0/4811,cb7374_c17051/f1p0/2348"
Organismal Systems	Immune system	Th1 and Th2 cell differentiation	ko04658	7	180	9.19E-01	0.999998148	"cb7374_c101025/f2p0/3331,cb7374_c9454/f1p0/2348,cb6836_c9/f1p0/1068,cb212_c0/f27p1/4976,cb7374_c209131/f1p0/4179,cb212_c3/f6p0/4811,cb7374_c17051/f1p0/2348"
Organismal Systems	Immune system	Toll-like receptor signaling pathway	ko04620	11	228	8.10E-01	0.999998148	"cb7374_c9454/f1p0/2348,cb212_c0/f27p1/4976,cb7374_c97991/f3p0/3761,cb6131_c12/f1p0/1264,cb9666_c0/f1p0/1593,cb7374_c101025/f2p0/3331,cb12150_c1/f1p0/1882,cb7374_c333797/f3p0/3444,cb212_c3/f6p0/4811,cb7374_c17051/f1p0/2348,cb8541_c10/f1p0/1551"
Organismal Systems	Nervous system	Cholinergic synapse	ko04725	16	345	8.84E-01	0.999998148	"cb7374_c387518/f3p0/2471,cb11437_c4/f3p0/1815,cb7374_c360201/f1p0/1992,cb273_c113/f2p1/3841,cb7374_c373671/f1p0/2353,cb7374_c333797/f3p0/3444,cb212_c3/f6p0/4811,cb7374_c220864/f1p1/2556,cb7374_c220122/f1p0/4285,cb212_c0/f27p1/4976,cb4457_c7/f1p0/2891,cb7374_c97991/f3p0/3761,cb9666_c0/f1p0/1593,cb273_c34/f3p0/4211,cb273_c1/f16p1/3921,cb10826_c37/f1p0/2344"
Organismal Systems	Nervous system	Dopaminergic synapse	ko04728	24	490	8.71E-01	0.999998148	"cb7374_c387518/f3p0/2471,cb11437_c4/f3p0/1815,cb7374_c8949/f4p0/3763,cb7374_c224931/f3p1/2949,cb7374_c360201/f1p0/1992,cb397_c30/f1p2/5491,cb273_c113/f2p1/3841,cb7374_c373671/f1p0/2353,cb7374_c209131/f1p0/4179,cb7374_c220864/f1p1/2556,cb8884_c12/f1p0/1417,cb7374_c311045/f1p2/3696,cb4457_c7/f1p0/2891,cb7374_c53924/f2p0/2785,cb9666_c0/f1p0/1593,cb397_c9/f1p1/4541,cb7374_c107126/f1p0/3042,cb273_c34/f3p0/4211,cb7374_c220869/f1p0/3012,cb7374_c1599/f1p0/3140,cb273_c1/f16p1/3921,cb7374_c116119/f2p0/3609,cb10826_c37/f1p0/2344,cb8884_c9/f2p0/1455"
Organismal Systems	Nervous system	GABAergic synapse	ko04727	17	334	7.89E-01	0.999998148	"cb7374_c35672/f1p0/4416,cb7374_c360201/f1p0/1992,cb273_c113/f2p1/3841,cb10491_c435344/f1p0/1391,cb4228_c8/f1p0/2160,cb10491_c408466/f1p0/1634,cb4228_c6/f1p0/2478,cb7374_c100842/f4p1/3185,cb12973_c5/f4p0/980,cb10449_c5/f1p0/2618,cb10491_c399744/f1p0/1397,cb4457_c7/f1p0/2891,cb10491_c908241/f1p0/1446,cb273_c34/f3p0/4211,cb273_c1/f16p1/3921,cb4228_c11/f1p0/2160,cb10826_c37/f1p0/2344"
Organismal Systems	Nervous system	Glutamatergic synapse	ko04724	18	426	9.56E-01	0.999998148	"cb6836_c9/f1p0/1068,cb7374_c360201/f1p0/1992,cb273_c113/f2p1/3841,cb11445_c10/f1p0/5399,cb10491_c435344/f1p0/1391,cb7374_c209131/f1p0/4179,cb10491_c408466/f1p0/1634,cb212_c3/f6p0/4811,cb12973_c5/f4p0/980,cb212_c0/f27p1/4976,cb10491_c399744/f1p0/1397,cb4457_c7/f1p0/2891,cb10491_c908241/f1p0/1446,cb273_c34/f3p0/4211,cb9322_c1/f1p0/1543,cb7374_c3238/f1p0/2784,cb273_c1/f16p1/3921,cb10826_c37/f1p0/2344"
Organismal Systems	Nervous system	Long-term depression	ko04730	8	249	9.84E-01	0.999998148	"cb212_c0/f27p1/4976,cb7374_c224931/f3p1/2949,cb7374_c53924/f2p0/2785,cb212_c3/f6p0/4811,cb7374_c1599/f1p0/3140,cb510_c14/f1p0/2462,cb510_c11/f1p0/4535,cb7374_c220122/f1p0/4285"
Organismal Systems	Nervous system	Retrograde endocannabinoid signaling	ko04723	27	559	8.99E-01	0.999998148	"cb7374_c395035/f1p0/2914,cb7374_c78822/f1p0/2600,cb7374_c160776/f1p0/3039,cb11601_c1488/f1p0/1118,cb7374_c360201/f1p0/1992,cb273_c113/f2p1/3841,cb10491_c1027/f1p0/1894,cb212_c3/f6p0/4811,cb13510_c1/f1p0/1001,cb9057_c3/f2p0/1119,cb7374_c65175/f1p0/4028,cb9057_c7/f1p0/1408,cb9766_c23/f1p0/911,cb10449_c5/f1p0/2618,cb212_c0/f27p1/4976,cb4457_c7/f1p0/2891,cb10491_c574/f2p0/1673,cb10491_c1026/f1p0/1344,cb8218_c844/f1p0/1421,cb6730_c13/f1p0/1368,cb273_c34/f3p0/4211,cb8258_c23/f19p0/1147,cb7374_c107155/f1p0/3428,cb7374_c70597/f2p2/4351,cb273_c1/f16p1/3921,cb7374_c392919/f1p0/2526,cb10826_c37/f1p0/2344"
Organismal Systems	Sensory system	Inflammatory mediator regulation of TRP channels	ko04750	9	269	9.82E-01	0.999998148	"cb8884_c12/f1p0/1417,cb7374_c311045/f1p2/3696,cb7374_c97991/f3p0/3761,cb7374_c107126/f1p0/3042,cb7374_c333797/f3p0/3444,cb7374_c116119/f2p0/3609,cb8541_c10/f1p0/1551,cb10826_c37/f1p0/2344,cb8884_c9/f2p0/1455"
Organismal Systems	Sensory system	Phototransduction - fly	ko04745	16	478	9.97E-01	0.999998148	"cb7374_c160776/f1p0/3039,cb7374_c230244/f1p0/2337,cb10491_c892647/f1p0/1288,cb10491_c360359/f1p0/1306,cb10491_c368495/f1p0/1307,cb8884_c12/f1p0/1417,cb10491_c857197/f1p0/1292,cb10491_c893966/f1p0/1282,cb4457_c7/f1p0/2891,cb10491_c853052/f1p0/1329,cb10491_c733839/f1p0/1299,cb10491_c388307/f1p0/1312,cb10491_c387985/f1p0/1287,cb10491_c364609/f1p0/1616,cb8884_c9/f2p0/1455,cb10491_c865210/f1p0/1324"
Organismal Systems	Sensory system	Taste transduction	ko04742	2	54	8.42E-01	0.999998148	"cb4457_c7/f1p0/2891,cb10826_c37/f1p0/2344"
