# Supplementary material for: Full-length transcriptome sequencing and comparative transcriptome analysis of Eriocheir sinensis in response to infection by the microsporidian Hepatospora eriocheir
Source: Front Cell Infect Microbiol. 2022 Dec 1;12:997574. doi: 10.3389/fcimb.2022.997574 (PMC9754153; doi:10.3389/fcimb.2022.997574)
Supplement: Supplementary Table 11 — KEGG enrichment analysis of all DEUs in E. sinensis intestine after H. eriocheir infection. [file Table_11.xls]

Pathway Hierarchy1	Pathway Hierarchy2	KEGG Pathway	Pathway ID	Gene Number	Background number	P-Value	Q-Value	Gene IDs
Environmental Information Processing	Signaling molecules and interaction	ECM-receptor interaction	ko04512	118	539	6.912850e-09	1.928685e-06	cb7374_c231544/f2p1/2530,cb10491_c681302/f3p0/1456,cb13542_c0/f1p0/1120,cb10491_c576209/f1p0/1344,cb10491_c894156/f1p0/1363,cb10491_c513626/f2p0/1432,cb7374_c237059/f2p0/2866,cb10491_c681037/f2p0/1423,cb10491_c513580/f1p0/1279,cb10491_c1006/f2p0/1580,cb7374_c147281/f2p0/3982,cb10491_c680091/f1p0/1528,cb10491_c680684/f2p0/1643,cb7374_c275249/f1p0/2071,cb7374_c289801/f1p0/2032,cb10491_c539618/f1p0/…
Cellular Processes	Cell growth and death	Necroptosis	ko04217	136	672	8.437954e-08	1.165876e-05	cb7287_c4/f1p0/1494,cb7374_c269755/f3p0/2149,cb10491_c679180/f1p0/1286,cb7374_c345340/f8p2/2862,cb7374_c2926/f1p1/2127,cb9907_c1/f1p0/1232,cb10491_c560839/f1p0/1307,cb8218_c1015/f10p0/1115,cb8218_c606/f1p0/1360,cb2348_c19/f1p0/2953,cb7374_c225234/f2p0/2539,cb10491_c684613/f1p0/1754,cb5463_c3/f1p0/2090,cb10491_c680682/f2p0/1786,cb2970_c441/f1p0/1255,cb11166_c4/f1p0/923,cb10491_c681153/f3p0/1764,cb…
Organismal Systems	Immune system	Complement and coagulation cascades	ko04610	64	255	1.253630e-07	1.165876e-05	cb13123_c25/f1p0/5349,cb7374_c27500/f2p3/3488,cb7374_c15376/f1p3/2507,cb13123_c15/f1p0/921,cb7374_c37677/f1p0/2426,cb7374_c158412/f1p0/2040,cb7374_c40890/f2p0/3163,cb7374_c281808/f1p1/3614,cb7374_c117601/f1p0/2800,cb7374_c39545/f3p0/3669,cb10491_c565033/f2p0/1396,cb13123_c34/f5p1/5328,cb10491_c561035/f1p0/1866,cb13123_c3/f4p0/5252,cb10491_c437061/f1p1/1735,cb7374_c46462/f2p1/3190,cb7573_c2/f3p0/1…
Cellular Processes	Transport and catabolism	Lysosome	ko04142	208	1164	9.974305e-07	5.565662e-05	cb7374_c17006/f1p3/2028,cb7374_c123624/f1p1/3620,cb7374_c332796/f5p0/2409,cb7374_c293752/f1p0/2159,cb11345_c32/f1p0/1639,cb7374_c27140/f6p2/3748,cb7374_c15782/f1p2/2562,cb7374_c121842/f3p0/2327,cb8641_c7/f1p0/1174,cb7374_c328854/f9p0/2750,cb7374_c3313/f1p0/4171,cb5865_c0/f3p0/2441,cb11774_c0/f2p0/1278,cb9994_c8/f1p0/1187,cb7374_c20242/f8p3/3880,cb1264_c11/f3p0/4299,cb7374_c5712/f1p0/2943,cb7374_c…
Cellular Processes	Transport and catabolism	Phagosome	ko04145	330	1978	8.294841e-07	5.565662e-05	cb7374_c122016/f1p0/3364,cb13542_c0/f1p0/1120,cb7374_c332308/f3p0/3244,cb7374_c332796/f5p0/2409,cb1631_c14/f2p0/3614,cb10491_c1006/f2p0/1580,cb7374_c293752/f1p0/2159,cb11601_c1638/f1p0/1904,cb3352_c1/f1p0/4613,cb11345_c32/f1p0/1639,cb7374_c46803/f1p0/2539,cb10491_c404142/f1p0/1671,cb6012_c25/f1p0/3093,cb7374_c121842/f3p0/2327,cb12925_c86/f1p0/1165,cb10491_c857197/f1p0/1292,cb6012_c11/f2p0/3470,cb…
Cellular Processes	Transport and catabolism	Peroxisome	ko04146	122	623	2.171309e-06	1.009658e-04	cb4413_c10/f1p1/1234,cb7374_c9308/f4p4/3020,cb4413_c8/f1p0/1759,cb3901_c1/f2p0/2407,cb6166_c18/f1p0/1317,cb5033_c3/f1p1/2752,cb6071_c7/f1p0/2553,cb9916_c0/f2p0/1840,cb6071_c17/f1p0/2222,cb6777_c7/f1p0/1525,cb6166_c16/f1p0/1330,cb6477_c2/f3p0/2056,cb6166_c2/f4p0/1069,cb10491_c564627/f1p0/1361,cb6166_c1/f9p0/1436,cb11601_c269/f2p0/1681,cb6876_c5/f1p2/1718,cb7374_c74169/f1p2/2970,cb11531_c4/f1p0/155…
Metabolism	Amino acid metabolism	Cysteine and methionine metabolism	ko00270	77	358	5.205208e-06	1.815316e-04	cb7374_c18947/f1p0/2517,cb2378_c32/f1p0/1957,cb855_c14/f1p0/776,cb7374_c218661/f1p0/2877,cb7374_c20482/f1p1/2947,cb10541_c4/f1p0/1278,cb2378_c2/f18p1/1952,cb7374_c32589/f1p0/2947,cb7374_c227573/f2p0/2575,cb10279_c1/f5p0/1445,cb855_c2/f6p0/1722,cb10279_c7/f2p0/1812,cb11312_c0/f2p1/1489,cb5564_c20/f6p1/1579,cb7374_c44726/f1p0/3374,cb2378_c73/f1p0/1546,cb2378_c58/f1p0/1866,cb2378_c77/f1p0/1443,cb737…
Organismal Systems	Digestive system	Mineral absorption	ko04978	164	902	4.909480e-06	1.815316e-04	cb547_c2/f2p0/1405,cb7374_c104688/f1p0/2281,cb7374_c109721/f1p0/1977,cb7374_c2926/f1p1/2127,cb8218_c1015/f10p0/1115,cb8218_c606/f1p0/1360,cb7374_c210750/f1p0/2153,cb10491_c387457/f1p0/1804,cb10491_c27708/f1p0/1411,cb7374_c9425/f1p0/2586,cb7374_c124758/f1p1/2440,cb10491_c406975/f1p0/1577,cb7374_c219084/f1p0/1999,cb7374_c18158/f1p0/2792,cb7374_c104080/f1p0/2241,cb7374_c117516/f1p0/2856,cb10491_c477…
Metabolism	Amino acid metabolism	Phenylalanine metabolism	ko00360	44	172	6.352598e-06	1.969305e-04	cb7374_c18947/f1p0/2517,cb7374_c160892/f2p0/2330,cb7374_c173852/f2p0/3539,cb7374_c334232/f3p1/2117,cb7374_c29185/f4p0/4708,cb7374_c4324/f1p0/2932,cb7374_c177406/f1p0/2554,cb7374_c30996/f1p0/2610,cb7374_c338376/f1p0/2341,cb7374_c266879/f4p4/2778,cb7374_c20482/f1p1/2947,cb10491_c25469/f4p0/1763,cb7374_c227573/f2p0/2575,cb7374_c150078/f3p4/2733,cb14687_c1/f1p0/5108,cb7374_c246968/f1p0/2257,cb7374_c3…
Environmental Information Processing	Signaling molecules and interaction	Cell adhesion molecules (CAMs)	ko04514	38	142	8.635802e-06	2.409389e-04	cb13542_c0/f1p0/1120,cb10491_c556198/f1p0/1548,cb7374_c237059/f2p0/2866,cb12545_c3/f1p1/5279,cb10491_c1006/f2p0/1580,cb7374_c32645/f1p0/2912,cb7374_c289801/f1p0/2032,cb7374_c43932/f1p0/4713,cb10743_c18/f1p0/5120,cb7374_c30106/f5p0/3771,cb10491_c527868/f1p0/1501,cb10491_c513678/f2p0/1246,cb7374_c266283/f6p0/2927,cb10491_c1011/f1p0/1743,cb7374_c121413/f1p0/4402,cb7374_c291388/f1p0/2305,cb10491_c934…
Metabolism	Overview	Carbon metabolism	ko01200	317	1949	1.189915e-05	3.018058e-04	cb7374_c330909/f5p1/2070,cb7374_c333596/f1p1/2195,cb7374_c160077/f1p0/2916,cb7374_c167356/f1p0/2081,cb7374_c20482/f1p1/2947,cb7374_c4258/f1p0/2508,cb7374_c387442/f4p1/2489,cb7374_c45265/f1p0/3859,cb12210_c21/f1p0/1213,cb7374_c408151/f1p1/2400,cb8545_c16/f1p0/1720,cb8320_c6/f2p0/1349,cb7374_c105950/f1p0/2335,cb7374_c102089/f2p0/2812,cb3757_c3/f4p0/3356,cb10561_c0/f4p0/1872,cb6960_c21/f1p0/1310,cb7…
Metabolism	Amino acid metabolism	Phenylalanine, tyrosine and tryptophan biosynthesis	ko00400	36	135	1.596966e-05	3.712946e-04	cb7374_c160892/f2p0/2330,cb7374_c18947/f1p0/2517,cb7374_c334232/f3p1/2117,cb7374_c4324/f1p0/2932,cb7374_c29185/f4p0/4708,cb7374_c177406/f1p0/2554,cb7374_c30996/f1p0/2610,cb7374_c338376/f1p0/2341,cb7374_c266879/f4p4/2778,cb7374_c20482/f1p1/2947,cb10491_c25469/f4p0/1763,cb7374_c150078/f3p4/2733,cb7374_c227573/f2p0/2575,cb14687_c1/f1p0/5108,cb7374_c246968/f1p0/2257,cb7374_c398394/f1p0/2078,cb11312_c…
Metabolism	Lipid metabolism	Arachidonic acid metabolism	ko00590	71	340	3.289644e-05	7.060083e-04	cb30_c37/f1p0/3242,cb7374_c121476/f4p1/3000,cb7374_c344729/f1p0/2743,cb30_c3/f2p0/5172,cb7374_c165774/f7p0/2851,cb3460_c6/f1p0/3406,cb9766_c0/f3p0/1508,cb13114_c6/f4p0/1007,cb9766_c23/f1p0/911,cb10107_c2/f1p0/1315,cb13114_c4/f1p0/994,cb10107_c4/f1p0/1110,cb9608_c2/f1p0/1438,cb30_c7/f1p1/4991,cb7374_c107155/f1p0/3428,cb6437_c9/f2p0/1201,cb7374_c112311/f2p0/3032,cb30_c8/f1p0/4202,cb10043_c112/f5p1/…
Metabolism	Carbohydrate metabolism	Propanoate metabolism	ko00640	72	356	8.486695e-05	1.584519e-03	cb2378_c32/f1p0/1957,cb5033_c3/f1p1/2752,cb7374_c63985/f1p0/3104,cb6275_c1/f13p0/4427,cb4064_c17/f1p0/2306,cb2378_c2/f18p1/1952,cb9710_c16/f1p0/1616,cb6275_c7/f1p0/4407,cb7374_c210606/f1p0/1919,cb9710_c8/f1p0/1846,cb9710_c2/f2p0/1302,cb7374_c69984/f1p0/4001,cb7374_c230110/f1p0/2699,cb2378_c73/f1p0/1546,cb2378_c58/f1p0/1866,cb2378_c77/f1p0/1443,cb7374_c101139/f9p0/3335,cb6275_c5/f2p0/4624,cb7374_c…
Metabolism	Carbohydrate metabolism	Pyruvate metabolism	ko00620	161	930	8.518921e-05	1.584519e-03	cb7374_c171492/f1p1/2132,cb10491_c404688/f1p0/1727,cb2176_c1/f14p1/3455,cb7374_c330909/f5p1/2070,cb7374_c333596/f1p1/2195,cb5742_c35/f5p0/2384,cb7374_c167356/f1p0/2081,cb7374_c70401/f1p0/2271,cb2378_c2/f18p1/1952,cb2176_c32/f1p0/3002,cb7374_c334160/f2p0/2192,cb2176_c0/f15p0/3361,cb7374_c359031/f1p0/2384,cb13008_c4/f1p0/6418,cb5742_c23/f1p0/2269,cb2378_c73/f1p0/1546,cb5742_c28/f1p0/1474,cb7374_c45…
Genetic Information Processing	Folding, sorting and degradation	Protein processing in endoplasmic reticulum	ko04141	188	1122	1.448801e-04	2.333175e-03	cb7374_c284168/f1p1/2169,cb1478_c2/f1p0/4335,cb11998_c3/f1p1/1044,cb6731_c4/f1p0/1968,cb7401_c6/f1p0/1745,cb11358_c0/f2p0/1786,cb3437_c14/f1p0/2475,cb7374_c36744/f1p0/2512,cb4096_c10/f1p0/2133,cb7374_c285662/f1p1/2284,cb4096_c1/f2p0/1782,cb3627_c9/f1p0/3316,cb6862_c0/f10p0/2135,cb4652_c14/f1p0/2811,cb6862_c11/f1p0/3065,cb858_c24/f1p0/966,cb6862_c7/f2p0/2769,cb8756_c10/f1p0/1524,cb13843_c14/f1p0/1…
Metabolism	Xenobiotics biodegradation and metabolism	Metabolism of xenobiotics by cytochrome P450	ko00980	34	138	1.495721e-04	2.333175e-03	cb10491_c537429/f1p0/1282,cb3901_c1/f2p0/2407,cb13015_c20/f1p2/987,cb7424_c28/f1p0/954,cb7404_c0/f27p0/1392,cb7424_c12/f2p0/1184,cb6043_c5/f1p0/2081,cb10043_c110/f656p0/1170,cb10043_c39/f1p2/1297,cb12223_c2/f1p0/910,cb7374_c1670/f1p1/2179,cb8694_c8/f1p0/1162,cb6043_c6/f1p0/1728,cb9608_c2/f1p0/1438,cb10043_c112/f5p1/1044,cb7424_c19/f1p0/1206,cb10956_c1/f2p0/1226,cb6043_c8/f1p0/1477,cb13015_c23/f27…
Organismal Systems	Immune system	Fc gamma R-mediated phagocytosis	ko04666	97	520	1.505274e-04	2.333175e-03	cb7374_c7837/f13p0/2939,cb7374_c158101/f1p0/2812,cb7374_c334221/f9p2/2697,cb7374_c210449/f1p3/2786,cb7374_c106216/f1p1/4005,cb7374_c219126/f1p0/2497,cb6131_c8/f1p0/1561,cb7374_c333797/f3p0/3444,cb2204_c15/f1p0/2219,cb7374_c267084/f102p2/3305,cb7374_c230330/f1p0/2212,cb7374_c328680/f6p1/3466,cb2204_c23/f1p0/1638,cb7374_c387131/f1p0/2744,cb6131_c4/f1p0/1837,cb7374_c175419/f2p0/2680,cb7374_c150106/f…
Cellular Processes	Cell motility	Regulation of actin cytoskeleton	ko04810	227	1400	2.367126e-04	3.475937e-03	cb6353_c10/f1p1/5502,cb7374_c11143/f2p0/4591,cb7374_c15211/f1p0/2821,cb7374_c158101/f1p0/2812,cb7374_c334221/f9p2/2697,cb7374_c232610/f1p0/4556,cb13542_c0/f1p0/1120,cb2791_c20/f3p1/2379,cb2791_c85/f1p1/3588,cb7374_c210449/f1p3/2786,cb12925_c102/f1p0/1121,cb7374_c219126/f1p0/2497,cb10491_c1006/f2p0/1580,cb7374_c333797/f3p0/3444,cb7374_c43096/f1p0/3624,cb2204_c15/f1p0/2219,cb510_c14/f1p0/2462,cb129…
Metabolism	Metabolism of other amino acids	Glutathione metabolism	ko00480	70	356	2.518940e-04	3.513922e-03	cb7374_c9308/f4p4/3020,cb3901_c1/f2p0/2407,cb7249_c11/f1p0/1201,cb7424_c28/f1p0/954,cb7374_c32589/f1p0/2947,cb7374_c74169/f1p2/2970,cb7684_c1/f1p0/1938,cb829_c22/f1p0/2199,cb10107_c2/f1p0/1315,cb12223_c2/f1p0/910,cb10107_c4/f1p0/1110,cb7249_c10/f1p0/1217,cb7374_c165685/f1p0/3776,cb9608_c2/f1p0/1438,cb10043_c112/f5p1/1044,cb7374_c408151/f1p1/2400,cb10491_c1823/f1p0/1548,cb7424_c19/f1p0/1206,cb1095…
Metabolism	Carbohydrate metabolism	Glycolysis / Gluconeogenesis	ko00010	204	1252	3.674398e-04	4.659804e-03	cb10491_c404688/f1p0/1727,cb7374_c330909/f5p1/2070,cb5742_c35/f5p0/2384,cb7374_c70401/f1p0/2271,cb9574_c7/f1p0/1177,cb2378_c2/f18p1/1952,cb7374_c223090/f1p2/2340,cb9533_c1/f3p0/1374,cb6664_c12/f2p0/1460,cb8972_c65/f1p0/935,cb7374_c359031/f1p0/2384,cb5742_c23/f1p0/2269,cb5742_c28/f1p0/1474,cb2378_c73/f1p0/1546,cb7374_c45265/f1p0/3859,cb7374_c401302/f1p0/2356,cb12210_c21/f1p0/1213,cb8545_c16/f1p0/1…
Metabolism	Energy metabolism	Oxidative phosphorylation	ko00190	252	1584	3.590814e-04	4.659804e-03	cb7374_c6139/f1p0/2296,cb7374_c122016/f1p0/3364,cb7374_c332796/f5p0/2409,cb8767_c9/f1p0/1057,cb12921_c4/f1p0/1041,cb7374_c158420/f1p0/3759,cb7374_c293752/f1p0/2159,cb10491_c881002/f1p0/1301,cb11345_c32/f1p0/1639,cb7374_c46803/f1p0/2539,cb7374_c15782/f1p2/2562,cb7374_c3089/f1p1/3030,cb7374_c121842/f3p0/2327,cb5067_c32/f1p0/1256,cb2970_c497/f1p0/1924,cb7374_c387442/f4p1/2489,cb7374_c2819/f1p0/2499,…
Organismal Systems	Excretory system	Aldosterone-regulated sodium reabsorption	ko04960	149	879	4.003091e-04	4.855924e-03	cb7374_c104688/f1p0/2281,cb7374_c232610/f1p0/4556,cb7374_c109721/f1p0/1977,cb7374_c333797/f3p0/3444,cb7374_c210750/f1p0/2153,cb2204_c15/f1p0/2219,cb7374_c278185/f1p0/3151,cb10491_c387457/f1p0/1804,cb10491_c27708/f1p0/1411,cb7374_c124758/f1p1/2440,cb10491_c406975/f1p0/1577,cb7374_c269873/f2p0/3530,cb7374_c219084/f1p0/1999,cb7374_c18158/f1p0/2792,cb7374_c104080/f1p0/2241,cb7374_c117516/f1p0/2856,cb…
Metabolism	Carbohydrate metabolism	Amino sugar and nucleotide sugar metabolism	ko00520	103	580	6.051428e-04	7.034785e-03	cb6982_c5/f1p1/1790,cb7374_c16801/f1p0/2329,cb6982_c8/f4p4/1992,cb7374_c204511/f11p1/2568,cb7374_c167861/f1p0/2318,cb2275_c8/f1p0/3579,cb7374_c177071/f1p2/2840,cb7374_c223090/f1p2/2340,cb6367_c9/f1p0/2036,cb9533_c1/f3p0/1374,cb7374_c19779/f2p1/3707,cb10491_c1536/f1p0/1545,cb9533_c13/f1p0/1560,cb7374_c27447/f1p0/2959,cb6982_c9/f1p0/1126,cb7374_c216000/f1p1/2311,cb7374_c46123/f1p0/3928,cb5865_c0/f3…
Organismal Systems	Endocrine system	Renin-angiotensin system	ko04614	24	94	7.671981e-04	8.561931e-03	cb3529_c16/f1p0/1487,cb3529_c3/f2p1/1511,cb3529_c19/f1p0/1307,cb7374_c3860/f1p0/2665,cb6073_c28/f5p0/2316,cb3529_c17/f1p0/1481,cb6073_c116/f1p0/1641,cb6073_c50/f1p1/2460,cb3529_c11/f1p0/1769,cb3529_c4/f2p0/1792,cb6306_c3/f1p0/2247,cb6073_c78/f1p0/2266,cb3529_c2/f1p1/1854,cb6073_c130/f2p1/1912,cb3529_c10/f1p1/1772,cb6073_c133/f5p0/1120,cb6073_c110/f1p0/1830,cb3529_c15/f1p1/1674,cb6073_c87/f1p0/218…
Metabolism	Amino acid metabolism	Glycine, serine and threonine metabolism	ko00260	45	216	8.660692e-04	8.949382e-03	cb945_c7/f4p0/3770,cb855_c14/f1p0/776,cb7374_c160077/f1p0/2916,cb7374_c37773/f4p0/3718,cb4382_c7/f1p1/1259,cb7374_c31721/f2p0/3601,cb8938_c4/f1p0/1797,cb4382_c4/f1p1/2486,cb2353_c13/f1p1/1076,cb855_c2/f6p0/1722,cb7374_c4258/f1p0/2508,cb945_c10/f1p0/4737,cb7374_c28974/f10p1/3803,cb2353_c3/f1p0/1984,cb2353_c5/f1p0/2468,cb2353_c4/f1p0/2538,cb4382_c2/f1p1/2192,cb7374_c57455/f10p1/2648,cb7374_c64551/f…
Metabolism	Amino acid metabolism	Valine, leucine and isoleucine degradation	ko00280	79	429	8.552029e-04	8.949382e-03	cb5742_c32/f1p0/1108,cb7374_c63985/f1p0/3104,cb6275_c1/f13p0/4427,cb4064_c17/f1p0/2306,cb5742_c35/f5p0/2384,cb9300_c6/f1p0/1425,cb9710_c16/f1p0/1616,cb6275_c7/f1p0/4407,cb7374_c210606/f1p0/1919,cb4382_c4/f1p1/2486,cb9710_c8/f1p0/1846,cb9710_c2/f2p0/1302,cb7374_c69984/f1p0/4001,cb5742_c23/f1p0/2269,cb7374_c230110/f1p0/2699,cb7297_c3/f1p0/1862,cb5742_c28/f1p0/1474,cb7374_c2604/f1p1/2205,cb7374_c449…
Organismal Systems	Immune system	Toll and Imd signaling pathway	ko04624	50	256	2.036178e-03	2.028906e-02	cb14027_c1/f1p0/984,cb3554_c2/f1p0/6200,cb8541_c3/f2p0/1322,cb567_c0/f5p1/3173,cb13829_c3/f1p0/6018,cb9907_c1/f1p0/1232,cb7254_c4/f2p0/1334,cb12150_c1/f1p0/1882,cb784_c1/f2p0/1556,cb7374_c219835/f1p0/1922,cb7374_c8675/f3p0/4835,cb3554_c0/f1p0/3526,cb7374_c334990/f1p0/2414,cb7374_c123346/f1p0/3139,cb567_c12/f1p0/3128,cb7374_c19944/f3p0/3820,cb10491_c430668/f1p0/1829,cb7374_c29519/f2p1/2311,cb7374_…
Organismal Systems	Excretory system	Collecting duct acid secretion	ko04966	103	602	2.119690e-03	2.039288e-02	cb7374_c229829/f1p0/3114,cb7374_c6139/f1p0/2296,cb7374_c122016/f1p0/3364,cb7374_c32413/f1p1/2213,cb7374_c332796/f5p0/2409,cb7374_c293752/f1p0/2159,cb11345_c32/f1p0/1639,cb7374_c46803/f1p0/2539,cb7374_c15782/f1p2/2562,cb11922_c2/f3p0/1055,cb7374_c409427/f1p0/2223,cb5067_c32/f1p0/1256,cb7374_c173003/f1p2/2274,cb3256_c3/f15p0/2059,cb7374_c38021/f1p0/3675,cb7374_c106363/f2p2/2269,cb7374_c391483/f1p1/…
Metabolism	Biosynthesis of other secondary metabolites	Streptomycin biosynthesis	ko00521	10	29	2.592494e-03	2.411020e-02	cb6642_c9/f1p0/2094,cb6642_c1/f2p0/2014,cb6642_c16/f2p0/1954,cb6642_c10/f1p0/1971,cb3266_c6/f1p0/3184,cb3266_c12/f2p0/2588,cb6642_c11/f1p0/2206,cb6642_c3/f1p0/2095,cb6642_c7/f1p0/2062,cb6642_c4/f1p0/2014
Metabolism	Carbohydrate metabolism	Pentose phosphate pathway	ko00030	113	674	2.680652e-03	2.412587e-02	cb7374_c101971/f1p0/2576,cb7374_c174033/f1p0/2657,cb8972_c62/f3p0/1044,cb7374_c169044/f1p0/2076,cb7374_c152011/f1p1/2746,cb10571_c25/f4p0/1545,cb7374_c173664/f3p0/2849,cb6664_c16/f1p0/1994,cb7374_c406189/f1p0/2672,cb7374_c222663/f1p0/2496,cb7374_c167861/f1p0/2318,cb7374_c177071/f1p2/2840,cb13191_c1/f1p0/978,cb7374_c223090/f1p2/2340,cb9533_c1/f3p0/1374,cb6664_c12/f2p0/1460,cb10571_c11/f1p0/1799,cb…
Genetic Information Processing	Folding, sorting and degradation	Proteasome	ko03050	53	279	2.840409e-03	2.476482e-02	cb7374_c97979/f9p0/3118,cb7374_c13918/f1p0/2306,cb7374_c15562/f1p0/2093,cb8944_c9/f1p0/1147,cb9205_c9/f1p0/1157,cb7374_c7848/f8p0/3267,cb11928_c8/f1p1/959,cb7374_c98008/f4p0/3066,cb7374_c333877/f3p0/2980,cb10501_c6/f1p0/1660,cb11928_c5/f1p0/1008,cb11928_c10/f1p0/1083,cb10491_c516315/f1p1/1651,cb11928_c0/f85p1/1092,cb9205_c6/f1p0/1698,cb7374_c19070/f2p0/3217,cb10501_c1/f2p0/1070,cb4099_c13/f1p1/20…
Organismal Systems	Nervous system	Synaptic vesicle cycle	ko04721	138	848	3.106149e-03	2.626108e-02	cb7374_c6139/f1p0/2296,cb7374_c122016/f1p0/3364,cb7374_c332796/f5p0/2409,cb7374_c293752/f1p0/2159,cb11345_c32/f1p0/1639,cb7374_c46803/f1p0/2539,cb7374_c15782/f1p2/2562,cb7374_c121842/f3p0/2327,cb5067_c32/f1p0/1256,cb3256_c12/f2p0/1947,cb7374_c124726/f1p0/3299,cb7374_c33500/f17p2/4177,cb7374_c102397/f1p0/3290,cb7374_c359202/f2p1/2249,cb10496_c6/f1p0/1738,cb7374_c161791/f1p0/2182,cb7374_c78404/f1p0…
Cellular Processes	Cell growth and death	Ferroptosis	ko04216	58	314	3.560300e-03	2.921541e-02	cb8218_c831/f1p0/1409,cb7374_c2927/f2p0/2213,cb7374_c2926/f1p1/2127,cb8218_c1013/f2p0/1232,cb351_c12/f1p0/3939,cb9758_c231/f292p1/1226,cb8218_c313/f1p2/1505,cb8218_c1015/f10p0/1115,cb8218_c606/f1p0/1360,cb8992_c91/f1p5/1058,cb7374_c1691/f3p0/2069,cb8218_c842/f1p1/1449,cb8992_c267/f1p1/1059,cb7374_c291532/f1p0/2067,cb8218_c442/f1p0/1408,cb2713_c3/f1p0/2574,cb8218_c981/f1p0/1011,cb10602_c4/f2p0/172…
Metabolism	Glycan biosynthesis and metabolism	N-Glycan biosynthesis	ko00510	39	197	4.649311e-03	3.706165e-02	cb7374_c108407/f1p0/3704,cb7374_c300114/f1p0/2370,cb3627_c13/f1p0/1285,cb6469_c14/f1p0/1565,cb3627_c10/f1p0/2033,cb7374_c103596/f1p0/3195,cb13103_c2/f1p0/1049,cb7374_c1749/f1p0/2065,cb11358_c0/f2p0/1786,cb7374_c270837/f1p0/1961,cb4096_c10/f1p0/2133,cb4438_c1/f4p0/1742,cb7374_c285662/f1p1/2284,cb4096_c1/f2p0/1782,cb4438_c3/f2p0/1864,cb3627_c9/f1p0/3316,cb7374_c108897/f1p0/3738,cb7374_c191836/f1p0/…
Environmental Information Processing	Signal transduction	MAPK signaling pathway - yeast	ko04011	65	365	5.134832e-03	3.871941e-02	cb7374_c7837/f13p0/2939,cb7374_c158101/f1p0/2812,cb7374_c275220/f1p0/2173,cb7374_c76139/f1p0/2635,cb7374_c387131/f1p0/2744,cb273_c109/f15p0/4818,cb7374_c175419/f2p0/2680,cb7374_c150106/f7p0/2605,cb7374_c363308/f1p0/2897,cb8859_c1/f1p0/1492,cb273_c34/f3p0/4211,cb7374_c268603/f4p0/4530,cb7374_c299641/f1p0/2954,cb273_c113/f2p1/3841,cb7374_c67647/f1p0/2761,cb7374_c59417/f7p0/2879,cb7374_c150127/f6p0/…
Metabolism	Xenobiotics biodegradation and metabolism	Drug metabolism - cytochrome P450	ko00982	26	119	5.077046e-03	3.871941e-02	cb10491_c537429/f1p0/1282,cb3901_c1/f2p0/2407,cb10956_c1/f2p0/1226,cb7424_c19/f1p0/1206,cb13015_c20/f1p2/987,cb7424_c28/f1p0/954,cb13015_c23/f274p2/969,cb7424_c12/f2p0/1184,cb10043_c110/f656p0/1170,cb7424_c23/f1p0/1099,cb10043_c98/f1p0/1035,cb10043_c39/f1p2/1297,cb5742_c19/f1p0/2306,cb12223_c2/f1p0/910,cb10043_c37/f1p1/1256,cb7374_c1670/f1p1/2179,cb7374_c1671/f1p0/2118,cb5988_c7/f1p0/2063,cb8694_…
Organismal Systems	Endocrine system	Thyroid hormone synthesis	ko04918	163	1038	5.880427e-03	4.317472e-02	cb7374_c104688/f1p0/2281,cb7374_c109721/f1p0/1977,cb7374_c74352/f1p0/4374,cb7374_c210750/f1p0/2153,cb10491_c387457/f1p0/1804,cb10491_c27708/f1p0/1411,cb7374_c124758/f1p1/2440,cb10491_c406975/f1p0/1577,cb7374_c219084/f1p0/1999,cb7374_c18158/f1p0/2792,cb7374_c104080/f1p0/2241,cb3091_c3/f2p0/3576,cb7374_c117516/f1p0/2856,cb10491_c477997/f1p0/1679,cb7374_c391295/f1p0/2135,cb7374_c105329/f1p1/2441,cb1…
Environmental Information Processing	Signal transduction	mTOR signaling pathway	ko04150	146	921	6.304603e-03	4.510216e-02	cb7374_c6139/f1p0/2296,cb7374_c122016/f1p0/3364,cb7374_c232610/f1p0/4556,cb7374_c333797/f3p0/3444,cb2204_c15/f1p0/2219,cb7374_c136300/f1p0/3854,cb7374_c46803/f1p0/2539,cb510_c14/f1p0/2462,cb7374_c121842/f3p0/2327,cb5067_c32/f1p0/1256,cb7374_c124726/f1p0/3299,cb7374_c33500/f17p2/4177,cb7374_c69529/f2p0/2579,cb7374_c102397/f1p0/3290,cb7374_c212281/f2p1/4809,cb14532_c1/f1p0/1521,cb5755_c14/f1p0/1656…
Organismal Systems	Circulatory system	Cardiac muscle contraction	ko04260	205	1344	7.965677e-03	5.420546e-02	cb7374_c104688/f1p0/2281,cb7374_c109721/f1p0/1977,cb7374_c277120/f2p1/4705,cb12921_c4/f1p0/1041,cb7374_c210750/f1p0/2153,cb10491_c881002/f1p0/1301,cb7374_c330297/f2p0/2235,cb7374_c277369/f2p0/3870,cb10491_c387457/f1p0/1804,cb10491_c33591/f1p0/1824,cb10491_c27708/f1p0/1411,cb7374_c124758/f1p1/2440,cb10491_c406975/f1p0/1577,cb7374_c219084/f1p0/1999,cb7374_c2819/f1p0/2499,cb7374_c18158/f1p0/2792,cb7…
Organismal Systems	Development	Axon guidance	ko04360	108	663	7.830245e-03	5.420546e-02	cb9828_c8/f1p0/1033,cb6353_c10/f1p1/5502,cb7374_c7837/f13p0/2939,cb7374_c158101/f1p0/2812,cb13542_c0/f1p0/1120,cb7374_c232610/f1p0/4556,cb7374_c237059/f2p0/2866,cb10491_c1006/f2p0/1580,cb6131_c8/f1p0/1561,cb7374_c333797/f3p0/3444,cb2204_c15/f1p0/2219,cb7374_c289801/f1p0/2032,cb2204_c23/f1p0/1638,cb7374_c236123/f1p0/2862,cb13758_c15/f1p1/1909,cb7374_c387131/f1p0/2744,cb7374_c225234/f2p0/2539,cb737…
Organismal Systems	Circulatory system	Adrenergic signaling in cardiomyocytes	ko04261	193	1262	8.825470e-03	5.862634e-02	cb7374_c104688/f1p0/2281,cb7374_c8949/f4p0/3763,cb7374_c109721/f1p0/1977,cb7374_c277120/f2p1/4705,cb7374_c1630/f1p0/3413,cb7374_c210750/f1p0/2153,cb7374_c330297/f2p0/2235,cb7374_c277369/f2p0/3870,cb7374_c1598/f1p0/4164,cb10491_c33591/f1p0/1824,cb10491_c387457/f1p0/1804,cb7374_c225234/f2p0/2539,cb10491_c27708/f1p0/1411,cb7374_c124758/f1p1/2440,cb10491_c406975/f1p0/1577,cb7374_c219084/f1p0/1999,cb7…
Metabolism	Overview	Biosynthesis of amino acids	ko01230	196	1290	1.079966e-02	7.007222e-02	cb7374_c9308/f4p4/3020,cb7374_c334232/f3p1/2117,cb7374_c102997/f1p0/2263,cb855_c14/f1p0/776,cb7374_c330909/f5p1/2070,cb7374_c160077/f1p0/2916,cb7374_c222663/f1p0/2496,cb760_c2/f3p0/3862,cb7374_c20482/f1p1/2947,cb9574_c7/f1p0/1177,cb7374_c74169/f1p2/2970,cb7374_c8661/f3p0/2294,cb760_c27/f1p0/3754,cb8972_c65/f1p0/935,cb855_c2/f6p0/1722,cb13008_c4/f1p0/6418,cb7374_c22436/f5p0/4993,cb7374_c78801/f1p0…
Organismal Systems	Excretory system	Proximal tubule bicarbonate reclamation	ko04964	171	1116	1.216150e-02	7.711496e-02	cb7374_c104688/f1p0/2281,cb10491_c404688/f1p0/1727,cb7374_c109721/f1p0/1977,cb7374_c70401/f1p0/2271,cb7374_c210750/f1p0/2153,cb10491_c387457/f1p0/1804,cb10491_c27708/f1p0/1411,cb7374_c359031/f1p0/2384,cb7374_c124758/f1p1/2440,cb10491_c406975/f1p0/1577,cb7374_c219084/f1p0/1999,cb7374_c18158/f1p0/2792,cb7374_c104080/f1p0/2241,cb7374_c117516/f1p0/2856,cb10491_c477997/f1p0/1679,cb7374_c401302/f1p0/23…
Metabolism	Lipid metabolism	Cutin, suberine and wax biosynthesis	ko00073	5	12	1.328032e-02	8.233796e-02	cb7374_c296431/f1p0/2824,cb10451_c2/f1p0/1632,cb7374_c290533/f1p0/2526,cb7374_c292625/f1p0/1987,cb10451_c1/f1p0/1339
Organismal Systems	Endocrine system	Insulin secretion	ko04911	145	937	1.436261e-02	8.711235e-02	cb7374_c104688/f1p0/2281,cb7374_c109721/f1p0/1977,cb7374_c210750/f1p0/2153,cb10491_c387457/f1p0/1804,cb7374_c225234/f2p0/2539,cb10491_c27708/f1p0/1411,cb7374_c124758/f1p1/2440,cb10491_c406975/f1p0/1577,cb7374_c219084/f1p0/1999,cb7374_c18158/f1p0/2792,cb7374_c104080/f1p0/2241,cb7374_c117516/f1p0/2856,cb10491_c477997/f1p0/1679,cb7374_c105329/f1p1/2441,cb7374_c359202/f2p1/2249,cb10491_c728669/f2p1/1…
Metabolism	Lipid metabolism	Glycerophospholipid metabolism	ko00564	70	418	1.555704e-02	9.234925e-02	cb10075_c6/f1p0/5172,cb7374_c229176/f1p0/2150,cb7374_c121476/f4p1/3000,cb538_c15/f1p0/2645,cb7374_c344729/f1p0/2743,cb7374_c165774/f7p0/2851,cb7374_c2747/f1p0/3555,cb7374_c237241/f1p0/3140,cb3460_c6/f1p0/3406,cb538_c42/f1p0/2006,cb13114_c6/f4p0/1007,cb7296_c7/f1p0/1933,cb7374_c22441/f2p0/4504,cb309_c11/f1p0/2815,cb7374_c207809/f2p0/3181,cb13114_c4/f1p0/994,cb7374_c287004/f1p1/3257,cb538_c50/f6p2/…
Organismal Systems	Immune system	IL-17 signaling pathway	ko04657	45	253	1.765985e-02	1.026479e-01	cb9121_c6/f1p0/1027,cb212_c6/f3p0/2703,cb7374_c76317/f1p0/3602,cb4788_c1/f10p0/1555,cb7374_c123346/f1p0/3139,cb9766_c0/f3p0/1508,cb9766_c23/f1p0/911,cb7374_c75931/f1p0/3106,cb212_c0/f27p1/4976,cb2589_c21/f1p0/1612,cb2589_c18/f1p0/2101,cb7374_c107155/f1p0/3428,cb212_c15/f1p1/4419,cb7374_c19944/f3p0/3820,cb2589_c23/f1p0/1252,cb7374_c29519/f2p1/2311,cb7374_c20627/f2p0/3796,cb7374_c17289/f1p0/4038,cb…
Metabolism	Biosynthesis of other secondary metabolites	Tropane, piperidine and pyridine alkaloid biosynthesis	ko00960	17	77	1.877438e-02	1.068990e-01	cb7374_c18947/f1p0/2517,cb7374_c395849/f1p1/1969,cb7374_c29185/f4p0/4708,cb7374_c229971/f6p0/2536,cb7374_c30996/f1p0/2610,cb7374_c338376/f1p0/2341,cb7374_c20482/f1p1/2947,cb7374_c217126/f1p0/2325,cb7374_c227573/f2p0/2575,cb14687_c1/f1p0/5108,cb11312_c0/f2p1/1489,cb10611_c0/f6p0/1894,cb7374_c11037/f1p1/2590,cb7374_c44879/f1p0/3509,cb10611_c4/f1p0/1865,cb7374_c47157/f1p0/3318,cb7374_c387254/f7p0/24…
Metabolism	Carbohydrate metabolism	Glyoxylate and dicarboxylate metabolism	ko00630	73	447	2.342827e-02	1.253811e-01	cb7374_c60615/f1p0/3810,cb7374_c8661/f3p0/2294,cb7374_c4258/f1p0/2508,cb7374_c76139/f1p0/2635,cb638_c8/f1p0/3729,cb2353_c3/f1p0/1984,cb497_c7/f1p1/4166,cb7374_c363308/f1p0/2897,cb7374_c226694/f1p0/2349,cb7374_c101139/f9p0/3335,cb10491_c359532/f4p0/1802,cb10491_c843193/f1p0/1518,cb7374_c67647/f1p0/2761,cb7374_c388892/f1p0/2293,cb7374_c59417/f7p0/2879,cb7374_c408029/f1p0/2099,cb10491_c435344/f1p0/1…
Metabolism	Energy metabolism	Sulfur metabolism	ko00920	17	79	2.381791e-02	1.253811e-01	cb7374_c299053/f1p2/2318,cb3746_c3/f2p0/3134,cb10491_c706185/f1p0/1608,cb7374_c17152/f7p2/2994,cb9609_c2/f1p0/1822,cb10491_c591109/f1p0/1555,cb7374_c286963/f1p2/2009,cb10491_c762261/f3p2/1907,cb10491_c680396/f7p2/1906,cb10208_c8/f1p0/1174,cb10208_c13/f1p0/5648,cb10208_c17/f1p0/5405,cb5958_c1/f9p0/2413,cb7374_c226329/f1p2/2318,cb10491_c513445/f2p1/1560,cb3746_c4/f2p1/3314,cb5958_c28/f1p0/1970
Metabolism	Xenobiotics biodegradation and metabolism	Styrene degradation	ko00643	7	23	2.302119e-02	1.253811e-01	cb6790_c5/f1p0/1921,cb6790_c4/f2p0/962,cb7140_c2/f1p0/1918,cb6790_c8/f1p0/1447,cb6790_c12/f2p0/959,cb7140_c1/f1p0/2085,cb6790_c0/f82p1/1959
Organismal Systems	Digestive system	Bile secretion	ko04976	133	866	2.277740e-02	1.253811e-01	cb7374_c104688/f1p0/2281,cb7374_c109721/f1p0/1977,cb7374_c210750/f1p0/2153,cb7374_c113981/f1p0/4179,cb10491_c387457/f1p0/1804,cb7374_c9425/f1p0/2586,cb10491_c27708/f1p0/1411,cb7374_c124758/f1p1/2440,cb10491_c406975/f1p0/1577,cb7374_c219084/f1p0/1999,cb7374_c18158/f1p0/2792,cb7374_c104080/f1p0/2241,cb7374_c117516/f1p0/2856,cb10491_c477997/f1p0/1679,cb7374_c105329/f1p1/2441,cb11068_c2/f1p0/1866,cb1…
Organismal Systems	Nervous system	Neurotrophin signaling pathway	ko04722	102	650	2.496302e-02	1.289756e-01	cb7374_c7837/f13p0/2939,cb7374_c387518/f3p0/2471,cb7374_c158101/f1p0/2812,cb10491_c83767/f1p0/1528,cb9222_c4/f1p0/1112,cb7374_c232610/f1p0/4556,cb6131_c8/f1p0/1561,cb326_c2/f11p0/5342,cb7374_c333797/f3p0/3444,cb2204_c15/f1p0/2219,cb7374_c123346/f1p0/3139,cb7374_c58018/f4p1/2601,cb510_c14/f1p0/2462,cb7374_c275220/f1p0/2173,cb2204_c23/f1p0/1638,cb7374_c387131/f1p0/2744,cb7374_c225234/f2p0/2539,cb10…
Cellular Processes	Transport and catabolism	Endocytosis	ko04144	197	1329	2.610412e-02	1.306602e-01	cb7374_c158101/f1p0/2812,cb10356_c26/f1p0/5464,cb7287_c4/f1p0/1494,cb7374_c334221/f9p2/2697,cb7374_c210449/f1p3/2786,cb1631_c14/f2p0/3614,cb10491_c679180/f1p0/1286,cb7374_c345340/f8p2/2862,cb7374_c106216/f1p1/4005,cb10491_c560839/f1p0/1307,cb397_c7/f1p1/4312,cb7374_c230330/f1p0/2212,cb4665_c350/f1p0/1325,cb7374_c387131/f1p0/2744,cb10491_c684613/f1p0/1754,cb5463_c3/f1p0/2090,cb10491_c680682/f2p0/1…
Environmental Information Processing	Signaling molecules and interaction	Cytokine-cytokine receptor interaction	ko04060	17	80	2.669402e-02	1.306602e-01	cb10491_c865909/f1p0/1773,cb7374_c165779/f1p0/1942,cb10491_c884201/f1p0/1324,cb7374_c177407/f2p0/3704,cb10003_c0/f3p0/6445,cb7374_c160150/f1p0/2412,cb7374_c173544/f1p0/4292,cb1605_c8/f1p1/5198,cb185_c7/f1p0/2233,cb3138_c15/f4p0/3566,cb10491_c912739/f1p0/1831,cb10491_c850950/f1p0/1782,cb10491_c517271/f1p0/1402,cb185_c0/f2p0/1471,cb7374_c39525/f1p0/4187,cb8990_c21/f2p0/1659,cb7374_c46330/f1p0/2489
Environmental Information Processing	Signal transduction	VEGF signaling pathway	ko04370	64	388	2.656735e-02	1.306602e-01	cb7374_c7837/f13p0/2939,cb7374_c158101/f1p0/2812,cb7374_c232610/f1p0/4556,cb6131_c8/f1p0/1561,cb7374_c333797/f3p0/3444,cb2204_c15/f1p0/2219,cb9766_c0/f3p0/1508,cb2204_c23/f1p0/1638,cb9766_c23/f1p0/911,cb7374_c387131/f1p0/2744,cb6131_c4/f1p0/1837,cb7374_c175419/f2p0/2680,cb7374_c150106/f7p0/2605,cb7374_c212281/f2p1/4809,cb14532_c1/f1p0/1521,cb7374_c107155/f1p0/3428,cb7374_c115266/f1p0/2554,cb10491…
Environmental Information Processing	Signal transduction	cAMP signaling pathway	ko04024	199	1347	2.856891e-02	1.361812e-01	cb7374_c104688/f1p0/2281,cb7374_c109721/f1p0/1977,cb7374_c219126/f1p0/2497,cb7374_c210750/f1p0/2153,cb7374_c333797/f3p0/3444,cb7374_c43096/f1p0/3624,cb2204_c15/f1p0/2219,cb510_c14/f1p0/2462,cb10491_c387457/f1p0/1804,cb10491_c27708/f1p0/1411,cb7374_c225234/f2p0/2539,cb7374_c124758/f1p1/2440,cb10491_c406975/f1p0/1577,cb7374_c219084/f1p0/1999,cb6131_c4/f1p0/1837,cb7374_c18158/f1p0/2792,cb7374_c10408…
Environmental Information Processing	Signal transduction	TNF signaling pathway	ko04668	62	376	2.879817e-02	1.361812e-01	cb7374_c387518/f3p0/2471,cb11437_c4/f3p0/1815,cb8541_c3/f2p0/1322,cb212_c6/f3p0/2703,cb7374_c408460/f1p0/1993,cb9907_c1/f1p0/1232,cb5333_c3/f2p0/2503,cb218_c16/f1p0/2555,cb7374_c76317/f1p0/3602,cb7374_c333797/f3p0/3444,cb7374_c219835/f1p0/1922,cb2204_c15/f1p0/2219,cb7374_c123346/f1p0/3139,cb9766_c0/f3p0/1508,cb2204_c23/f1p0/1638,cb9766_c23/f1p0/911,cb9864_c7/f1p1/5121,cb7374_c75931/f1p0/3106,cb21…
Cellular Processes	Transport and catabolism	Autophagy - animal	ko04140	91	579	3.139170e-02	1.435090e-01	cb7374_c232610/f1p0/4556,cb7374_c244794/f1p0/1985,cb7374_c295145/f1p1/2101,cb7374_c269755/f3p0/2149,cb7374_c328775/f54p0/4555,cb7374_c12002/f1p0/2751,cb7374_c43096/f1p0/3624,cb7374_c333797/f3p0/3444,cb7374_c136300/f1p0/3854,cb2204_c15/f1p0/2219,cb7374_c328854/f9p0/2750,cb2204_c23/f1p0/1638,cb8466_c16/f1p0/1663,cb7374_c388860/f1p1/2107,cb7374_c3313/f1p0/4171,cb3091_c3/f2p0/3576,cb7374_c3309/f1p0/4…
Genetic Information Processing	Transcription	Spliceosome	ko03040	163	1091	3.140862e-02	1.435090e-01	cb7374_c397178/f1p2/3527,cb10688_c6/f1p0/1215,cb10688_c1/f7p0/1759,cb7374_c119792/f1p0/2456,cb11047_c2/f2p0/1676,cb6783_c8/f2p0/1791,cb7374_c298702/f1p0/2360,cb7374_c168566/f1p0/2341,cb7374_c170495/f1p0/2688,cb5489_c3/f1p0/2336,cb11594_c3/f2p0/1204,cb13649_c0/f1p0/1077,cb10767_c2/f1p0/1161,cb10623_c1/f1p0/1915,cb7374_c334204/f1p0/3601,cb7374_c162557/f1p0/2881,cb7374_c164047/f1p0/2553,cb13843_c14/…
Organismal Systems	Aging	Longevity regulating pathway - mammal	ko04211	63	385	3.189089e-02	1.435090e-01	cb5897_c60/f1p0/1437,cb7374_c387518/f3p0/2471,cb6166_c14/f1p0/1347,cb11437_c4/f3p0/1815,cb6166_c18/f1p0/1317,cb7374_c232610/f1p0/4556,cb6166_c5/f2p0/1298,cb7374_c328775/f54p0/4555,cb7374_c401604/f1p0/2197,cb7374_c408460/f1p0/1993,cb6166_c16/f1p0/1330,cb6166_c2/f4p0/1069,cb6166_c1/f9p0/1436,cb7374_c333797/f3p0/3444,cb7374_c136300/f1p0/3854,cb2204_c15/f1p0/2219,cb7374_c98420/f1p0/2831,cb7374_c22012…
Environmental Information Processing	Signal transduction	Ras signaling pathway	ko04014	130	857	3.365319e-02	1.467069e-01	cb7374_c158101/f1p0/2812,cb7374_c232610/f1p0/4556,cb7374_c121476/f4p1/3000,cb10491_c884201/f1p0/1324,cb1631_c14/f2p0/3614,cb7374_c344729/f1p0/2743,cb7374_c333797/f3p0/3444,cb7374_c43096/f1p0/3624,cb7374_c165774/f7p0/2851,cb2204_c15/f1p0/2219,cb3460_c6/f1p0/3406,cb13114_c6/f4p0/1007,cb7374_c20328/f1p0/2976,cb7374_c387131/f1p0/2744,cb2571_c19/f1p0/1678,cb2571_c1/f7p0/3718,cb13114_c4/f1p0/994,cb6131…
Metabolism	Amino acid metabolism	Alanine, aspartate and glutamate metabolism	ko00250	75	469	3.350318e-02	1.467069e-01	cb7374_c18947/f1p0/2517,cb7374_c16801/f1p0/2329,cb2167_c10/f1p0/4114,cb7374_c20482/f1p1/2947,cb10561_c16/f1p0/1106,cb7374_c227573/f2p0/2575,cb7374_c19779/f2p1/3707,cb7374_c4258/f1p0/2508,cb7374_c27447/f1p0/2959,cb11312_c0/f2p1/1489,cb7374_c22436/f5p0/4993,cb7374_c78801/f1p0/2802,cb7374_c12615/f1p0/5067,cb7374_c19483/f1p0/4330,cb7374_c8538/f2p1/4483,cb7374_c14052/f2p1/4086,cb7374_c395849/f1p1/1969…
Cellular Processes	Cell growth and death	Apoptosis - fly	ko04214	68	421	3.422764e-02	1.469156e-01	cb7374_c387518/f3p0/2471,cb7374_c232610/f1p0/4556,cb218_c16/f1p0/2555,cb7374_c3060/f13p2/2710,cb7374_c303621/f1p2/2176,cb670_c4/f1p0/2197,cb4809_c4/f2p0/2663,cb7374_c123346/f1p0/3139,cb510_c14/f1p0/2462,cb7374_c62652/f6p0/2308,cb5280_c9/f1p0/1445,cb10491_c383892/f1p0/1488,cb4809_c6/f1p0/2799,cb7374_c17032/f7p0/2730,cb7374_c212281/f2p1/4809,cb14532_c1/f1p0/1521,cb7374_c13832/f1p3/3216,cb7374_c1994…
Organismal Systems	Digestive system	Carbohydrate digestion and absorption	ko04973	134	887	3.514688e-02	1.485755e-01	cb2120_c7/f1p0/2905,cb7374_c104688/f1p0/2281,cb7374_c109721/f1p0/1977,cb7374_c333797/f3p0/3444,cb7374_c210750/f1p0/2153,cb2204_c15/f1p0/2219,cb10491_c387457/f1p0/1804,cb10491_c27708/f1p0/1411,cb7374_c9425/f1p0/2586,cb7374_c124758/f1p1/2440,cb10491_c406975/f1p0/1577,cb7374_c219084/f1p0/1999,cb7374_c18158/f1p0/2792,cb7374_c104080/f1p0/2241,cb7374_c117516/f1p0/2856,cb10491_c477997/f1p0/1679,cb7374_c…
Cellular Processes	Cellular community - eukaryotes	Tight junction	ko04530	210	1441	4.012793e-02	1.599385e-01	cb7374_c15211/f1p0/2821,cb7374_c158101/f1p0/2812,cb13542_c0/f1p0/1120,cb7374_c332308/f3p0/3244,cb6702_c2/f1p1/2194,cb12925_c102/f1p0/1121,cb10491_c1006/f2p0/1580,cb7374_c1630/f1p0/3413,cb7374_c136300/f1p0/3854,cb10491_c404142/f1p0/1671,cb10491_c875161/f1p0/1438,cb7374_c205181/f2p0/2101,cb12925_c86/f1p0/1165,cb7374_c291451/f1p1/2629,cb7374_c1598/f1p0/4164,cb10491_c857197/f1p0/1292,cb7374_c387131/f…
Metabolism	Carbohydrate metabolism	Starch and sucrose metabolism	ko00500	69	431	3.908829e-02	1.599385e-01	cb2120_c7/f1p0/2905,cb6982_c5/f1p1/1790,cb6982_c8/f4p4/1992,cb7374_c151703/f1p1/3667,cb7374_c71933/f1p0/2905,cb7374_c167861/f1p0/2318,cb2348_c44/f3p0/2479,cb1419_c44/f1p0/6404,cb7374_c177071/f1p2/2840,cb7374_c223090/f1p2/2340,cb2348_c19/f1p0/2953,cb9533_c1/f3p0/1374,cb9533_c13/f1p0/1560,cb7374_c216000/f1p1/2311,cb3283_c16/f1p0/1791,cb6982_c9/f1p0/1126,cb7260_c41/f6p0/1631,cb9954_c12/f1p0/1314,cb7…
Metabolism	Lipid metabolism	Ether lipid metabolism	ko00565	34	193	3.966128e-02	1.599385e-01	cb7012_c16/f1p0/1930,cb7374_c121476/f4p1/3000,cb538_c15/f1p0/2645,cb7374_c344729/f1p0/2743,cb7374_c207602/f2p0/2099,cb7012_c9/f1p0/2953,cb7374_c165774/f7p0/2851,cb3460_c6/f1p0/3406,cb538_c42/f1p0/2006,cb7012_c30/f1p1/5139,cb13114_c6/f4p0/1007,cb13114_c4/f1p0/994,cb538_c25/f1p1/3960,cb7374_c156493/f1p0/2487,cb538_c50/f6p2/3146,cb7374_c112311/f2p0/3032,cb10491_c1312/f1p0/1528,cb7374_c330461/f2p0/20…
Organismal Systems	Endocrine system	Ovarian Steroidogenesis	ko04913	31	173	3.905780e-02	1.599385e-01	cb7374_c78822/f1p0/2600,cb30_c5/f2p0/5065,cb30_c37/f1p0/3242,cb7374_c72162/f1p1/4221,cb30_c17/f1p1/4846,cb7374_c108792/f5p1/4250,cb7374_c76317/f1p0/3602,cb10535_c3/f1p0/1879,cb7374_c60091/f3p1/4251,cb7374_c329738/f9p1/4388,cb30_c11/f1p1/4891,cb30_c3/f2p0/5172,cb9766_c0/f3p0/1508,cb7374_c65175/f1p0/4028,cb30_c57/f1p0/5367,cb7374_c203990/f6p1/2679,cb7374_c60049/f3p2/4357,cb7374_c329166/f10p1/4236,c…
Organismal Systems	Immune system	T cell receptor signaling pathway	ko04660	72	453	4.097931e-02	1.610314e-01	cb7374_c7837/f13p0/2939,cb7374_c158101/f1p0/2812,cb7374_c232610/f1p0/4556,cb7374_c219126/f1p0/2497,cb326_c2/f11p0/5342,cb7374_c333797/f3p0/3444,cb2204_c15/f1p0/2219,cb7374_c123346/f1p0/3139,cb2204_c23/f1p0/1638,cb7374_c387131/f1p0/2744,cb7374_c175419/f2p0/2680,cb7374_c150106/f7p0/2605,cb7374_c212281/f2p1/4809,cb14532_c1/f1p0/1521,cb8859_c1/f1p0/1492,cb7374_c19944/f3p0/3820,cb7374_c335065/f1p0/215…
Metabolism	Amino acid metabolism	Tryptophan metabolism	ko00380	44	262	4.449926e-02	1.724346e-01	cb5742_c32/f1p0/1108,cb7374_c123084/f1p0/2632,cb6512_c38/f1p1/1061,cb7374_c63985/f1p0/3104,cb7374_c401604/f1p0/2197,cb7374_c270050/f2p1/2169,cb5742_c35/f5p0/2384,cb7374_c78625/f1p0/3925,cb4382_c7/f1p1/1259,cb4382_c4/f1p1/2486,cb7374_c98420/f1p0/2831,cb7374_c76139/f1p0/2635,cb7374_c69984/f1p0/4001,cb5742_c23/f1p0/2269,cb7374_c155837/f2p0/2779,cb5742_c0/f58p1/2385,cb7374_c363308/f1p0/2897,cb5742_c2…
Organismal Systems	Endocrine system	GnRH signaling pathway	ko04912	73	463	4.626387e-02	1.760510e-01	cb7374_c7837/f13p0/2939,cb7374_c387518/f3p0/2471,cb7374_c158101/f1p0/2812,cb7374_c232610/f1p0/4556,cb9222_c4/f1p0/1112,cb326_c2/f11p0/5342,cb7374_c123346/f1p0/3139,cb9864_c7/f1p1/5121,cb7374_c387131/f1p0/2744,cb7374_c225234/f2p0/2539,cb7374_c175419/f2p0/2680,cb7374_c150106/f7p0/2605,cb3091_c3/f2p0/3576,cb7374_c212281/f2p1/4809,cb14532_c1/f1p0/1521,cb7374_c19944/f3p0/3820,cb7374_c39078/f1p1/2946,c…
Organismal Systems	Immune system	Chemokine signaling pathway	ko04062	92	597	4.669452e-02	1.760510e-01	cb7374_c7837/f13p0/2939,cb7374_c158101/f1p0/2812,cb7374_c232610/f1p0/4556,cb7374_c219126/f1p0/2497,cb6131_c8/f1p0/1561,cb326_c2/f11p0/5342,cb7374_c333797/f3p0/3444,cb2204_c15/f1p0/2219,cb510_c14/f1p0/2462,cb2204_c23/f1p0/1638,cb7374_c387131/f1p0/2744,cb273_c109/f15p0/4818,cb6131_c4/f1p0/1837,cb7374_c175419/f2p0/2680,cb7374_c150106/f7p0/2605,cb2719_c12/f3p0/3210,cb4457_c6/f1p0/3048,cb273_c34/f3p0/…
Metabolism	Xenobiotics biodegradation and metabolism	Caprolactam degradation	ko00930	11	50	5.335047e-02	1.984637e-01	cb6512_c37/f1p0/1136,cb6512_c38/f1p1/1061,cb7374_c69984/f1p0/4001,cb7374_c63985/f1p0/3104,cb7374_c270050/f2p1/2169,cb7374_c78625/f1p0/3925,cb7374_c300487/f1p0/2121,cb7374_c283725/f1p0/2196,cb7374_c69463/f1p0/3846,cb6512_c13/f2p2/1463,cb10491_c548869/f1p0/1385
Environmental Information Processing	Signal transduction	NF-kappa B signaling pathway	ko04064	29	165	5.526689e-02	2.028877e-01	cb7374_c78822/f1p0/2600,cb7374_c17568/f1p1/2523,cb9907_c1/f1p0/1232,cb7374_c72162/f1p1/4221,cb7374_c108792/f5p1/4250,cb7374_c76317/f1p0/3602,cb12150_c1/f1p0/1882,cb7374_c60091/f3p1/4251,cb7374_c219835/f1p0/1922,cb7374_c329738/f9p1/4388,cb9766_c0/f3p0/1508,cb7374_c65175/f1p0/4028,cb7374_c203990/f6p1/2679,cb7374_c60049/f3p2/4357,cb7374_c329166/f10p1/4236,cb7374_c59414/f6p1/2693,cb1818_c12/f1p0/2524…
Cellular Processes	Cell growth and death	Apoptosis	ko04210	181	1245	5.686431e-02	2.033993e-01	cb7374_c232610/f1p0/4556,cb7374_c123624/f1p1/3620,cb7374_c332308/f3p0/3244,cb9907_c1/f1p0/1232,cb12925_c102/f1p0/1121,cb7374_c333797/f3p0/3444,cb2204_c15/f1p0/2219,cb10491_c404142/f1p0/1671,cb10491_c875161/f1p0/1438,cb12925_c86/f1p0/1165,cb7374_c205181/f2p0/2101,cb7374_c328854/f9p0/2750,cb7374_c62652/f6p0/2308,cb10491_c857197/f1p0/1292,cb7374_c3313/f1p0/4171,cb3091_c3/f2p0/3576,cb10491_c388307/f1…
Organismal Systems	Digestive system	Fat digestion and absorption	ko04975	25	139	5.672421e-02	2.033993e-01	cb13114_c2/f1p0/897,cb7374_c229971/f6p0/2536,cb7374_c121476/f4p1/3000,cb7374_c344729/f1p0/2743,cb7374_c207602/f2p0/2099,cb7374_c338376/f1p0/2341,cb7374_c29635/f2p0/3539,cb7374_c165774/f7p0/2851,cb3460_c6/f1p0/3406,cb7374_c167854/f3p1/2909,cb13114_c6/f4p0/1007,cb7374_c227573/f2p0/2575,cb13114_c4/f1p0/994,cb7374_c150542/f4p2/2892,cb10611_c0/f6p0/1894,cb14593_c1/f1p0/1136,cb7374_c156493/f1p0/2487,cb…
Environmental Information Processing	Signal transduction	FoxO signaling pathway	ko04068	104	691	6.153349e-02	2.173145e-01	cb10491_c404688/f1p0/1727,cb7374_c76239/f1p0/2268,cb6166_c18/f1p0/1317,cb7374_c232610/f1p0/4556,cb7374_c328775/f54p0/4555,cb6166_c16/f1p0/1330,cb6166_c2/f4p0/1069,cb7374_c12002/f1p0/2751,cb7374_c70401/f1p0/2271,cb326_c2/f11p0/5342,cb6166_c1/f9p0/1436,cb7374_c333797/f3p0/3444,cb2204_c15/f1p0/2219,cb7374_c136300/f1p0/3854,cb7374_c394602/f1p0/2343,cb510_c14/f1p0/2462,cb2204_c23/f1p0/1638,cb7374_c761…
Organismal Systems	Digestive system	Salivary secretion	ko04970	147	1003	6.455115e-02	2.251222e-01	cb9121_c6/f1p0/1027,cb7374_c104688/f1p0/2281,cb7374_c109721/f1p0/1977,cb7374_c210750/f1p0/2153,cb3352_c1/f1p0/4613,cb10491_c387457/f1p0/1804,cb10491_c27708/f1p0/1411,cb7374_c124758/f1p1/2440,cb10491_c406975/f1p0/1577,cb7374_c219084/f1p0/1999,cb7374_c18158/f1p0/2792,cb7374_c104080/f1p0/2241,cb3091_c3/f2p0/3576,cb7374_c117516/f1p0/2856,cb10491_c477997/f1p0/1679,cb7374_c105329/f1p1/2441,cb10491_c728…
Metabolism	Biosynthesis of other secondary metabolites	Caffeine metabolism	ko00232	8	34	6.589120e-02	2.269586e-01	cb11531_c1/f1p0/1264,cb7374_c278961/f1p0/2470,cb11531_c3/f1p0/1256,cb7374_c281120/f1p0/4416,cb7374_c271973/f1p0/3440,cb7374_c210777/f2p0/2770,cb7374_c8535/f4p0/2435,cb11531_c4/f1p0/1554
Genetic Information Processing	Folding, sorting and degradation	Protein export	ko03060	24	135	6.794563e-02	2.311809e-01	cb5890_c1/f5p0/1991,cb7374_c400789/f1p0/3240,cb6363_c21/f1p0/2587,cb7374_c328360/f37p2/2248,cb6363_c23/f1p0/1884,cb7374_c31687/f1p0/2264,cb2911_c60/f3p0/1327,cb7374_c169381/f3p0/2180,cb6363_c32/f1p0/1630,cb6363_c37/f1p0/1268,cb9129_c9/f1p0/1112,cb7374_c2409/f1p0/3142,cb6363_c25/f1p1/1858,cb6363_c15/f1p1/3463,cb2911_c58/f2p0/1447,cb9129_c2/f1p1/1821,cb4901_c8/f1p0/2145,cb6363_c33/f1p0/1513,cb12083…
Organismal Systems	Immune system	Fc epsilon RI signaling pathway	ko04664	41	250	6.888557e-02	2.315551e-01	cb8541_c3/f2p0/1322,cb212_c6/f3p0/2703,cb7374_c232610/f1p0/4556,cb30_c37/f1p0/3242,cb6131_c12/f1p0/1264,cb7374_c219126/f1p0/2497,cb7374_c2844/f1p0/4037,cb326_c2/f11p0/5342,cb6131_c8/f1p0/1561,cb7374_c333797/f3p0/3444,cb30_c11/f1p1/4891,cb30_c3/f2p0/5172,cb2204_c15/f1p0/2219,cb7374_c220122/f1p0/4285,cb2204_c23/f1p0/1638,cb212_c0/f27p1/4976,cb7374_c8566/f4p1/3906,cb6131_c4/f1p0/1837,cb2775_c4/f3p0/…
Environmental Information Processing	Signal transduction	ErbB signaling pathway	ko04012	48	299	7.111093e-02	2.346910e-01	cb3885_c6/f1p0/2542,cb212_c6/f3p0/2703,cb7374_c232610/f1p0/4556,cb326_c2/f11p0/5342,cb7374_c333797/f3p0/3444,cb2204_c15/f1p0/2219,cb7374_c123346/f1p0/3139,cb510_c14/f1p0/2462,cb3885_c1/f2p0/5503,cb2204_c23/f1p0/1638,cb7374_c220122/f1p0/4285,cb7374_c207607/f2p0/2449,cb212_c0/f27p1/4976,cb7374_c225234/f2p0/2539,cb510_c4/f1p1/4927,cb2719_c12/f3p0/3210,cb7374_c18370/f1p0/4219,cb7374_c212281/f2p1/4809…
Environmental Information Processing	Signal transduction	PI3K-Akt signaling pathway	ko04151	210	1468	7.150085e-02	2.346910e-01	cb7374_c392534/f1p0/2416,cb10491_c404688/f1p0/1727,cb13542_c0/f1p0/1120,cb7374_c232610/f1p0/4556,cb7374_c8949/f4p0/3763,cb10491_c884201/f1p0/1324,cb8916_c25/f1p0/1641,cb7374_c70401/f1p0/2271,cb7374_c1630/f1p0/3413,cb10491_c1006/f2p0/1580,cb7374_c113981/f1p0/4179,cb7374_c333797/f3p0/3444,cb7374_c136300/f1p0/3854,cb2204_c15/f1p0/2219,cb8374_c25/f1p0/1239,cb7374_c275220/f1p0/2173,cb7374_c1598/f1p0/4…
Metabolism	Amino acid metabolism	Arginine biosynthesis	ko00220	40	245	7.556383e-02	2.423254e-01	cb7374_c18947/f1p0/2517,cb7374_c338376/f1p0/2341,cb7374_c128900/f1p0/2312,cb7374_c20482/f1p1/2947,cb3352_c1/f1p0/4613,cb7374_c227573/f2p0/2575,cb10561_c16/f1p0/1106,cb10561_c17/f1p0/1045,cb7374_c102281/f2p0/3724,cb3352_c10/f1p0/6647,cb11312_c0/f2p1/1489,cb7374_c22436/f5p0/4993,cb7374_c4723/f1p2/3404,cb7374_c78801/f1p0/2802,cb7374_c12615/f1p0/5067,cb7374_c11037/f1p1/2590,cb7374_c113592/f1p0/2260,c…
Metabolism	Carbohydrate metabolism	Butanoate metabolism	ko00650	29	170	7.545878e-02	2.423254e-01	cb7374_c234685/f1p0/2962,cb7374_c219131/f1p0/3133,cb7374_c63985/f1p0/3104,cb6512_c38/f1p1/1061,cb7374_c123084/f1p0/2632,cb7374_c332914/f2p0/2979,cb7374_c270050/f2p1/2169,cb7374_c78625/f1p0/3925,cb9300_c6/f1p0/1425,cb3556_c3/f1p0/1584,cb9300_c0/f2p0/1403,cb9212_c5/f1p0/1088,cb10442_c0/f4p0/1393,cb7374_c283725/f1p0/2196,cb7374_c237466/f6p1/3050,cb7374_c267435/f6p0/2533,cb7374_c224580/f1p0/3649,cb10…
Organismal Systems	Digestive system	Pancreatic secretion	ko04972	173	1201	7.838414e-02	2.485134e-01	cb7374_c104688/f1p0/2281,cb10356_c26/f1p0/5464,cb7374_c109721/f1p0/1977,cb7374_c121476/f4p1/3000,cb7374_c344729/f1p0/2743,cb7374_c210750/f1p0/2153,cb7374_c165774/f7p0/2851,cb3460_c6/f1p0/3406,cb13114_c6/f4p0/1007,cb10491_c387457/f1p0/1804,cb10491_c27708/f1p0/1411,cb7374_c124758/f1p1/2440,cb10491_c406975/f1p0/1577,cb13114_c4/f1p0/994,cb7374_c219084/f1p0/1999,cb6131_c4/f1p0/1837,cb7374_c18158/f1p0/…
Metabolism	Metabolism of cofactors and vitamins	Folate biosynthesis	ko00790	21	118	8.262073e-02	2.590021e-01	cb4607_c12/f1p0/1779,cb11829_c3/f1p0/1009,cb7249_c11/f1p0/1201,cb6840_c1/f2p0/983,cb7249_c6/f1p0/1794,cb4228_c8/f1p0/2160,cb4228_c6/f1p0/2478,cb7249_c9/f1p0/1225,cb7374_c46778/f7p0/2650,cb7249_c15/f1p0/950,cb7374_c111652/f2p0/2689,cb7249_c10/f1p0/1217,cb11601_c699/f1p0/2986,cb4607_c14/f1p0/1693,cb4228_c0/f4p0/2293,cb11829_c4/f1p0/949,cb11829_c0/f2p0/895,cb4607_c13/f1p0/1760,cb7249_c1/f1p0/1983,cb…
Organismal Systems	Digestive system	Protein digestion and absorption	ko04974	143	985	8.432945e-02	2.614213e-01	cb7374_c75467/f4p0/3851,cb7374_c104688/f1p0/2281,cb7374_c109721/f1p0/1977,cb7374_c34977/f1p0/3340,cb7374_c210750/f1p0/2153,cb10491_c29620/f1p0/1294,cb7374_c171832/f1p0/2110,cb10491_c387457/f1p0/1804,cb10491_c27708/f1p0/1411,cb7374_c124758/f1p1/2440,cb10491_c406975/f1p0/1577,cb7374_c219084/f1p0/1999,cb7374_c18158/f1p0/2792,cb7374_c104080/f1p0/2241,cb7374_c117516/f1p0/2856,cb10491_c477997/f1p0/1679…
Cellular Processes	Transport and catabolism	Mitophagy - animal	ko04137	57	370	9.793917e-02	3.002750e-01	cb7374_c387518/f3p0/2471,cb11437_c4/f3p0/1815,cb7374_c232610/f1p0/4556,cb7374_c408460/f1p0/1993,cb220_c6/f1p0/3233,cb4998_c3/f1p0/2697,cb7374_c12002/f1p0/2751,cb7374_c276233/f1p0/2292,cb7374_c43096/f1p0/3624,cb7374_c123346/f1p0/3139,cb7374_c2386/f1p0/4080,cb7374_c220122/f1p0/4285,cb7374_c207607/f2p0/2449,cb10602_c4/f2p0/1724,cb7374_c2375/f1p0/3855,cb7374_c2330/f2p0/2375,cb7374_c205281/f3p0/2599,c…
Metabolism	Metabolism of other amino acids	Phosphonate and phosphinate metabolism	ko00440	8	37	9.918674e-02	3.007946e-01	cb7296_c10/f1p0/1358,cb7374_c22441/f2p0/4504,cb10075_c6/f1p0/5172,cb7296_c4/f2p0/1854,cb7296_c2/f5p0/1832,cb7374_c12268/f1p0/4111,cb7296_c7/f1p0/1933,cb7296_c9/f1p0/1480
Organismal Systems	Immune system	Natural killer cell mediated cytotoxicity	ko04650	44	279	1.003533e-01	3.010598e-01	cb6836_c9/f1p0/1068,cb3885_c6/f1p0/2542,cb7374_c232610/f1p0/4556,cb212_c6/f3p0/2703,cb6131_c12/f1p0/1264,cb7374_c2844/f1p0/4037,cb7374_c219126/f1p0/2497,cb326_c2/f11p0/5342,cb6131_c8/f1p0/1561,cb7374_c333797/f3p0/3444,cb2204_c15/f1p0/2219,cb510_c14/f1p0/2462,cb3885_c1/f2p0/5503,cb7374_c220122/f1p0/4285,cb2204_c23/f1p0/1638,cb212_c0/f27p1/4976,cb7374_c8566/f4p1/3906,cb6131_c4/f1p0/1837,cb510_c4/f1…
Organismal Systems	Excretory system	Endocrine and other factor-regulated calcium reabsorption	ko04961	132	914	1.046640e-01	3.106516e-01	cb7374_c104688/f1p0/2281,cb10356_c26/f1p0/5464,cb7374_c109721/f1p0/1977,cb7374_c210750/f1p0/2153,cb10491_c387457/f1p0/1804,cb10491_c27708/f1p0/1411,cb7374_c124758/f1p1/2440,cb10491_c406975/f1p0/1577,cb7374_c219084/f1p0/1999,cb7374_c18158/f1p0/2792,cb7374_c104080/f1p0/2241,cb7374_c117516/f1p0/2856,cb10491_c477997/f1p0/1679,cb7374_c105329/f1p1/2441,cb10491_c728669/f2p1/1734,cb7374_c332755/f6p1/2078…
Metabolism	Lipid metabolism	Fatty acid elongation	ko00062	25	149	1.077156e-01	3.163437e-01	cb7711_c12/f2p0/1101,cb7374_c63985/f1p0/3104,cb6512_c38/f1p1/1061,cb1873_c8/f1p1/2347,cb7374_c270050/f2p1/2169,cb7374_c78625/f1p0/3925,cb7374_c283725/f1p0/2196,cb7711_c8/f1p0/1272,cb1856_c7/f1p2/3725,cb10491_c548869/f1p0/1385,cb7711_c5/f2p0/1305,cb6512_c37/f1p0/1136,cb1873_c16/f1p2/2416,cb6953_c1/f3p1/3732,cb7374_c69984/f1p0/4001,cb5712_c5/f1p0/1641,cb1873_c6/f1p1/2450,cb7374_c300487/f1p0/2121,cb…
Environmental Information Processing	Signal transduction	MAPK signaling pathway - fly	ko04013	121	837	1.132884e-01	3.225717e-01	cb7374_c204700/f5p0/4362,cb7374_c392534/f1p0/2416,cb6166_c18/f1p0/1317,cb7374_c232610/f1p0/4556,cb6166_c16/f1p0/1330,cb6166_c2/f4p0/1069,cb8916_c25/f1p0/1641,cb6131_c8/f1p0/1561,cb7374_c3060/f13p2/2710,cb326_c2/f11p0/5342,cb6166_c1/f9p0/1436,cb10491_c521592/f1p0/1380,cb8052_c8/f1p1/6629,cb7374_c303621/f1p2/2176,cb3554_c0/f1p0/3526,cb7374_c123346/f1p0/3139,cb7374_c100645/f4p1/4188,cb510_c14/f1p0/2…
Metabolism	Carbohydrate metabolism	Citrate cycle (TCA cycle)	ko00020	111	764	1.133048e-01	3.225717e-01	cb7374_c9308/f4p4/3020,cb6960_c4/f6p0/1944,cb10491_c404688/f1p0/1727,cb7374_c76239/f1p0/2268,cb8767_c9/f1p0/1057,cb7374_c292799/f1p0/2435,cb760_c2/f3p0/3862,cb7374_c70401/f1p0/2271,cb7374_c158420/f1p0/3759,cb7374_c74169/f1p2/2970,cb7374_c8661/f3p0/2294,cb7374_c394602/f1p0/2343,cb7374_c328908/f38p0/2869,cb760_c27/f1p0/3754,cb7395_c1/f2p0/1134,cb638_c8/f1p0/3729,cb10491_c31278/f1p0/1751,cb7374_c359…
Metabolism	Metabolism of cofactors and vitamins	Retinol metabolism	ko00830	23	136	1.114693e-01	3.225717e-01	cb4413_c10/f1p1/1234,cb4413_c8/f1p0/1759,cb5970_c4/f2p0/2139,cb7374_c63073/f1p0/2477,cb7406_c7/f1p0/1048,cb5970_c19/f1p0/1379,cb7374_c77095/f3p0/3954,cb7374_c275757/f1p0/1941,cb9642_c7/f2p0/1246,cb5970_c12/f1p0/2251,cb9642_c13/f1p0/1287,cb7406_c3/f1p0/1396,cb7374_c330733/f5p1/2655,cb9642_c9/f2p1/3667,cb4413_c11/f1p0/1119,cb8694_c8/f1p0/1162,cb10983_c16/f1p0/1859,cb5970_c18/f1p0/1552,cb9642_c16/f1…
Organismal Systems	Digestive system	Gastric acid secretion	ko04971	131	911	1.153971e-01	3.252100e-01	cb7374_c104688/f1p0/2281,cb7374_c109721/f1p0/1977,cb7374_c210750/f1p0/2153,cb10491_c387457/f1p0/1804,cb10491_c27708/f1p0/1411,cb7374_c225234/f2p0/2539,cb7374_c124758/f1p1/2440,cb10491_c406975/f1p0/1577,cb7374_c219084/f1p0/1999,cb7374_c18158/f1p0/2792,cb7374_c104080/f1p0/2241,cb3091_c3/f2p0/3576,cb7374_c117516/f1p0/2856,cb10491_c477997/f1p0/1679,cb7374_c105329/f1p1/2441,cb10491_c728669/f2p1/1734,c…
Metabolism	Metabolism of terpenoids and polyketides	Geraniol degradation	ko00281	4	15	1.203253e-01	3.357075e-01	cb6512_c37/f1p0/1136,cb5505_c5/f1p1/1514,cb6512_c38/f1p1/1061,cb6512_c13/f2p2/1463
Cellular Processes	Cellular community - eukaryotes	Focal adhesion	ko04510	206	1469	1.259454e-01	3.479084e-01	cb7374_c158101/f1p0/2812,cb7374_c11143/f2p0/4591,cb13542_c0/f1p0/1120,cb10491_c884201/f1p0/1324,cb9907_c1/f1p0/1232,cb7374_c219126/f1p0/2497,cb12925_c102/f1p0/1121,cb10491_c1006/f2p0/1580,cb7374_c333797/f3p0/3444,cb2204_c15/f1p0/2219,cb510_c14/f1p0/2462,cb8374_c25/f1p0/1239,cb12925_c86/f1p0/1165,cb7374_c30106/f5p0/3771,cb7374_c236123/f1p0/2862,cb7374_c387131/f1p0/2744,cb10491_c857197/f1p0/1292,cb…
Environmental Information Processing	Signal transduction	cGMP - PKG signaling pathway	ko04022	180	1278	1.298596e-01	3.537687e-01	cb7374_c104688/f1p0/2281,cb7374_c75467/f4p0/3851,cb7374_c109721/f1p0/1977,cb7374_c34977/f1p0/3340,cb7374_c210750/f1p0/2153,cb10491_c387457/f1p0/1804,cb10491_c27708/f1p0/1411,cb7374_c124758/f1p1/2440,cb10491_c406975/f1p0/1577,cb7374_c219084/f1p0/1999,cb2158_c19/f1p1/5291,cb7374_c18158/f1p0/2792,cb2970_c441/f1p0/1255,cb3091_c3/f2p0/3576,cb7374_c104080/f1p0/2241,cb7374_c117516/f1p0/2856,cb10491_c477…
Metabolism	Biosynthesis of other secondary metabolites	Phenylpropanoid biosynthesis	ko00940	3	10	1.307026e-01	3.537687e-01	cb13118_c3/f1p0/1011,cb13118_c2/f1p0/965,cb7374_c67924/f1p0/2850
Metabolism	Energy metabolism	Carbon fixation in photosynthetic organisms	ko00710	122	851	1.318708e-01	3.537687e-01	cb7374_c18947/f1p0/2517,cb7374_c169044/f1p0/2076,cb7374_c101971/f1p0/2576,cb7374_c174033/f1p0/2657,cb8972_c62/f3p0/1044,cb7374_c171492/f1p1/2132,cb7374_c151121/f2p1/2292,cb7374_c152011/f1p1/2746,cb10571_c25/f4p0/1545,cb7374_c173664/f3p0/2849,cb7374_c333596/f1p1/2195,cb6664_c16/f1p0/1994,cb7374_c406189/f1p0/2672,cb7374_c222663/f1p0/2496,cb7374_c167356/f1p0/2081,cb7374_c20482/f1p1/2947,cb9574_c7/f1…
Metabolism	Metabolism of other amino acids	beta-Alanine metabolism	ko00410	43	279	1.336284e-01	3.540301e-01	cb5742_c32/f1p0/1108,cb5033_c3/f1p1/2752,cb7374_c63985/f1p0/3104,cb6994_c10/f1p0/3791,cb5033_c5/f1p0/2782,cb6994_c29/f1p0/1464,cb9710_c20/f1p0/1136,cb7374_c270050/f2p1/2169,cb7374_c78625/f1p0/3925,cb5742_c35/f5p0/2384,cb6757_c11/f1p0/3228,cb9710_c16/f1p0/1616,cb4382_c7/f1p1/1259,cb7374_c210606/f1p0/1919,cb9710_c8/f1p0/1846,cb4382_c4/f1p1/2486,cb9710_c2/f2p0/1302,cb7374_c16428/f2p0/2364,cb7374_c69…
Metabolism	Overview	2-Oxocarboxylic acid metabolism	ko01210	41	265	1.345060e-01	3.540301e-01	cb7374_c18947/f1p0/2517,cb7374_c9308/f4p4/3020,cb638_c13/f1p0/3961,cb7374_c338376/f1p0/2341,cb760_c2/f3p0/3862,cb7374_c13471/f1p0/2253,cb7374_c20482/f1p1/2947,cb7374_c74169/f1p2/2970,cb7374_c8661/f3p0/2294,cb7374_c80752/f1p1/2293,cb760_c27/f1p0/3754,cb7374_c227573/f2p0/2575,cb7395_c1/f2p0/1134,cb638_c8/f1p0/3729,cb11312_c0/f2p1/1489,cb497_c7/f1p1/4166,cb7491_c6/f1p0/1648,cb3734_c13/f1p0/1123,cb76…
Metabolism	Energy metabolism	Carbon fixation pathways in prokaryotes	ko00720	34	216	1.364824e-01	3.558748e-01	cb10491_c856428/f1p1/1564,cb7374_c9308/f4p4/3020,cb7374_c123084/f1p0/2632,cb13334_c1069/f1p0/710,cb638_c13/f1p0/3961,cb7374_c74169/f1p2/2970,cb7374_c73887/f2p0/2570,cb638_c8/f1p0/3729,cb7374_c33615/f1p0/4006,cb13008_c4/f1p0/6418,cb497_c7/f1p1/4166,cb3734_c13/f1p0/1123,cb7374_c101139/f9p0/3335,cb7374_c408151/f1p1/2400,cb7374_c234437/f1p1/2037,cb7374_c22724/f1p2/2159,cb3734_c11/f1p0/1452,cb10491_c3…
Organismal Systems	Aging	Longevity regulating pathway - multiple species	ko04213	76	517	1.380223e-01	3.565576e-01	cb10491_c883448/f1p0/1542,cb6166_c18/f1p0/1317,cb7374_c232610/f1p0/4556,cb7374_c328775/f54p0/4555,cb6166_c16/f1p0/1330,cb6166_c2/f4p0/1069,cb6166_c1/f9p0/1436,cb7374_c333797/f3p0/3444,cb7374_c136300/f1p0/3854,cb2204_c15/f1p0/2219,cb7374_c113303/f1p0/2144,cb2204_c23/f1p0/1638,cb7374_c234116/f1p0/2134,cb7374_c76139/f1p0/2635,cb8588_c44/f1p0/1113,cb7374_c363308/f1p0/2897,cb6345_c0/f2p0/2301,cb7374_c…
Metabolism	Glycan biosynthesis and metabolism	Various types of N-glycan biosynthesis	ko00513	36	232	1.480468e-01	3.789454e-01	cb7374_c300114/f1p0/2370,cb3627_c13/f1p0/1285,cb6469_c14/f1p0/1565,cb3627_c10/f1p0/2033,cb7374_c1749/f1p0/2065,cb7374_c270837/f1p0/1961,cb7374_c211056/f1p0/2086,cb4096_c10/f1p0/2133,cb4438_c1/f4p0/1742,cb7374_c285662/f1p1/2284,cb4096_c1/f2p0/1782,cb4438_c3/f2p0/1864,cb3627_c9/f1p0/3316,cb5865_c0/f3p0/2441,cb7374_c297786/f1p0/2319,cb1264_c11/f3p0/4299,cb4438_c4/f1p0/3108,cb3843_c2/f1p0/2382,cb8430…
Cellular Processes	Cell growth and death	Apoptosis - multiple species	ko04215	15	87	1.539927e-01	3.853402e-01	cb5280_c9/f1p0/1445,cb5280_c2/f2p0/1575,cb10491_c383892/f1p0/1488,cb5254_c8/f1p0/2524,cb9907_c1/f1p0/1232,cb10491_c16057/f1p0/1729,cb5254_c7/f1p0/2549,cb5333_c3/f2p0/2503,cb7374_c71747/f2p0/2321,cb5333_c8/f1p0/2028,cb7374_c219835/f1p0/1922,cb7374_c45703/f12p0/4129,cb5280_c13/f6p0/2493,cb7374_c330699/f11p0/2386,cb7374_c62652/f6p0/2308
Metabolism	Lipid metabolism	Synthesis and degradation of ketone bodies	ko00072	12	67	1.546885e-01	3.853402e-01	cb7374_c123084/f1p0/2632,cb7374_c332914/f2p0/2979,cb9300_c6/f1p0/1425,cb7374_c2604/f1p1/2205,cb7374_c38856/f1p0/2006,cb9300_c0/f2p0/1403,cb7374_c101139/f9p0/3335,cb9212_c5/f1p0/1088,cb7374_c226383/f1p0/2479,cb10442_c0/f4p0/1393,cb7374_c237466/f6p1/3050,cb7374_c267435/f6p0/2533
Organismal Systems	Endocrine system	Glucagon signaling pathway	ko04922	122	858	1.533292e-01	3.853402e-01	cb7374_c387518/f3p0/2471,cb2378_c32/f1p0/1957,cb6960_c4/f6p0/1944,cb9222_c4/f1p0/1112,cb10491_c404688/f1p0/1727,cb7374_c76239/f1p0/2268,cb7374_c330909/f5p1/2070,cb7374_c328775/f54p0/4555,cb2348_c44/f3p0/2479,cb7374_c70401/f1p0/2271,cb2378_c2/f18p1/1952,cb7374_c136300/f1p0/3854,cb2348_c19/f1p0/2953,cb7374_c394602/f1p0/2343,cb10491_c31278/f1p0/1751,cb7374_c225234/f2p0/2539,cb7374_c359031/f1p0/2384,…
Metabolism	Amino acid metabolism	Histidine metabolism	ko00340	16	94	1.564491e-01	3.862769e-01	cb5742_c32/f1p0/1108,cb5742_c8/f2p0/2621,cb5742_c35/f5p0/2384,cb7374_c46881/f1p0/2586,cb4382_c7/f1p1/1259,cb4382_c4/f1p1/2486,cb5742_c19/f1p0/2306,cb5742_c23/f1p0/2269,cb5742_c0/f58p1/2385,cb5742_c28/f1p0/1474,cb5742_c10/f1p0/2559,cb5988_c7/f1p0/2063,cb7374_c44955/f2p0/4965,cb4382_c2/f1p1/2192,cb5742_c4/f5p0/2510,cb5742_c6/f2p0/929
Organismal Systems	Endocrine system	PPAR signaling pathway	ko03320	99	692	1.647085e-01	4.031023e-01	cb10491_c404688/f1p0/1727,cb7374_c76239/f1p0/2268,cb7374_c227315/f2p0/2466,cb7374_c70401/f1p0/2271,cb7374_c113981/f1p0/4179,cb7374_c394602/f1p0/2343,cb7374_c228914/f2p2/2344,cb11990_c1/f1p0/1009,cb7374_c298681/f1p1/2477,cb7374_c236123/f1p0/2862,cb13758_c15/f1p1/1909,cb7374_c334072/f1p2/2477,cb10491_c31278/f1p0/1751,cb7374_c359031/f1p0/2384,cb2813_c9/f1p0/3313,cb7374_c394668/f1p0/2290,cb351_c8/f1p…
Metabolism	Amino acid metabolism	Lysine degradation	ko00310	53	357	1.672323e-01	4.057200e-01	cb6239_c7/f1p0/1651,cb11154_c15/f1p0/3623,cb5742_c32/f1p0/1108,cb7374_c123084/f1p0/2632,cb6512_c38/f1p1/1061,cb7374_c63985/f1p0/3104,cb11154_c22/f1p0/2743,cb7374_c270050/f2p1/2169,cb5742_c35/f5p0/2384,cb7374_c78625/f1p0/3925,cb4463_c4/f1p0/2012,cb11154_c33/f1p0/2240,cb4382_c7/f1p1/1259,cb4382_c4/f1p1/2486,cb6239_c3/f1p0/2332,cb7374_c104719/f1p0/2925,cb7374_c69984/f1p0/4001,cb5742_c23/f1p0/2269,cb…
Organismal Systems	Immune system	B cell receptor signaling pathway	ko04662	51	344	1.750818e-01	4.211020e-01	cb7374_c289054/f1p0/2401,cb6836_c9/f1p0/1068,cb212_c6/f3p0/2703,cb7374_c232610/f1p0/4556,cb6131_c12/f1p0/1264,cb7374_c2844/f1p0/4037,cb7374_c219126/f1p0/2497,cb326_c2/f11p0/5342,cb6131_c8/f1p0/1561,cb7374_c333797/f3p0/3444,cb2204_c15/f1p0/2219,cb7374_c269558/f3p1/2473,cb7374_c123346/f1p0/3139,cb2204_c23/f1p0/1638,cb7374_c220122/f1p0/4285,cb212_c0/f27p1/4976,cb7374_c8566/f4p1/3906,cb6131_c4/f1p0/1…
Environmental Information Processing	Signal transduction	TGF-beta signaling pathway	ko04350	33	216	1.833653e-01	4.263243e-01	cb10491_c464/f2p0/1686,cb6684_c11/f34p0/2176,cb212_c6/f3p0/2703,cb7374_c224931/f3p1/2949,cb6684_c7/f1p0/1997,cb7374_c1608/f1p0/3640,cb7374_c1630/f1p0/3413,cb3914_c3/f2p0/3191,cb7374_c1618/f1p0/2075,cb7374_c1598/f1p0/4164,cb212_c0/f27p1/4976,cb212_c15/f1p1/4419,cb7374_c1599/f1p0/3140,cb1458_c117/f1p0/2680,cb10976_c4/f1p0/1914,cb1458_c172/f1p0/2208,cb3936_c7/f1p0/2368,cb7374_c1603/f1p0/2519,cb1458_…
Genetic Information Processing	Folding, sorting and degradation	SNARE interactions in vesicular transport	ko04130	25	159	1.810246e-01	4.263243e-01	cb11601_c354/f1p0/2013,cb7374_c6720/f2p0/1973,cb7374_c332072/f3p0/2189,cb7374_c78404/f1p0/2890,cb7374_c331598/f62p1/2236,cb7374_c60542/f1p0/3170,cb7374_c269322/f4p0/2253,cb888_c16/f1p0/3074,cb7325_c1/f2p0/1947,cb6056_c1/f7p2/2195,cb6056_c2/f3p2/2421,cb7374_c75023/f1p0/2347,cb9447_c5/f2p0/1674,cb7374_c38813/f1p0/2912,cb888_c37/f1p0/3338,cb7374_c342493/f1p0/2180,cb7374_c387141/f7p1/2180,cb7374_c333…
Metabolism	Xenobiotics biodegradation and metabolism	Aminobenzoate degradation	ko00627	13	76	1.827872e-01	4.263243e-01	cb4607_c12/f1p0/1779,cb7374_c69984/f1p0/4001,cb7374_c63985/f1p0/3104,cb7374_c270050/f2p1/2169,cb7374_c78625/f1p0/3925,cb7374_c300487/f1p0/2121,cb4607_c14/f1p0/1693,cb4607_c13/f1p0/1760,cb7374_c283725/f1p0/2196,cb7374_c46778/f7p0/2650,cb7374_c69463/f1p0/3846,cb7374_c111652/f2p0/2689,cb10491_c548869/f1p0/1385
Organismal Systems	Immune system	Leukocyte transendothelial migration	ko04670	123	874	1.824693e-01	4.263243e-01	cb7374_c7837/f13p0/2939,cb7374_c158101/f1p0/2812,cb7374_c11143/f2p0/4591,cb7374_c15211/f1p0/2821,cb13542_c0/f1p0/1120,cb7374_c10760/f2p5/3523,cb7374_c237059/f2p0/2866,cb7374_c219126/f1p0/2497,cb12925_c102/f1p0/1121,cb6131_c8/f1p0/1561,cb10491_c1006/f2p0/1580,cb7374_c333797/f3p0/3444,cb2204_c15/f1p0/2219,cb7374_c289801/f1p0/2032,cb12925_c86/f1p0/1165,cb7374_c15998/f1p0/2803,cb2204_c23/f1p0/1638,cb…
Environmental Information Processing	Signal transduction	Two-component system	ko02020	30	195	1.860489e-01	4.289889e-01	cb4607_c12/f1p0/1779,cb7374_c123084/f1p0/2632,cb10491_c843193/f1p0/1518,cb7374_c332914/f2p0/2979,cb6773_c3/f1p0/1817,cb10491_c435344/f1p0/1391,cb8287_c917/f1p0/1086,cb10491_c408466/f1p0/1634,cb7374_c3089/f1p1/3030,cb7420_c11/f2p0/944,cb7374_c46778/f7p0/2650,cb7374_c111652/f2p0/2689,cb12973_c5/f4p0/980,cb10491_c399744/f1p0/1397,cb12973_c20/f1p0/1170,cb6773_c6/f1p0/1512,cb7374_c3088/f1p1/3794,cb828…
Metabolism	Lipid metabolism	Biosynthesis of unsaturated fatty acids	ko01040	20	125	1.907498e-01	4.362228e-01	cb7374_c63985/f1p0/3104,cb7711_c12/f2p0/1101,cb7374_c78625/f1p0/3925,cb2696_c1/f2p0/3855,cb11601_c269/f2p0/1681,cb7374_c283725/f1p0/2196,cb7374_c171576/f5p0/2257,cb1856_c7/f1p2/3725,cb7711_c8/f1p0/1272,cb10491_c548869/f1p0/1385,cb7711_c5/f2p0/1305,cb7374_c65635/f1p0/3270,cb7374_c69984/f1p0/4001,cb7374_c270427/f1p0/2435,cb5712_c5/f1p0/1641,cb7374_c300487/f1p0/2121,cb11840_c2/f1p0/1372,cb7374_c1622…
Metabolism	Metabolism of cofactors and vitamins	Vitamin B6 metabolism	ko00750	3	12	1.976404e-01	4.471365e-01	cb7374_c6713/f3p0/2146,cb7374_c1812/f1p0/2101,cb7374_c1810/f2p0/2174
Organismal Systems	Excretory system	Vasopressin-regulated water reabsorption	ko04962	38	254	1.987273e-01	4.471365e-01	cb6012_c4/f3p0/3502,cb10356_c26/f1p0/5464,cb1631_c35/f1p0/1467,cb7374_c35672/f1p0/4416,cb1631_c14/f2p0/3614,cb1631_c22/f1p1/3660,cb7374_c269322/f4p0/2253,cb6012_c25/f1p0/3093,cb1631_c9/f2p0/4305,cb6012_c20/f1p0/2314,cb7374_c224314/f1p0/2757,cb7374_c108844/f1p1/3825,cb6012_c11/f2p0/3470,cb10356_c22/f1p0/5542,cb10356_c14/f1p0/5722,cb7374_c333417/f4p1/2249,cb7374_c359202/f2p1/2249,cb1631_c40/f6p1/33…
Metabolism	Amino acid metabolism	Tyrosine metabolism	ko00350	41	276	2.011727e-01	4.490176e-01	cb7374_c18947/f1p0/2517,cb7374_c173852/f2p0/3539,cb6790_c8/f1p0/1447,cb7374_c29185/f4p0/4708,cb7374_c30996/f1p0/2610,cb7374_c338376/f1p0/2341,cb7374_c20482/f1p1/2947,cb6790_c0/f82p1/1959,cb7374_c227573/f2p0/2575,cb7374_c209658/f1p4/3295,cb14687_c1/f1p0/5108,cb7374_c41597/f1p0/3439,cb11312_c0/f2p1/1489,cb7374_c310556/f1p0/2551,cb7374_c387669/f2p0/2682,cb7374_c103013/f1p0/3558,cb8694_c8/f1p0/1162,c…
Metabolism	Lipid metabolism	alpha-Linolenic acid metabolism	ko00592	18	113	2.115253e-01	4.683774e-01	cb13114_c2/f1p0/897,cb7374_c121476/f4p1/3000,cb7374_c344729/f1p0/2743,cb7374_c207602/f2p0/2099,cb2696_c1/f2p0/3855,cb7374_c165774/f7p0/2851,cb3460_c6/f1p0/3406,cb7374_c167854/f3p1/2909,cb13114_c6/f4p0/1007,cb7374_c65635/f1p0/3270,cb13114_c4/f1p0/994,cb7374_c150542/f4p2/2892,cb7374_c156493/f1p0/2487,cb7374_c162273/f1p0/3062,cb65_c6/f8p0/4182,cb7374_c112311/f2p0/3032,cb10491_c1312/f1p0/1528,cb7374_…
Organismal Systems	Aging	Longevity regulating pathway - worm	ko04212	91	645	2.144307e-01	4.710721e-01	cb7374_c387518/f3p0/2471,cb7374_c392534/f1p0/2416,cb6166_c18/f1p0/1317,cb4232_c4/f1p0/2540,cb4232_c2/f1p1/3192,cb6166_c16/f1p0/1330,cb8916_c25/f1p0/1641,cb6166_c2/f4p0/1069,cb8308_c37/f1p4/2351,cb6166_c1/f9p0/1436,cb2204_c15/f1p0/2219,cb5278_c7/f1p1/2376,cb7374_c406689/f1p0/2413,cb3805_c30/f1p0/2489,cb2204_c23/f1p0/1638,cb7374_c76139/f1p0/2635,cb5278_c2/f4p0/2352,cb7374_c17032/f7p0/2730,cb3805_c1…
Environmental Information Processing	Signal transduction	Rap1 signaling pathway	ko04015	148	1078	2.475008e-01	5.394744e-01	cb7374_c158101/f1p0/2812,cb7374_c232610/f1p0/4556,cb13542_c0/f1p0/1120,cb10491_c884201/f1p0/1324,cb12925_c102/f1p0/1121,cb10491_c1006/f2p0/1580,cb7374_c333797/f3p0/3444,cb2204_c15/f1p0/2219,cb510_c14/f1p0/2462,cb12925_c86/f1p0/1165,cb7374_c387131/f1p0/2744,cb10491_c857197/f1p0/1292,cb4927_c0/f53p1/1783,cb7374_c266283/f6p0/2927,cb6131_c4/f1p0/1837,cb10491_c388307/f1p0/1312,cb7374_c212281/f2p1/4809…
Genetic Information Processing	Translation	Ribosome	ko03010	68	482	2.515747e-01	5.441034e-01	cb10608_c8/f1p0/910,cb5142_c360/f1p0/1118,cb5142_c349/f1p0/1164,cb5142_c265/f1p0/1317,cb12990_c46/f1p0/1100,cb12990_c25/f1p0/1160,cb5142_c404/f1p0/953,cb10022_c5/f3p0/1414,cb5142_c332/f1p0/1215,cb10417_c2/f1p0/1417,cb10608_c4/f1p0/1503,cb7374_c296963/f1p0/2234,cb7374_c270604/f1p0/2132,cb8574_c8/f38p0/1601,cb7374_c31886/f1p0/2269,cb10491_c386049/f1p0/1527,cb8600_c11/f1p0/1349,cb5142_c470/f1p0/767,…
Environmental Information Processing	Signal transduction	MAPK signaling pathway - plant	ko04016	19	124	2.557532e-01	5.488858e-01	cb9222_c4/f1p0/1112,cb7374_c401604/f1p0/2197,cb7374_c67647/f1p0/2761,cb7374_c59417/f7p0/2879,cb1816_c0/f4p0/1444,cb7374_c71926/f1p0/2754,cb1816_c4/f1p0/4337,cb7374_c3615/f1p0/2879,cb10491_c532174/f1p1/1894,cb7374_c76998/f2p0/2842,cb7374_c98420/f1p0/2831,cb7374_c76139/f1p0/2635,cb8884_c12/f1p0/1417,cb7374_c155837/f2p0/2779,cb7374_c363308/f1p0/2897,cb7374_c388475/f1p0/2414,cb10491_c739692/f1p0/1545…
Cellular Processes	Cellular community - prokaryotes	Biofilm formation - Escherichia coli	ko02026	7	41	2.795846e-01	5.870041e-01	cb2348_c0/f70p0/3354,cb2348_c19/f1p0/2953,cb2348_c4/f4p0/2207,cb2348_c43/f3p0/2820,cb2348_c34/f1p0/1462,cb2348_c10/f1p0/3228,cb2348_c44/f3p0/2479
Metabolism	Glycan biosynthesis and metabolism	Glycosphingolipid biosynthesis - ganglio series	ko00604	7	41	2.795846e-01	5.870041e-01	cb1264_c7/f1p0/4262,cb1106_c0/f1p0/4674,cb3564_c1/f1p0/3404,cb1400_c4/f1p0/2501,cb1264_c11/f3p0/4299,cb5865_c0/f3p0/2441,cb3662_c2/f1p0/1787
Metabolism	Metabolism of terpenoids and polyketides	Biosynthesis of ansamycins	ko01051	12	76	2.801349e-01	5.870041e-01	cb7374_c169044/f1p0/2076,cb7374_c205491/f1p1/2720,cb7374_c153713/f1p0/3100,cb10571_c25/f4p0/1545,cb7374_c173664/f3p0/2849,cb7374_c224328/f1p0/1940,cb7374_c222663/f1p0/2496,cb7374_c160334/f1p0/2621,cb7374_c213015/f1p0/2354,cb7374_c387906/f1p0/2212,cb10571_c11/f1p0/1799,cb7374_c210983/f1p0/2421
Metabolism	Metabolism of terpenoids and polyketides	Limonene and pinene degradation	ko00903	10	62	2.819303e-01	5.870041e-01	cb5742_c32/f1p0/1108,cb5742_c23/f1p0/2269,cb5742_c8/f2p0/2621,cb5742_c0/f58p1/2385,cb5742_c35/f5p0/2384,cb5742_c28/f1p0/1474,cb5742_c10/f1p0/2559,cb7374_c44955/f2p0/4965,cb5742_c4/f5p0/2510,cb5742_c6/f2p0/929
Metabolism	Glycan biosynthesis and metabolism	Other glycan degradation	ko00511	16	106	3.000064e-01	6.154544e-01	cb11486_c0/f1p0/1254,cb3851_c4/f1p0/2365,cb7374_c60104/f2p0/3690,cb7374_c114287/f1p0/3005,cb3851_c3/f1p0/2467,cb10491_c581620/f1p0/1691,cb1106_c0/f1p0/4674,cb1400_c4/f1p0/2501,cb2109_c6/f1p0/2385,cb7374_c116109/f2p0/2637,cb7374_c122566/f1p0/2925,cb3851_c0/f2p0/2114,cb7487_c4/f1p0/1014,cb5865_c0/f3p0/2441,cb1264_c7/f1p0/4262,cb1264_c11/f3p0/4299
Organismal Systems	Endocrine system	Prolactin signaling pathway	ko04917	27	186	2.989924e-01	6.154544e-01	cb7374_c295638/f7p0/2825,cb7374_c292692/f1p0/2049,cb212_c6/f3p0/2703,cb7374_c232610/f1p0/4556,cb7374_c105770/f3p0/2414,cb7374_c115266/f1p0/2554,cb326_c36/f1p1/5419,cb326_c2/f11p0/5342,cb10535_c3/f1p0/1879,cb7374_c333797/f3p0/3444,cb212_c3/f6p0/4811,cb2204_c15/f1p0/2219,cb7374_c220122/f1p0/4285,cb2204_c23/f1p0/1638,cb7374_c221023/f1p0/2480,cb7374_c207607/f2p0/2449,cb212_c0/f27p1/4976,cb7374_c40610…
Genetic Information Processing	Translation	mRNA surveillance pathway	ko03015	113	829	3.071515e-01	6.255130e-01	cb7374_c209835/f1p0/2472,cb9755_c32/f1p0/1244,cb7374_c270303/f1p0/3564,cb7374_c397178/f1p2/3527,cb10491_c464/f2p0/1686,cb7374_c8949/f4p0/3763,cb7374_c120834/f1p0/2557,cb7374_c1608/f1p0/3640,cb7374_c1630/f1p0/3413,cb7374_c213197/f1p0/2039,cb6854_c1/f2p0/1290,cb11594_c3/f2p0/1204,cb7374_c1598/f1p0/4164,cb9755_c28/f1p0/1461,cb7374_c311045/f1p2/3696,cb7374_c333342/f1p0/3515,cb422_c10/f4p0/4086,cb7374…
Metabolism	Metabolism of terpenoids and polyketides	Terpenoid backbone biosynthesis	ko00900	17	114	3.101210e-01	6.269838e-01	cb6830_c5/f1p0/2835,cb7374_c123084/f1p0/2632,cb7374_c332914/f2p0/2979,cb6477_c2/f3p0/2056,cb7374_c295308/f1p0/4364,cb7374_c274392/f1p0/4218,cb1362_c8/f1p1/4458,cb7374_c120486/f13p0/4045,cb11789_c0/f1p0/1758,cb6477_c5/f1p0/2173,cb7427_c9/f1p1/1430,cb7374_c101139/f9p0/3335,cb6830_c7/f1p0/1676,cb7374_c278733/f1p0/2069,cb7427_c2/f2p1/1530,cb7427_c1/f6p0/1477,cb6477_c1/f14p0/1977
Metabolism	Lipid metabolism	Linoleic acid metabolism	ko00591	19	129	3.157962e-01	6.318359e-01	cb13114_c2/f1p0/897,cb7374_c63073/f1p0/2477,cb7374_c121476/f4p1/3000,cb7374_c344729/f1p0/2743,cb7374_c207602/f2p0/2099,cb7374_c165774/f7p0/2851,cb7374_c77095/f3p0/3954,cb3460_c6/f1p0/3406,cb7374_c167854/f3p1/2909,cb13114_c6/f4p0/1007,cb13114_c4/f1p0/994,cb7374_c330733/f5p1/2655,cb7374_c150542/f4p2/2892,cb7374_c156493/f1p0/2487,cb10983_c16/f1p0/1859,cb65_c6/f8p0/4182,cb7374_c112311/f2p0/3032,cb104…
Organismal Systems	Immune system	Cytosolic DNA-sensing pathway	ko04623	10	64	3.170503e-01	6.318359e-01	cb10123_c0/f3p0/1077,cb13525_c2/f3p0/1205,cb7374_c40610/f1p1/3365,cb7543_c1/f2p0/1837,cb4620_c6/f1p0/1239,cb13525_c4/f1p0/1033,cb13841_c1/f1p0/794,cb7374_c29519/f2p1/2311,cb13525_c3/f1p0/1059,cb7374_c104731/f1p0/2805
Organismal Systems	Endocrine system	Estrogen signaling pathway	ko04915	85	623	3.320768e-01	6.570880e-01	cb7374_c387518/f3p0/2471,cb9222_c4/f1p0/1112,cb7374_c232610/f1p0/4556,cb10491_c883448/f1p0/1542,cb326_c2/f11p0/5342,cb7374_c333797/f3p0/3444,cb2204_c15/f1p0/2219,cb7374_c123346/f1p0/3139,cb7374_c113303/f1p0/2144,cb2204_c23/f1p0/1638,cb2589_c18/f1p0/2101,cb2970_c136/f2p0/2712,cb3091_c3/f2p0/3576,cb7374_c212281/f2p1/4809,cb14532_c1/f1p0/1521,cb7374_c19944/f3p0/3820,cb13843_c14/f1p0/1204,cb2589_c23/…
Cellular Processes	Cellular community - eukaryotes	Adherens junction	ko04520	101	747	3.502663e-01	6.833867e-01	cb7374_c7837/f13p0/2939,cb7374_c11143/f2p0/4591,cb7374_c158101/f1p0/2812,cb12925_c102/f1p0/1121,cb6131_c8/f1p0/1561,cb12925_c86/f1p0/1165,cb7374_c15998/f1p0/2803,cb10491_c857197/f1p0/1292,cb7374_c387131/f1p0/2744,cb10491_c733839/f1p0/1299,cb6131_c4/f1p0/1837,cb3597_c1/f3p0/3536,cb12925_c48/f1p0/1116,cb7374_c175419/f2p0/2680,cb7374_c150106/f7p0/2605,cb10491_c388307/f1p0/1312,cb1133_c3/f2p0/2253,cb…
Organismal Systems	Nervous system	Serotonergic synapse	ko04726	57	415	3.481951e-01	6.833867e-01	cb7374_c232610/f1p0/4556,cb212_c6/f3p0/2703,cb7374_c360201/f1p0/1992,cb30_c37/f1p0/3242,cb7374_c273830/f2p0/1997,cb7374_c76317/f1p0/3602,cb30_c11/f1p1/4891,cb30_c3/f2p0/5172,cb510_c14/f1p0/2462,cb9766_c0/f3p0/1508,cb7374_c220122/f1p0/4285,cb9766_c23/f1p0/911,cb10449_c5/f1p0/2618,cb7374_c75931/f1p0/3106,cb212_c0/f27p1/4976,cb273_c109/f15p0/4818,cb7374_c82842/f1p0/3236,cb7374_c3646/f8p1/5032,cb510_…
Metabolism	Metabolism of cofactors and vitamins	Nicotinate and nicotinamide metabolism	ko00760	28	199	3.565501e-01	6.908159e-01	cb1419_c35/f1p0/2587,cb3489_c12/f1p0/2453,cb1419_c27/f1p0/4989,cb3489_c0/f20p1/2727,cb1419_c5/f2p0/4930,cb7374_c228027/f2p1/3558,cb7374_c287279/f1p0/2500,cb7374_c228867/f2p1/3238,cb7374_c10178/f2p0/2632,cb1419_c0/f7p0/3608,cb1419_c44/f1p0/6404,cb7374_c232753/f1p1/3476,cb7374_c227143/f1p1/3918,cb3489_c1/f4p0/2417,cb7374_c239687/f1p1/3614,cb117_c8/f3p0/3241,cb9398_c2/f1p0/1605,cb7374_c15533/f1p0/27…
Organismal Systems	Immune system	Antigen processing and presentation	ko04612	50	364	3.598586e-01	6.924176e-01	cb13843_c8/f1p0/1045,cb13843_c16/f1p0/797,cb7374_c3320/f1p0/3004,cb10491_c883448/f1p0/1542,cb6113_c7/f1p1/2026,cb7374_c176436/f1p0/1912,cb10491_c910074/f1p0/1681,cb7374_c113303/f1p0/2144,cb7374_c21238/f2p0/3920,cb7374_c120384/f1p0/2252,cb7374_c119986/f2p0/2760,cb7374_c3313/f1p0/4171,cb7374_c3309/f1p0/4396,cb6365_c5/f2p0/1485,cb9994_c9/f1p0/1034,cb6113_c8/f1p0/1996,cb9994_c4/f1p0/1515,cb7374_c3323…
Metabolism	Xenobiotics biodegradation and metabolism	Chloroalkane and chloroalkene degradation	ko00625	11	74	3.656945e-01	6.988271e-01	cb5742_c32/f1p0/1108,cb5742_c23/f1p0/2269,cb5742_c8/f2p0/2621,cb5742_c0/f58p1/2385,cb5742_c35/f5p0/2384,cb5742_c28/f1p0/1474,cb5742_c10/f1p0/2559,cb7374_c44955/f2p0/4965,cb8694_c8/f1p0/1162,cb5742_c4/f5p0/2510,cb5742_c6/f2p0/929
Metabolism	Amino acid metabolism	Lysine biosynthesis	ko00300	3	17	3.835453e-01	7.279533e-01	cb4382_c2/f1p1/2192,cb4382_c7/f1p1/1259,cb4382_c4/f1p1/2486
Genetic Information Processing	Transcription	RNA polymerase	ko03020	15	105	3.894115e-01	7.340933e-01	cb10123_c0/f3p0/1077,cb13525_c2/f3p0/1205,cb13050_c1/f1p0/996,cb10491_c617/f3p3/1646,cb4620_c6/f1p0/1239,cb7543_c1/f2p0/1837,cb13525_c4/f1p0/1033,cb7304_c14/f1p0/1080,cb13940_c1/f1p0/828,cb10834_c4/f1p0/1576,cb13841_c1/f1p0/794,cb7304_c10/f1p0/1564,cb13525_c3/f1p0/1059,cb7374_c104731/f1p0/2805,cb7304_c11/f1p0/1504
Genetic Information Processing	Translation	Aminoacyl-tRNA biosynthesis	ko00970	34	248	3.970114e-01	7.420000e-01	cb3287_c9/f1p1/2802,cb7021_c4/f1p0/2005,cb3287_c6/f2p0/1244,cb7706_c3/f1p0/1562,cb6691_c1/f3p0/2179,cb7374_c285675/f1p0/2237,cb7706_c6/f1p0/961,cb7374_c329226/f6p1/3186,cb3904_c7/f1p0/2446,cb4020_c3/f2p1/2190,cb6526_c16/f1p0/1712,cb3904_c11/f1p0/1383,cb5373_c2/f1p0/2331,cb6526_c1/f8p2/2156,cb3904_c12/f1p0/1264,cb6526_c4/f2p0/1659,cb7706_c5/f1p0/1562,cb2643_c4/f1p0/3203,cb2867_c9/f1p3/3704,cb4020_…
Metabolism	Lipid metabolism	Fatty acid degradation	ko00071	57	422	3.989247e-01	7.420000e-01	cb5742_c32/f1p0/1108,cb7374_c63985/f1p0/3104,cb6512_c38/f1p1/1061,cb7374_c123084/f1p0/2632,cb9916_c0/f2p0/1840,cb7374_c270050/f2p1/2169,cb5742_c35/f5p0/2384,cb7374_c254920/f2p0/2633,cb351_c12/f1p0/3939,cb7374_c78625/f1p0/3925,cb7374_c37745/f1p0/2914,cb4382_c7/f1p1/1259,cb4382_c4/f1p1/2486,cb7374_c65635/f1p0/3270,cb2813_c9/f1p0/3313,cb7374_c69984/f1p0/4001,cb5742_c23/f1p0/2269,cb351_c8/f1p0/4464,c…
Metabolism	Biosynthesis of other secondary metabolites	Monobactam biosynthesis	ko00261	5	32	4.042177e-01	7.468658e-01	cb10208_c13/f1p0/5648,cb10208_c17/f1p0/5405,cb5958_c1/f9p0/2413,cb5958_c28/f1p0/1970,cb10208_c8/f1p0/1174
Metabolism	Carbohydrate metabolism	Fructose and mannose metabolism	ko00051	78	589	4.480530e-01	8.043353e-01	cb7374_c101971/f1p0/2576,cb7374_c174033/f1p0/2657,cb8972_c62/f3p0/1044,cb7374_c152011/f1p1/2746,cb7374_c204511/f11p1/2568,cb7374_c406189/f1p0/2672,cb6664_c16/f1p0/1994,cb9574_c7/f1p0/1177,cb4197_c39/f12p0/2617,cb6664_c12/f2p0/1460,cb8972_c65/f1p0/935,cb6664_c48/f1p0/2036,cb7374_c112078/f1p0/2537,cb9574_c1/f2p0/1463,cb7374_c274167/f1p0/2314,cb5467_c56/f1p1/2293,cb8972_c11/f1p0/1418,cb7374_c387290/…
Metabolism	Carbohydrate metabolism	Galactose metabolism	ko00052	20	147	4.497359e-01	8.043353e-01	cb2120_c7/f1p0/2905,cb7374_c361285/f4p0/2943,cb6982_c5/f1p1/1790,cb7374_c334273/f1p0/2091,cb6982_c8/f4p4/1992,cb7374_c36879/f2p0/2631,cb3266_c12/f2p0/2588,cb6562_c1/f1p0/2239,cb7374_c333244/f1p1/2957,cb1106_c0/f1p0/4674,cb6982_c7/f1p2/1542,cb9328_c1/f1p0/1705,cb7374_c151370/f2p0/3041,cb7374_c297509/f1p0/1962,cb5973_c12/f3p0/2402,cb6982_c9/f1p0/1126,cb3283_c16/f1p0/1791,cb4802_c5/f1p0/2279,cb3266_…
Metabolism	Energy metabolism	Nitrogen metabolism	ko00910	37	276	4.467882e-01	8.043353e-01	cb7374_c3037/f1p0/2172,cb7374_c300345/f1p1/1926,cb10491_c889855/f1p0/1482,cb10491_c561203/f1p0/1294,cb7374_c128900/f1p0/2312,cb7374_c4054/f2p0/4923,cb10491_c900824/f1p0/1352,cb10491_c512869/f3p0/1545,cb10561_c16/f1p0/1106,cb13334_c882/f2p0/1212,cb10561_c17/f1p0/1045,cb7374_c102281/f2p0/3724,cb7374_c4723/f1p2/3404,cb10491_c564337/f1p0/1515,cb7374_c234896/f1p0/2414,cb7374_c113592/f1p0/2260,cb10491_…
Metabolism	Metabolism of other amino acids	Selenocompound metabolism	ko00450	14	101	4.418897e-01	8.043353e-01	cb7374_c31838/f2p0/3858,cb7374_c28974/f10p1/3803,cb9575_c4/f1p0/1675,cb11492_c0/f2p0/1897,cb10208_c8/f1p0/1174,cb10208_c13/f1p0/5648,cb10208_c17/f1p0/5405,cb5958_c1/f9p0/2413,cb7374_c328451/f6p1/3826,cb7374_c37773/f4p0/3718,cb5958_c28/f1p0/1970,cb7374_c31721/f2p0/3601,cb9575_c5/f2p0/1622,cb7374_c74006/f1p0/3777
Metabolism	Overview	Fatty acid metabolism	ko01212	53	397	4.394851e-01	8.043353e-01	cb7374_c63985/f1p0/3104,cb6512_c38/f1p1/1061,cb7374_c123084/f1p0/2632,cb7374_c270050/f2p1/2169,cb351_c12/f1p0/3939,cb7374_c78625/f1p0/3925,cb7374_c100925/f3p0/2357,cb11601_c269/f2p0/1681,cb7374_c37745/f1p0/2914,cb7711_c8/f1p0/1272,cb7374_c65635/f1p0/3270,cb2813_c9/f1p0/3313,cb7374_c69984/f1p0/4001,cb7374_c270427/f1p0/2435,cb351_c8/f1p0/4464,cb7374_c362788/f1p0/2751,cb6607_c1/f1p0/2220,cb7374_c162…
Metabolism	Nucleotide metabolism	Pyrimidine metabolism	ko00240	62	468	4.566512e-01	8.115011e-01	cb10123_c0/f3p0/1077,cb6994_c10/f1p0/3791,cb3489_c0/f20p1/2727,cb1419_c5/f2p0/4930,cb6994_c29/f1p0/1464,cb13050_c1/f1p0/996,cb3722_c6/f1p0/2207,cb7374_c228027/f2p1/3558,cb5328_c2/f1p0/2582,cb13525_c4/f1p0/1033,cb13940_c1/f1p0/828,cb1419_c44/f1p0/6404,cb6757_c11/f1p0/3228,cb7374_c227143/f1p1/3918,cb7374_c2056/f1p0/3121,cb7374_c239687/f1p1/3614,cb3489_c1/f4p0/2417,cb9657_c0/f91p0/1105,cb6757_c36/f3…
Organismal Systems	Endocrine system	Thyroid hormone signaling pathway	ko04919	195	1491	4.746773e-01	8.381959e-01	cb7374_c104688/f1p0/2281,cb7374_c232610/f1p0/4556,cb7374_c109721/f1p0/1977,cb12925_c102/f1p0/1121,cb7374_c333797/f3p0/3444,cb7374_c210750/f1p0/2153,cb7374_c113981/f1p0/4179,cb2204_c15/f1p0/2219,cb12925_c86/f1p0/1165,cb10491_c857197/f1p0/1292,cb10491_c387457/f1p0/1804,cb1584_c15/f1p0/3268,cb10491_c27708/f1p0/1411,cb7374_c124758/f1p1/2440,cb10491_c406975/f1p0/1577,cb7374_c219084/f1p0/1999,cb7374_c1…
Metabolism	Metabolism of cofactors and vitamins	Thiamine metabolism	ko00730	8	59	5.067549e-01	8.892114e-01	cb4607_c12/f1p0/1779,cb4607_c14/f1p0/1693,cb8234_c3/f1p0/1311,cb10779_c21/f1p0/1424,cb4607_c13/f1p0/1760,cb7374_c213480/f1p0/3155,cb7374_c46778/f7p0/2650,cb7374_c111652/f2p0/2689
Organismal Systems	Nervous system	Long-term potentiation	ko04720	35	269	5.249026e-01	9.152989e-01	cb7374_c387518/f3p0/2471,cb6836_c9/f1p0/1068,cb11437_c4/f3p0/1815,cb212_c6/f3p0/2703,cb7374_c232610/f1p0/4556,cb9222_c4/f1p0/1112,cb7374_c408460/f1p0/1993,cb510_c14/f1p0/2462,cb7374_c220122/f1p0/4285,cb8884_c12/f1p0/1417,cb212_c0/f27p1/4976,cb7374_c311045/f1p2/3696,cb7374_c225234/f2p0/2539,cb7374_c159696/f3p1/3055,cb3091_c3/f2p0/3576,cb510_c4/f1p1/4927,cb7374_c212281/f2p1/4809,cb14532_c1/f1p0/152…
Metabolism	Carbohydrate metabolism	Ascorbate and aldarate metabolism	ko00053	13	99	5.292013e-01	9.170631e-01	cb5742_c32/f1p0/1108,cb5742_c23/f1p0/2269,cb5742_c8/f2p0/2621,cb5742_c0/f58p1/2385,cb5742_c35/f5p0/2384,cb5742_c28/f1p0/1474,cb5742_c10/f1p0/2559,cb7374_c44955/f2p0/4965,cb4382_c2/f1p1/2192,cb4382_c7/f1p1/1259,cb5742_c4/f5p0/2510,cb4382_c4/f1p1/2486,cb5742_c6/f2p0/929
Metabolism	Nucleotide metabolism	Purine metabolism	ko00230	75	581	5.445458e-01	9.370221e-01	cb10123_c0/f3p0/1077,cb3489_c0/f20p1/2727,cb13050_c1/f1p0/996,cb7374_c330909/f5p1/2070,cb13940_c1/f1p0/828,cb1419_c44/f1p0/6404,cb7374_c227143/f1p1/3918,cb11531_c4/f1p0/1554,cb7374_c239687/f1p1/3614,cb3489_c1/f4p0/2417,cb7304_c14/f1p0/1080,cb7374_c210777/f2p0/2770,cb7304_c10/f1p0/1564,cb7374_c293737/f1p0/2014,cb12210_c21/f1p0/1213,cb7374_c234300/f1p0/3748,cb3489_c5/f1p0/2972,cb13525_c2/f3p0/1205,…
Organismal Systems	Environmental adaptation	Plant-pathogen interaction	ko04626	14	108	5.474359e-01	9.370221e-01	cb8884_c12/f1p0/1417,cb2589_c21/f1p0/1612,cb9222_c4/f1p0/1112,cb2589_c6/f1p0/3063,cb5470_c5/f4p0/2387,cb2589_c18/f1p0/2101,cb2589_c13/f1p0/2129,cb2589_c11/f1p0/2654,cb2589_c23/f1p0/1252,cb7374_c3615/f1p0/2879,cb2589_c14/f1p0/2533,cb13319_c1/f1p0/832,cb8884_c9/f2p0/1455,cb10491_c598620/f1p0/1368
Cellular Processes	Cellular community - eukaryotes	Gap junction	ko04540	88	685	5.646494e-01	9.481526e-01	cb10491_c15103/f2p0/1694,cb7374_c400928/f1p0/1936,cb7374_c232610/f1p0/4556,cb7374_c332308/f3p0/3244,cb7374_c299352/f1p0/2258,cb326_c2/f11p0/5342,cb10491_c874684/f1p0/1336,cb10491_c404142/f1p0/1671,cb10491_c902371/f1p1/1535,cb10491_c875161/f1p0/1438,cb7374_c205181/f2p0/2101,cb7374_c174880/f1p0/3037,cb7374_c224450/f1p0/1953,cb3091_c3/f2p0/3576,cb7374_c212281/f2p1/4809,cb14532_c1/f1p0/1521,cb7374_c3…
Metabolism	Lipid metabolism	Glycerolipid metabolism	ko00561	24	188	5.705328e-01	9.481526e-01	cb5742_c32/f1p0/1108,cb5742_c8/f2p0/2621,cb5742_c35/f5p0/2384,cb14466_c4/f1p1/6271,cb7374_c29635/f2p0/3539,cb4382_c7/f1p1/1259,cb4382_c4/f1p1/2486,cb7374_c287603/f1p0/3461,cb309_c11/f1p0/2815,cb5742_c23/f1p0/2269,cb5742_c0/f58p1/2385,cb5742_c28/f1p0/1474,cb7374_c283727/f1p0/2443,cb14593_c1/f1p0/1136,cb5742_c10/f1p0/2559,cb7374_c44955/f2p0/4965,cb7374_c287004/f1p1/3257,cb4382_c2/f1p1/2192,cb1341_c…
Metabolism	Metabolism of cofactors and vitamins	Pantothenate and CoA biosynthesis	ko00770	18	140	5.577188e-01	9.481526e-01	cb1419_c35/f1p0/2587,cb1419_c27/f1p0/4989,cb6994_c10/f1p0/3791,cb6994_c29/f1p0/1464,cb1419_c5/f2p0/4930,cb7374_c287279/f1p0/2500,cb1419_c0/f7p0/3608,cb6757_c11/f1p0/3228,cb1419_c44/f1p0/6404,cb7374_c179863/f1p0/3516,cb7660_c0/f1p0/1547,cb6994_c25/f1p0/3590,cb6994_c30/f1p0/1302,cb6757_c36/f3p1/3843,cb7374_c256356/f1p0/2508,cb1419_c34/f1p0/2505,cb6994_c33/f18p0/3972,cb1419_c4/f2p0/4965
Metabolism	Metabolism of cofactors and vitamins	Porphyrin and chlorophyll metabolism	ko00860	19	149	5.724444e-01	9.481526e-01	cb2643_c4/f1p0/3203,cb9990_c0/f1p0/1712,cb3667_c16/f1p0/1064,cb9990_c1/f1p0/1894,cb7374_c3089/f1p1/3030,cb6691_c1/f3p0/2179,cb7175_c6/f1p0/1855,cb7175_c7/f1p0/1563,cb7374_c3088/f1p1/3794,cb3667_c14/f1p0/1298,cb3667_c2/f4p0/1424,cb6691_c0/f4p0/2155,cb9016_c5/f1p0/984,cb7374_c292668/f4p0/2136,cb7374_c3084/f1p1/3557,cb3667_c0/f45p0/2051,cb3667_c4/f3p0/1882,cb7175_c5/f1p0/1867,cb5715_c4/f1p0/2238
Metabolism	Metabolism of cofactors and vitamins	Riboflavin metabolism	ko00740	8	62	5.656431e-01	9.481526e-01	cb1419_c35/f1p0/2587,cb1419_c27/f1p0/4989,cb1419_c5/f2p0/4930,cb7374_c287279/f1p0/2500,cb1419_c0/f7p0/3608,cb1419_c44/f1p0/6404,cb1419_c34/f1p0/2505,cb1419_c4/f2p0/4965
Organismal Systems	Endocrine system	Regulation of lipolysis in adipocyte	ko04923	26	204	5.743290e-01	9.481526e-01	cb7374_c78822/f1p0/2600,cb7374_c72162/f1p1/4221,cb7374_c108792/f5p1/4250,cb7374_c76317/f1p0/3602,cb7374_c60091/f3p1/4251,cb7374_c333797/f3p0/3444,cb7374_c329738/f9p1/4388,cb7374_c20087/f2p0/2455,cb2204_c15/f1p0/2219,cb9766_c0/f3p0/1508,cb7374_c65175/f1p0/4028,cb7374_c203990/f6p1/2679,cb7374_c60049/f3p2/4357,cb7374_c329166/f10p1/4236,cb7374_c59414/f6p1/2693,cb9766_c23/f1p0/911,cb2204_c23/f1p0/1638…
Metabolism	Glycan biosynthesis and metabolism	Other types of O-glycan biosynthesis	ko00514	7	55	5.841191e-01	9.586425e-01	cb7374_c176768/f3p1/3514,cb7374_c157617/f1p0/4859,cb5135_c0/f2p0/1850,cb7374_c161117/f4p1/5055,cb7374_c377520/f1p1/2111,cb7374_c170757/f2p1/5100,cb9905_c4/f2p0/1868
Environmental Information Processing	Signal transduction	HIF-1 signaling pathway	ko04066	53	421	6.208444e-01	9.984971e-01	cb6960_c4/f6p0/1944,cb7374_c208605/f1p1/2519,cb212_c6/f3p0/2703,cb10628_c0/f23p0/1632,cb4132_c132/f2p0/1463,cb6960_c17/f1p0/1681,cb13638_c2/f1p0/922,cb7374_c333797/f3p0/3444,cb7374_c173544/f1p0/4292,cb2204_c15/f1p0/2219,cb4132_c136/f6p0/1240,cb2204_c23/f1p0/1638,cb7374_c225234/f2p0/2539,cb212_c0/f27p1/4976,cb10628_c3/f1p0/1405,cb5873_c2/f2p0/1712,cb7374_c274167/f1p0/2314,cb4132_c140/f2p0/1099,cb2…
Environmental Information Processing	Signal transduction	Hippo signaling pathway - multiple species	ko04392	11	89	6.185199e-01	9.984971e-01	cb3885_c6/f1p0/2542,cb7374_c77446/f1p1/2559,cb7374_c155367/f2p0/4497,cb7374_c124009/f1p0/3269,cb7374_c18370/f1p0/4219,cb7374_c60201/f1p0/2531,cb8859_c0/f11p0/1881,cb8859_c1/f1p0/1492,cb8859_c5/f1p0/1601,cb3885_c1/f2p0/5503,cb7374_c63287/f1p0/4137
Metabolism	Biosynthesis of other secondary metabolites	Isoquinoline alkaloid biosynthesis	ko00950	25	200	6.147632e-01	9.984971e-01	cb7374_c18947/f1p0/2517,cb7374_c395849/f1p1/1969,cb7374_c29185/f4p0/4708,cb7374_c229971/f6p0/2536,cb7374_c30996/f1p0/2610,cb7374_c338376/f1p0/2341,cb7374_c20482/f1p1/2947,cb7374_c217126/f1p0/2325,cb7374_c227573/f2p0/2575,cb7374_c209658/f1p4/3295,cb14687_c1/f1p0/5108,cb7374_c41597/f1p0/3439,cb11312_c0/f2p1/1489,cb7374_c310556/f1p0/2551,cb7374_c387669/f2p0/2682,cb10611_c0/f6p0/1894,cb7374_c47632/f1…
Metabolism	Metabolism of cofactors and vitamins	Biotin metabolism	ko00780	1	7	6.227186e-01	9.984971e-01	cb6607_c1/f1p0/2220
Cellular Processes	Cell growth and death	Cell cycle - Caulobacter	ko04112	1	12	8.119645e-01	1.000000e+00	cb6935_c0/f5p0/1073
Cellular Processes	Cell growth and death	Cell cycle	ko04110	39	470	9.995027e-01	1.000000e+00	cb7374_c392534/f1p0/2416,cb7374_c399922/f1p0/2174,cb6702_c2/f1p1/2194,cb4581_c1/f1p0/2280,cb8916_c25/f1p0/1641,cb7374_c295420/f1p0/3814,cb7374_c278055/f1p0/2220,cb7374_c275220/f1p0/2173,cb7374_c269439/f3p0/3761,cb7374_c406689/f1p0/2413,cb7374_c273901/f1p0/4241,cb7374_c230451/f1p0/2545,cb10602_c4/f2p0/1724,cb14524_c6/f1p0/5166,cb10602_c1/f7p0/1884,cb7374_c401315/f1p0/2364,cb7374_c268603/f4p0/4530,…
Cellular Processes	Cell growth and death	Cell cycle - yeast	ko04111	19	215	9.773372e-01	1.000000e+00	cb10491_c464/f2p0/1686,cb7374_c387659/f2p0/2010,cb7374_c224931/f3p1/2949,cb4581_c1/f1p0/2280,cb7374_c1608/f1p0/3640,cb7374_c1603/f1p0/2519,cb7374_c1630/f1p0/3413,cb7374_c1618/f1p0/2075,cb7374_c1598/f1p0/4164,cb14524_c6/f1p0/5166,cb7374_c115643/f3p0/2711,cb7374_c333407/f3p0/3277,cb7374_c1601/f2p1/3628,cb7374_c53924/f2p0/2785,cb7374_c275047/f1p1/2049,cb7374_c220869/f1p0/3012,cb7374_c1599/f1p0/3140,…
Cellular Processes	Cell growth and death	Meiosis - yeast	ko04113	18	191	9.481681e-01	1.000000e+00	cb10491_c464/f2p0/1686,cb7374_c224931/f3p1/2949,cb4581_c1/f1p0/2280,cb7374_c1608/f1p0/3640,cb7374_c1603/f1p0/2519,cb7374_c1630/f1p0/3413,cb7374_c1618/f1p0/2075,cb7374_c1598/f1p0/4164,cb7374_c311045/f1p2/3696,cb7374_c159696/f3p1/3055,cb14524_c6/f1p0/5166,cb7374_c1601/f2p1/3628,cb7374_c53924/f2p0/2785,cb7374_c107126/f1p0/3042,cb7374_c1599/f1p0/3140,cb7374_c116119/f2p0/3609,cb10826_c37/f1p0/2344,cb1…
Cellular Processes	Cell growth and death	Oocyte meiosis	ko04114	62	614	9.885896e-01	1.000000e+00	cb6836_c9/f1p0/1068,cb10491_c464/f2p0/1686,cb7374_c392534/f1p0/2416,cb9222_c4/f1p0/1112,cb212_c6/f3p0/2703,cb7374_c224931/f3p1/2949,cb7374_c399922/f1p0/2174,cb4581_c1/f1p0/2280,cb8916_c25/f1p0/1641,cb7374_c1608/f1p0/3640,cb7374_c1630/f1p0/3413,cb7374_c1618/f1p0/2075,cb7374_c295420/f1p0/3814,cb7374_c278055/f1p0/2220,cb7374_c1598/f1p0/4164,cb7374_c275220/f1p0/2173,cb7374_c269439/f3p0/3761,cb7374_c4…
Cellular Processes	Cell growth and death	p53 signaling pathway	ko04115	6	94	9.873175e-01	1.000000e+00	cb10602_c1/f7p0/1884,cb10602_c4/f2p0/1724,cb10602_c5/f1p0/1727,cb14524_c6/f1p0/5166,cb4958_c2/f1p0/2481,cb10602_c2/f3p0/1675
Cellular Processes	Cellular community - eukaryotes	Signaling pathways regulating pluripotency of stem cells	ko04550	31	249	6.300707e-01	1.000000e+00	cb7374_c76345/f1p1/3479,cb3936_c7/f1p0/2368,cb7374_c232610/f1p0/4556,cb212_c6/f3p0/2703,cb8771_c8/f1p0/1224,cb326_c36/f1p1/5419,cb7374_c65322/f1p0/3089,cb326_c2/f11p0/5342,cb7374_c237019/f1p0/2958,cb7374_c333797/f3p0/3444,cb212_c3/f6p0/4811,cb2204_c15/f1p0/2219,cb1605_c8/f1p1/5198,cb8771_c6/f1p0/1354,cb7374_c220122/f1p0/4285,cb2204_c23/f1p0/1638,cb7374_c292263/f1p0/2244,cb212_c0/f27p1/4976,cb7374…
Cellular Processes	Cellular community - prokaryotes	Quorum sensing	ko02024	9	108	9.510848e-01	1.000000e+00	cb351_c5/f1p0/4929,cb2813_c9/f1p0/3313,cb351_c8/f1p0/4464,cb2813_c8/f1p1/3786,cb351_c13/f1p0/2395,cb351_c12/f1p0/3939,cb7374_c362788/f1p0/2751,cb2813_c16/f1p0/2200,cb2813_c5/f1p1/3884
Cellular Processes	Transport and catabolism	Autophagy - other eukaryotes	ko04136	6	99	9.919614e-01	1.000000e+00	cb7374_c224931/f3p1/2949,cb5100_c4/f1p0/1620,cb5254_c8/f1p0/2524,cb5254_c7/f1p0/2549,cb1004_c2/f1p0/4418,cb10976_c4/f1p0/1914
Cellular Processes	Transport and catabolism	Autophagy - yeast	ko04138	30	299	9.510486e-01	1.000000e+00	cb7374_c35672/f1p0/4416,cb7374_c232610/f1p0/4556,cb7374_c224931/f3p1/2949,cb5803_c16/f7p1/2456,cb5254_c7/f1p0/2549,cb7374_c125566/f1p0/4299,cb7374_c284009/f1p2/4362,cb4998_c3/f1p0/2697,cb2429_c6/f1p0/3576,cb5803_c13/f1p1/2232,cb7374_c284778/f1p0/4108,cb7374_c220122/f1p0/4285,cb7374_c11738/f2p0/5104,cb9876_c13/f1p2/5565,cb10396_c0/f1p0/1442,cb5803_c23/f1p0/1388,cb5254_c8/f1p0/2524,cb7374_c1409/f1p…
Cellular Processes	Transport and catabolism	Mitophagy - yeast	ko04139	4	99	9.993393e-01	1.000000e+00	cb7374_c271877/f1p0/2807,cb218_c16/f1p0/2555,cb218_c8/f1p0/2731,cb1818_c12/f1p0/2524
Environmental Information Processing	Membrane transport	ABC transporters	ko02010	5	89	9.929999e-01	1.000000e+00	cb13334_c1064/f1p0/1204,cb1084_c3/f2p0/3914,cb1588_c13/f1p1/5189,cb1084_c7/f1p0/1585,cb7374_c272952/f1p0/2180
Environmental Information Processing	Signaling molecules and interaction	Neuroactive ligand-receptor interaction	ko04080	6	147	9.999355e-01	1.000000e+00	cb10449_c5/f1p0/2618,cb4809_c6/f1p0/2799,cb4809_c4/f2p0/2663,cb4809_c10/f1p0/2884,cb2553_c3/f1p0/4113,cb7374_c154579/f1p0/2759
Environmental Information Processing	Signal transduction	AMPK signaling pathway	ko04152	114	946	8.220696e-01	1.000000e+00	cb10491_c464/f2p0/1686,cb5033_c3/f1p1/2752,cb10491_c404688/f1p0/1727,cb7374_c76239/f1p0/2268,cb7374_c8949/f4p0/3763,cb7374_c328775/f54p0/4555,cb6664_c16/f1p0/1994,cb7374_c46164/f1p0/2796,cb7374_c1608/f1p0/3640,cb7374_c1630/f1p0/3413,cb10491_c21552/f1p0/1677,cb7374_c70401/f1p0/2271,cb7374_c333797/f3p0/3444,cb2515_c1/f6p0/3626,cb2204_c15/f1p0/2219,cb7374_c136300/f1p0/3854,cb7374_c394602/f1p0/2343,c…
Environmental Information Processing	Signal transduction	Apelin signaling pathway	ko04371	50	445	8.829153e-01	1.000000e+00	cb7374_c75467/f4p0/3851,cb212_c6/f3p0/2703,cb7374_c232610/f1p0/4556,cb9222_c4/f1p0/1112,cb7374_c360201/f1p0/1992,cb7374_c328775/f54p0/4555,cb7374_c273830/f2p0/1997,cb7374_c34977/f1p0/3340,cb13638_c2/f1p0/922,cb7374_c43096/f1p0/3624,cb12925_c100/f1p0/1083,cb7374_c136300/f1p0/3854,cb3352_c1/f1p0/4613,cb7374_c220122/f1p0/4285,cb3352_c10/f1p0/6647,cb8884_c12/f1p0/1417,cb212_c0/f27p1/4976,cb6539_c0/f2…
Environmental Information Processing	Signal transduction	Calcium signaling pathway	ko04020	38	409	9.919158e-01	1.000000e+00	cb6836_c9/f1p0/1068,cb2970_c445/f1p0/1235,cb2970_c589/f1372p0/1371,cb7374_c75467/f4p0/3851,cb9222_c4/f1p0/1112,cb9255_c0/f3p0/1240,cb7374_c34977/f1p0/3340,cb9758_c231/f292p1/1226,cb3352_c1/f1p0/4613,cb7374_c97943/f7p2/3839,cb7374_c328379/f47p1/2464,cb7374_c2471/f1p2/3895,cb3352_c10/f1p0/6647,cb8884_c12/f1p0/1417,cb7374_c225234/f2p0/2539,cb7374_c2468/f2p0/4673,cb7374_c41502/f2p0/3473,cb2970_c441/f…
Environmental Information Processing	Signal transduction	Hedgehog signaling pathway - fly	ko04341	10	125	9.707057e-01	1.000000e+00	cb3936_c7/f1p0/2368,cb1010_c5/f1p0/3237,cb1010_c2/f2p0/3809,cb1579_c3/f1p0/1991,cb3579_c3/f2p1/3538,cb3936_c2/f2p0/3083,cb7374_c275047/f1p1/2049,cb10751_c5/f1p0/1165,cb10826_c37/f1p0/2344,cb1010_c14/f1p0/2319
Environmental Information Processing	Signal transduction	Hedgehog signaling pathway	ko04340	17	217	9.940183e-01	1.000000e+00	cb1427_c3/f1p0/3744,cb1010_c5/f1p0/3237,cb7374_c74352/f1p0/4374,cb3555_c1/f1p0/3214,cb3579_c3/f2p1/3538,cb1010_c2/f2p0/3809,cb10023_c4/f1p0/1424,cb1579_c3/f1p0/1991,cb5456_c1/f2p0/2195,cb7374_c328403/f4p0/2460,cb7374_c391295/f1p0/2135,cb1427_c0/f2p0/4162,cb1427_c1/f1p0/4515,cb7374_c331948/f5p2/2577,cb10510_c2/f1p0/1233,cb10826_c37/f1p0/2344,cb1010_c14/f1p0/2319
Environmental Information Processing	Signal transduction	Hippo signaling pathway -fly	ko04391	94	924	9.966109e-01	1.000000e+00	cb7374_c392534/f1p0/2416,cb10491_c464/f2p0/1686,cb8916_c25/f1p0/1641,cb12925_c102/f1p0/1121,cb7374_c3060/f13p2/2710,cb7374_c1608/f1p0/3640,cb7374_c1630/f1p0/3413,cb7374_c303621/f1p2/2176,cb12925_c86/f1p0/1165,cb7374_c275220/f1p0/2173,cb7374_c406689/f1p0/2413,cb7374_c1598/f1p0/4164,cb10491_c857197/f1p0/1292,cb10491_c733839/f1p0/1299,cb12925_c48/f1p0/1116,cb10491_c388307/f1p0/1312,cb7374_c80291/f1p…
Environmental Information Processing	Signal transduction	Hippo signaling pathway	ko04390	97	964	9.979874e-01	1.000000e+00	cb7374_c392534/f1p0/2416,cb10491_c464/f2p0/1686,cb12925_c102/f1p0/1121,cb8916_c25/f1p0/1641,cb7374_c1630/f1p0/3413,cb7374_c1608/f1p0/3640,cb12925_c86/f1p0/1165,cb7374_c275220/f1p0/2173,cb7374_c406689/f1p0/2413,cb7374_c1598/f1p0/4164,cb10491_c857197/f1p0/1292,cb7374_c311045/f1p2/3696,cb10491_c733839/f1p0/1299,cb12925_c48/f1p0/1116,cb10491_c388307/f1p0/1312,cb7374_c69529/f2p0/2579,cb7374_c268603/f4…
Environmental Information Processing	Signal transduction	Jak-STAT signaling pathway	ko04630	10	137	9.879894e-01	1.000000e+00	cb7374_c97991/f3p0/3761,cb9666_c0/f1p0/1593,cb326_c36/f1p1/5419,cb326_c2/f11p0/5342,cb948_c40/f1p0/2587,cb326_c29/f1p0/1251,cb7374_c333797/f3p0/3444,cb2204_c15/f1p0/2219,cb11601_c723/f1p0/1215,cb2204_c23/f1p0/1638
Environmental Information Processing	Signal transduction	MAPK signaling pathway	ko04010	113	909	7.106666e-01	1.000000e+00	cb7374_c7837/f13p0/2939,cb7374_c387518/f3p0/2471,cb7374_c158101/f1p0/2812,cb10491_c883448/f1p0/1542,cb7374_c232610/f1p0/4556,cb6131_c8/f1p0/1561,cb326_c2/f11p0/5342,cb7374_c43096/f1p0/3624,cb7374_c113303/f1p0/2144,cb7374_c123346/f1p0/3139,cb510_c14/f1p0/2462,cb7374_c387131/f1p0/2744,cb6131_c4/f1p0/1837,cb7374_c175419/f2p0/2680,cb7374_c150106/f7p0/2605,cb2719_c12/f3p0/3210,cb10602_c1/f7p0/1884,cb8…
Environmental Information Processing	Signal transduction	Notch signaling pathway	ko04330	11	160	9.955193e-01	1.000000e+00	cb1584_c15/f1p0/3268,cb7374_c72122/f1p0/2961,cb7374_c229953/f1p2/2306,cb1584_c11/f1p0/3114,cb1584_c3/f2p0/2248,cb7374_c286222/f1p0/3037,cb948_c40/f1p0/2587,cb1584_c10/f1p0/3470,cb7374_c217822/f1p0/2395,cb1584_c1/f7p0/3536,cb8589_c12/f1p1/5488
Environmental Information Processing	Signal transduction	Phosphatidylinositol signaling system	ko04070	12	256	9.999977e-01	1.000000e+00	cb8884_c12/f1p0/1417,cb309_c11/f1p0/2815,cb9222_c4/f1p0/1112,cb7374_c97991/f3p0/3761,cb3091_c3/f2p0/3576,cb4461_c3/f1p0/2842,cb1004_c2/f1p0/4418,cb7374_c333797/f3p0/3444,cb2204_c15/f1p0/2219,cb7374_c3615/f1p0/2879,cb8884_c9/f2p0/1455,cb2204_c23/f1p0/1638
Environmental Information Processing	Signal transduction	Phospholipase D signaling pathway	ko04072	44	406	9.181668e-01	1.000000e+00	cb5897_c60/f1p0/1437,cb212_c6/f3p0/2703,cb7374_c232610/f1p0/4556,cb6910_c5/f5p0/3236,cb326_c2/f11p0/5342,cb4665_c376/f1p0/1728,cb7374_c333797/f3p0/3444,cb7374_c43096/f1p0/3624,cb2204_c15/f1p0/2219,cb6910_c0/f15p0/4328,cb4665_c350/f1p0/1325,cb2204_c23/f1p0/1638,cb7374_c220122/f1p0/4285,cb309_c11/f1p0/2815,cb212_c0/f27p1/4976,cb6910_c7/f2p1/4348,cb7374_c212281/f2p1/4809,cb14532_c1/f1p0/1521,cb212_c…
Environmental Information Processing	Signal transduction	Sphingolipid signaling pathway	ko04071	68	553	7.077104e-01	1.000000e+00	cb10491_c464/f2p0/1686,cb7374_c232610/f1p0/4556,cb7374_c8949/f4p0/3763,cb7374_c244794/f1p0/1985,cb6131_c8/f1p0/1561,cb7374_c1608/f1p0/3640,cb7374_c1630/f1p0/3413,cb7374_c333797/f3p0/3444,cb2204_c15/f1p0/2219,cb7374_c272952/f1p0/2180,cb7374_c1598/f1p0/4164,cb2204_c23/f1p0/1638,cb7374_c328854/f9p0/2750,cb6131_c4/f1p0/1837,cb1897_c0/f33p0/1457,cb7374_c212281/f2p1/4809,cb14532_c1/f1p0/1521,cb10602_c1…
Environmental Information Processing	Signal transduction	Wnt signaling pathway	ko04310	55	523	9.641121e-01	1.000000e+00	cb6836_c9/f1p0/1068,cb6131_c12/f1p0/1264,cb7374_c2844/f1p0/4037,cb6131_c8/f1p0/1561,cb3914_c3/f2p0/3191,cb7374_c123346/f1p0/3139,cb7374_c225234/f2p0/2539,cb10602_c4/f2p0/1724,cb6213_c11/f1p0/3361,cb6131_c4/f1p0/1837,cb7374_c72122/f1p0/2961,cb7374_c69529/f2p0/2579,cb10602_c1/f7p0/1884,cb6213_c0/f11p0/1970,cb7374_c19944/f3p0/3820,cb1458_c117/f1p0/2680,cb8771_c14/f2p1/1763,cb8771_c0/f94p1/1508,cb106…
Genetic Information Processing	Folding, sorting and degradation	RNA degradation	ko03018	62	628	9.934993e-01	1.000000e+00	cb7374_c209835/f1p0/2472,cb5278_c17/f1p0/1662,cb5328_c2/f1p0/2582,cb4132_c132/f2p0/1463,cb7374_c13311/f1p0/2704,cb7374_c311330/f2p2/3424,cb7374_c272390/f1p0/2257,cb129_c1/f2p0/3181,cb5278_c7/f1p1/2376,cb4132_c136/f6p0/1240,cb7127_c1/f3p0/1731,cb7374_c223397/f1p0/2097,cb11969_c3/f1p0/1200,cb7374_c410961/f1p0/2571,cb5278_c4/f2p0/2178,cb5278_c2/f4p0/2352,cb10491_c516514/f1p0/1905,cb4132_c140/f2p0/10…
Genetic Information Processing	Folding, sorting and degradation	Sulfur relay system	ko04122	4	35	6.840068e-01	1.000000e+00	cb8234_c3/f1p0/1311,cb10406_c9/f1p0/1330,cb7374_c280940/f1p0/2120,cb7374_c815/f12p0/2675
Genetic Information Processing	Folding, sorting and degradation	Ubiquitin mediated proteolysis	ko04120	40	424	9.906169e-01	1.000000e+00	cb1652_c36/f1p0/2918,cb10628_c0/f23p0/1632,cb5181_c9/f1p0/2561,cb7374_c230557/f3p0/3242,cb1652_c42/f1p0/2086,cb1652_c40/f1p0/2196,cb9907_c1/f1p0/1232,cb1652_c13/f1p0/3023,cb1652_c8/f2p0/2567,cb4581_c1/f1p0/2280,cb7254_c4/f2p0/1334,cb7374_c219835/f1p0/1922,cb1010_c2/f2p0/3809,cb10491_c15933/f1p0/1325,cb10628_c3/f1p0/1405,cb4061_c1/f1p0/3217,cb1652_c5/f3p0/1423,cb406_c2/f8p0/4835,cb5102_c2/f9p0/222…
Genetic Information Processing	Replication and repair	Base excision repair	ko03410	13	111	6.983392e-01	1.000000e+00	cb7887_c33/f154p2/980,cb7374_c1286/f1p0/2370,cb7374_c295145/f1p1/2101,cb7374_c269755/f3p0/2149,cb11116_c1/f1p0/1643,cb7374_c17032/f7p0/2730,cb7374_c2214/f5p0/2271,cb6702_c2/f1p1/2194,cb7374_c352967/f1p1/2037,cb7213_c1/f1p0/1998,cb11116_c0/f2p0/1198,cb7887_c28/f1p0/945,cb7374_c119395/f1p0/4534
Genetic Information Processing	Replication and repair	DNA replication	ko03030	5	84	9.886480e-01	1.000000e+00	cb2449_c2/f1p0/3652,cb5855_c2/f1p0/4640,cb4525_c14/f1p0/2202,cb5190_c2/f1p0/2311,cb6702_c2/f1p1/2194
Genetic Information Processing	Replication and repair	Fanconi anemia pathway	ko03460	7	134	9.991239e-01	1.000000e+00	cb7374_c4027/f3p0/3233,cb5914_c1/f1p0/2125,cb6371_c5/f1p0/1182,cb4525_c14/f1p0/2202,cb5914_c2/f1p0/2690,cb6371_c7/f1p0/940,cb6371_c6/f1p0/1116
Genetic Information Processing	Replication and repair	Homologous recombination	ko03440	8	121	9.919779e-01	1.000000e+00	cb7374_c4027/f3p0/3233,cb6193_c4/f1p0/1650,cb4525_c14/f1p0/2202,cb5914_c2/f1p0/2690,cb5914_c1/f1p0/2125,cb5855_c2/f1p0/4640,cb7374_c158665/f1p0/2847,cb411_c2/f1p0/3404
Genetic Information Processing	Replication and repair	Mismatch repair	ko03430	4	67	9.805208e-01	1.000000e+00	cb2449_c2/f1p0/3652,cb5855_c2/f1p0/4640,cb4525_c14/f1p0/2202,cb6702_c2/f1p1/2194
Genetic Information Processing	Replication and repair	Non-homologous end-joining	ko03450	5	61	9.119084e-01	1.000000e+00	cb1743_c1/f2p0/2262,cb1743_c14/f1p0/1811,cb3970_c5/f1p0/3164,cb1743_c10/f1p1/3213,cb12906_c14/f1p0/948
Genetic Information Processing	Replication and repair	Nucleotide excision repair	ko03420	10	129	9.780779e-01	1.000000e+00	cb2449_c2/f1p0/3652,cb3445_c5/f1p0/1307,cb4525_c14/f1p0/2202,cb5326_c2/f3p1/2555,cb6702_c2/f1p1/2194,cb406_c2/f8p0/4835,cb9313_c21/f1p0/2371,cb9313_c43/f1p0/2287,cb406_c11/f1p0/1836,cb5326_c5/f1p1/2466
Genetic Information Processing	Transcription	Basal transcription factors	ko03022	19	159	6.879633e-01	1.000000e+00	cb3445_c5/f1p0/1307,cb12024_c23/f5p0/1006,cb5417_c1/f2p0/1673,cb10388_c0/f3p0/1024,cb3643_c8/f1p0/1101,cb6509_c5/f1p0/2330,cb9723_c1/f1p0/1264,cb12024_c7/f2p0/1024,cb5081_c1/f2p0/1916,cb5326_c5/f1p1/2466,cb5081_c4/f1p0/2477,cb5656_c6/f1p0/2001,cb5326_c2/f3p1/2555,cb5656_c3/f1p0/2675,cb13429_c5/f1p0/1083,cb5081_c5/f1p0/2270,cb4586_c4/f1p0/1497,cb11280_c1/f5p0/1224,cb9723_c4/f1p0/1093
Genetic Information Processing	Translation	Ribosome biogenesis in eukaryotes	ko03008	37	299	6.518282e-01	1.000000e+00	cb7374_c150230/f6p0/2729,cb7374_c150685/f3p0/2609,cb7374_c158218/f1p0/2402,cb8777_c8/f1p0/1400,cb7696_c0/f2p0/1561,cb7374_c298702/f1p0/2360,cb8777_c1/f1p0/1609,cb8377_c2/f1p0/1669,cb8508_c2/f1p0/1111,cb8777_c4/f1p0/1698,cb7089_c0/f8p1/1825,cb7696_c3/f1p0/1430,cb8777_c9/f1p0/1494,cb8777_c3/f1p0/1802,cb7374_c115116/f2p0/2027,cb7374_c269483/f3p0/2162,cb8777_c12/f1p0/1548,cb8377_c6/f1p0/908,cb7696_c2…
Genetic Information Processing	Translation	RNA transport	ko03013	189	1528	7.821485e-01	1.000000e+00	cb7374_c397178/f1p2/3527,cb7374_c4580/f3p0/4849,cb890_c5/f1p0/3312,cb2791_c20/f3p1/2379,cb2791_c85/f1p1/3588,cb6476_c40/f3p0/1027,cb10491_c38551/f1p0/1494,cb5489_c3/f1p0/2336,cb11594_c3/f2p0/1204,cb7374_c210514/f1p0/2403,cb10491_c861447/f1p0/1618,cb13168_c2/f1p0/1063,cb10491_c15933/f1p0/1325,cb7374_c2510/f1p0/2394,cb8508_c2/f1p0/1111,cb4379_c6/f1p0/1919,cb10491_c28699/f1p0/1627,cb3659_c7/f1p0/133…
Metabolism	Amino acid metabolism	Arginine and proline metabolism	ko00330	63	948	1.000000e+00	1.000000e+00	cb7374_c18947/f1p0/2517,cb5742_c32/f1p0/1108,cb7374_c102997/f1p0/2263,cb7374_c60615/f1p0/3810,cb10491_c57507/f3p0/1537,cb11601_c967/f1p0/960,cb5742_c35/f5p0/2384,cb10491_c846918/f1p0/1378,cb11601_c791/f5p0/1139,cb10491_c866323/f1p0/1372,cb11601_c222/f3p0/1125,cb7374_c338376/f1p0/2341,cb7374_c20482/f1p1/2947,cb3352_c1/f1p0/4613,cb4382_c7/f1p1/1259,cb11326_c2/f1p0/1210,cb4382_c4/f1p1/2486,cb7374_c2…
Metabolism	Amino acid metabolism	Valine, leucine and isoleucine biosynthesis	ko00290	1	9	7.144386e-01	1.000000e+00	cb7374_c160077/f1p0/2916
Metabolism	Biosynthesis of other secondary metabolites	Betalain biosynthesis	ko00965	8	122	9.926314e-01	1.000000e+00	cb7374_c41597/f1p0/3439,cb7374_c310556/f1p0/2551,cb7374_c387669/f2p0/2682,cb7374_c47632/f1p1/3373,cb7374_c43866/f4p0/3890,cb7374_c39741/f1p4/2427,cb7374_c216582/f1p2/2497,cb7374_c209658/f1p4/3295
Metabolism	Biosynthesis of other secondary metabolites	Novobiocin biosynthesis	ko00401	5	42	6.523132e-01	1.000000e+00	cb7374_c29185/f4p0/4708,cb7374_c44879/f1p0/3509,cb7374_c30996/f1p0/2610,cb7374_c47157/f1p0/3318,cb14687_c1/f1p0/5108
Metabolism	Carbohydrate metabolism	Inositol phosphate metabolism	ko00562	26	229	7.977434e-01	1.000000e+00	cb9710_c20/f1p0/1136,cb9574_c7/f1p0/1177,cb5467_c41/f4p0/2074,cb9710_c16/f1p0/1616,cb2204_c15/f1p0/2219,cb6642_c7/f1p0/2062,cb7374_c210606/f1p0/1919,cb7374_c270603/f2p0/1973,cb9710_c8/f1p0/1846,cb2204_c23/f1p0/1638,cb6642_c9/f1p0/2094,cb9710_c2/f2p0/1302,cb9574_c5/f1p0/1272,cb5467_c61/f1p0/1737,cb7374_c16428/f2p0/2364,cb6642_c1/f2p0/2014,cb6642_c10/f1p0/1971,cb6642_c16/f2p0/1954,cb9574_c1/f2p0/14…
Metabolism	Carbohydrate metabolism	Pentose and glucuronate interconversions	ko00040	9	85	7.910646e-01	1.000000e+00	cb6982_c5/f1p1/1790,cb6978_c5/f1p0/2014,cb7404_c5/f1p0/1295,cb13788_c1/f1p0/1095,cb6982_c8/f4p4/1992,cb6982_c9/f1p0/1126,cb7404_c3/f1p0/2564,cb7404_c0/f27p0/1392,cb6982_c7/f1p2/1542
Metabolism	Energy metabolism	Methane metabolism	ko00680	63	519	7.396162e-01	1.000000e+00	cb7374_c101971/f1p0/2576,cb7374_c174033/f1p0/2657,cb8972_c62/f3p0/1044,cb7374_c398895/f1p1/2387,cb7374_c152011/f1p1/2746,cb7374_c123542/f1p0/2268,cb6664_c16/f1p0/1994,cb7374_c406189/f1p0/2672,cb4132_c132/f2p0/1463,cb8972_c35/f1p1/1497,cb7374_c405272/f1p0/2253,cb8972_c24/f1p0/1253,cb6664_c12/f2p0/1460,cb4132_c136/f6p0/1240,cb6664_c48/f1p0/2036,cb8972_c65/f1p0/935,cb7374_c4258/f1p0/2508,cb7374_c112…
Metabolism	Glycan biosynthesis and metabolism	Glycosaminoglycan biosynthesis - chondroitin sulfate / dermatan sulfate	ko00532	2	51	9.929198e-01	1.000000e+00	cb7374_c19172/f1p0/3266,cb10708_c0/f1p0/1412
Metabolism	Glycan biosynthesis and metabolism	Glycosaminoglycan biosynthesis - heparan sulfate / heparin	ko00534	1	35	9.923685e-01	1.000000e+00	cb5291_c2/f1p0/2539
Metabolism	Glycan biosynthesis and metabolism	Glycosaminoglycan biosynthesis - keratan sulfate	ko00533	2	28	8.950264e-01	1.000000e+00	cb3976_c9/f1p0/1694,cb11216_c2/f1p0/1479
Metabolism	Glycan biosynthesis and metabolism	Glycosaminoglycan degradation	ko00531	5	54	8.475201e-01	1.000000e+00	cb1264_c7/f1p0/4262,cb1106_c0/f1p0/4674,cb1400_c4/f1p0/2501,cb1264_c11/f3p0/4299,cb5865_c0/f3p0/2441
Metabolism	Glycan biosynthesis and metabolism	Glycosphingolipid biosynthesis - globo and isoglobo series	ko00603	5	54	8.475201e-01	1.000000e+00	cb7374_c382002/f1p0/2105,cb1264_c7/f1p0/4262,cb1400_c4/f1p0/2501,cb1264_c11/f3p0/4299,cb5865_c0/f3p0/2441
Metabolism	Glycan biosynthesis and metabolism	Glycosphingolipid biosynthesis - lacto and neolacto series	ko00601	3	54	9.778037e-01	1.000000e+00	cb7374_c382002/f1p0/2105,cb3976_c9/f1p0/1694,cb11216_c2/f1p0/1479
Metabolism	Glycan biosynthesis and metabolism	Glycosylphosphatidylinositol(GPI)-anchor biosynthesis	ko00563	5	70	9.589048e-01	1.000000e+00	cb3054_c6/f1p0/3563,cb10491_c574150/f2p0/1506,cb11229_c1/f1p0/1799,cb13743_c2/f1p0/943,cb7374_c3524/f1p0/2794
Metabolism	Glycan biosynthesis and metabolism	Mannose type O-glycan biosyntheis	ko00515	1	50	9.990568e-01	1.000000e+00	cb5135_c0/f2p0/1850
Metabolism	Glycan biosynthesis and metabolism	Mucin type O-glycan biosynthesis	ko00512	2	72	9.994832e-01	1.000000e+00	cb336_c12/f1p0/4690,cb2703_c3/f1p0/2165
Metabolism	Lipid metabolism	Fatty acid biosynthesis	ko00061	14	138	8.720236e-01	1.000000e+00	cb351_c5/f1p0/4929,cb2813_c9/f1p0/3313,cb351_c8/f1p0/4464,cb2813_c8/f1p1/3786,cb351_c13/f1p0/2395,cb351_c12/f1p0/3939,cb7374_c362788/f1p0/2751,cb7374_c100925/f3p0/2357,cb6607_c1/f1p0/2220,cb2613_c3/f3p0/1862,cb2613_c4/f3p0/3305,cb2613_c1/f4p0/3168,cb2813_c16/f1p0/2200,cb2813_c5/f1p1/3884
Metabolism	Lipid metabolism	Primary bile acid biosynthesis	ko00120	3	31	7.864110e-01	1.000000e+00	cb7374_c3369/f1p0/2889,cb10491_c23842/f2p0/1493,cb10491_c23029/f1p0/1283
Metabolism	Lipid metabolism	Sphingolipid metabolism	ko00600	20	184	8.338668e-01	1.000000e+00	cb7374_c279346/f1p0/2246,cb3851_c4/f1p0/2365,cb3223_c14/f1p0/3369,cb7374_c125566/f1p0/4299,cb7374_c29635/f2p0/3539,cb1897_c20/f1p0/1222,cb6125_c4/f1p0/2036,cb1897_c19/f1p0/1243,cb3851_c3/f1p0/2467,cb10491_c581620/f1p0/1691,cb1106_c0/f1p0/4674,cb3223_c15/f1p0/2746,cb3851_c0/f2p0/2114,cb7374_c60100/f2p0/4858,cb7374_c151460/f1p0/3077,cb1897_c0/f33p0/1457,cb14593_c1/f1p0/1136,cb300_c25/f1p0/3041,cb18…
Metabolism	Lipid metabolism	Steroid biosynthesis	ko00100	3	44	9.374352e-01	1.000000e+00	cb7374_c231479/f4p0/2371,cb12897_c13/f1p0/1057,cb7374_c328570/f45p0/2397
Metabolism	Lipid metabolism	Steroid hormone biosynthesis	ko00140	8	78	8.109445e-01	1.000000e+00	cb7374_c289704/f1p0/2210,cb7374_c63073/f1p0/2477,cb7374_c330733/f5p1/2655,cb5712_c5/f1p0/1641,cb10535_c3/f1p0/1879,cb11840_c2/f1p0/1372,cb10983_c16/f1p0/1859,cb7374_c77095/f3p0/3954
Metabolism	Metabolism of cofactors and vitamins	Lipoic acid metabolism	ko00785	3	39	8.977285e-01	1.000000e+00	cb3696_c0/f4p0/1571,cb7374_c57634/f4p0/2542,cb3696_c13/f1p0/3287
Metabolism	Metabolism of cofactors and vitamins	One carbon pool by folate	ko00670	5	80	9.834278e-01	1.000000e+00	cb7374_c33973/f1p0/2288,cb7374_c33277/f2p0/4900,cb7374_c230321/f1p0/2468,cb11601_c555/f1p0/1588,cb6021_c0/f9p0/2391
Metabolism	Metabolism of cofactors and vitamins	Ubiquinone and other terpenoid-quinone biosynthesis	ko00130	12	107	7.499224e-01	1.000000e+00	cb7374_c233414/f1p0/2196,cb7374_c173852/f2p0/3539,cb7686_c6/f1p0/1204,cb7374_c29185/f4p0/4708,cb7374_c30996/f1p0/2610,cb7374_c103013/f1p0/3558,cb13895_c0/f1p0/972,cb7374_c234216/f1p0/3087,cb7374_c44879/f1p0/3509,cb14356_c0/f1p0/1076,cb7374_c47157/f1p0/3318,cb14687_c1/f1p0/5108
Metabolism	Metabolism of other amino acids	Cyanoamino acid metabolism	ko00460	1	50	9.990568e-01	1.000000e+00	cb11601_c1532/f1p0/2520
Metabolism	Metabolism of other amino acids	D-Glutamine and D-glutamate metabolism	ko00471	8	71	7.197191e-01	1.000000e+00	cb7374_c102281/f2p0/3724,cb7374_c128900/f1p0/2312,cb10561_c0/f4p0/1872,cb7374_c113592/f1p0/2260,cb7374_c41818/f1p0/3165,cb10561_c6/f1p0/1598,cb10561_c16/f1p0/1106,cb10561_c17/f1p0/1045
Metabolism	Metabolism of other amino acids	Taurine and hypotaurine metabolism	ko00430	3	48	9.583485e-01	1.000000e+00	cb5564_c20/f6p1/1579,cb11601_c1532/f1p0/2520,cb5564_c16/f1p0/1479
Metabolism	Metabolism of terpenoids and polyketides	Insect hormone biosynthesis	ko00981	11	99	7.548353e-01	1.000000e+00	cb5742_c32/f1p0/1108,cb5742_c23/f1p0/2269,cb5742_c8/f2p0/2621,cb5742_c0/f58p1/2385,cb5742_c35/f5p0/2384,cb5742_c28/f1p0/1474,cb5742_c10/f1p0/2559,cb7374_c44955/f2p0/4965,cb3435_c11/f1p0/2191,cb5742_c4/f5p0/2510,cb5742_c6/f2p0/929
Metabolism	Overview	Degradation of aromatic compounds	ko01220	1	9	7.144386e-01	1.000000e+00	cb8694_c8/f1p0/1162
Metabolism	Xenobiotics biodegradation and metabolism	Benzoate degradation	ko00362	3	33	8.211315e-01	1.000000e+00	cb7374_c101139/f9p0/3335,cb7374_c123084/f1p0/2632,cb7374_c332914/f2p0/2979
Metabolism	Xenobiotics biodegradation and metabolism	Drug metabolism - other enzymes	ko00983	21	199	8.734967e-01	1.000000e+00	cb7374_c2073/f1p0/3386,cb6994_c10/f1p0/3791,cb8359_c1/f1p0/1783,cb6994_c29/f1p0/1464,cb7374_c278961/f1p0/2470,cb7374_c2047/f3p0/3746,cb11531_c3/f1p0/1256,cb6757_c11/f1p0/3228,cb7374_c271973/f1p0/3440,cb7374_c2056/f1p0/3121,cb6994_c25/f1p0/3590,cb11531_c4/f1p0/1554,cb6994_c30/f1p0/1302,cb9657_c0/f91p0/1105,cb6757_c36/f3p1/3843,cb11531_c1/f1p0/1264,cb7374_c256356/f1p0/2508,cb7374_c236483/f1p0/2702,…
Metabolism	Xenobiotics biodegradation and metabolism	Naphthalene degradation	ko00626	1	9	7.144386e-01	1.000000e+00	cb8694_c8/f1p0/1162
Organismal Systems	Circulatory system	Vascular smooth muscle contraction	ko04270	46	408	8.684835e-01	1.000000e+00	cb212_c6/f3p0/2703,cb9222_c4/f1p0/1112,cb7374_c121476/f4p1/3000,cb7374_c344729/f1p0/2743,cb7374_c207602/f2p0/2099,cb12925_c100/f1p0/1083,cb7374_c165774/f7p0/2851,cb3460_c6/f1p0/3406,cb510_c14/f1p0/2462,cb13114_c6/f4p0/1007,cb8884_c12/f1p0/1417,cb7374_c311045/f1p2/3696,cb212_c0/f27p1/4976,cb13114_c4/f1p0/994,cb7374_c159696/f3p1/3055,cb2158_c19/f1p1/5291,cb510_c4/f1p1/4927,cb3091_c3/f2p0/3576,cb827…
Organismal Systems	Development	Dorso-ventral axis formation	ko04320	24	218	8.354760e-01	1.000000e+00	cb212_c6/f3p0/2703,cb7374_c232610/f1p0/4556,cb10467_c1/f1p0/1845,cb326_c36/f1p1/5419,cb10491_c916/f1p0/1339,cb326_c2/f11p0/5342,cb10491_c871936/f1p0/1227,cb212_c3/f6p0/4811,cb10491_c479/f2p0/1599,cb510_c14/f1p0/2462,cb10491_c7196/f1p1/1546,cb10491_c882135/f1p0/1469,cb7374_c220122/f1p0/4285,cb9459_c4/f1p0/1174,cb212_c0/f27p1/4976,cb13301_c4/f2p0/1144,cb510_c10/f1p0/3066,cb510_c4/f1p1/4927,cb10491_…
Organismal Systems	Development	Osteoclast differentiation	ko04380	36	324	8.647220e-01	1.000000e+00	cb6836_c9/f1p0/1068,cb212_c6/f3p0/2703,cb6131_c12/f1p0/1264,cb7374_c2844/f1p0/4037,cb6131_c8/f1p0/1561,cb326_c2/f11p0/5342,cb7374_c333797/f3p0/3444,cb2204_c15/f1p0/2219,cb7374_c123346/f1p0/3139,cb7374_c2386/f1p0/4080,cb2204_c23/f1p0/1638,cb212_c0/f27p1/4976,cb7374_c2375/f1p0/3855,cb6131_c4/f1p0/1837,cb7374_c205281/f3p0/2599,cb9522_c6/f1p0/1543,cb7374_c19944/f3p0/3820,cb212_c15/f1p1/4419,cb363_c6/…
Organismal Systems	Digestive system	Vitamin digestion and absorption	ko04977	4	50	9.043024e-01	1.000000e+00	cb6321_c5/f1p0/2246,cb6321_c7/f1p0/1944,cb6321_c3/f4p0/2217,cb7374_c272952/f1p0/2180
Organismal Systems	Endocrine system	Adipocytokine signaling pathway	ko04920	67	546	7.129285e-01	1.000000e+00	cb10491_c404688/f1p0/1727,cb7374_c76239/f1p0/2268,cb7374_c328775/f54p0/4555,cb7374_c70401/f1p0/2271,cb7374_c113981/f1p0/4179,cb7374_c136300/f1p0/3854,cb7374_c394602/f1p0/2343,cb10491_c31278/f1p0/1751,cb7374_c359031/f1p0/2384,cb2813_c9/f1p0/3313,cb7374_c394668/f1p0/2290,cb351_c8/f1p0/4464,cb7374_c362788/f1p0/2751,cb7374_c401302/f1p0/2356,cb2613_c4/f3p0/3305,cb2813_c5/f1p1/3884,cb7374_c20300/f1p0/2…
Organismal Systems	Endocrine system	Aldosterone synthesis and secretion	ko04925	22	244	9.787549e-01	1.000000e+00	cb7374_c160776/f1p0/3039,cb7374_c387518/f3p0/2471,cb11437_c4/f3p0/1815,cb9222_c4/f1p0/1112,cb7374_c19797/f2p1/4107,cb7374_c408460/f1p0/1993,cb7374_c373671/f1p0/2353,cb8949_c1/f4p0/5432,cb7374_c3615/f1p0/2879,cb7374_c37741/f16p1/4180,cb7374_c342712/f1p0/2218,cb7374_c220864/f1p1/2556,cb7374_c328746/f48p1/2803,cb8884_c12/f1p0/1417,cb7374_c225234/f2p0/2539,cb7374_c233236/f2p0/4734,cb7374_c3345/f1p0/3…
Organismal Systems	Endocrine system	Insulin signaling pathway	ko04910	114	905	6.565215e-01	1.000000e+00	cb7374_c232610/f1p0/4556,cb10491_c404688/f1p0/1727,cb7374_c76239/f1p0/2268,cb9222_c4/f1p0/1112,cb7374_c328775/f54p0/4555,cb6664_c16/f1p0/1994,cb7374_c60447/f1p0/4664,cb2348_c44/f3p0/2479,cb326_c2/f11p0/5342,cb7374_c70401/f1p0/2271,cb10491_c360533/f1p0/1507,cb7374_c333797/f3p0/3444,cb7374_c136300/f1p0/3854,cb2204_c15/f1p0/2219,cb2348_c19/f1p0/2953,cb510_c14/f1p0/2462,cb7374_c394602/f1p0/2343,cb666…
Organismal Systems	Endocrine system	Melanogenesis	ko04916	35	411	9.983316e-01	1.000000e+00	cb9222_c4/f1p0/1112,cb212_c6/f3p0/2703,cb7374_c232610/f1p0/4556,cb7374_c209658/f1p4/3295,cb7374_c220122/f1p0/4285,cb8884_c12/f1p0/1417,cb7374_c41597/f1p0/3439,cb7374_c225234/f2p0/2539,cb212_c0/f27p1/4976,cb7374_c310556/f1p0/2551,cb7374_c387669/f2p0/2682,cb7374_c69529/f2p0/2579,cb14532_c1/f1p0/1521,cb7374_c212281/f2p1/4809,cb212_c15/f1p1/4419,cb8771_c0/f94p1/1508,cb8771_c14/f2p1/1763,cb7374_c21658…
Organismal Systems	Endocrine system	Oxytocin signaling pathway	ko04921	122	1139	9.922995e-01	1.000000e+00	cb9222_c4/f1p0/1112,cb7374_c232610/f1p0/4556,cb7374_c328775/f54p0/4555,cb12925_c102/f1p0/1121,cb7374_c46164/f1p0/2796,cb10491_c21552/f1p0/1677,cb7374_c136300/f1p0/3854,cb7374_c123346/f1p0/3139,cb9766_c0/f3p0/1508,cb12925_c86/f1p0/1165,cb9766_c23/f1p0/911,cb10491_c857197/f1p0/1292,cb7374_c311045/f1p2/3696,cb7374_c225234/f2p0/2539,cb10491_c733839/f1p0/1299,cb12925_c48/f1p0/1116,cb3091_c3/f2p0/3576,…
Organismal Systems	Endocrine system	Progesterone-mediated oocyte maturation	ko04914	22	247	9.820267e-01	1.000000e+00	cb7374_c232610/f1p0/4556,cb212_c6/f3p0/2703,cb4581_c1/f1p0/2280,cb7374_c333797/f3p0/3444,cb212_c3/f6p0/4811,cb2204_c15/f1p0/2219,cb510_c14/f1p0/2462,cb7374_c220122/f1p0/4285,cb2204_c23/f1p0/1638,cb852_c4/f1p0/4034,cb212_c0/f27p1/4976,cb4090_c4/f2p0/2276,cb510_c10/f1p0/3066,cb7374_c97991/f3p0/3761,cb5470_c5/f4p0/2387,cb510_c4/f1p1/4927,cb9666_c0/f1p0/1593,cb14532_c1/f1p0/1521,cb7374_c212281/f2p1/4…
Organismal Systems	Endocrine system	Renin secretion	ko04924	25	287	9.908872e-01	1.000000e+00	cb6836_c9/f1p0/1068,cb7374_c352599/f2p0/3669,cb7374_c20500/f3p2/3659,cb7374_c3320/f1p0/3004,cb9222_c4/f1p0/1112,cb12262_c9/f1p0/1759,cb7374_c3325/f1p0/3663,cb7374_c11180/f11p2/4211,cb7374_c209131/f1p0/4179,cb7374_c328431/f11p1/3831,cb7374_c3615/f1p0/2879,cb8884_c12/f1p0/1417,cb4090_c4/f2p0/2276,cb7374_c3313/f1p0/4171,cb7374_c172743/f1p0/2961,cb3091_c3/f2p0/3576,cb7374_c3309/f1p0/4396,cb7374_c8811…
Organismal Systems	Environmental adaptation	Circadian entrainment	ko04713	28	301	9.809342e-01	1.000000e+00	cb7374_c328372/f8p0/2006,cb3352_c4/f1p0/2339,cb212_c6/f3p0/2703,cb9222_c4/f1p0/1112,cb7374_c360201/f1p0/1992,cb273_c113/f2p1/3841,cb7374_c273830/f2p0/1997,cb7374_c20087/f2p0/2455,cb212_c3/f6p0/4811,cb3352_c1/f1p0/4613,cb273_c96/f1p0/1084,cb7374_c3615/f1p0/2879,cb7374_c273411/f1p0/1976,cb8884_c12/f1p0/1417,cb3352_c10/f1p0/6647,cb7374_c225234/f2p0/2539,cb212_c0/f27p1/4976,cb273_c109/f15p0/4818,cb40…
Organismal Systems	Environmental adaptation	Circadian rhythm - fly	ko04711	3	44	9.374352e-01	1.000000e+00	cb2053_c5/f1p2/3693,cb4411_c1/f9p0/1956,cb2053_c7/f1p2/3061
Organismal Systems	Environmental adaptation	Circadian rhythm	ko04710	12	106	7.382780e-01	1.000000e+00	cb5244_c2/f1p0/2536,cb2725_c4/f1p1/3645,cb7374_c328775/f54p0/4555,cb7374_c290106/f1p0/1969,cb7374_c330139/f3p0/3361,cb2725_c6/f1p1/3184,cb7374_c387750/f2p0/2001,cb7374_c39940/f2p1/4997,cb7374_c275047/f1p1/2049,cb7374_c136300/f1p0/3854,cb10751_c5/f1p0/1165,cb7374_c60048/f2p0/4550
Organismal Systems	Environmental adaptation	Circadian rhythm - plant	ko04712	1	18	9.184769e-01	1.000000e+00	cb1818_c12/f1p0/2524
Organismal Systems	Immune system	Hematopoietic cell lineage	ko04640	1	26	9.732543e-01	1.000000e+00	cb6803_c0/f3p0/2139
Organismal Systems	Immune system	NOD-like receptor signaling pathway	ko04621	47	379	6.585217e-01	1.000000e+00	cb7374_c3320/f1p0/3004,cb212_c6/f3p0/2703,cb9907_c1/f1p0/1232,cb218_c16/f1p0/2555,cb9758_c231/f292p1/1226,cb12150_c1/f1p0/1882,cb7374_c219835/f1p0/1922,cb7374_c123346/f1p0/3139,cb13319_c1/f1p0/832,cb10491_c598620/f1p0/1368,cb212_c0/f27p1/4976,cb7374_c3313/f1p0/4171,cb3091_c3/f2p0/3576,cb7374_c3309/f1p0/4396,cb7374_c3323/f2p1/4175,cb212_c15/f1p1/4419,cb7374_c19944/f3p0/3820,cb1458_c117/f1p0/2680,c…
Organismal Systems	Immune system	Platelet activation	ko04611	98	841	8.906222e-01	1.000000e+00	cb13542_c0/f1p0/1120,cb7374_c237059/f2p0/2866,cb12925_c102/f1p0/1121,cb10491_c1006/f2p0/1580,cb7374_c333797/f3p0/3444,cb2204_c15/f1p0/2219,cb7374_c289801/f1p0/2032,cb12925_c86/f1p0/1165,cb2204_c23/f1p0/1638,cb10491_c857197/f1p0/1292,cb7374_c311045/f1p2/3696,cb7374_c266283/f6p0/2927,cb10491_c733839/f1p0/1299,cb12925_c48/f1p0/1116,cb3091_c3/f2p0/3576,cb10491_c388307/f1p0/1312,cb7374_c291388/f1p0/23…
Organismal Systems	Immune system	RIG-I-like receptor signaling pathway	ko04622	4	68	9.823610e-01	1.000000e+00	cb752_c1/f2p0/1824,cb7374_c29519/f2p1/2311,cb7374_c40610/f1p1/3365,cb5100_c4/f1p0/1620
Organismal Systems	Immune system	Th17 cell differentiation	ko04659	18	216	9.879588e-01	1.000000e+00	cb6836_c9/f1p0/1068,cb212_c6/f3p0/2703,cb7374_c113981/f1p0/4179,cb7374_c209131/f1p0/4179,cb212_c3/f6p0/4811,cb7374_c123346/f1p0/3139,cb7374_c9454/f1p0/2348,cb212_c0/f27p1/4976,cb5470_c5/f4p0/2387,cb7374_c40610/f1p1/3365,cb7374_c221320/f1p0/2790,cb7374_c101025/f2p0/3331,cb212_c15/f1p1/4419,cb7374_c19944/f3p0/3820,cb7374_c29519/f2p1/2311,cb7374_c17051/f1p0/2348,cb7374_c20627/f2p0/3796,cb7374_c17289…
Organismal Systems	Immune system	Th1 and Th2 cell differentiation	ko04658	16	180	9.658466e-01	1.000000e+00	cb6836_c9/f1p0/1068,cb212_c6/f3p0/2703,cb7374_c209131/f1p0/4179,cb212_c3/f6p0/4811,cb7374_c123346/f1p0/3139,cb7374_c9454/f1p0/2348,cb212_c0/f27p1/4976,cb7374_c40610/f1p1/3365,cb7374_c221320/f1p0/2790,cb7374_c101025/f2p0/3331,cb212_c15/f1p1/4419,cb7374_c19944/f3p0/3820,cb7374_c29519/f2p1/2311,cb7374_c17051/f1p0/2348,cb7374_c20627/f2p0/3796,cb7374_c17289/f1p0/4038
Organismal Systems	Immune system	Toll-like receptor signaling pathway	ko04620	28	228	6.559858e-01	1.000000e+00	cb8541_c3/f2p0/1322,cb212_c6/f3p0/2703,cb6131_c12/f1p0/1264,cb7374_c2844/f1p0/4037,cb12150_c1/f1p0/1882,cb6131_c8/f1p0/1561,cb7374_c333797/f3p0/3444,cb212_c3/f6p0/4811,cb2204_c15/f1p0/2219,cb7374_c123346/f1p0/3139,cb8541_c1/f2p0/1580,cb2204_c23/f1p0/1638,cb7374_c9454/f1p0/2348,cb212_c0/f27p1/4976,cb6131_c4/f1p0/1837,cb6131_c5/f1p0/1759,cb7374_c97991/f3p0/3761,cb7374_c40610/f1p1/3365,cb7374_c22132…
Organismal Systems	Nervous system	Cholinergic synapse	ko04725	40	345	8.034327e-01	1.000000e+00	cb7374_c387518/f3p0/2471,cb11437_c4/f3p0/1815,cb212_c6/f3p0/2703,cb7374_c232610/f1p0/4556,cb7374_c360201/f1p0/1992,cb7374_c408460/f1p0/1993,cb7374_c273830/f2p0/1997,cb7374_c333797/f3p0/3444,cb2204_c15/f1p0/2219,cb2204_c23/f1p0/1638,cb7374_c220122/f1p0/4285,cb7374_c72158/f2p0/3599,cb7374_c225234/f2p0/2539,cb212_c0/f27p1/4976,cb273_c109/f15p0/4818,cb3091_c3/f2p0/3576,cb7374_c212281/f2p1/4809,cb273_…
Organismal Systems	Nervous system	Dopaminergic synapse	ko04728	59	490	7.558244e-01	1.000000e+00	cb7374_c387518/f3p0/2471,cb10491_c464/f2p0/1686,cb11437_c4/f3p0/1815,cb7374_c387659/f2p0/2010,cb9222_c4/f1p0/1112,cb7374_c8949/f4p0/3763,cb7374_c224931/f3p1/2949,cb7374_c360201/f1p0/1992,cb397_c30/f1p2/5491,cb7374_c408460/f1p0/1993,cb7374_c273830/f2p0/1997,cb7374_c117797/f1p0/3736,cb7374_c1608/f1p0/3640,cb7374_c1630/f1p0/3413,cb397_c11/f1p2/4330,cb397_c7/f1p1/4312,cb7374_c1618/f1p0/2075,cb397_c3/…
Organismal Systems	Nervous system	GABAergic synapse	ko04727	40	334	7.347985e-01	1.000000e+00	cb7374_c35672/f1p0/4416,cb7374_c360201/f1p0/1992,cb7374_c273830/f2p0/1997,cb4228_c6/f1p0/2478,cb14248_c7/f1p2/5220,cb7374_c207607/f2p0/2449,cb10449_c5/f1p0/2618,cb273_c109/f15p0/4818,cb7374_c4723/f1p2/3404,cb4457_c6/f1p0/3048,cb273_c34/f3p0/4211,cb4228_c0/f4p0/2293,cb273_c1/f16p1/3921,cb10491_c403506/f1p0/1472,cb10826_c37/f1p0/2344,cb7374_c266535/f1p0/2911,cb7374_c295638/f7p0/2825,cb7374_c328372/…
Organismal Systems	Nervous system	Glutamatergic synapse	ko04724	38	426	9.965960e-01	1.000000e+00	cb6836_c9/f1p0/1068,cb212_c6/f3p0/2703,cb7374_c360201/f1p0/1992,cb7374_c273830/f2p0/1997,cb212_c0/f27p1/4976,cb273_c109/f15p0/4818,cb3091_c3/f2p0/3576,cb7374_c4723/f1p2/3404,cb4457_c6/f1p0/3048,cb273_c34/f3p0/4211,cb212_c15/f1p1/4419,cb273_c1/f16p1/3921,cb10491_c403506/f1p0/1472,cb10826_c37/f1p0/2344,cb7374_c328372/f8p0/2006,cb10491_c843193/f1p0/1518,cb273_c113/f2p1/3841,cb11445_c10/f1p0/5399,cb1…
Organismal Systems	Nervous system	Long-term depression	ko04730	30	249	7.001864e-01	1.000000e+00	cb3352_c4/f1p0/2339,cb10491_c464/f2p0/1686,cb212_c6/f3p0/2703,cb7374_c232610/f1p0/4556,cb7374_c224931/f3p1/2949,cb7374_c1608/f1p0/3640,cb7374_c1603/f1p0/2519,cb7374_c1630/f1p0/3413,cb212_c3/f6p0/4811,cb3352_c1/f1p0/4613,cb7374_c20087/f2p0/2455,cb510_c14/f1p0/2462,cb7374_c1618/f1p0/2075,cb7374_c1598/f1p0/4164,cb7374_c220122/f1p0/4285,cb3352_c10/f1p0/6647,cb212_c0/f27p1/4976,cb4090_c4/f2p0/2276,cb5…
Organismal Systems	Nervous system	Retrograde endocannabinoid signaling	ko04723	65	559	8.494945e-01	1.000000e+00	cb7374_c395035/f1p0/2914,cb7334_c334/f16p0/1475,cb9766_c0/f3p0/1508,cb9766_c23/f1p0/911,cb273_c109/f15p0/4818,cb3091_c3/f2p0/3576,cb8218_c844/f1p0/1421,cb8258_c23/f19p0/1147,cb4457_c6/f1p0/3048,cb273_c34/f3p0/4211,cb7374_c107155/f1p0/3428,cb7374_c392919/f1p0/2526,cb11601_c1488/f1p0/1118,cb273_c113/f2p1/3841,cb7374_c401574/f1p0/2832,cb14012_c2/f1p0/837,cb7374_c60091/f3p1/4251,cb212_c3/f6p0/4811,cb…
Organismal Systems	Sensory system	Inflammatory mediator regulation of TRP channels	ko04750	25	269	9.757084e-01	1.000000e+00	cb7374_c295638/f7p0/2825,cb7374_c292692/f1p0/2049,cb8541_c3/f2p0/1322,cb9222_c4/f1p0/1112,cb7374_c105770/f3p0/2414,cb7374_c115266/f1p0/2554,cb7374_c333797/f3p0/3444,cb2204_c15/f1p0/2219,cb7374_c3615/f1p0/2879,cb8541_c1/f2p0/1580,cb7374_c221023/f1p0/2480,cb2204_c23/f1p0/1638,cb7374_c207607/f2p0/2449,cb8884_c12/f1p0/1417,cb7374_c311045/f1p2/3696,cb7374_c225234/f2p0/2539,cb7374_c159696/f3p1/3055,cb7…
Organismal Systems	Sensory system	Olfactory transduction	ko04740	18	185	9.289954e-01	1.000000e+00	cb7374_c75467/f4p0/3851,cb9222_c4/f1p0/1112,cb273_c113/f2p1/3841,cb7374_c34977/f1p0/3340,cb7374_c44950/f1p0/3210,cb7374_c20087/f2p0/2455,cb7374_c3615/f1p0/2879,cb273_c96/f1p0/1084,cb8884_c12/f1p0/1417,cb7374_c225234/f2p0/2539,cb273_c109/f15p0/4818,cb4457_c7/f1p0/2891,cb7374_c41502/f2p0/3473,cb4457_c6/f1p0/3048,cb273_c34/f3p0/4211,cb273_c1/f16p1/3921,cb10826_c37/f1p0/2344,cb8884_c9/f2p0/1455
Organismal Systems	Sensory system	Phototransduction - fly	ko04745	44	478	9.960261e-01	1.000000e+00	cb7374_c160776/f1p0/3039,cb10491_c890808/f1p0/1253,cb10491_c402581/f1p0/1327,cb10491_c627204/f1p0/1321,cb9222_c4/f1p0/1112,cb10491_c369530/f1p0/1653,cb12925_c102/f1p0/1121,cb12925_c59/f1p0/1016,cb12925_c30/f3p0/1043,cb10491_c842932/f1p0/1277,cb12925_c86/f1p0/1165,cb8884_c12/f1p0/1417,cb10491_c857197/f1p0/1292,cb7374_c225234/f2p0/2539,cb10491_c893966/f1p0/1282,cb10491_c733839/f1p0/1299,cb10491_c85…
Organismal Systems	Sensory system	Phototransduction	ko04744	9	86	8.023141e-01	1.000000e+00	cb8884_c12/f1p0/1417,cb9222_c4/f1p0/1112,cb273_c109/f15p0/4818,cb273_c113/f2p1/3841,cb273_c34/f3p0/4211,cb273_c1/f16p1/3921,cb273_c96/f1p0/1084,cb7374_c3615/f1p0/2879,cb8884_c9/f2p0/1455
Organismal Systems	Sensory system	Taste transduction	ko04742	3	54	9.778037e-01	1.000000e+00	cb4457_c6/f1p0/3048,cb4457_c7/f1p0/2891,cb10826_c37/f1p0/2344
